# Supplementary material for: Spatially organized cellular communities form the developing human heart
Source: Nature. 2024 Mar 13;627(8005):854–64. doi: 10.1038/s41586-024-07171-z (PMC10972757; doi:10.1038/s41586-024-07171-z)
Supplement: Supplementary file 4 — Supplementary Tables 1–22 [file 41586_2024_7171_MOESM4_ESM.zip]

Archive with 22 entries (22 files):
- 2022-11-18398C-s4/2022-11-18398C-Supplementary Table 1 - Developing Human Heart scRNA-seq sequencing statistics.xlsx
- 2022-11-18398C-s4/2022-11-18398C-Supplementary Table 10 - Comparison of NS-Forest2 and Spapros marker genes for identifying scRNA-seq cell subpopulations.xlsx
- 2022-11-18398C-s4/2022-11-18398C-Supplementary Table 11 - MERFISH encoding probe sequences.xlsx
- 2022-11-18398C-s4/2022-11-18398C-Supplementary Table 12 - Developing Human Heart MERFISH metadata.xlsx
- 2022-11-18398C-s4/2022-11-18398C-Supplementary Table 13 - MERFISH and scRNA-seq data summary metrics.xlsx
- 2022-11-18398C-s4/2022-11-18398C-Supplementary Table 14 - Differentially expressed genes between MERFISH cell populations.xlsx
- 2022-11-18398C-s4/2022-11-18398C-Supplementary Table 15 - Imputed scRNA-seq gene predictability scores.xlsx
- 2022-11-18398C-s4/2022-11-18398C-Supplementary Table 16 - Differentially expressed genes between 13 PCW MERFISH ventricular cell subpopulations.xlsx
- 2022-11-18398C-s4/2022-11-18398C-Supplementary Table 17 - Differentially expressed genes between 15 PCW MERFISH ventricular cell subpopulations.xlsx
- 2022-11-18398C-s4/2022-11-18398C-Supplementary Table 18 - CellChat cell-cell signaling interactions in the overall communities interactions.xlsx
- 2022-11-18398C-s4/2022-11-18398C-Supplementary Table 19 - CellChat cell-cell signaling interactions in the ventricular communities interactions.xlsx
- 2022-11-18398C-s4/2022-11-18398C-Supplementary Table 2 - Developing Human Heart scRNA-seq metadata.xlsx
- 2022-11-18398C-s4/2022-11-18398C-Supplementary Table 20 - hPSC-derived cardiac cell scRNA-seq sequencing statistics.xlsx
- 2022-11-18398C-s4/2022-11-18398C-Supplementary Table 21 - hPSC-derived cardiac cell scRNA-seq metadata.xlsx
- 2022-11-18398C-s4/2022-11-18398C-Supplementary Table 22 - Oligonucleotide sequences used for qPCR primers.xlsx
- 2022-11-18398C-s4/2022-11-18398C-Supplementary Table 3 - Differentially expressed genes between scRNA-seq cell subpopulations.xlsx
- 2022-11-18398C-s4/2022-11-18398C-Supplementary Table 4 - CellChat cell-cell signaling interactions in the atria and ventricles.xlsx
- 2022-11-18398C-s4/2022-11-18398C-Supplementary Table 5 - pySCENIC regulons for each cell class.xlsx
- 2022-11-18398C-s4/2022-11-18398C-Supplementary Table 6 - Waddington-OT pseudotime values for vCMs.xlsx
- 2022-11-18398C-s4/2022-11-18398C-Supplementary Table 7 - NS-Forest2 marker genes for scRNA-seq cell subpopulations.xlsx
- 2022-11-18398C-s4/2022-11-18398C-Supplementary Table 8 - Target candidate genes for MERFISH analysis.xlsx
- 2022-11-18398C-s4/2022-11-18398C-Supplementary Table 9 - Spapros marker genes for scRNA-seq cell subpopulations.xlsx
