# Supplementary material for: Spatially organized cellular communities form the developing human heart
Source: Nature. 2024 Mar 13;627(8005):854–64. doi: 10.1038/s41586-024-07171-z (PMC10972757; doi:10.1038/s41586-024-07171-z)
Supplement: Supplementary file 4 — Supplementary Tables 1–22 [file 41586_2024_7171_MOESM4_ESM.zip › 2022-11-18398C-s4/2022-11-18398C-Supplementary Table 1 - Developing Human Heart scRNA-seq sequencing statistics.xlsx]

## Sheet: Sequencing statistics
	Library Number	1	2	3	4	5	6	7	8	9	10	11	12	13	14	15	16	17	18	19	20	21	22	23	24	25	26	27	28	29	30	31	32	33	34	35	36	37	38	39	40
1	Name	09W0D_IVS	09W0D_LA	09W0D_LV	09W0D_RA	09W0D_RV	09W6D_IVS	09W6D_LA	09W6D_LV	09W6D_RA	09W6D_RV	11W1D_IVS	11W1D_LA	11W1D_LV	11W1D_RA	11W1D_RV	11W4D_IVS	11W4D_LA	11W4D_LV	11W4D_RA	11W4D_RV	13W3D_IVS	13W3D_IVS_2	13W3D_LA	13W3D_LA_2	13W3D_LV	13W3D_LV_2	13W3D_RA	13W3D_RA_2	13W3D_RV	13W3D_RV_2	15W0D_IVS	15W0D_LA	15W0D_LV	15W0D_RA	15W0D_RV	15W2D_IVS	15W2D_LA	15W2D_LV	15W2D_RA	15W2D_RV
2	Description
3	Transcriptome	GRCh38	GRCh38	GRCh38	GRCh38	GRCh38	GRCh38	GRCh38	GRCh38	GRCh38	GRCh38	GRCh38	GRCh38	GRCh38	GRCh38	GRCh38	GRCh38	GRCh38	GRCh38	GRCh38	GRCh38	GRCh38	GRCh38	GRCh38	GRCh38	GRCh38	GRCh38	GRCh38	GRCh38	GRCh38	GRCh38	GRCh38	GRCh38	GRCh38	GRCh38	GRCh38	GRCh38	GRCh38	GRCh38	GRCh38	GRCh38
4	Chemistry	Single Cell 3' v2	Single Cell 3' v2	Single Cell 3' v2	Single Cell 3' v2	Single Cell 3' v2	Single Cell 3' v2	Single Cell 3' v2	Single Cell 3' v2	Single Cell 3' v2	Single Cell 3' v2	Single Cell 3' v2	Single Cell 3' v2	Single Cell 3' v2	Single Cell 3' v2	Single Cell 3' v2	Single Cell 3' v2	Single Cell 3' v2	Single Cell 3' v2	Single Cell 3' v2	Single Cell 3' v2	Single Cell 3' v2	Single Cell 3' v2	Single Cell 3' v2	Single Cell 3' v2	Single Cell 3' v2	Single Cell 3' v2	Single Cell 3' v2	Single Cell 3' v2	Single Cell 3' v2	Single Cell 3' v2	Single Cell 3' v2	Single Cell 3' v2	Single Cell 3' v2	Single Cell 3' v2	Single Cell 3' v2	Single Cell 3' v2	Single Cell 3' v2	Single Cell 3' v2	Single Cell 3' v2	Single Cell 3' v2
5	Cell Ranger Version	3.0.1	3.0.1	3.0.1	3.0.1	3.0.1	3.0.1	3.0.1	3.0.1	3.0.1	3.0.1	3.0.1	3.0.1	3.0.1	3.0.1	3.0.1	3.0.1	3.0.1	3.0.1	3.0.1	3.0.1	3.0.1	3.0.1	3.0.1	3.0.1	3.0.1	3.0.1	3.0.1	3.0.1	3.0.1	3.0.1	3.0.1	3.0.1	3.0.1	3.0.1	3.0.1	3.0.1	3.0.1	3.0.1	3.0.1	3.0.1
6	Estimated Number of Cells	4212	2732	3448	3745	4449	4571	3543	3832	2880	3870	6006	4697	3844	4958	3511	4742	4142	4203	4458	4564	5159	4825	7836	3753	5475	4447	4889	6508	5726	4737	3562	7648	3595	4334	3865	3465	4699	2803	5467	3778
7	Fraction Reads in Cells	0.948	0.929	0.944	0.944	0.949	0.958	0.951	0.95	0.956	0.955	0.958	0.962	0.952	0.958	0.958	0.944	0.95	0.944	0.94	0.96	0.87	0.957	0.906	0.951	0.911	0.944	0.921	0.957	0.945	0.956	0.937	0.936	0.92	0.938	0.933	0.945	0.954	0.938	0.953	0.953
8	Mean Reads per Cell	91975	95248	95168	100300	88946	80302	81333	80131	82467	76492	85853	91825	78047	85537	78956	75140	75362	124240	74711	75410	120662	98064	78909	108040	75710	76626	133967	87565	124495	140262	88757	95467	89033	119980	89742	107111	98755	106408	103966	107345
9	Median Genes per Cell	2311	2055	2551	2190	2411	2625	3101	2558	2441	2777	2495	2760	2457	2805	2568	2548	2922	2897	2700	2878	2074	2949	2256	3390	2027	2745	2433	3210	2279	3258	2475	1843	2421	2637	2546	1963	2262	1968	2046	2302
10	Total Genes Detected	22088	21496	21554	22483	22033	22144	22787	21537	21423	21903	22660	23133	21660	22684	21576	22160	22335	23067	22516	22474	21624	22584	22856	22629	21758	21958	22818	23367	22307	22944	21717	23155	21532	22311	22043	20507	22416	20483	22169	21229
11	Median UMI Counts per Cell	7474	5794	9093	6275	7867	10160	11153	10131	9020	10713	9111	10381	8971	10721	9646	8331	9720	9405	8973	9657	6458	11340	6751	13189	6408	10488	7659	12359	7065	12685	8455	5583	8508	9095	8712	6540	7663	6416	6610	8105
12	Number of Reads	387400959	260218409	328139920	375625942	395721118	367062521	288164780	307063366	237506482	296024622	515634204	431305700	300015012	424095568	277215790	356317564	312150245	522181717	333064223	344173356	622496898	473161757	618334742	405476482	414512450	340757861	654967555	569877172	712860681	664422604	316155853	730133069	320074537	519994988	346854553	371141999	464052590	298262752	568384849	405549460
13	Valid Barcodes	0.979	0.981	0.979	0.979	0.98	0.983	0.983	0.984	0.984	0.983	0.982	0.983	0.982	0.981	0.981	0.979	0.98	0.977	0.979	0.981	0.976	0.982	0.983	0.981	0.981	0.981	0.98	0.981	0.98	0.982	0.975	0.976	0.976	0.976	0.975	0.983	0.983	0.983	0.983	0.983
14	Sequencing Saturation	0.819	0.842	0.803	0.838	0.801	0.748	0.698	0.747	0.78	0.73	0.77	0.74	0.757	0.752	0.751	0.764	0.727	0.833	0.746	0.728	0.873	0.771	0.822	0.737	0.816	0.722	0.876	0.713	0.876	0.819	0.795	0.835	0.795	0.843	0.794	0.878	0.841	0.874	0.872	0.85
15	Q30 Bases in Barcode	0.96	0.962	0.961	0.961	0.962	0.961	0.961	0.962	0.961	0.962	0.962	0.963	0.962	0.962	0.961	0.971	0.972	0.977	0.972	0.97	0.969	0.981	0.967	0.979	0.966	0.98	0.976	0.981	0.966	0.981	0.978	0.971	0.971	0.979	0.978	0.972	0.969	0.972	0.97	0.972
16	Q30 Bases in RNA Read	0.606	0.62	0.619	0.624	0.616	0.58	0.594	0.601	0.595	0.587	0.588	0.563	0.566	0.587	0.566	0.618	0.626	0.68	0.628	0.625	0.644	0.812	0.681	0.772	0.663	0.805	0.708	0.784	0.661	0.8	0.714	0.694	0.7	0.827	0.722	0.714	0.709	0.701	0.705	0.708
17	Q30 Bases in UMI	0.96	0.958	0.96	0.96	0.957	0.958	0.959	0.956	0.959	0.96	0.956	0.956	0.956	0.956	0.958	0.97	0.97	0.976	0.97	0.969	0.966	0.982	0.965	0.981	0.964	0.982	0.975	0.982	0.965	0.982	0.979	0.972	0.973	0.981	0.979	0.973	0.971	0.973	0.972	0.974
18	Reads Mapped to Genome	0.887	0.861	0.895	0.893	0.866	0.864	0.876	0.848	0.875	0.868	0.84	0.832	0.831	0.842	0.855	0.836	0.84	0.839	0.84	0.843	0.854	0.932	0.882	0.915	0.87	0.929	0.867	0.921	0.872	0.93	0.91	0.903	0.904	0.94	0.913	0.905	0.9	0.896	0.897	0.9
19	Reads Mapped Confidently to Genome	0.866	0.834	0.875	0.867	0.844	0.837	0.852	0.822	0.82	0.843	0.767	0.76	0.781	0.804	0.78	0.806	0.81	0.804	0.815	0.814	0.83	0.904	0.861	0.888	0.847	0.903	0.842	0.899	0.848	0.904	0.858	0.869	0.866	0.91	0.873	0.867	0.859	0.848	0.866	0.862
20	Reads Mapped Confidently to Intergenic Regions	0.042	0.044	0.04	0.045	0.04	0.037	0.034	0.036	0.03	0.036	0.03	0.03	0.032	0.031	0.03	0.036	0.035	0.032	0.036	0.033	0.041	0.051	0.033	0.055	0.04	0.053	0.034	0.05	0.037	0.048	0.039	0.044	0.041	0.041	0.042	0.041	0.037	0.039	0.039	0.04
21	Reads Mapped Confidently to Intronic Regions	0.217	0.235	0.211	0.257	0.22	0.183	0.196	0.181	0.153	0.175	0.168	0.169	0.181	0.176	0.167	0.195	0.186	0.198	0.193	0.193	0.213	0.228	0.208	0.25	0.213	0.228	0.205	0.25	0.212	0.227	0.23	0.259	0.236	0.255	0.232	0.164	0.182	0.156	0.184	0.156
22	Reads Mapped Confidently to Exonic Regions	0.607	0.556	0.624	0.566	0.585	0.616	0.622	0.604	0.637	0.632	0.569	0.561	0.567	0.597	0.583	0.575	0.589	0.575	0.586	0.588	0.577	0.625	0.62	0.582	0.594	0.622	0.602	0.599	0.598	0.629	0.589	0.565	0.589	0.614	0.599	0.662	0.64	0.653	0.644	0.666
23	Reads Mapped Confidently to Transcriptome	0.567	0.514	0.585	0.523	0.546	0.576	0.583	0.566	0.588	0.593	0.522	0.515	0.525	0.556	0.536	0.539	0.551	0.539	0.551	0.551	0.541	0.585	0.584	0.545	0.558	0.582	0.568	0.561	0.561	0.589	0.546	0.526	0.549	0.574	0.558	0.62	0.599	0.61	0.605	0.625
24	Reads Mapped Antisense to Gene	0.009	0.01	0.009	0.011	0.009	0.007	0.009	0.007	0.007	0.007	0.008	0.008	0.008	0.008	0.008	0.009	0.009	0.01	0.009	0.009	0.009	0.009	0.01	0.009	0.008	0.009	0.009	0.009	0.009	0.009	0.01	0.01	0.01	0.01	0.01	0.007	0.009	0.007	0.007	0.007
