# Supplementary material for: Spatially organized cellular communities form the developing human heart
Source: Nature. 2024 Mar 13;627(8005):854–64. doi: 10.1038/s41586-024-07171-z (PMC10972757; doi:10.1038/s41586-024-07171-z)
Supplement: Supplementary file 4 — Supplementary Tables 1–22 [file 41586_2024_7171_MOESM4_ESM.zip › 2022-11-18398C-s4/2022-11-18398C-Supplementary Table 10 - Comparison of NS-Forest2 and Spapros marker genes for identifying scRNA-seq cell subpopulations.xlsx]

## Sheet: NSForest Spapros comparison
		Accuracy
		mean	std
Compartment	Gene set
Blood	All genes	0.922298	0.00478558
	NS-Forest2	0.825084	0.00716505
	Spapros	0.863012	0.00592521
Cardiomyocyte	All genes	0.909033	0.00151538
	NS-Forest2	0.799915	0.0025771
	Spapros	0.807832	0.00214468
Endothelial	All genes	0.946401	0.00226149
	NS-Forest2	0.894219	0.00319791
	Spapros	0.913802	0.00228921
Mesenchymal	All genes	0.938715	0.00113145
	NS-Forest2	0.872458	0.00157791
	Spapros	0.893376	0.00129462
Neuronal	All genes	0.947574	0.00541405
	NS-Forest2	0.904944	0.00811281
	Spapros	0.92313	0.0060341
