# Supplementary material for: Spatially organized cellular communities form the developing human heart
Source: Nature. 2024 Mar 13;627(8005):854–64. doi: 10.1038/s41586-024-07171-z (PMC10972757; doi:10.1038/s41586-024-07171-z)
Supplement: Supplementary file 4 — Supplementary Tables 1–22 [file 41586_2024_7171_MOESM4_ESM.zip › 2022-11-18398C-s4/2022-11-18398C-Supplementary Table 11 - MERFISH encoding probe sequences.xlsx]

## Sheet: 238 gene encoding Probes
Probe Name	Probe Sequence
DHRS3_p01	CGCAAACTGGTGCGGAAGGC A ATGCCACTCGGATATTTCTAGCCATCTCTCTTTATTTTTCATTCCTGCCG A CCGAGAGTCAACGACAGTCATACCGCGGCTTAGTAGTTGACGGTGCATTTGCGGGAAGA
DHRS3_p02	CGCAAACTGGTGCGGAAGGC A ATGCCACTCGGATATTTCTAATTCCTGCCGTTCAACCAGTTTGTGCAAGC A CCGAGAGTCAACGACAGTCACATAAGGATCCTGCAATACGCGGTGCATTTGCGGGAAGA
DHRS3_p03	CGCAAACTGGTGCGGAAGGC A ATGCCACTCGGATATTTCTATACCGCGGCTTAGTAGTTGATGCAAGCTGAGGATGAGTGGGTTTTGGAAC A CCGAGAGTCAACGACAGTCACGGTGCATTTGCGGGAAGA
DHRS3_p04	CGCAAACTGGTGCGGAAGGC A ATGCCACTCGGATATTTCTATACCGCGGCTTAGTAGTTGAGAGCATCTGGGGACAGACCCTCCTGGAAAT A CATAAGGATCCTGCAATACGCGGTGCATTTGCGGGAAGA
DHRS3_p05	CGCAAACTGGTGCGGAAGGC A ATGCCACTCGGATATTTCTATCCTGGAAATGGTCTATGCACACTGCTGAG A CATAAGGATCCTGCAATACGCCGAGAGTCAACGACAGTCACGGTGCATTTGCGGGAAGA
DHRS3_p06	CGCAAACTGGTGCGGAAGGC A ATGCCACTCGGATATTTCTAGCTGAGGCTGGTTAGACTTGAGAAGCAATT A CATAAGGATCCTGCAATACGTACCGCGGCTTAGTAGTTGACGGTGCATTTGCGGGAAGA
DHRS3_p07	CGCAAACTGGTGCGGAAGGC A CCGAGAGTCAACGACAGTCAATGCCACTCGGATATTTCTAGCAATTGACAATAAACTCTACAGAACTGGA A TACCGCGGCTTAGTAGTTGACGGTGCATTTGCGGGAAGA
DHRS3_p08	CGCAAACTGGTGCGGAAGGC A CCGAGAGTCAACGACAGTCAATGCCACTCGGATATTTCTATGTTCAAAAGTGTCAAGGTGGCTTCTGGCT A CATAAGGATCCTGCAATACGCGGTGCATTTGCGGGAAGA
DHRS3_p09	CGCAAACTGGTGCGGAAGGC A CCGAGAGTCAACGACAGTCATTCCTGCCTCCCTGTGGGGGTCAGTTATAC A TACCGCGGCTTAGTAGTTGAATGCCACTCGGATATTTCTACGGTGCATTTGCGGGAAGA
DHRS3_p10	CGCAAACTGGTGCGGAAGGC A CCGAGAGTCAACGACAGTCATACCGCGGCTTAGTAGTTGATATACCCATCAGTCCTGTGCAAAGGTCCTG A CATAAGGATCCTGCAATACGCGGTGCATTTGCGGGAAGA
DHRS3_p11	CGCAAACTGGTGCGGAAGGC A CCGAGAGTCAACGACAGTCAAGCCGGATTCTTCGCTGGGGACAGGAGCTG A CATAAGGATCCTGCAATACGATGCCACTCGGATATTTCTACGGTGCATTTGCGGGAAGA
DHRS3_p12	CGCAAACTGGTGCGGAAGGC A CCGAGAGTCAACGACAGTCACATAAGGATCCTGCAATACGACAGGAGCTGTCCTGCTCACCCAGCAGAAG A TACCGCGGCTTAGTAGTTGACGGTGCATTTGCGGGAAGA
DHRS3_p13	CGCAAACTGGTGCGGAAGGC A TACCGCGGCTTAGTAGTTGAATGCCACTCGGATATTTCTAAGCAGAAGCATGCCAATGGACAGGTGCTCG A CCGAGAGTCAACGACAGTCACGGTGCATTTGCGGGAAGA
DHRS3_p14	CGCAAACTGGTGCGGAAGGC A TACCGCGGCTTAGTAGTTGAATGCCACTCGGATATTTCTATGTGGCCCCCAAACTCCGTGGCTCCTCAAG A CATAAGGATCCTGCAATACGCGGTGCATTTGCGGGAAGA
DHRS3_p15	CGCAAACTGGTGCGGAAGGC A TACCGCGGCTTAGTAGTTGACCGAGAGTCAACGACAGTCACTCCTCAAGCATGTCTTCATCCTGTCTCTA A ATGCCACTCGGATATTTCTACGGTGCATTTGCGGGAAGA
DHRS3_p16	CGCAAACTGGTGCGGAAGGC A TACCGCGGCTTAGTAGTTGAGTCTCTATGTCCGCCCTTTGAAAGTGTTCA A CCGAGAGTCAACGACAGTCACATAAGGATCCTGCAATACGCGGTGCATTTGCGGGAAGA
DHRS3_p17	CGCAAACTGGTGCGGAAGGC A TACCGCGGCTTAGTAGTTGAGTGTTCATGCAGGTGTAGGTTCCTGAGAAT A CATAAGGATCCTGCAATACGATGCCACTCGGATATTTCTACGGTGCATTTGCGGGAAGA
DHRS3_p18	CGCAAACTGGTGCGGAAGGC A TACCGCGGCTTAGTAGTTGACATAAGGATCCTGCAATACGTGAGAATTTGTGGATCTCCTCGAGTGCAGC A CCGAGAGTCAACGACAGTCACGGTGCATTTGCGGGAAGA
DHRS3_p19	CGCAAACTGGTGCGGAAGGC A CATAAGGATCCTGCAATACGGTGCAGCCTGTGGAAGTATGCTTTTCAAGA A ATGCCACTCGGATATTTCTACCGAGAGTCAACGACAGTCACGGTGCATTTGCGGGAAGA
DHRS3_p20	CGCAAACTGGTGCGGAAGGC A CATAAGGATCCTGCAATACGATGCCACTCGGATATTTCTAAAGATAACGAGGGCATGCATTGTCCATGGG A TACCGCGGCTTAGTAGTTGACGGTGCATTTGCGGGAAGA
DHRS3_p21	CGCAAACTGGTGCGGAAGGC A CATAAGGATCCTGCAATACGTGGTTGAGCTGCACAGCTTCCACTGTCCTC A CCGAGAGTCAACGACAGTCAATGCCACTCGGATATTTCTACGGTGCATTTGCGGGAAGA
DHRS3_p22	CGCAAACTGGTGCGGAAGGC A CATAAGGATCCTGCAATACGTTCAGTGGGGGAAAGAGGTTGGGAAACCTG A CCGAGAGTCAACGACAGTCATACCGCGGCTTAGTAGTTGACGGTGCATTTGCGGGAAGA
DHRS3_p23	CGCAAACTGGTGCGGAAGGC A CATAAGGATCCTGCAATACGTACCGCGGCTTAGTAGTTGAAAACCTGACTCTCATGCCCTGGAACATCTC A ATGCCACTCGGATATTTCTACGGTGCATTTGCGGGAAGA
DHRS3_p24	CGCAAACTGGTGCGGAAGGC A CATAAGGATCCTGCAATACGAACATCTCGGTGCTGGTGTGGAAGGGCAGC A TACCGCGGCTTAGTAGTTGACCGAGAGTCAACGACAGTCACGGTGCATTTGCGGGAAGA
DHRS3_p25	CGCAAACTGGTGCGGAAGGC A ATGCCACTCGGATATTTCTACCGAGAGTCAACGACAGTCATCTCCATGAAGGCGAAGGCTGACGCTTTGG A TACCGCGGCTTAGTAGTTGACGGTGCATTTGCGGGAAGA
DHRS3_p26	CGCAAACTGGTGCGGAAGGC A ATGCCACTCGGATATTTCTAACGCTTTGGATGTGCAGTAGTCGATGGCAC A CCGAGAGTCAACGACAGTCACATAAGGATCCTGCAATACGCGGTGCATTTGCGGGAAGA
DHRS3_p27	CGCAAACTGGTGCGGAAGGC A ATGCCACTCGGATATTTCTATGCCAGCACGGAGTTGAGGCACACGATGTG A TACCGCGGCTTAGTAGTTGACCGAGAGTCAACGACAGTCACGGTGCATTTGCGGGAAGA
DHRS3_p28	CGCAAACTGGTGCGGAAGGC A ATGCCACTCGGATATTTCTAATGTGGCCATTCTGCAGCTCCAGCATACGC A TACCGCGGCTTAGTAGTTGACATAAGGATCCTGCAATACGCGGTGCATTTGCGGGAAGA
DHRS3_p29	CGCAAACTGGTGCGGAAGGC A ATGCCACTCGGATATTTCTAGGTCCAGAACTGGCCCAGGGTGTTGATGTG A CATAAGGATCCTGCAATACGCCGAGAGTCAACGACAGTCACGGTGCATTTGCGGGAAGA
DHRS3_p30	CGCAAACTGGTGCGGAAGGC A ATGCCACTCGGATATTTCTATGTTGATGTGTTGGGACTTGAGGAGGGCAT A CATAAGGATCCTGCAATACGTACCGCGGCTTAGTAGTTGACGGTGCATTTGCGGGAAGA
DHRS3_p31	CGCAAACTGGTGCGGAAGGC A CCGAGAGTCAACGACAGTCAATCACTGTCCATTAGGCTCTTCCCATGGAC A ATGCCACTCGGATATTTCTATACCGCGGCTTAGTAGTTGACGGTGCATTTGCGGGAAGA
DHRS3_p32	CGCAAACTGGTGCGGAAGGC A CCGAGAGTCAACGACAGTCAATTGTTCACCAGGATGGTGATGTCACCCAC A ATGCCACTCGGATATTTCTACATAAGGATCCTGCAATACGCGGTGCATTTGCGGGAAGA
DHRS3_p33	CGCAAACTGGTGCGGAAGGC A CCGAGAGTCAACGACAGTCACCCGGTTGCCCACATCACAGATGAAGTAAT A TACCGCGGCTTAGTAGTTGAATGCCACTCGGATATTTCTACGGTGCATTTGCGGGAAGA
DHRS3_p34	CGCAAACTGGTGCGGAAGGC A CCGAGAGTCAACGACAGTCAATGAAGTAATGGCACTCAGTGCCCATCTGC A TACCGCGGCTTAGTAGTTGACATAAGGATCCTGCAATACGCGGTGCATTTGCGGGAAGA
DHRS3_p35	CGCAAACTGGTGCGGAAGGC A CCGAGAGTCAACGACAGTCACATAAGGATCCTGCAATACGTCCGTCGTCTCCTTCAGGCATTTCTCAGTC A ATGCCACTCGGATATTTCTACGGTGCATTTGCGGGAAGA
DHRS3_p36	CGCAAACTGGTGCGGAAGGC A CCGAGAGTCAACGACAGTCATCAGTCCGGCCCCAGAGAACAATCTTTCTG A CATAAGGATCCTGCAATACGTACCGCGGCTTAGTAGTTGACGGTGCATTTGCGGGAAGA
DHRS3_p37	CGCAAACTGGTGCGGAAGGC A TACCGCGGCTTAGTAGTTGAATGCCACTCGGATATTTCTAAATCTTTCTGGCGCCGCGCTCCGCGAACTC A CCGAGAGTCAACGACAGTCACGGTGCATTTGCGGGAAGA
DHRS3_p38	CGCAAACTGGTGCGGAAGGC A TACCGCGGCTTAGTAGTTGATGATGAGGACGTTCTCCCGCGACAGGTCCC A ATGCCACTCGGATATTTCTACATAAGGATCCTGCAATACGCGGTGCATTTGCGGGAAGA
DHRS3_p39	CGCAAACTGGTGCGGAAGGC A TACCGCGGCTTAGTAGTTGACCGAGAGTCAACGACAGTCAGGCTGCTTTCACCACCAGATAGATCATCTG A ATGCCACTCGGATATTTCTACGGTGCATTTGCGGGAAGA
DHRS3_p40	CGCAAACTGGTGCGGAAGGC A TACCGCGGCTTAGTAGTTGAAGATCATCTGTAGAGGGAACATCACCAGCG A CCGAGAGTCAACGACAGTCACATAAGGATCCTGCAATACGCGGTGCATTTGCGGGAAGA
DHRS3_p41	CGCAAACTGGTGCGGAAGGC A TACCGCGGCTTAGTAGTTGACCCGGGCCGAGCAATACAGGAATTAAAAAA A CATAAGGATCCTGCAATACGATGCCACTCGGATATTTCTACGGTGCATTTGCGGGAAGA
DHRS3_p42	CGCAAACTGGTGCGGAAGGC A TACCGCGGCTTAGTAGTTGACATAAGGATCCTGCAATACGAGTAAACCGAATAAGGAGGAGAGAGGCGTC A CCGAGAGTCAACGACAGTCACGGTGCATTTGCGGGAAGA
DHRS3_p43	CGCAAACTGGTGCGGAAGGC A CATAAGGATCCTGCAATACGGGCCACTCTTGAAATCACCTCTTCCCAAAT A ATGCCACTCGGATATTTCTACCGAGAGTCAACGACAGTCACGGTGCATTTGCGGGAAGA
DHRS3_p44	CGCAAACTGGTGCGGAAGGC A CATAAGGATCCTGCAATACGATGCCACTCGGATATTTCTAAATTCTCCTCTGGGGGAGAAAAAGCGTCTC A TACCGCGGCTTAGTAGTTGACGGTGCATTTGCGGGAAGA
DHRS3_p45	CGCAAACTGGTGCGGAAGGC A CATAAGGATCCTGCAATACGTCTCCTAAGGTTGGGACGGTAAAAGAGGTG A CCGAGAGTCAACGACAGTCAATGCCACTCGGATATTTCTACGGTGCATTTGCGGGAAGA
DHRS3_p46	CGCAAACTGGTGCGGAAGGC A CATAAGGATCCTGCAATACGGGAAGCCGGAGGTGGAAAGTTCTAACAAGA A CCGAGAGTCAACGACAGTCATACCGCGGCTTAGTAGTTGACGGTGCATTTGCGGGAAGA
DHRS3_p47	CGCAAACTGGTGCGGAAGGC A CATAAGGATCCTGCAATACGTACCGCGGCTTAGTAGTTGATCTAACAAGAAGTTTCTTGCCCCAGCAGCC A ATGCCACTCGGATATTTCTACGGTGCATTTGCGGGAAGA
DHRS3_p48	CGCAAACTGGTGCGGAAGGC A CATAAGGATCCTGCAATACGTACCGCGGCTTAGTAGTTGACGGCTGGGGAATTCTCAGGTAATGTTTACA A CCGAGAGTCAACGACAGTCACGGTGCATTTGCGGGAAGA
ECE1_p01	CGCAAACTGGTGCGGAAGGC A ATGCCACTCGGATATTTCTAGTCTAAGGACATCGACATATTAAGGGGAGGGGTCTCACTTCATTTTCCTT A GTTCACGAAGCAGCATACCGCGGTGCATTTGCGGGAAGA
ECE1_p02	CGCAAACTGGTGCGGAAGGC A ATGCCACTCGGATATTTCTACATTTTCCTTAAAGCTCTGGAGCGGGTAGT A GTCTAAGGACATCGACATATACCGATTTATGAGGCCGTTCCGGTGCATTTGCGGGAAGA
ECE1_p03	CGCAAACTGGTGCGGAAGGC A ATGCCACTCGGATATTTCTACTGGCTAAAAGCATCCATCTAGCTGCAAGT A GTTCACGAAGCAGCATACCGGTCTAAGGACATCGACATATCGGTGCATTTGCGGGAAGA
ECE1_p04	CGCAAACTGGTGCGGAAGGC A ATGCCACTCGGATATTTCTATATCTTGATTCAACCCAGGGGCCGACAATG A GTTCACGAAGCAGCATACCGACCGATTTATGAGGCCGTTCCGGTGCATTTGCGGGAAGA
ECE1_p05	CGCAAACTGGTGCGGAAGGC A ATGCCACTCGGATATTTCTAAAGTCCAGCAGTTTTGCAGTCTTCCGATGC A ACCGATTTATGAGGCCGTTCGTCTAAGGACATCGACATATCGGTGCATTTGCGGGAAGA
ECE1_p06	CGCAAACTGGTGCGGAAGGC A ATGCCACTCGGATATTTCTAACCGATTTATGAGGCCGTTCAGCTGTCTGATTTGGAGACTTGCTCTGTGG A GTTCACGAAGCAGCATACCGCGGTGCATTTGCGGGAAGA
ECE1_p07	CGCAAACTGGTGCGGAAGGC A GTCTAAGGACATCGACATATATGCCACTCGGATATTTCTATGGGGCTTCCCTTGTCCACAGGTTATTTAG A GTTCACGAAGCAGCATACCGCGGTGCATTTGCGGGAAGA
ECE1_p08	CGCAAACTGGTGCGGAAGGC A GTCTAAGGACATCGACATATATGCCACTCGGATATTTCTATATTTGTGGCGTATCTGGCGCTTGTCAGTG A ACCGATTTATGAGGCCGTTCCGGTGCATTTGCGGGAAGA
ECE1_p09	CGCAAACTGGTGCGGAAGGC A GTCTAAGGACATCGACATATGTTCACGAAGCAGCATACCGTTCGTCCTTACCAGACTTCGCACTTGTGAG A ATGCCACTCGGATATTTCTACGGTGCATTTGCGGGAAGA
ECE1_p10	CGCAAACTGGTGCGGAAGGC A GTCTAAGGACATCGACATATGTTCACGAAGCAGCATACCGTCTGAGAACTCCTTGGAATTGGAGAGGGAG A ACCGATTTATGAGGCCGTTCCGGTGCATTTGCGGGAAGA
ECE1_p11	CGCAAACTGGTGCGGAAGGC A GTCTAAGGACATCGACATATTTCTTCACCCAGTTCTGGTAAGCCCGATAG A ACCGATTTATGAGGCCGTTCATGCCACTCGGATATTTCTACGGTGCATTTGCGGGAAGA
ECE1_p12	CGCAAACTGGTGCGGAAGGC A GTCTAAGGACATCGACATATACCGATTTATGAGGCCGTTCCCTTGTCATACTCCCGTCCTTGATCATCAA A GTTCACGAAGCAGCATACCGCGGTGCATTTGCGGGAAGA
ECE1_p13	CGCAAACTGGTGCGGAAGGC A GTTCACGAAGCAGCATACCGATCAAAAGCATGAGTCAGCTCATGGCCCAC A ATGCCACTCGGATATTTCTAGTCTAAGGACATCGACATATCGGTGCATTTGCGGGAAGA
ECE1_p14	CGCAAACTGGTGCGGAAGGC A GTTCACGAAGCAGCATACCGATGCCACCAAAGTTTAAGGCCTTGGGTGAG A ATGCCACTCGGATATTTCTAACCGATTTATGAGGCCGTTCCGGTGCATTTGCGGGAAGA
ECE1_p15	CGCAAACTGGTGCGGAAGGC A GTTCACGAAGCAGCATACCGGTCTAAGGACATCGACATATAATCTCATTCTTGGTGGGCGAGTAGTAGGC A ATGCCACTCGGATATTTCTACGGTGCATTTGCGGGAAGA
ECE1_p16	CGCAAACTGGTGCGGAAGGC A GTTCACGAAGCAGCATACCGGTCTAAGGACATCGACATATCTCCATGAGAAGTTGAAAAACCGCATGGCA A ACCGATTTATGAGGCCGTTCCGGTGCATTTGCGGGAAGA
ECE1_p17	CGCAAACTGGTGCGGAAGGC A GTTCACGAAGCAGCATACCGACCGATTTATGAGGCCGTTCCGCATGGCATTTTCAAAGTAGAGGTCTGGA A ATGCCACTCGGATATTTCTACGGTGCATTTGCGGGAAGA
ECE1_p18	CGCAAACTGGTGCGGAAGGC A GTTCACGAAGCAGCATACCGAACACTTTGTCCAGCTCCTTGGGATCCATG A ACCGATTTATGAGGCCGTTCGTCTAAGGACATCGACATATCGGTGCATTTGCGGGAAGA
ECE1_p19	CGCAAACTGGTGCGGAAGGC A ACCGATTTATGAGGCCGTTCGGGATCCATGATGAAGTTGGGGTATCCTAT A ATGCCACTCGGATATTTCTAGTCTAAGGACATCGACATATCGGTGCATTTGCGGGAAGA
ECE1_p20	CGCAAACTGGTGCGGAAGGC A ACCGATTTATGAGGCCGTTCTGGCATCGGCCTTTTCCTTGGCTGATTTTC A ATGCCACTCGGATATTTCTAGTTCACGAAGCAGCATACCGCGGTGCATTTGCGGGAAGA
ECE1_p21	CGCAAACTGGTGCGGAAGGC A ACCGATTTATGAGGCCGTTCTTTCGGGTTTCCTCATCCATCCACTTCAGG A GTCTAAGGACATCGACATATATGCCACTCGGATATTTCTACGGTGCATTTGCGGGAAGA
ECE1_p22	CGCAAACTGGTGCGGAAGGC A ACCGATTTATGAGGCCGTTCGTGCTCAGGCTTTCCTCAAATGCCTTCTTA A GTCTAAGGACATCGACATATGTTCACGAAGCAGCATACCGCGGTGCATTTGCGGGAAGA
ECE1_p23	CGCAAACTGGTGCGGAAGGC A ACCGATTTATGAGGCCGTTCTAATCTCCAGGATGATCTCGGTGGCTATGC A GTTCACGAAGCAGCATACCGATGCCACTCGGATATTTCTACGGTGCATTTGCGGGAAGA
ECE1_p24	CGCAAACTGGTGCGGAAGGC A ACCGATTTATGAGGCCGTTCAAGGTTGCTTTGACAAACATGGGGCCCAAC A GTTCACGAAGCAGCATACCGGTCTAAGGACATCGACATATCGGTGCATTTGCGGGAAGA
ECE1_p25	CGCAAACTGGTGCGGAAGGC A ATGCCACTCGGATATTTCTACCAGGTTGTTTTCTGTGTCACTCACGCAAA A GTCTAAGGACATCGACATATGTTCACGAAGCAGCATACCGCGGTGCATTTGCGGGAAGA
ECE1_p26	CGCAAACTGGTGCGGAAGGC A ATGCCACTCGGATATTTCTAAACTTCCAGCGAGGAAGACAGGTCTTCTTG A GTCTAAGGACATCGACATATACCGATTTATGAGGCCGTTCCGGTGCATTTGCGGGAAGA
ECE1_p27	CGCAAACTGGTGCGGAAGGC A ATGCCACTCGGATATTTCTATCTTGGTCCCGTACATGACTTCCATGAACT A GTTCACGAAGCAGCATACCGGTCTAAGGACATCGACATATCGGTGCATTTGCGGGAAGA
ECE1_p28	CGCAAACTGGTGCGGAAGGC A ATGCCACTCGGATATTTCTAGTTCACGAAGCAGCATACCGTCCATGAACTTCTCATCGGCGTCCTGAAAG A ACCGATTTATGAGGCCGTTCCGGTGCATTTGCGGGAAGA
ECE1_p29	CGCAAACTGGTGCGGAAGGC A ATGCCACTCGGATATTTCTAAAGCGCTGGTCAAGGAAGGAGCTTGTTTTC A ACCGATTTATGAGGCCGTTCGTCTAAGGACATCGACATATCGGTGCATTTGCGGGAAGA
ECE1_p30	CGCAAACTGGTGCGGAAGGC A ATGCCACTCGGATATTTCTAACCGATTTATGAGGCCGTTCTTCCGCACCAGGTTCCAGATCATGTAGTTG A GTTCACGAAGCAGCATACCGCGGTGCATTTGCGGGAAGA
ECE1_p31	CGCAAACTGGTGCGGAAGGC A GTCTAAGGACATCGACATATATGTAGTTGTTGAGCAGGCATCTGTCGGTG A ATGCCACTCGGATATTTCTAGTTCACGAAGCAGCATACCGCGGTGCATTTGCGGGAAGA
ECE1_p32	CGCAAACTGGTGCGGAAGGC A GTCTAAGGACATCGACATATGTGGAGATCTGCTCAAGGTATTCCTTGTCA A ATGCCACTCGGATATTTCTAACCGATTTATGAGGCCGTTCCGGTGCATTTGCGGGAAGA
ECE1_p33	CGCAAACTGGTGCGGAAGGC A GTCTAAGGACATCGACATATCCACAATAGGCTCGGATTCATTGATCTCCA A GTTCACGAAGCAGCATACCGATGCCACTCGGATATTTCTACGGTGCATTTGCGGGAAGA
ECE1_p34	CGCAAACTGGTGCGGAAGGC A GTCTAAGGACATCGACATATTTGATCTCCACGGGGTAGAAGATGGTGTTG A GTTCACGAAGCAGCATACCGACCGATTTATGAGGCCGTTCCGGTGCATTTGCGGGAAGA
ECE1_p35	CGCAAACTGGTGCGGAAGGC A GTCTAAGGACATCGACATATACCGATTTATGAGGCCGTTCTGTTGAGAAAAGGCAACCAGTTGATGGCGG A ATGCCACTCGGATATTTCTACGGTGCATTTGCGGGAAGA
ECE1_p36	CGCAAACTGGTGCGGAAGGC A GTCTAAGGACATCGACATATACCGATTTATGAGGCCGTTCACTTTGTGGTAGATGAGCTCCTCATCACGG A GTTCACGAAGCAGCATACCGCGGTGCATTTGCGGGAAGA
ECE1_p37	CGCAAACTGGTGCGGAAGGC A GTTCACGAAGCAGCATACCGATGCCACTCGGATATTTCTAGACCATGTAGTTCAGATATCCGGTCAGCAC A GTCTAAGGACATCGACATATCGGTGCATTTGCGGGAAGA
ECE1_p38	CGCAAACTGGTGCGGAAGGC A GTTCACGAAGCAGCATACCGATGCCACTCGGATATTTCTACGGTCAGCACCTTCTCGTTTTCAGTTTTGT A ACCGATTTATGAGGCCGTTCCGGTGCATTTGCGGGAAGA
ECE1_p39	CGCAAACTGGTGCGGAAGGC A GTTCACGAAGCAGCATACCGTGTTCAGGTAATAGTCTCTCGAGGGCAAGC A GTCTAAGGACATCGACATATATGCCACTCGGATATTTCTACGGTGCATTTGCGGGAAGA
ECE1_p40	CGCAAACTGGTGCGGAAGGC A GTTCACGAAGCAGCATACCGGTCTAAGGACATCGACATATACCTGGATCACGTTGCTGTTGGAGTTCTTG A ACCGATTTATGAGGCCGTTCCGGTGCATTTGCGGGAAGA
ECE1_p41	CGCAAACTGGTGCGGAAGGC A GTTCACGAAGCAGCATACCGACCGATTTATGAGGCCGTTCGGAGTTCTTGGAATCGGCACTGACATAGAC A ATGCCACTCGGATATTTCTACGGTGCATTTGCGGGAAGA
ECE1_p42	CGCAAACTGGTGCGGAAGGC A GTTCACGAAGCAGCATACCGTGACATAGACAGAGAAGAAGGGTGAGGTGC A ACCGATTTATGAGGCCGTTCGTCTAAGGACATCGACATATCGGTGCATTTGCGGGAAGA
ECE1_p43	CGCAAACTGGTGCGGAAGGC A ACCGATTTATGAGGCCGTTCATCAACTCCATTAGAGGTTTGGCCCTGAGC A ATGCCACTCGGATATTTCTAGTCTAAGGACATCGACATATCGGTGCATTTGCGGGAAGA
ECE1_p44	CGCAAACTGGTGCGGAAGGC A ACCGATTTATGAGGCCGTTCTCTCGTTCATGCACGCACGGTAGTATACTT A ATGCCACTCGGATATTTCTAGTTCACGAAGCAGCATACCGCGGTGCATTTGCGGGAAGA
ECE1_p45	CGCAAACTGGTGCGGAAGGC A ACCGATTTATGAGGCCGTTCGTCTAAGGACATCGACATATTAGTATACTTGCGCCTTTCTCTCTGCCTCG A ATGCCACTCGGATATTTCTACGGTGCATTTGCGGGAAGA
ECE1_p46	CGCAAACTGGTGCGGAAGGC A ACCGATTTATGAGGCCGTTCGTCTAAGGACATCGACATATGAGTTTTCGAGGAGGTGCTTGATGATTGCT A GTTCACGAAGCAGCATACCGCGGTGCATTTGCGGGAAGA
ECE1_p47	CGCAAACTGGTGCGGAAGGC A ACCGATTTATGAGGCCGTTCGTTCACGAAGCAGCATACCGATTCAGCCCTAATCCAGGAAAGGAACAGCC A ATGCCACTCGGATATTTCTACGGTGCATTTGCGGGAAGA
ECE1_p48	CGCAAACTGGTGCGGAAGGC A ACCGATTTATGAGGCCGTTCGTTCACGAAGCAGCATACCGTCTGCTCCCAAACATCAGAGAGTCAAGCAG A GTCTAAGGACATCGACATATCGGTGCATTTGCGGGAAGA
C1QB_p01	CGCAAACTGGTGCGGAAGGC A GCCTAGCATAACATGTCGCATACTGCCCTCGGTCCGAAGCGGAAGTTCCC A ATCAACGTACCCACAAAGTCGTTCACGAAGCAGCATACCGCGGTGCATTTGCGGGAAGA
C1QB_p02	CGCAAACTGGTGCGGAAGGC A GCCTAGCATAACATGTCGCAATCAACGTACCCACAAAGTCAGTGGGACCAGGAGCCGAGAGCCTACTGCC A TACCGCGGCTTAGTAGTTGACGGTGCATTTGCGGGAAGA
C1QB_p03	CGCAAACTGGTGCGGAAGGC A GCCTAGCATAACATGTCGCAGTTCACGAAGCAGCATACCGAAGCTGGTGTCCTGTGAGGCCACTGGGCTG A ATCAACGTACCCACAAAGTCCGGTGCATTTGCGGGAAGA
C1QB_p04	CGCAAACTGGTGCGGAAGGC A GCCTAGCATAACATGTCGCAATACTGTGTCAGACGCCTCCTGGGAAGCTG A GTTCACGAAGCAGCATACCGTACCGCGGCTTAGTAGTTGACGGTGCATTTGCGGGAAGA
C1QB_p05	CGCAAACTGGTGCGGAAGGC A GCCTAGCATAACATGTCGCATACCGCGGCTTAGTAGTTGACCCCATGGGATCTTCATCATCATACTGTGT A ATCAACGTACCCACAAAGTCCGGTGCATTTGCGGGAAGA
C1QB_p06	CGCAAACTGGTGCGGAAGGC A GCCTAGCATAACATGTCGCAAGCAGGAGCAACATCAGTACTGGGATGCTG A TACCGCGGCTTAGTAGTTGAGTTCACGAAGCAGCATACCGCGGTGCATTTGCGGGAAGA
C1QB_p07	CGCAAACTGGTGCGGAAGGC A ATCAACGTACCCACAAAGTCGCCTAGCATAACATGTCGCAAGATATCGATTAGGCCCAGGAGCAGGAGCA A GTTCACGAAGCAGCATACCGCGGTGCATTTGCGGGAAGA
C1QB_p08	CGCAAACTGGTGCGGAAGGC A ATCAACGTACCCACAAAGTCGCCTAGCATAACATGTCGCAGCAGCTGAGCTGGGCCTGGGAGATATCGAT A TACCGCGGCTTAGTAGTTGACGGTGCATTTGCGGGAAGA
C1QB_p09	CGCAAACTGGTGCGGAAGGC A ATCAACGTACCCACAAAGTCAGGTGTCCCAGGGATACCCGGGATGCCAGG A GTTCACGAAGCAGCATACCGGCCTAGCATAACATGTCGCACGGTGCATTTGCGGGAAGA
C1QB_p10	CGCAAACTGGTGCGGAAGGC A ATCAACGTACCCACAAAGTCGTTCACGAAGCAGCATACCGTTATCCCTGGGGTCCCAGGTTGGCCATCGG A TACCGCGGCTTAGTAGTTGACGGTGCATTTGCGGGAAGA
C1QB_p11	CGCAAACTGGTGCGGAAGGC A ATCAACGTACCCACAAAGTCTGGAAGCCCTTTCTCTCCTTTTATCCCTGG A TACCGCGGCTTAGTAGTTGAGCCTAGCATAACATGTCGCACGGTGCATTTGCGGGAAGA
C1QB_p12	CGCAAACTGGTGCGGAAGGC A ATCAACGTACCCACAAAGTCTACCGCGGCTTAGTAGTTGATTCTCTCCGAACTCACCATGGTCTCCAGCC A GTTCACGAAGCAGCATACCGCGGTGCATTTGCGGGAAGA
C1QB_p13	CGCAAACTGGTGCGGAAGGC A GTTCACGAAGCAGCATACCGTTTTCCTGGATTCCCAGGAATCCCTGGGTC A GCCTAGCATAACATGTCGCAATCAACGTACCCACAAAGTCCGGTGCATTTGCGGGAAGA
C1QB_p14	CGCAAACTGGTGCGGAAGGC A GTTCACGAAGCAGCATACCGGCCTAGCATAACATGTCGCAATGGGGCCCTTGGGGCCGACTTTTCCTGGA A TACCGCGGCTTAGTAGTTGACGGTGCATTTGCGGGAAGA
C1QB_p15	CGCAAACTGGTGCGGAAGGC A GTTCACGAAGCAGCATACCGCTGGGCCACCTTTAGGGCCCATGGGGCCCT A ATCAACGTACCCACAAAGTCGCCTAGCATAACATGTCGCACGGTGCATTTGCGGGAAGA
C1QB_p16	CGCAAACTGGTGCGGAAGGC A GTTCACGAAGCAGCATACCGATCAACGTACCCACAAAGTCTCACCTTTGGGGCCTGGGGCTCCAGGGGCC A TACCGCGGCTTAGTAGTTGACGGTGCATTTGCGGGAAGA
C1QB_p17	CGCAAACTGGTGCGGAAGGC A GTTCACGAAGCAGCATACCGTACCGCGGCTTAGTAGTTGATGGCCTTGTAGTCTCCCGATTCACCTTTGG A GCCTAGCATAACATGTCGCACGGTGCATTTGCGGGAAGA
C1QB_p18	CGCAAACTGGTGCGGAAGGC A GTTCACGAAGCAGCATACCGTACCGCGGCTTAGTAGTTGATTCTTGTGGCAGAGAAGGCGATTTTCTGGG A ATCAACGTACCCACAAAGTCCGGTGCATTTGCGGGAAGA
C1QB_p19	CGCAAACTGGTGCGGAAGGC A TACCGCGGCTTAGTAGTTGAGCGCAGGGGGACGTTGATGGTTCTTGTGGC A GCCTAGCATAACATGTCGCAATCAACGTACCCACAAAGTCCGGTGCATTTGCGGGAAGA
C1QB_p20	CGCAAACTGGTGCGGAAGGC A TACCGCGGCTTAGTAGTTGAGCCTAGCATAACATGTCGCATGTTCATGTTGGTGATCACGTGGTCGAAGC A GTTCACGAAGCAGCATACCGCGGTGCATTTGCGGGAAGA
C1QB_p21	CGCAAACTGGTGCGGAAGGC A TACCGCGGCTTAGTAGTTGAATCAACGTACCCACAAAGTCCACTGCGGGGCTCATAATTGTTGTTCATGT A GCCTAGCATAACATGTCGCACGGTGCATTTGCGGGAAGA
C1QB_p22	CGCAAACTGGTGCGGAAGGC A TACCGCGGCTTAGTAGTTGATAGGTGAAGTAGTAGAGACCGGGCACCTTG A ATCAACGTACCCACAAAGTCGTTCACGAAGCAGCATACCGCGGTGCATTTGCGGGAAGA
C1QB_p23	CGCAAACTGGTGCGGAAGGC A TACCGCGGCTTAGTAGTTGAGTTCACGAAGCAGCATACCGATGAGGTTCACGCACAGGTTCCCTCGAGAG A GCCTAGCATAACATGTCGCACGGTGCATTTGCGGGAAGA
C1QB_p24	CGCAAACTGGTGCGGAAGGC A TACCGCGGCTTAGTAGTTGAGTTCACGAAGCAGCATACCGATAGTCACAGAAGGTGACCACCTTCTGTGC A ATCAACGTACCCACAAAGTCCGGTGCATTTGCGGGAAGA
C1QB_p25	CGCAAACTGGTGCGGAAGGC A GCCTAGCATAACATGTCGCAATCAACGTACCCACAAAGTCACCTGGAAGGTGTTGTAGGCATAGTCACAG A GTTCACGAAGCAGCATACCGCGGTGCATTTGCGGGAAGA
C1QB_p26	CGCAAACTGGTGCGGAAGGC A GCCTAGCATAACATGTCGCAATCAACGTACCCACAAAGTCTTCTCCCCCTGCTCCAGCTTGAGGACCATG A TACCGCGGCTTAGTAGTTGACGGTGCATTTGCGGGAAGA
C1QB_p27	CGCAAACTGGTGCGGAAGGC A GCCTAGCATAACATGTCGCATCCATGCCCAGTAGTGAGTTCTTGTCGGTG A GTTCACGAAGCAGCATACCGATCAACGTACCCACAAAGTCCGGTGCATTTGCGGGAAGA
C1QB_p28	CGCAAACTGGTGCGGAAGGC A GCCTAGCATAACATGTCGCAGTTCACGAAGCAGCATACCGAAGAGCAGGAACCCGGAAAAGATGCTGTTG A TACCGCGGCTTAGTAGTTGACGGTGCATTTGCGGGAAGA
C1QB_p29	CGCAAACTGGTGCGGAAGGC A GCCTAGCATAACATGTCGCATACCGCGGCTTAGTAGTTGAAGGTCAGGCCTCCATATCTGGAAAGAGCAG A ATCAACGTACCCACAAAGTCCGGTGCATTTGCGGGAAGA
C1QB_p30	CGCAAACTGGTGCGGAAGGC A GCCTAGCATAACATGTCGCATACCGCGGCTTAGTAGTTGAGTGGATGTGAAGCAGCCCACAGGTCAGGCC A GTTCACGAAGCAGCATACCGCGGTGCATTTGCGGGAAGA
C1QB_p31	CGCAAACTGGTGCGGAAGGC A ATCAACGTACCCACAAAGTCTGTTGGGGGTAGAGTGAGCGTTGCTGGCAG A GCCTAGCATAACATGTCGCAGTTCACGAAGCAGCATACCGCGGTGCATTTGCGGGAAGA
C1QB_p32	CGCAAACTGGTGCGGAAGGC A ATCAACGTACCCACAAAGTCGCCTAGCATAACATGTCGCATTCACCAAGCCCTACTGTGTGCATTGGTTG A TACCGCGGCTTAGTAGTTGACGGTGCATTTGCGGGAAGA
C1QB_p33	CGCAAACTGGTGCGGAAGGC A ATCAACGTACCCACAAAGTCGTTCACGAAGCAGCATACCGTACTCATTCACTCAGCAGCATTCACCAAGC A GCCTAGCATAACATGTCGCACGGTGCATTTGCGGGAAGA
C1QB_p34	CGCAAACTGGTGCGGAAGGC A ATCAACGTACCCACAAAGTCCCCTTGGCCTTGAAGAGTTTATTTACTCAT A GTTCACGAAGCAGCATACCGTACCGCGGCTTAGTAGTTGACGGTGCATTTGCGGGAAGA
CLSPN_p01	CGCAAACTGGTGCGGAAGGC A TACCGCGGCTTAGTAGTTGACCAATGTCTCGTACGTGACCGGACAGGATGCCACAAGAGTGATTAGACAT A GCCTAGCATAACATGTCGCACGGTGCATTTGCGGGAAGA
CLSPN_p02	CGCAAACTGGTGCGGAAGGC A TACCGCGGCTTAGTAGTTGACCAATGTCTCGTACGTGACCAAAACACCCCCTAAAAAGTCTCCCAGCCTG A CATAAGGATCCTGCAATACGCGGTGCATTTGCGGGAAGA
CLSPN_p03	CGCAAACTGGTGCGGAAGGC A CATAAGGATCCTGCAATACGCCCAGCCTGAGCATTAGAAACTCTCAAAGT A GCCTAGCATAACATGTCGCATACCGCGGCTTAGTAGTTGACGGTGCATTTGCGGGAAGA
CLSPN_p04	CGCAAACTGGTGCGGAAGGC A CATAAGGATCCTGCAATACGAATGAGGGATGCCACAGAGATCTGAGTACC A GCCTAGCATAACATGTCGCACCAATGTCTCGTACGTGACCCGGTGCATTTGCGGGAAGA
CLSPN_p05	CGCAAACTGGTGCGGAAGGC A CATAAGGATCCTGCAATACGCTGAGTACCTTGTCTCTAGAGCTTTGGTGA A TACCGCGGCTTAGTAGTTGAGCCTAGCATAACATGTCGCACGGTGCATTTGCGGGAAGA
CLSPN_p06	CGCAAACTGGTGCGGAAGGC A CATAAGGATCCTGCAATACGTACCGCGGCTTAGTAGTTGAGACCCTAGTATGGCTGTGCAACTGTGAATT A CCAATGTCTCGTACGTGACCCGGTGCATTTGCGGGAAGA
CLSPN_p07	CGCAAACTGGTGCGGAAGGC A CATAAGGATCCTGCAATACGCCAATGTCTCGTACGTGACCAAACACTGACACTGAGCCTACCCTATCTCC A GCCTAGCATAACATGTCGCACGGTGCATTTGCGGGAAGA
CLSPN_p08	CGCAAACTGGTGCGGAAGGC A CATAAGGATCCTGCAATACGCCAATGTCTCGTACGTGACCCTCATGGGCTCTCATCCCTCCAAATATGTA A TACCGCGGCTTAGTAGTTGACGGTGCATTTGCGGGAAGA
CLSPN_p09	CGCAAACTGGTGCGGAAGGC A CCAATGTCTCGTACGTGACCGCCTAGCATAACATGTCGCATTTCCAAGCTAGTGAAGCTGAGTCCTCCTC A TACCGCGGCTTAGTAGTTGACGGTGCATTTGCGGGAAGA
CLSPN_p10	CGCAAACTGGTGCGGAAGGC A CCAATGTCTCGTACGTGACCGCCTAGCATAACATGTCGCAGGCAGGTCCTGGGGCTTCAATTTCATTAAA A CATAAGGATCCTGCAATACGCGGTGCATTTGCGGGAAGA
CLSPN_p11	CGCAAACTGGTGCGGAAGGC A CCAATGTCTCGTACGTGACCTACCGCGGCTTAGTAGTTGAGGGCATATGGGTCAGATTGAAACTGTCCAT A GCCTAGCATAACATGTCGCACGGTGCATTTGCGGGAAGA
CLSPN_p12	CGCAAACTGGTGCGGAAGGC A CCAATGTCTCGTACGTGACCCCATCCTGGCATAAGGAAAAGTAACCCAGA A TACCGCGGCTTAGTAGTTGACATAAGGATCCTGCAATACGCGGTGCATTTGCGGGAAGA
CLSPN_p13	CGCAAACTGGTGCGGAAGGC A CCAATGTCTCGTACGTGACCCATAAGGATCCTGCAATACGAAGCAATGCACCCACCTCAGTCTCCTAAAG A GCCTAGCATAACATGTCGCACGGTGCATTTGCGGGAAGA
CLSPN_p14	CGCAAACTGGTGCGGAAGGC A CCAATGTCTCGTACGTGACCCGGACCTGGCTGAATTTTCTTATCCTCAGT A CATAAGGATCCTGCAATACGTACCGCGGCTTAGTAGTTGACGGTGCATTTGCGGGAAGA
CLSPN_p15	CGCAAACTGGTGCGGAAGGC A GCCTAGCATAACATGTCGCAGGGAAGAAATATCTAGCCTTCCTGCTCAGT A TACCGCGGCTTAGTAGTTGACATAAGGATCCTGCAATACGCGGTGCATTTGCGGGAAGA
CLSPN_p16	CGCAAACTGGTGCGGAAGGC A GCCTAGCATAACATGTCGCATACCGCGGCTTAGTAGTTGAGTTCTCTTTTGCCCAGCAAGGGCTACTTTG A CCAATGTCTCGTACGTGACCCGGTGCATTTGCGGGAAGA
CLSPN_p17	CGCAAACTGGTGCGGAAGGC A GCCTAGCATAACATGTCGCAGGCTACTTTGCCTTGGGAACTGTTTAGAGA A CATAAGGATCCTGCAATACGTACCGCGGCTTAGTAGTTGACGGTGCATTTGCGGGAAGA
CLSPN_p18	CGCAAACTGGTGCGGAAGGC A GCCTAGCATAACATGTCGCACATAAGGATCCTGCAATACGTGCCTGTAATGTGGCCCAGCTATTCCAAAG A CCAATGTCTCGTACGTGACCCGGTGCATTTGCGGGAAGA
CLSPN_p19	CGCAAACTGGTGCGGAAGGC A GCCTAGCATAACATGTCGCATTCCAAAGGTTGAGGAAGGAGGATGCTGAA A CCAATGTCTCGTACGTGACCTACCGCGGCTTAGTAGTTGACGGTGCATTTGCGGGAAGA
CLSPN_p20	CGCAAACTGGTGCGGAAGGC A GCCTAGCATAACATGTCGCACCAATGTCTCGTACGTGACCCTGAGCTGAACCCAAACCACTTGGTAAGTT A CATAAGGATCCTGCAATACGCGGTGCATTTGCGGGAAGA
CLSPN_p21	CGCAAACTGGTGCGGAAGGC A TACCGCGGCTTAGTAGTTGAGCCTAGCATAACATGTCGCATTCTCAGTTTAGACCCAGAGGGTTTCCCTG A CATAAGGATCCTGCAATACGCGGTGCATTTGCGGGAAGA
CLSPN_p22	CGCAAACTGGTGCGGAAGGC A TACCGCGGCTTAGTAGTTGAGGTTTCCCTGGGATGGAGATAACCTGAAAA A GCCTAGCATAACATGTCGCACCAATGTCTCGTACGTGACCCGGTGCATTTGCGGGAAGA
CLSPN_p23	CGCAAACTGGTGCGGAAGGC A TACCGCGGCTTAGTAGTTGATCAAGGTTAGACAGGCACTGACCCAAGAAT A CATAAGGATCCTGCAATACGGCCTAGCATAACATGTCGCACGGTGCATTTGCGGGAAGA
CLSPN_p24	CGCAAACTGGTGCGGAAGGC A TACCGCGGCTTAGTAGTTGACATAAGGATCCTGCAATACGACCCAAGAATGAGCATTCAAGCTGGACAGC A CCAATGTCTCGTACGTGACCCGGTGCATTTGCGGGAAGA
CLSPN_p25	CGCAAACTGGTGCGGAAGGC A TACCGCGGCTTAGTAGTTGACTGGACAGCAAATCTTCCCTTCAAGGCATT A CCAATGTCTCGTACGTGACCGCCTAGCATAACATGTCGCACGGTGCATTTGCGGGAAGA
CLSPN_p26	CGCAAACTGGTGCGGAAGGC A TACCGCGGCTTAGTAGTTGAATTGTATTCCAGCCTAGGTGACAGAGCCAG A CCAATGTCTCGTACGTGACCCATAAGGATCCTGCAATACGCGGTGCATTTGCGGGAAGA
CLSPN_p27	CGCAAACTGGTGCGGAAGGC A CATAAGGATCCTGCAATACGGGTGTTCCCATCTCCCAGTAAAAAACTGGC A GCCTAGCATAACATGTCGCATACCGCGGCTTAGTAGTTGACGGTGCATTTGCGGGAAGA
CLSPN_p28	CGCAAACTGGTGCGGAAGGC A CATAAGGATCCTGCAATACGAAAAACTGGCACACTCTCTTCCAACTGCCC A GCCTAGCATAACATGTCGCACCAATGTCTCGTACGTGACCCGGTGCATTTGCGGGAAGA
CLSPN_p29	CGCAAACTGGTGCGGAAGGC A CATAAGGATCCTGCAATACGGGTCCTGACACTGAAACCACAGTATTCACA A TACCGCGGCTTAGTAGTTGAGCCTAGCATAACATGTCGCACGGTGCATTTGCGGGAAGA
CLSPN_p30	CGCAAACTGGTGCGGAAGGC A CATAAGGATCCTGCAATACGTCCAAAGCAGCACTGATGCTCAGTTCTGAG A TACCGCGGCTTAGTAGTTGACCAATGTCTCGTACGTGACCCGGTGCATTTGCGGGAAGA
CLSPN_p31	CGCAAACTGGTGCGGAAGGC A CATAAGGATCCTGCAATACGCCAATGTCTCGTACGTGACCCCAGAAGGGAGATCTTTGAACAACAGTGCT A GCCTAGCATAACATGTCGCACGGTGCATTTGCGGGAAGA
CLSPN_p32	CGCAAACTGGTGCGGAAGGC A CATAAGGATCCTGCAATACGTTGAGAATTCAGTCCCAGGAAGGGTCTCTC A CCAATGTCTCGTACGTGACCTACCGCGGCTTAGTAGTTGACGGTGCATTTGCGGGAAGA
CLSPN_p33	CGCAAACTGGTGCGGAAGGC A CCAATGTCTCGTACGTGACCGTGGTGGACAAACACTGGGTGTAACACTTT A GCCTAGCATAACATGTCGCATACCGCGGCTTAGTAGTTGACGGTGCATTTGCGGGAAGA
CLSPN_p34	CGCAAACTGGTGCGGAAGGC A CCAATGTCTCGTACGTGACCGTAACACTTTATCTTCATCCCCAAGCCCCA A GCCTAGCATAACATGTCGCACATAAGGATCCTGCAATACGCGGTGCATTTGCGGGAAGA
CLSPN_p35	CGCAAACTGGTGCGGAAGGC A CCAATGTCTCGTACGTGACCCAAGCCCCAGAAAATTAGAGGCAGAGTCTT A TACCGCGGCTTAGTAGTTGAGCCTAGCATAACATGTCGCACGGTGCATTTGCGGGAAGA
CLSPN_p36	CGCAAACTGGTGCGGAAGGC A CCAATGTCTCGTACGTGACCTACCGCGGCTTAGTAGTTGAGCAGAGTCTTTCTGACTTGGGTACCAGTTT A CATAAGGATCCTGCAATACGCGGTGCATTTGCGGGAAGA
CLSPN_p37	CGCAAACTGGTGCGGAAGGC A CCAATGTCTCGTACGTGACCGCTGCCTTGGGAAGAAGCATACAGGAAAAT A CATAAGGATCCTGCAATACGGCCTAGCATAACATGTCGCACGGTGCATTTGCGGGAAGA
CLSPN_p38	CGCAAACTGGTGCGGAAGGC A CCAATGTCTCGTACGTGACCCATAAGGATCCTGCAATACGAATACAGCAGCCCATCTGTTGGTTCCTAGG A TACCGCGGCTTAGTAGTTGACGGTGCATTTGCGGGAAGA
CLSPN_p39	CGCAAACTGGTGCGGAAGGC A GCCTAGCATAACATGTCGCATACCGCGGCTTAGTAGTTGATCTTTCTTTCACCGAGCCCTGGTCATCATG A CATAAGGATCCTGCAATACGCGGTGCATTTGCGGGAAGA
CLSPN_p40	CGCAAACTGGTGCGGAAGGC A GCCTAGCATAACATGTCGCATACCGCGGCTTAGTAGTTGAGGTACGTATCTCATGGGTGTAAAGGAGTCA A CCAATGTCTCGTACGTGACCCGGTGCATTTGCGGGAAGA
CLSPN_p41	CGCAAACTGGTGCGGAAGGC A GCCTAGCATAACATGTCGCACCCTACTCTTCCTCTTCCAACCACTTCTAT A CATAAGGATCCTGCAATACGTACCGCGGCTTAGTAGTTGACGGTGCATTTGCGGGAAGA
CLSPN_p42	CGCAAACTGGTGCGGAAGGC A GCCTAGCATAACATGTCGCAGTGACTCATGCATGTGACCAGCACTTTGTG A CATAAGGATCCTGCAATACGCCAATGTCTCGTACGTGACCCGGTGCATTTGCGGGAAGA
CLSPN_p43	CGCAAACTGGTGCGGAAGGC A GCCTAGCATAACATGTCGCACCAATGTCTCGTACGTGACCGAAAGAAGGAAGGATCATTGGCTGGAGTGT A TACCGCGGCTTAGTAGTTGACGGTGCATTTGCGGGAAGA
CLSPN_p44	CGCAAACTGGTGCGGAAGGC A GCCTAGCATAACATGTCGCACCAATGTCTCGTACGTGACCGCTGGAGTGTCAATTCCAACTTTCAGTGCT A CATAAGGATCCTGCAATACGCGGTGCATTTGCGGGAAGA
CLSPN_p45	CGCAAACTGGTGCGGAAGGC A TACCGCGGCTTAGTAGTTGAGGCACCTTTGATGGTGTTAGCTCTCCAAAT A GCCTAGCATAACATGTCGCACATAAGGATCCTGCAATACGCGGTGCATTTGCGGGAAGA
CLSPN_p46	CGCAAACTGGTGCGGAAGGC A TACCGCGGCTTAGTAGTTGACGCGTCAATCCTGAAGTGCTATCATCTGTT A GCCTAGCATAACATGTCGCACCAATGTCTCGTACGTGACCCGGTGCATTTGCGGGAAGA
CLSPN_p47	CGCAAACTGGTGCGGAAGGC A TACCGCGGCTTAGTAGTTGAGAAGGAGAAGTCATGAAAGATGGACCCCTT A CATAAGGATCCTGCAATACGGCCTAGCATAACATGTCGCACGGTGCATTTGCGGGAAGA
CLSPN_p48	CGCAAACTGGTGCGGAAGGC A TACCGCGGCTTAGTAGTTGATACCTGAGACTTAGACGATTCCTTTGCCGC A CATAAGGATCCTGCAATACGCCAATGTCTCGTACGTGACCCGGTGCATTTGCGGGAAGA
COL9A2_p01	CGCAAACTGGTGCGGAAGGC A TGTACCAGTACGCAGCCGACTAAGGCCACCTTGCGATAAGCCAGGATAGAGTAACTCCAATATCCTGGTT A CCGAGAGTCAACGACAGTCACGGTGCATTTGCGGGAAGA
COL9A2_p02	CGCAAACTGGTGCGGAAGGC A TGTACCAGTACGCAGCCGACTAAGGCCACCTTGCGATAAGCCTGGTTTGTACCCAACTTGGGAGCTTTTA A AATGCTTAGTCAACGAGTTCCGGTGCATTTGCGGGAAGA
COL9A2_p03	CGCAAACTGGTGCGGAAGGC A AATGCTTAGTCAACGAGTTCTTATTTACAGAAAGGCCTGGGTGGATCGGG A CCGAGAGTCAACGACAGTCATGTACCAGTACGCAGCCGACCGGTGCATTTGCGGGAAGA
COL9A2_p04	CGCAAACTGGTGCGGAAGGC A AATGCTTAGTCAACGAGTTCGGAGTTATGCGAGAAAGAGAAGGGAGATGA A CCGAGAGTCAACGACAGTCATAAGGCCACCTTGCGATAAGCGGTGCATTTGCGGGAAGA
COL9A2_p05	CGCAAACTGGTGCGGAAGGC A AATGCTTAGTCAACGAGTTCTTTAAATACTGAGCTGGGAGGCAGGGAAGG A TGTACCAGTACGCAGCCGACCCGAGAGTCAACGACAGTCACGGTGCATTTGCGGGAAGA
COL9A2_p06	CGCAAACTGGTGCGGAAGGC A AATGCTTAGTCAACGAGTTCAAGTAGTGGGGCTGGCTTAAGGGTATAGCC A TGTACCAGTACGCAGCCGACTAAGGCCACCTTGCGATAAGCGGTGCATTTGCGGGAAGA
COL9A2_p07	CGCAAACTGGTGCGGAAGGC A AATGCTTAGTCAACGAGTTCTCAGGGGAGTCACCCAGCAGCAGTCACCTG A TAAGGCCACCTTGCGATAAGCCGAGAGTCAACGACAGTCACGGTGCATTTGCGGGAAGA
COL9A2_p08	CGCAAACTGGTGCGGAAGGC A AATGCTTAGTCAACGAGTTCTAAGGCCACCTTGCGATAAGAGTCACCTGGTAGGTCCAGAGAGTGAGATG A TGTACCAGTACGCAGCCGACCGGTGCATTTGCGGGAAGA
COL9A2_p09	CGCAAACTGGTGCGGAAGGC A TAAGGCCACCTTGCGATAAGCCGAGAGTCAACGACAGTCAAGTGAGATGGGATCAGGAACTGGCATAGAC A TGTACCAGTACGCAGCCGACCGGTGCATTTGCGGGAAGA
COL9A2_p10	CGCAAACTGGTGCGGAAGGC A TAAGGCCACCTTGCGATAAGCCGAGAGTCAACGACAGTCATAGACCTCAGTCATTGGTCCTCAAGCTGAG A AATGCTTAGTCAACGAGTTCCGGTGCATTTGCGGGAAGA
COL9A2_p11	CGCAAACTGGTGCGGAAGGC A TAAGGCCACCTTGCGATAAGACTGACCCAAGGACAAGATGGCCAGTGGAG A TGTACCAGTACGCAGCCGACCCGAGAGTCAACGACAGTCACGGTGCATTTGCGGGAAGA
COL9A2_p12	CGCAAACTGGTGCGGAAGGC A TAAGGCCACCTTGCGATAAGGCCAGTGGAGAAAGGTGCAGATTAAGATGT A TGTACCAGTACGCAGCCGACAATGCTTAGTCAACGAGTTCCGGTGCATTTGCGGGAAGA
COL9A2_p13	CGCAAACTGGTGCGGAAGGC A TAAGGCCACCTTGCGATAAGTTTTGGTAACAGCCGAATGATGCTCGCTGG A AATGCTTAGTCAACGAGTTCCCGAGAGTCAACGACAGTCACGGTGCATTTGCGGGAAGA
COL9A2_p14	CGCAAACTGGTGCGGAAGGC A TAAGGCCACCTTGCGATAAGAATGCTTAGTCAACGAGTTCATTCCTTCAGCGCTTCGACTCCATCGACAC A TGTACCAGTACGCAGCCGACCGGTGCATTTGCGGGAAGA
COL9A2_p15	CGCAAACTGGTGCGGAAGGC A CCGAGAGTCAACGACAGTCATGTACCAGTACGCAGCCGACTTGGCCTCACTTTTTCACCCATCAGTGCTC A AATGCTTAGTCAACGAGTTCCGGTGCATTTGCGGGAAGA
COL9A2_p16	CGCAAACTGGTGCGGAAGGC A CCGAGAGTCAACGACAGTCACTCCCCTTCCCCCATGTTTTAGAATTCCTT A TGTACCAGTACGCAGCCGACTAAGGCCACCTTGCGATAAGCGGTGCATTTGCGGGAAGA
COL9A2_p17	CGCAAACTGGTGCGGAAGGC A CCGAGAGTCAACGACAGTCATTTTCCTTAGGACTCCTGAGTCCCAGACAG A AATGCTTAGTCAACGAGTTCTGTACCAGTACGCAGCCGACCGGTGCATTTGCGGGAAGA
COL9A2_p18	CGCAAACTGGTGCGGAAGGC A CCGAGAGTCAACGACAGTCAATGGTTTCCTGGACTGGGGATGGGTGCATG A AATGCTTAGTCAACGAGTTCTAAGGCCACCTTGCGATAAGCGGTGCATTTGCGGGAAGA
COL9A2_p19	CGCAAACTGGTGCGGAAGGC A CCGAGAGTCAACGACAGTCAATGTCCACCCAGAGGGGACCTGGTCCTTCC A TAAGGCCACCTTGCGATAAGTGTACCAGTACGCAGCCGACCGGTGCATTTGCGGGAAGA
COL9A2_p20	CGCAAACTGGTGCGGAAGGC A CCGAGAGTCAACGACAGTCACTGTCTGGGCCTGATGCTCAAGGCCCCTTG A TAAGGCCACCTTGCGATAAGAATGCTTAGTCAACGAGTTCCGGTGCATTTGCGGGAAGA
COL9A2_p21	CGCAAACTGGTGCGGAAGGC A TGTACCAGTACGCAGCCGACAGGCCCCTTGATGGATCCAGGCTCTGTAAG A CCGAGAGTCAACGACAGTCAAATGCTTAGTCAACGAGTTCCGGTGCATTTGCGGGAAGA
COL9A2_p22	CGCAAACTGGTGCGGAAGGC A TGTACCAGTACGCAGCCGACCCGAGAGTCAACGACAGTCAGCAGAGGCATAGGCCGAAGCTCCAAGGCAG A TAAGGCCACCTTGCGATAAGCGGTGCATTTGCGGGAAGA
COL9A2_p23	CGCAAACTGGTGCGGAAGGC A TGTACCAGTACGCAGCCGACTCCAAGGCAGGCGGCAGGTTCACAGAAGCC A AATGCTTAGTCAACGAGTTCCCGAGAGTCAACGACAGTCACGGTGCATTTGCGGGAAGA
COL9A2_p24	CGCAAACTGGTGCGGAAGGC A TGTACCAGTACGCAGCCGACAATGCTTAGTCAACGAGTTCTCGATCTCCATCCTTGCCGTTGATTGCCTG A TAAGGCCACCTTGCGATAAGCGGTGCATTTGCGGGAAGA
COL9A2_p25	CGCAAACTGGTGCGGAAGGC A TGTACCAGTACGCAGCCGACTAAGGCCACCTTGCGATAAGCCCCGTCCCACTTCTCCTGGATCACCCTTC A CCGAGAGTCAACGACAGTCACGGTGCATTTGCGGGAAGA
COL9A2_p26	CGCAAACTGGTGCGGAAGGC A TGTACCAGTACGCAGCCGACTAAGGCCACCTTGCGATAAGATCACCCTTCTCTCCACGTTTTCCCTTGGG A AATGCTTAGTCAACGAGTTCCGGTGCATTTGCGGGAAGA
COL9A2_p27	CGCAAACTGGTGCGGAAGGC A AATGCTTAGTCAACGAGTTCTTGCCGATCTGACCCACGGCTCCCACGATG A CCGAGAGTCAACGACAGTCATGTACCAGTACGCAGCCGACCGGTGCATTTGCGGGAAGA
COL9A2_p28	CGCAAACTGGTGCGGAAGGC A AATGCTTAGTCAACGAGTTCCCGAGAGTCAACGACAGTCAAGGAGGTCCTGGAGGACCCATCATGCCCAC A TAAGGCCACCTTGCGATAAGCGGTGCATTTGCGGGAAGA
COL9A2_p29	CGCAAACTGGTGCGGAAGGC A AATGCTTAGTCAACGAGTTCTGTACCAGTACGCAGCCGACACTCACGGCGACCTCTGCCAGTTGCTCTTG A CCGAGAGTCAACGACAGTCACGGTGCATTTGCGGGAAGA
COL9A2_p30	CGCAAACTGGTGCGGAAGGC A AATGCTTAGTCAACGAGTTCTGTACCAGTACGCAGCCGACTTGCTCTTGCAGCATCTTCAGCGCCACATC A TAAGGCCACCTTGCGATAAGCGGTGCATTTGCGGGAAGA
COL9A2_p31	CGCAAACTGGTGCGGAAGGC A AATGCTTAGTCAACGAGTTCTAAGGCCACCTTGCGATAAGACATCCACGATGTGCTGGTCAGTGGCATCC A CCGAGAGTCAACGACAGTCACGGTGCATTTGCGGGAAGA
COL9A2_p32	CGCAAACTGGTGCGGAAGGC A AATGCTTAGTCAACGAGTTCTAAGGCCACCTTGCGATAAGTTCTCCACGTACTCCTTGCTGTCCCTTGGG A TGTACCAGTACGCAGCCGACCGGTGCATTTGCGGGAAGA
COL9A2_p33	CGCAAACTGGTGCGGAAGGC A TAAGGCCACCTTGCGATAAGTTGTCTCCTTTGACGCCTGGCAAGCCTTGG A CCGAGAGTCAACGACAGTCATGTACCAGTACGCAGCCGACCGGTGCATTTGCGGGAAGA
COL9A2_p34	CGCAAACTGGTGCGGAAGGC A TAAGGCCACCTTGCGATAAGTCGCCTTGGTCACCCTTCTGTCCCATGATG A CCGAGAGTCAACGACAGTCAAATGCTTAGTCAACGAGTTCCGGTGCATTTGCGGGAAGA
COL9A2_p35	CGCAAACTGGTGCGGAAGGC A TAAGGCCACCTTGCGATAAGATGATGCCCTGGGGACCAATTTCTCCTCGA A TGTACCAGTACGCAGCCGACCCGAGAGTCAACGACAGTCACGGTGCATTTGCGGGAAGA
COL9A2_p36	CGCAAACTGGTGCGGAAGGC A TAAGGCCACCTTGCGATAAGTTTCCCAGGGGGACCAGAGAATCCAGGAAG A TGTACCAGTACGCAGCCGACAATGCTTAGTCAACGAGTTCCGGTGCATTTGCGGGAAGA
COL9A2_p37	CGCAAACTGGTGCGGAAGGC A TAAGGCCACCTTGCGATAAGAATGCTTAGTCAACGAGTTCTCACCCTGGTCTCCAGGGCCTCCTTTTGTC A CCGAGAGTCAACGACAGTCACGGTGCATTTGCGGGAAGA
COL9A2_p38	CGCAAACTGGTGCGGAAGGC A TAAGGCCACCTTGCGATAAGTGTGATCCCCTGGGGTCCACGAATACCTGG A AATGCTTAGTCAACGAGTTCTGTACCAGTACGCAGCCGACCGGTGCATTTGCGGGAAGA
COL9A2_p39	CGCAAACTGGTGCGGAAGGC A CCGAGAGTCAACGACAGTCATGTACCAGTACGCAGCCGACAATACCTGGGCTGCCCTCGTCACCCTTCTC A AATGCTTAGTCAACGAGTTCCGGTGCATTTGCGGGAAGA
COL9A2_p40	CGCAAACTGGTGCGGAAGGC A CCGAGAGTCAACGACAGTCATGTACCAGTACGCAGCCGACTAGCGCCCACCATGCCTTTATATCCATGAG A TAAGGCCACCTTGCGATAAGCGGTGCATTTGCGGGAAGA
COL9A2_p41	CGCAAACTGGTGCGGAAGGC A CCGAGAGTCAACGACAGTCAAATGCTTAGTCAACGAGTTCTGCTCTCCAGAGGCACCCACATCTCCCTTG A TGTACCAGTACGCAGCCGACCGGTGCATTTGCGGGAAGA
COL9A2_p42	CGCAAACTGGTGCGGAAGGC A CCGAGAGTCAACGACAGTCAATCACCCAGAATCCCGCGTTTGCCCGCATG A AATGCTTAGTCAACGAGTTCTAAGGCCACCTTGCGATAAGCGGTGCATTTGCGGGAAGA
COL9A2_p43	CGCAAACTGGTGCGGAAGGC A CCGAGAGTCAACGACAGTCATAAGGCCACCTTGCGATAAGACCTTTCATTCCGGGTGGACAGTTGGTTGG A TGTACCAGTACGCAGCCGACCGGTGCATTTGCGGGAAGA
COL9A2_p44	CGCAAACTGGTGCGGAAGGC A CCGAGAGTCAACGACAGTCATAAGGCCACCTTGCGATAAGAGTTGGTTGGACACAGGAAATCCGCACTGC A AATGCTTAGTCAACGAGTTCCGGTGCATTTGCGGGAAGA
COL9A2_p45	CGCAAACTGGTGCGGAAGGC A TGTACCAGTACGCAGCCGACCCGAGAGTCAACGACAGTCATTCCAATCTCACCAGGGAGGCCAACAGGTC A AATGCTTAGTCAACGAGTTCCGGTGCATTTGCGGGAAGA
COL9A2_p46	CGCAAACTGGTGCGGAAGGC A TGTACCAGTACGCAGCCGACTCCCCCTTGGCTCCAGTTAAACCATCAATC A CCGAGAGTCAACGACAGTCATAAGGCCACCTTGCGATAAGCGGTGCATTTGCGGGAAGA
COL9A2_p47	CGCAAACTGGTGCGGAAGGC A TGTACCAGTACGCAGCCGACAATGCTTAGTCAACGAGTTCATTGTCACCGTCGATGCCGTCGGATCCAGG A CCGAGAGTCAACGACAGTCACGGTGCATTTGCGGGAAGA
COL9A2_p48	CGCAAACTGGTGCGGAAGGC A TGTACCAGTACGCAGCCGACAATGCTTAGTCAACGAGTTCTCTAATCTGCGCCAGAGCGAGCACTACCAC A TAAGGCCACCTTGCGATAAGCGGTGCATTTGCGGGAAGA
PTCH2_p01	CGCAAACTGGTGCGGAAGGC A TACCGCGGCTTAGTAGTTGACCAATGTCTCGTACGTGACCGAGGAGATGGCATCCGATCCAATTCACCTC A GTTCACGAAGCAGCATACCGCGGTGCATTTGCGGGAAGA
PTCH2_p02	CGCAAACTGGTGCGGAAGGC A TACCGCGGCTTAGTAGTTGAAATTCACCTCGAAGGGTGATATGGGGTCAC A CCAATGTCTCGTACGTGACCTAAGGCCACCTTGCGATAAGCGGTGCATTTGCGGGAAGA
PTCH2_p03	CGCAAACTGGTGCGGAAGGC A TAAGGCCACCTTGCGATAAGAGGTGAGAAAGTGTTCTAGGCAGAGGGAAT A GTTCACGAAGCAGCATACCGTACCGCGGCTTAGTAGTTGACGGTGCATTTGCGGGAAGA
PTCH2_p04	CGCAAACTGGTGCGGAAGGC A TAAGGCCACCTTGCGATAAGGTTCACGAAGCAGCATACCGCAGAGGGAATGGCGTATGAGAAATTAGGGA A CCAATGTCTCGTACGTGACCCGGTGCATTTGCGGGAAGA
PTCH2_p05	CGCAAACTGGTGCGGAAGGC A TAAGGCCACCTTGCGATAAGAATTAGGGACCCGAAGACCAATTCAGCCTG A TACCGCGGCTTAGTAGTTGAGTTCACGAAGCAGCATACCGCGGTGCATTTGCGGGAAGA
PTCH2_p06	CGCAAACTGGTGCGGAAGGC A TAAGGCCACCTTGCGATAAGTACCGCGGCTTAGTAGTTGAATGGTCTCTGTGCTTCAGCTGCTCTTTCAC A CCAATGTCTCGTACGTGACCCGGTGCATTTGCGGGAAGA
PTCH2_p07	CGCAAACTGGTGCGGAAGGC A TAAGGCCACCTTGCGATAAGCCAATGTCTCGTACGTGACCCATGGAGGTAGTCACTCTGGCAAAGCTCTG A GTTCACGAAGCAGCATACCGCGGTGCATTTGCGGGAAGA
PTCH2_p08	CGCAAACTGGTGCGGAAGGC A TAAGGCCACCTTGCGATAAGGGACTCAGGATCTCTGGGCTTTCCTTGTAC A CCAATGTCTCGTACGTGACCTACCGCGGCTTAGTAGTTGACGGTGCATTTGCGGGAAGA
PTCH2_p09	CGCAAACTGGTGCGGAAGGC A CCAATGTCTCGTACGTGACCGTTCACGAAGCAGCATACCGTTCCTTGTACATCTGTATCACCTCTGGCGG A TACCGCGGCTTAGTAGTTGACGGTGCATTTGCGGGAAGA
PTCH2_p10	CGCAAACTGGTGCGGAAGGC A CCAATGTCTCGTACGTGACCGCGCCGCAAAGAAGTACCTTACAATGAAGT A GTTCACGAAGCAGCATACCGTAAGGCCACCTTGCGATAAGCGGTGCATTTGCGGGAAGA
PTCH2_p11	CGCAAACTGGTGCGGAAGGC A CCAATGTCTCGTACGTGACCAAGTCAAAGTGGGAACCAGCAAGCATGAGC A TACCGCGGCTTAGTAGTTGAGTTCACGAAGCAGCATACCGCGGTGCATTTGCGGGAAGA
PTCH2_p12	CGCAAACTGGTGCGGAAGGC A CCAATGTCTCGTACGTGACCTACCGCGGCTTAGTAGTTGAAGCATGAGCAGACCCAGCAATGTGGAGATG A TAAGGCCACCTTGCGATAAGCGGTGCATTTGCGGGAAGA
PTCH2_p13	CGCAAACTGGTGCGGAAGGC A CCAATGTCTCGTACGTGACCTAAGGCCACCTTGCGATAAGACTGTGAACTCAACGCCAATGCCTACAGAG A GTTCACGAAGCAGCATACCGCGGTGCATTTGCGGGAAGA
PTCH2_p14	CGCAAACTGGTGCGGAAGGC A CCAATGTCTCGTACGTGACCCCCAGGAAACCCATGATACCAAAGAGTTCC A TAAGGCCACCTTGCGATAAGTACCGCGGCTTAGTAGTTGACGGTGCATTTGCGGGAAGA
PTCH2_p15	CGCAAACTGGTGCGGAAGGC A GTTCACGAAGCAGCATACCGTACCGCGGCTTAGTAGTTGAAAAGAGTTCCACTGTCATCATCGCCAGGAC A TAAGGCCACCTTGCGATAAGCGGTGCATTTGCGGGAAGA
PTCH2_p16	CGCAAACTGGTGCGGAAGGC A GTTCACGAAGCAGCATACCGATGGCCTCCACAAAGTCTGCAGTCTTCTGG A TACCGCGGCTTAGTAGTTGACCAATGTCTCGTACGTGACCCGGTGCATTTGCGGGAAGA
PTCH2_p17	CGCAAACTGGTGCGGAAGGC A GTTCACGAAGCAGCATACCGTGTCGTATTTGTCGTGCAGCCATTCAGGAG A TAAGGCCACCTTGCGATAAGTACCGCGGCTTAGTAGTTGACGGTGCATTTGCGGGAAGA
PTCH2_p18	CGCAAACTGGTGCGGAAGGC A GTTCACGAAGCAGCATACCGATGTAGAAGAGCTCGGGTGGAATCAGTCCC A TAAGGCCACCTTGCGATAAGCCAATGTCTCGTACGTGACCCGGTGCATTTGCGGGAAGA
PTCH2_p19	CGCAAACTGGTGCGGAAGGC A GTTCACGAAGCAGCATACCGCCAATGTCTCGTACGTGACCTCCTTGTGGTCAGCTGGCTGAAATCCAGAG A TACCGCGGCTTAGTAGTTGACGGTGCATTTGCGGGAAGA
PTCH2_p20	CGCAAACTGGTGCGGAAGGC A GTTCACGAAGCAGCATACCGCCAATGTCTCGTACGTGACCATTCCCTGTAGCCAGTTGCGGTAATAGTGC A TAAGGCCACCTTGCGATAAGCGGTGCATTTGCGGGAAGA
PTCH2_p21	CGCAAACTGGTGCGGAAGGC A TACCGCGGCTTAGTAGTTGAGTTCACGAAGCAGCATACCGAACTGAAGCGCTGGTGCAGATCAAAGAGGG A TAAGGCCACCTTGCGATAAGCGGTGCATTTGCGGGAAGA
PTCH2_p22	CGCAAACTGGTGCGGAAGGC A TACCGCGGCTTAGTAGTTGAAGAAGAGCACCAAAGAGCACCAGCACGATG A GTTCACGAAGCAGCATACCGCCAATGTCTCGTACGTGACCCGGTGCATTTGCGGGAAGA
PTCH2_p23	CGCAAACTGGTGCGGAAGGC A TACCGCGGCTTAGTAGTTGAATGGCCTTAGCATGTGACTGGAGCAGCAAC A TAAGGCCACCTTGCGATAAGGTTCACGAAGCAGCATACCGCGGTGCATTTGCGGGAAGA
PTCH2_p24	CGCAAACTGGTGCGGAAGGC A TACCGCGGCTTAGTAGTTGATAAGGCCACCTTGCGATAAGAACTGATAGCGGGCGAAATGGGCAAGATTC A CCAATGTCTCGTACGTGACCCGGTGCATTTGCGGGAAGA
PTCH2_p25	CGCAAACTGGTGCGGAAGGC A TACCGCGGCTTAGTAGTTGATTCACAGTGGGTAAAGGCTTGAACTGTGGC A CCAATGTCTCGTACGTGACCGTTCACGAAGCAGCATACCGCGGTGCATTTGCGGGAAGA
PTCH2_p26	CGCAAACTGGTGCGGAAGGC A TACCGCGGCTTAGTAGTTGAATCTGAATCACCTGAGCAGAGCAGGGACTG A CCAATGTCTCGTACGTGACCTAAGGCCACCTTGCGATAAGCGGTGCATTTGCGGGAAGA
PTCH2_p27	CGCAAACTGGTGCGGAAGGC A TAAGGCCACCTTGCGATAAGAAGACAAGCATCACGGCTACAAAGGTGCAG A GTTCACGAAGCAGCATACCGTACCGCGGCTTAGTAGTTGACGGTGCATTTGCGGGAAGA
PTCH2_p28	CGCAAACTGGTGCGGAAGGC A TAAGGCCACCTTGCGATAAGTGTTGATGGATGTGAGTACGACACTGGTGC A GTTCACGAAGCAGCATACCGCCAATGTCTCGTACGTGACCCGGTGCATTTGCGGGAAGA
PTCH2_p29	CGCAAACTGGTGCGGAAGGC A TAAGGCCACCTTGCGATAAGACCTGGGTAGTGGCAGCATTGAAGGTGATG A TACCGCGGCTTAGTAGTTGAGTTCACGAAGCAGCATACCGCGGTGCATTTGCGGGAAGA
PTCH2_p30	CGCAAACTGGTGCGGAAGGC A TAAGGCCACCTTGCGATAAGTACCGCGGCTTAGTAGTTGAACACAGGCATAGGCCAGCATGAGCAGATAG A CCAATGTCTCGTACGTGACCCGGTGCATTTGCGGGAAGA
PTCH2_p31	CGCAAACTGGTGCGGAAGGC A TAAGGCCACCTTGCGATAAGCCAATGTCTCGTACGTGACCTTCAGAGAACGCATGCAGGATGTCATCCAG A GTTCACGAAGCAGCATACCGCGGTGCATTTGCGGGAAGA
PTCH2_p32	CGCAAACTGGTGCGGAAGGC A TAAGGCCACCTTGCGATAAGCCAATGTCTCGTACGTGACCTCCTCACTCCAGCCAATGTCATGTGTCTGA A TACCGCGGCTTAGTAGTTGACGGTGCATTTGCGGGAAGA
PTCH2_p33	CGCAAACTGGTGCGGAAGGC A CCAATGTCTCGTACGTGACCGTTCACGAAGCAGCATACCGATGTGTCTGATAGTCACCCCGGAAATGCTC A TACCGCGGCTTAGTAGTTGACGGTGCATTTGCGGGAAGA
PTCH2_p34	CGCAAACTGGTGCGGAAGGC A CCAATGTCTCGTACGTGACCGTTCACGAAGCAGCATACCGGCAGCAATTCCTCCTGCCAGTGCATGAATT A TAAGGCCACCTTGCGATAAGCGGTGCATTTGCGGGAAGA
PTCH2_p35	CGCAAACTGGTGCGGAAGGC A CCAATGTCTCGTACGTGACCTGCATGAATTTGTGGGAGAAGCCATGGCAG A TACCGCGGCTTAGTAGTTGAGTTCACGAAGCAGCATACCGCGGTGCATTTGCGGGAAGA
PTCH2_p36	CGCAAACTGGTGCGGAAGGC A CCAATGTCTCGTACGTGACCTCTGGATCCAGGTTGGTCCACTGGATATCC A TACCGCGGCTTAGTAGTTGATAAGGCCACCTTGCGATAAGCGGTGCATTTGCGGGAAGA
PTCH2_p37	CGCAAACTGGTGCGGAAGGC A CCAATGTCTCGTACGTGACCTAAGGCCACCTTGCGATAAGCGGAAACAGCTTCTCAATCATCCGCTCAAT A GTTCACGAAGCAGCATACCGCGGTGCATTTGCGGGAAGA
PTCH2_p38	CGCAAACTGGTGCGGAAGGC A CCAATGTCTCGTACGTGACCGGGGAACTCCTGACTTGTAGCAGATTTTGT A TAAGGCCACCTTGCGATAAGTACCGCGGCTTAGTAGTTGACGGTGCATTTGCGGGAAGA
PTCH2_p39	CGCAAACTGGTGCGGAAGGC A GTTCACGAAGCAGCATACCGCCAGGACTTCCCATAGAGTGATACTTGGAC A TACCGCGGCTTAGTAGTTGATAAGGCCACCTTGCGATAAGCGGTGCATTTGCGGGAAGA
PTCH2_p40	CGCAAACTGGTGCGGAAGGC A GTTCACGAAGCAGCATACCGATACTTGGACTTTACTGGCAGTGAGGGCTG A TACCGCGGCTTAGTAGTTGACCAATGTCTCGTACGTGACCCGGTGCATTTGCGGGAAGA
PTCH2_p41	CGCAAACTGGTGCGGAAGGC A GTTCACGAAGCAGCATACCGAAGTGCTTCGGGTGTGAGGATGTTCTCTCC A TAAGGCCACCTTGCGATAAGTACCGCGGCTTAGTAGTTGACGGTGCATTTGCGGGAAGA
PTCH2_p42	CGCAAACTGGTGCGGAAGGC A GTTCACGAAGCAGCATACCGTATCAGCATCTGAGAGGTGTATGCAGCCTC A TAAGGCCACCTTGCGATAAGCCAATGTCTCGTACGTGACCCGGTGCATTTGCGGGAAGA
PTCH2_p43	CGCAAACTGGTGCGGAAGGC A GTTCACGAAGCAGCATACCGCCAATGTCTCGTACGTGACCTTCTCCTTGGTGTAATGCAGCTCCTGGCTC A TACCGCGGCTTAGTAGTTGACGGTGCATTTGCGGGAAGA
PTCH2_p44	CGCAAACTGGTGCGGAAGGC A GTTCACGAAGCAGCATACCGCTACCCAGAGCTGTTCCAAGTTTGTCTCAA A CCAATGTCTCGTACGTGACCTAAGGCCACCTTGCGATAAGCGGTGCATTTGCGGGAAGA
PTCH2_p45	CGCAAACTGGTGCGGAAGGC A TACCGCGGCTTAGTAGTTGAAATAATGGCCATGCGGAGACCTAATGCCAG A GTTCACGAAGCAGCATACCGTAAGGCCACCTTGCGATAAGCGGTGCATTTGCGGGAAGA
PTCH2_p46	CGCAAACTGGTGCGGAAGGC A TACCGCGGCTTAGTAGTTGAGTTCACGAAGCAGCATACCGAAAGGCCAACAGTCCCAGAAAGAGCACTTT A CCAATGTCTCGTACGTGACCCGGTGCATTTGCGGGAAGA
PTCH2_p47	CGCAAACTGGTGCGGAAGGC A TACCGCGGCTTAGTAGTTGAAGAGCACTTTGCCACAATGTCTCTGGATCC A TAAGGCCACCTTGCGATAAGGTTCACGAAGCAGCATACCGCGGTGCATTTGCGGGAAGA
PTCH2_p48	CGCAAACTGGTGCGGAAGGC A TACCGCGGCTTAGTAGTTGAAAGTAAGCACGAAGCCAGAGTGGAGCCTTC A TAAGGCCACCTTGCGATAAGCCAATGTCTCGTACGTGACCCGGTGCATTTGCGGGAAGA
LEPR_p01	CGCAAACTGGTGCGGAAGGC A GCCTAGCATAACATGTCGCAAAGGATAATGCCACGAGAGCTTTAACGCCC A ACACGCTATAAAGGGTCGATATGCCACTCGGATATTTCTACGGTGCATTTGCGGGAAGA
LEPR_p02	CGCAAACTGGTGCGGAAGGC A GCCTAGCATAACATGTCGCAAAAAGTCAGTCCAATAGCCCCACTGAAGGA A ACACGCTATAAAGGGTCGATTGTACCAGTACGCAGCCGACCGGTGCATTTGCGGGAAGA
LEPR_p03	CGCAAACTGGTGCGGAAGGC A TGTACCAGTACGCAGCCGACATGCCACTCGGATATTTCTAACACCCATAATCCTCTAAGGCACATCCCAG A GCCTAGCATAACATGTCGCACGGTGCATTTGCGGGAAGA
LEPR_p04	CGCAAACTGGTGCGGAAGGC A TGTACCAGTACGCAGCCGACTACTTCAGAGAAGTACACCTTGATCCGGGG A ATGCCACTCGGATATTTCTAACACGCTATAAAGGGTCGATCGGTGCATTTGCGGGAAGA
LEPR_p05	CGCAAACTGGTGCGGAAGGC A TGTACCAGTACGCAGCCGACCCAGCAGGCAAAAGGAAGTAGTCATAGGTT A GCCTAGCATAACATGTCGCAATGCCACTCGGATATTTCTACGGTGCATTTGCGGGAAGA
LEPR_p06	CGCAAACTGGTGCGGAAGGC A TGTACCAGTACGCAGCCGACCTCACTCCGAAAGCAACAGTGGAAAGTTGT A GCCTAGCATAACATGTCGCAACACGCTATAAAGGGTCGATCGGTGCATTTGCGGGAAGA
LEPR_p07	CGCAAACTGGTGCGGAAGGC A TGTACCAGTACGCAGCCGACACACGCTATAAAGGGTCGATAAGGAGCAGTTTCTATCTTGCTCACTCCGA A ATGCCACTCGGATATTTCTACGGTGCATTTGCGGGAAGA
LEPR_p08	CGCAAACTGGTGCGGAAGGC A TGTACCAGTACGCAGCCGACACACGCTATAAAGGGTCGATGCCAGCACTGTATGTTCCAGTTTGCATCTA A GCCTAGCATAACATGTCGCACGGTGCATTTGCGGGAAGA
LEPR_p09	CGCAAACTGGTGCGGAAGGC A ACACGCTATAAAGGGTCGATATGCCACTCGGATATTTCTACCAGAGGTGAATCTTCTAACACTTCAGGCA A GCCTAGCATAACATGTCGCACGGTGCATTTGCGGGAAGA
LEPR_p10	CGCAAACTGGTGCGGAAGGC A ACACGCTATAAAGGGTCGATAAAACTGCCTTTTTGGGGAACCAGAGGTGA A ATGCCACTCGGATATTTCTATGTACCAGTACGCAGCCGACCGGTGCATTTGCGGGAAGA
LEPR_p11	CGCAAACTGGTGCGGAAGGC A ACACGCTATAAAGGGTCGATGGCACAGGCACAAGACATTCACAACATTCA A GCCTAGCATAACATGTCGCAATGCCACTCGGATATTTCTACGGTGCATTTGCGGGAAGA
LEPR_p12	CGCAAACTGGTGCGGAAGGC A ACACGCTATAAAGGGTCGATAAGGAGAGTGTCGTTGAGTTTGGCTGTTGG A GCCTAGCATAACATGTCGCATGTACCAGTACGCAGCCGACCGGTGCATTTGCGGGAAGA
LEPR_p13	CGCAAACTGGTGCGGAAGGC A ACACGCTATAAAGGGTCGATTGTACCAGTACGCAGCCGACGGCTGAACTGACATTAGAGGTGACTGGAAA A ATGCCACTCGGATATTTCTACGGTGCATTTGCGGGAAGA
LEPR_p14	CGCAAACTGGTGCGGAAGGC A ACACGCTATAAAGGGTCGATGGATCAGGCTTCACCATATTTATGGGCTGA A TGTACCAGTACGCAGCCGACGCCTAGCATAACATGTCGCACGGTGCATTTGCGGGAAGA
LEPR_p15	CGCAAACTGGTGCGGAAGGC A ATGCCACTCGGATATTTCTACCATATGCAAACCTAATGGTGGATCAGGCT A GCCTAGCATAACATGTCGCATGTACCAGTACGCAGCCGACCGGTGCATTTGCGGGAAGA
LEPR_p16	CGCAAACTGGTGCGGAAGGC A ATGCCACTCGGATATTTCTAGCCTAGCATAACATGTCGCACCAATGGTGGGCTGGACCAAGAAATCTTTA A ACACGCTATAAAGGGTCGATCGGTGCATTTGCGGGAAGA
LEPR_p17	CGCAAACTGGTGCGGAAGGC A ATGCCACTCGGATATTTCTATGTACCAGTACGCAGCCGACGTCTACTAGCAGGGATGTAGCTGAGACAAT A GCCTAGCATAACATGTCGCACGGTGCATTTGCGGGAAGA
LEPR_p18	CGCAAACTGGTGCGGAAGGC A ATGCCACTCGGATATTTCTACCTCATACGAAGACCCAGGAAGTATACTGT A TGTACCAGTACGCAGCCGACACACGCTATAAAGGGTCGATCGGTGCATTTGCGGGAAGA
LEPR_p19	CGCAAACTGGTGCGGAAGGC A ATGCCACTCGGATATTTCTAACACGCTATAAAGGGTCGATTAAAGACACGAGGAGTACTCCAGTCACTCC A GCCTAGCATAACATGTCGCACGGTGCATTTGCGGGAAGA
LEPR_p20	CGCAAACTGGTGCGGAAGGC A ATGCCACTCGGATATTTCTAGCGATGATGGCATTCATGTTCATTGCAGCA A ACACGCTATAAAGGGTCGATTGTACCAGTACGCAGCCGACCGGTGCATTTGCGGGAAGA
LEPR_p21	CGCAAACTGGTGCGGAAGGC A GCCTAGCATAACATGTCGCAATGCCACTCGGATATTTCTAGGATTGTACTGGTTGACCATCTGCAAGTCA A TGTACCAGTACGCAGCCGACCGGTGCATTTGCGGGAAGA
LEPR_p22	CGCAAACTGGTGCGGAAGGC A GCCTAGCATAACATGTCGCAATGCCACTCGGATATTTCTAAGTGCTTTCCGCAAGTGACTGGATTGTACT A ACACGCTATAAAGGGTCGATCGGTGCATTTGCGGGAAGA
LEPR_p23	CGCAAACTGGTGCGGAAGGC A GCCTAGCATAACATGTCGCATGTACCAGTACGCAGCCGACGTGGAGAGTCAAGTGAACCTAGAGAGTGAT A ATGCCACTCGGATATTTCTACGGTGCATTTGCGGGAAGA
LEPR_p24	CGCAAACTGGTGCGGAAGGC A GCCTAGCATAACATGTCGCATGTACCAGTACGCAGCCGACATCAGGAAGGACACATGTTGGTGGAGAGTC A ACACGCTATAAAGGGTCGATCGGTGCATTTGCGGGAAGA
LEPR_p25	CGCAAACTGGTGCGGAAGGC A GCCTAGCATAACATGTCGCATTTCTGCTTTCACACTGGATGGAGGCAGTG A ACACGCTATAAAGGGTCGATATGCCACTCGGATATTTCTACGGTGCATTTGCGGGAAGA
LEPR_p26	CGCAAACTGGTGCGGAAGGC A GCCTAGCATAACATGTCGCAGTCTGGAACTGGGAGACTGACAGATTTTGA A ACACGCTATAAAGGGTCGATTGTACCAGTACGCAGCCGACCGGTGCATTTGCGGGAAGA
LEPR_p27	CGCAAACTGGTGCGGAAGGC A TGTACCAGTACGCAGCCGACATGCCACTCGGATATTTCTAACAGCATAGACTGCACACAAGTCTGGAACT A GCCTAGCATAACATGTCGCACGGTGCATTTGCGGGAAGA
LEPR_p28	CGCAAACTGGTGCGGAAGGC A TGTACCAGTACGCAGCCGACATGCCACTCGGATATTTCTAATATCCCAGTCCATCTAGCCTCTTACAGCG A ACACGCTATAAAGGGTCGATCGGTGCATTTGCGGGAAGA
LEPR_p29	CGCAAACTGGTGCGGAAGGC A TGTACCAGTACGCAGCCGACGTGTAGGCTGGATTGCTCCAATTACTCCAA A GCCTAGCATAACATGTCGCAATGCCACTCGGATATTTCTACGGTGCATTTGCGGGAAGA
LEPR_p30	CGCAAACTGGTGCGGAAGGC A TGTACCAGTACGCAGCCGACCTCCAAAATTCAGGTCCTCTCATAGGAACT A GCCTAGCATAACATGTCGCAACACGCTATAAAGGGTCGATCGGTGCATTTGCGGGAAGA
LEPR_p31	CGCAAACTGGTGCGGAAGGC A TGTACCAGTACGCAGCCGACCATCAGGGGCTTCCAAAGTAAAGTGACATT A ACACGCTATAAAGGGTCGATATGCCACTCGGATATTTCTACGGTGCATTTGCGGGAAGA
LEPR_p32	CGCAAACTGGTGCGGAAGGC A TGTACCAGTACGCAGCCGACACACGCTATAAAGGGTCGATCACATCTTCTGACCATGTTCCATTGCAGGA A GCCTAGCATAACATGTCGCACGGTGCATTTGCGGGAAGA
LEPR_p33	CGCAAACTGGTGCGGAAGGC A ACACGCTATAAAGGGTCGATGCTCTGTCCACAGGAAAGTGAATTTCGTGT A ATGCCACTCGGATATTTCTAGCCTAGCATAACATGTCGCACGGTGCATTTGCGGGAAGA
LEPR_p34	CGCAAACTGGTGCGGAAGGC A ACACGCTATAAAGGGTCGATATGCCACTCGGATATTTCTAAACCGTAACAGTATGTGCTTGCTCTGTCCA A TGTACCAGTACGCAGCCGACCGGTGCATTTGCGGGAAGA
LEPR_p35	CGCAAACTGGTGCGGAAGGC A ACACGCTATAAAGGGTCGATGCCTAGCATAACATGTCGCAGCACCAATTGAATTGATGGCCAGAACCGTA A ATGCCACTCGGATATTTCTACGGTGCATTTGCGGGAAGA
LEPR_p36	CGCAAACTGGTGCGGAAGGC A ACACGCTATAAAGGGTCGATGCCTAGCATAACATGTCGCACTGCACGATATTTACTTTGCTCATAGGCCA A TGTACCAGTACGCAGCCGACCGGTGCATTTGCGGGAAGA
LEPR_p37	CGCAAACTGGTGCGGAAGGC A ACACGCTATAAAGGGTCGATAAAGGATAAGCACTGAGTGACTGCACGATA A TGTACCAGTACGCAGCCGACATGCCACTCGGATATTTCTACGGTGCATTTGCGGGAAGA
LEPR_p38	CGCAAACTGGTGCGGAAGGC A ACACGCTATAAAGGGTCGATTGTACCAGTACGCAGCCGACGTATCCAGGAAACAATCACACAACTGCTGT A GCCTAGCATAACATGTCGCACGGTGCATTTGCGGGAAGA
LEPR_p39	CGCAAACTGGTGCGGAAGGC A ATGCCACTCGGATATTTCTACTTGTAATCACTGGGTGATAGTATCCAGGA A GCCTAGCATAACATGTCGCATGTACCAGTACGCAGCCGACCGGTGCATTTGCGGGAAGA
LEPR_p40	CGCAAACTGGTGCGGAAGGC A ATGCCACTCGGATATTTCTAGCCTAGCATAACATGTCGCAGACTGAACTGGTACTTCTCAATGGGGATAA A ACACGCTATAAAGGGTCGATCGGTGCATTTGCGGGAAGA
LEPR_p41	CGCAAACTGGTGCGGAAGGC A ATGCCACTCGGATATTTCTATGTACCAGTACGCAGCCGACGGGGTTCGGAACATCTTCCCAAAATAGCTT A GCCTAGCATAACATGTCGCACGGTGCATTTGCGGGAAGA
LEPR_p42	CGCAAACTGGTGCGGAAGGC A ATGCCACTCGGATATTTCTATGTACCAGTACGCAGCCGACAAGTCCTTGTGCCCAGGAACAATTCTTGGG A ACACGCTATAAAGGGTCGATCGGTGCATTTGCGGGAAGA
LEPR_p43	CGCAAACTGGTGCGGAAGGC A ATGCCACTCGGATATTTCTAACACGCTATAAAGGGTCGATCCAGTAGTTCCTTTGTGCCAGGCATTTTCT A GCCTAGCATAACATGTCGCACGGTGCATTTGCGGGAAGA
LEPR_p44	CGCAAACTGGTGCGGAAGGC A ATGCCACTCGGATATTTCTAACACGCTATAAAGGGTCGATCTAAGTCAACCAACCTCCACCCAGTAGTTC A TGTACCAGTACGCAGCCGACCGGTGCATTTGCGGGAAGA
LEPR_p45	CGCAAACTGGTGCGGAAGGC A GCCTAGCATAACATGTCGCAATGCCACTCGGATATTTCTAGAGGTAGGACGTAGTCTACAAGCATTTCCT A TGTACCAGTACGCAGCCGACCGGTGCATTTGCGGGAAGA
LEPR_p46	CGCAAACTGGTGCGGAAGGC A GCCTAGCATAACATGTCGCAGGAAGTTGGCACATTGGGTTCATCTGTAGT A ATGCCACTCGGATATTTCTAACACGCTATAAAGGGTCGATCGGTGCATTTGCGGGAAGA
LEPR_p47	CGCAAACTGGTGCGGAAGGC A GCCTAGCATAACATGTCGCATGTACCAGTACGCAGCCGACGACCACATGTCACTGATGCTGTATGCTTGA A ATGCCACTCGGATATTTCTACGGTGCATTTGCGGGAAGA
LEPR_p48	CGCAAACTGGTGCGGAAGGC A GCCTAGCATAACATGTCGCATTCAGGCTCCAAAAGAAGAGGACCACATGT A TGTACCAGTACGCAGCCGACACACGCTATAAAGGGTCGATCGGTGCATTTGCGGGAAGA
ADGRL2_p01	CGCAAACTGGTGCGGAAGGC A TTCGGAAAGTGACAACCACCCCAATGTCTCGTACGTGACCCCCACCCAGGTGATGACTGTAAGAAGTAAT A GTCTAAGGACATCGACATATCGGTGCATTTGCGGGAAGA
ADGRL2_p02	CGCAAACTGGTGCGGAAGGC A TTCGGAAAGTGACAACCACCCCAATGTCTCGTACGTGACCGCAAACAAGGGAAATGACAATTCCCACCCA A CTAAATCGATGCCGTGGTAGCGGTGCATTTGCGGGAAGA
ADGRL2_p03	CGCAAACTGGTGCGGAAGGC A CTAAATCGATGCCGTGGTAGGTGAAGATGCAGATAGCCAGGCAAACAAGG A GTCTAAGGACATCGACATATTTCGGAAAGTGACAACCACCCGGTGCATTTGCGGGAAGA
ADGRL2_p04	CGCAAACTGGTGCGGAAGGC A CTAAATCGATGCCGTGGTAGGTCTAAGGACATCGACATATAGGCCACGGAAAAAGCAGAAGGTGAAGATG A CCAATGTCTCGTACGTGACCCGGTGCATTTGCGGGAAGA
ADGRL2_p05	CGCAAACTGGTGCGGAAGGC A CTAAATCGATGCCGTGGTAGATAGTATTTCGGTCACTCTGTAGGCCACGG A TTCGGAAAGTGACAACCACCGTCTAAGGACATCGACATATCGGTGCATTTGCGGGAAGA
ADGRL2_p06	CGCAAACTGGTGCGGAAGGC A CTAAATCGATGCCGTGGTAGGTCCTGCAAATATTGGGCATGCAATCGCAT A TTCGGAAAGTGACAACCACCCCAATGTCTCGTACGTGACCCGGTGCATTTGCGGGAAGA
ADGRL2_p07	CGCAAACTGGTGCGGAAGGC A CTAAATCGATGCCGTGGTAGGGCACATCCAAGCAAAAGCTGCCAAAAAGA A CCAATGTCTCGTACGTGACCGTCTAAGGACATCGACATATCGGTGCATTTGCGGGAAGA
ADGRL2_p08	CGCAAACTGGTGCGGAAGGC A CTAAATCGATGCCGTGGTAGCCAATGTCTCGTACGTGACCATTAGGTAGAGCTGCACACCTTCTAGGCAC A TTCGGAAAGTGACAACCACCCGGTGCATTTGCGGGAAGA
ADGRL2_p09	CGCAAACTGGTGCGGAAGGC A CCAATGTCTCGTACGTGACCGTCTAAGGACATCGACATATCTGTGGCAGGAAACAAGTAACCAGCAACAT A TTCGGAAAGTGACAACCACCCGGTGCATTTGCGGGAAGA
ADGRL2_p10	CGCAAACTGGTGCGGAAGGC A CCAATGTCTCGTACGTGACCAATAGCAGCTGAAACTCCAACCACTGTGGC A GTCTAAGGACATCGACATATCTAAATCGATGCCGTGGTAGCGGTGCATTTGCGGGAAGA
ADGRL2_p11	CGCAAACTGGTGCGGAAGGC A CCAATGTCTCGTACGTGACCTTCGGAAAGTGACAACCACCGCCAGCAAGCTTTTTCTGTTCCATAGCTCT A GTCTAAGGACATCGACATATCGGTGCATTTGCGGGAAGA
ADGRL2_p12	CGCAAACTGGTGCGGAAGGC A CCAATGTCTCGTACGTGACCTTCGGAAAGTGACAACCACCCGCCAAGCACCCAAGACTTAATGTTTTCCA A CTAAATCGATGCCGTGGTAGCGGTGCATTTGCGGGAAGA
ADGRL2_p13	CGCAAACTGGTGCGGAAGGC A CCAATGTCTCGTACGTGACCAAGAAGACACAGAAGAGCGAAAGCGCCAAG A CTAAATCGATGCCGTGGTAGGTCTAAGGACATCGACATATCGGTGCATTTGCGGGAAGA
ADGRL2_p14	CGCAAACTGGTGCGGAAGGC A CCAATGTCTCGTACGTGACCTAAAAAGCAACCCAAAGGACCAGGTGAGGC A CTAAATCGATGCCGTGGTAGTTCGGAAAGTGACAACCACCCGGTGCATTTGCGGGAAGA
ADGRL2_p15	CGCAAACTGGTGCGGAAGGC A GTCTAAGGACATCGACATATTTCGGAAAGTGACAACCACCGCAGTATGAGTGTCTGAAGCACTTGCCATA A CTAAATCGATGCCGTGGTAGCGGTGCATTTGCGGGAAGA
ADGRL2_p16	CGCAAACTGGTGCGGAAGGC A GTCTAAGGACATCGACATATTCTGGTGGTTGATGCCTTCACTGAACTGTG A TTCGGAAAGTGACAACCACCCCAATGTCTCGTACGTGACCCGGTGCATTTGCGGGAAGA
ADGRL2_p17	CGCAAACTGGTGCGGAAGGC A GTCTAAGGACATCGACATATTATACGACTCTGTGTGCCAGAGGAATAGCG A CTAAATCGATGCCGTGGTAGTTCGGAAAGTGACAACCACCCGGTGCATTTGCGGGAAGA
ADGRL2_p18	CGCAAACTGGTGCGGAAGGC A GTCTAAGGACATCGACATATCTAAATCGATGCCGTGGTAGAGTGAATGTCCTGTGTGCCAGAGGAATAGC A CCAATGTCTCGTACGTGACCCGGTGCATTTGCGGGAAGA
ADGRL2_p19	CGCAAACTGGTGCGGAAGGC A GTCTAAGGACATCGACATATCCAATGTCTCGTACGTGACCCCCTGGCATTGTTCAGTGAATGTCCTTGAT A TTCGGAAAGTGACAACCACCCGGTGCATTTGCGGGAAGA
ADGRL2_p20	CGCAAACTGGTGCGGAAGGC A GTCTAAGGACATCGACATATCCAATGTCTCGTACGTGACCCAGGCTATCTGGCCTAAGAGTAGCTCTAAA A CTAAATCGATGCCGTGGTAGCGGTGCATTTGCGGGAAGA
ADGRL2_p21	CGCAAACTGGTGCGGAAGGC A TTCGGAAAGTGACAACCACCTCACATCATGTCTGTCTGCTCAGGCTATCT A GTCTAAGGACATCGACATATCTAAATCGATGCCGTGGTAGCGGTGCATTTGCGGGAAGA
ADGRL2_p22	CGCAAACTGGTGCGGAAGGC A TTCGGAAAGTGACAACCACCGTCTAAGGACATCGACATATCCCTGGCATTGTTCAGTGAATGTCTTTGGA A CCAATGTCTCGTACGTGACCCGGTGCATTTGCGGGAAGA
ADGRL2_p23	CGCAAACTGGTGCGGAAGGC A TTCGGAAAGTGACAACCACCCTAAATCGATGCCGTGGTAGCCCTTGTGCAGCGAGTAGCTGTTGTTAAAA A GTCTAAGGACATCGACATATCGGTGCATTTGCGGGAAGA
ADGRL2_p24	CGCAAACTGGTGCGGAAGGC A TTCGGAAAGTGACAACCACCTGCACGCTGTCATTATAGTCACCCTTGTGC A CTAAATCGATGCCGTGGTAGCCAATGTCTCGTACGTGACCCGGTGCATTTGCGGGAAGA
ADGRL2_p25	CGCAAACTGGTGCGGAAGGC A TTCGGAAAGTGACAACCACCCCAATGTCTCGTACGTGACCAGACTTAGTCCACAGTCCACAACTTGCACG A GTCTAAGGACATCGACATATCGGTGCATTTGCGGGAAGA
ADGRL2_p26	CGCAAACTGGTGCGGAAGGC A TTCGGAAAGTGACAACCACCCCAATGTCTCGTACGTGACCGCCCCGTAAGTTGTTGTGCACTAATTCTGA A CTAAATCGATGCCGTGGTAGCGGTGCATTTGCGGGAAGA
ADGRL2_p27	CGCAAACTGGTGCGGAAGGC A CTAAATCGATGCCGTGGTAGAATCACAGGTTTGACTGGTAGCGTGAGCTC A GTCTAAGGACATCGACATATTTCGGAAAGTGACAACCACCCGGTGCATTTGCGGGAAGA
ADGRL2_p28	CGCAAACTGGTGCGGAAGGC A CTAAATCGATGCCGTGGTAGGTCTAAGGACATCGACATATCGCTGTGCATTAAAGATGAAGCATCTGCCA A CCAATGTCTCGTACGTGACCCGGTGCATTTGCGGGAAGA
ADGRL2_p29	CGCAAACTGGTGCGGAAGGC A CTAAATCGATGCCGTGGTAGTTCGGAAAGTGACAACCACCAAGTGGTGCCTCGAGTTCTTTGTGATGGAG A GTCTAAGGACATCGACATATCGGTGCATTTGCGGGAAGA
ADGRL2_p30	CGCAAACTGGTGCGGAAGGC A CTAAATCGATGCCGTGGTAGTTCGGAAAGTGACAACCACCTTTCTTCTGGGGTTGGTACAGAAGGGAGTG A CCAATGTCTCGTACGTGACCCGGTGCATTTGCGGGAAGA
ADGRL2_p31	CGCAAACTGGTGCGGAAGGC A CTAAATCGATGCCGTGGTAGCCAATGTCTCGTACGTGACCTCAGTTCCCTCGGACTTCACTTTCTTCTGG A GTCTAAGGACATCGACATATCGGTGCATTTGCGGGAAGA
ADGRL2_p32	CGCAAACTGGTGCGGAAGGC A CTAAATCGATGCCGTGGTAGCCAATGTCTCGTACGTGACCTGTCAGTTGGGAGACATAGCTGTCAGTTCC A TTCGGAAAGTGACAACCACCCGGTGCATTTGCGGGAAGA
ADGRL2_p33	CGCAAACTGGTGCGGAAGGC A CCAATGTCTCGTACGTGACCGTCTAAGGACATCGACATATTAGGTGATCTTCAGCCTCTGCTGTCAGTTG A TTCGGAAAGTGACAACCACCCGGTGCATTTGCGGGAAGA
ADGRL2_p34	CGCAAACTGGTGCGGAAGGC A CCAATGTCTCGTACGTGACCGTCTAAGGACATCGACATATTAAAGAGAGTCTCTGTTGGGGGACTGTAGG A CTAAATCGATGCCGTGGTAGCGGTGCATTTGCGGGAAGA
ADGRL2_p35	CGCAAACTGGTGCGGAAGGC A CCAATGTCTCGTACGTGACCTTCGGAAAGTGACAACCACCGGAGAGTCTCTAAGATTGGGCATGCTTGTA A GTCTAAGGACATCGACATATCGGTGCATTTGCGGGAAGA
ADGRL2_p36	CGCAAACTGGTGCGGAAGGC A CCAATGTCTCGTACGTGACCTTCGGAAAGTGACAACCACCAAATGTCCTCATTCTCACTCCTCCTGGAGG A CTAAATCGATGCCGTGGTAGCGGTGCATTTGCGGGAAGA
ADGRL2_p37	CGCAAACTGGTGCGGAAGGC A CCAATGTCTCGTACGTGACCGGCCAGCTCCAAGATTTGGCATGCTTTTAT A CTAAATCGATGCCGTGGTAGGTCTAAGGACATCGACATATCGGTGCATTTGCGGGAAGA
ADGRL2_p38	CGCAAACTGGTGCGGAAGGC A CCAATGTCTCGTACGTGACCCTAAATCGATGCCGTGGTAGTGATCTGGTAGCACATCTGAAGCTGATGGC A TTCGGAAAGTGACAACCACCCGGTGCATTTGCGGGAAGA
ADGRL2_p39	CGCAAACTGGTGCGGAAGGC A GTCTAAGGACATCGACATATTAACCATCACTATTGCCCCTGCTGATCTGG A TTCGGAAAGTGACAACCACCCTAAATCGATGCCGTGGTAGCGGTGCATTTGCGGGAAGA
ADGRL2_p40	CGCAAACTGGTGCGGAAGGC A GTCTAAGGACATCGACATATTTCGGAAAGTGACAACCACCGTGGCCCTTGGAATTCCTTAGCTGTATGAT A CCAATGTCTCGTACGTGACCCGGTGCATTTGCGGGAAGA
ADGRL2_p41	CGCAAACTGGTGCGGAAGGC A GTCTAAGGACATCGACATATGCTGCGTCAGGCCAATGGTGTCTTTATTTA A CTAAATCGATGCCGTGGTAGTTCGGAAAGTGACAACCACCCGGTGCATTTGCGGGAAGA
ADGRL2_p42	CGCAAACTGGTGCGGAAGGC A GTCTAAGGACATCGACATATGCAGCAGAATCTTAAAATACCTGGCTGGCA A CTAAATCGATGCCGTGGTAGCCAATGTCTCGTACGTGACCCGGTGCATTTGCGGGAAGA
ADGRL2_p43	CGCAAACTGGTGCGGAAGGC A GTCTAAGGACATCGACATATGCAGGCCTACAAAAATGGTGCAGCCATATT A CCAATGTCTCGTACGTGACCTTCGGAAAGTGACAACCACCCGGTGCATTTGCGGGAAGA
ADGRL2_p44	CGCAAACTGGTGCGGAAGGC A GTCTAAGGACATCGACATATCCAATGTCTCGTACGTGACCCCTGTGGCTTGATTGCTAGTGGTTAAGCAT A CTAAATCGATGCCGTGGTAGCGGTGCATTTGCGGGAAGA
ADGRL2_p45	CGCAAACTGGTGCGGAAGGC A TTCGGAAAGTGACAACCACCGTCTAAGGACATCGACATATCCCTCTGTTCAAGAATAAACAGGGGTGACA A CTAAATCGATGCCGTGGTAGCGGTGCATTTGCGGGAAGA
ADGRL2_p46	CGCAAACTGGTGCGGAAGGC A TTCGGAAAGTGACAACCACCGTCTAAGGACATCGACATATTAGAAAGTTTGTGAGAAGTGCCCAGTGCCC A CCAATGTCTCGTACGTGACCCGGTGCATTTGCGGGAAGA
ADGRL2_p47	CGCAAACTGGTGCGGAAGGC A TTCGGAAAGTGACAACCACCGGTGGGAATGGACCAACATGTTAAAGCCAA A CTAAATCGATGCCGTGGTAGGTCTAAGGACATCGACATATCGGTGCATTTGCGGGAAGA
ADGRL2_p48	CGCAAACTGGTGCGGAAGGC A TTCGGAAAGTGACAACCACCCTAAATCGATGCCGTGGTAGCCAGCAGATTTTGTGCATATGTAGTGGGCA A CCAATGTCTCGTACGTGACCCGGTGCATTTGCGGGAAGA
ARHGAP29_p01	CGCAAACTGGTGCGGAAGGC A TAACGAAAGCAAATTCGCCGTTTGTCTCTCTTCCAGCCAGATGACAGGAG A CATAAGGATCCTGCAATACGATGCCACTCGGATATTTCTACGGTGCATTTGCGGGAAGA
ARHGAP29_p02	CGCAAACTGGTGCGGAAGGC A TAACGAAAGCAAATTCGCCGCATAAGGATCCTGCAATACGTTCCAATGGTGTGCTCAGGACTGACATCAC A GGTACCTACTAAAGCGCCTACGGTGCATTTGCGGGAAGA
ARHGAP29_p03	CGCAAACTGGTGCGGAAGGC A GGTACCTACTAAAGCGCCTAATCACTGGGGTCAAAGATTCAGCTGCCATG A ATGCCACTCGGATATTTCTATAACGAAAGCAAATTCGCCGCGGTGCATTTGCGGGAAGA
ARHGAP29_p04	CGCAAACTGGTGCGGAAGGC A GGTACCTACTAAAGCGCCTACGCTGCTATGACTGCGGATTTATTTGGCAT A ATGCCACTCGGATATTTCTACATAAGGATCCTGCAATACGCGGTGCATTTGCGGGAAGA
ARHGAP29_p05	CGCAAACTGGTGCGGAAGGC A GGTACCTACTAAAGCGCCTATATTTGGGACTGGGTGTGATGAGACAGCAG A TAACGAAAGCAAATTCGCCGATGCCACTCGGATATTTCTACGGTGCATTTGCGGGAAGA
ARHGAP29_p06	CGCAAACTGGTGCGGAAGGC A GGTACCTACTAAAGCGCCTATAACGAAAGCAAATTCGCCGTGAGCTGTTCACCAATAAGACAGTGAGCCT A CATAAGGATCCTGCAATACGCGGTGCATTTGCGGGAAGA
ARHGAP29_p07	CGCAAACTGGTGCGGAAGGC A GGTACCTACTAAAGCGCCTACAGTGAGCCTTTCTCAGGTCTTCATTTCCA A CATAAGGATCCTGCAATACGATGCCACTCGGATATTTCTACGGTGCATTTGCGGGAAGA
ARHGAP29_p08	CGCAAACTGGTGCGGAAGGC A GGTACCTACTAAAGCGCCTACAGGGCTCCTTGGAAAAAAGGGCTAATTCT A CATAAGGATCCTGCAATACGTAACGAAAGCAAATTCGCCGCGGTGCATTTGCGGGAAGA
ARHGAP29_p09	CGCAAACTGGTGCGGAAGGC A CATAAGGATCCTGCAATACGATGCCACTCGGATATTTCTAGGGGAAAAAGCAATGAGGCATCTCTAAGGA A TAACGAAAGCAAATTCGCCGCGGTGCATTTGCGGGAAGA
ARHGAP29_p10	CGCAAACTGGTGCGGAAGGC A CATAAGGATCCTGCAATACGAGGAACACAGAAGCCAGCTTGAAGAGACTC A ATGCCACTCGGATATTTCTAGGTACCTACTAAAGCGCCTACGGTGCATTTGCGGGAAGA
ARHGAP29_p11	CGCAAACTGGTGCGGAAGGC A CATAAGGATCCTGCAATACGTAACGAAAGCAAATTCGCCGGAAGAGACTCCCAAAAACCAAATCGGGGAA A ATGCCACTCGGATATTTCTACGGTGCATTTGCGGGAAGA
ARHGAP29_p12	CGCAAACTGGTGCGGAAGGC A CATAAGGATCCTGCAATACGTAACGAAAGCAAATTCGCCGACAGTAGTAGGATGCCAACCAAGGCAGAAG A GGTACCTACTAAAGCGCCTACGGTGCATTTGCGGGAAGA
ARHGAP29_p13	CGCAAACTGGTGCGGAAGGC A CATAAGGATCCTGCAATACGGCCACGGACTCACCATTTGACAACCAAAAT A GGTACCTACTAAAGCGCCTAATGCCACTCGGATATTTCTACGGTGCATTTGCGGGAAGA
ARHGAP29_p14	CGCAAACTGGTGCGGAAGGC A CATAAGGATCCTGCAATACGGACTAGCCCGTGACAATTCGATGAGAAACA A GGTACCTACTAAAGCGCCTATAACGAAAGCAAATTCGCCGCGGTGCATTTGCGGGAAGA
ARHGAP29_p15	CGCAAACTGGTGCGGAAGGC A ATGCCACTCGGATATTTCTAGTGTGCATCCTGGCATGACACATTTGAGTA A TAACGAAAGCAAATTCGCCGGGTACCTACTAAAGCGCCTACGGTGCATTTGCGGGAAGA
ARHGAP29_p16	CGCAAACTGGTGCGGAAGGC A ATGCCACTCGGATATTTCTAGGAACTTTCTACAAACTGGCCAATCCTCCT A TAACGAAAGCAAATTCGCCGCATAAGGATCCTGCAATACGCGGTGCATTTGCGGGAAGA
ARHGAP29_p17	CGCAAACTGGTGCGGAAGGC A ATGCCACTCGGATATTTCTAGGTACCTACTAAAGCGCCTACCTCCTCAAGTGTCAAGGTCAAAGACAAGT A TAACGAAAGCAAATTCGCCGCGGTGCATTTGCGGGAAGA
ARHGAP29_p18	CGCAAACTGGTGCGGAAGGC A ATGCCACTCGGATATTTCTAGGTACCTACTAAAGCGCCTAGGCAACTAAATGCACTATGTGGTCCTGGAT A CATAAGGATCCTGCAATACGCGGTGCATTTGCGGGAAGA
ARHGAP29_p19	CGCAAACTGGTGCGGAAGGC A ATGCCACTCGGATATTTCTACTGGATTGGGATGCTGAAACACAGGAACAT A CATAAGGATCCTGCAATACGTAACGAAAGCAAATTCGCCGCGGTGCATTTGCGGGAAGA
ARHGAP29_p20	CGCAAACTGGTGCGGAAGGC A ATGCCACTCGGATATTTCTAGGTTACGTAGGAATGCCCTTGTCTTAAGGA A CATAAGGATCCTGCAATACGGGTACCTACTAAAGCGCCTACGGTGCATTTGCGGGAAGA
ARHGAP29_p21	CGCAAACTGGTGCGGAAGGC A TAACGAAAGCAAATTCGCCGATGCCACTCGGATATTTCTAGCTGGGAATAGTGTAGCCATAGTACCATCT A GGTACCTACTAAAGCGCCTACGGTGCATTTGCGGGAAGA
ARHGAP29_p22	CGCAAACTGGTGCGGAAGGC A TAACGAAAGCAAATTCGCCGGTTCACTAGGCAACAAGTCTCAGGGATCAT A ATGCCACTCGGATATTTCTACATAAGGATCCTGCAATACGCGGTGCATTTGCGGGAAGA
ARHGAP29_p23	CGCAAACTGGTGCGGAAGGC A TAACGAAAGCAAATTCGCCGGGTACCTACTAAAGCGCCTAGGCTAGGGAAGTTATGATCAACCCTTCAGA A ATGCCACTCGGATATTTCTACGGTGCATTTGCGGGAAGA
ARHGAP29_p24	CGCAAACTGGTGCGGAAGGC A TAACGAAAGCAAATTCGCCGGGTACCTACTAAAGCGCCTAATCATCTTGGACAATACGCCTCCCACAAGG A CATAAGGATCCTGCAATACGCGGTGCATTTGCGGGAAGA
ARHGAP29_p25	CGCAAACTGGTGCGGAAGGC A TAACGAAAGCAAATTCGCCGGCCCTTTCCTTTTGGTCACGTATCTTTCCA A CATAAGGATCCTGCAATACGATGCCACTCGGATATTTCTACGGTGCATTTGCGGGAAGA
ARHGAP29_p26	CGCAAACTGGTGCGGAAGGC A TAACGAAAGCAAATTCGCCGGTGCACACTGTGGATCCTCTAGAAATAGCA A CATAAGGATCCTGCAATACGGGTACCTACTAAAGCGCCTACGGTGCATTTGCGGGAAGA
ARHGAP29_p27	CGCAAACTGGTGCGGAAGGC A GGTACCTACTAAAGCGCCTAACCTCTTCTCAAGAGATACTTGCCTCAGGG A ATGCCACTCGGATATTTCTATAACGAAAGCAAATTCGCCGCGGTGCATTTGCGGGAAGA
ARHGAP29_p28	CGCAAACTGGTGCGGAAGGC A GGTACCTACTAAAGCGCCTAAAGCATCTAGAGGCTTAAGGCTCTACGCTG A ATGCCACTCGGATATTTCTACATAAGGATCCTGCAATACGCGGTGCATTTGCGGGAAGA
ARHGAP29_p29	CGCAAACTGGTGCGGAAGGC A GGTACCTACTAAAGCGCCTATAACGAAAGCAAATTCGCCGGAGCACTAACCATCAAAATCTGACAGCCCT A ATGCCACTCGGATATTTCTACGGTGCATTTGCGGGAAGA
ARHGAP29_p30	CGCAAACTGGTGCGGAAGGC A GGTACCTACTAAAGCGCCTAGCCCTATGTTTGAGATTTGACTCCACCTGT A TAACGAAAGCAAATTCGCCGCATAAGGATCCTGCAATACGCGGTGCATTTGCGGGAAGA
ARHGAP29_p31	CGCAAACTGGTGCGGAAGGC A GGTACCTACTAAAGCGCCTAGTTACACCTGTGGAACACTGAAGCAAGTCA A CATAAGGATCCTGCAATACGATGCCACTCGGATATTTCTACGGTGCATTTGCGGGAAGA
ARHGAP29_p32	CGCAAACTGGTGCGGAAGGC A GGTACCTACTAAAGCGCCTACATAAGGATCCTGCAATACGGCTTACCCACCCATTATAGGTTGCTGTGAA A TAACGAAAGCAAATTCGCCGCGGTGCATTTGCGGGAAGA
ARHGAP29_p33	CGCAAACTGGTGCGGAAGGC A CATAAGGATCCTGCAATACGATGCCACTCGGATATTTCTATATGTAGCACCTTGGCAAAGTTCCTGGCAC A TAACGAAAGCAAATTCGCCGCGGTGCATTTGCGGGAAGA
ARHGAP29_p34	CGCAAACTGGTGCGGAAGGC A CATAAGGATCCTGCAATACGATGCCACTCGGATATTTCTACAGAGAAGGCTCAATACACATGGGCTCTAA A GGTACCTACTAAAGCGCCTACGGTGCATTTGCGGGAAGA
ARHGAP29_p35	CGCAAACTGGTGCGGAAGGC A CATAAGGATCCTGCAATACGGGCTGGTTATTGCTCCCTAGACCTTTACAT A TAACGAAAGCAAATTCGCCGATGCCACTCGGATATTTCTACGGTGCATTTGCGGGAAGA
ARHGAP29_p36	CGCAAACTGGTGCGGAAGGC A CATAAGGATCCTGCAATACGTAACGAAAGCAAATTCGCCGGCAACAACTGAAAAGAAGCCACGGGAACAT A GGTACCTACTAAAGCGCCTACGGTGCATTTGCGGGAAGA
ARHGAP29_p37	CGCAAACTGGTGCGGAAGGC A CATAAGGATCCTGCAATACGGGTACCTACTAAAGCGCCTAGAGGCTTACTGACCTGTACTCTCAGAATCA A ATGCCACTCGGATATTTCTACGGTGCATTTGCGGGAAGA
ARHGAP29_p38	CGCAAACTGGTGCGGAAGGC A CATAAGGATCCTGCAATACGGGTACCTACTAAAGCGCCTAGACCATTTGGTGGGGAAAGTCAACTGAACT A TAACGAAAGCAAATTCGCCGCGGTGCATTTGCGGGAAGA
ARHGAP29_p39	CGCAAACTGGTGCGGAAGGC A ATGCCACTCGGATATTTCTACCAGTGAGGCACAAATGTGACCCTATCAAA A TAACGAAAGCAAATTCGCCGGGTACCTACTAAAGCGCCTACGGTGCATTTGCGGGAAGA
ARHGAP29_p40	CGCAAACTGGTGCGGAAGGC A ATGCCACTCGGATATTTCTATAACGAAAGCAAATTCGCCGGCAGTCCTATACAAAAGAGGCCCTGTCAAA A CATAAGGATCCTGCAATACGCGGTGCATTTGCGGGAAGA
ARHGAP29_p41	CGCAAACTGGTGCGGAAGGC A ATGCCACTCGGATATTTCTACCTTCGAGGTCTTCAAACTGTTGCATTCGT A GGTACCTACTAAAGCGCCTATAACGAAAGCAAATTCGCCGCGGTGCATTTGCGGGAAGA
ARHGAP29_p42	CGCAAACTGGTGCGGAAGGC A ATGCCACTCGGATATTTCTACGTTTTAGCCTTGGTCTCTGACACATTGGA A GGTACCTACTAAAGCGCCTACATAAGGATCCTGCAATACGCGGTGCATTTGCGGGAAGA
ARHGAP29_p43	CGCAAACTGGTGCGGAAGGC A ATGCCACTCGGATATTTCTAATTGGATTCACATCAGGCAAGCCAAGCTCC A CATAAGGATCCTGCAATACGTAACGAAAGCAAATTCGCCGCGGTGCATTTGCGGGAAGA
ARHGAP29_p44	CGCAAACTGGTGCGGAAGGC A ATGCCACTCGGATATTTCTATTCTTTAGGTTGACCAGTTGCTTGCCCAGG A CATAAGGATCCTGCAATACGGGTACCTACTAAAGCGCCTACGGTGCATTTGCGGGAAGA
ARHGAP29_p45	CGCAAACTGGTGCGGAAGGC A TAACGAAAGCAAATTCGCCGTTTGTCTGGGTCTGGCATTGACTTCACCAC A ATGCCACTCGGATATTTCTAGGTACCTACTAAAGCGCCTACGGTGCATTTGCGGGAAGA
ARHGAP29_p46	CGCAAACTGGTGCGGAAGGC A TAACGAAAGCAAATTCGCCGTTGTCCAATGTTGAGGCTGCAGTGTTCTGG A ATGCCACTCGGATATTTCTACATAAGGATCCTGCAATACGCGGTGCATTTGCGGGAAGA
ARHGAP29_p47	CGCAAACTGGTGCGGAAGGC A TAACGAAAGCAAATTCGCCGAATCTGAAGACCGTCTCTCAGATGCCTCTC A GGTACCTACTAAAGCGCCTAATGCCACTCGGATATTTCTACGGTGCATTTGCGGGAAGA
ARHGAP29_p48	CGCAAACTGGTGCGGAAGGC A TAACGAAAGCAAATTCGCCGTGGGTTGAGTGGCATTGATAGAATGGTCCC A GGTACCTACTAAAGCGCCTACATAAGGATCCTGCAATACGCGGTGCATTTGCGGGAAGA
CASQ2_p01	CGCAAACTGGTGCGGAAGGC A AATGCTTAGTCAACGAGTTCGCCTCAGGGCATCAGTATGAACTCCAATTA A ACACGCTATAAAGGGTCGATACGCCTCTCATGTATCGCCTCGGTGCATTTGCGGGAAGA
CASQ2_p02	CGCAAACTGGTGCGGAAGGC A AATGCTTAGTCAACGAGTTCACACGCTATAAAGGGTCGATGCCAATTGTGGGAGTACTGATAACTGGAGA A TACCGCGGCTTAGTAGTTGACGGTGCATTTGCGGGAAGA
CASQ2_p03	CGCAAACTGGTGCGGAAGGC A TACCGCGGCTTAGTAGTTGAACGCCTCTCATGTATCGCCTCTAGCAGCTACAGAGAAGGGGTATTCAGAT A AATGCTTAGTCAACGAGTTCCGGTGCATTTGCGGGAAGA
CASQ2_p04	CGCAAACTGGTGCGGAAGGC A TACCGCGGCTTAGTAGTTGAACGCCTCTCATGTATCGCCTTATTCAGATCCCAGCTTAGGCTAGGAAGCC A ACACGCTATAAAGGGTCGATCGGTGCATTTGCGGGAAGA
CASQ2_p05	CGCAAACTGGTGCGGAAGGC A TACCGCGGCTTAGTAGTTGAAATGCTTAGTCAACGAGTTCGACCCAATCAGAGACATGAACCCATCAGAA A ACGCCTCTCATGTATCGCCTCGGTGCATTTGCGGGAAGA
CASQ2_p06	CGCAAACTGGTGCGGAAGGC A TACCGCGGCTTAGTAGTTGAATCTTTCTAGTTTTCCCCCACCCTCCACTC A AATGCTTAGTCAACGAGTTCACACGCTATAAAGGGTCGATCGGTGCATTTGCGGGAAGA
CASQ2_p07	CGCAAACTGGTGCGGAAGGC A TACCGCGGCTTAGTAGTTGAACACGCTATAAAGGGTCGATCTCCTGCTGATGAATATGTGAGACTTGCCA A ACGCCTCTCATGTATCGCCTCGGTGCATTTGCGGGAAGA
CASQ2_p08	CGCAAACTGGTGCGGAAGGC A TACCGCGGCTTAGTAGTTGACTTGCCAACTAGAGGGAAGTTTAGAGAGCA A ACACGCTATAAAGGGTCGATAATGCTTAGTCAACGAGTTCCGGTGCATTTGCGGGAAGA
CASQ2_p09	CGCAAACTGGTGCGGAAGGC A ACACGCTATAAAGGGTCGATACGCCTCTCATGTATCGCCTGCAAATCAACCTCCCATCCCAGTTTCCTAA A AATGCTTAGTCAACGAGTTCCGGTGCATTTGCGGGAAGA
CASQ2_p10	CGCAAACTGGTGCGGAAGGC A ACACGCTATAAAGGGTCGATACGCCTCTCATGTATCGCCTCCTCTCCATAGCCATCCAAAGGCTTGAATA A TACCGCGGCTTAGTAGTTGACGGTGCATTTGCGGGAAGA
CASQ2_p11	CGCAAACTGGTGCGGAAGGC A ACACGCTATAAAGGGTCGATTGCTTCCAAGGCTGAGCCTTCTCTAAGAAG A AATGCTTAGTCAACGAGTTCACGCCTCTCATGTATCGCCTCGGTGCATTTGCGGGAAGA
CASQ2_p12	CGCAAACTGGTGCGGAAGGC A ACACGCTATAAAGGGTCGATTCTAAGAAGGATCATCTTGGCTGGAGGAGG A AATGCTTAGTCAACGAGTTCTACCGCGGCTTAGTAGTTGACGGTGCATTTGCGGGAAGA
CASQ2_p13	CGCAAACTGGTGCGGAAGGC A ACACGCTATAAAGGGTCGATTACCGCGGCTTAGTAGTTGAGATGTTCGAGGTATGGAGGGAGCTAAATCA A ACGCCTCTCATGTATCGCCTCGGTGCATTTGCGGGAAGA
CASQ2_p14	CGCAAACTGGTGCGGAAGGC A ACACGCTATAAAGGGTCGATTACCGCGGCTTAGTAGTTGATCCCTGGGCTCTGATTAAAAGGTCACTCTA A AATGCTTAGTCAACGAGTTCCGGTGCATTTGCGGGAAGA
CASQ2_p15	CGCAAACTGGTGCGGAAGGC A ACGCCTCTCATGTATCGCCTGGTCACTCTATGCCTGTGAGTTAGAAAGCT A AATGCTTAGTCAACGAGTTCTACCGCGGCTTAGTAGTTGACGGTGCATTTGCGGGAAGA
CASQ2_p16	CGCAAACTGGTGCGGAAGGC A ACGCCTCTCATGTATCGCCTATTGTTCACCCTAGACTGCCATGTTCAGGC A AATGCTTAGTCAACGAGTTCACACGCTATAAAGGGTCGATCGGTGCATTTGCGGGAAGA
CASQ2_p17	CGCAAACTGGTGCGGAAGGC A ACGCCTCTCATGTATCGCCTTACCGCGGCTTAGTAGTTGACCAGCAAAGAACAAGATCTGTTCCGTGACA A AATGCTTAGTCAACGAGTTCCGGTGCATTTGCGGGAAGA
CASQ2_p18	CGCAAACTGGTGCGGAAGGC A ACGCCTCTCATGTATCGCCTTACCGCGGCTTAGTAGTTGACGTGACAGTCAAGACAGTCAACATGGGAAT A ACACGCTATAAAGGGTCGATCGGTGCATTTGCGGGAAGA
CASQ2_p19	CGCAAACTGGTGCGGAAGGC A ACGCCTCTCATGTATCGCCTACACGCTATAAAGGGTCGATCCCTGCTAAGTGGGATTGCTGCATTTGAAA A AATGCTTAGTCAACGAGTTCCGGTGCATTTGCGGGAAGA
CASQ2_p20	CGCAAACTGGTGCGGAAGGC A ACGCCTCTCATGTATCGCCTTTGCTGAATGATGCTGCTCCTGACGCAAAG A ACACGCTATAAAGGGTCGATTACCGCGGCTTAGTAGTTGACGGTGCATTTGCGGGAAGA
CASQ2_p21	CGCAAACTGGTGCGGAAGGC A AATGCTTAGTCAACGAGTTCACGCAAAGGGAGTGGGAAAAGAGATGATGG A ACGCCTCTCATGTATCGCCTTACCGCGGCTTAGTAGTTGACGGTGCATTTGCGGGAAGA
CASQ2_p22	CGCAAACTGGTGCGGAAGGC A AATGCTTAGTCAACGAGTTCCTGTCTGTATGGTAGTGGGTGCTGTGATTT A ACGCCTCTCATGTATCGCCTACACGCTATAAAGGGTCGATCGGTGCATTTGCGGGAAGA
CASQ2_p23	CGCAAACTGGTGCGGAAGGC A AATGCTTAGTCAACGAGTTCCAGCAGTTGGAAGATCGTCATCATCTGGAA A TACCGCGGCTTAGTAGTTGAACGCCTCTCATGTATCGCCTCGGTGCATTTGCGGGAAGA
CASQ2_p24	CGCAAACTGGTGCGGAAGGC A AATGCTTAGTCAACGAGTTCATCTCCATCCAGACACTGTCAGCATCTGTG A TACCGCGGCTTAGTAGTTGAACACGCTATAAAGGGTCGATCGGTGCATTTGCGGGAAGA
CASQ2_p25	CGCAAACTGGTGCGGAAGGC A AATGCTTAGTCAACGAGTTCAGCATCTGTGACATTCACCACCCCAATCTG A ACACGCTATAAAGGGTCGATACGCCTCTCATGTATCGCCTCGGTGCATTTGCGGGAAGA
CASQ2_p26	CGCAAACTGGTGCGGAAGGC A AATGCTTAGTCAACGAGTTCACACGCTATAAAGGGTCGATCCCAATCTGTGGCCTGAATAGGTCAATCTT A TACCGCGGCTTAGTAGTTGACGGTGCATTTGCGGGAAGA
CASQ2_p27	CGCAAACTGGTGCGGAAGGC A TACCGCGGCTTAGTAGTTGATTGAAAGTCTTCTCCCAGTAGGCAACGAGC A ACGCCTCTCATGTATCGCCTAATGCTTAGTCAACGAGTTCCGGTGCATTTGCGGGAAGA
CASQ2_p28	CGCAAACTGGTGCGGAAGGC A TACCGCGGCTTAGTAGTTGATTGTCAGTATTGTCCCGGGCAACCTGTTTC A ACGCCTCTCATGTATCGCCTACACGCTATAAAGGGTCGATCGGTGCATTTGCGGGAAGA
CASQ2_p29	CGCAAACTGGTGCGGAAGGC A TACCGCGGCTTAGTAGTTGATGTTTCAGGATCTCCAGGAATTCGTAGCCA A AATGCTTAGTCAACGAGTTCACGCCTCTCATGTATCGCCTCGGTGCATTTGCGGGAAGA
CASQ2_p30	CGCAAACTGGTGCGGAAGGC A TACCGCGGCTTAGTAGTTGAAATGCTTAGTCAACGAGTTCTTCGTAGCCATCTGGATCACTCTTCTCTGC A ACACGCTATAAAGGGTCGATCGGTGCATTTGCGGGAAGA
CASQ2_p31	CGCAAACTGGTGCGGAAGGC A TACCGCGGCTTAGTAGTTGAACACGCTATAAAGGGTCGATTGTGTAAGGTTTGTTGGGGATGGCAATGGG A ACGCCTCTCATGTATCGCCTCGGTGCATTTGCGGGAAGA
CASQ2_p32	CGCAAACTGGTGCGGAAGGC A TACCGCGGCTTAGTAGTTGAGGCAATGGGCTCATCCATAAATGGCTCATA A ACACGCTATAAAGGGTCGATAATGCTTAGTCAACGAGTTCCGGTGCATTTGCGGGAAGA
CASQ2_p33	CGCAAACTGGTGCGGAAGGC A ACACGCTATAAAGGGTCGATACGCCTCTCATGTATCGCCTGGAAGTGTTCAGCTGCTTCTTCAAAAGCCT A AATGCTTAGTCAACGAGTTCCGGTGCATTTGCGGGAAGA
CASQ2_p34	CGCAAACTGGTGCGGAAGGC A ACACGCTATAAAGGGTCGATACGCCTCTCATGTATCGCCTTGTAGTCTTCAATGCGTTCGAAGGCTTGGA A TACCGCGGCTTAGTAGTTGACGGTGCATTTGCGGGAAGA
CASQ2_p35	CGCAAACTGGTGCGGAAGGC A ACACGCTATAAAGGGTCGATAATGCTTAGTCAACGAGTTCAAGGCTTGGACTTCCAGTTTGCTGCTGATG A ACGCCTCTCATGTATCGCCTCGGTGCATTTGCGGGAAGA
CASQ2_p36	CGCAAACTGGTGCGGAAGGC A ACACGCTATAAAGGGTCGATCTGCTGATGATCTCCACTGGGTCTTCAATT A AATGCTTAGTCAACGAGTTCTACCGCGGCTTAGTAGTTGACGGTGCATTTGCGGGAAGA
CASQ2_p37	CGCAAACTGGTGCGGAAGGC A ACACGCTATAAAGGGTCGATTACCGCGGCTTAGTAGTTGAAGATCCAAGAGGAACTCCACCAAGACATCA A ACGCCTCTCATGTATCGCCTCGGTGCATTTGCGGGAAGA
CASQ2_p38	CGCAAACTGGTGCGGAAGGC A ACACGCTATAAAGGGTCGATCAAGACATCAGCTGCAAACTCGCCATCAAA A TACCGCGGCTTAGTAGTTGAAATGCTTAGTCAACGAGTTCCGGTGCATTTGCGGGAAGA
CASQ2_p39	CGCAAACTGGTGCGGAAGGC A ACGCCTCTCATGTATCGCCTGCCATCAAACTCTATTGTGCGATCACCCTT A AATGCTTAGTCAACGAGTTCTACCGCGGCTTAGTAGTTGACGGTGCATTTGCGGGAAGA
CASQ2_p40	CGCAAACTGGTGCGGAAGGC A ACGCCTCTCATGTATCGCCTTTGGCAAGCTTGGCTTCTTTCTTGGCATCC A AATGCTTAGTCAACGAGTTCACACGCTATAAAGGGTCGATCGGTGCATTTGCGGGAAGA
CASQ2_p41	CGCAAACTGGTGCGGAAGGC A ACGCCTCTCATGTATCGCCTGGCATCCACCATCACAAAGCCTATAGCTTT A TACCGCGGCTTAGTAGTTGAAATGCTTAGTCAACGAGTTCCGGTGCATTTGCGGGAAGA
CASQ2_p42	CGCAAACTGGTGCGGAAGGC A ACGCCTCTCATGTATCGCCTAGCTTTATGTTCAAGGACCTGGGCCACAAG A TACCGCGGCTTAGTAGTTGAACACGCTATAAAGGGTCGATCGGTGCATTTGCGGGAAGA
CASQ2_p43	CGCAAACTGGTGCGGAAGGC A ACGCCTCTCATGTATCGCCTGCCACAAGCTCAAGCACGATTTCTTTCAGT A ACACGCTATAAAGGGTCGATAATGCTTAGTCAACGAGTTCCGGTGCATTTGCGGGAAGA
CASQ2_p44	CGCAAACTGGTGCGGAAGGC A ACGCCTCTCATGTATCGCCTACACGCTATAAAGGGTCGATATCTGAAGACACCGGCTCATGGTAGTAGAG A TACCGCGGCTTAGTAGTTGACGGTGCATTTGCGGGAAGA
CASQ2_p45	CGCAAACTGGTGCGGAAGGC A AATGCTTAGTCAACGAGTTCTTACCACTCGGTCCTTCCCATCATATGTGG A ACGCCTCTCATGTATCGCCTTACCGCGGCTTAGTAGTTGACGGTGCATTTGCGGGAAGA
CASQ2_p46	CGCAAACTGGTGCGGAAGGC A AATGCTTAGTCAACGAGTTCTATGTGGGGAAATTAAGCCCCTCTTCTGCC A ACGCCTCTCATGTATCGCCTACACGCTATAAAGGGTCGATCGGTGCATTTGCGGGAAGA
CASQ2_p47	CGCAAACTGGTGCGGAAGGC A AATGCTTAGTCAACGAGTTCTACCGCGGCTTAGTAGTTGACCCTGCAAGAGGACAGAAAATAAATCCCCA A ACGCCTCTCATGTATCGCCTCGGTGCATTTGCGGGAAGA
CASQ2_p48	CGCAAACTGGTGCGGAAGGC A AATGCTTAGTCAACGAGTTCCTGTGTGCAGAATAGAGGACAGAAGACTGT A TACCGCGGCTTAGTAGTTGAACACGCTATAAAGGGTCGATCGGTGCATTTGCGGGAAGA
GJA5_p01	CGCAAACTGGTGCGGAAGGC A TGTACCAGTACGCAGCCGACCCCTCACCATCAAAGATTGATCCCACAGAA A CTAAATCGATGCCGTGGTAGTCACATATCCGACCGGGATCCGGTGCATTTGCGGGAAGA
GJA5_p02	CGCAAACTGGTGCGGAAGGC A TGTACCAGTACGCAGCCGACCTAAATCGATGCCGTGGTAGATAGATTAAAAGGTGTCCCCTCCAGGGACC A CAATGATCGTGGACACCGACCGGTGCATTTGCGGGAAGA
GJA5_p03	CGCAAACTGGTGCGGAAGGC A CAATGATCGTGGACACCGACTCACATATCCGACCGGGATCCCCGGGATGATCAGACATTCCTTCCTAAAT A TGTACCAGTACGCAGCCGACCGGTGCATTTGCGGGAAGA
GJA5_p04	CGCAAACTGGTGCGGAAGGC A CAATGATCGTGGACACCGACAATGGCATCCTAGTCACTTTCCTCCACCTC A TCACATATCCGACCGGGATCCTAAATCGATGCCGTGGTAGCGGTGCATTTGCGGGAAGA
GJA5_p05	CGCAAACTGGTGCGGAAGGC A CAATGATCGTGGACACCGACCCTCTCCACTCTCATTTATCTTTCCACCCA A TGTACCAGTACGCAGCCGACTCACATATCCGACCGGGATCCGGTGCATTTGCGGGAAGA
GJA5_p06	CGCAAACTGGTGCGGAAGGC A CAATGATCGTGGACACCGACTGTACCAGTACGCAGCCGACTCCACCCAACAATAGCATCCAAGTGTCAGC A CTAAATCGATGCCGTGGTAGCGGTGCATTTGCGGGAAGA
GJA5_p07	CGCAAACTGGTGCGGAAGGC A CAATGATCGTGGACACCGACCTAAATCGATGCCGTGGTAGAGAGGTTGAACCTCCTTCTGAGCCTTTACC A TCACATATCCGACCGGGATCCGGTGCATTTGCGGGAAGA
GJA5_p08	CGCAAACTGGTGCGGAAGGC A CAATGATCGTGGACACCGACCTAAATCGATGCCGTGGTAGCCCAACCTCTTGTGGCTATCTGTTTAGGTT A TGTACCAGTACGCAGCCGACCGGTGCATTTGCGGGAAGA
GJA5_p09	CGCAAACTGGTGCGGAAGGC A CTAAATCGATGCCGTGGTAGTCACATATCCGACCGGGATCTTTAGGTTAATAACTGCCAGGCAGCCGGAG A TGTACCAGTACGCAGCCGACCGGTGCATTTGCGGGAAGA
GJA5_p10	CGCAAACTGGTGCGGAAGGC A CTAAATCGATGCCGTGGTAGTCACATATCCGACCGGGATCCTTTCCTTATTTCAGGACTCCCCAAGCCTT A CAATGATCGTGGACACCGACCGGTGCATTTGCGGGAAGA
GJA5_p11	CGCAAACTGGTGCGGAAGGC A CTAAATCGATGCCGTGGTAGTGTACCAGTACGCAGCCGACATCCAGTGAATACAGAGACCAGGCCAATCC A TCACATATCCGACCGGGATCCGGTGCATTTGCGGGAAGA
GJA5_p12	CGCAAACTGGTGCGGAAGGC A CTAAATCGATGCCGTGGTAGGGGAGACATAGGAATCTCTGCGCTCTTTAA A TGTACCAGTACGCAGCCGACCAATGATCGTGGACACCGACCGGTGCATTTGCGGGAAGA
GJA5_p13	CGCAAACTGGTGCGGAAGGC A CTAAATCGATGCCGTGGTAGCAATGATCGTGGACACCGACCGCTCTTTAAATAAAGGCCCTGCCAAGAGA A TCACATATCCGACCGGGATCCGGTGCATTTGCGGGAAGA
GJA5_p14	CGCAAACTGGTGCGGAAGGC A CTAAATCGATGCCGTGGTAGCAATGATCGTGGACACCGACCCAAGAGAGCTGGAGATTCCCCTACTATTT A TGTACCAGTACGCAGCCGACCGGTGCATTTGCGGGAAGA
GJA5_p15	CGCAAACTGGTGCGGAAGGC A TCACATATCCGACCGGGATCTGTACCAGTACGCAGCCGACTACTATTTCCTTGCCCCTGCTAAAGCCTCC A CAATGATCGTGGACACCGACCGGTGCATTTGCGGGAAGA
GJA5_p16	CGCAAACTGGTGCGGAAGGC A TCACATATCCGACCGGGATCCAGTCAGCAAAGGAAGTAAATAGGAGGGGA A TGTACCAGTACGCAGCCGACCTAAATCGATGCCGTGGTAGCGGTGCATTTGCGGGAAGA
GJA5_p17	CGCAAACTGGTGCGGAAGGC A TCACATATCCGACCGGGATCCAATGATCGTGGACACCGACCCACAAGGGGAATCTGAGAAGTACAATGCT A TGTACCAGTACGCAGCCGACCGGTGCATTTGCGGGAAGA
GJA5_p18	CGCAAACTGGTGCGGAAGGC A TCACATATCCGACCGGGATCCAATGATCGTGGACACCGACAAATTCCACTGGCCTCAGTGGCTGATGATC A CTAAATCGATGCCGTGGTAGCGGTGCATTTGCGGGAAGA
GJA5_p19	CGCAAACTGGTGCGGAAGGC A TCACATATCCGACCGGGATCCTAAATCGATGCCGTGGTAGGTTCGAGAGAGGACAACAGCTTCTTGGATA A TGTACCAGTACGCAGCCGACCGGTGCATTTGCGGGAAGA
GJA5_p20	CGCAAACTGGTGCGGAAGGC A TCACATATCCGACCGGGATCATTCCTGTTGGTAAGGCCTTCAGGGAATGG A CTAAATCGATGCCGTGGTAGCAATGATCGTGGACACCGACCGGTGCATTTGCGGGAAGA
GJA5_p21	CGCAAACTGGTGCGGAAGGC A TGTACCAGTACGCAGCCGACAACTGTAAAGGAGCTGCAGGGTGACAGATG A TCACATATCCGACCGGGATCCAATGATCGTGGACACCGACCGGTGCATTTGCGGGAAGA
GJA5_p22	CGCAAACTGGTGCGGAAGGC A TGTACCAGTACGCAGCCGACTCACATATCCGACCGGGATCGACAGATGTTGGCAGGAATTCCAGTAGAGT A CTAAATCGATGCCGTGGTAGCGGTGCATTTGCGGGAAGA
GJA5_p23	CGCAAACTGGTGCGGAAGGC A TGTACCAGTACGCAGCCGACCAATGATCGTGGACACCGACAGTTTGTGTGTACAGTGACTCCCTAGCAGG A TCACATATCCGACCGGGATCCGGTGCATTTGCGGGAAGA
GJA5_p24	CGCAAACTGGTGCGGAAGGC A TGTACCAGTACGCAGCCGACAAGGAAAGGTTGCAACATCACCAAGGTGGG A CAATGATCGTGGACACCGACCTAAATCGATGCCGTGGTAGCGGTGCATTTGCGGGAAGA
GJA5_p25	CGCAAACTGGTGCGGAAGGC A TGTACCAGTACGCAGCCGACCTAAATCGATGCCGTGGTAGTTTGCCAGAGGTACATACCAGGGCATTTGC A TCACATATCCGACCGGGATCCGGTGCATTTGCGGGAAGA
GJA5_p26	CGCAAACTGGTGCGGAAGGC A TGTACCAGTACGCAGCCGACGCATTTGCCAGAGGTACATACCAAGGCATT A CTAAATCGATGCCGTGGTAGCAATGATCGTGGACACCGACCGGTGCATTTGCGGGAAGA
GJA5_p27	CGCAAACTGGTGCGGAAGGC A CAATGATCGTGGACACCGACAAGGCATTTGTAAAGCTGAGGCTGCTGGTA A TCACATATCCGACCGGGATCTGTACCAGTACGCAGCCGACCGGTGCATTTGCGGGAAGA
GJA5_p28	CGCAAACTGGTGCGGAAGGC A CAATGATCGTGGACACCGACGCTGCTGGTAAAGTTCCAAGAAGCCCTTTT A TCACATATCCGACCGGGATCCTAAATCGATGCCGTGGTAGCGGTGCATTTGCGGGAAGA
GJA5_p29	CGCAAACTGGTGCGGAAGGC A CAATGATCGTGGACACCGACTTTTAAGGCTGAGTAGAGGGAGGAGAAGCC A TGTACCAGTACGCAGCCGACTCACATATCCGACCGGGATCCGGTGCATTTGCGGGAAGA
GJA5_p30	CGCAAACTGGTGCGGAAGGC A CAATGATCGTGGACACCGACGTCCATGGAGACAACAGATTCAAGAGCACA A TGTACCAGTACGCAGCCGACCTAAATCGATGCCGTGGTAGCGGTGCATTTGCGGGAAGA
GJA5_p31	CGCAAACTGGTGCGGAAGGC A CAATGATCGTGGACACCGACATTGGCTGGGAACTTTGAGCTCTTCCTTGG A CTAAATCGATGCCGTGGTAGTCACATATCCGACCGGGATCCGGTGCATTTGCGGGAAGA
GJA5_p32	CGCAAACTGGTGCGGAAGGC A CAATGATCGTGGACACCGACGGAGGTAGGAACTTAGAGAACGCATTTGGT A CTAAATCGATGCCGTGGTAGTGTACCAGTACGCAGCCGACCGGTGCATTTGCGGGAAGA
GJA5_p33	CGCAAACTGGTGCGGAAGGC A CTAAATCGATGCCGTGGTAGTCACATATCCGACCGGGATCCGCATTTGGTATGCTGCTGGTATGTAGAGA A TGTACCAGTACGCAGCCGACCGGTGCATTTGCGGGAAGA
GJA5_p34	CGCAAACTGGTGCGGAAGGC A CTAAATCGATGCCGTGGTAGTCATTCTATCCCTCTGGCTATCCCTTCCAG A TCACATATCCGACCGGGATCCAATGATCGTGGACACCGACCGGTGCATTTGCGGGAAGA
GJA5_p35	CGCAAACTGGTGCGGAAGGC A CTAAATCGATGCCGTGGTAGTGTACCAGTACGCAGCCGACTCCCTTCTTTCCCTCTACCCTGTTTCATGA A TCACATATCCGACCGGGATCCGGTGCATTTGCGGGAAGA
GJA5_p36	CGCAAACTGGTGCGGAAGGC A CTAAATCGATGCCGTGGTAGTGAAAGGCTTCGTATACTGGGTAGAGGGTG A TGTACCAGTACGCAGCCGACCAATGATCGTGGACACCGACCGGTGCATTTGCGGGAAGA
GJA5_p37	CGCAAACTGGTGCGGAAGGC A CTAAATCGATGCCGTGGTAGCAATGATCGTGGACACCGACCTCTTACTATCCCAGAGCCCTGGTTATAGT A TCACATATCCGACCGGGATCCGGTGCATTTGCGGGAAGA
GJA5_p38	CGCAAACTGGTGCGGAAGGC A CTAAATCGATGCCGTGGTAGCAATGATCGTGGACACCGACATTAATGAGCAACGTCATTGAGACCCGGGG A TGTACCAGTACGCAGCCGACCGGTGCATTTGCGGGAAGA
GJA5_p39	CGCAAACTGGTGCGGAAGGC A TCACATATCCGACCGGGATCTGTACCAGTACGCAGCCGACCCAAGCAGTGATGACAGTGAGAAAGCATCA A CAATGATCGTGGACACCGACCGGTGCATTTGCGGGAAGA
GJA5_p40	CGCAAACTGGTGCGGAAGGC A TCACATATCCGACCGGGATCACGTCTTTCCTCTCTGAGCCTCCTTTGTTC A TGTACCAGTACGCAGCCGACCTAAATCGATGCCGTGGTAGCGGTGCATTTGCGGGAAGA
GJA5_p41	CGCAAACTGGTGCGGAAGGC A TCACATATCCGACCGGGATCCAATGATCGTGGACACCGACTCCTCCCATAAAGGAGGGTCACACTGATAG A TGTACCAGTACGCAGCCGACCGGTGCATTTGCGGGAAGA
GJA5_p42	CGCAAACTGGTGCGGAAGGC A TCACATATCCGACCGGGATCACTGATAGGTCATCTGACCTTGCCTTGCTG A CAATGATCGTGGACACCGACCTAAATCGATGCCGTGGTAGCGGTGCATTTGCGGGAAGA
GJA5_p43	CGCAAACTGGTGCGGAAGGC A TCACATATCCGACCGGGATCTCGCTTGTCACTATGATAGCCATGGGGAAG A CTAAATCGATGCCGTGGTAGTGTACCAGTACGCAGCCGACCGGTGCATTTGCGGGAAGA
GJA5_p44	CGCAAACTGGTGCGGAAGGC A TCACATATCCGACCGGGATCCTAAATCGATGCCGTGGTAGATAACGAACCTGGATGAAACCTTCCCCAGG A CAATGATCGTGGACACCGACCGGTGCATTTGCGGGAAGA
GJA5_p45	CGCAAACTGGTGCGGAAGGC A TGTACCAGTACGCAGCCGACTCACATATCCGACCGGGATCGGGAGGCCATATTATTGCTGAAGGGATTGA A CAATGATCGTGGACACCGACCGGTGCATTTGCGGGAAGA
GJA5_p46	CGCAAACTGGTGCGGAAGGC A TGTACCAGTACGCAGCCGACTCACATATCCGACCGGGATCGGATTGAAGAATTTTCCCCCAGGGCCATTC A CTAAATCGATGCCGTGGTAGCGGTGCATTTGCGGGAAGA
GJA5_p47	CGCAAACTGGTGCGGAAGGC A TGTACCAGTACGCAGCCGACCAATGATCGTGGACACCGACAGGGCCATTCTCCAGGCACTGATTAAAGTC A TCACATATCCGACCGGGATCCGGTGCATTTGCGGGAAGA
GJA5_p48	CGCAAACTGGTGCGGAAGGC A TGTACCAGTACGCAGCCGACCAATGATCGTGGACACCGACCAGCCACAGCCAGCATAAAGACAATGAAGA A CTAAATCGATGCCGTGGTAGCGGTGCATTTGCGGGAAGA
CRABP2_p01	CGCAAACTGGTGCGGAAGGC A TTCGGAAAGTGACAACCACCACCGATTTATGAGGCCGTTCACTGTATAGGCTACAGGGACAAAGGGTAGA A ATGCCACTCGGATATTTCTACGGTGCATTTGCGGGAAGA
CRABP2_p02	CGCAAACTGGTGCGGAAGGC A TTCGGAAAGTGACAACCACCACCGATTTATGAGGCCGTTCAAAGGGTAGAAGCTAGAGGGCCAGTCTTTC A TCACATATCCGACCGGGATCCGGTGCATTTGCGGGAAGA
CRABP2_p03	CGCAAACTGGTGCGGAAGGC A TCACATATCCGACCGGGATCTGCTCAGGCCCTCAAGTCCCCTTTAGAGAG A ATGCCACTCGGATATTTCTATTCGGAAAGTGACAACCACCCGGTGCATTTGCGGGAAGA
CRABP2_p04	CGCAAACTGGTGCGGAAGGC A TCACATATCCGACCGGGATCTTTAGAGAGACCCTGCTCTGGGCTGGTTTG A ATGCCACTCGGATATTTCTAACCGATTTATGAGGCCGTTCCGGTGCATTTGCGGGAAGA
CRABP2_p05	CGCAAACTGGTGCGGAAGGC A TCACATATCCGACCGGGATCTTCGGAAAGTGACAACCACCTTTGGGGCTAGGACTGCTGACTTGGGGAGG A ATGCCACTCGGATATTTCTACGGTGCATTTGCGGGAAGA
CRABP2_p06	CGCAAACTGGTGCGGAAGGC A TCACATATCCGACCGGGATCTTCGGAAAGTGACAACCACCTGAACCCGGAATGGGTGATCTGGGCTCTTG A ACCGATTTATGAGGCCGTTCCGGTGCATTTGCGGGAAGA
CRABP2_p07	CGCAAACTGGTGCGGAAGGC A TCACATATCCGACCGGGATCACCGATTTATGAGGCCGTTCCTCTTGCAGCCATTCCTCTTTGTTGGTGTA A ATGCCACTCGGATATTTCTACGGTGCATTTGCGGGAAGA
CRABP2_p08	CGCAAACTGGTGCGGAAGGC A TCACATATCCGACCGGGATCAAAGAAAGCAAGACCCTGCAAGAGGCATCC A ACCGATTTATGAGGCCGTTCTTCGGAAAGTGACAACCACCCGGTGCATTTGCGGGAAGA
CRABP2_p09	CGCAAACTGGTGCGGAAGGC A ACCGATTTATGAGGCCGTTCACTGGGGTAAGGGGAGCGCTATCCTAGAAG A ATGCCACTCGGATATTTCTATTCGGAAAGTGACAACCACCCGGTGCATTTGCGGGAAGA
CRABP2_p10	CGCAAACTGGTGCGGAAGGC A ACCGATTTATGAGGCCGTTCATGCCACTCGGATATTTCTAATCCTAGAAGGAGGGGGTGGGACGGAGGGG A TCACATATCCGACCGGGATCCGGTGCATTTGCGGGAAGA
CRABP2_p11	CGCAAACTGGTGCGGAAGGC A ACCGATTTATGAGGCCGTTCAGTGAAGCAGGGCGGTGAGCATGGCCAGTG A TTCGGAAAGTGACAACCACCATGCCACTCGGATATTTCTACGGTGCATTTGCGGGAAGA
CRABP2_p12	CGCAAACTGGTGCGGAAGGC A ACCGATTTATGAGGCCGTTCTTCGGAAAGTGACAACCACCTGGTGGGCTTCGGCCGCGGTTCTACCTGTG A TCACATATCCGACCGGGATCCGGTGCATTTGCGGGAAGA
CRABP2_p13	CGCAAACTGGTGCGGAAGGC A ACCGATTTATGAGGCCGTTCTCACATATCCGACCGGGATCACCTGTGGCCACTCACTCTCGGACGTAGAC A ATGCCACTCGGATATTTCTACGGTGCATTTGCGGGAAGA
CRABP2_p14	CGCAAACTGGTGCGGAAGGC A ACCGATTTATGAGGCCGTTCTCACATATCCGACCGGGATCACGTAGACCCTGGTGCACACAACGTCATCC A TTCGGAAAGTGACAACCACCCGGTGCATTTGCGGGAAGA
CRABP2_p15	CGCAAACTGGTGCGGAAGGC A ATGCCACTCGGATATTTCTATCATCCGCCGTCATGGTCAGGATCAGTTCC A TTCGGAAAGTGACAACCACCTCACATATCCGACCGGGATCCGGTGCATTTGCGGGAAGA
CRABP2_p16	CGCAAACTGGTGCGGAAGGC A ATGCCACTCGGATATTTCTATTCGGAAAGTGACAACCACCATCAGTTCCCCATCGTTGGTCAGTTCTCTG A ACCGATTTATGAGGCCGTTCCGGTGCATTTGCGGGAAGA
CRABP2_p17	CGCAAACTGGTGCGGAAGGC A ATGCCACTCGGATATTTCTATTCTCTGGTCCACGAGGTCTTGGGGCCCTC A TCACATATCCGACCGGGATCTTCGGAAAGTGACAACCACCCGGTGCATTTGCGGGAAGA
CRABP2_p18	CGCAAACTGGTGCGGAAGGC A ATGCCACTCGGATATTTCTACTTCAGGAGCTTCTGCTCACAGACCATTTT A TCACATATCCGACCGGGATCACCGATTTATGAGGCCGTTCCGGTGCATTTGCGGGAAGA
CRABP2_p19	CGCAAACTGGTGCGGAAGGC A ATGCCACTCGGATATTTCTAACCGATTTATGAGGCCGTTCTCACTCTCCCATTTCACCAGGCTCTTACAG A TTCGGAAAGTGACAACCACCCGGTGCATTTGCGGGAAGA
CRABP2_p20	CGCAAACTGGTGCGGAAGGC A ATGCCACTCGGATATTTCTAACCGATTTATGAGGCCGTTCCTGCTCCTCAAACTCCTCCCCAACCTTGAA A TCACATATCCGACCGGGATCCGGTGCATTTGCGGGAAGA
CRABP2_p21	CGCAAACTGGTGCGGAAGGC A TTCGGAAAGTGACAACCACCATGCCACTCGGATATTTCTACAACCTTGAAGTTAATCTCTGTGGTGCGCA A TCACATATCCGACCGGGATCCGGTGCATTTGCGGGAAGA
CRABP2_p22	CGCAAACTGGTGCGGAAGGC A TTCGGAAAGTGACAACCACCCGGTGGTGGAGGTTTTGATGTAGAAAGTGT A ATGCCACTCGGATATTTCTAACCGATTTATGAGGCCGTTCCGGTGCATTTGCGGGAAGA
CRABP2_p23	CGCAAACTGGTGCGGAAGGC A TTCGGAAAGTGACAACCACCAAGTGTCTCCCTCCTGTTTGATCTCCACTG A TCACATATCCGACCGGGATCATGCCACTCGGATATTTCTACGGTGCATTTGCGGGAAGA
CRABP2_p24	CGCAAACTGGTGCGGAAGGC A TTCGGAAAGTGACAACCACCTCACATATCCGACCGGGATCCCACAGCAATCTTCCTCAGCATCACATTCA A ACCGATTTATGAGGCCGTTCCGGTGCATTTGCGGGAAGA
CRABP2_p25	CGCAAACTGGTGCGGAAGGC A TTCGGAAAGTGACAACCACCACCGATTTATGAGGCCGTTCCACATTCACCCCCAGCACTTTGAGCAATTC A ATGCCACTCGGATATTTCTACGGTGCATTTGCGGGAAGA
CRABP2_p26	CGCAAACTGGTGCGGAAGGC A TTCGGAAAGTGACAACCACCACCGATTTATGAGGCCGTTCTGAGCAATTCCTCGAAGTTTTCCGATCGGA A TCACATATCCGACCGGGATCCGGTGCATTTGCGGGAAGA
CRABP2_p27	CGCAAACTGGTGCGGAAGGC A TCACATATCCGACCGGGATCATGCCACTCGGATATTTCTATCCGATCGGATGATTTTCCAGTTGCCAGAG A TTCGGAAAGTGACAACCACCCGGTGCATTTGCGGGAAGA
CRABP2_p28	CGCAAACTGGTGCGGAAGGC A TCACATATCCGACCGGGATCTTGCCAGAGAAGTTGGGCATGGTGGCGGCG A ATGCCACTCGGATATTTCTAACCGATTTATGAGGCCGTTCCGGTGCATTTGCGGGAAGA
CRABP2_p29	CGCAAACTGGTGCGGAAGGC A TCACATATCCGACCGGGATCTTCGGAAAGTGACAACCACCAGGCGGTCCCCGTAGACTCCTAGGCTGGAG A ATGCCACTCGGATATTTCTACGGTGCATTTGCGGGAAGA
CRABP2_p30	CGCAAACTGGTGCGGAAGGC A TCACATATCCGACCGGGATCTAGGCTGGAGCACTGGACACTGTCTTTTAG A TTCGGAAAGTGACAACCACCACCGATTTATGAGGCCGTTCCGGTGCATTTGCGGGAAGA
CRABP2_p31	CGCAAACTGGTGCGGAAGGC A TCACATATCCGACCGGGATCTCTTTTAGTCAAAAGAGACGTCGCCGTCGC A ACCGATTTATGAGGCCGTTCATGCCACTCGGATATTTCTACGGTGCATTTGCGGGAAGA
CRABP2_p32	CGCAAACTGGTGCGGAAGGC A TCACATATCCGACCGGGATCACCGATTTATGAGGCCGTTCTCGTCAGGTTCTCTGGATCTAGCCCGCGTG A TTCGGAAAGTGACAACCACCCGGTGCATTTGCGGGAAGA
CRABP2_p33	CGCAAACTGGTGCGGAAGGC A ACCGATTTATGAGGCCGTTCATGCCACTCGGATATTTCTATTCTGGAACCAAGACAAGTCCAGGGACAAC A TTCGGAAAGTGACAACCACCCGGTGCATTTGCGGGAAGA
CRABP2_p34	CGCAAACTGGTGCGGAAGGC A ACCGATTTATGAGGCCGTTCAGGGACAACCCCAAAGCTGGCCTGGGCTCC A ATGCCACTCGGATATTTCTATCACATATCCGACCGGGATCCGGTGCATTTGCGGGAAGA
CRABP2_p35	CGCAAACTGGTGCGGAAGGC A ACCGATTTATGAGGCCGTTCACAGCTTTTATACCCTGTACGGAACCGCCC A TTCGGAAAGTGACAACCACCATGCCACTCGGATATTTCTACGGTGCATTTGCGGGAAGA
CRABP2_p36	CGCAAACTGGTGCGGAAGGC A ACCGATTTATGAGGCCGTTCTTCGGAAAGTGACAACCACCAGGCTTCTCTGGGGACCGAGATAGCCTTCT A TCACATATCCGACCGGGATCCGGTGCATTTGCGGGAAGA
CRABP2_p37	CGCAAACTGGTGCGGAAGGC A ACCGATTTATGAGGCCGTTCATAGCCTTCTCCTGCGCTAGTAAGTGGATG A TCACATATCCGACCGGGATCATGCCACTCGGATATTTCTACGGTGCATTTGCGGGAAGA
ITLN1_p01	CGCAAACTGGTGCGGAAGGC A TAACGAAAGCAAATTCGCCGATCAACGTACCCACAAAGTCTTGAGTCAATATGATTTATTGTTTTCTCTT A GTCTAAGGACATCGACATATCGGTGCATTTGCGGGAAGA
ITLN1_p02	CGCAAACTGGTGCGGAAGGC A GCCTAGCATAACATGTCGCAGTTTTCTCTTCTGCCATTAACATTCTAGCT A GTCTAAGGACATCGACATATATCAACGTACCCACAAAGTCCGGTGCATTTGCGGGAAGA
ITLN1_p03	CGCAAACTGGTGCGGAAGGC A GCCTAGCATAACATGTCGCAGTCTAAGGACATCGACATATCATTCTAGCTACTGGGTAAGTTGTTCTCCA A TAACGAAAGCAAATTCGCCGCGGTGCATTTGCGGGAAGA
ITLN1_p04	CGCAAACTGGTGCGGAAGGC A GCCTAGCATAACATGTCGCAATCAACGTACCCACAAAGTCTGTTCTCCATCCTTGGGATCTCATGGTTGG A GTCTAAGGACATCGACATATCGGTGCATTTGCGGGAAGA
ITLN1_p05	CGCAAACTGGTGCGGAAGGC A GCCTAGCATAACATGTCGCAATCAACGTACCCACAAAGTCGTTCCCTCCCACAAAACTCTCAACGATAGA A TAACGAAAGCAAATTCGCCGCGGTGCATTTGCGGGAAGA
ITLN1_p06	CGCAAACTGGTGCGGAAGGC A GCCTAGCATAACATGTCGCATAACGAAAGCAAATTCGCCGTAGAAGCACAGCTGCCTCAGTTATCTCACG A GTCTAAGGACATCGACATATCGGTGCATTTGCGGGAAGA
ITLN1_p07	CGCAAACTGGTGCGGAAGGC A GCCTAGCATAACATGTCGCAGCTGCTGCTGTAACCAACATGAGTTCCATA A TAACGAAAGCAAATTCGCCGATCAACGTACCCACAAAGTCCGGTGCATTTGCGGGAAGA
ITLN1_p08	CGCAAACTGGTGCGGAAGGC A GTCTAAGGACATCGACATATAACCAGAAAAATCTCCACACTGCTGGGGAC A GCCTAGCATAACATGTCGCAATCAACGTACCCACAAAGTCCGGTGCATTTGCGGGAAGA
ITLN1_p09	CGCAAACTGGTGCGGAAGGC A GTCTAAGGACATCGACATATTCTGGAAAGTATCCTCCTCCACCAATGCAG A GCCTAGCATAACATGTCGCATAACGAAAGCAAATTCGCCGCGGTGCATTTGCGGGAAGA
ITLN1_p10	CGCAAACTGGTGCGGAAGGC A GTCTAAGGACATCGACATATACCAATGCAGTGGTGCTCAGTGTTACATCC A ATCAACGTACCCACAAAGTCGCCTAGCATAACATGTCGCACGGTGCATTTGCGGGAAGA
ITLN1_p11	CGCAAACTGGTGCGGAAGGC A GTCTAAGGACATCGACATATATCAACGTACCCACAAAGTCTTACATCCGGTGACCCTCATTCCAGCACAC A TAACGAAAGCAAATTCGCCGCGGTGCATTTGCGGGAAGA
ITLN1_p12	CGCAAACTGGTGCGGAAGGC A GTCTAAGGACATCGACATATCAAGGCGTTGGCTGCTCTCTCGTTATTAAA A TAACGAAAGCAAATTCGCCGGCCTAGCATAACATGTCGCACGGTGCATTTGCGGGAAGA
ITLN1_p13	CGCAAACTGGTGCGGAAGGC A GTCTAAGGACATCGACATATTAACGAAAGCAAATTCGCCGAACTGAACAAATCCCGCAGTGAATTCCCGC A ATCAACGTACCCACAAAGTCCGGTGCATTTGCGGGAAGA
ITLN1_p14	CGCAAACTGGTGCGGAAGGC A ATCAACGTACCCACAAAGTCGCCTAGCATAACATGTCGCACTGGCCATAGGGTGAGTAATAAGATGCTGT A GTCTAAGGACATCGACATATCGGTGCATTTGCGGGAAGA
ITLN1_p15	CGCAAACTGGTGCGGAAGGC A ATCAACGTACCCACAAAGTCAAGATGCTGTTTTCTGGGCGTCGCCAAAAT A GCCTAGCATAACATGTCGCATAACGAAAGCAAATTCGCCGCGGTGCATTTGCGGGAAGA
ITLN1_p16	CGCAAACTGGTGCGGAAGGC A ATCAACGTACCCACAAAGTCTCGCCAAAATCATAGACCACAGGGATCACC A GTCTAAGGACATCGACATATGCCTAGCATAACATGTCGCACGGTGCATTTGCGGGAAGA
ITLN1_p17	CGCAAACTGGTGCGGAAGGC A ATCAACGTACCCACAAAGTCGTCTAAGGACATCGACATATCGTTGTCAGTCCAACACTTTCCTTCTCCAT A TAACGAAAGCAAATTCGCCGCGGTGCATTTGCGGGAAGA
ITLN1_p18	CGCAAACTGGTGCGGAAGGC A ATCAACGTACCCACAAAGTCTAACGAAAGCAAATTCGCCGCTGGATATTTCTGGTAGATGCCAAACAGAT A GCCTAGCATAACATGTCGCACGGTGCATTTGCGGGAAGA
ITLN1_p19	CGCAAACTGGTGCGGAAGGC A ATCAACGTACCCACAAAGTCTAACGAAAGCAAATTCGCCGACAGATTATGTCCCAGTGTCTGGAGGAAGC A GTCTAAGGACATCGACATATCGGTGCATTTGCGGGAAGA
ITLN1_p20	CGCAAACTGGTGCGGAAGGC A TAACGAAAGCAAATTCGCCGGCCTAGCATAACATGTCGCAGGTACCTCAGCAGGGAGCTGTTTCTCCAGT A GTCTAAGGACATCGACATATCGGTGCATTTGCGGGAAGA
ITLN1_p21	CGCAAACTGGTGCGGAAGGC A TAACGAAAGCAAATTCGCCGGCCTAGCATAACATGTCGCATTTCTCCAGTGCTGCATGGGGGACTTATTG A ATCAACGTACCCACAAAGTCCGGTGCATTTGCGGGAAGA
ITLN1_p22	CGCAAACTGGTGCGGAAGGC A TAACGAAAGCAAATTCGCCGGTCTAAGGACATCGACATATGGACTTATTGGGCACGTGCCAGATGCCCAG A GCCTAGCATAACATGTCGCACGGTGCATTTGCGGGAAGA
ITLN1_p23	CGCAAACTGGTGCGGAAGGC A TAACGAAAGCAAATTCGCCGGTCTAAGGACATCGACATATTAGACTGCTTTGCTGCCCTGCTGACTGGAC A ATCAACGTACCCACAAAGTCCGGTGCATTTGCGGGAAGA
ITLN1_p24	CGCAAACTGGTGCGGAAGGC A TAACGAAAGCAAATTCGCCGTGACTGGACCAGCGATCGCCCACCGTGCAC A ATCAACGTACCCACAAAGTCGCCTAGCATAACATGTCGCACGGTGCATTTGCGGGAAGA
ITLN1_p25	CGCAAACTGGTGCGGAAGGC A TAACGAAAGCAAATTCGCCGTTCCCACGCATGTCATTCTCGTGCACGCTG A ATCAACGTACCCACAAAGTCGTCTAAGGACATCGACATATCGGTGCATTTGCGGGAAGA
ITLN1_p26	CGCAAACTGGTGCGGAAGGC A GCCTAGCATAACATGTCGCAACCAGGGTCCAGCCGCCACCCCCAGAGGTC A GTCTAAGGACATCGACATATATCAACGTACCCACAAAGTCCGGTGCATTTGCGGGAAGA
ITLN1_p27	CGCAAACTGGTGCGGAAGGC A GCCTAGCATAACATGTCGCACAGAGGTCATGTCACAGAAGGTCTGGTAGA A GTCTAAGGACATCGACATATTAACGAAAGCAAATTCGCCGCGGTGCATTTGCGGGAAGA
ITLN1_p28	CGCAAACTGGTGCGGAAGGC A GCCTAGCATAACATGTCGCAGTCTGGTAGATAACACCATTCTCAGTGCGG A ATCAACGTACCCACAAAGTCGTCTAAGGACATCGACATATCGGTGCATTTGCGGGAAGA
ITLN1_p29	CGCAAACTGGTGCGGAAGGC A GCCTAGCATAACATGTCGCAATCAACGTACCCACAAAGTCGGCCATCAAATGCACTAGGACATTCGTCTT A TAACGAAAGCAAATTCGCCGCGGTGCATTTGCGGGAAGA
ITLN1_p30	CGCAAACTGGTGCGGAAGGC A GCCTAGCATAACATGTCGCATGATTTCCTTGCAGCTTCTGGGCAGAGATG A TAACGAAAGCAAATTCGCCGGTCTAAGGACATCGACATATCGGTGCATTTGCGGGAAGA
ITLN1_p31	CGCAAACTGGTGCGGAAGGC A GCCTAGCATAACATGTCGCATAACGAAAGCAAATTCGCCGGAGACGAAGAACAGGTCCATTCCTTGAAGT A ATCAACGTACCCACAAAGTCCGGTGCATTTGCGGGAAGA
ITLN1_p32	CGCAAACTGGTGCGGAAGGC A GTCTAAGGACATCGACATATTTAGCCTCATCTGTACTCCATCCTCTGGTG A GCCTAGCATAACATGTCGCAATCAACGTACCCACAAAGTCCGGTGCATTTGCGGGAAGA
ITLN1_p33	CGCAAACTGGTGCGGAAGGC A GTCTAAGGACATCGACATATGCCTAGCATAACATGTCGCAGAGAAACAGCAGGAAGCTGAGTTGGTTCAT A TAACGAAAGCAAATTCGCCGCGGTGCATTTGCGGGAAGA
ITLN1_p34	CGCAAACTGGTGCGGAAGGC A GTCTAAGGACATCGACATATTTGTCTGAGTCTCAGCTGCACTTTCCTTGG A ATCAACGTACCCACAAAGTCGCCTAGCATAACATGTCGCACGGTGCATTTGCGGGAAGA
ITLN1_p35	CGCAAACTGGTGCGGAAGGC A GTCTAAGGACATCGACATATTTTCCTTGGGTACAGAGAGCTCCTTCACTC A ATCAACGTACCCACAAAGTCTAACGAAAGCAAATTCGCCGCGGTGCATTTGCGGGAAGA
ITLN1_p36	CGCAAACTGGTGCGGAAGGC A GTCTAAGGACATCGACATATTAACGAAAGCAAATTCGCCGACTGCGCCCTGGAGCTCAACAGAGTGCAGC A GCCTAGCATAACATGTCGCACGGTGCATTTGCGGGAAGA
MPZ_p01	CGCAAACTGGTGCGGAAGGC A CAATGATCGTGGACACCGACTAAGGCCACCTTGCGATAAGCATTTAAGGACATTTGGAGGTTTGAGAAGA A GGTACCTACTAAAGCGCCTACGGTGCATTTGCGGGAAGA
MPZ_p02	CGCAAACTGGTGCGGAAGGC A GGTACCTACTAAAGCGCCTAAAATCCTAAGAATCCCCTGTGGCTGCAGTG A GTCTAAGGACATCGACATATCAATGATCGTGGACACCGACCGGTGCATTTGCGGGAAGA
MPZ_p03	CGCAAACTGGTGCGGAAGGC A GGTACCTACTAAAGCGCCTAGTCTAAGGACATCGACATATCCCCCCATTTCCCATTTGTTTTTCCTGCTT A TAAGGCCACCTTGCGATAAGCGGTGCATTTGCGGGAAGA
MPZ_p04	CGCAAACTGGTGCGGAAGGC A GGTACCTACTAAAGCGCCTAACCATTTCTTAAGGCTCATTTGCCCCCTCC A CAATGATCGTGGACACCGACGTCTAAGGACATCGACATATCGGTGCATTTGCGGGAAGA
MPZ_p05	CGCAAACTGGTGCGGAAGGC A GGTACCTACTAAAGCGCCTATCCCTGACCTATGAGGATCCATTCTCTCTC A CAATGATCGTGGACACCGACTAAGGCCACCTTGCGATAAGCGGTGCATTTGCGGGAAGA
MPZ_p06	CGCAAACTGGTGCGGAAGGC A GGTACCTACTAAAGCGCCTATTCTCTCTCTCTGTCTCTCTCCTCAAGACC A TAAGGCCACCTTGCGATAAGGTCTAAGGACATCGACATATCGGTGCATTTGCGGGAAGA
MPZ_p07	CGCAAACTGGTGCGGAAGGC A GGTACCTACTAAAGCGCCTATAAGGCCACCTTGCGATAAGGAGTCCCAGAACAGTGCTCCAAAGTGGTCA A CAATGATCGTGGACACCGACCGGTGCATTTGCGGGAAGA
MPZ_p08	CGCAAACTGGTGCGGAAGGC A TAAGGCCACCTTGCGATAAGGTCTAAGGACATCGACATATAAAGTGGTCAGGGGGAACCAATGCTATACT A CAATGATCGTGGACACCGACCGGTGCATTTGCGGGAAGA
MPZ_p09	CGCAAACTGGTGCGGAAGGC A TAAGGCCACCTTGCGATAAGGTCTAAGGACATCGACATATATGCTATACTGAAGTGTGAGGATCAGGGGC A GGTACCTACTAAAGCGCCTACGGTGCATTTGCGGGAAGA
MPZ_p10	CGCAAACTGGTGCGGAAGGC A TAAGGCCACCTTGCGATAAGCTTCATTAAGGACTTAAGGGGGGCGTGAAT A CAATGATCGTGGACACCGACGTCTAAGGACATCGACATATCGGTGCATTTGCGGGAAGA
MPZ_p11	CGCAAACTGGTGCGGAAGGC A TAAGGCCACCTTGCGATAAGGCGTGAATTGCAAAAGCCACATGACGTCAT A CAATGATCGTGGACACCGACGGTACCTACTAAAGCGCCTACGGTGCATTTGCGGGAAGA
MPZ_p12	CGCAAACTGGTGCGGAAGGC A TAAGGCCACCTTGCGATAAGACGTCATTGGTCCTCAGTCATGGGTGTAAG A GGTACCTACTAAAGCGCCTAGTCTAAGGACATCGACATATCGGTGCATTTGCGGGAAGA
MPZ_p13	CGCAAACTGGTGCGGAAGGC A TAAGGCCACCTTGCGATAAGGGTACCTACTAAAGCGCCTAAGGGCAGAGGATGAGCACAGGTAAACAAAC A CAATGATCGTGGACACCGACCGGTGCATTTGCGGGAAGA
MPZ_p14	CGCAAACTGGTGCGGAAGGC A GTCTAAGGACATCGACATATACCTAAATAAACCCTGAAGGAGAGTCTGAT A CAATGATCGTGGACACCGACGGTACCTACTAAAGCGCCTACGGTGCATTTGCGGGAAGA
MPZ_p15	CGCAAACTGGTGCGGAAGGC A GTCTAAGGACATCGACATATAGAGTCTGATCTGGGTGCTCTGGGTATTAG A CAATGATCGTGGACACCGACTAAGGCCACCTTGCGATAAGCGGTGCATTTGCGGGAAGA
MPZ_p16	CGCAAACTGGTGCGGAAGGC A GTCTAAGGACATCGACATATGGTACCTACTAAAGCGCCTATATTAGCTGGGGGGACAGAGTATGGAGCTG A CAATGATCGTGGACACCGACCGGTGCATTTGCGGGAAGA
MPZ_p17	CGCAAACTGGTGCGGAAGGC A GTCTAAGGACATCGACATATATGGGAATGCCAGGTGGCCTGGACTTGAGG A GGTACCTACTAAAGCGCCTATAAGGCCACCTTGCGATAAGCGGTGCATTTGCGGGAAGA
MPZ_p18	CGCAAACTGGTGCGGAAGGC A GTCTAAGGACATCGACATATTAAGGCCACCTTGCGATAAGGACTTGAGGCAGAGGGTATCAAAGTCCCTT A CAATGATCGTGGACACCGACCGGTGCATTTGCGGGAAGA
MPZ_p19	CGCAAACTGGTGCGGAAGGC A GTCTAAGGACATCGACATATAAAGTCCCTTTCTTCTCAGTGCTCAGGTGG A TAAGGCCACCTTGCGATAAGGGTACCTACTAAAGCGCCTACGGTGCATTTGCGGGAAGA
MPZ_p20	CGCAAACTGGTGCGGAAGGC A CAATGATCGTGGACACCGACGTCTAAGGACATCGACATATTCAGGTGGACAGGCACCAAACACACAGCCC A GGTACCTACTAAAGCGCCTACGGTGCATTTGCGGGAAGA
MPZ_p21	CGCAAACTGGTGCGGAAGGC A CAATGATCGTGGACACCGACGTCTAAGGACATCGACATATGGTAGGATTAGCTCCTGGGCTCCCAGAAAG A TAAGGCCACCTTGCGATAAGCGGTGCATTTGCGGGAAGA
MPZ_p22	CGCAAACTGGTGCGGAAGGC A CAATGATCGTGGACACCGACGGTACCTACTAAAGCGCCTAGGGGAGAATACAATTGCCTGGGGAATGAAT A GTCTAAGGACATCGACATATCGGTGCATTTGCGGGAAGA
MPZ_p23	CGCAAACTGGTGCGGAAGGC A CAATGATCGTGGACACCGACGGTACCTACTAAAGCGCCTAAACTTACATCTCAAAGGGAGGTGAGGGCAG A TAAGGCCACCTTGCGATAAGCGGTGCATTTGCGGGAAGA
MPZ_p24	CGCAAACTGGTGCGGAAGGC A CAATGATCGTGGACACCGACTAAGGCCACCTTGCGATAAGAAAGAGGGAAAGCACCTAGACGGGGGTAAG A GTCTAAGGACATCGACATATCGGTGCATTTGCGGGAAGA
MPZ_p25	CGCAAACTGGTGCGGAAGGC A CAATGATCGTGGACACCGACTAAGGCCACCTTGCGATAAGTTGTCCGAGTTCAGGCCCATCATGTTCTTG A GGTACCTACTAAAGCGCCTACGGTGCATTTGCGGGAAGA
MPZ_p26	CGCAAACTGGTGCGGAAGGC A GGTACCTACTAAAGCGCCTATTCTTGAGGGCGTTTTTGAGGCTGGTTCTG A GTCTAAGGACATCGACATATCAATGATCGTGGACACCGACCGGTGCATTTGCGGGAAGA
MPZ_p27	CGCAAACTGGTGCGGAAGGC A GGTACCTACTAAAGCGCCTATGCTCATCCTTTCGTAGCTCCATCTCGATG A GTCTAAGGACATCGACATATTAAGGCCACCTTGCGATAAGCGGTGCATTTGCGGGAAGA
MPZ_p28	CGCAAACTGGTGCGGAAGGC A GGTACCTACTAAAGCGCCTAATCTCGATGACCATCACCTTTGGGCCTTTG A CAATGATCGTGGACACCGACGTCTAAGGACATCGACATATCGGTGCATTTGCGGGAAGA
MPZ_p29	CGCAAACTGGTGCGGAAGGC A GGTACCTACTAAAGCGCCTATATTTCTTATCCTTGCGAGACTCCCCCAGC A CAATGATCGTGGACACCGACTAAGGCCACCTTGCGATAAGCGGTGCATTTGCGGGAAGA
MPZ_p30	CGCAAACTGGTGCGGAAGGC A GGTACCTACTAAAGCGCCTATAAGGCCACCTTGCGATAAGTTCTCACTGACAGCTTTGGTGCTTCTGCTG A GTCTAAGGACATCGACATATCGGTGCATTTGCGGGAAGA
MPZ_p31	CGCAAACTGGTGCGGAAGGC A GGTACCTACTAAAGCGCCTATGCTGTGGTCCAGCATTGCATACAGCACTG A TAAGGCCACCTTGCGATAAGCAATGATCGTGGACACCGACCGGTGCATTTGCGGGAAGA
MPZ_p32	CGCAAACTGGTGCGGAAGGC A TAAGGCCACCTTGCGATAAGACGCGTCCTTTCCTGGCTTGTGCAATTTCC A GTCTAAGGACATCGACATATCAATGATCGTGGACACCGACCGGTGCATTTGCGGGAAGA
MPZ_p33	CGCAAACTGGTGCGGAAGGC A TAAGGCCACCTTGCGATAAGGTCTAAGGACATCGACATATAATTTCCCCTTCTCCATAGCACTGAGCCTC A GGTACCTACTAAAGCGCCTACGGTGCATTTGCGGGAAGA
MPZ_p34	CGCAAACTGGTGCGGAAGGC A TAAGGCCACCTTGCGATAAGCAATGATCGTGGACACCGACCTGCGTAGCCAGCAGTACCGAACCACGTAG A GTCTAAGGACATCGACATATCGGTGCATTTGCGGGAAGA
MPZ_p35	CGCAAACTGGTGCGGAAGGC A TAAGGCCACCTTGCGATAAGAACCACGTAGAAAAGCAGCAGCAGCAACAG A CAATGATCGTGGACACCGACGGTACCTACTAAAGCGCCTACGGTGCATTTGCGGGAAGA
MPZ_p36	CGCAAACTGGTGCGGAAGGC A TAAGGCCACCTTGCGATAAGGGTACCTACTAAAGCGCCTACCCCGTACCTAGTTGGCACTTTTTCAAAGA A GTCTAAGGACATCGACATATCGGTGCATTTGCGGGAAGA
MPZ_p37	CGCAAACTGGTGCGGAAGGC A TAAGGCCACCTTGCGATAAGGGTACCTACTAAAGCGCCTAAAGACATACAGCGTGACCTGAGAGGTCTTG A CAATGATCGTGGACACCGACCGGTGCATTTGCGGGAAGA
MPZ_p38	CGCAAACTGGTGCGGAAGGC A GTCTAAGGACATCGACATATCAATGATCGTGGACACCGACCTTGCCCACTATGTCTGGAGGGTTTTTGAC A GGTACCTACTAAAGCGCCTACGGTGCATTTGCGGGAAGA
MPZ_p39	CGCAAACTGGTGCGGAAGGC A GTCTAAGGACATCGACATATGGTTTTTGACGTCACAAGTGAACGTGCCAT A CAATGATCGTGGACACCGACTAAGGCCACCTTGCGATAAGCGGTGCATTTGCGGGAAGA
MPZ_p40	CGCAAACTGGTGCGGAAGGC A GTCTAAGGACATCGACATATGTGCCATTGTCACTGTAGTCTAGGTTGTGT A GGTACCTACTAAAGCGCCTACAATGATCGTGGACACCGACCGGTGCATTTGCGGGAAGA
MPZ_p41	CGCAAACTGGTGCGGAAGGC A GTCTAAGGACATCGACATATTGTGTATGACAATGGAGCCATCCTTCCAGC A GGTACCTACTAAAGCGCCTATAAGGCCACCTTGCGATAAGCGGTGCATTTGCGGGAAGA
MPZ_p42	CGCAAACTGGTGCGGAAGGC A GTCTAAGGACATCGACATATTAAGGCCACCTTGCGATAAGTCCCCTACCCACTGGATGCGCTCTTTGAAG A CAATGATCGTGGACACCGACCGGTGCATTTGCGGGAAGA
MPZ_p43	CGCAAACTGGTGCGGAAGGC A GTCTAAGGACATCGACATATTAAGGCCACCTTGCGATAAGTCTTTGAAGGTCCCCACCTCGTCAATGTAG A GGTACCTACTAAAGCGCCTACGGTGCATTTGCGGGAAGA
MPZ_p44	CGCAAACTGGTGCGGAAGGC A CAATGATCGTGGACACCGACGTCTAAGGACATCGACATATATGTAGGGTTGTCCCTTGGCATAGTGGAAG A GGTACCTACTAAAGCGCCTACGGTGCATTTGCGGGAAGA
MPZ_p45	CGCAAACTGGTGCGGAAGGC A CAATGATCGTGGACACCGACTAGTGGAAGATCGAAATGGCATCTCTGCCC A GTCTAAGGACATCGACATATTAAGGCCACCTTGCGATAAGCGGTGCATTTGCGGGAAGA
MPZ_p46	CGCAAACTGGTGCGGAAGGC A CAATGATCGTGGACACCGACGGTACCTACTAAAGCGCCTAAAGGAGATGTCATCTGAGACCCACTCACTG A GTCTAAGGACATCGACATATCGGTGCATTTGCGGGAAGA
MPZ_p47	CGCAAACTGGTGCGGAAGGC A CAATGATCGTGGACACCGACTGGACCTCCCTGTCGGTGTAAACCACGATG A GGTACCTACTAAAGCGCCTATAAGGCCACCTTGCGATAAGCGGTGCATTTGCGGGAAGA
MPZ_p48	CGCAAACTGGTGCGGAAGGC A CAATGATCGTGGACACCGACTAAGGCCACCTTGCGATAAGAAAGAAGAGAAGAGCAGCACAGCCAGGATA A GTCTAAGGACATCGACATATCGGTGCATTTGCGGGAAGA
RGS5_p01	CGCAAACTGGTGCGGAAGGC A TCACATATCCGACCGGGATCAACATGAAGGTGGTCCAAGGGAAGGATCAA A GTTCACGAAGCAGCATACCGTGTACCAGTACGCAGCCGACCGGTGCATTTGCGGGAAGA
RGS5_p02	CGCAAACTGGTGCGGAAGGC A TGTACCAGTACGCAGCCGACCAAACGTGTAACAGACGCCCGGGTGATCTCCCTGGATCAGAACTAAAACA A TCACATATCCGACCGGGATCCGGTGCATTTGCGGGAAGA
RGS5_p03	CGCAAACTGGTGCGGAAGGC A TGTACCAGTACGCAGCCGACGGAAGAATTGAGTGGGGAAAGAAGGCCTTC A CAAACGTGTAACAGACGCCCGTTCACGAAGCAGCATACCGCGGTGCATTTGCGGGAAGA
RGS5_p04	CGCAAACTGGTGCGGAAGGC A TGTACCAGTACGCAGCCGACTCACATATCCGACCGGGATCGAAGGCCTTCGGACAGTAGATAAGTATCCA A CAAACGTGTAACAGACGCCCCGGTGCATTTGCGGGAAGA
RGS5_p05	CGCAAACTGGTGCGGAAGGC A TGTACCAGTACGCAGCCGACTCACATATCCGACCGGGATCCCAAAGCAGTGTGGGCAAAAAGAGTAAGCA A GTTCACGAAGCAGCATACCGCGGTGCATTTGCGGGAAGA
RGS5_p06	CGCAAACTGGTGCGGAAGGC A TGTACCAGTACGCAGCCGACGTTCACGAAGCAGCATACCGAGCAACATCCCCTGGGATTTTTCCCATGTG A CAAACGTGTAACAGACGCCCCGGTGCATTTGCGGGAAGA
RGS5_p07	CGCAAACTGGTGCGGAAGGC A TGTACCAGTACGCAGCCGACATGTGGGTATCACTGAGCAAAGCTGCTGTG A GTTCACGAAGCAGCATACCGTCACATATCCGACCGGGATCCGGTGCATTTGCGGGAAGA
RGS5_p08	CGCAAACTGGTGCGGAAGGC A GTTCACGAAGCAGCATACCGCAAACGTGTAACAGACGCCCATAAAACTCAGAGCGCACAAAGCGAGGCAG A TCACATATCCGACCGGGATCCGGTGCATTTGCGGGAAGA
RGS5_p09	CGCAAACTGGTGCGGAAGGC A GTTCACGAAGCAGCATACCGCAGAGAATCCTTTTCCATCAGGGCATGGAT A CAAACGTGTAACAGACGCCCTGTACCAGTACGCAGCCGACCGGTGCATTTGCGGGAAGA
RGS5_p10	CGCAAACTGGTGCGGAAGGC A GTTCACGAAGCAGCATACCGGGTCAATATTCACCCAGAGACCAACCTCTT A TCACATATCCGACCGGGATCCAAACGTGTAACAGACGCCCCGGTGCATTTGCGGGAAGA
RGS5_p11	CGCAAACTGGTGCGGAAGGC A GTTCACGAAGCAGCATACCGTCACATATCCGACCGGGATCCACCTCTTTAGGAGCCTCCGTTTGAATGAA A TGTACCAGTACGCAGCCGACCGGTGCATTTGCGGGAAGA
RGS5_p12	CGCAAACTGGTGCGGAAGGC A GTTCACGAAGCAGCATACCGCAACCTCTTTAGGAGCCTCCGTTTGAATGA A TGTACCAGTACGCAGCCGACCAAACGTGTAACAGACGCCCCGGTGCATTTGCGGGAAGA
RGS5_p13	CGCAAACTGGTGCGGAAGGC A GTTCACGAAGCAGCATACCGTGTACCAGTACGCAGCCGACTTTGCTTTGCCTTCTCAGCCATCTTGGCAG A TCACATATCCGACCGGGATCCGGTGCATTTGCGGGAAGA
RGS5_p14	CGCAAACTGGTGCGGAAGGC A CAAACGTGTAACAGACGCCCTCACATATCCGACCGGGATCGCAGGGGACTTGATCTTCTTGTAATCCTCA A TGTACCAGTACGCAGCCGACCGGTGCATTTGCGGGAAGA
RGS5_p15	CGCAAACTGGTGCGGAAGGC A CAAACGTGTAACAGACGCCCTCACATATCCGACCGGGATCCCTCACAGGCAATCCAGAACTCAAGGTTTT A GTTCACGAAGCAGCATACCGCGGTGCATTTGCGGGAAGA
RGS5_p16	CGCAAACTGGTGCGGAAGGC A CAAACGTGTAACAGACGCCCTGTACCAGTACGCAGCCGACAACTGGCAAGTCCATCTTTCCAGGCATGAG A TCACATATCCGACCGGGATCCGGTGCATTTGCGGGAAGA
RGS5_p17	CGCAAACTGGTGCGGAAGGC A CAAACGTGTAACAGACGCCCTGTTCTGCAGGAGTTTGTCCAGGGAATCAC A TGTACCAGTACGCAGCCGACGTTCACGAAGCAGCATACCGCGGTGCATTTGCGGGAAGA
RGS5_p18	CGCAAACTGGTGCGGAAGGC A CAAACGTGTAACAGACGCCCAGGTTTTCTGGGTCTTGGCTGGTTTCTCTG A GTTCACGAAGCAGCATACCGTCACATATCCGACCGGGATCCGGTGCATTTGCGGGAAGA
RGS5_p19	CGCAAACTGGTGCGGAAGGC A CAAACGTGTAACAGACGCCCCTGGCTTCTCATTGTACGGAATGACAAGGT A GTTCACGAAGCAGCATACCGTGTACCAGTACGCAGCCGACCGGTGCATTTGCGGGAAGA
RGS5_p20	CGCAAACTGGTGCGGAAGGC A TCACATATCCGACCGGGATCATGACAAGGTCACCAACTGAGTCTGGCTTC A CAAACGTGTAACAGACGCCCTGTACCAGTACGCAGCCGACCGGTGCATTTGCGGGAAGA
RGS5_p21	CGCAAACTGGTGCGGAAGGC A TCACATATCCGACCGGGATCGCTTCTGGAGGAGAATTCCCAACTTGATCT A CAAACGTGTAACAGACGCCCGTTCACGAAGCAGCATACCGCGGTGCATTTGCGGGAAGA
RGS5_p22	CGCAAACTGGTGCGGAAGGC A TCACATATCCGACCGGGATCTTAATCTCCTTGGCCCTTTCCAGGCATGAG A TGTACCAGTACGCAGCCGACCAAACGTGTAACAGACGCCCCGGTGCATTTGCGGGAAGA
RGS5_p23	CGCAAACTGGTGCGGAAGGC A TCACATATCCGACCGGGATCTGTACCAGTACGCAGCCGACCTTTGCACATTTTGGCAGGTGGCTTAGCTC A GTTCACGAAGCAGCATACCGCGGTGCATTTGCGGGAAGA
RGS5_p24	CGCAAACTGGTGCGGAAGGC A TCACATATCCGACCGGGATCGGCTTAGCTCCTCCGCTTTAAGTACAACTT A GTTCACGAAGCAGCATACCGCAAACGTGTAACAGACGCCCCGGTGCATTTGCGGGAAGA
RGS5_p25	CGCAAACTGGTGCGGAAGGC A TCACATATCCGACCGGGATCGTTCACGAAGCAGCATACCGCTGGGATGCCTTTCCTCCTGAGGTATATAT A TGTACCAGTACGCAGCCGACCGGTGCATTTGCGGGAAGA
RGS5_p26	CGCAAACTGGTGCGGAAGGC A TGTACCAGTACGCAGCCGACCAAACGTGTAACAGACGCCCTATAGAAGCTCTTTCCCAGCCCTCTGTTGC A TCACATATCCGACCGGGATCCGGTGCATTTGCGGGAAGA
RGS5_p27	CGCAAACTGGTGCGGAAGGC A TGTACCAGTACGCAGCCGACTTCCAGCCAATCCAGAGCCTTAGAGGAAAC A CAAACGTGTAACAGACGCCCGTTCACGAAGCAGCATACCGCGGTGCATTTGCGGGAAGA
RGS5_p28	CGCAAACTGGTGCGGAAGGC A TGTACCAGTACGCAGCCGACATCCTTTCTCTGCTACAGGCACTACTGTGG A TCACATATCCGACCGGGATCCAAACGTGTAACAGACGCCCCGGTGCATTTGCGGGAAGA
RGS5_p29	CGCAAACTGGTGCGGAAGGC A TGTACCAGTACGCAGCCGACTCACATATCCGACCGGGATCCTACTGTGGCATAAGGCTTTCATCTGCTCT A GTTCACGAAGCAGCATACCGCGGTGCATTTGCGGGAAGA
RGS5_p30	CGCAAACTGGTGCGGAAGGC A TGTACCAGTACGCAGCCGACGTTCACGAAGCAGCATACCGTATCACAACACTCTCTTGCTAACCGGCCAG A CAAACGTGTAACAGACGCCCCGGTGCATTTGCGGGAAGA
RGS5_p31	CGCAAACTGGTGCGGAAGGC A TGTACCAGTACGCAGCCGACGTTCACGAAGCAGCATACCGGGCAGCAATTTTCTTCCCTAAATCGCTGGT A TCACATATCCGACCGGGATCCGGTGCATTTGCGGGAAGA
RGS5_p32	CGCAAACTGGTGCGGAAGGC A GTTCACGAAGCAGCATACCGCAAACGTGTAACAGACGCCCTCGCTGGTACTTCTCCTTAGGATACTCAGG A TCACATATCCGACCGGGATCCGGTGCATTTGCGGGAAGA
RGS5_p33	CGCAAACTGGTGCGGAAGGC A GTTCACGAAGCAGCATACCGTTTCCTGTCCTGCTCTTATCTGCTCACCAG A CAAACGTGTAACAGACGCCCTGTACCAGTACGCAGCCGACCGGTGCATTTGCGGGAAGA
RGS5_p34	CGCAAACTGGTGCGGAAGGC A GTTCACGAAGCAGCATACCGCCAGGTGGGAAAACAGCTCGAGAAACTAAT A TCACATATCCGACCGGGATCCAAACGTGTAACAGACGCCCCGGTGCATTTGCGGGAAGA
RGS5_p35	CGCAAACTGGTGCGGAAGGC A GTTCACGAAGCAGCATACCGCTGAGCAAAGGTGTTAAAGGCTGACATGGA A TCACATATCCGACCGGGATCTGTACCAGTACGCAGCCGACCGGTGCATTTGCGGGAAGA
RGS5_p36	CGCAAACTGGTGCGGAAGGC A GTTCACGAAGCAGCATACCGTGTACCAGTACGCAGCCGACATTTCCAAGGAGGCTAACTGCTTCCTCCTG A CAAACGTGTAACAGACGCCCCGGTGCATTTGCGGGAAGA
RGS5_p37	CGCAAACTGGTGCGGAAGGC A GTTCACGAAGCAGCATACCGTGTACCAGTACGCAGCCGACGCAAGCTACCACCACACTTCTATCAACCTT A TCACATATCCGACCGGGATCCGGTGCATTTGCGGGAAGA
RGS5_p38	CGCAAACTGGTGCGGAAGGC A CAAACGTGTAACAGACGCCCTCACATATCCGACCGGGATCCTGCCAGCACCTACTATAGCATCTACTTCA A TGTACCAGTACGCAGCCGACCGGTGCATTTGCGGGAAGA
RGS5_p39	CGCAAACTGGTGCGGAAGGC A CAAACGTGTAACAGACGCCCTCACATATCCGACCGGGATCCCAGGGCCACACATTGGGAATAATCAGTAA A GTTCACGAAGCAGCATACCGCGGTGCATTTGCGGGAAGA
RGS5_p40	CGCAAACTGGTGCGGAAGGC A CAAACGTGTAACAGACGCCCCAGAAGGGGAGAAGATAAAGTATGGCACGC A TGTACCAGTACGCAGCCGACTCACATATCCGACCGGGATCCGGTGCATTTGCGGGAAGA
RGS5_p41	CGCAAACTGGTGCGGAAGGC A CAAACGTGTAACAGACGCCCGGGGCAGGAAGGAGGAACAGAAAAATCATA A TGTACCAGTACGCAGCCGACGTTCACGAAGCAGCATACCGCGGTGCATTTGCGGGAAGA
RGS5_p42	CGCAAACTGGTGCGGAAGGC A CAAACGTGTAACAGACGCCCGGCTTTTCTGGAATGATCCTGGTCTGGAAT A GTTCACGAAGCAGCATACCGTCACATATCCGACCGGGATCCGGTGCATTTGCGGGAAGA
RGS5_p43	CGCAAACTGGTGCGGAAGGC A CAAACGTGTAACAGACGCCCGTTCACGAAGCAGCATACCGATTTTGGAATGGCTGTGTGCTGTCCTGGTG A TGTACCAGTACGCAGCCGACCGGTGCATTTGCGGGAAGA
RGS5_p44	CGCAAACTGGTGCGGAAGGC A TCACATATCCGACCGGGATCCAAACGTGTAACAGACGCCCGAGAGACCCGAAGTGTCACCAATTCAGTTA A TGTACCAGTACGCAGCCGACCGGTGCATTTGCGGGAAGA
RGS5_p45	CGCAAACTGGTGCGGAAGGC A TCACATATCCGACCGGGATCGCTCTGTTTCTCTGTACTTCCTCCCTTGTC A CAAACGTGTAACAGACGCCCGTTCACGAAGCAGCATACCGCGGTGCATTTGCGGGAAGA
RGS5_p46	CGCAAACTGGTGCGGAAGGC A TCACATATCCGACCGGGATCTATTAAAGTCCTAGCTGCAGGCTGCCATGG A TGTACCAGTACGCAGCCGACCAAACGTGTAACAGACGCCCCGGTGCATTTGCGGGAAGA
RGS5_p47	CGCAAACTGGTGCGGAAGGC A TCACATATCCGACCGGGATCTGTACCAGTACGCAGCCGACATGGTCTCTTTGGAACACCCCCATCTTGTC A GTTCACGAAGCAGCATACCGCGGTGCATTTGCGGGAAGA
RGS5_p48	CGCAAACTGGTGCGGAAGGC A TCACATATCCGACCGGGATCGTTCACGAAGCAGCATACCGTCTTGTCACTCAAAGGTCCACTCAGTCCTG A CAAACGTGTAACAGACGCCCCGGTGCATTTGCGGGAAGA
PRRX1_p01	CGCAAACTGGTGCGGAAGGC A TAACGAAAGCAAATTCGCCGCTGGCTGCTATTGAAGGTTGTCCTATTCCT A CTAAATCGATGCCGTGGTAGCAATGATCGTGGACACCGACCGGTGCATTTGCGGGAAGA
PRRX1_p02	CGCAAACTGGTGCGGAAGGC A CAATGATCGTGGACACCGACATCAGGATAGTGTGTCCGCTCAAAGACACG A ATCAACGTACCCACAAAGTCTAACGAAAGCAAATTCGCCGCGGTGCATTTGCGGGAAGA
PRRX1_p03	CGCAAACTGGTGCGGAAGGC A CAATGATCGTGGACACCGACCAAGGTCTTCTCGCACAAAAGCATCAGGAT A ATCAACGTACCCACAAAGTCCTAAATCGATGCCGTGGTAGCGGTGCATTTGCGGGAAGA
PRRX1_p04	CGCAAACTGGTGCGGAAGGC A CAATGATCGTGGACACCGACGGAAGCGTTTTTATTGGCTAGCATGGCTCT A TAACGAAAGCAAATTCGCCGATCAACGTACCCACAAAGTCCGGTGCATTTGCGGGAAGA
PRRX1_p05	CGCAAACTGGTGCGGAAGGC A CAATGATCGTGGACACCGACAGTCACGTCTCCTGAGTAGGATTTGAGGAG A TAACGAAAGCAAATTCGCCGCTAAATCGATGCCGTGGTAGCGGTGCATTTGCGGGAAGA
PRRX1_p06	CGCAAACTGGTGCGGAAGGC A CAATGATCGTGGACACCGACCTAAATCGATGCCGTGGTAGAAACAACATCTTGGGAGGGACGAGGATCTG A ATCAACGTACCCACAAAGTCCGGTGCATTTGCGGGAAGA
PRRX1_p07	CGCAAACTGGTGCGGAAGGC A CAATGATCGTGGACACCGACCCGTTATGAAGCCCCTCGTGTAAACAACAT A CTAAATCGATGCCGTGGTAGTAACGAAAGCAAATTCGCCGCGGTGCATTTGCGGGAAGA
PRRX1_p08	CGCAAACTGGTGCGGAAGGC A CTAAATCGATGCCGTGGTAGATCAACGTACCCACAAAGTCCGCTTTTCAGTGTCTTCCGTTAGAATCCGT A TAACGAAAGCAAATTCGCCGCGGTGCATTTGCGGGAAGA
PRRX1_p09	CGCAAACTGGTGCGGAAGGC A CTAAATCGATGCCGTGGTAGGGCAGAATAAGTAGCCATGGCGCTTTTCAG A ATCAACGTACCCACAAAGTCCAATGATCGTGGACACCGACCGGTGCATTTGCGGGAAGA
PRRX1_p10	CGCAAACTGGTGCGGAAGGC A CTAAATCGATGCCGTGGTAGTGGCACATGTGGCAGAATAAGTAGCCATGG A TAACGAAAGCAAATTCGCCGATCAACGTACCCACAAAGTCCGGTGCATTTGCGGGAAGA
PRRX1_p11	CGCAAACTGGTGCGGAAGGC A CTAAATCGATGCCGTGGTAGTAACGAAAGCAAATTCGCCGGGGCTATTGTTGGCACATGTGGCAGAATAA A CAATGATCGTGGACACCGACCGGTGCATTTGCGGGAAGA
PRRX1_p12	CGCAAACTGGTGCGGAAGGC A CTAAATCGATGCCGTGGTAGATGTTGATGCCCTGTGCAGGGCTATTGTTG A CAATGATCGTGGACACCGACATCAACGTACCCACAAAGTCCGGTGCATTTGCGGGAAGA
PRRX1_p13	CGCAAACTGGTGCGGAAGGC A CTAAATCGATGCCGTGGTAGCAATGATCGTGGACACCGACCTGTTGGCACCTGGTTCCTCTGTAAACTAT A TAACGAAAGCAAATTCGCCGCGGTGCATTTGCGGGAAGA
PRRX1_p14	CGCAAACTGGTGCGGAAGGC A ATCAACGTACCCACAAAGTCCCCAGCAGATGAAGAAATAACAGAGCAGGA A TAACGAAAGCAAATTCGCCGCAATGATCGTGGACACCGACCGGTGCATTTGCGGGAAGA
PRRX1_p15	CGCAAACTGGTGCGGAAGGC A ATCAACGTACCCACAAAGTCTTTGCTCCTCTCCTGCTTTTCTCTGCCATG A TAACGAAAGCAAATTCGCCGCTAAATCGATGCCGTGGTAGCGGTGCATTTGCGGGAAGA
PRRX1_p16	CGCAAACTGGTGCGGAAGGC A ATCAACGTACCCACAAAGTCCCCAGAGGGAGGAGGAACATTTGTTAACTA A CAATGATCGTGGACACCGACTAACGAAAGCAAATTCGCCGCGGTGCATTTGCGGGAAGA
PRRX1_p17	CGCAAACTGGTGCGGAAGGC A ATCAACGTACCCACAAAGTCCAATGATCGTGGACACCGACACAGAAACAAGTGGTGGTGGTATCCCAGAG A CTAAATCGATGCCGTGGTAGCGGTGCATTTGCGGGAAGA
PRRX1_p18	CGCAAACTGGTGCGGAAGGC A ATCAACGTACCCACAAAGTCCTAAATCGATGCCGTGGTAGGAACCTAGCTGAAGAAGCCTGGAGTACATT A TAACGAAAGCAAATTCGCCGCGGTGCATTTGCGGGAAGA
PRRX1_p19	CGCAAACTGGTGCGGAAGGC A ATCAACGTACCCACAAAGTCCTAAATCGATGCCGTGGTAGGGACAGGGTAAGGCACTAAGGTTCAAACAA A CAATGATCGTGGACACCGACCGGTGCATTTGCGGGAAGA
PRRX1_p20	CGCAAACTGGTGCGGAAGGC A TAACGAAAGCAAATTCGCCGATCAACGTACCCACAAAGTCCTATAAAGAGAACTGGGAAGAGGACAGGGT A CAATGATCGTGGACACCGACCGGTGCATTTGCGGGAAGA
PRRX1_p21	CGCAAACTGGTGCGGAAGGC A TAACGAAAGCAAATTCGCCGGACTTTGGCTTTTCGAAAGCTCCTAGAGCT A ATCAACGTACCCACAAAGTCCTAAATCGATGCCGTGGTAGCGGTGCATTTGCGGGAAGA
PRRX1_p22	CGCAAACTGGTGCGGAAGGC A TAACGAAAGCAAATTCGCCGGAGGCTGATGGAAAAACCTTACCATGACCA A CAATGATCGTGGACACCGACATCAACGTACCCACAAAGTCCGGTGCATTTGCGGGAAGA
PRRX1_p23	CGCAAACTGGTGCGGAAGGC A TAACGAAAGCAAATTCGCCGCAATGATCGTGGACACCGACGTCCAGTGAGCAGATGTTGTGCACAACTAT A CTAAATCGATGCCGTGGTAGCGGTGCATTTGCGGGAAGA
PRRX1_p24	CGCAAACTGGTGCGGAAGGC A TAACGAAAGCAAATTCGCCGCTAAATCGATGCCGTGGTAGGCAGCCAATTACATTGGATCAGACAGTCCA A ATCAACGTACCCACAAAGTCCGGTGCATTTGCGGGAAGA
PRRX1_p25	CGCAAACTGGTGCGGAAGGC A TAACGAAAGCAAATTCGCCGGTGCTTAGAATTAGCCAGACGCAGCCAATT A CTAAATCGATGCCGTGGTAGCAATGATCGTGGACACCGACCGGTGCATTTGCGGGAAGA
PRRX1_p26	CGCAAACTGGTGCGGAAGGC A CAATGATCGTGGACACCGACGGTGAGGGGTGGTGGTGATAGTGATATAAT A ATCAACGTACCCACAAAGTCTAACGAAAGCAAATTCGCCGCGGTGCATTTGCGGGAAGA
PRRX1_p27	CGCAAACTGGTGCGGAAGGC A CAATGATCGTGGACACCGACTCCTTAAGGCACGAAAGAGATGTGGGCATG A ATCAACGTACCCACAAAGTCCTAAATCGATGCCGTGGTAGCGGTGCATTTGCGGGAAGA
PRRX1_p28	CGCAAACTGGTGCGGAAGGC A CAATGATCGTGGACACCGACTAACGAAAGCAAATTCGCCGGACCTGTTCTCAAACAGCTGCCCTATCAAT A ATCAACGTACCCACAAAGTCCGGTGCATTTGCGGGAAGA
PRRX1_p29	CGCAAACTGGTGCGGAAGGC A CAATGATCGTGGACACCGACGAGCTCAGGCTCCAAACTCAAGGACATTTT A TAACGAAAGCAAATTCGCCGCTAAATCGATGCCGTGGTAGCGGTGCATTTGCGGGAAGA
PRRX1_p30	CGCAAACTGGTGCGGAAGGC A CAATGATCGTGGACACCGACGATGTATCAGCATTTCACCAGAGCTCAGGC A CTAAATCGATGCCGTGGTAGATCAACGTACCCACAAAGTCCGGTGCATTTGCGGGAAGA
PRRX1_p31	CGCAAACTGGTGCGGAAGGC A CAATGATCGTGGACACCGACCTAAATCGATGCCGTGGTAGAAGAAATGGAAGATCAGTCCTGGCTCCCAG A TAACGAAAGCAAATTCGCCGCGGTGCATTTGCGGGAAGA
PRRX1_p32	CGCAAACTGGTGCGGAAGGC A CTAAATCGATGCCGTGGTAGATCAACGTACCCACAAAGTCTCCACCTGGCAAGTTACAAAAGCATGGCTG A TAACGAAAGCAAATTCGCCGCGGTGCATTTGCGGGAAGA
PRRX1_p33	CGCAAACTGGTGCGGAAGGC A CTAAATCGATGCCGTGGTAGTGGTAATGTAGTTGGTCAAGTCCACCTGGC A ATCAACGTACCCACAAAGTCCAATGATCGTGGACACCGACCGGTGCATTTGCGGGAAGA
PRRX1_p34	CGCAAACTGGTGCGGAAGGC A CTAAATCGATGCCGTGGTAGGGGTAAACTGAGGCACAGCATGGTAATGTA A TAACGAAAGCAAATTCGCCGATCAACGTACCCACAAAGTCCGGTGCATTTGCGGGAAGA
PRRX1_p35	CGCAAACTGGTGCGGAAGGC A CTAAATCGATGCCGTGGTAGTAACGAAAGCAAATTCGCCGCATGGCTACAAAGTGCTGGACATACAGAGA A CAATGATCGTGGACACCGACCGGTGCATTTGCGGGAAGA
PRRX1_p36	CGCAAACTGGTGCGGAAGGC A CTAAATCGATGCCGTGGTAGCCTGTCACTCAGACTACAAAGTTGGCATGT A CAATGATCGTGGACACCGACATCAACGTACCCACAAAGTCCGGTGCATTTGCGGGAAGA
PRRX1_p37	CGCAAACTGGTGCGGAAGGC A CTAAATCGATGCCGTGGTAGCAATGATCGTGGACACCGACGCTGTTCAGCAAGCCTACATGAACCATTCA A TAACGAAAGCAAATTCGCCGCGGTGCATTTGCGGGAAGA
PRRX1_p38	CGCAAACTGGTGCGGAAGGC A ATCAACGTACCCACAAAGTCTAACGAAAGCAAATTCGCCGTCAGGAAGCAAGTAATGCGTGCTGTTCAGC A CAATGATCGTGGACACCGACCGGTGCATTTGCGGGAAGA
PRRX1_p39	CGCAAACTGGTGCGGAAGGC A ATCAACGTACCCACAAAGTCATGGATGAATGGGGGAACTCTTCAGGAAGC A TAACGAAAGCAAATTCGCCGCTAAATCGATGCCGTGGTAGCGGTGCATTTGCGGGAAGA
PRRX1_p40	CGCAAACTGGTGCGGAAGGC A ATCAACGTACCCACAAAGTCCAATGATCGTGGACACCGACGCTCCAAACCTCCAAAGTTCACCAGTTACT A TAACGAAAGCAAATTCGCCGCGGTGCATTTGCGGGAAGA
PRRX1_p41	CGCAAACTGGTGCGGAAGGC A ATCAACGTACCCACAAAGTCCCCTCTATCTAAGGTTTTCCCCTTCTCAGT A CAATGATCGTGGACACCGACCTAAATCGATGCCGTGGTAGCGGTGCATTTGCGGGAAGA
PRRX1_p42	CGCAAACTGGTGCGGAAGGC A ATCAACGTACCCACAAAGTCCTAAATCGATGCCGTGGTAGGCTGTTTGCCACTGGAAATGGATGTCTGAA A TAACGAAAGCAAATTCGCCGCGGTGCATTTGCGGGAAGA
PRRX1_p43	CGCAAACTGGTGCGGAAGGC A ATCAACGTACCCACAAAGTCCTAAATCGATGCCGTGGTAGCAGTGAATGTTTCTTTGGCTGACCAGCACT A CAATGATCGTGGACACCGACCGGTGCATTTGCGGGAAGA
PRRX1_p44	CGCAAACTGGTGCGGAAGGC A TAACGAAAGCAAATTCGCCGATCAACGTACCCACAAAGTCGACAACTGGCTTAAGATCCAGAAGGCATCT A CAATGATCGTGGACACCGACCGGTGCATTTGCGGGAAGA
PRRX1_p45	CGCAAACTGGTGCGGAAGGC A TAACGAAAGCAAATTCGCCGATCAACGTACCCACAAAGTCTATGTCTTGACATTTGCAGCCCTGAGGACC A CTAAATCGATGCCGTGGTAGCGGTGCATTTGCGGGAAGA
PRRX1_p46	CGCAAACTGGTGCGGAAGGC A TAACGAAAGCAAATTCGCCGCAATGATCGTGGACACCGACCTGGTATCATGATGGTGAGGAACAGGGTTA A ATCAACGTACCCACAAAGTCCGGTGCATTTGCGGGAAGA
PRRX1_p47	CGCAAACTGGTGCGGAAGGC A TAACGAAAGCAAATTCGCCGCAATGATCGTGGACACCGACGAGATTGAGGACACAGGCAGATAGTTCCTA A CTAAATCGATGCCGTGGTAGCGGTGCATTTGCGGGAAGA
PRRX1_p48	CGCAAACTGGTGCGGAAGGC A TAACGAAAGCAAATTCGCCGCCTGCCAAGTACCCTACAAATCAGCATCTT A CTAAATCGATGCCGTGGTAGATCAACGTACCCACAAAGTCCGGTGCATTTGCGGGAAGA
RABGAP1L_p01	CGCAAACTGGTGCGGAAGGC A TTCGGAAAGTGACAACCACCACCGATTTATGAGGCCGTTCAACTTCTCTTCCCACAACCACCTCTTCACG A AATGCTTAGTCAACGAGTTCCGGTGCATTTGCGGGAAGA
RABGAP1L_p02	CGCAAACTGGTGCGGAAGGC A AATGCTTAGTCAACGAGTTCGCCTAGCATAACATGTCGCAGCTCTGACCTCCATTTCAGTTCTGCAAACT A TTCGGAAAGTGACAACCACCCGGTGCATTTGCGGGAAGA
RABGAP1L_p03	CGCAAACTGGTGCGGAAGGC A AATGCTTAGTCAACGAGTTCGCCTAGCATAACATGTCGCACACTAACCTTCTGTAATGAAGCTCTGACCT A ACCGATTTATGAGGCCGTTCCGGTGCATTTGCGGGAAGA
RABGAP1L_p04	CGCAAACTGGTGCGGAAGGC A AATGCTTAGTCAACGAGTTCTTCGGAAAGTGACAACCACCAGCCACAGAATCAGATGATCCACTAACCTT A GCCTAGCATAACATGTCGCACGGTGCATTTGCGGGAAGA
RABGAP1L_p05	CGCAAACTGGTGCGGAAGGC A AATGCTTAGTCAACGAGTTCTTCGGAAAGTGACAACCACCGCATACTGAGGAACCAAAACAAATTCTTCA A ACCGATTTATGAGGCCGTTCCGGTGCATTTGCGGGAAGA
RABGAP1L_p06	CGCAAACTGGTGCGGAAGGC A AATGCTTAGTCAACGAGTTCACCGATTTATGAGGCCGTTCCCATGGCTTTTTCCAATTGTTCATCACCAT A GCCTAGCATAACATGTCGCACGGTGCATTTGCGGGAAGA
RABGAP1L_p07	CGCAAACTGGTGCGGAAGGC A AATGCTTAGTCAACGAGTTCCTGCTTGGCCTTTTCTCGGAATCTCTCAAA A ACCGATTTATGAGGCCGTTCTTCGGAAAGTGACAACCACCCGGTGCATTTGCGGGAAGA
RABGAP1L_p08	CGCAAACTGGTGCGGAAGGC A ACCGATTTATGAGGCCGTTCTTTGACAATCAACAAGAAGACTGCTTGGCC A GCCTAGCATAACATGTCGCATTCGGAAAGTGACAACCACCCGGTGCATTTGCGGGAAGA
RABGAP1L_p09	CGCAAACTGGTGCGGAAGGC A ACCGATTTATGAGGCCGTTCGCCTAGCATAACATGTCGCAGGCTGGAATATCTCCAAACGAATGGTCTGA A AATGCTTAGTCAACGAGTTCCGGTGCATTTGCGGGAAGA
RABGAP1L_p10	CGCAAACTGGTGCGGAAGGC A ACCGATTTATGAGGCCGTTCTTCGGAAAGTGACAACCACCGAGATGGCTTATTTGTTTGGCTGGCTGGAA A GCCTAGCATAACATGTCGCACGGTGCATTTGCGGGAAGA
RABGAP1L_p11	CGCAAACTGGTGCGGAAGGC A ACCGATTTATGAGGCCGTTCTTCGGAAAGTGACAACCACCCGGATCCAAAATTAACTGAAGAGATGGCTT A AATGCTTAGTCAACGAGTTCCGGTGCATTTGCGGGAAGA
RABGAP1L_p12	CGCAAACTGGTGCGGAAGGC A ACCGATTTATGAGGCCGTTCAATGCTTAGTCAACGAGTTCCCTGGAGAAGATGGTCTGGGTGTAGAAATT A GCCTAGCATAACATGTCGCACGGTGCATTTGCGGGAAGA
RABGAP1L_p13	CGCAAACTGGTGCGGAAGGC A ACCGATTTATGAGGCCGTTCCTATCTTCTTCAGGTAGTCCACCTGGAGAA A AATGCTTAGTCAACGAGTTCTTCGGAAAGTGACAACCACCCGGTGCATTTGCGGGAAGA
RABGAP1L_p14	CGCAAACTGGTGCGGAAGGC A GCCTAGCATAACATGTCGCATTCGGAAAGTGACAACCACCGAAACCTTCATACATCCTAAGTAGGTCAGT A AATGCTTAGTCAACGAGTTCCGGTGCATTTGCGGGAAGA
RABGAP1L_p15	CGCAAACTGGTGCGGAAGGC A GCCTAGCATAACATGTCGCACCTCTACTTCATTACGTGGGGAAGAAACCT A TTCGGAAAGTGACAACCACCACCGATTTATGAGGCCGTTCCGGTGCATTTGCGGGAAGA
RABGAP1L_p16	CGCAAACTGGTGCGGAAGGC A GCCTAGCATAACATGTCGCATGTGTGTGTGTGTGTGCGAGAAAGGGTGTG A AATGCTTAGTCAACGAGTTCTTCGGAAAGTGACAACCACCCGGTGCATTTGCGGGAAGA
RABGAP1L_p17	CGCAAACTGGTGCGGAAGGC A GCCTAGCATAACATGTCGCATAAAAACGGACAAGCTGCTTAGAAGGGTCT A AATGCTTAGTCAACGAGTTCACCGATTTATGAGGCCGTTCCGGTGCATTTGCGGGAAGA
RABGAP1L_p18	CGCAAACTGGTGCGGAAGGC A GCCTAGCATAACATGTCGCACCAAGAGTGATGCAGGAGAGTTCAGATACA A ACCGATTTATGAGGCCGTTCTTCGGAAAGTGACAACCACCCGGTGCATTTGCGGGAAGA
RABGAP1L_p19	CGCAAACTGGTGCGGAAGGC A GCCTAGCATAACATGTCGCAACCGATTTATGAGGCCGTTCGCAATCGAATGCGAGAAAATGGCCAAGAGT A AATGCTTAGTCAACGAGTTCCGGTGCATTTGCGGGAAGA
RABGAP1L_p20	CGCAAACTGGTGCGGAAGGC A TTCGGAAAGTGACAACCACCTGGCTAAATTATCCACTGCGAGAACCCCAA A GCCTAGCATAACATGTCGCAAATGCTTAGTCAACGAGTTCCGGTGCATTTGCGGGAAGA
RABGAP1L_p21	CGCAAACTGGTGCGGAAGGC A TTCGGAAAGTGACAACCACCGCCTAGCATAACATGTCGCACTGTGGTGGGAATTGTCAGCTAATGTCTCC A ACCGATTTATGAGGCCGTTCCGGTGCATTTGCGGGAAGA
RABGAP1L_p22	CGCAAACTGGTGCGGAAGGC A TTCGGAAAGTGACAACCACCTTTAGGTCTCCCTGGGAGGACGTACAAGCC A AATGCTTAGTCAACGAGTTCGCCTAGCATAACATGTCGCACGGTGCATTTGCGGGAAGA
RABGAP1L_p23	CGCAAACTGGTGCGGAAGGC A TTCGGAAAGTGACAACCACCAATGCTTAGTCAACGAGTTCACAATATTAAGAACTGCGGTGGGAGGGGAG A ACCGATTTATGAGGCCGTTCCGGTGCATTTGCGGGAAGA
RABGAP1L_p24	CGCAAACTGGTGCGGAAGGC A TTCGGAAAGTGACAACCACCCCAGAATGAGAAAGATGGATCTCTTATCCA A ACCGATTTATGAGGCCGTTCGCCTAGCATAACATGTCGCACGGTGCATTTGCGGGAAGA
RABGAP1L_p25	CGCAAACTGGTGCGGAAGGC A TTCGGAAAGTGACAACCACCACCGATTTATGAGGCCGTTCCCCCTTCTTCCATGAGCACTAAGTAGGTAT A AATGCTTAGTCAACGAGTTCCGGTGCATTTGCGGGAAGA
RABGAP1L_p26	CGCAAACTGGTGCGGAAGGC A AATGCTTAGTCAACGAGTTCGCCTAGCATAACATGTCGCAGACTTTTTGACAGGAGGTGTGAGCTTAGCA A TTCGGAAAGTGACAACCACCCGGTGCATTTGCGGGAAGA
RABGAP1L_p27	CGCAAACTGGTGCGGAAGGC A AATGCTTAGTCAACGAGTTCGCCTAGCATAACATGTCGCAATACTCATTCACCAGCTTGCTCCTCTCGTC A ACCGATTTATGAGGCCGTTCCGGTGCATTTGCGGGAAGA
RABGAP1L_p28	CGCAAACTGGTGCGGAAGGC A AATGCTTAGTCAACGAGTTCTTCGGAAAGTGACAACCACCAGTTCCAGCACTCGACACGCATACTCATTC A GCCTAGCATAACATGTCGCACGGTGCATTTGCGGGAAGA
RABGAP1L_p29	CGCAAACTGGTGCGGAAGGC A AATGCTTAGTCAACGAGTTCAAACAGACGATGCCCCATCCCCAGAAGTTC A TTCGGAAAGTGACAACCACCACCGATTTATGAGGCCGTTCCGGTGCATTTGCGGGAAGA
RABGAP1L_p30	CGCAAACTGGTGCGGAAGGC A AATGCTTAGTCAACGAGTTCAATCAGCCTGCAGAAGGTCTTCCTTTGAGG A ACCGATTTATGAGGCCGTTCGCCTAGCATAACATGTCGCACGGTGCATTTGCGGGAAGA
RABGAP1L_p31	CGCAAACTGGTGCGGAAGGC A AATGCTTAGTCAACGAGTTCTCAGTTCAAGCAGGAACTAGCTAGCTGTCC A ACCGATTTATGAGGCCGTTCTTCGGAAAGTGACAACCACCCGGTGCATTTGCGGGAAGA
RABGAP1L_p32	CGCAAACTGGTGCGGAAGGC A ACCGATTTATGAGGCCGTTCCCGGTAACCAAATAGATGGTCCTCAGTTCA A GCCTAGCATAACATGTCGCATTCGGAAAGTGACAACCACCCGGTGCATTTGCGGGAAGA
RABGAP1L_p33	CGCAAACTGGTGCGGAAGGC A ACCGATTTATGAGGCCGTTCGCCTAGCATAACATGTCGCAAAAACAGGCAACAGAAACCAGCCACACTCC A AATGCTTAGTCAACGAGTTCCGGTGCATTTGCGGGAAGA
RABGAP1L_p34	CGCAAACTGGTGCGGAAGGC A ACCGATTTATGAGGCCGTTCTTCGGAAAGTGACAACCACCACCCACCAGGAGAAGAGTATCAAAACAGGC A GCCTAGCATAACATGTCGCACGGTGCATTTGCGGGAAGA
RABGAP1L_p35	CGCAAACTGGTGCGGAAGGC A ACCGATTTATGAGGCCGTTCTTCGGAAAGTGACAACCACCATTCAGTGACTCAGAGCTTCCACACATGGA A AATGCTTAGTCAACGAGTTCCGGTGCATTTGCGGGAAGA
RABGAP1L_p36	CGCAAACTGGTGCGGAAGGC A ACCGATTTATGAGGCCGTTCGATGTGAAAGCAATTCCTCTTGCTTTCATA A AATGCTTAGTCAACGAGTTCGCCTAGCATAACATGTCGCACGGTGCATTTGCGGGAAGA
RABGAP1L_p37	CGCAAACTGGTGCGGAAGGC A ACCGATTTATGAGGCCGTTCAATGCTTAGTCAACGAGTTCCTCTTCATGCATTCACCAGCACCAGAAGAT A TTCGGAAAGTGACAACCACCCGGTGCATTTGCGGGAAGA
RABGAP1L_p38	CGCAAACTGGTGCGGAAGGC A GCCTAGCATAACATGTCGCATTCGGAAAGTGACAACCACCCCAGTGTACACACCCACCTTTTAAACTCCT A AATGCTTAGTCAACGAGTTCCGGTGCATTTGCGGGAAGA
RABGAP1L_p39	CGCAAACTGGTGCGGAAGGC A GCCTAGCATAACATGTCGCAAAATCCTACTGCAGCTCAGTGCCAGTGTAC A TTCGGAAAGTGACAACCACCACCGATTTATGAGGCCGTTCCGGTGCATTTGCGGGAAGA
RABGAP1L_p40	CGCAAACTGGTGCGGAAGGC A GCCTAGCATAACATGTCGCAAATGCTTAGTCAACGAGTTCCAGCTCCAGACCAGACTATCCAAGGAAAAA A TTCGGAAAGTGACAACCACCCGGTGCATTTGCGGGAAGA
RABGAP1L_p41	CGCAAACTGGTGCGGAAGGC A GCCTAGCATAACATGTCGCAAATGCTTAGTCAACGAGTTCTTCTTCCATCATCTTGCCAGCTGGCCTTTC A ACCGATTTATGAGGCCGTTCCGGTGCATTTGCGGGAAGA
RABGAP1L_p42	CGCAAACTGGTGCGGAAGGC A GCCTAGCATAACATGTCGCAACCGATTTATGAGGCCGTTCGGGCGTCATAGGCTACCATAATGGAGATTT A TTCGGAAAGTGACAACCACCCGGTGCATTTGCGGGAAGA
RABGAP1L_p43	CGCAAACTGGTGCGGAAGGC A GCCTAGCATAACATGTCGCAACCGATTTATGAGGCCGTTCTCTTCATCGTGCAGCTGGCTGAAAACATGG A AATGCTTAGTCAACGAGTTCCGGTGCATTTGCGGGAAGA
RABGAP1L_p44	CGCAAACTGGTGCGGAAGGC A TTCGGAAAGTGACAACCACCGCCTAGCATAACATGTCGCACCACCAGACTAGTGAGGAAGTCTTCATCGT A AATGCTTAGTCAACGAGTTCCGGTGCATTTGCGGGAAGA
RABGAP1L_p45	CGCAAACTGGTGCGGAAGGC A TTCGGAAAGTGACAACCACCTTCTTGGTTGGTACCATAGACCTGGGCTTG A GCCTAGCATAACATGTCGCAACCGATTTATGAGGCCGTTCCGGTGCATTTGCGGGAAGA
RABGAP1L_p46	CGCAAACTGGTGCGGAAGGC A TTCGGAAAGTGACAACCACCCTCTAAGTTCTCTCTGTGACCGCAAACATT A AATGCTTAGTCAACGAGTTCGCCTAGCATAACATGTCGCACGGTGCATTTGCGGGAAGA
RABGAP1L_p47	CGCAAACTGGTGCGGAAGGC A TTCGGAAAGTGACAACCACCAATGCTTAGTCAACGAGTTCCTCCCTCTCCTCAAAAGTCATAGACCAACT A ACCGATTTATGAGGCCGTTCCGGTGCATTTGCGGGAAGA
RABGAP1L_p48	CGCAAACTGGTGCGGAAGGC A TTCGGAAAGTGACAACCACCACCGATTTATGAGGCCGTTCCCAGTTCCAGTTCCATCTCTCTCAGCTGCT A GCCTAGCATAACATGTCGCACGGTGCATTTGCGGGAAGA
BRINP3_p01	CGCAAACTGGTGCGGAAGGC A TAACGAAAGCAAATTCGCCGGGATGTAATGCACAAAAGCATTGCCACGGA A CATAAGGATCCTGCAATACGTCACATATCCGACCGGGATCCGGTGCATTTGCGGGAAGA
BRINP3_p02	CGCAAACTGGTGCGGAAGGC A TCACATATCCGACCGGGATCATCAACGTACCCACAAAGTCTTAAACGCCTGCAGAGCAGATTGGATCCTC A TAACGAAAGCAAATTCGCCGCGGTGCATTTGCGGGAAGA
BRINP3_p03	CGCAAACTGGTGCGGAAGGC A TCACATATCCGACCGGGATCTCACCACCTCACTAGTAGACAGCTTGAGTC A ATCAACGTACCCACAAAGTCCATAAGGATCCTGCAATACGCGGTGCATTTGCGGGAAGA
BRINP3_p04	CGCAAACTGGTGCGGAAGGC A TCACATATCCGACCGGGATCGCTTGAGTCTATGACGAAGCAAGCAAGAGA A TAACGAAAGCAAATTCGCCGATCAACGTACCCACAAAGTCCGGTGCATTTGCGGGAAGA
BRINP3_p05	CGCAAACTGGTGCGGAAGGC A TCACATATCCGACCGGGATCAGAAAAGATCTAGACGACGCTGACCAGGTG A TAACGAAAGCAAATTCGCCGCATAAGGATCCTGCAATACGCGGTGCATTTGCGGGAAGA
BRINP3_p06	CGCAAACTGGTGCGGAAGGC A TCACATATCCGACCGGGATCGTGGGGAGAGTTTATTTACACGGTCTCTGA A CATAAGGATCCTGCAATACGATCAACGTACCCACAAAGTCCGGTGCATTTGCGGGAAGA
BRINP3_p07	CGCAAACTGGTGCGGAAGGC A TCACATATCCGACCGGGATCCATAAGGATCCTGCAATACGATAGGGGTAGTCCAGCTGCAAAATCAGGTC A TAACGAAAGCAAATTCGCCGCGGTGCATTTGCGGGAAGA
BRINP3_p08	CGCAAACTGGTGCGGAAGGC A CATAAGGATCCTGCAATACGATCAGGTCCCGAATTGCTTCAGGGTCAAAG A ATCAACGTACCCACAAAGTCTAACGAAAGCAAATTCGCCGCGGTGCATTTGCGGGAAGA
BRINP3_p09	CGCAAACTGGTGCGGAAGGC A CATAAGGATCCTGCAATACGGGTCAAAGTGCATGCTGTAGCCAAACACTT A ATCAACGTACCCACAAAGTCTCACATATCCGACCGGGATCCGGTGCATTTGCGGGAAGA
BRINP3_p10	CGCAAACTGGTGCGGAAGGC A CATAAGGATCCTGCAATACGTAACGAAAGCAAATTCGCCGATTTTCATATAGCCCAGGTTCCGGGAAGGG A ATCAACGTACCCACAAAGTCCGGTGCATTTGCGGGAAGA
BRINP3_p11	CGCAAACTGGTGCGGAAGGC A CATAAGGATCCTGCAATACGGGGAAGGGTCAATAAACTCCAGAGGTTCAT A TAACGAAAGCAAATTCGCCGTCACATATCCGACCGGGATCCGGTGCATTTGCGGGAAGA
BRINP3_p12	CGCAAACTGGTGCGGAAGGC A CATAAGGATCCTGCAATACGTCACATATCCGACCGGGATCTTGGGACCATTGGACTTGATGCGACTTCTC A ATCAACGTACCCACAAAGTCCGGTGCATTTGCGGGAAGA
BRINP3_p13	CGCAAACTGGTGCGGAAGGC A CATAAGGATCCTGCAATACGTCACATATCCGACCGGGATCCGACTTCTCAGGTAGATGTGTACTGTCTCA A TAACGAAAGCAAATTCGCCGCGGTGCATTTGCGGGAAGA
BRINP3_p14	CGCAAACTGGTGCGGAAGGC A ATCAACGTACCCACAAAGTCTAACGAAAGCAAATTCGCCGTAACACTGCAGGGGTAGGTCCAACTTAGTC A TCACATATCCGACCGGGATCCGGTGCATTTGCGGGAAGA
BRINP3_p15	CGCAAACTGGTGCGGAAGGC A ATCAACGTACCCACAAAGTCGCTCCCAGTCTGGAAAGCTGTTTTCATTCA A TAACGAAAGCAAATTCGCCGCATAAGGATCCTGCAATACGCGGTGCATTTGCGGGAAGA
BRINP3_p16	CGCAAACTGGTGCGGAAGGC A ATCAACGTACCCACAAAGTCTCACATATCCGACCGGGATCCCGAAGGGATTGACATAAACAGCCAACACT A TAACGAAAGCAAATTCGCCGCGGTGCATTTGCGGGAAGA
BRINP3_p17	CGCAAACTGGTGCGGAAGGC A ATCAACGTACCCACAAAGTCTCACATATCCGACCGGGATCCAACACTGGCTCCAAGGTGCTGTTTTTAGT A CATAAGGATCCTGCAATACGCGGTGCATTTGCGGGAAGA
BRINP3_p18	CGCAAACTGGTGCGGAAGGC A ATCAACGTACCCACAAAGTCTTATTGCTCTTCAAGGTGAGGAGCATCCGC A CATAAGGATCCTGCAATACGTAACGAAAGCAAATTCGCCGCGGTGCATTTGCGGGAAGA
BRINP3_p19	CGCAAACTGGTGCGGAAGGC A ATCAACGTACCCACAAAGTCCATAAGGATCCTGCAATACGTTACGCCAGGAGGGATCAAACCAGCTATTG A TCACATATCCGACCGGGATCCGGTGCATTTGCGGGAAGA
BRINP3_p20	CGCAAACTGGTGCGGAAGGC A TAACGAAAGCAAATTCGCCGATCAACGTACCCACAAAGTCCTATTCGTCTGTCCGTTTTCTGCAGCAGAT A TCACATATCCGACCGGGATCCGGTGCATTTGCGGGAAGA
BRINP3_p21	CGCAAACTGGTGCGGAAGGC A TAACGAAAGCAAATTCGCCGCGAGATCTTGCAGGTCAGTTTCAAAGCCAA A ATCAACGTACCCACAAAGTCCATAAGGATCCTGCAATACGCGGTGCATTTGCGGGAAGA
BRINP3_p22	CGCAAACTGGTGCGGAAGGC A TAACGAAAGCAAATTCGCCGTCACATATCCGACCGGGATCAATATAGTGATCGGTGGACTCGGCGACTTC A ATCAACGTACCCACAAAGTCCGGTGCATTTGCGGGAAGA
BRINP3_p23	CGCAAACTGGTGCGGAAGGC A TAACGAAAGCAAATTCGCCGGGCCGTTCTCATTGCAGTAGAGAAAAGACT A TCACATATCCGACCGGGATCCATAAGGATCCTGCAATACGCGGTGCATTTGCGGGAAGA
BRINP3_p24	CGCAAACTGGTGCGGAAGGC A TAACGAAAGCAAATTCGCCGCATAAGGATCCTGCAATACGCGAGTAAGCCAGTAGGTTGAGGTTCTTTGT A ATCAACGTACCCACAAAGTCCGGTGCATTTGCGGGAAGA
BRINP3_p25	CGCAAACTGGTGCGGAAGGC A TAACGAAAGCAAATTCGCCGCATAAGGATCCTGCAATACGGGGTTGTTTATGACACCTCTTGCTAAGGCT A TCACATATCCGACCGGGATCCGGTGCATTTGCGGGAAGA
BRINP3_p26	CGCAAACTGGTGCGGAAGGC A TCACATATCCGACCGGGATCATCAACGTACCCACAAAGTCGTTCTCCAGTTGTTCATAACGGCGCTGAAA A TAACGAAAGCAAATTCGCCGCGGTGCATTTGCGGGAAGA
BRINP3_p27	CGCAAACTGGTGCGGAAGGC A TCACATATCCGACCGGGATCATCAACGTACCCACAAAGTCTTGAATGTCCATGGAGGGGCAGTTGCATTC A CATAAGGATCCTGCAATACGCGGTGCATTTGCGGGAAGA
BRINP3_p28	CGCAAACTGGTGCGGAAGGC A TCACATATCCGACCGGGATCTCTGGAAATTTGGGACCACAGTGACACCAG A TAACGAAAGCAAATTCGCCGATCAACGTACCCACAAAGTCCGGTGCATTTGCGGGAAGA
BRINP3_p29	CGCAAACTGGTGCGGAAGGC A TCACATATCCGACCGGGATCTAACGAAAGCAAATTCGCCGGTGACACCAGCAGTCATTTTCCTTGCAGAT A CATAAGGATCCTGCAATACGCGGTGCATTTGCGGGAAGA
BRINP3_p30	CGCAAACTGGTGCGGAAGGC A TCACATATCCGACCGGGATCCTCCCTCTGAATTGCAAGCAATGTAGCTCA A CATAAGGATCCTGCAATACGATCAACGTACCCACAAAGTCCGGTGCATTTGCGGGAAGA
BRINP3_p31	CGCAAACTGGTGCGGAAGGC A TCACATATCCGACCGGGATCCATAAGGATCCTGCAATACGGGAGAAGTACTTGAAGCCCTTGCAACTGAA A TAACGAAAGCAAATTCGCCGCGGTGCATTTGCGGGAAGA
BRINP3_p32	CGCAAACTGGTGCGGAAGGC A CATAAGGATCCTGCAATACGATCAACGTACCCACAAAGTCGGACTCTGAACCAGAACAGAACTGACAGAA A TAACGAAAGCAAATTCGCCGCGGTGCATTTGCGGGAAGA
BRINP3_p33	CGCAAACTGGTGCGGAAGGC A CATAAGGATCCTGCAATACGATCAACGTACCCACAAAGTCTCATAGTTACTGCAGCCAAGAGGACCAGTC A TCACATATCCGACCGGGATCCGGTGCATTTGCGGGAAGA
BRINP3_p34	CGCAAACTGGTGCGGAAGGC A CATAAGGATCCTGCAATACGTAACGAAAGCAAATTCGCCGCCGTGTTTCTGTTACCTTTATGGCAGTGGA A ATCAACGTACCCACAAAGTCCGGTGCATTTGCGGGAAGA
BRINP3_p35	CGCAAACTGGTGCGGAAGGC A CATAAGGATCCTGCAATACGTTTGAATGTGGTGAAGTCTCCGAAGGGTGC A TAACGAAAGCAAATTCGCCGTCACATATCCGACCGGGATCCGGTGCATTTGCGGGAAGA
BRINP3_p36	CGCAAACTGGTGCGGAAGGC A CATAAGGATCCTGCAATACGTCACATATCCGACCGGGATCCGAAGGGTGCTGTCCCTGTCAATGAAATAA A ATCAACGTACCCACAAAGTCCGGTGCATTTGCGGGAAGA
BRINP3_p37	CGCAAACTGGTGCGGAAGGC A CATAAGGATCCTGCAATACGTCACATATCCGACCGGGATCATAAGAAGCGGCTAGCTGATGTAGCGTCTC A TAACGAAAGCAAATTCGCCGCGGTGCATTTGCGGGAAGA
BRINP3_p38	CGCAAACTGGTGCGGAAGGC A ATCAACGTACCCACAAAGTCTGACCGAAGAGCTATTGGTGGTGGAATCAC A TAACGAAAGCAAATTCGCCGTCACATATCCGACCGGGATCCGGTGCATTTGCGGGAAGA
BRINP3_p39	CGCAAACTGGTGCGGAAGGC A ATCAACGTACCCACAAAGTCTGGAATCACTTCCTTCAGCTCGTTTGCTCA A TAACGAAAGCAAATTCGCCGCATAAGGATCCTGCAATACGCGGTGCATTTGCGGGAAGA
BRINP3_p40	CGCAAACTGGTGCGGAAGGC A ATCAACGTACCCACAAAGTCTCACATATCCGACCGGGATCCGTTTGCTCAACTTCCGCTTGTCCACAAAA A TAACGAAAGCAAATTCGCCGCGGTGCATTTGCGGGAAGA
BRINP3_p41	CGCAAACTGGTGCGGAAGGC A ATCAACGTACCCACAAAGTCAAATTGTGAGTGACTCCTCTCCTCCCAGAG A TCACATATCCGACCGGGATCCATAAGGATCCTGCAATACGCGGTGCATTTGCGGGAAGA
BRINP3_p42	CGCAAACTGGTGCGGAAGGC A ATCAACGTACCCACAAAGTCCCTCCCAGAGTAGCAGATAGCAAGAAATGT A CATAAGGATCCTGCAATACGTAACGAAAGCAAATTCGCCGCGGTGCATTTGCGGGAAGA
BRINP3_p43	CGCAAACTGGTGCGGAAGGC A ATCAACGTACCCACAAAGTCCATAAGGATCCTGCAATACGTTCTGTGATTTGCTGAAGGGTAGGTCGACG A TCACATATCCGACCGGGATCCGGTGCATTTGCGGGAAGA
BRINP3_p44	CGCAAACTGGTGCGGAAGGC A TAACGAAAGCAAATTCGCCGAGGTCGACGTCCCAAAAGTCTTATGTTGCG A ATCAACGTACCCACAAAGTCTCACATATCCGACCGGGATCCGGTGCATTTGCGGGAAGA
BRINP3_p45	CGCAAACTGGTGCGGAAGGC A TAACGAAAGCAAATTCGCCGATCAACGTACCCACAAAGTCTATGTTGCGGAAGAATTCAGGGGCAAGAGG A CATAAGGATCCTGCAATACGCGGTGCATTTGCGGGAAGA
BRINP3_p46	CGCAAACTGGTGCGGAAGGC A TAACGAAAGCAAATTCGCCGTCACATATCCGACCGGGATCCTGCAAGGTTATTTACTTTCCAGCGGCCAA A ATCAACGTACCCACAAAGTCCGGTGCATTTGCGGGAAGA
BRINP3_p47	CGCAAACTGGTGCGGAAGGC A TAACGAAAGCAAATTCGCCGGCGGCCAAACTCCCTGTATATCTTGTATCT A TCACATATCCGACCGGGATCCATAAGGATCCTGCAATACGCGGTGCATTTGCGGGAAGA
BRINP3_p48	CGCAAACTGGTGCGGAAGGC A TAACGAAAGCAAATTCGCCGTGTATCTTGTGCTAAATCCCTGCCGGCTTC A CATAAGGATCCTGCAATACGATCAACGTACCCACAAAGTCCGGTGCATTTGCGGGAAGA
PTPRC_p01	CGCAAACTGGTGCGGAAGGC A CAAACGTGTAACAGACGCCCTAAGGCCACCTTGCGATAAGGAACTGCTAGGTGATGATGTCAGATTCGGT A CATAAGGATCCTGCAATACGCGGTGCATTTGCGGGAAGA
PTPRC_p02	CGCAAACTGGTGCGGAAGGC A CATAAGGATCCTGCAATACGCAAACCACTTGCTAGCTGCATGAACTGCTA A ACGCCTCTCATGTATCGCCTCAAACGTGTAACAGACGCCCCGGTGCATTTGCGGGAAGA
PTPRC_p03	CGCAAACTGGTGCGGAAGGC A CATAAGGATCCTGCAATACGACGCCTCTCATGTATCGCCTCCTCCTCTGTTACCCTAAGAACAAACCACT A TAAGGCCACCTTGCGATAAGCGGTGCATTTGCGGGAAGA
PTPRC_p04	CGCAAACTGGTGCGGAAGGC A CATAAGGATCCTGCAATACGCAAACGTGTAACAGACGCCCCTCCACTGTTGTCTTATCAGACGAGGAACA A ACGCCTCTCATGTATCGCCTCGGTGCATTTGCGGGAAGA
PTPRC_p05	CGCAAACTGGTGCGGAAGGC A CATAAGGATCCTGCAATACGAGAAACAGCATGCGTCCTTTCTCCACTGTT A CAAACGTGTAACAGACGCCCTAAGGCCACCTTGCGATAAGCGGTGCATTTGCGGGAAGA
PTPRC_p06	CGCAAACTGGTGCGGAAGGC A CATAAGGATCCTGCAATACGATCTGGAAGTCAGCCGTGTCCCTAAGAAAC A TAAGGCCACCTTGCGATAAGACGCCTCTCATGTATCGCCTCGGTGCATTTGCGGGAAGA
PTPRC_p07	CGCAAACTGGTGCGGAAGGC A CATAAGGATCCTGCAATACGGGCAAAGCCAAATGCCAAGAGTTTAAGCCA A TAAGGCCACCTTGCGATAAGCAAACGTGTAACAGACGCCCCGGTGCATTTGCGGGAAGA
PTPRC_p08	CGCAAACTGGTGCGGAAGGC A TAAGGCCACCTTGCGATAAGGCCCTGTCACAAATACTTCTGTGTCCAGAA A ACGCCTCTCATGTATCGCCTCAAACGTGTAACAGACGCCCCGGTGCATTTGCGGGAAGA
PTPRC_p09	CGCAAACTGGTGCGGAAGGC A TAAGGCCACCTTGCGATAAGTAATTCTTACCAGTGGGGGAAGGTGTTGGG A ACGCCTCTCATGTATCGCCTCATAAGGATCCTGCAATACGCGGTGCATTTGCGGGAAGA
PTPRC_p10	CGCAAACTGGTGCGGAAGGC A TAAGGCCACCTTGCGATAAGCAAACGTGTAACAGACGCCCTCTTTGCTGTAGTCAATCCAGTGGGGGAAG A ACGCCTCTCATGTATCGCCTCGGTGCATTTGCGGGAAGA
PTPRC_p11	CGCAAACTGGTGCGGAAGGC A TAAGGCCACCTTGCGATAAGCAAACGTGTAACAGACGCCCTTCAGAGGCATTAAGGTAGGCATCAGTGGG A CATAAGGATCCTGCAATACGCGGTGCATTTGCGGGAAGA
PTPRC_p12	CGCAAACTGGTGCGGAAGGC A TAAGGCCACCTTGCGATAAGCATAGACAGCTGTTAACCTGCTTTCAGACT A CATAAGGATCCTGCAATACGACGCCTCTCATGTATCGCCTCGGTGCATTTGCGGGAAGA
PTPRC_p13	CGCAAACTGGTGCGGAAGGC A TAAGGCCACCTTGCGATAAGAGGTTTGGTGACTTGGATTGGCTTCCTTGC A CATAAGGATCCTGCAATACGCAAACGTGTAACAGACGCCCCGGTGCATTTGCGGGAAGA
PTPRC_p14	CGCAAACTGGTGCGGAAGGC A ACGCCTCTCATGTATCGCCTCAAACGTGTAACAGACGCCCCTGTCAGCTTCCCTACTTTTGAGGTTTGGT A CATAAGGATCCTGCAATACGCGGTGCATTTGCGGGAAGA
PTPRC_p15	CGCAAACTGGTGCGGAAGGC A ACGCCTCTCATGTATCGCCTCAAACGTGTAACAGACGCCCTTGGCCACCAACTGAAGGCTGAACTGTCAG A TAAGGCCACCTTGCGATAAGCGGTGCATTTGCGGGAAGA
PTPRC_p16	CGCAAACTGGTGCGGAAGGC A ACGCCTCTCATGTATCGCCTTCTTGGACTTACTCCAGTGGTTTGTGAGGG A CATAAGGATCCTGCAATACGCAAACGTGTAACAGACGCCCCGGTGCATTTGCGGGAAGA
PTPRC_p17	CGCAAACTGGTGCGGAAGGC A ACGCCTCTCATGTATCGCCTCTGCTCTTGAACATCAGACTCCAAGTTCCT A CATAAGGATCCTGCAATACGTAAGGCCACCTTGCGATAAGCGGTGCATTTGCGGGAAGA
PTPRC_p18	CGCAAACTGGTGCGGAAGGC A ACGCCTCTCATGTATCGCCTTCTTCATCTTTCTCTCGTGCTGGCTGCTTC A TAAGGCCACCTTGCGATAAGCAAACGTGTAACAGACGCCCCGGTGCATTTGCGGGAAGA
PTPRC_p19	CGCAAACTGGTGCGGAAGGC A ACGCCTCTCATGTATCGCCTTAAGGCCACCTTGCGATAAGAAAGCAGGCACAAGAAGGTAGGAGAAGTGA A CATAAGGATCCTGCAATACGCGGTGCATTTGCGGGAAGA
PTPRC_p20	CGCAAACTGGTGCGGAAGGC A CAAACGTGTAACAGACGCCCACGCCTCTCATGTATCGCCTATATGAGTGGGCATCATCCAAGCAACTGCC A CATAAGGATCCTGCAATACGCGGTGCATTTGCGGGAAGA
PTPRC_p21	CGCAAACTGGTGCGGAAGGC A CAAACGTGTAACAGACGCCCCTGTGAGCGTATTGCCAAGGGAGATTAACA A ACGCCTCTCATGTATCGCCTTAAGGCCACCTTGCGATAAGCGGTGCATTTGCGGGAAGA
PTPRC_p22	CGCAAACTGGTGCGGAAGGC A CAAACGTGTAACAGACGCCCCATAAGGATCCTGCAATACGAAAGTATTGTTCCTGGGTGTGCCTGTGAGC A ACGCCTCTCATGTATCGCCTCGGTGCATTTGCGGGAAGA
PTPRC_p23	CGCAAACTGGTGCGGAAGGC A CAAACGTGTAACAGACGCCCCAAGTTCCCTTTATCGTCCACTCTCACTCT A CATAAGGATCCTGCAATACGTAAGGCCACCTTGCGATAAGCGGTGCATTTGCGGGAAGA
PTPRC_p24	CGCAAACTGGTGCGGAAGGC A CAAACGTGTAACAGACGCCCGCCTGCTTCCAATGATCCCTTTTGCTTTGA A TAAGGCCACCTTGCGATAAGACGCCTCTCATGTATCGCCTCGGTGCATTTGCGGGAAGA
PTPRC_p25	CGCAAACTGGTGCGGAAGGC A CAAACGTGTAACAGACGCCCGGTTAAACCAATTCTGGTGTCTGCCTGCTT A TAAGGCCACCTTGCGATAAGCATAAGGATCCTGCAATACGCGGTGCATTTGCGGGAAGA
PTPRC_p26	CGCAAACTGGTGCGGAAGGC A CATAAGGATCCTGCAATACGGAGGGAGGAAGGAAGGAGAGAGTTTAGAAT A ACGCCTCTCATGTATCGCCTCAAACGTGTAACAGACGCCCCGGTGCATTTGCGGGAAGA
PTPRC_p27	CGCAAACTGGTGCGGAAGGC A CATAAGGATCCTGCAATACGACGCCTCTCATGTATCGCCTGGGAGAAAGGGAGTGGAAAGAAAGTAGGAA A TAAGGCCACCTTGCGATAAGCGGTGCATTTGCGGGAAGA
PTPRC_p28	CGCAAACTGGTGCGGAAGGC A CATAAGGATCCTGCAATACGCAAACGTGTAACAGACGCCCGGAGAGAGGGTGGGAGAAAAGAAAGGAAAA A ACGCCTCTCATGTATCGCCTCGGTGCATTTGCGGGAAGA
PTPRC_p29	CGCAAACTGGTGCGGAAGGC A CATAAGGATCCTGCAATACGCAAACGTGTAACAGACGCCCTGAAAGTGGAACACTGGGCATCTTTGCTGT A TAAGGCCACCTTGCGATAAGCGGTGCATTTGCGGGAAGA
PTPRC_p30	CGCAAACTGGTGCGGAAGGC A CATAAGGATCCTGCAATACGTAAGGCCACCTTGCGATAAGTGAGTAGGTAAGGGGTCACTTGAAAGTGGA A ACGCCTCTCATGTATCGCCTCGGTGCATTTGCGGGAAGA
PTPRC_p31	CGCAAACTGGTGCGGAAGGC A CATAAGGATCCTGCAATACGTAAGGCCACCTTGCGATAAGTTTCAAAGGTGCTTGCGGGTGAGAATGCAG A CAAACGTGTAACAGACGCCCCGGTGCATTTGCGGGAAGA
PTPRC_p32	CGCAAACTGGTGCGGAAGGC A TAAGGCCACCTTGCGATAAGCTGGACTAAGAGAAGTTGTGGTCTCTGAGA A ACGCCTCTCATGTATCGCCTCAAACGTGTAACAGACGCCCCGGTGCATTTGCGGGAAGA
PTPRC_p33	CGCAAACTGGTGCGGAAGGC A TAAGGCCACCTTGCGATAAGGGATACTTGGGTGGAAGTATTGTCTGGACT A ACGCCTCTCATGTATCGCCTCATAAGGATCCTGCAATACGCGGTGCATTTGCGGGAAGA
PTPRC_p34	CGCAAACTGGTGCGGAAGGC A TAAGGCCACCTTGCGATAAGGCATTATCCAAAGAGTCCGGGGATACTTGG A CAAACGTGTAACAGACGCCCACGCCTCTCATGTATCGCCTCGGTGCATTTGCGGGAAGA
PTPRC_p35	CGCAAACTGGTGCGGAAGGC A TAAGGCCACCTTGCGATAAGCAAACGTGTAACAGACGCCCGCGTCTGTACTGATGAAACACCTGTGGTAT A CATAAGGATCCTGCAATACGCGGTGCATTTGCGGGAAGA
PTPRC_p36	CGCAAACTGGTGCGGAAGGC A TAAGGCCACCTTGCGATAAGTGAATGTCTGCGTGTCAGTTCCAGCAGAGG A CATAAGGATCCTGCAATACGACGCCTCTCATGTATCGCCTCGGTGCATTTGCGGGAAGA
PTPRC_p37	CGCAAACTGGTGCGGAAGGC A TAAGGCCACCTTGCGATAAGCATAAGGATCCTGCAATACGTGCCTGGGGTAGGGTTGAGTTTTGCATTGG A CAAACGTGTAACAGACGCCCCGGTGCATTTGCGGGAAGA
PTPRC_p38	CGCAAACTGGTGCGGAAGGC A ACGCCTCTCATGTATCGCCTCAAACGTGTAACAGACGCCCTCTCCTGGGACATCTGAGATAGCATTGCTG A CATAAGGATCCTGCAATACGCGGTGCATTTGCGGGAAGA
PTPRC_p39	CGCAAACTGGTGCGGAAGGC A ACGCCTCTCATGTATCGCCTCAAACGTGTAACAGACGCCCAATGGGGAAACTGGGTCTGTAGGAAAGGTG A TAAGGCCACCTTGCGATAAGCGGTGCATTTGCGGGAAGA
PTPRC_p40	CGCAAACTGGTGCGGAAGGC A ACGCCTCTCATGTATCGCCTCATAAGGATCCTGCAATACGCAAGGCTGAGGGTGGTTGTCAATGGGGAAA A CAAACGTGTAACAGACGCCCCGGTGCATTTGCGGGAAGA
PTPRC_p41	CGCAAACTGGTGCGGAAGGC A ACGCCTCTCATGTATCGCCTAGGTAAGGCAGCAGAGCTGTGGTGTGCAAG A CATAAGGATCCTGCAATACGTAAGGCCACCTTGCGATAAGCGGTGCATTTGCGGGAAGA
PTPRC_p42	CGCAAACTGGTGCGGAAGGC A ACGCCTCTCATGTATCGCCTTAAGGCCACCTTGCGATAAGTTAAGGTAGGCATCTGAGGTGTTCGCTGTG A CAAACGTGTAACAGACGCCCCGGTGCATTTGCGGGAAGA
PTPRC_p43	CGCAAACTGGTGCGGAAGGC A ACGCCTCTCATGTATCGCCTTAAGGCCACCTTGCGATAAGGGCTCAGAGTGGTTGTTTCAGAGGCATTAA A CATAAGGATCCTGCAATACGCGGTGCATTTGCGGGAAGA
PTPRC_p44	CGCAAACTGGTGCGGAAGGC A CAAACGTGTAACAGACGCCCTTCCAGAAGGGCTCAGAGTGGTTGTTTCAG A ACGCCTCTCATGTATCGCCTCATAAGGATCCTGCAATACGCGGTGCATTTGCGGGAAGA
PTPRC_p45	CGCAAACTGGTGCGGAAGGC A CAAACGTGTAACAGACGCCCACGCCTCTCATGTATCGCCTTGTGGTTGAAATGACAGCGCTTCCAGAAGG A TAAGGCCACCTTGCGATAAGCGGTGCATTTGCGGGAAGA
PTPRC_p46	CGCAAACTGGTGCGGAAGGC A CAAACGTGTAACAGACGCCCCACATGTTGGCTTAGATGGAGTAGTAGCTA A CATAAGGATCCTGCAATACGACGCCTCTCATGTATCGCCTCGGTGCATTTGCGGGAAGA
PTPRC_p47	CGCAAACTGGTGCGGAAGGC A CAAACGTGTAACAGACGCCCCATAAGGATCCTGCAATACGGGTTATGCACCTCATTGTTTGTGCAAGTAT A TAAGGCCACCTTGCGATAAGCGGTGCATTTGCGGGAAGA
PTPRC_p48	CGCAAACTGGTGCGGAAGGC A CAAACGTGTAACAGACGCCCTAAGGCCACCTTGCGATAAGGAAACTTTTCAACCCCTGGTGGCACATCTA A ACGCCTCTCATGTATCGCCTCGGTGCATTTGCGGGAAGA
NAV1_p01	CGCAAACTGGTGCGGAAGGC A TGTACCAGTACGCAGCCGACCCAATGTCTCGTACGTGACCGTCATTTCCTAGACAACTGTGGTGAGGGAT A ACACGCTATAAAGGGTCGATCGGTGCATTTGCGGGAAGA
NAV1_p02	CGCAAACTGGTGCGGAAGGC A ACACGCTATAAAGGGTCGATGTGGCTCTCCCCATTGGTTGACATTAGATA A TCACATATCCGACCGGGATCTGTACCAGTACGCAGCCGACCGGTGCATTTGCGGGAAGA
NAV1_p03	CGCAAACTGGTGCGGAAGGC A ACACGCTATAAAGGGTCGATTCACATATCCGACCGGGATCAATTAAGGGACTCAGCTCAGGAACCTCTCC A CCAATGTCTCGTACGTGACCCGGTGCATTTGCGGGAAGA
NAV1_p04	CGCAAACTGGTGCGGAAGGC A ACACGCTATAAAGGGTCGATGTCCCACATTAGCCTCCAATGACCTAGTAT A TGTACCAGTACGCAGCCGACTCACATATCCGACCGGGATCCGGTGCATTTGCGGGAAGA
NAV1_p05	CGCAAACTGGTGCGGAAGGC A ACACGCTATAAAGGGTCGATAAACTGCTCTTGTGTGTGTGAGAGAGGGAG A TGTACCAGTACGCAGCCGACCCAATGTCTCGTACGTGACCCGGTGCATTTGCGGGAAGA
NAV1_p06	CGCAAACTGGTGCGGAAGGC A ACACGCTATAAAGGGTCGATAGGTAGGAAACAGCAACAGCAAACTGCTCT A CCAATGTCTCGTACGTGACCTCACATATCCGACCGGGATCCGGTGCATTTGCGGGAAGA
NAV1_p07	CGCAAACTGGTGCGGAAGGC A ACACGCTATAAAGGGTCGATCCAATGTCTCGTACGTGACCTAAGCACCGTAGAGCTGCCACAAAGCATAG A TGTACCAGTACGCAGCCGACCGGTGCATTTGCGGGAAGA
NAV1_p08	CGCAAACTGGTGCGGAAGGC A CCAATGTCTCGTACGTGACCTCACATATCCGACCGGGATCGCCTCTACCTTCCCAATGGTTAGACATGAA A TGTACCAGTACGCAGCCGACCGGTGCATTTGCGGGAAGA
NAV1_p09	CGCAAACTGGTGCGGAAGGC A CCAATGTCTCGTACGTGACCACTTGTAGCAGATTTGTCTTCCCTGCCAGC A TCACATATCCGACCGGGATCACACGCTATAAAGGGTCGATCGGTGCATTTGCGGGAAGA
NAV1_p10	CGCAAACTGGTGCGGAAGGC A CCAATGTCTCGTACGTGACCTGTACCAGTACGCAGCCGACATTGTAGGGTCTTCCCATGGACTTGTAGCA A TCACATATCCGACCGGGATCCGGTGCATTTGCGGGAAGA
NAV1_p11	CGCAAACTGGTGCGGAAGGC A CCAATGTCTCGTACGTGACCTGTACCAGTACGCAGCCGACGCAAACCAGGAAAACCAGAAGGCAAGACAT A ACACGCTATAAAGGGTCGATCGGTGCATTTGCGGGAAGA
NAV1_p12	CGCAAACTGGTGCGGAAGGC A CCAATGTCTCGTACGTGACCCAGAGAGCTAGAAGTGAAGAGATGGTGAGA A ACACGCTATAAAGGGTCGATTCACATATCCGACCGGGATCCGGTGCATTTGCGGGAAGA
NAV1_p13	CGCAAACTGGTGCGGAAGGC A CCAATGTCTCGTACGTGACCACACGCTATAAAGGGTCGATGAGTAGTGTGACCCTTGTTTCAGAGAGCTA A TGTACCAGTACGCAGCCGACCGGTGCATTTGCGGGAAGA
NAV1_p14	CGCAAACTGGTGCGGAAGGC A TCACATATCCGACCGGGATCCTGTAAGGGGTTATCCCTCTGAGTAGTGTG A TGTACCAGTACGCAGCCGACACACGCTATAAAGGGTCGATCGGTGCATTTGCGGGAAGA
NAV1_p15	CGCAAACTGGTGCGGAAGGC A TCACATATCCGACCGGGATCGCAGGCTACCATTTCTCTCTTCCTACTCTT A TGTACCAGTACGCAGCCGACCCAATGTCTCGTACGTGACCCGGTGCATTTGCGGGAAGA
NAV1_p16	CGCAAACTGGTGCGGAAGGC A TCACATATCCGACCGGGATCACACGCTATAAAGGGTCGATAAGTGAGGATGTGAGGTGTCTGTGAGAAGC A TGTACCAGTACGCAGCCGACCGGTGCATTTGCGGGAAGA
NAV1_p17	CGCAAACTGGTGCGGAAGGC A TCACATATCCGACCGGGATCACACGCTATAAAGGGTCGATTTCTATGTGGATGCCATCCCAAGTGAGGAT A CCAATGTCTCGTACGTGACCCGGTGCATTTGCGGGAAGA
NAV1_p18	CGCAAACTGGTGCGGAAGGC A TCACATATCCGACCGGGATCCCAATGTCTCGTACGTGACCGAGTCCCCTTCAGTCAGGCAAATTTTACCT A TGTACCAGTACGCAGCCGACCGGTGCATTTGCGGGAAGA
NAV1_p19	CGCAAACTGGTGCGGAAGGC A TCACATATCCGACCGGGATCCCAATGTCTCGTACGTGACCTCTTGACCTTGATTTGGAGGACTGAGTCCC A ACACGCTATAAAGGGTCGATCGGTGCATTTGCGGGAAGA
NAV1_p20	CGCAAACTGGTGCGGAAGGC A TGTACCAGTACGCAGCCGACCCCGCCCTCTCCAAATAATGGCAATAAAGA A TCACATATCCGACCGGGATCACACGCTATAAAGGGTCGATCGGTGCATTTGCGGGAAGA
NAV1_p21	CGCAAACTGGTGCGGAAGGC A TGTACCAGTACGCAGCCGACAAATGTGTGATTAGGACAATTCCCCCGCCC A TCACATATCCGACCGGGATCCCAATGTCTCGTACGTGACCCGGTGCATTTGCGGGAAGA
NAV1_p22	CGCAAACTGGTGCGGAAGGC A TGTACCAGTACGCAGCCGACACACGCTATAAAGGGTCGATGGGTCACTTCAGCACTTATTCCCTGTGTTA A TCACATATCCGACCGGGATCCGGTGCATTTGCGGGAAGA
NAV1_p23	CGCAAACTGGTGCGGAAGGC A TGTACCAGTACGCAGCCGACTATGATGAGGAACTGCGCTTGGTGATCTGG A ACACGCTATAAAGGGTCGATCCAATGTCTCGTACGTGACCCGGTGCATTTGCGGGAAGA
NAV1_p24	CGCAAACTGGTGCGGAAGGC A TGTACCAGTACGCAGCCGACATCCCATCACAGGGGTTGGCTTATGAAGTC A CCAATGTCTCGTACGTGACCTCACATATCCGACCGGGATCCGGTGCATTTGCGGGAAGA
NAV1_p25	CGCAAACTGGTGCGGAAGGC A TGTACCAGTACGCAGCCGACCCTCTGCAAAAGCCCATTTTTCCATCCCAT A CCAATGTCTCGTACGTGACCACACGCTATAAAGGGTCGATCGGTGCATTTGCGGGAAGA
NAV1_p26	CGCAAACTGGTGCGGAAGGC A ACACGCTATAAAGGGTCGATGAGCCATGAGCCAGAACTTGTGAGTAGTAT A TCACATATCCGACCGGGATCTGTACCAGTACGCAGCCGACCGGTGCATTTGCGGGAAGA
NAV1_p27	CGCAAACTGGTGCGGAAGGC A ACACGCTATAAAGGGTCGATTTACTATGGCCTTCTCAGTGGAGCCATGAG A TCACATATCCGACCGGGATCCCAATGTCTCGTACGTGACCCGGTGCATTTGCGGGAAGA
NAV1_p28	CGCAAACTGGTGCGGAAGGC A ACACGCTATAAAGGGTCGATTGTACCAGTACGCAGCCGACGCCCCATATATCCGTAGTCAGGTTGATTCA A TCACATATCCGACCGGGATCCGGTGCATTTGCGGGAAGA
NAV1_p29	CGCAAACTGGTGCGGAAGGC A ACACGCTATAAAGGGTCGATCCCTTCAAGGCTACATCTTCTGGGTTACTA A TGTACCAGTACGCAGCCGACCCAATGTCTCGTACGTGACCCGGTGCATTTGCGGGAAGA
NAV1_p30	CGCAAACTGGTGCGGAAGGC A ACACGCTATAAAGGGTCGATCCACCCTTGTCACAGAAAATTCTCCATGGT A CCAATGTCTCGTACGTGACCTCACATATCCGACCGGGATCCGGTGCATTTGCGGGAAGA
NAV1_p31	CGCAAACTGGTGCGGAAGGC A ACACGCTATAAAGGGTCGATTCACTCACTTACTTCCATGACCACCCTTGT A CCAATGTCTCGTACGTGACCTGTACCAGTACGCAGCCGACCGGTGCATTTGCGGGAAGA
NAV1_p32	CGCAAACTGGTGCGGAAGGC A CCAATGTCTCGTACGTGACCAGGAATGAGAAACCAGGGGATCACTCACTT A TCACATATCCGACCGGGATCTGTACCAGTACGCAGCCGACCGGTGCATTTGCGGGAAGA
NAV1_p33	CGCAAACTGGTGCGGAAGGC A CCAATGTCTCGTACGTGACCGCCATACTTTGCGAACCACTGCTTTAAGGA A TCACATATCCGACCGGGATCACACGCTATAAAGGGTCGATCGGTGCATTTGCGGGAAGA
NAV1_p34	CGCAAACTGGTGCGGAAGGC A CCAATGTCTCGTACGTGACCGATTCAGCAGATCTGGGATGGGATTGAGAA A TGTACCAGTACGCAGCCGACTCACATATCCGACCGGGATCCGGTGCATTTGCGGGAAGA
NAV1_p35	CGCAAACTGGTGCGGAAGGC A CCAATGTCTCGTACGTGACCCCGGGTCCTCTCATTAGAGTTTCTGATTCA A TGTACCAGTACGCAGCCGACACACGCTATAAAGGGTCGATCGGTGCATTTGCGGGAAGA
NAV1_p36	CGCAAACTGGTGCGGAAGGC A CCAATGTCTCGTACGTGACCGCTTATTAAAACGTGGATTGCCGGGTCCTC A ACACGCTATAAAGGGTCGATTCACATATCCGACCGGGATCCGGTGCATTTGCGGGAAGA
NAV1_p37	CGCAAACTGGTGCGGAAGGC A CCAATGTCTCGTACGTGACCACACGCTATAAAGGGTCGATGTGCATCAGAATCACCAGGAGGGCTTATTA A TGTACCAGTACGCAGCCGACCGGTGCATTTGCGGGAAGA
NAV1_p38	CGCAAACTGGTGCGGAAGGC A TCACATATCCGACCGGGATCGCCTCTCAGTGTGGGAACTCCAATACTATA A TGTACCAGTACGCAGCCGACACACGCTATAAAGGGTCGATCGGTGCATTTGCGGGAAGA
NAV1_p39	CGCAAACTGGTGCGGAAGGC A TCACATATCCGACCGGGATCTTCTTATTTTGGGCCCCAAAGCCTCTCAGT A TGTACCAGTACGCAGCCGACCCAATGTCTCGTACGTGACCCGGTGCATTTGCGGGAAGA
NAV1_p40	CGCAAACTGGTGCGGAAGGC A TCACATATCCGACCGGGATCCCTAACTTCCACCCAAAAGCACACATACCT A ACACGCTATAAAGGGTCGATTGTACCAGTACGCAGCCGACCGGTGCATTTGCGGGAAGA
NAV1_p41	CGCAAACTGGTGCGGAAGGC A TCACATATCCGACCGGGATCACACGCTATAAAGGGTCGATCCCCTTTGTGTGCCAGGTAGTAATTTCCAA A CCAATGTCTCGTACGTGACCCGGTGCATTTGCGGGAAGA
NAV1_p42	CGCAAACTGGTGCGGAAGGC A TCACATATCCGACCGGGATCCCAATGTCTCGTACGTGACCATTCGGCAGAAGAGCAATCTGGAAGAGACC A TGTACCAGTACGCAGCCGACCGGTGCATTTGCGGGAAGA
NAV1_p43	CGCAAACTGGTGCGGAAGGC A TCACATATCCGACCGGGATCTAAAGGAGAGGGATGTTGCTGGGAGAACAC A CCAATGTCTCGTACGTGACCACACGCTATAAAGGGTCGATCGGTGCATTTGCGGGAAGA
NAV1_p44	CGCAAACTGGTGCGGAAGGC A TGTACCAGTACGCAGCCGACTCACATATCCGACCGGGATCGGCCCAGCAGTGCCCTTTATAACTCAAATA A ACACGCTATAAAGGGTCGATCGGTGCATTTGCGGGAAGA
NAV1_p45	CGCAAACTGGTGCGGAAGGC A TGTACCAGTACGCAGCCGACTCACATATCCGACCGGGATCTGTTAGCTGCCATACAGAAGGAGGTTCTGG A CCAATGTCTCGTACGTGACCCGGTGCATTTGCGGGAAGA
NAV1_p46	CGCAAACTGGTGCGGAAGGC A TGTACCAGTACGCAGCCGACACACGCTATAAAGGGTCGATTCCTATGAGCTGAGTGGAGTGTGGATAAGG A TCACATATCCGACCGGGATCCGGTGCATTTGCGGGAAGA
NAV1_p47	CGCAAACTGGTGCGGAAGGC A TGTACCAGTACGCAGCCGACAAAGAGAGGAGGAGCACAAGGACTGAAGTG A ACACGCTATAAAGGGTCGATCCAATGTCTCGTACGTGACCCGGTGCATTTGCGGGAAGA
NAV1_p48	CGCAAACTGGTGCGGAAGGC A TGTACCAGTACGCAGCCGACCCAATGTCTCGTACGTGACCTGAGTACTTCTGTATCCAGGTCCTGCTGTG A TCACATATCCGACCGGGATCCGGTGCATTTGCGGGAAGA
PPP1R12B_p01	CGCAAACTGGTGCGGAAGGC A TGTACCAGTACGCAGCCGACCCAATGTCTCGTACGTGACCACTAAATTACTGTTGGGGCTCGAGTTGCCG A GGTACCTACTAAAGCGCCTACGGTGCATTTGCGGGAAGA
PPP1R12B_p02	CGCAAACTGGTGCGGAAGGC A GGTACCTACTAAAGCGCCTAGCAGCTGCTGCCAAAACTACCAACACTAAA A CAAACGTGTAACAGACGCCCTGTACCAGTACGCAGCCGACCGGTGCATTTGCGGGAAGA
PPP1R12B_p03	CGCAAACTGGTGCGGAAGGC A GGTACCTACTAAAGCGCCTAATCAGCACCTCTTGCCAGAAGCTTTCTCAC A CAAACGTGTAACAGACGCCCCCAATGTCTCGTACGTGACCCGGTGCATTTGCGGGAAGA
PPP1R12B_p04	CGCAAACTGGTGCGGAAGGC A GGTACCTACTAAAGCGCCTATGTACCAGTACGCAGCCGACTTTCATCAATACATGCCTGGTGCAGGGCTG A CAAACGTGTAACAGACGCCCCGGTGCATTTGCGGGAAGA
PPP1R12B_p05	CGCAAACTGGTGCGGAAGGC A GGTACCTACTAAAGCGCCTAGTTCTCCACCAGAAACTTCACCATGTCCAA A TGTACCAGTACGCAGCCGACCCAATGTCTCGTACGTGACCCGGTGCATTTGCGGGAAGA
PPP1R12B_p06	CGCAAACTGGTGCGGAAGGC A GGTACCTACTAAAGCGCCTACCAATGTCTCGTACGTGACCCTTGCTGGTTTACATTGGCTCTGTTCTCCA A CAAACGTGTAACAGACGCCCCGGTGCATTTGCGGGAAGA
PPP1R12B_p07	CGCAAACTGGTGCGGAAGGC A GGTACCTACTAAAGCGCCTATATGTTGAGATAGCCACAGGAAGCTGCTGC A CCAATGTCTCGTACGTGACCTGTACCAGTACGCAGCCGACCGGTGCATTTGCGGGAAGA
PPP1R12B_p08	CGCAAACTGGTGCGGAAGGC A CCAATGTCTCGTACGTGACCCTATTGACAATACCTACACTGGCTCCGTGA A CAAACGTGTAACAGACGCCCTGTACCAGTACGCAGCCGACCGGTGCATTTGCGGGAAGA
PPP1R12B_p09	CGCAAACTGGTGCGGAAGGC A CCAATGTCTCGTACGTGACCCAAACGTGTAACAGACGCCCGGTCAGAGGGAACTTCACCTTCACTATTGA A GGTACCTACTAAAGCGCCTACGGTGCATTTGCGGGAAGA
PPP1R12B_p10	CGCAAACTGGTGCGGAAGGC A CCAATGTCTCGTACGTGACCTGTACCAGTACGCAGCCGACAAGATCCTTCATGGCTGGCTCTTCTGCAAG A CAAACGTGTAACAGACGCCCCGGTGCATTTGCGGGAAGA
PPP1R12B_p11	CGCAAACTGGTGCGGAAGGC A CCAATGTCTCGTACGTGACCTGTACCAGTACGCAGCCGACTCCTCTATTTTCCCACTGTTGAGCCACTGG A GGTACCTACTAAAGCGCCTACGGTGCATTTGCGGGAAGA
PPP1R12B_p12	CGCAAACTGGTGCGGAAGGC A CCAATGTCTCGTACGTGACCGGTACCTACTAAAGCGCCTAAAAGTCTGAGGACTTCAGAGTAGCCCTTGG A CAAACGTGTAACAGACGCCCCGGTGCATTTGCGGGAAGA
PPP1R12B_p13	CGCAAACTGGTGCGGAAGGC A CCAATGTCTCGTACGTGACCCCACATCAAATGGTGTCTGGCCCAGTTTAT A GGTACCTACTAAAGCGCCTATGTACCAGTACGCAGCCGACCGGTGCATTTGCGGGAAGA
PPP1R12B_p14	CGCAAACTGGTGCGGAAGGC A CAAACGTGTAACAGACGCCCTTCTTCTGGAGCAACTCCAAATGCTCCACG A TGTACCAGTACGCAGCCGACGGTACCTACTAAAGCGCCTACGGTGCATTTGCGGGAAGA
PPP1R12B_p15	CGCAAACTGGTGCGGAAGGC A CAAACGTGTAACAGACGCCCTGTACCAGTACGCAGCCGACCACTTCGAAGCACATTCTGCTTCTTCTGGA A CCAATGTCTCGTACGTGACCCGGTGCATTTGCGGGAAGA
PPP1R12B_p16	CGCAAACTGGTGCGGAAGGC A CAAACGTGTAACAGACGCCCGGTACCTACTAAAGCGCCTACCCACTCTGAATCTTGCTGTTCAGATCTGA A TGTACCAGTACGCAGCCGACCGGTGCATTTGCGGGAAGA
PPP1R12B_p17	CGCAAACTGGTGCGGAAGGC A CAAACGTGTAACAGACGCCCGGTACCTACTAAAGCGCCTATGGTGCTGGTATCTGCTCTGTGATACTACT A CCAATGTCTCGTACGTGACCCGGTGCATTTGCGGGAAGA
PPP1R12B_p18	CGCAAACTGGTGCGGAAGGC A CAAACGTGTAACAGACGCCCCCAATGTCTCGTACGTGACCAGGCAGAGAAGGTATTTTGAGCTGGTGCTG A TGTACCAGTACGCAGCCGACCGGTGCATTTGCGGGAAGA
PPP1R12B_p19	CGCAAACTGGTGCGGAAGGC A CAAACGTGTAACAGACGCCCCCAATGTCTCGTACGTGACCGGCTCTTCTGGCTTGTTAAAAAGGCCAGAA A GGTACCTACTAAAGCGCCTACGGTGCATTTGCGGGAAGA
PPP1R12B_p20	CGCAAACTGGTGCGGAAGGC A TGTACCAGTACGCAGCCGACCAAACGTGTAACAGACGCCCCTCAGTCCCAATCTCCATGAAGAAGGAGAT A GGTACCTACTAAAGCGCCTACGGTGCATTTGCGGGAAGA
PPP1R12B_p21	CGCAAACTGGTGCGGAAGGC A TGTACCAGTACGCAGCCGACATGTTGTGGCTGCCAGTTTTTCTCAGTCCC A CAAACGTGTAACAGACGCCCCCAATGTCTCGTACGTGACCCGGTGCATTTGCGGGAAGA
PPP1R12B_p22	CGCAAACTGGTGCGGAAGGC A TGTACCAGTACGCAGCCGACGGTACCTACTAAAGCGCCTATTATAGGTTCCCTGGAATTGGCCACCTCAC A CAAACGTGTAACAGACGCCCCGGTGCATTTGCGGGAAGA
PPP1R12B_p23	CGCAAACTGGTGCGGAAGGC A TGTACCAGTACGCAGCCGACATAGATGGAAGAGCCTCGGTCCCTTATAGG A GGTACCTACTAAAGCGCCTACCAATGTCTCGTACGTGACCCGGTGCATTTGCGGGAAGA
PPP1R12B_p24	CGCAAACTGGTGCGGAAGGC A TGTACCAGTACGCAGCCGACCCAATGTCTCGTACGTGACCAGTAGAGCAGAAATCCGAGGGCTTGAAGAG A CAAACGTGTAACAGACGCCCCGGTGCATTTGCGGGAAGA
PPP1R12B_p25	CGCAAACTGGTGCGGAAGGC A TGTACCAGTACGCAGCCGACCCAATGTCTCGTACGTGACCCCCTCCCAAACTGCACCTTATCTTTGTTGT A GGTACCTACTAAAGCGCCTACGGTGCATTTGCGGGAAGA
PPP1R12B_p26	CGCAAACTGGTGCGGAAGGC A GGTACCTACTAAAGCGCCTACAAACGTGTAACAGACGCCCAAAACTGCCTTGGAATTCCCCCATACCCTC A TGTACCAGTACGCAGCCGACCGGTGCATTTGCGGGAAGA
PPP1R12B_p27	CGCAAACTGGTGCGGAAGGC A GGTACCTACTAAAGCGCCTACAAACGTGTAACAGACGCCCCTTCCGGGGTGCTAGTGAACTAATATAGCT A CCAATGTCTCGTACGTGACCCGGTGCATTTGCGGGAAGA
PPP1R12B_p28	CGCAAACTGGTGCGGAAGGC A GGTACCTACTAAAGCGCCTAAATATCACTTGTGCTGTTGAGCTTCCGGGG A TGTACCAGTACGCAGCCGACCAAACGTGTAACAGACGCCCCGGTGCATTTGCGGGAAGA
PPP1R12B_p29	CGCAAACTGGTGCGGAAGGC A GGTACCTACTAAAGCGCCTATGTACCAGTACGCAGCCGACGAGCCACTCCTCACTAGATTAACAGCTGAT A CCAATGTCTCGTACGTGACCCGGTGCATTTGCGGGAAGA
PPP1R12B_p30	CGCAAACTGGTGCGGAAGGC A GGTACCTACTAAAGCGCCTACTGTCCTTCTCTAAACACTGGAGCCCATTT A CCAATGTCTCGTACGTGACCCAAACGTGTAACAGACGCCCCGGTGCATTTGCGGGAAGA
PPP1R12B_p31	CGCAAACTGGTGCGGAAGGC A GGTACCTACTAAAGCGCCTACCAATGTCTCGTACGTGACCTTTCAACAAACAGGTGGCCACTCCTCTGAC A TGTACCAGTACGCAGCCGACCGGTGCATTTGCGGGAAGA
PPP1R12B_p32	CGCAAACTGGTGCGGAAGGC A CCAATGTCTCGTACGTGACCCAAACGTGTAACAGACGCCCGCAGCAACTTTCCCAGAAGCCCAATTTTCA A TGTACCAGTACGCAGCCGACCGGTGCATTTGCGGGAAGA
PPP1R12B_p33	CGCAAACTGGTGCGGAAGGC A CCAATGTCTCGTACGTGACCATCTCAGACACACCTTGCCACACACTTGTG A CAAACGTGTAACAGACGCCCGGTACCTACTAAAGCGCCTACGGTGCATTTGCGGGAAGA
PPP1R12B_p34	CGCAAACTGGTGCGGAAGGC A CCAATGTCTCGTACGTGACCTGTACCAGTACGCAGCCGACAGGTGAAAGCAGGTCAAGCTATCTCAGACA A CAAACGTGTAACAGACGCCCCGGTGCATTTGCGGGAAGA
PPP1R12B_p35	CGCAAACTGGTGCGGAAGGC A CCAATGTCTCGTACGTGACCGGAATGGCAAGGAACTCTATTGCCAGATCA A TGTACCAGTACGCAGCCGACGGTACCTACTAAAGCGCCTACGGTGCATTTGCGGGAAGA
PPP1R12B_p36	CGCAAACTGGTGCGGAAGGC A CCAATGTCTCGTACGTGACCGGTACCTACTAAAGCGCCTACCTGTGCCTCTGATTTCCATAAAACCAGGA A CAAACGTGTAACAGACGCCCCGGTGCATTTGCGGGAAGA
PPP1R12B_p37	CGCAAACTGGTGCGGAAGGC A CCAATGTCTCGTACGTGACCATTCCCCAGAACACCCAGATCAACTTCCTG A GGTACCTACTAAAGCGCCTATGTACCAGTACGCAGCCGACCGGTGCATTTGCGGGAAGA
PPP1R12B_p38	CGCAAACTGGTGCGGAAGGC A CAAACGTGTAACAGACGCCCCACACTGGAGTTAGCATCCAAACACAGAGT A TGTACCAGTACGCAGCCGACGGTACCTACTAAAGCGCCTACGGTGCATTTGCGGGAAGA
PPP1R12B_p39	CGCAAACTGGTGCGGAAGGC A CAAACGTGTAACAGACGCCCTGTACCAGTACGCAGCCGACTTGCTGATGTCTCAACTCAGCACACTGGAG A CCAATGTCTCGTACGTGACCCGGTGCATTTGCGGGAAGA
PPP1R12B_p40	CGCAAACTGGTGCGGAAGGC A CAAACGTGTAACAGACGCCCAGATAGGACCTGCTGCTTCTGACATTCCAG A GGTACCTACTAAAGCGCCTATGTACCAGTACGCAGCCGACCGGTGCATTTGCGGGAAGA
PPP1R12B_p41	CGCAAACTGGTGCGGAAGGC A CAAACGTGTAACAGACGCCCCTGGGGGAGAATCAGACTGAGATTTCCTAT A GGTACCTACTAAAGCGCCTACCAATGTCTCGTACGTGACCCGGTGCATTTGCGGGAAGA
PPP1R12B_p42	CGCAAACTGGTGCGGAAGGC A CAAACGTGTAACAGACGCCCCCAATGTCTCGTACGTGACCAAAGTCTTTCATGTCGGAGCGTCTTGGCAG A TGTACCAGTACGCAGCCGACCGGTGCATTTGCGGGAAGA
PPP1R12B_p43	CGCAAACTGGTGCGGAAGGC A CAAACGTGTAACAGACGCCCCTACCTCCCGATTCCAACCTAGAAAGTCTT A CCAATGTCTCGTACGTGACCGGTACCTACTAAAGCGCCTACGGTGCATTTGCGGGAAGA
PPP1R12B_p44	CGCAAACTGGTGCGGAAGGC A TGTACCAGTACGCAGCCGACCAAACGTGTAACAGACGCCCGGTCACCGTAAGAATCACTGGTTGTAGGAT A GGTACCTACTAAAGCGCCTACGGTGCATTTGCGGGAAGA
PPP1R12B_p45	CGCAAACTGGTGCGGAAGGC A TGTACCAGTACGCAGCCGACCTGGTGGAGGTTCTTCATTTCTTCCTCCAT A CAAACGTGTAACAGACGCCCCCAATGTCTCGTACGTGACCCGGTGCATTTGCGGGAAGA
PPP1R12B_p46	CGCAAACTGGTGCGGAAGGC A TGTACCAGTACGCAGCCGACGGTACCTACTAAAGCGCCTAGCAGTTGCTCGTTCATCTGCTTCAAGGTTT A CAAACGTGTAACAGACGCCCCGGTGCATTTGCGGGAAGA
PPP1R12B_p47	CGCAAACTGGTGCGGAAGGC A TGTACCAGTACGCAGCCGACTGAGTTGGAGAGTAGGGGCAAGAACTAGAG A GGTACCTACTAAAGCGCCTACCAATGTCTCGTACGTGACCCGGTGCATTTGCGGGAAGA
PPP1R12B_p48	CGCAAACTGGTGCGGAAGGC A TGTACCAGTACGCAGCCGACTTCTGTTAACACCTGGAGTAGTGGAGGAGG A CCAATGTCTCGTACGTGACCCAAACGTGTAACAGACGCCCCGGTGCATTTGCGGGAAGA
FMOD_p01	CGCAAACTGGTGCGGAAGGC A TCACATATCCGACCGGGATCGGTACCTACTAAAGCGCCTAATTGATCTAAGCCTGAGGTTGGCTGTCTCC A AATGCTTAGTCAACGAGTTCCGGTGCATTTGCGGGAAGA
FMOD_p02	CGCAAACTGGTGCGGAAGGC A AATGCTTAGTCAACGAGTTCATGCCACTCGGATATTTCTACTGTCTCCTCCCACATCAGGTCATGAATAT A TCACATATCCGACCGGGATCCGGTGCATTTGCGGGAAGA
FMOD_p03	CGCAAACTGGTGCGGAAGGC A AATGCTTAGTCAACGAGTTCATGCCACTCGGATATTTCTAATCATCATGCTGGTGACCTCCAATCTGGTG A GGTACCTACTAAAGCGCCTACGGTGCATTTGCGGGAAGA
FMOD_p04	CGCAAACTGGTGCGGAAGGC A AATGCTTAGTCAACGAGTTCAGGGGTGAGGTTAGGGAGGTATAGAAGTGA A TCACATATCCGACCGGGATCATGCCACTCGGATATTTCTACGGTGCATTTGCGGGAAGA
FMOD_p05	CGCAAACTGGTGCGGAAGGC A AATGCTTAGTCAACGAGTTCATAGAAGTGACTCCTGGTGTCCTTTCACCC A TCACATATCCGACCGGGATCGGTACCTACTAAAGCGCCTACGGTGCATTTGCGGGAAGA
FMOD_p06	CGCAAACTGGTGCGGAAGGC A AATGCTTAGTCAACGAGTTCAGACACAGTGTGGGTTGTCTCCACAGGTTG A GGTACCTACTAAAGCGCCTAATGCCACTCGGATATTTCTACGGTGCATTTGCGGGAAGA
FMOD_p07	CGCAAACTGGTGCGGAAGGC A AATGCTTAGTCAACGAGTTCGGTACCTACTAAAGCGCCTAATGCCTTGGGGTCTCCTGACTCTGCTTAAG A TCACATATCCGACCGGGATCCGGTGCATTTGCGGGAAGA
FMOD_p08	CGCAAACTGGTGCGGAAGGC A GGTACCTACTAAAGCGCCTATCTGCTTAAGGCACAGAAGAGGCATCTGTG A ATGCCACTCGGATATTTCTATCACATATCCGACCGGGATCCGGTGCATTTGCGGGAAGA
FMOD_p09	CGCAAACTGGTGCGGAAGGC A GGTACCTACTAAAGCGCCTAAGTGGGTGAAGTGGATTTCAGAAGAGGCAG A ATGCCACTCGGATATTTCTAAATGCTTAGTCAACGAGTTCCGGTGCATTTGCGGGAAGA
FMOD_p10	CGCAAACTGGTGCGGAAGGC A GGTACCTACTAAAGCGCCTATCACATATCCGACCGGGATCGGCAGCTGGGCAAGAGGTATATTTTGAGAA A ATGCCACTCGGATATTTCTACGGTGCATTTGCGGGAAGA
FMOD_p11	CGCAAACTGGTGCGGAAGGC A GGTACCTACTAAAGCGCCTATCACATATCCGACCGGGATCAAGCAACAAATGGGAGCCCAGAGTAACTGC A AATGCTTAGTCAACGAGTTCCGGTGCATTTGCGGGAAGA
FMOD_p12	CGCAAACTGGTGCGGAAGGC A GGTACCTACTAAAGCGCCTAGCTCACAGACAGCCAGGGATTGTTAGAAAA A AATGCTTAGTCAACGAGTTCATGCCACTCGGATATTTCTACGGTGCATTTGCGGGAAGA
FMOD_p13	CGCAAACTGGTGCGGAAGGC A GGTACCTACTAAAGCGCCTAAATGCTTAGTCAACGAGTTCCCATGCCACTTTTGAAGTTCCATGACCTCA A TCACATATCCGACCGGGATCCGGTGCATTTGCGGGAAGA
FMOD_p14	CGCAAACTGGTGCGGAAGGC A ATGCCACTCGGATATTTCTATCACATATCCGACCGGGATCGATCATTGGGAAGAACTTAAGAGCCGTGAG A AATGCTTAGTCAACGAGTTCCGGTGCATTTGCGGGAAGA
FMOD_p15	CGCAAACTGGTGCGGAAGGC A ATGCCACTCGGATATTTCTATCACATATCCGACCGGGATCGAGCCGTGAGATTTATGGGGTTGGAACATC A GGTACCTACTAAAGCGCCTACGGTGCATTTGCGGGAAGA
FMOD_p16	CGCAAACTGGTGCGGAAGGC A ATGCCACTCGGATATTTCTAAATGCTTAGTCAACGAGTTCTTGGAACATCCAGGGATCCTTCCATCTACC A TCACATATCCGACCGGGATCCGGTGCATTTGCGGGAAGA
FMOD_p17	CGCAAACTGGTGCGGAAGGC A ATGCCACTCGGATATTTCTATACCACCACTTCTGTCCCTGGAAAAGAGTG A AATGCTTAGTCAACGAGTTCGGTACCTACTAAAGCGCCTACGGTGCATTTGCGGGAAGA
FMOD_p18	CGCAAACTGGTGCGGAAGGC A ATGCCACTCGGATATTTCTAAAAGAGTGAGCTTCTGCCTATGTCCTCAGC A GGTACCTACTAAAGCGCCTATCACATATCCGACCGGGATCCGGTGCATTTGCGGGAAGA
FMOD_p19	CGCAAACTGGTGCGGAAGGC A ATGCCACTCGGATATTTCTAGGTACCTACTAAAGCGCCTAACCTACAGGAAAGAAGACTACAGAGGGTGC A AATGCTTAGTCAACGAGTTCCGGTGCATTTGCGGGAAGA
FMOD_p20	CGCAAACTGGTGCGGAAGGC A TCACATATCCGACCGGGATCTGGACCTTCCAGCAAAAGCCAAACCAAACC A ATGCCACTCGGATATTTCTAAATGCTTAGTCAACGAGTTCCGGTGCATTTGCGGGAAGA
FMOD_p21	CGCAAACTGGTGCGGAAGGC A TCACATATCCGACCGGGATCATGCCACTCGGATATTTCTAAAACCAAACCATCAAGCCAAATGCCACGGG A GGTACCTACTAAAGCGCCTACGGTGCATTTGCGGGAAGA
FMOD_p22	CGCAAACTGGTGCGGAAGGC A TCACATATCCGACCGGGATCGAAGCTGCTGATGGAGAACTCATTGATCCT A AATGCTTAGTCAACGAGTTCATGCCACTCGGATATTTCTACGGTGCATTTGCGGGAAGA
FMOD_p23	CGCAAACTGGTGCGGAAGGC A TCACATATCCGACCGGGATCAATGCTTAGTCAACGAGTTCGCTGCTGATGGAGAACTCTCAAGTTGAACT A GGTACCTACTAAAGCGCCTACGGTGCATTTGCGGGAAGA
FMOD_p24	CGCAAACTGGTGCGGAAGGC A TCACATATCCGACCGGGATCGGTACCTACTAAAGCGCCTACATTGATCCTATTGCCTTGGAGGTAGAGGT A ATGCCACTCGGATATTTCTACGGTGCATTTGCGGGAAGA
FMOD_p25	CGCAAACTGGTGCGGAAGGC A TCACATATCCGACCGGGATCTCAAGGAGGCTGCTGGAATTGAAGGTGTTG A GGTACCTACTAAAGCGCCTAAATGCTTAGTCAACGAGTTCCGGTGCATTTGCGGGAAGA
FMOD_p26	CGCAAACTGGTGCGGAAGGC A AATGCTTAGTCAACGAGTTCATGCCACTCGGATATTTCTAATTGTTGGTTAGACTGTTGTGGGACAGCCG A TCACATATCCGACCGGGATCCGGTGCATTTGCGGGAAGA
FMOD_p27	CGCAAACTGGTGCGGAAGGC A AATGCTTAGTCAACGAGTTCTAGCTATCGGGGACGGTGTAGACATTGTTG A ATGCCACTCGGATATTTCTAGGTACCTACTAAAGCGCCTACGGTGCATTTGCGGGAAGA
FMOD_p28	CGCAAACTGGTGCGGAAGGC A AATGCTTAGTCAACGAGTTCTGTTGTGCTCCATGTACAGCTGCTCAAGAG A TCACATATCCGACCGGGATCATGCCACTCGGATATTTCTACGGTGCATTTGCGGGAAGA
FMOD_p29	CGCAAACTGGTGCGGAAGGC A AATGCTTAGTCAACGAGTTCAGGCACCTTCCGAAGGTGGTTATAACTCAG A TCACATATCCGACCGGGATCGGTACCTACTAAAGCGCCTACGGTGCATTTGCGGGAAGA
FMOD_p30	CGCAAACTGGTGCGGAAGGC A AATGCTTAGTCAACGAGTTCATAACTCAGGTCCAGCAAGATCAGTGACCG A GGTACCTACTAAAGCGCCTAATGCCACTCGGATATTTCTACGGTGCATTTGCGGGAAGA
FMOD_p31	CGCAAACTGGTGCGGAAGGC A AATGCTTAGTCAACGAGTTCATGGAACTGCCCACTTCCTGGATCTCATTG A GGTACCTACTAAAGCGCCTATCACATATCCGACCGGGATCCGGTGCATTTGCGGGAAGA
FMOD_p32	CGCAAACTGGTGCGGAAGGC A GGTACCTACTAAAGCGCCTAATGCCACTCGGATATTTCTAATCTCATTGTGTTGGAGGTACAAGGCCGTG A TCACATATCCGACCGGGATCCGGTGCATTTGCGGGAAGA
FMOD_p33	CGCAAACTGGTGCGGAAGGC A GGTACCTACTAAAGCGCCTAGAGGTGATCTGGTTGTTCTGGAAGTACACA A ATGCCACTCGGATATTTCTAAATGCTTAGTCAACGAGTTCCGGTGCATTTGCGGGAAGA
FMOD_p34	CGCAAACTGGTGCGGAAGGC A GGTACCTACTAAAGCGCCTATCACATATCCGACCGGGATCTACACATACTTCATGCGGGAGGGAACGAAG A ATGCCACTCGGATATTTCTACGGTGCATTTGCGGGAAGA
FMOD_p35	CGCAAACTGGTGCGGAAGGC A GGTACCTACTAAAGCGCCTATCACATATCCGACCGGGATCTTGAGGTTGCGATTGTCACAGTACATGGCC A AATGCTTAGTCAACGAGTTCCGGTGCATTTGCGGGAAGA
FMOD_p36	CGCAAACTGGTGCGGAAGGC A GGTACCTACTAAAGCGCCTAAATGCTTAGTCAACGAGTTCTAAGGGTCATAGGGATCGTAGTAGGTGGAC A ATGCCACTCGGATATTTCTACGGTGCATTTGCGGGAAGA
FMOD_p37	CGCAAACTGGTGCGGAAGGC A GGTACCTACTAAAGCGCCTAACCACCAATGAGGGTCATCTTCATACTGGG A AATGCTTAGTCAACGAGTTCTCACATATCCGACCGGGATCCGGTGCATTTGCGGGAAGA
FMOD_p38	CGCAAACTGGTGCGGAAGGC A ATGCCACTCGGATATTTCTATCACATATCCGACCGGGATCGGAGGTCCACTGCATTTTGTCTCTCAAGTT A AATGCTTAGTCAACGAGTTCCGGTGCATTTGCGGGAAGA
FMOD_p39	CGCAAACTGGTGCGGAAGGC A ATGCCACTCGGATATTTCTAAACTTTTCAGAGAGTGACCACGTCCCTCTG A TCACATATCCGACCGGGATCGGTACCTACTAAAGCGCCTACGGTGCATTTGCGGGAAGA
FMOD_p40	CGCAAACTGGTGCGGAAGGC A ATGCCACTCGGATATTTCTAGAGAGAGGAAGAGAGAGAGGAGTGAAAGAG A AATGCTTAGTCAACGAGTTCTCACATATCCGACCGGGATCCGGTGCATTTGCGGGAAGA
FMOD_p41	CGCAAACTGGTGCGGAAGGC A ATGCCACTCGGATATTTCTAAGTGAAAGAGTCTACTGAGAGTGTGCGTGC A AATGCTTAGTCAACGAGTTCGGTACCTACTAAAGCGCCTACGGTGCATTTGCGGGAAGA
FMOD_p42	CGCAAACTGGTGCGGAAGGC A ATGCCACTCGGATATTTCTAGGTACCTACTAAAGCGCCTAGGGTCCCGCCCCAAATTCCTAATCAAATAT A TCACATATCCGACCGGGATCCGGTGCATTTGCGGGAAGA
FMOD_p43	CGCAAACTGGTGCGGAAGGC A ATGCCACTCGGATATTTCTAAATATTGTGAAAAGGGGCTGAGGAACCCGG A GGTACCTACTAAAGCGCCTAAATGCTTAGTCAACGAGTTCCGGTGCATTTGCGGGAAGA
FMOD_p44	CGCAAACTGGTGCGGAAGGC A TCACATATCCGACCGGGATCATCCTGGTTTTTTTCAGCTCTGCTGCAGGG A ATGCCACTCGGATATTTCTAAATGCTTAGTCAACGAGTTCCGGTGCATTTGCGGGAAGA
FMOD_p45	CGCAAACTGGTGCGGAAGGC A TCACATATCCGACCGGGATCGTCCGCCTGACGCTATAAAAACCACCTTTT A ATGCCACTCGGATATTTCTAGGTACCTACTAAAGCGCCTACGGTGCATTTGCGGGAAGA
FMOD_p46	CGCAAACTGGTGCGGAAGGC A TCACATATCCGACCGGGATCTTATCTTCCCTGAAACATTGGCAGCCCTGG A AATGCTTAGTCAACGAGTTCATGCCACTCGGATATTTCTACGGTGCATTTGCGGGAAGA
FMOD_p47	CGCAAACTGGTGCGGAAGGC A TCACATATCCGACCGGGATCTTTCTGCTGAATGAGTTAGTGGCGCCCTAG A AATGCTTAGTCAACGAGTTCGGTACCTACTAAAGCGCCTACGGTGCATTTGCGGGAAGA
FMOD_p48	CGCAAACTGGTGCGGAAGGC A TCACATATCCGACCGGGATCGGCGCCCTAGAAGTTATTTGTACAGTCTCT A GGTACCTACTAAAGCGCCTAATGCCACTCGGATATTTCTACGGTGCATTTGCGGGAAGA
CD34_p01	CGCAAACTGGTGCGGAAGGC A GTCTAAGGACATCGACATATTACCGCGGCTTAGTAGTTGAACAGAAGAGGCAGCTGGTGATAAGGGTTAG A ACGCCTCTCATGTATCGCCTCGGTGCATTTGCGGGAAGA
CD34_p02	CGCAAACTGGTGCGGAAGGC A ACGCCTCTCATGTATCGCCTAAGAGGCAGCTGGTGATAAGGGTTAGGAGC A ATGCCACTCGGATATTTCTAGTCTAAGGACATCGACATATCGGTGCATTTGCGGGAAGA
CD34_p03	CGCAAACTGGTGCGGAAGGC A ACGCCTCTCATGTATCGCCTATGCCACTCGGATATTTCTATAGGAGCTGATCTGGGCTATGACCATATGG A TACCGCGGCTTAGTAGTTGACGGTGCATTTGCGGGAAGA
CD34_p04	CGCAAACTGGTGCGGAAGGC A ACGCCTCTCATGTATCGCCTGTCTAAGGACATCGACATATAGACAGAAAAGCATCTGTTGGGGGACTGAG A ATGCCACTCGGATATTTCTACGGTGCATTTGCGGGAAGA
CD34_p05	CGCAAACTGGTGCGGAAGGC A ACGCCTCTCATGTATCGCCTGTCTAAGGACATCGACATATGAAGCCATGGAGATCAGAGGATAAGGCTAG A TACCGCGGCTTAGTAGTTGACGGTGCATTTGCGGGAAGA
CD34_p06	CGCAAACTGGTGCGGAAGGC A ACGCCTCTCATGTATCGCCTCAGCCTCAGAGGAAGAGGATTTTTCGGAAG A TACCGCGGCTTAGTAGTTGAATGCCACTCGGATATTTCTACGGTGCATTTGCGGGAAGA
CD34_p07	CGCAAACTGGTGCGGAAGGC A ACGCCTCTCATGTATCGCCTTTTTCGGAAGAGTACAGGTGAGAGGCTCAG A TACCGCGGCTTAGTAGTTGAGTCTAAGGACATCGACATATCGGTGCATTTGCGGGAAGA
CD34_p08	CGCAAACTGGTGCGGAAGGC A TACCGCGGCTTAGTAGTTGAATGGTCCTGCCTACTTTGATCCAGAGGGAG A ATGCCACTCGGATATTTCTAGTCTAAGGACATCGACATATCGGTGCATTTGCGGGAAGA
CD34_p09	CGCAAACTGGTGCGGAAGGC A TACCGCGGCTTAGTAGTTGACAGAGGGAGAAAAAGGAGCCCAAAAAGAGT A ATGCCACTCGGATATTTCTAACGCCTCTCATGTATCGCCTCGGTGCATTTGCGGGAAGA
CD34_p10	CGCAAACTGGTGCGGAAGGC A TACCGCGGCTTAGTAGTTGAGTCTAAGGACATCGACATATAAAAGAGTTTCTGTGTGGCCCCAGAGAGAC A ATGCCACTCGGATATTTCTACGGTGCATTTGCGGGAAGA
CD34_p11	CGCAAACTGGTGCGGAAGGC A TACCGCGGCTTAGTAGTTGAGTCTAAGGACATCGACATATCAGAGAGACTAGAACTGAGCTGTTTGTCCT A ACGCCTCTCATGTATCGCCTCGGTGCATTTGCGGGAAGA
CD34_p12	CGCAAACTGGTGCGGAAGGC A TACCGCGGCTTAGTAGTTGATGTCCTAAAACTTGGGAGGCCTGTTCTAGG A ACGCCTCTCATGTATCGCCTATGCCACTCGGATATTTCTACGGTGCATTTGCGGGAAGA
CD34_p13	CGCAAACTGGTGCGGAAGGC A TACCGCGGCTTAGTAGTTGAACGCCTCTCATGTATCGCCTAACTGTGCAGGACTCTGCAAATGGTAGAGG A GTCTAAGGACATCGACATATCGGTGCATTTGCGGGAAGA
CD34_p14	CGCAAACTGGTGCGGAAGGC A ATGCCACTCGGATATTTCTAAACTTAGAGAACAAGGGAGGAGCTGGTGAC A GTCTAAGGACATCGACATATACGCCTCTCATGTATCGCCTCGGTGCATTTGCGGGAAGA
CD34_p15	CGCAAACTGGTGCGGAAGGC A ATGCCACTCGGATATTTCTAGTCTAAGGACATCGACATATTTGGAGGAGAGATGAGGGAAGTGGTTCAAG A TACCGCGGCTTAGTAGTTGACGGTGCATTTGCGGGAAGA
CD34_p16	CGCAAACTGGTGCGGAAGGC A ATGCCACTCGGATATTTCTAACGCCTCTCATGTATCGCCTGTGGTTCAAGGCAACACGTTTTTCTGGCTA A GTCTAAGGACATCGACATATCGGTGCATTTGCGGGAAGA
CD34_p17	CGCAAACTGGTGCGGAAGGC A ATGCCACTCGGATATTTCTACAGGTGCAAAAGGTTACTTTGGTTTCCTCA A ACGCCTCTCATGTATCGCCTTACCGCGGCTTAGTAGTTGACGGTGCATTTGCGGGAAGA
CD34_p18	CGCAAACTGGTGCGGAAGGC A ATGCCACTCGGATATTTCTATACCGCGGCTTAGTAGTTGATAGAAAAGCTCATCTTTCCCCTGGGGGTTC A GTCTAAGGACATCGACATATCGGTGCATTTGCGGGAAGA
CD34_p19	CGCAAACTGGTGCGGAAGGC A ATGCCACTCGGATATTTCTATACCGCGGCTTAGTAGTTGATTTACCCAAAGAAGACCAGAGTCTGGCTCC A ACGCCTCTCATGTATCGCCTCGGTGCATTTGCGGGAAGA
CD34_p20	CGCAAACTGGTGCGGAAGGC A GTCTAAGGACATCGACATATATGTGTAAAGGACAGGAGTTTACCTGCCCC A ATGCCACTCGGATATTTCTAACGCCTCTCATGTATCGCCTCGGTGCATTTGCGGGAAGA
CD34_p21	CGCAAACTGGTGCGGAAGGC A GTCTAAGGACATCGACATATATGCCACTCGGATATTTCTAATTCGGTATCAGCCACCACGTGTTGTCTTG A TACCGCGGCTTAGTAGTTGACGGTGCATTTGCGGGAAGA
CD34_p22	CGCAAACTGGTGCGGAAGGC A GTCTAAGGACATCGACATATACGCCTCTCATGTATCGCCTTGTTGTCTTGCTGAATGGCCGTTTCTGGAG A ATGCCACTCGGATATTTCTACGGTGCATTTGCGGGAAGA
CD34_p23	CGCAAACTGGTGCGGAAGGC A GTCTAAGGACATCGACATATACGCCTCTCATGTATCGCCTTGTAATAAGGGTCTTCGCCCAGCCTTTCTC A TACCGCGGCTTAGTAGTTGACGGTGCATTTGCGGGAAGA
CD34_p24	CGCAAACTGGTGCGGAAGGC A GTCTAAGGACATCGACATATGTAATAAGGGTCTTCGCCCTAGACAGTGTA A TACCGCGGCTTAGTAGTTGAATGCCACTCGGATATTTCTACGGTGCATTTGCGGGAAGA
CD34_p25	CGCAAACTGGTGCGGAAGGC A GTCTAAGGACATCGACATATTTATCTGGTAAGCAGGGCTGTGAGACACTG A TACCGCGGCTTAGTAGTTGAACGCCTCTCATGTATCGCCTCGGTGCATTTGCGGGAAGA
CD34_p26	CGCAAACTGGTGCGGAAGGC A ACGCCTCTCATGTATCGCCTAGACTCCTTTCTTCCTGAAGAGTGGTCAGG A ATGCCACTCGGATATTTCTAGTCTAAGGACATCGACATATCGGTGCATTTGCGGGAAGA
CD34_p27	CGCAAACTGGTGCGGAAGGC A ACGCCTCTCATGTATCGCCTTCAGGAAATAGCCAGTGATGCCCAAGACAG A ATGCCACTCGGATATTTCTATACCGCGGCTTAGTAGTTGACGGTGCATTTGCGGGAAGA
CD34_p28	CGCAAACTGGTGCGGAAGGC A ACGCCTCTCATGTATCGCCTGTCTAAGGACATCGACATATGCAATCAGGGTCTTTTGGGAATAGCTCTGG A ATGCCACTCGGATATTTCTACGGTGCATTTGCGGGAAGA
CD34_p29	CGCAAACTGGTGCGGAAGGC A ACGCCTCTCATGTATCGCCTATAGCTCTGGTGGCTTGCAACATCTTGCTC A GTCTAAGGACATCGACATATTACCGCGGCTTAGTAGTTGACGGTGCATTTGCGGGAAGA
CD34_p30	CGCAAACTGGTGCGGAAGGC A ACGCCTCTCATGTATCGCCTTACCGCGGCTTAGTAGTTGAGCTCAGTGAAATCTAGGATCCCCAGCTTTT A ATGCCACTCGGATATTTCTACGGTGCATTTGCGGGAAGA
CD34_p31	CGCAAACTGGTGCGGAAGGC A ACGCCTCTCATGTATCGCCTTACCGCGGCTTAGTAGTTGACCCAGCTTTTTCAGGTCAGATTGGTGCTTT A GTCTAAGGACATCGACATATCGGTGCATTTGCGGGAAGA
CD34_p32	CGCAAACTGGTGCGGAAGGC A TACCGCGGCTTAGTAGTTGAATGCCACTCGGATATTTCTATTCTGTTCTGTTGGCCAAGACCAGCAGTAG A GTCTAAGGACATCGACATATCGGTGCATTTGCGGGAAGA
CD34_p33	CGCAAACTGGTGCGGAAGGC A TACCGCGGCTTAGTAGTTGAAACTCCGCACAGCTGGAGGTCTTATTTTGC A ATGCCACTCGGATATTTCTAACGCCTCTCATGTATCGCCTCGGTGCATTTGCGGGAAGA
CD34_p34	CGCAAACTGGTGCGGAAGGC A TACCGCGGCTTAGTAGTTGAGTCTAAGGACATCGACATATTTATTTTGCTCCAGGCAGATGCCCTGAGTC A ATGCCACTCGGATATTTCTACGGTGCATTTGCGGGAAGA
CD34_p35	CGCAAACTGGTGCGGAAGGC A TACCGCGGCTTAGTAGTTGAGTCTAAGGACATCGACATATCCCTGAGTCAATTTCACTTCTCTGATGCCT A ACGCCTCTCATGTATCGCCTCGGTGCATTTGCGGGAAGA
CD34_p36	CGCAAACTGGTGCGGAAGGC A TACCGCGGCTTAGTAGTTGAACGCCTCTCATGTATCGCCTTTTAGTGGGAGATGTTGCAAGGCTAGTGCT A ATGCCACTCGGATATTTCTACGGTGCATTTGCGGGAAGA
CD34_p37	CGCAAACTGGTGCGGAAGGC A TACCGCGGCTTAGTAGTTGAGGCTAGTGCTAGTGGTTGAAAGGTCTGAAA A ACGCCTCTCATGTATCGCCTGTCTAAGGACATCGACATATCGGTGCATTTGCGGGAAGA
CD34_p38	CGCAAACTGGTGCGGAAGGC A ATGCCACTCGGATATTTCTAGTCTAAGGACATCGACATATACATTTCCAGGTGACAGGCTAGGCTTCAAG A ACGCCTCTCATGTATCGCCTCGGTGCATTTGCGGGAAGA
CD34_p39	CGCAAACTGGTGCGGAAGGC A ATGCCACTCGGATATTTCTAAGGTTGTCTCTGGAGTTGAAACGTTGGCTG A GTCTAAGGACATCGACATATTACCGCGGCTTAGTAGTTGACGGTGCATTTGCGGGAAGA
CD34_p40	CGCAAACTGGTGCGGAAGGC A ATGCCACTCGGATATTTCTAACGCCTCTCATGTATCGCCTGAACACTGTGCTGATTACAGAGGTCTGTGA A GTCTAAGGACATCGACATATCGGTGCATTTGCGGGAAGA
CD34_p41	CGCAAACTGGTGCGGAAGGC A ATGCCACTCGGATATTTCTAGGTCTGTGACTGGACAGAAGAGTTTGTGTT A ACGCCTCTCATGTATCGCCTTACCGCGGCTTAGTAGTTGACGGTGCATTTGCGGGAAGA
CD34_p42	CGCAAACTGGTGCGGAAGGC A ATGCCACTCGGATATTTCTATACCGCGGCTTAGTAGTTGACTGTCGTTTCTGTGATGTTTGTTGTGGCCT A GTCTAAGGACATCGACATATCGGTGCATTTGCGGGAAGA
CD34_p43	CGCAAACTGGTGCGGAAGGC A ATGCCACTCGGATATTTCTATACCGCGGCTTAGTAGTTGATTGTGGCCTCATTGCCATGTTGAGACACAG A ACGCCTCTCATGTATCGCCTCGGTGCATTTGCGGGAAGA
CD34_p44	CGCAAACTGGTGCGGAAGGC A GTCTAAGGACATCGACATATGGTACTTCCAAGGGTACTAGGTGTTGTAGT A ATGCCACTCGGATATTTCTAACGCCTCTCATGTATCGCCTCGGTGCATTTGCGGGAAGA
CD34_p45	CGCAAACTGGTGCGGAAGGC A GTCTAAGGACATCGACATATATGCCACTCGGATATTTCTAAAAATGTTCCCTGGGTAGGTAACTCTGGGG A TACCGCGGCTTAGTAGTTGACGGTGCATTTGCGGGAAGA
CD34_p46	CGCAAACTGGTGCGGAAGGC A GTCTAAGGACATCGACATATGTACCGTTGTTGTCAAGACTCATGAACCCA A ACGCCTCTCATGTATCGCCTATGCCACTCGGATATTTCTACGGTGCATTTGCGGGAAGA
CD34_p47	CGCAAACTGGTGCGGAAGGC A GTCTAAGGACATCGACATATATGAACCCAGAAGGCAGCAAACTCAGCAAG A ACGCCTCTCATGTATCGCCTTACCGCGGCTTAGTAGTTGACGGTGCATTTGCGGGAAGA
CD34_p48	CGCAAACTGGTGCGGAAGGC A GTCTAAGGACATCGACATATTTGCTTTTTTCCTCTCTTCTCCCCTCCCTT A TACCGCGGCTTAGTAGTTGAATGCCACTCGGATATTTCTACGGTGCATTTGCGGGAAGA
PROX1_p01	CGCAAACTGGTGCGGAAGGC A TAACGAAAGCAAATTCGCCGCTTTACGTCGGAGAAGTAGGTCTTCAGCAT A ACACGCTATAAAGGGTCGATGGTACCTACTAAAGCGCCTACGGTGCATTTGCGGGAAGA
PROX1_p02	CGCAAACTGGTGCGGAAGGC A GGTACCTACTAAAGCGCCTAGACGTGCGTACTTCTCCATCTGAATGTAGT A ATCAACGTACCCACAAAGTCTAACGAAAGCAAATTCGCCGCGGTGCATTTGCGGGAAGA
PROX1_p03	CGCAAACTGGTGCGGAAGGC A GGTACCTACTAAAGCGCCTATCTTCAGTACTGGTGACCCCATCGTTGATG A ATCAACGTACCCACAAAGTCACACGCTATAAAGGGTCGATCGGTGCATTTGCGGGAAGA
PROX1_p04	CGCAAACTGGTGCGGAAGGC A GGTACCTACTAAAGCGCCTATAACGAAAGCAAATTCGCCGGCTCACAGTCTCTGGTTATAGACAGCTCTT A ATCAACGTACCCACAAAGTCCGGTGCATTTGCGGGAAGA
PROX1_p05	CGCAAACTGGTGCGGAAGGC A GGTACCTACTAAAGCGCCTATAACGAAAGCAAATTCGCCGTTGTAGTGCATGTTCAGAGCCCTGTACAGC A ACACGCTATAAAGGGTCGATCGGTGCATTTGCGGGAAGA
PROX1_p06	CGCAAACTGGTGCGGAAGGC A GGTACCTACTAAAGCGCCTAACACGCTATAAAGGGTCGATGTGATCTGAGCAACTTCCAGGAATCTCTCT A ATCAACGTACCCACAAAGTCCGGTGCATTTGCGGGAAGA
PROX1_p07	CGCAAACTGGTGCGGAAGGC A GGTACCTACTAAAGCGCCTACCTGCGATAATGGCATTGAAAAACTCCCGT A ACACGCTATAAAGGGTCGATTAACGAAAGCAAATTCGCCGCGGTGCATTTGCGGGAAGA
PROX1_p08	CGCAAACTGGTGCGGAAGGC A ACACGCTATAAAGGGTCGATATCAACGTACCCACAAAGTCCAGGAAGGATCAACATCTTTGCCTGCGATA A TAACGAAAGCAAATTCGCCGCGGTGCATTTGCGGGAAGA
PROX1_p09	CGCAAACTGGTGCGGAAGGC A ACACGCTATAAAGGGTCGATCCTTGTATATGGCCTTCTTCCAGGAAGGAT A ATCAACGTACCCACAAAGTCGGTACCTACTAAAGCGCCTACGGTGCATTTGCGGGAAGA
PROX1_p10	CGCAAACTGGTGCGGAAGGC A ACACGCTATAAAGGGTCGATTAACGAAAGCAAATTCGCCGCTTCACTATCCAGCTTGCAGATGACCTTGT A ATCAACGTACCCACAAAGTCCGGTGCATTTGCGGGAAGA
PROX1_p11	CGCAAACTGGTGCGGAAGGC A ACACGCTATAAAGGGTCGATCGGGGATTTGAAAATCTCAGGGACTTCACT A TAACGAAAGCAAATTCGCCGGGTACCTACTAAAGCGCCTACGGTGCATTTGCGGGAAGA
PROX1_p12	CGCAAACTGGTGCGGAAGGC A ACACGCTATAAAGGGTCGATGGTACCTACTAAAGCGCCTAACTCATGAAGCAGCTCTTGTAGGCAGTTCG A ATCAACGTACCCACAAAGTCCGGTGCATTTGCGGGAAGA
PROX1_p13	CGCAAACTGGTGCGGAAGGC A ACACGCTATAAAGGGTCGATGGTACCTACTAAAGCGCCTACATCCAAAGGGGACTGCTACTCTTCATACA A TAACGAAAGCAAATTCGCCGCGGTGCATTTGCGGGAAGA
PROX1_p14	CGCAAACTGGTGCGGAAGGC A ATCAACGTACCCACAAAGTCGAAACGTGATGAGGAGGAATTACCAGCTGA A TAACGAAAGCAAATTCGCCGGGTACCTACTAAAGCGCCTACGGTGCATTTGCGGGAAGA
PROX1_p15	CGCAAACTGGTGCGGAAGGC A ATCAACGTACCCACAAAGTCCAGCCAACCGCCATTTGCAATAAGTCATCA A TAACGAAAGCAAATTCGCCGACACGCTATAAAGGGTCGATCGGTGCATTTGCGGGAAGA
PROX1_p16	CGCAAACTGGTGCGGAAGGC A ATCAACGTACCCACAAAGTCGGTACCTACTAAAGCGCCTAAGTTGTGCTGTGTCATGGGTTTTCCTCAGC A TAACGAAAGCAAATTCGCCGCGGTGCATTTGCGGGAAGA
PROX1_p17	CGCAAACTGGTGCGGAAGGC A ATCAACGTACCCACAAAGTCGGTACCTACTAAAGCGCCTAGAGACACATCACTGTCTGTAGAGTTGTGCT A ACACGCTATAAAGGGTCGATCGGTGCATTTGCGGGAAGA
PROX1_p18	CGCAAACTGGTGCGGAAGGC A ATCAACGTACCCACAAAGTCACACGCTATAAAGGGTCGATGGAAAAGTGAGCTGCTCATCTGTCATTGGA A TAACGAAAGCAAATTCGCCGCGGTGCATTTGCGGGAAGA
PROX1_p19	CGCAAACTGGTGCGGAAGGC A ATCAACGTACCCACAAAGTCACACGCTATAAAGGGTCGATGTCTCATCTTGAGAGAGCTGGTTTTGTGCA A GGTACCTACTAAAGCGCCTACGGTGCATTTGCGGGAAGA
PROX1_p20	CGCAAACTGGTGCGGAAGGC A TAACGAAAGCAAATTCGCCGATCAACGTACCCACAAAGTCGAGAGGTGGCTACAAGACCAGGTATGAATT A GGTACCTACTAAAGCGCCTACGGTGCATTTGCGGGAAGA
PROX1_p21	CGCAAACTGGTGCGGAAGGC A TAACGAAAGCAAATTCGCCGATCAACGTACCCACAAAGTCGACGATCAAGTCAGCTAATGGCTGTCAACA A ACACGCTATAAAGGGTCGATCGGTGCATTTGCGGGAAGA
PROX1_p22	CGCAAACTGGTGCGGAAGGC A TAACGAAAGCAAATTCGCCGCACTTTGCATACCCATCAGGATAGTGTGGA A GGTACCTACTAAAGCGCCTAATCAACGTACCCACAAAGTCCGGTGCATTTGCGGGAAGA
PROX1_p23	CGCAAACTGGTGCGGAAGGC A TAACGAAAGCAAATTCGCCGGGTACCTACTAAAGCGCCTAGCTGGAATTGTGTCTTTTGGGTTAACCCCA A ACACGCTATAAAGGGTCGATCGGTGCATTTGCGGGAAGA
PROX1_p24	CGCAAACTGGTGCGGAAGGC A TAACGAAAGCAAATTCGCCGCTGCATCTGGACACAAAAACCCACCTAAGA A ACACGCTATAAAGGGTCGATATCAACGTACCCACAAAGTCCGGTGCATTTGCGGGAAGA
PROX1_p25	CGCAAACTGGTGCGGAAGGC A TAACGAAAGCAAATTCGCCGACACGCTATAAAGGGTCGATGGGGAAGGAAGGGTCTGGAAAACAGTTTTA A GGTACCTACTAAAGCGCCTACGGTGCATTTGCGGGAAGA
PROX1_p26	CGCAAACTGGTGCGGAAGGC A GGTACCTACTAAAGCGCCTAGTCACATGGGTCAAGACCTGTATTCTCCAA A ATCAACGTACCCACAAAGTCTAACGAAAGCAAATTCGCCGCGGTGCATTTGCGGGAAGA
PROX1_p27	CGCAAACTGGTGCGGAAGGC A GGTACCTACTAAAGCGCCTAAATTACAGCGATCGGGTCAGCTAGTCAGTC A ATCAACGTACCCACAAAGTCACACGCTATAAAGGGTCGATCGGTGCATTTGCGGGAAGA
PROX1_p28	CGCAAACTGGTGCGGAAGGC A GGTACCTACTAAAGCGCCTAGTCAGCAGGTTTTAAGGCTTTGTGCTGACA A TAACGAAAGCAAATTCGCCGATCAACGTACCCACAAAGTCCGGTGCATTTGCGGGAAGA
PROX1_p29	CGCAAACTGGTGCGGAAGGC A GGTACCTACTAAAGCGCCTAGCAGGGCATCATAGGACTGCACCATTTAAT A TAACGAAAGCAAATTCGCCGACACGCTATAAAGGGTCGATCGGTGCATTTGCGGGAAGA
PROX1_p30	CGCAAACTGGTGCGGAAGGC A GGTACCTACTAAAGCGCCTAACACGCTATAAAGGGTCGATTAGTAGAGTGTGAGCTGGGAGATGTGTGAG A ATCAACGTACCCACAAAGTCCGGTGCATTTGCGGGAAGA
PROX1_p31	CGCAAACTGGTGCGGAAGGC A GGTACCTACTAAAGCGCCTAACACGCTATAAAGGGTCGATGACACGAACAAGGACTGCCATCCTCTTTTA A TAACGAAAGCAAATTCGCCGCGGTGCATTTGCGGGAAGA
PROX1_p32	CGCAAACTGGTGCGGAAGGC A ACACGCTATAAAGGGTCGATATCAACGTACCCACAAAGTCAACAGCAAAAACCCAGTGGCACACTGACAC A TAACGAAAGCAAATTCGCCGCGGTGCATTTGCGGGAAGA
PROX1_p33	CGCAAACTGGTGCGGAAGGC A ACACGCTATAAAGGGTCGATATCAACGTACCCACAAAGTCGTCTGGAATCAATATTGAACTCGCCCCAGA A GGTACCTACTAAAGCGCCTACGGTGCATTTGCGGGAAGA
PROX1_p34	CGCAAACTGGTGCGGAAGGC A ACACGCTATAAAGGGTCGATGCACTTGGGAGGCACAAGATTTCGATTGTA A TAACGAAAGCAAATTCGCCGATCAACGTACCCACAAAGTCCGGTGCATTTGCGGGAAGA
PROX1_p35	CGCAAACTGGTGCGGAAGGC A ACACGCTATAAAGGGTCGATCTCATCCTTCACCATCCCACCATAGAAAGT A TAACGAAAGCAAATTCGCCGGGTACCTACTAAAGCGCCTACGGTGCATTTGCGGGAAGA
PROX1_p36	CGCAAACTGGTGCGGAAGGC A ACACGCTATAAAGGGTCGATGGTACCTACTAAAGCGCCTAGCACAGACTATAACCTCAAGCGTATACGCA A ATCAACGTACCCACAAAGTCCGGTGCATTTGCGGGAAGA
PROX1_p37	CGCAAACTGGTGCGGAAGGC A ACACGCTATAAAGGGTCGATCTGGTGCATTTTAGGTCTAGGCACAGACTA A GGTACCTACTAAAGCGCCTATAACGAAAGCAAATTCGCCGCGGTGCATTTGCGGGAAGA
PROX1_p38	CGCAAACTGGTGCGGAAGGC A ATCAACGTACCCACAAAGTCGATTTTTTAAAATCCCCCCCGCTGGTGCAT A TAACGAAAGCAAATTCGCCGGGTACCTACTAAAGCGCCTACGGTGCATTTGCGGGAAGA
PROX1_p39	CGCAAACTGGTGCGGAAGGC A ATCAACGTACCCACAAAGTCTAACGAAAGCAAATTCGCCGCTCGGAGGCACAAAGCAAACTTCAGGAATA A ACACGCTATAAAGGGTCGATCGGTGCATTTGCGGGAAGA
PROX1_p40	CGCAAACTGGTGCGGAAGGC A ATCAACGTACCCACAAAGTCGGTACCTACTAAAGCGCCTACACCCACATCCCTAGTACAGTGACAAAGAT A TAACGAAAGCAAATTCGCCGCGGTGCATTTGCGGGAAGA
PROX1_p41	CGCAAACTGGTGCGGAAGGC A ATCAACGTACCCACAAAGTCCTGCATTACCCTTGCCCTTGACATCTGATA A GGTACCTACTAAAGCGCCTAACACGCTATAAAGGGTCGATCGGTGCATTTGCGGGAAGA
PROX1_p42	CGCAAACTGGTGCGGAAGGC A ATCAACGTACCCACAAAGTCGGAAGGGGGGGTGTTACTTACTAAATGTCT A ACACGCTATAAAGGGTCGATTAACGAAAGCAAATTCGCCGCGGTGCATTTGCGGGAAGA
PROX1_p43	CGCAAACTGGTGCGGAAGGC A ATCAACGTACCCACAAAGTCCACTGCTTCTTTCAGGGGAGTCTGTAAACT A ACACGCTATAAAGGGTCGATGGTACCTACTAAAGCGCCTACGGTGCATTTGCGGGAAGA
PROX1_p44	CGCAAACTGGTGCGGAAGGC A TAACGAAAGCAAATTCGCCGATCAACGTACCCACAAAGTCCTTATGTTTGTGCATTCTGAGGGGGTGTCA A GGTACCTACTAAAGCGCCTACGGTGCATTTGCGGGAAGA
PROX1_p45	CGCAAACTGGTGCGGAAGGC A TAACGAAAGCAAATTCGCCGATCAACGTACCCACAAAGTCATTCTTCTAGGTAGCGCTGAGACCAATCCC A ACACGCTATAAAGGGTCGATCGGTGCATTTGCGGGAAGA
PROX1_p46	CGCAAACTGGTGCGGAAGGC A TAACGAAAGCAAATTCGCCGGGTACCTACTAAAGCGCCTAGGGACAATATTGAGGGAAGCCATGACCTTT A ATCAACGTACCCACAAAGTCCGGTGCATTTGCGGGAAGA
PROX1_p47	CGCAAACTGGTGCGGAAGGC A TAACGAAAGCAAATTCGCCGGGTACCTACTAAAGCGCCTAACACAAAGTAAAACCCCTTTCCCACCCTCC A ACACGCTATAAAGGGTCGATCGGTGCATTTGCGGGAAGA
PROX1_p48	CGCAAACTGGTGCGGAAGGC A TAACGAAAGCAAATTCGCCGACACGCTATAAAGGGTCGATGCACACAAGGCAATTGGACTACTGTATCCT A ATCAACGTACCCACAAAGTCCGGTGCATTTGCGGGAAGA
AGT_p01	CGCAAACTGGTGCGGAAGGC A CATAAGGATCCTGCAATACGGCAAGACGTTTATTACTAACACAAGGGAGA A CCAATGTCTCGTACGTGACCACACGCTATAAAGGGTCGATCGGTGCATTTGCGGGAAGA
AGT_p02	CGCAAACTGGTGCGGAAGGC A ACACGCTATAAAGGGTCGATGGGAGAAATAACCAGCTATGGTTCCGCATT A TAACGAAAGCAAATTCGCCGCATAAGGATCCTGCAATACGCGGTGCATTTGCGGGAAGA
AGT_p03	CGCAAACTGGTGCGGAAGGC A ACACGCTATAAAGGGTCGATTAACGAAAGCAAATTCGCCGCAGGTGCTTGCATCTTTCACGTATTGTTCA A CCAATGTCTCGTACGTGACCCGGTGCATTTGCGGGAAGA
AGT_p04	CGCAAACTGGTGCGGAAGGC A ACACGCTATAAAGGGTCGATCAGACACTACACGGAGGTCATGTTCTTACA A CATAAGGATCCTGCAATACGTAACGAAAGCAAATTCGCCGCGGTGCATTTGCGGGAAGA
AGT_p05	CGCAAACTGGTGCGGAAGGC A ACACGCTATAAAGGGTCGATCTTTTTTGTTTCACAAACAAGCTGGTCGGT A CATAAGGATCCTGCAATACGCCAATGTCTCGTACGTGACCCGGTGCATTTGCGGGAAGA
AGT_p06	CGCAAACTGGTGCGGAAGGC A ACACGCTATAAAGGGTCGATCCAATGTCTCGTACGTGACCGCTGGTCGGTTGGAATTCTTTTTGGAACAG A TAACGAAAGCAAATTCGCCGCGGTGCATTTGCGGGAAGA
AGT_p07	CGCAAACTGGTGCGGAAGGC A ACACGCTATAAAGGGTCGATCCAATGTCTCGTACGTGACCTTTGGAACAGTAGTCCCGCGCTAAACACTG A CATAAGGATCCTGCAATACGCGGTGCATTTGCGGGAAGA
AGT_p08	CGCAAACTGGTGCGGAAGGC A CCAATGTCTCGTACGTGACCTAACGAAAGCAAATTCGCCGCTCCCCACCCCCATTCTCTAAAATAAACCC A CATAAGGATCCTGCAATACGCGGTGCATTTGCGGGAAGA
AGT_p09	CGCAAACTGGTGCGGAAGGC A CCAATGTCTCGTACGTGACCAAACCCAGCAAACTGGGAGGTGCATTTGTG A TAACGAAAGCAAATTCGCCGACACGCTATAAAGGGTCGATCGGTGCATTTGCGGGAAGA
AGT_p10	CGCAAACTGGTGCGGAAGGC A CCAATGTCTCGTACGTGACCTACTGCTCACTCCATGCAGCACACTTAGAC A CATAAGGATCCTGCAATACGTAACGAAAGCAAATTCGCCGCGGTGCATTTGCGGGAAGA
AGT_p11	CGCAAACTGGTGCGGAAGGC A CCAATGTCTCGTACGTGACCACTTAGACCAAGGAGAAACGGCTGCTTTCC A CATAAGGATCCTGCAATACGACACGCTATAAAGGGTCGATCGGTGCATTTGCGGGAAGA
AGT_p12	CGCAAACTGGTGCGGAAGGC A CCAATGTCTCGTACGTGACCACACGCTATAAAGGGTCGATGCTGCTTTCCAGCTCAAAGTCGACTCATTA A TAACGAAAGCAAATTCGCCGCGGTGCATTTGCGGGAAGA
AGT_p13	CGCAAACTGGTGCGGAAGGC A CCAATGTCTCGTACGTGACCATTAGAAGAAAAGGTGGGAGACTGGGGGTG A ACACGCTATAAAGGGTCGATCATAAGGATCCTGCAATACGCGGTGCATTTGCGGGAAGA
AGT_p14	CGCAAACTGGTGCGGAAGGC A TAACGAAAGCAAATTCGCCGCATAAGGATCCTGCAATACGATCGCTGATTTGTCCGGGGTTGTTATCTGC A ACACGCTATAAAGGGTCGATCGGTGCATTTGCGGGAAGA
AGT_p15	CGCAAACTGGTGCGGAAGGC A TAACGAAAGCAAATTCGCCGTGTTATCTGCTGCTGGCCTTTGCCTCAAAG A CATAAGGATCCTGCAATACGCCAATGTCTCGTACGTGACCCGGTGCATTTGCGGGAAGA
AGT_p16	CGCAAACTGGTGCGGAAGGC A TAACGAAAGCAAATTCGCCGAAGTGCAGGGCAGTGGCGCTTTGATCATAC A ACACGCTATAAAGGGTCGATCATAAGGATCCTGCAATACGCGGTGCATTTGCGGGAAGA
AGT_p17	CGCAAACTGGTGCGGAAGGC A TAACGAAAGCAAATTCGCCGATACACAGCAAACAGGAATGGGCGGTTCAG A ACACGCTATAAAGGGTCGATCCAATGTCTCGTACGTGACCCGGTGCATTTGCGGGAAGA
AGT_p18	CGCAAACTGGTGCGGAAGGC A TAACGAAAGCAAATTCGCCGTCACCTCCAAGACCTCAGGCTTGTTAAGCT A CCAATGTCTCGTACGTGACCCATAAGGATCCTGCAATACGCGGTGCATTTGCGGGAAGA
AGT_p19	CGCAAACTGGTGCGGAAGGC A TAACGAAAGCAAATTCGCCGCCAATGTCTCGTACGTGACCTTGTTAAGCTGTTGGGTAGACTCTGTGGGC A ACACGCTATAAAGGGTCGATCGGTGCATTTGCGGGAAGA
AGT_p20	CGCAAACTGGTGCGGAAGGC A CATAAGGATCCTGCAATACGTAACGAAAGCAAATTCGCCGGCTCTCTCTCATCCGCTTCAAGCTCAAAAA A ACACGCTATAAAGGGTCGATCGGTGCATTTGCGGGAAGA
AGT_p21	CGCAAACTGGTGCGGAAGGC A CATAAGGATCCTGCAATACGAAAAAAATGCTGTTCAGCACCTCCCCCACC A TAACGAAAGCAAATTCGCCGCCAATGTCTCGTACGTGACCCGGTGCATTTGCGGGAAGA
AGT_p22	CGCAAACTGGTGCGGAAGGC A CATAAGGATCCTGCAATACGCCCTGATGCGGTCATTGCTCAATTTTTGCA A ACACGCTATAAAGGGTCGATTAACGAAAGCAAATTCGCCGCGGTGCATTTGCGGGAAGA
AGT_p23	CGCAAACTGGTGCGGAAGGC A CATAAGGATCCTGCAATACGACACGCTATAAAGGGTCGATTTTTGCAGGTTCAGCTCGGTGTGCAGAATG A CCAATGTCTCGTACGTGACCCGGTGCATTTGCGGGAAGA
AGT_p24	CGCAAACTGGTGCGGAAGGC A CATAAGGATCCTGCAATACGAGGTCATAAGATCCTTGCAGCACCAGTTGG A CCAATGTCTCGTACGTGACCTAACGAAAGCAAATTCGCCGCGGTGCATTTGCGGGAAGA
AGT_p25	CGCAAACTGGTGCGGAAGGC A CATAAGGATCCTGCAATACGCCAATGTCTCGTACGTGACCGGGAGATAGTTTCTTCATCCAGTTGAGGGA A ACACGCTATAAAGGGTCGATCGGTGCATTTGCGGGAAGA
AGT_p26	CGCAAACTGGTGCGGAAGGC A ACACGCTATAAAGGGTCGATTAACGAAAGCAAATTCGCCGTTGAGGGAGTTTTGCTGGAAAGTGAGACCC A CATAAGGATCCTGCAATACGCGGTGCATTTGCGGGAAGA
AGT_p27	CGCAAACTGGTGCGGAAGGC A ACACGCTATAAAGGGTCGATTTGAGTCACCGAGAAGTTGTCCTGGATGTC A TAACGAAAGCAAATTCGCCGCCAATGTCTCGTACGTGACCCGGTGCATTTGCGGGAAGA
AGT_p28	CGCAAACTGGTGCGGAAGGC A ACACGCTATAAAGGGTCGATATGGGAACAGACACTGAGGTGCTGTTGTCC A CATAAGGATCCTGCAATACGTAACGAAAGCAAATTCGCCGCGGTGCATTTGCGGGAAGA
AGT_p29	CGCAAACTGGTGCGGAAGGC A ACACGCTATAAAGGGTCGATGAGAAGCCCTTCATCTTCCCTTGGAAGTGG A CATAAGGATCCTGCAATACGCCAATGTCTCGTACGTGACCCGGTGCATTTGCGGGAAGA
AGT_p30	CGCAAACTGGTGCGGAAGGC A ACACGCTATAAAGGGTCGATTTGGAAGTGGACGTAGGTGTTGAAAGCCAG A CCAATGTCTCGTACGTGACCTAACGAAAGCAAATTCGCCGCGGTGCATTTGCGGGAAGA
AGT_p31	CGCAAACTGGTGCGGAAGGC A ACACGCTATAAAGGGTCGATCCAATGTCTCGTACGTGACCAGCCTGCATGAACCTGTCAATCTTCTCAGC A CATAAGGATCCTGCAATACGCGGTGCATTTGCGGGAAGA
AGT_p32	CGCAAACTGGTGCGGAAGGC A CCAATGTCTCGTACGTGACCTAACGAAAGCAAATTCGCCGCTTCTCAGCAGCAACATCCAGTTCTGTGAA A CATAAGGATCCTGCAATACGCGGTGCATTTGCGGGAAGA
AGT_p33	CGCAAACTGGTGCGGAAGGC A CCAATGTCTCGTACGTGACCTAACGAAAGCAAATTCGCCGTCTTGTCCTTCCAAGGAACACCCAGGATTG A ACACGCTATAAAGGGTCGATCGGTGCATTTGCGGGAAGA
AGT_p34	CGCAAACTGGTGCGGAAGGC A CCAATGTCTCGTACGTGACCCCCCATAGCTCACTGTGCATGCCATATATA A CATAAGGATCCTGCAATACGTAACGAAAGCAAATTCGCCGCGGTGCATTTGCGGGAAGA
AGT_p35	CGCAAACTGGTGCGGAAGGC A CCAATGTCTCGTACGTGACCCATAAGGATCCTGCAATACGTATATACGGAAGCCCAAGAAGTTGGCCAGC A ACACGCTATAAAGGGTCGATCGGTGCATTTGCGGGAAGA
AGT_p36	CGCAAACTGGTGCGGAAGGC A CCAATGTCTCGTACGTGACCACACGCTATAAAGGGTCGATTTCGGTGTCAAGTTTTGCAGCGACTAGCAC A TAACGAAAGCAAATTCGCCGCGGTGCATTTGCGGGAAGA
AGT_p37	CGCAAACTGGTGCGGAAGGC A CCAATGTCTCGTACGTGACCACACGCTATAAAGGGTCGATATCCACAGGGGATGTCTTGGCCTGAATTGG A CATAAGGATCCTGCAATACGCGGTGCATTTGCGGGAAGA
AGT_p38	CGCAAACTGGTGCGGAAGGC A TAACGAAAGCAAATTCGCCGCATAAGGATCCTGCAATACGATTGGAGCAGGTATGAAGGTGGGGTCTTTG A ACACGCTATAAAGGGTCGATCGGTGCATTTGCGGGAAGA
AGT_p39	CGCAAACTGGTGCGGAAGGC A TAACGAAAGCAAATTCGCCGCTTTGCCAGCTGCTCACAGGTACTCTCATT A CATAAGGATCCTGCAATACGCCAATGTCTCGTACGTGACCCGGTGCATTTGCGGGAAGA
AGT_p40	CGCAAACTGGTGCGGAAGGC A TAACGAAAGCAAATTCGCCGACACGCTATAAAGGGTCGATTACTCTCATTGTGGATGACGAGGTGGAAGG A CATAAGGATCCTGCAATACGCGGTGCATTTGCGGGAAGA
AGT_p41	CGCAAACTGGTGCGGAAGGC A TAACGAAAGCAAATTCGCCGTCGCTTCCGCATACCCTTCTGCTGTAGTAC A ACACGCTATAAAGGGTCGATCCAATGTCTCGTACGTGACCCGGTGCATTTGCGGGAAGA
AGT_p42	CGCAAACTGGTGCGGAAGGC A TAACGAAAGCAAATTCGCCGCCAATGTCTCGTACGTGACCTGTAGTACCCAGAACAACGGCAGCTTCTTC A CATAAGGATCCTGCAATACGCGGTGCATTTGCGGGAAGA
AGT_p43	CGCAAACTGGTGCGGAAGGC A TAACGAAAGCAAATTCGCCGTCACGATGCCCTATTTATAGCTGAGGGGTG A CCAATGTCTCGTACGTGACCACACGCTATAAAGGGTCGATCGGTGCATTTGCGGGAAGA
AGT_p44	CGCAAACTGGTGCGGAAGGC A CATAAGGATCCTGCAATACGTAACGAAAGCAAATTCGCCGACAGGCTGGAGAGGAGGGTTACATCACTTG A ACACGCTATAAAGGGTCGATCGGTGCATTTGCGGGAAGA
AGT_p45	CGCAAACTGGTGCGGAAGGC A CATAAGGATCCTGCAATACGTAACGAAAGCAAATTCGCCGAGAAGGACAGATGCCAGAAGCGACACTCAC A CCAATGTCTCGTACGTGACCCGGTGCATTTGCGGGAAGA
AGT_p46	CGCAAACTGGTGCGGAAGGC A CATAAGGATCCTGCAATACGCCAGGAAGTCTTAGTGATCGATGCAGAGTT A ACACGCTATAAAGGGTCGATTAACGAAAGCAAATTCGCCGCGGTGCATTTGCGGGAAGA
AGT_p47	CGCAAACTGGTGCGGAAGGC A CATAAGGATCCTGCAATACGTGCAGAGTTTCACTGCTGAACAGAGTGAGC A ACACGCTATAAAGGGTCGATCCAATGTCTCGTACGTGACCCGGTGCATTTGCGGGAAGA
AGT_p48	CGCAAACTGGTGCGGAAGGC A CATAAGGATCCTGCAATACGCCAATGTCTCGTACGTGACCACACATTTACCGAAGTTTGCAGGAGTCGGG A TAACGAAAGCAAATTCGCCGCGGTGCATTTGCGGGAAGA
RYR2_p01	CGCAAACTGGTGCGGAAGGC A GTTCACGAAGCAGCATACCGATCTGCTTCTTCAGGCTCTTCAGACTGAGC A ACACGCTATAAAGGGTCGATACCGATTTATGAGGCCGTTCCGGTGCATTTGCGGGAAGA
RYR2_p02	CGCAAACTGGTGCGGAAGGC A ACCGATTTATGAGGCCGTTCCGTGACCATGTCCTTCACGGTCATCTTTTT A CAAACGTGTAACAGACGCCCGTTCACGAAGCAGCATACCGCGGTGCATTTGCGGGAAGA
RYR2_p03	CGCAAACTGGTGCGGAAGGC A ACCGATTTATGAGGCCGTTCCAAACGTGTAACAGACGCCCCAGTAGGATGAAAAGAAGGCCGTGACCATG A ACACGCTATAAAGGGTCGATCGGTGCATTTGCGGGAAGA
RYR2_p04	CGCAAACTGGTGCGGAAGGC A ACCGATTTATGAGGCCGTTCGTTCACGAAGCAGCATACCGGCCACGAAGTGCAAGAGGGTCATGAAAATA A CAAACGTGTAACAGACGCCCCGGTGCATTTGCGGGAAGA
RYR2_p05	CGCAAACTGGTGCGGAAGGC A ACCGATTTATGAGGCCGTTCAAAAAGCCTCTGAAAACGCTGGCCACGAAG A GTTCACGAAGCAGCATACCGACACGCTATAAAGGGTCGATCGGTGCATTTGCGGGAAGA
RYR2_p06	CGCAAACTGGTGCGGAAGGC A ACCGATTTATGAGGCCGTTCAGCAGCAGGCTGCAAATGATGCGGAAAAAG A ACACGCTATAAAGGGTCGATCAAACGTGTAACAGACGCCCCGGTGCATTTGCGGGAAGA
RYR2_p07	CGCAAACTGGTGCGGAAGGC A ACCGATTTATGAGGCCGTTCACACGCTATAAAGGGTCGATATCTTTTTAGCACCTTCGACGAGGCTTCCC A GTTCACGAAGCAGCATACCGCGGTGCATTTGCGGGAAGA
RYR2_p08	CGCAAACTGGTGCGGAAGGC A ACACGCTATAAAGGGTCGATCTGGCATGTTGGCTAACAGTTCTGCAACTT A CAAACGTGTAACAGACGCCCGTTCACGAAGCAGCATACCGCGGTGCATTTGCGGGAAGA
RYR2_p09	CGCAAACTGGTGCGGAAGGC A ACACGCTATAAAGGGTCGATCAAACGTGTAACAGACGCCCCTTCAGATCCAGGCCAAAGATGTCCGAAAG A ACCGATTTATGAGGCCGTTCCGGTGCATTTGCGGGAAGA
RYR2_p10	CGCAAACTGGTGCGGAAGGC A ACACGCTATAAAGGGTCGATGTTCACGAAGCAGCATACCGAAATTTTTCCTGCACCTCAGGCATGGGGAC A CAAACGTGTAACAGACGCCCCGGTGCATTTGCGGGAAGA
RYR2_p11	CGCAAACTGGTGCGGAAGGC A ACACGCTATAAAGGGTCGATGTTCACGAAGCAGCATACCGCTTCTCCCTCGGCTTTTTCAGGTTCAGATT A ACCGATTTATGAGGCCGTTCCGGTGCATTTGCGGGAAGA
RYR2_p12	CGCAAACTGGTGCGGAAGGC A ACACGCTATAAAGGGTCGATGCCTCAACTTTTGTTTGCCCTTGTCTTCCT A ACCGATTTATGAGGCCGTTCCAAACGTGTAACAGACGCCCCGGTGCATTTGCGGGAAGA
RYR2_p13	CGCAAACTGGTGCGGAAGGC A ACACGCTATAAAGGGTCGATACCGATTTATGAGGCCGTTCAGAATGCTGACTCTGGCACTTCTGGTTCTC A GTTCACGAAGCAGCATACCGCGGTGCATTTGCGGGAAGA
RYR2_p14	CGCAAACTGGTGCGGAAGGC A CAAACGTGTAACAGACGCCCGTTCACGAAGCAGCATACCGCCTTCAACCACAGAAGAAGTGGAGACCTTA A ACCGATTTATGAGGCCGTTCCGGTGCATTTGCGGGAAGA
RYR2_p15	CGCAAACTGGTGCGGAAGGC A CAAACGTGTAACAGACGCCCGTTCACGAAGCAGCATACCGTTTTCACTTGAACTTCTCGTGGGGAGCTCC A ACACGCTATAAAGGGTCGATCGGTGCATTTGCGGGAAGA
RYR2_p16	CGCAAACTGGTGCGGAAGGC A CAAACGTGTAACAGACGCCCACCGATTTATGAGGCCGTTCGTCCAGGCTTGTCACTTTGGCATTTTCACT A GTTCACGAAGCAGCATACCGCGGTGCATTTGCGGGAAGA
RYR2_p17	CGCAAACTGGTGCGGAAGGC A CAAACGTGTAACAGACGCCCGCTCTCCTCTAGTACATAGTGAACTGCGAT A ACCGATTTATGAGGCCGTTCACACGCTATAAAGGGTCGATCGGTGCATTTGCGGGAAGA
RYR2_p18	CGCAAACTGGTGCGGAAGGC A CAAACGTGTAACAGACGCCCACACGCTATAAAGGGTCGATATAGCTAAGATACGCAACGTGGGCTCCATG A GTTCACGAAGCAGCATACCGCGGTGCATTTGCGGGAAGA
RYR2_p19	CGCAAACTGGTGCGGAAGGC A CAAACGTGTAACAGACGCCCACACGCTATAAAGGGTCGATCAATTTCCGTGCCACTTCCTTTTCTCGCTT A ACCGATTTATGAGGCCGTTCCGGTGCATTTGCGGGAAGA
RYR2_p20	CGCAAACTGGTGCGGAAGGC A GTTCACGAAGCAGCATACCGGTTGATTACGAGTCTATCCCACTGGCCTTT A CAAACGTGTAACAGACGCCCACCGATTTATGAGGCCGTTCCGGTGCATTTGCGGGAAGA
RYR2_p21	CGCAAACTGGTGCGGAAGGC A GTTCACGAAGCAGCATACCGCAAACGTGTAACAGACGCCCCCCAGTAGTTGTTGGGAAATGACTGTGTGT A ACACGCTATAAAGGGTCGATCGGTGCATTTGCGGGAAGA
RYR2_p22	CGCAAACTGGTGCGGAAGGC A GTTCACGAAGCAGCATACCGCTCGGCCGTAGAACTCTCCATATTTATCCA A ACCGATTTATGAGGCCGTTCCAAACGTGTAACAGACGCCCCGGTGCATTTGCGGGAAGA
RYR2_p23	CGCAAACTGGTGCGGAAGGC A GTTCACGAAGCAGCATACCGCAAGTAATTCACTGATTCTGTCTCGGCCGT A ACCGATTTATGAGGCCGTTCACACGCTATAAAGGGTCGATCGGTGCATTTGCGGGAAGA
RYR2_p24	CGCAAACTGGTGCGGAAGGC A GTTCACGAAGCAGCATACCGTGGAGTTCAGTACAGCTGATAAGGAGCTGT A ACACGCTATAAAGGGTCGATCAAACGTGTAACAGACGCCCCGGTGCATTTGCGGGAAGA
RYR2_p25	CGCAAACTGGTGCGGAAGGC A GTTCACGAAGCAGCATACCGGGAAGGAGTTGTCAGTGAAAACGACTCCTA A ACACGCTATAAAGGGTCGATACCGATTTATGAGGCCGTTCCGGTGCATTTGCGGGAAGA
RYR2_p26	CGCAAACTGGTGCGGAAGGC A ACCGATTTATGAGGCCGTTCCATATACCAGGCTAGGTAGAGGAAGGAGTT A CAAACGTGTAACAGACGCCCGTTCACGAAGCAGCATACCGCGGTGCATTTGCGGGAAGA
RYR2_p27	CGCAAACTGGTGCGGAAGGC A ACCGATTTATGAGGCCGTTCCAAACGTGTAACAGACGCCCAATCCCATAGCAATGTCGAGAAGGTGAGCG A ACACGCTATAAAGGGTCGATCGGTGCATTTGCGGGAAGA
RYR2_p28	CGCAAACTGGTGCGGAAGGC A ACCGATTTATGAGGCCGTTCGTTCACGAAGCAGCATACCGGCCATTGTGAGTTACTGAGGACAAGATGGT A CAAACGTGTAACAGACGCCCCGGTGCATTTGCGGGAAGA
RYR2_p29	CGCAAACTGGTGCGGAAGGC A ACCGATTTATGAGGCCGTTCGTTCACGAAGCAGCATACCGCAGCACGAACTCCAACATACATGTGGAACA A ACACGCTATAAAGGGTCGATCGGTGCATTTGCGGGAAGA
RYR2_p30	CGCAAACTGGTGCGGAAGGC A ACCGATTTATGAGGCCGTTCTCATCTCCTGCTGGGTCTTCGATTTCATCC A ACACGCTATAAAGGGTCGATCAAACGTGTAACAGACGCCCCGGTGCATTTGCGGGAAGA
RYR2_p31	CGCAAACTGGTGCGGAAGGC A ACCGATTTATGAGGCCGTTCGTGGCACTGTGTCGAAGTAATCATTGCCTA A ACACGCTATAAAGGGTCGATGTTCACGAAGCAGCATACCGCGGTGCATTTGCGGGAAGA
RYR2_p32	CGCAAACTGGTGCGGAAGGC A ACACGCTATAAAGGGTCGATCAAACGTGTAACAGACGCCCTTCATACTGTTTCCGGAAGCAATCCCCTGC A GTTCACGAAGCAGCATACCGCGGTGCATTTGCGGGAAGA
RYR2_p33	CGCAAACTGGTGCGGAAGGC A ACACGCTATAAAGGGTCGATGAGAGGGGTAGGGTTTTGGTTTTTAGAGGT A CAAACGTGTAACAGACGCCCACCGATTTATGAGGCCGTTCCGGTGCATTTGCGGGAAGA
RYR2_p34	CGCAAACTGGTGCGGAAGGC A ACACGCTATAAAGGGTCGATCCAGAAAACACACAACGCTGGCAATTCACA A GTTCACGAAGCAGCATACCGCAAACGTGTAACAGACGCCCCGGTGCATTTGCGGGAAGA
RYR2_p35	CGCAAACTGGTGCGGAAGGC A ACACGCTATAAAGGGTCGATGTTCACGAAGCAGCATACCGGAAACAGAGCTTCGATGCTCCCAGAAAACA A ACCGATTTATGAGGCCGTTCCGGTGCATTTGCGGGAAGA
RYR2_p36	CGCAAACTGGTGCGGAAGGC A ACACGCTATAAAGGGTCGATACCGATTTATGAGGCCGTTCAATACAAAAGGTGGGGGGAGGAAACAGCTC A CAAACGTGTAACAGACGCCCCGGTGCATTTGCGGGAAGA
RYR2_p37	CGCAAACTGGTGCGGAAGGC A ACACGCTATAAAGGGTCGATGAAGACTCCGGGAGTCTCAGAAGAAAATCT A ACCGATTTATGAGGCCGTTCGTTCACGAAGCAGCATACCGCGGTGCATTTGCGGGAAGA
RYR2_p38	CGCAAACTGGTGCGGAAGGC A CAAACGTGTAACAGACGCCCGTTCACGAAGCAGCATACCGTGAAATAAAGAGGCTGGGTGAGTGTGGCTG A ACCGATTTATGAGGCCGTTCCGGTGCATTTGCGGGAAGA
RYR2_p39	CGCAAACTGGTGCGGAAGGC A CAAACGTGTAACAGACGCCCGTTCACGAAGCAGCATACCGGACAGACAGTTTCCTTCCAGGATGGTGAAA A ACACGCTATAAAGGGTCGATCGGTGCATTTGCGGGAAGA
RYR2_p40	CGCAAACTGGTGCGGAAGGC A CAAACGTGTAACAGACGCCCACAGTGCTCTGTGACCATTAGACAGACAGT A ACCGATTTATGAGGCCGTTCGTTCACGAAGCAGCATACCGCGGTGCATTTGCGGGAAGA
RYR2_p41	CGCAAACTGGTGCGGAAGGC A CAAACGTGTAACAGACGCCCACCGATTTATGAGGCCGTTCCCATGGCAATCTGTTAAGTGCTACAGTGCT A ACACGCTATAAAGGGTCGATCGGTGCATTTGCGGGAAGA
RYR2_p42	CGCAAACTGGTGCGGAAGGC A CAAACGTGTAACAGACGCCCACACGCTATAAAGGGTCGATACTATTTCCCTTCGCAACTGGTGTCCATGG A GTTCACGAAGCAGCATACCGCGGTGCATTTGCGGGAAGA
RYR2_p43	CGCAAACTGGTGCGGAAGGC A CAAACGTGTAACAGACGCCCCACGTATCTTCTGCATAGCTCAACCCACAT A ACACGCTATAAAGGGTCGATACCGATTTATGAGGCCGTTCCGGTGCATTTGCGGGAAGA
RYR2_p44	CGCAAACTGGTGCGGAAGGC A GTTCACGAAGCAGCATACCGCTGCTTTTCTTACCCTCCCCCACTAAAGAA A CAAACGTGTAACAGACGCCCACCGATTTATGAGGCCGTTCCGGTGCATTTGCGGGAAGA
RYR2_p45	CGCAAACTGGTGCGGAAGGC A GTTCACGAAGCAGCATACCGGGGGGGGCAAATGTGAATTTAGCTGAATGA A CAAACGTGTAACAGACGCCCACACGCTATAAAGGGTCGATCGGTGCATTTGCGGGAAGA
RYR2_p46	CGCAAACTGGTGCGGAAGGC A GTTCACGAAGCAGCATACCGACCGATTTATGAGGCCGTTCGGCTCCAGATATACAATTAAGCCCACGACA A CAAACGTGTAACAGACGCCCCGGTGCATTTGCGGGAAGA
RYR2_p47	CGCAAACTGGTGCGGAAGGC A GTTCACGAAGCAGCATACCGACCGATTTATGAGGCCGTTCATCACATTGTTGGTGGATGACACTGGCTCC A ACACGCTATAAAGGGTCGATCGGTGCATTTGCGGGAAGA
RYR2_p48	CGCAAACTGGTGCGGAAGGC A GTTCACGAAGCAGCATACCGCAGGTGGCTGAAAGAATGAGCAAAACCCAA A ACACGCTATAAAGGGTCGATCAAACGTGTAACAGACGCCCCGGTGCATTTGCGGGAAGA
BAMBI_p01	CGCAAACTGGTGCGGAAGGC A ACGCCTCTCATGTATCGCCTCATAAGGATCCTGCAATACGTTCTCAGCGAAGAGAGTAGGGTCTCCACAG A TGTACCAGTACGCAGCCGACCGGTGCATTTGCGGGAAGA
BAMBI_p02	CGCAAACTGGTGCGGAAGGC A TGTACCAGTACGCAGCCGACATGCCACTCGGATATTTCTATTCAGTCCCCGCTAGCGGCCGTTCTCAGCG A ACGCCTCTCATGTATCGCCTCGGTGCATTTGCGGGAAGA
BAMBI_p03	CGCAAACTGGTGCGGAAGGC A TGTACCAGTACGCAGCCGACATGCCACTCGGATATTTCTAACTCTAGGGACGCACGCTAGCCCCGGGTCG A CATAAGGATCCTGCAATACGCGGTGCATTTGCGGGAAGA
BAMBI_p04	CGCAAACTGGTGCGGAAGGC A TGTACCAGTACGCAGCCGACACGCCTCTCATGTATCGCCTACTGGCTCCCTTGCCCCGCTCGACTCTAGG A ATGCCACTCGGATATTTCTACGGTGCATTTGCGGGAAGA
BAMBI_p05	CGCAAACTGGTGCGGAAGGC A TGTACCAGTACGCAGCCGACAGCCCAGAAAAGTTTCCCGGTCCCCCGTCG A ACGCCTCTCATGTATCGCCTCATAAGGATCCTGCAATACGCGGTGCATTTGCGGGAAGA
BAMBI_p06	CGCAAACTGGTGCGGAAGGC A TGTACCAGTACGCAGCCGACTGGGTTTCGGGCCGCTGCCGGAGCATGGAG A CATAAGGATCCTGCAATACGATGCCACTCGGATATTTCTACGGTGCATTTGCGGGAAGA
BAMBI_p07	CGCAAACTGGTGCGGAAGGC A TGTACCAGTACGCAGCCGACAAGATGTAGCTGGAGTGGCGATCCATTGAC A CATAAGGATCCTGCAATACGACGCCTCTCATGTATCGCCTCGGTGCATTTGCGGGAAGA
BAMBI_p08	CGCAAACTGGTGCGGAAGGC A CATAAGGATCCTGCAATACGATGCCACTCGGATATTTCTAAGCTCCAGCTGCAGCCAGATGAAGATGTAG A ACGCCTCTCATGTATCGCCTCGGTGCATTTGCGGGAAGA
BAMBI_p09	CGCAAACTGGTGCGGAAGGC A CATAAGGATCCTGCAATACGATGCCACTCGGATATTTCTAATCGAATTTCACCTTTGGTGAGCAGCACGG A TGTACCAGTACGCAGCCGACCGGTGCATTTGCGGGAAGA
BAMBI_p10	CGCAAACTGGTGCGGAAGGC A CATAAGGATCCTGCAATACGGTGGGCAGCATCACAGTAGCATCGAATTTC A ACGCCTCTCATGTATCGCCTATGCCACTCGGATATTTCTACGGTGCATTTGCGGGAAGA
BAMBI_p11	CGCAAACTGGTGCGGAAGGC A CATAAGGATCCTGCAATACGACGCCTCTCATGTATCGCCTACATATAACCAGTGGCTACACAGTGGGCAG A TGTACCAGTACGCAGCCGACCGGTGCATTTGCGGGAAGA
BAMBI_p12	CGCAAACTGGTGCGGAAGGC A CATAAGGATCCTGCAATACGGCAGGCGCTGAGCTCAGATTTACACATATA A TGTACCAGTACGCAGCCGACATGCCACTCGGATATTTCTACGGTGCATTTGCGGGAAGA
BAMBI_p13	CGCAAACTGGTGCGGAAGGC A CATAAGGATCCTGCAATACGTGTACCAGTACGCAGCCGACGTGAGTGGGGAATTTGAGTTCTGAGGATCA A ACGCCTCTCATGTATCGCCTCGGTGCATTTGCGGGAAGA
BAMBI_p14	CGCAAACTGGTGCGGAAGGC A ATGCCACTCGGATATTTCTAACGCCTCTCATGTATCGCCTATGTCTGTCGTGCTTGCAAGAGAGTCCAGG A TGTACCAGTACGCAGCCGACCGGTGCATTTGCGGGAAGA
BAMBI_p15	CGCAAACTGGTGCGGAAGGC A ATGCCACTCGGATATTTCTAACGCCTCTCATGTATCGCCTTTCGGGCCTGTTTGGCTTGGCAGATGTCTG A CATAAGGATCCTGCAATACGCGGTGCATTTGCGGGAAGA
BAMBI_p16	CGCAAACTGGTGCGGAAGGC A ATGCCACTCGGATATTTCTATGTACCAGTACGCAGCCGACTGACAGCATTCCAATGTGGGTATGGTGGTG A ACGCCTCTCATGTATCGCCTCGGTGCATTTGCGGGAAGA
BAMBI_p17	CGCAAACTGGTGCGGAAGGC A ATGCCACTCGGATATTTCTATGTACCAGTACGCAGCCGACGCAGCCCTCTGTAATTGCACATGTCTTCAT A CATAAGGATCCTGCAATACGCGGTGCATTTGCGGGAAGA
BAMBI_p18	CGCAAACTGGTGCGGAAGGC A ATGCCACTCGGATATTTCTACATAAGGATCCTGCAATACGTGGGAGGAGAGAGAACATCGTGCAGCCCTC A ACGCCTCTCATGTATCGCCTCGGTGCATTTGCGGGAAGA
BAMBI_p19	CGCAAACTGGTGCGGAAGGC A ATGCCACTCGGATATTTCTAATGCTGATACCTGTTTCCTTGTCCTGAGGC A CATAAGGATCCTGCAATACGTGTACCAGTACGCAGCCGACCGGTGCATTTGCGGGAAGA
BAMBI_p20	CGCAAACTGGTGCGGAAGGC A ACGCCTCTCATGTATCGCCTATGCCACTCGGATATTTCTAGCACCTTGGTGATAAGGTTTCTGCTACCAT A TGTACCAGTACGCAGCCGACCGGTGCATTTGCGGGAAGA
BAMBI_p21	CGCAAACTGGTGCGGAAGGC A ACGCCTCTCATGTATCGCCTATGCCACTCGGATATTTCTATCTTTGGAAGAAGTCAGCTCCTGCACCTTG A CATAAGGATCCTGCAATACGCGGTGCATTTGCGGGAAGA
BAMBI_p22	CGCAAACTGGTGCGGAAGGC A ACGCCTCTCATGTATCGCCTATGACCGCTGCCCGGAACCACAACTCTTTG A TGTACCAGTACGCAGCCGACATGCCACTCGGATATTTCTACGGTGCATTTGCGGGAAGA
BAMBI_p23	CGCAAACTGGTGCGGAAGGC A ACGCCTCTCATGTATCGCCTTGTACCAGTACGCAGCCGACAACACTAAAATCAGCCCTCCAGCAATGGGC A CATAAGGATCCTGCAATACGCGGTGCATTTGCGGGAAGA
BAMBI_p24	CGCAAACTGGTGCGGAAGGC A ACGCCTCTCATGTATCGCCTCATAAGGATCCTGCAATACGGCATCCTCAGGGCCAACATAATAAGCAACA A ATGCCACTCGGATATTTCTACGGTGCATTTGCGGGAAGA
BAMBI_p25	CGCAAACTGGTGCGGAAGGC A ACGCCTCTCATGTATCGCCTCATAAGGATCCTGCAATACGCCTGCAGCCTCTTATTTTCACTTCGAAGCA A TGTACCAGTACGCAGCCGACCGGTGCATTTGCGGGAAGA
BAMBI_p26	CGCAAACTGGTGCGGAAGGC A TGTACCAGTACGCAGCCGACATGCCACTCGGATATTTCTAAAAGCTGTAGTGCAAACGGGAGAGCATCTG A ACGCCTCTCATGTATCGCCTCGGTGCATTTGCGGGAAGA
BAMBI_p27	CGCAAACTGGTGCGGAAGGC A TGTACCAGTACGCAGCCGACATGCCACTCGGATATTTCTACCTTTTTGGAATGGTGTCCGTGAAAGCTGT A CATAAGGATCCTGCAATACGCGGTGCATTTGCGGGAAGA
BAMBI_p28	CGCAAACTGGTGCGGAAGGC A TGTACCAGTACGCAGCCGACACGCCTCTCATGTATCGCCTGTCTAACTTTGCAACCTGCCCCTTTTTGGA A ATGCCACTCGGATATTTCTACGGTGCATTTGCGGGAAGA
BAMBI_p29	CGCAAACTGGTGCGGAAGGC A TGTACCAGTACGCAGCCGACACGCCTCTCATGTATCGCCTACCGGCACCATGCATTCCAAGTCTAACTTT A CATAAGGATCCTGCAATACGCGGTGCATTTGCGGGAAGA
BAMBI_p30	CGCAAACTGGTGCGGAAGGC A TGTACCAGTACGCAGCCGACCATAAGGATCCTGCAATACGTTATCACAGGTCAGACAGCAGTTCTCGTGC A ATGCCACTCGGATATTTCTACGGTGCATTTGCGGGAAGA
BAMBI_p31	CGCAAACTGGTGCGGAAGGC A TGTACCAGTACGCAGCCGACCTTATCGTTGCTGAGGTCTGCTTGTCTCAT A CATAAGGATCCTGCAATACGACGCCTCTCATGTATCGCCTCGGTGCATTTGCGGGAAGA
BAMBI_p32	CGCAAACTGGTGCGGAAGGC A CATAAGGATCCTGCAATACGATGCCACTCGGATATTTCTACCAGTGAACAAGCGAGAGGATCTTATCGTT A ACGCCTCTCATGTATCGCCTCGGTGCATTTGCGGGAAGA
BAMBI_p33	CGCAAACTGGTGCGGAAGGC A CATAAGGATCCTGCAATACGATGCCACTCGGATATTTCTAAAGACTCCGTCATACGAATTCCAGCTTCCC A TGTACCAGTACGCAGCCGACCGGTGCATTTGCGGGAAGA
BAMBI_p34	CGCAAACTGGTGCGGAAGGC A CATAAGGATCCTGCAATACGGCAGAACTCAAAAGGCCTTCAAGCTGTTCA A ACGCCTCTCATGTATCGCCTATGCCACTCGGATATTTCTACGGTGCATTTGCGGGAAGA
BAMBI_p35	CGCAAACTGGTGCGGAAGGC A CATAAGGATCCTGCAATACGACGCCTCTCATGTATCGCCTAGATAAAGTGCTCCTGTCCAGCAGAACTCA A TGTACCAGTACGCAGCCGACCGGTGCATTTGCGGGAAGA
BAMBI_p36	CGCAAACTGGTGCGGAAGGC A CATAAGGATCCTGCAATACGGCAGAGGTCATTTTGTCTCTCAAAGATGAT A TGTACCAGTACGCAGCCGACATGCCACTCGGATATTTCTACGGTGCATTTGCGGGAAGA
BAMBI_p37	CGCAAACTGGTGCGGAAGGC A CATAAGGATCCTGCAATACGTGTACCAGTACGCAGCCGACAAATATCCAAGATTCTGTTTGCAGAGGTCA A ACGCCTCTCATGTATCGCCTCGGTGCATTTGCGGGAAGA
BAMBI_p38	CGCAAACTGGTGCGGAAGGC A ATGCCACTCGGATATTTCTAGTGCAAATAATCCTTCAGAAGAAATATCCA A ACGCCTCTCATGTATCGCCTTGTACCAGTACGCAGCCGACCGGTGCATTTGCGGGAAGA
BAMBI_p39	CGCAAACTGGTGCGGAAGGC A ATGCCACTCGGATATTTCTACACATTTAACTGTATTTAAGTCTGTGCAAA A ACGCCTCTCATGTATCGCCTCATAAGGATCCTGCAATACGCGGTGCATTTGCGGGAAGA
BAMBI_p40	CGCAAACTGGTGCGGAAGGC A ATGCCACTCGGATATTTCTATGTACCAGTACGCAGCCGACCCTGGTGACAGTGTGTACAAAGTCTTCTCT A ACGCCTCTCATGTATCGCCTCGGTGCATTTGCGGGAAGA
BAMBI_p41	CGCAAACTGGTGCGGAAGGC A ATGCCACTCGGATATTTCTATGTACCAGTACGCAGCCGACTTCCAGCTCCCTTGGATGCAAATAACCCTG A CATAAGGATCCTGCAATACGCGGTGCATTTGCGGGAAGA
BAMBI_p42	CGCAAACTGGTGCGGAAGGC A ATGCCACTCGGATATTTCTACATAAGGATCCTGCAATACGTTGTTTATTTAGGTACTCAATTCCAGCTCC A ACGCCTCTCATGTATCGCCTCGGTGCATTTGCGGGAAGA
BAMBI_p43	CGCAAACTGGTGCGGAAGGC A ATGCCACTCGGATATTTCTAATCAAGATGTAGAAGCTTACATAGGGCACA A CATAAGGATCCTGCAATACGTGTACCAGTACGCAGCCGACCGGTGCATTTGCGGGAAGA
BAMBI_p44	CGCAAACTGGTGCGGAAGGC A ACGCCTCTCATGTATCGCCTATGCCACTCGGATATTTCTACATGTACTGTCTCACGTTTCCCAGTTAAAT A TGTACCAGTACGCAGCCGACCGGTGCATTTGCGGGAAGA
BAMBI_p45	CGCAAACTGGTGCGGAAGGC A ACGCCTCTCATGTATCGCCTGAGAACAAATTATTAACAGCAAATGGCCAT A ATGCCACTCGGATATTTCTACATAAGGATCCTGCAATACGCGGTGCATTTGCGGGAAGA
BAMBI_p46	CGCAAACTGGTGCGGAAGGC A ACGCCTCTCATGTATCGCCTTGTACCAGTACGCAGCCGACCCAAGCCACATCCTAGAGTTGAGAACAAAT A ATGCCACTCGGATATTTCTACGGTGCATTTGCGGGAAGA
BAMBI_p47	CGCAAACTGGTGCGGAAGGC A ACGCCTCTCATGTATCGCCTTGTACCAGTACGCAGCCGACAGAAAAGAGAAAAAAAAAAACCAAGCCACA A CATAAGGATCCTGCAATACGCGGTGCATTTGCGGGAAGA
BAMBI_p48	CGCAAACTGGTGCGGAAGGC A ACGCCTCTCATGTATCGCCTGGAAGAATAAGCAAGATCTTGGTCTTGTTT A CATAAGGATCCTGCAATACGATGCCACTCGGATATTTCTACGGTGCATTTGCGGGAAGA
CXCL12_p01	CGCAAACTGGTGCGGAAGGC A CAAACGTGTAACAGACGCCCTACCGCGGCTTAGTAGTTGACCTGCTTGGTGCACAGTTTACATGAAAGCT A AATGCTTAGTCAACGAGTTCCGGTGCATTTGCGGGAAGA
CXCL12_p02	CGCAAACTGGTGCGGAAGGC A AATGCTTAGTCAACGAGTTCAAGCTTTGGTCCTGAGAGTCCTTTTGCAGG A GCCTAGCATAACATGTCGCACAAACGTGTAACAGACGCCCCGGTGCATTTGCGGGAAGA
CXCL12_p03	CGCAAACTGGTGCGGAAGGC A AATGCTTAGTCAACGAGTTCGGACACACATGATGATGGATGAGACAGAGA A GCCTAGCATAACATGTCGCATACCGCGGCTTAGTAGTTGACGGTGCATTTGCGGGAAGA
CXCL12_p04	CGCAAACTGGTGCGGAAGGC A AATGCTTAGTCAACGAGTTCAATGATGAGCAGAACGTGGAGGATGTGGAG A CAAACGTGTAACAGACGCCCGCCTAGCATAACATGTCGCACGGTGCATTTGCGGGAAGA
CXCL12_p05	CGCAAACTGGTGCGGAAGGC A AATGCTTAGTCAACGAGTTCCAAACGTGTAACAGACGCCCCCCACCTGCACAGCTCAGAGAATACAAAAC A TACCGCGGCTTAGTAGTTGACGGTGCATTTGCGGGAAGA
CXCL12_p06	CGCAAACTGGTGCGGAAGGC A AATGCTTAGTCAACGAGTTCAATACAAAACCCAGGAGCCCTGAGTCAGAG A TACCGCGGCTTAGTAGTTGAGCCTAGCATAACATGTCGCACGGTGCATTTGCGGGAAGA
CXCL12_p07	CGCAAACTGGTGCGGAAGGC A AATGCTTAGTCAACGAGTTCGCTCCGTGGAAAGACACTCTAATAAGGCAA A TACCGCGGCTTAGTAGTTGACAAACGTGTAACAGACGCCCCGGTGCATTTGCGGGAAGA
CXCL12_p08	CGCAAACTGGTGCGGAAGGC A TACCGCGGCTTAGTAGTTGATGCTACGTGTCGCCAGTGACACTGAATAAT A GCCTAGCATAACATGTCGCACAAACGTGTAACAGACGCCCCGGTGCATTTGCGGGAAGA
CXCL12_p09	CGCAAACTGGTGCGGAAGGC A TACCGCGGCTTAGTAGTTGACAAATGGTGAAAATATGGCAAAGTGTGCAA A GCCTAGCATAACATGTCGCAAATGCTTAGTCAACGAGTTCCGGTGCATTTGCGGGAAGA
CXCL12_p10	CGCAAACTGGTGCGGAAGGC A TACCGCGGCTTAGTAGTTGATGTGCAAAACAAAGCCCTTGGCAATGCCTG A CAAACGTGTAACAGACGCCCGCCTAGCATAACATGTCGCACGGTGCATTTGCGGGAAGA
CXCL12_p11	CGCAAACTGGTGCGGAAGGC A TACCGCGGCTTAGTAGTTGAAGGGGAGGCTGTGGCAGGCCCTTCCCTAAC A CAAACGTGTAACAGACGCCCAATGCTTAGTCAACGAGTTCCGGTGCATTTGCGGGAAGA
CXCL12_p12	CGCAAACTGGTGCGGAAGGC A TACCGCGGCTTAGTAGTTGATTCCCTAACACTGGTTTCAGAGCTGGGCTC A AATGCTTAGTCAACGAGTTCGCCTAGCATAACATGTCGCACGGTGCATTTGCGGGAAGA
CXCL12_p13	CGCAAACTGGTGCGGAAGGC A TACCGCGGCTTAGTAGTTGATACTGTAAGGGTTCCTCAGGCGTCTGACCC A AATGCTTAGTCAACGAGTTCCAAACGTGTAACAGACGCCCCGGTGCATTTGCGGGAAGA
CXCL12_p14	CGCAAACTGGTGCGGAAGGC A GCCTAGCATAACATGTCGCACAAACGTGTAACAGACGCCCCTGACCCTCTCACATCTTGAACCTCTTGTT A AATGCTTAGTCAACGAGTTCCGGTGCATTTGCGGGAAGA
CXCL12_p15	CGCAAACTGGTGCGGAAGGC A GCCTAGCATAACATGTCGCATTACAAAGCGCCGAGAGCAAGTGAACTGTG A CAAACGTGTAACAGACGCCCTACCGCGGCTTAGTAGTTGACGGTGCATTTGCGGGAAGA
CXCL12_p16	CGCAAACTGGTGCGGAAGGC A GCCTAGCATAACATGTCGCAGTCCATCTCGAGGTGGCAGATAACTAGTTT A AATGCTTAGTCAACGAGTTCCAAACGTGTAACAGACGCCCCGGTGCATTTGCGGGAAGA
CXCL12_p17	CGCAAACTGGTGCGGAAGGC A GCCTAGCATAACATGTCGCAAATGCTTAGTCAACGAGTTCGCAGCCTTTCTCTTCTTCTGTCGCTTCTTT A TACCGCGGCTTAGTAGTTGACGGTGCATTTGCGGGAAGA
CXCL12_p18	CGCAAACTGGTGCGGAAGGC A GCCTAGCATAACATGTCGCATTTTTCCCCACTTTTTCTTCTCTGCGCCCC A TACCGCGGCTTAGTAGTTGACAAACGTGTAACAGACGCCCCGGTGCATTTGCGGGAAGA
CXCL12_p19	CGCAAACTGGTGCGGAAGGC A GCCTAGCATAACATGTCGCAGCCCCTTGTTTAAAGCTTTCTCCAGGTACT A TACCGCGGCTTAGTAGTTGAAATGCTTAGTCAACGAGTTCCGGTGCATTTGCGGGAAGA
CXCL12_p20	CGCAAACTGGTGCGGAAGGC A CAAACGTGTAACAGACGCCCGCCTAGCATAACATGTCGCATTTTGCGGGTAAGCAGGGGGACCATTACAC A AATGCTTAGTCAACGAGTTCCGGTGCATTTGCGGGAAGA
CXCL12_p21	CGCAAACTGGTGCGGAAGGC A CAAACGTGTAACAGACGCCCATTACACATCCCCAGGAGAGGGCCAGCTCC A GCCTAGCATAACATGTCGCATACCGCGGCTTAGTAGTTGACGGTGCATTTGCGGGAAGA
CXCL12_p22	CGCAAACTGGTGCGGAAGGC A CAAACGTGTAACAGACGCCCAATGCTTAGTCAACGAGTTCCGGCGCTGATCAGGTTGTTTAAAGCTTTCT A GCCTAGCATAACATGTCGCACGGTGCATTTGCGGGAAGA
CXCL12_p23	CGCAAACTGGTGCGGAAGGC A CAAACGTGTAACAGACGCCCAATGCTTAGTCAACGAGTTCGCTGATCAGGCTACAGAAATGAGAAGCAGA A TACCGCGGCTTAGTAGTTGACGGTGCATTTGCGGGAAGA
CXCL12_p24	CGCAAACTGGTGCGGAAGGC A CAAACGTGTAACAGACGCCCAAGCAAGATTAAGCATGCTCTCGGAGTCGG A TACCGCGGCTTAGTAGTTGAGCCTAGCATAACATGTCGCACGGTGCATTTGCGGGAAGA
CXCL12_p25	CGCAAACTGGTGCGGAAGGC A CAAACGTGTAACAGACGCCCTACCGCGGCTTAGTAGTTGAAATAGTGGCTTCTACATGGAGCCCACAGAG A AATGCTTAGTCAACGAGTTCCGGTGCATTTGCGGGAAGA
CXCL12_p26	CGCAAACTGGTGCGGAAGGC A AATGCTTAGTCAACGAGTTCGCCTAGCATAACATGTCGCAATCACTGAGGTTGAAAGAGGAGGTGAAGGC A CAAACGTGTAACAGACGCCCCGGTGCATTTGCGGGAAGA
CXCL12_p27	CGCAAACTGGTGCGGAAGGC A AATGCTTAGTCAACGAGTTCGCCTAGCATAACATGTCGCAGAGCCTCAGTGTCTGAAGAAAGGACACTTT A TACCGCGGCTTAGTAGTTGACGGTGCATTTGCGGGAAGA
CXCL12_p28	CGCAAACTGGTGCGGAAGGC A AATGCTTAGTCAACGAGTTCCAAACGTGTAACAGACGCCCACTTTTTCCAGCTCCCTGTTAAGCCACCAC A GCCTAGCATAACATGTCGCACGGTGCATTTGCGGGAAGA
CXCL12_p29	CGCAAACTGGTGCGGAAGGC A AATGCTTAGTCAACGAGTTCGCAGAGGAGATGCTCCAAACAAGCCAAATT A CAAACGTGTAACAGACGCCCTACCGCGGCTTAGTAGTTGACGGTGCATTTGCGGGAAGA
CXCL12_p30	CGCAAACTGGTGCGGAAGGC A AATGCTTAGTCAACGAGTTCTACCGCGGCTTAGTAGTTGATAAAAGTTCCAACGTGCACAGGTACAGGGC A GCCTAGCATAACATGTCGCACGGTGCATTTGCGGGAAGA
CXCL12_p31	CGCAAACTGGTGCGGAAGGC A AATGCTTAGTCAACGAGTTCTACCGCGGCTTAGTAGTTGAGGTACAGGGCATGGATGAATATAAGCTGCA A CAAACGTGTAACAGACGCCCCGGTGCATTTGCGGGAAGA
CXCL12_p32	CGCAAACTGGTGCGGAAGGC A TACCGCGGCTTAGTAGTTGAGCCTAGCATAACATGTCGCAATGCAGGGTCTAAATGCTGGCAAACCTCAG A CAAACGTGTAACAGACGCCCCGGTGCATTTGCGGGAAGA
CXCL12_p33	CGCAAACTGGTGCGGAAGGC A TACCGCGGCTTAGTAGTTGAGCCTAGCATAACATGTCGCAAAACCTCAGGCCCGATCCCAGATCAATGTG A AATGCTTAGTCAACGAGTTCCGGTGCATTTGCGGGAAGA
CXCL12_p34	CGCAAACTGGTGCGGAAGGC A TACCGCGGCTTAGTAGTTGACAAACGTGTAACAGACGCCCACACACACACCTGGTCCTCATGGTTAAGGC A GCCTAGCATAACATGTCGCACGGTGCATTTGCGGGAAGA
CXCL12_p35	CGCAAACTGGTGCGGAAGGC A TACCGCGGCTTAGTAGTTGACGTCTTTGCCCTTTCATCTCTCACAAGGTT A CAAACGTGTAACAGACGCCCAATGCTTAGTCAACGAGTTCCGGTGCATTTGCGGGAAGA
CXCL12_p36	CGCAAACTGGTGCGGAAGGC A TACCGCGGCTTAGTAGTTGAAATGCTTAGTCAACGAGTTCTAGTTTTCCTCGAGTGGGTCTAGCGGAAAG A GCCTAGCATAACATGTCGCACGGTGCATTTGCGGGAAGA
CXCL12_p37	CGCAAACTGGTGCGGAAGGC A TACCGCGGCTTAGTAGTTGAAATGCTTAGTCAACGAGTTCGCGGAAAGTCCTTTTTGGCTGTTGTGCTTA A CAAACGTGTAACAGACGCCCCGGTGCATTTGCGGGAAGA
CXCL12_p38	CGCAAACTGGTGCGGAAGGC A GCCTAGCATAACATGTCGCACAAACGTGTAACAGACGCCCGTTTAAAGCTTTCTCCAGGTACTCCTGAAT A AATGCTTAGTCAACGAGTTCCGGTGCATTTGCGGGAAGA
CXCL12_p39	CGCAAACTGGTGCGGAAGGC A GCCTAGCATAACATGTCGCACAAACGTGTAACAGACGCCCCTCCTGAATCCACTTTAGCTTCGGGTCAAT A TACCGCGGCTTAGTAGTTGACGGTGCATTTGCGGGAAGA
CXCL12_p40	CGCAAACTGGTGCGGAAGGC A GCCTAGCATAACATGTCGCACGGGTCAATGCACACTTGTCTGTTGTTGTT A AATGCTTAGTCAACGAGTTCCAAACGTGTAACAGACGCCCCGGTGCATTTGCGGGAAGA
CXCL12_p41	CGCAAACTGGTGCGGAAGGC A GCCTAGCATAACATGTCGCAAATGCTTAGTCAACGAGTTCTTGTTCTTCAGCCGGGCTACAATCTGAAGG A TACCGCGGCTTAGTAGTTGACGGTGCATTTGCGGGAAGA
CXCL12_p42	CGCAAACTGGTGCGGAAGGC A GCCTAGCATAACATGTCGCACTGAAGGGCACAGTTTGGAGTGTTGAGAAT A TACCGCGGCTTAGTAGTTGACAAACGTGTAACAGACGCCCCGGTGCATTTGCGGGAAGA
CXCL12_p43	CGCAAACTGGTGCGGAAGGC A GCCTAGCATAACATGTCGCATACCGCGGCTTAGTAGTTGATTTGAGATGCTTGACGTTGGCTCTGGCAAC A AATGCTTAGTCAACGAGTTCCGGTGCATTTGCGGGAAGA
CXCL12_p44	CGCAAACTGGTGCGGAAGGC A CAAACGTGTAACAGACGCCCGCCTAGCATAACATGTCGCATTTCGAAGAATCGGCATGGGCATCTGTAGC A AATGCTTAGTCAACGAGTTCCGGTGCATTTGCGGGAAGA
CXCL12_p45	CGCAAACTGGTGCGGAAGGC A CAAACGTGTAACAGACGCCCTCTGTAGCTCAGGCTGACGGGCTTCCCGTC A GCCTAGCATAACATGTCGCATACCGCGGCTTAGTAGTTGACGGTGCATTTGCGGGAAGA
CXCL12_p46	CGCAAACTGGTGCGGAAGGC A CAAACGTGTAACAGACGCCCAGAGCGCGGTCAGCACGAGGACCAGCACGA A AATGCTTAGTCAACGAGTTCGCCTAGCATAACATGTCGCACGGTGCATTTGCGGGAAGA
CXCL12_p47	CGCAAACTGGTGCGGAAGGC A CAAACGTGTAACAGACGCCCAATGCTTAGTCAACGAGTTCACCAGCACGACCACGACCTTGGCGTTCATG A TACCGCGGCTTAGTAGTTGACGGTGCATTTGCGGGAAGA
CXCL12_p48	CGCAAACTGGTGCGGAAGGC A CAAACGTGTAACAGACGCCCTACCGCGGCTTAGTAGTTGAGGCCGGACGCCGAGCGGGCAATGCGGCTGA A GCCTAGCATAACATGTCGCACGGTGCATTTGCGGGAAGA
FAM213A_p01	CGCAAACTGGTGCGGAAGGC A CTAAATCGATGCCGTGGTAGCCTGTTGGAAGTGCCCACTCTTTCATGAAA A CCAATGTCTCGTACGTGACCTACCGCGGCTTAGTAGTTGACGGTGCATTTGCGGGAAGA
FAM213A_p02	CGCAAACTGGTGCGGAAGGC A TACCGCGGCTTAGTAGTTGACTGGAGGAAAGACATTTTCCTCCTGTTGGA A CCGAGAGTCAACGACAGTCACTAAATCGATGCCGTGGTAGCGGTGCATTTGCGGGAAGA
FAM213A_p03	CGCAAACTGGTGCGGAAGGC A TACCGCGGCTTAGTAGTTGAAAGACATTTCTCAAGTGCCTCCCTTCTGCC A CCGAGAGTCAACGACAGTCACCAATGTCTCGTACGTGACCCGGTGCATTTGCGGGAAGA
FAM213A_p04	CGCAAACTGGTGCGGAAGGC A TACCGCGGCTTAGTAGTTGACTAAATCGATGCCGTGGTAGATCAGAGGATACTCAAGTGCCTCCCTTCTG A CCGAGAGTCAACGACAGTCACGGTGCATTTGCGGGAAGA
FAM213A_p05	CGCAAACTGGTGCGGAAGGC A TACCGCGGCTTAGTAGTTGAATGGTGAAGAAACTTGGGTCCTCAAGTGCC A CTAAATCGATGCCGTGGTAGCCAATGTCTCGTACGTGACCCGGTGCATTTGCGGGAAGA
FAM213A_p06	CGCAAACTGGTGCGGAAGGC A TACCGCGGCTTAGTAGTTGACCAATGTCTCGTACGTGACCCGTCCACACCTCTGCTTCTCTTGACAAAGA A CCGAGAGTCAACGACAGTCACGGTGCATTTGCGGGAAGA
FAM213A_p07	CGCAAACTGGTGCGGAAGGC A TACCGCGGCTTAGTAGTTGACCAATGTCTCGTACGTGACCGGGTCCTGGAGGAAAGACATTTCATACACA A CTAAATCGATGCCGTGGTAGCGGTGCATTTGCGGGAAGA
FAM213A_p08	CGCAAACTGGTGCGGAAGGC A CCAATGTCTCGTACGTGACCTAGGGGCAGCTTTCTCTTCTGTGATCAGAG A CCGAGAGTCAACGACAGTCACTAAATCGATGCCGTGGTAGCGGTGCATTTGCGGGAAGA
FAM213A_p09	CGCAAACTGGTGCGGAAGGC A CCAATGTCTCGTACGTGACCCCGAGAGTCAACGACAGTCAAATGCCTGATTCTCCCTCACAATCCAGGTG A TACCGCGGCTTAGTAGTTGACGGTGCATTTGCGGGAAGA
FAM213A_p10	CGCAAACTGGTGCGGAAGGC A CCAATGTCTCGTACGTGACCCTAAATCGATGCCGTGGTAGTACTTCCTCATTCCCCTCCTCATCAATGCC A CCGAGAGTCAACGACAGTCACGGTGCATTTGCGGGAAGA
FAM213A_p11	CGCAAACTGGTGCGGAAGGC A CCAATGTCTCGTACGTGACCTATGTCCCCTGTAGGCAGACTACTTCCTCA A CTAAATCGATGCCGTGGTAGTACCGCGGCTTAGTAGTTGACGGTGCATTTGCGGGAAGA
FAM213A_p12	CGCAAACTGGTGCGGAAGGC A CCAATGTCTCGTACGTGACCTACCGCGGCTTAGTAGTTGATGGTTCTCTTGCTGCTCTCTCTTCTCATGC A CCGAGAGTCAACGACAGTCACGGTGCATTTGCGGGAAGA
FAM213A_p13	CGCAAACTGGTGCGGAAGGC A CCAATGTCTCGTACGTGACCGACAGAGAAAGGACAGCCTTCTCAAATGGT A TACCGCGGCTTAGTAGTTGACTAAATCGATGCCGTGGTAGCGGTGCATTTGCGGGAAGA
FAM213A_p14	CGCAAACTGGTGCGGAAGGC A CCGAGAGTCAACGACAGTCACTAAATCGATGCCGTGGTAGACCAGGGCATCAGGAGTGATGACAGAGAAA A TACCGCGGCTTAGTAGTTGACGGTGCATTTGCGGGAAGA
FAM213A_p15	CGCAAACTGGTGCGGAAGGC A CCGAGAGTCAACGACAGTCAAGAACTTGGGGATGCAGCACACACATGGAG A CTAAATCGATGCCGTGGTAGCCAATGTCTCGTACGTGACCCGGTGCATTTGCGGGAAGA
FAM213A_p16	CGCAAACTGGTGCGGAAGGC A CCGAGAGTCAACGACAGTCATACCGCGGCTTAGTAGTTGACCACAGGGTAGCTGGAATTTCATCTTCCAG A CTAAATCGATGCCGTGGTAGCGGTGCATTTGCGGGAAGA
FAM213A_p17	CGCAAACTGGTGCGGAAGGC A CCGAGAGTCAACGACAGTCATGAGAAGAAGGAAGAAGGCGTTACTGCTCC A TACCGCGGCTTAGTAGTTGACCAATGTCTCGTACGTGACCCGGTGCATTTGCGGGAAGA
FAM213A_p18	CGCAAACTGGTGCGGAAGGC A CCGAGAGTCAACGACAGTCACCAATGTCTCGTACGTGACCGGTCCTGGAGGAAAGACATTTCTGGAGATT A CTAAATCGATGCCGTGGTAGCGGTGCATTTGCGGGAAGA
FAM213A_p19	CGCAAACTGGTGCGGAAGGC A CCGAGAGTCAACGACAGTCACCAATGTCTCGTACGTGACCGAAGAAACTTGGGTCCTGGAGGAAAGACAT A TACCGCGGCTTAGTAGTTGACGGTGCATTTGCGGGAAGA
FAM213A_p20	CGCAAACTGGTGCGGAAGGC A CTAAATCGATGCCGTGGTAGATGGTGAAGAAACTTGGGTCCTGGAGGAAA A CCGAGAGTCAACGACAGTCATACCGCGGCTTAGTAGTTGACGGTGCATTTGCGGGAAGA
FAM213A_p21	CGCAAACTGGTGCGGAAGGC A CTAAATCGATGCCGTGGTAGCCGAGAGTCAACGACAGTCATGGACCACATCCCCATGGTGAAGAAACTTG A CCAATGTCTCGTACGTGACCCGGTGCATTTGCGGGAAGA
FAM213A_p22	CGCAAACTGGTGCGGAAGGC A CTAAATCGATGCCGTGGTAGTACCGCGGCTTAGTAGTTGAATGGACCACATCCCCATGGTGAAGAAACTT A CCGAGAGTCAACGACAGTCACGGTGCATTTGCGGGAAGA
FAM213A_p23	CGCAAACTGGTGCGGAAGGC A CTAAATCGATGCCGTGGTAGCACCAATGGACCACATCCCCATGGTGAAGA A TACCGCGGCTTAGTAGTTGACCAATGTCTCGTACGTGACCCGGTGCATTTGCGGGAAGA
FAM213A_p24	CGCAAACTGGTGCGGAAGGC A CTAAATCGATGCCGTGGTAGTGCACCAATGGACCACATCCCCATGGTGAA A CCAATGTCTCGTACGTGACCCCGAGAGTCAACGACAGTCACGGTGCATTTGCGGGAAGA
FAM213A_p25	CGCAAACTGGTGCGGAAGGC A CTAAATCGATGCCGTGGTAGCCAATGTCTCGTACGTGACCAAACACGTCTGTGTTGGCAAGCAGCAATGC A TACCGCGGCTTAGTAGTTGACGGTGCATTTGCGGGAAGA
FAM213A_p26	CGCAAACTGGTGCGGAAGGC A TACCGCGGCTTAGTAGTTGAGCTTTCTGGGGCTTGGACAGAAACACGTCT A CCGAGAGTCAACGACAGTCACTAAATCGATGCCGTGGTAGCGGTGCATTTGCGGGAAGA
FAM213A_p27	CGCAAACTGGTGCGGAAGGC A TACCGCGGCTTAGTAGTTGATTCAGGTCTATATCCTCCAGGTACTCCAGG A CCGAGAGTCAACGACAGTCACCAATGTCTCGTACGTGACCCGGTGCATTTGCGGGAAGA
FAM213A_p28	CGCAAACTGGTGCGGAAGGC A TACCGCGGCTTAGTAGTTGACTTGGTTCCTTCTCCAGTGTTTTCAGGTCT A CTAAATCGATGCCGTGGTAGCCGAGAGTCAACGACAGTCACGGTGCATTTGCGGGAAGA
FAM213A_p29	CGCAAACTGGTGCGGAAGGC A TACCGCGGCTTAGTAGTTGAGCTCCTTTGCTTTGAAAGTCCTTGGTTCCT A CTAAATCGATGCCGTGGTAGCCAATGTCTCGTACGTGACCCGGTGCATTTGCGGGAAGA
FAM213A_p30	CGCAAACTGGTGCGGAAGGC A TACCGCGGCTTAGTAGTTGACCAATGTCTCGTACGTGACCCGCACGGCCATAATCACAGCTCCATTTTTT A CCGAGAGTCAACGACAGTCACGGTGCATTTGCGGGAAGA
FAM213A_p31	CGCAAACTGGTGCGGAAGGC A TACCGCGGCTTAGTAGTTGATCCAACATGCTTTTCAGGGAGGACAGATCC A CCAATGTCTCGTACGTGACCCTAAATCGATGCCGTGGTAGCGGTGCATTTGCGGGAAGA
FAM213A_p32	CGCAAACTGGTGCGGAAGGC A CCAATGTCTCGTACGTGACCGGAAATCCTTCACTTCAGTCCTGATGTGCT A CCGAGAGTCAACGACAGTCACTAAATCGATGCCGTGGTAGCGGTGCATTTGCGGGAAGA
FAM213A_p33	CGCAAACTGGTGCGGAAGGC A CCAATGTCTCGTACGTGACCCCGAGAGTCAACGACAGTCAGGAAGATTTCTCCTTTGAAATAAGGCTGGA A TACCGCGGCTTAGTAGTTGACGGTGCATTTGCGGGAAGA
FAM213A_p34	CGCAAACTGGTGCGGAAGGC A CCAATGTCTCGTACGTGACCCATCTTCCGCCTTTGTGGACCATAGAACTT A CTAAATCGATGCCGTGGTAGCCGAGAGTCAACGACAGTCACGGTGCATTTGCGGGAAGA
FAM213A_p35	CGCAAACTGGTGCGGAAGGC A CCAATGTCTCGTACGTGACCCCACACTCCCAGACGGATAAATCCCATAAA A CTAAATCGATGCCGTGGTAGTACCGCGGCTTAGTAGTTGACGGTGCATTTGCGGGAAGA
FAM213A_p36	CGCAAACTGGTGCGGAAGGC A CCAATGTCTCGTACGTGACCTACCGCGGCTTAGTAGTTGATCCAGGCTCGGAAGAAGTTGTACCACACTC A CCGAGAGTCAACGACAGTCACGGTGCATTTGCGGGAAGA
FAM213A_p37	CGCAAACTGGTGCGGAAGGC A CCAATGTCTCGTACGTGACCCGAAAACTCCCCCAAGGATGAAGCCTTCTC A TACCGCGGCTTAGTAGTTGACTAAATCGATGCCGTGGTAGCGGTGCATTTGCGGGAAGA
FAM213A_p38	CGCAAACTGGTGCGGAAGGC A CCGAGAGTCAACGACAGTCACTAAATCGATGCCGTGGTAGAAGAAGAATGCCCTGCTTTCCTGATCCCAC A TACCGCGGCTTAGTAGTTGACGGTGCATTTGCGGGAAGA
FAM213A_p39	CGCAAACTGGTGCGGAAGGC A CCGAGAGTCAACGACAGTCACCAAATTCTTTTTCTCGGTGCTCAAGAAGA A CTAAATCGATGCCGTGGTAGCCAATGTCTCGTACGTGACCCGGTGCATTTGCGGGAAGA
FAM213A_p40	CGCAAACTGGTGCGGAAGGC A CCGAGAGTCAACGACAGTCATACCGCGGCTTAGTAGTTGAGCAGCTTCCAGAACAGAAAGTAGGTTTACT A CTAAATCGATGCCGTGGTAGCGGTGCATTTGCGGGAAGA
FAM213A_p41	CGCAAACTGGTGCGGAAGGC A CCGAGAGTCAACGACAGTCACCTGAGCTGGGCAGTTTCACACAATCATTT A TACCGCGGCTTAGTAGTTGACCAATGTCTCGTACGTGACCCGGTGCATTTGCGGGAAGA
FAM213A_p42	CGCAAACTGGTGCGGAAGGC A CCGAGAGTCAACGACAGTCACCAATGTCTCGTACGTGACCCCATGAACACAGGTGAATGTCCCTGGTTAT A CTAAATCGATGCCGTGGTAGCGGTGCATTTGCGGGAAGA
FAM213A_p43	CGCAAACTGGTGCGGAAGGC A CCGAGAGTCAACGACAGTCAGGACACGAGTGGAAACAATACATCCCATGA A CCAATGTCTCGTACGTGACCTACCGCGGCTTAGTAGTTGACGGTGCATTTGCGGGAAGA
FAM213A_p44	CGCAAACTGGTGCGGAAGGC A CTAAATCGATGCCGTGGTAGCCGAGAGTCAACGACAGTCAAATGGGTTTCTCACTCCTTAGGGACACGAG A TACCGCGGCTTAGTAGTTGACGGTGCATTTGCGGGAAGA
FAM213A_p45	CGCAAACTGGTGCGGAAGGC A CTAAATCGATGCCGTGGTAGGGCTATTTTGCCTTAGTGGGCCTAAACAGA A CCGAGAGTCAACGACAGTCACCAATGTCTCGTACGTGACCCGGTGCATTTGCGGGAAGA
FAM213A_p46	CGCAAACTGGTGCGGAAGGC A CTAAATCGATGCCGTGGTAGCAGATTTTTGTCAGTCTTGTTTTGGGGCTA A TACCGCGGCTTAGTAGTTGACCGAGAGTCAACGACAGTCACGGTGCATTTGCGGGAAGA
FAM213A_p47	CGCAAACTGGTGCGGAAGGC A CTAAATCGATGCCGTGGTAGGCCTCCTATTTCCCAGGTTTTAGCTTAATA A TACCGCGGCTTAGTAGTTGACCAATGTCTCGTACGTGACCCGGTGCATTTGCGGGAAGA
FAM213A_p48	CGCAAACTGGTGCGGAAGGC A CTAAATCGATGCCGTGGTAGCCAATGTCTCGTACGTGACCCAGCCTGGCAGTCAATTTTAAGCCTCCTAT A CCGAGAGTCAACGACAGTCACGGTGCATTTGCGGGAAGA
TLL2_p01	CGCAAACTGGTGCGGAAGGC A ACGCCTCTCATGTATCGCCTGGTAGAGACATATGTTAGGTCCTCTCCACT A GTTCACGAAGCAGCATACCGTAACGAAAGCAAATTCGCCGCGGTGCATTTGCGGGAAGA
TLL2_p02	CGCAAACTGGTGCGGAAGGC A TAACGAAAGCAAATTCGCCGATGCCACTCGGATATTTCTAGATATGAAACTTTACAGCAGGGGTGTCCCA A ACGCCTCTCATGTATCGCCTCGGTGCATTTGCGGGAAGA
TLL2_p03	CGCAAACTGGTGCGGAAGGC A TAACGAAAGCAAATTCGCCGATGCCACTCGGATATTTCTAATTTGTGTCGGGCCATATTCAAAGCCGTCC A GTTCACGAAGCAGCATACCGCGGTGCATTTGCGGGAAGA
TLL2_p04	CGCAAACTGGTGCGGAAGGC A TAACGAAAGCAAATTCGCCGTTTTTTCCTGCCCTGCAATCCAGGCTTAGC A ACGCCTCTCATGTATCGCCTATGCCACTCGGATATTTCTACGGTGCATTTGCGGGAAGA
TLL2_p05	CGCAAACTGGTGCGGAAGGC A TAACGAAAGCAAATTCGCCGACGCCTCTCATGTATCGCCTTTAGCTTTTGCTAGACCGGGTTACACCAGA A GTTCACGAAGCAGCATACCGCGGTGCATTTGCGGGAAGA
TLL2_p06	CGCAAACTGGTGCGGAAGGC A TAACGAAAGCAAATTCGCCGGTTCACGAAGCAGCATACCGTTACACCAGAACGGAGCCAGGCTAAAAACC A ATGCCACTCGGATATTTCTACGGTGCATTTGCGGGAAGA
TLL2_p07	CGCAAACTGGTGCGGAAGGC A TAACGAAAGCAAATTCGCCGCCCCAAATCCTTCATTAGCCTGTTGTCCTA A GTTCACGAAGCAGCATACCGACGCCTCTCATGTATCGCCTCGGTGCATTTGCGGGAAGA
TLL2_p08	CGCAAACTGGTGCGGAAGGC A GTTCACGAAGCAGCATACCGATGCCACTCGGATATTTCTATTCTTGCAACTCACTGTCATCCCCAAAGCT A ACGCCTCTCATGTATCGCCTCGGTGCATTTGCGGGAAGA
TLL2_p09	CGCAAACTGGTGCGGAAGGC A GTTCACGAAGCAGCATACCGATGCCACTCGGATATTTCTACCCCAAAGCTTGGTACCCAATTAAAGCACA A TAACGAAAGCAAATTCGCCGCGGTGCATTTGCGGGAAGA
TLL2_p10	CGCAAACTGGTGCGGAAGGC A GTTCACGAAGCAGCATACCGCAAAGCAGGCTGCAGTGATATCTTCTACCT A ACGCCTCTCATGTATCGCCTATGCCACTCGGATATTTCTACGGTGCATTTGCGGGAAGA
TLL2_p11	CGCAAACTGGTGCGGAAGGC A GTTCACGAAGCAGCATACCGACGCCTCTCATGTATCGCCTACTGATAATTGGAAGCACCAAGGCAGAGGC A TAACGAAAGCAAATTCGCCGCGGTGCATTTGCGGGAAGA
TLL2_p12	CGCAAACTGGTGCGGAAGGC A GTTCACGAAGCAGCATACCGTAACGAAAGCAAATTCGCCGTGCTGAATGGACTCTCTCTAGTGAAGCCAG A ATGCCACTCGGATATTTCTACGGTGCATTTGCGGGAAGA
TLL2_p13	CGCAAACTGGTGCGGAAGGC A GTTCACGAAGCAGCATACCGTAACGAAAGCAAATTCGCCGGTGAAGCCAGCCTCTAGTTTCTTTGCAAGA A ACGCCTCTCATGTATCGCCTCGGTGCATTTGCGGGAAGA
TLL2_p14	CGCAAACTGGTGCGGAAGGC A ATGCCACTCGGATATTTCTATTGCAAGAACCTGTGTCATGCCTAAGTCCC A ACGCCTCTCATGTATCGCCTTAACGAAAGCAAATTCGCCGCGGTGCATTTGCGGGAAGA
TLL2_p15	CGCAAACTGGTGCGGAAGGC A ATGCCACTCGGATATTTCTAACGCCTCTCATGTATCGCCTCCCAGCTGAATCAGAGCTTCTCTTTTCTGT A GTTCACGAAGCAGCATACCGCGGTGCATTTGCGGGAAGA
TLL2_p16	CGCAAACTGGTGCGGAAGGC A ATGCCACTCGGATATTTCTATAACGAAAGCAAATTCGCCGCTGTGGATACGTCACACAGAAGGCCTAAAT A ACGCCTCTCATGTATCGCCTCGGTGCATTTGCGGGAAGA
TLL2_p17	CGCAAACTGGTGCGGAAGGC A ATGCCACTCGGATATTTCTATATCATTGTTTCACCGTCCTGCTGAGCAGC A TAACGAAAGCAAATTCGCCGGTTCACGAAGCAGCATACCGCGGTGCATTTGCGGGAAGA
TLL2_p18	CGCAAACTGGTGCGGAAGGC A ATGCCACTCGGATATTTCTAGTTCACGAAGCAGCATACCGCCCATCTTAGGTTTCCCAGTTCCAGTTTCA A ACGCCTCTCATGTATCGCCTCGGTGCATTTGCGGGAAGA
TLL2_p19	CGCAAACTGGTGCGGAAGGC A ATGCCACTCGGATATTTCTAGTTCACGAAGCAGCATACCGAAATGGAATCTACCCTAACAGGCAGGTGGG A TAACGAAAGCAAATTCGCCGCGGTGCATTTGCGGGAAGA
TLL2_p20	CGCAAACTGGTGCGGAAGGC A ACGCCTCTCATGTATCGCCTATGCCACTCGGATATTTCTATATGCACAATATGAGCGTGTAGGCTGAGCC A TAACGAAAGCAAATTCGCCGCGGTGCATTTGCGGGAAGA
TLL2_p21	CGCAAACTGGTGCGGAAGGC A ACGCCTCTCATGTATCGCCTCGAGAAAGGCCAAAACAGAGCTTGGTGAAA A ATGCCACTCGGATATTTCTAGTTCACGAAGCAGCATACCGCGGTGCATTTGCGGGAAGA
TLL2_p22	CGCAAACTGGTGCGGAAGGC A ACGCCTCTCATGTATCGCCTTTGGTGAAAGGAGAGGCAGGAAATGGAGAG A TAACGAAAGCAAATTCGCCGATGCCACTCGGATATTTCTACGGTGCATTTGCGGGAAGA
TLL2_p23	CGCAAACTGGTGCGGAAGGC A ACGCCTCTCATGTATCGCCTTAACGAAAGCAAATTCGCCGGGGGTTGGCATTTTCCACACTGCATTGATT A GTTCACGAAGCAGCATACCGCGGTGCATTTGCGGGAAGA
TLL2_p24	CGCAAACTGGTGCGGAAGGC A ACGCCTCTCATGTATCGCCTGTTCACGAAGCAGCATACCGGTCCTCTGGTGCCACATTCTGATCTGTAAA A ATGCCACTCGGATATTTCTACGGTGCATTTGCGGGAAGA
TLL2_p25	CGCAAACTGGTGCGGAAGGC A ACGCCTCTCATGTATCGCCTATTCATCCCAAAGGAATTCCGGTGCATGGG A GTTCACGAAGCAGCATACCGTAACGAAAGCAAATTCGCCGCGGTGCATTTGCGGGAAGA
TLL2_p26	CGCAAACTGGTGCGGAAGGC A TAACGAAAGCAAATTCGCCGTGCATGGGAGCTATCTTGGCTCTAACCAAA A ATGCCACTCGGATATTTCTAACGCCTCTCATGTATCGCCTCGGTGCATTTGCGGGAAGA
TLL2_p27	CGCAAACTGGTGCGGAAGGC A TAACGAAAGCAAATTCGCCGTCTAACCAAAAACACTCATGTGCCGCCCTG A ATGCCACTCGGATATTTCTAGTTCACGAAGCAGCATACCGCGGTGCATTTGCGGGAAGA
TLL2_p28	CGCAAACTGGTGCGGAAGGC A TAACGAAAGCAAATTCGCCGACGCCTCTCATGTATCGCCTGCGTCCAACAACAACCAAACAGGACTTACA A ATGCCACTCGGATATTTCTACGGTGCATTTGCGGGAAGA
TLL2_p29	CGCAAACTGGTGCGGAAGGC A TAACGAAAGCAAATTCGCCGCTGATTGGCTACAGGAAGCTAGTCACTGAT A ACGCCTCTCATGTATCGCCTGTTCACGAAGCAGCATACCGCGGTGCATTTGCGGGAAGA
TLL2_p30	CGCAAACTGGTGCGGAAGGC A TAACGAAAGCAAATTCGCCGCACTGATTGACTTGTTCCACAAGGCGATGA A GTTCACGAAGCAGCATACCGATGCCACTCGGATATTTCTACGGTGCATTTGCGGGAAGA
TLL2_p31	CGCAAACTGGTGCGGAAGGC A TAACGAAAGCAAATTCGCCGGTTCACGAAGCAGCATACCGACAGTGTTCACCCCATAAGGGACCTGAATT A ACGCCTCTCATGTATCGCCTCGGTGCATTTGCGGGAAGA
TLL2_p32	CGCAAACTGGTGCGGAAGGC A GTTCACGAAGCAGCATACCGGACCTGAATTGGTCCCTCATAAGAGGTCTT A ATGCCACTCGGATATTTCTAACGCCTCTCATGTATCGCCTCGGTGCATTTGCGGGAAGA
TLL2_p33	CGCAAACTGGTGCGGAAGGC A GTTCACGAAGCAGCATACCGTGAATTGGATGTCAAGGAGTCCAGGTGTGC A ATGCCACTCGGATATTTCTATAACGAAAGCAAATTCGCCGCGGTGCATTTGCGGGAAGA
TLL2_p34	CGCAAACTGGTGCGGAAGGC A GTTCACGAAGCAGCATACCGACGCCTCTCATGTATCGCCTCGGCAAGTGCCTCCAAAGCTAAAAGAAGAA A ATGCCACTCGGATATTTCTACGGTGCATTTGCGGGAAGA
TLL2_p35	CGCAAACTGGTGCGGAAGGC A GTTCACGAAGCAGCATACCGACGCCTCTCATGTATCGCCTCATGGAATTCCAAGCACAGGTGGAGTCTTC A TAACGAAAGCAAATTCGCCGCGGTGCATTTGCGGGAAGA
TLL2_p36	CGCAAACTGGTGCGGAAGGC A GTTCACGAAGCAGCATACCGTAACGAAAGCAAATTCGCCGTATTGTCTTCTCAGCAGACAGGACTCTCGC A ATGCCACTCGGATATTTCTACGGTGCATTTGCGGGAAGA
TLL2_p37	CGCAAACTGGTGCGGAAGGC A GTTCACGAAGCAGCATACCGTAACGAAAGCAAATTCGCCGCTCTCGCCAGCAAATGTTCTGCTGTATTCA A ACGCCTCTCATGTATCGCCTCGGTGCATTTGCGGGAAGA
TLL2_p38	CGCAAACTGGTGCGGAAGGC A ATGCCACTCGGATATTTCTAACGCCTCTCATGTATCGCCTAATGGATGCCTTAGCCCCCACTGCAATTAG A TAACGAAAGCAAATTCGCCGCGGTGCATTTGCGGGAAGA
TLL2_p39	CGCAAACTGGTGCGGAAGGC A ATGCCACTCGGATATTTCTAACGCCTCTCATGTATCGCCTAAGGGACAAGGAGAGTGAATGACTCTGAGA A GTTCACGAAGCAGCATACCGCGGTGCATTTGCGGGAAGA
TLL2_p40	CGCAAACTGGTGCGGAAGGC A ATGCCACTCGGATATTTCTAGACTCTGAGAAATGGCTTTGTGGTCTCCTA A TAACGAAAGCAAATTCGCCGACGCCTCTCATGTATCGCCTCGGTGCATTTGCGGGAAGA
TLL2_p41	CGCAAACTGGTGCGGAAGGC A ATGCCACTCGGATATTTCTACTTATACTCGAAACTCCCTCTGTGCTCACT A TAACGAAAGCAAATTCGCCGGTTCACGAAGCAGCATACCGCGGTGCATTTGCGGGAAGA
TLL2_p42	CGCAAACTGGTGCGGAAGGC A ATGCCACTCGGATATTTCTAGTTCACGAAGCAGCATACCGGTGCTCACTGCTCACTGTGATGCCTTTTTT A ACGCCTCTCATGTATCGCCTCGGTGCATTTGCGGGAAGA
TLL2_p43	CGCAAACTGGTGCGGAAGGC A ATGCCACTCGGATATTTCTAGTTGACATGTCCCTGGCAGAGAGAAAGAAA A GTTCACGAAGCAGCATACCGTAACGAAAGCAAATTCGCCGCGGTGCATTTGCGGGAAGA
TLL2_p44	CGCAAACTGGTGCGGAAGGC A ACGCCTCTCATGTATCGCCTATGCCACTCGGATATTTCTAAAAATGATTCCAGCCAAAGCTGTGGGCCAC A TAACGAAAGCAAATTCGCCGCGGTGCATTTGCGGGAAGA
TLL2_p45	CGCAAACTGGTGCGGAAGGC A ACGCCTCTCATGTATCGCCTATGCCACTCGGATATTTCTAAGTCTCGGCCAAGTTTTCATCCCTTATGCC A GTTCACGAAGCAGCATACCGCGGTGCATTTGCGGGAAGA
TLL2_p46	CGCAAACTGGTGCGGAAGGC A ACGCCTCTCATGTATCGCCTTAACGAAAGCAAATTCGCCGTTATGCCCAACATGGACAGAAGACAGCCTG A ATGCCACTCGGATATTTCTACGGTGCATTTGCGGGAAGA
TLL2_p47	CGCAAACTGGTGCGGAAGGC A ACGCCTCTCATGTATCGCCTTAACGAAAGCAAATTCGCCGAAGCAAGTCCAGATTAGAGGAACGGCCAAC A GTTCACGAAGCAGCATACCGCGGTGCATTTGCGGGAAGA
TLL2_p48	CGCAAACTGGTGCGGAAGGC A ACGCCTCTCATGTATCGCCTTTTTGCCACATAGGAGCAAGGGACAAGGAG A GTTCACGAAGCAGCATACCGATGCCACTCGGATATTTCTACGGTGCATTTGCGGGAAGA
INA_p01	CGCAAACTGGTGCGGAAGGC A GTTCACGAAGCAGCATACCGTTGGTGCGGATGATCTTGTACTCGTTGGTG A ACACGCTATAAAGGGTCGATCATAAGGATCCTGCAATACGCGGTGCATTTGCGGGAAGA
INA_p02	CGCAAACTGGTGCGGAAGGC A CATAAGGATCCTGCAATACGAATGCTTAGTCAACGAGTTCTGATGCACCTTCTCGATGAACACGGCGAAG A GTTCACGAAGCAGCATACCGCGGTGCATTTGCGGGAAGA
INA_p03	CGCAAACTGGTGCGGAAGGC A CATAAGGATCCTGCAATACGAATGCTTAGTCAACGAGTTCAACTTGGACTTGTACCATTCTTCCGCGGAC A ACACGCTATAAAGGGTCGATCGGTGCATTTGCGGGAAGA
INA_p04	CGCAAACTGGTGCGGAAGGC A CATAAGGATCCTGCAATACGATCATTCTCCAGCTGCCCAATGCTATCCTG A GTTCACGAAGCAGCATACCGAATGCTTAGTCAACGAGTTCCGGTGCATTTGCGGGAAGA
INA_p05	CGCAAACTGGTGCGGAAGGC A CATAAGGATCCTGCAATACGGTTCACGAAGCAGCATACCGCCATCTCACTCTTGGTGTTCCTCAGATCAT A ACACGCTATAAAGGGTCGATCGGTGCATTTGCGGGAAGA
INA_p06	CGCAAACTGGTGCGGAAGGC A CATAAGGATCCTGCAATACGACACGCTATAAAGGGTCGATATTGAGCAAGTCCTGGTATTCCCGAAGGTG A AATGCTTAGTCAACGAGTTCCGGTGCATTTGCGGGAAGA
INA_p07	CGCAAACTGGTGCGGAAGGC A CATAAGGATCCTGCAATACGCCAGCAGTTTCCTGTAAGCTGCTATCTCAA A ACACGCTATAAAGGGTCGATGTTCACGAAGCAGCATACCGCGGTGCATTTGCGGGAAGA
INA_p08	CGCAAACTGGTGCGGAAGGC A ACACGCTATAAAGGGTCGATAATGCTTAGTCAACGAGTTCTAACCCACTGGTGCTAAAACGTGTCTCCTC A GTTCACGAAGCAGCATACCGCGGTGCATTTGCGGGAAGA
INA_p09	CGCAAACTGGTGCGGAAGGC A ACACGCTATAAAGGGTCGATAATGCTTAGTCAACGAGTTCAAGTGGATTCAGCCCCGAAATGCTTAACCC A CATAAGGATCCTGCAATACGCGGTGCATTTGCGGGAAGA
INA_p10	CGCAAACTGGTGCGGAAGGC A ACACGCTATAAAGGGTCGATGAGCAGGTAACTTGGATTGGGAAGTGGATT A GTTCACGAAGCAGCATACCGAATGCTTAGTCAACGAGTTCCGGTGCATTTGCGGGAAGA
INA_p11	CGCAAACTGGTGCGGAAGGC A ACACGCTATAAAGGGTCGATTGGAGGTTGTAGCACTGAGGATTCTAGGTG A GTTCACGAAGCAGCATACCGCATAAGGATCCTGCAATACGCGGTGCATTTGCGGGAAGA
INA_p12	CGCAAACTGGTGCGGAAGGC A ACACGCTATAAAGGGTCGATATAGCCCAGTGGATGAGACTTTGGAGGTTG A CATAAGGATCCTGCAATACGAATGCTTAGTCAACGAGTTCCGGTGCATTTGCGGGAAGA
INA_p13	CGCAAACTGGTGCGGAAGGC A ACACGCTATAAAGGGTCGATCATAAGGATCCTGCAATACGCTCCTCCTCTTTCTTAAGTGATAGCCCAGT A GTTCACGAAGCAGCATACCGCGGTGCATTTGCGGGAAGA
INA_p14	CGCAAACTGGTGCGGAAGGC A AATGCTTAGTCAACGAGTTCGTTCACGAAGCAGCATACCGCAAAACTTTCCCCTATCTGGGAGGTTTTCT A CATAAGGATCCTGCAATACGCGGTGCATTTGCGGGAAGA
INA_p15	CGCAAACTGGTGCGGAAGGC A AATGCTTAGTCAACGAGTTCGTTCACGAAGCAGCATACCGGGCAGGTGTTATAGTTCAGGAATAGGCTGT A ACACGCTATAAAGGGTCGATCGGTGCATTTGCGGGAAGA
INA_p16	CGCAAACTGGTGCGGAAGGC A AATGCTTAGTCAACGAGTTCCATAAGGATCCTGCAATACGCCTTGAAGACATTTTATAGTGGTGGCAGGT A GTTCACGAAGCAGCATACCGCGGTGCATTTGCGGGAAGA
INA_p17	CGCAAACTGGTGCGGAAGGC A AATGCTTAGTCAACGAGTTCCATAAGGATCCTGCAATACGGTGATTGCTCCAGGACTGCAGTTTACTTCA A ACACGCTATAAAGGGTCGATCGGTGCATTTGCGGGAAGA
INA_p18	CGCAAACTGGTGCGGAAGGC A AATGCTTAGTCAACGAGTTCCGTGAGCTGAAGGTCAGAAAGCTGTATTCT A ACACGCTATAAAGGGTCGATGTTCACGAAGCAGCATACCGCGGTGCATTTGCGGGAAGA
INA_p19	CGCAAACTGGTGCGGAAGGC A AATGCTTAGTCAACGAGTTCACACGCTATAAAGGGTCGATAATCATCGATCACTGTGAAGCGTGAGCTGA A CATAAGGATCCTGCAATACGCGGTGCATTTGCGGGAAGA
INA_p20	CGCAAACTGGTGCGGAAGGC A GTTCACGAAGCAGCATACCGAATGCTTAGTCAACGAGTTCCACCTTAGTTTGTACTTCCTCTGCACCTGA A CATAAGGATCCTGCAATACGCGGTGCATTTGCGGGAAGA
INA_p21	CGCAAACTGGTGCGGAAGGC A GTTCACGAAGCAGCATACCGAATGCTTAGTCAACGAGTTCCAGTTCACAGCAAATGACGATGATCGCAGA A ACACGCTATAAAGGGTCGATCGGTGCATTTGCGGGAAGA
INA_p22	CGCAAACTGGTGCGGAAGGC A GTTCACGAAGCAGCATACCGCATAAGGATCCTGCAATACGCTGGGTAATGGCTGGGTAGCATGAATAGTT A AATGCTTAGTCAACGAGTTCCGGTGCATTTGCGGGAAGA
INA_p23	CGCAAACTGGTGCGGAAGGC A GTTCACGAAGCAGCATACCGCATAAGGATCCTGCAATACGGGTGTGGACCATTAGTTTATCTCTGGCAGT A ACACGCTATAAAGGGTCGATCGGTGCATTTGCGGGAAGA
INA_p24	CGCAAACTGGTGCGGAAGGC A GTTCACGAAGCAGCATACCGACACGCTATAAAGGGTCGATATTCTATCAGAGTGGAATTGGGTGTGGACC A AATGCTTAGTCAACGAGTTCCGGTGCATTTGCGGGAAGA
INA_p25	CGCAAACTGGTGCGGAAGGC A GTTCACGAAGCAGCATACCGCGCGAATGGGGGTAAGTTCTTTTGAGAAGA A ACACGCTATAAAGGGTCGATCATAAGGATCCTGCAATACGCGGTGCATTTGCGGGAAGA
INA_p26	CGCAAACTGGTGCGGAAGGC A CATAAGGATCCTGCAATACGAATGCTTAGTCAACGAGTTCAATTTTACCCACTGAGCAGAGCGCGAATGG A GTTCACGAAGCAGCATACCGCGGTGCATTTGCGGGAAGA
INA_p27	CGCAAACTGGTGCGGAAGGC A CATAAGGATCCTGCAATACGGGGGGAAACCCTTAAAATTCATCACTGCCA A AATGCTTAGTCAACGAGTTCACACGCTATAAAGGGTCGATCGGTGCATTTGCGGGAAGA
INA_p28	CGCAAACTGGTGCGGAAGGC A CATAAGGATCCTGCAATACGGTTCACGAAGCAGCATACCGGTGTAAGCTGAAAGCCTAAAGTCTAGGGAT A AATGCTTAGTCAACGAGTTCCGGTGCATTTGCGGGAAGA
INA_p29	CGCAAACTGGTGCGGAAGGC A CATAAGGATCCTGCAATACGGTTCACGAAGCAGCATACCGCTAAGGTCGGCTTCATCACAGTTTGGGATA A ACACGCTATAAAGGGTCGATCGGTGCATTTGCGGGAAGA
INA_p30	CGCAAACTGGTGCGGAAGGC A CATAAGGATCCTGCAATACGGGAATACGTGGATTCTAAGGGTAAGGGGAT A ACACGCTATAAAGGGTCGATAATGCTTAGTCAACGAGTTCCGGTGCATTTGCGGGAAGA
INA_p31	CGCAAACTGGTGCGGAAGGC A CATAAGGATCCTGCAATACGTATGACCTAGGCTAGTGGGAAGGGGAATAC A ACACGCTATAAAGGGTCGATGTTCACGAAGCAGCATACCGCGGTGCATTTGCGGGAAGA
INA_p32	CGCAAACTGGTGCGGAAGGC A ACACGCTATAAAGGGTCGATGAGAGTGAAAGCAACGCCTCTTTATGACCT A AATGCTTAGTCAACGAGTTCGTTCACGAAGCAGCATACCGCGGTGCATTTGCGGGAAGA
INA_p33	CGCAAACTGGTGCGGAAGGC A ACACGCTATAAAGGGTCGATAATGCTTAGTCAACGAGTTCAGCACTCGTAAAAGGCATAGGAGAGTGAAA A CATAAGGATCCTGCAATACGCGGTGCATTTGCGGGAAGA
INA_p34	CGCAAACTGGTGCGGAAGGC A ACACGCTATAAAGGGTCGATGTTCACGAAGCAGCATACCGGGCGGTAGCATTGTGTTCTGGTGACAAAAT A AATGCTTAGTCAACGAGTTCCGGTGCATTTGCGGGAAGA
INA_p35	CGCAAACTGGTGCGGAAGGC A ACACGCTATAAAGGGTCGATGTTCACGAAGCAGCATACCGAGTGGTTTCTTTTACTTTGGGGCGGTAGCA A CATAAGGATCCTGCAATACGCGGTGCATTTGCGGGAAGA
INA_p36	CGCAAACTGGTGCGGAAGGC A ACACGCTATAAAGGGTCGATGCTGGTAGTGTTGATTGACCAGAAGTGGTT A CATAAGGATCCTGCAATACGAATGCTTAGTCAACGAGTTCCGGTGCATTTGCGGGAAGA
INA_p37	CGCAAACTGGTGCGGAAGGC A ACACGCTATAAAGGGTCGATCATAAGGATCCTGCAATACGGCCATGGGGTAAGTGTTAGGGAAGTCTTTT A GTTCACGAAGCAGCATACCGCGGTGCATTTGCGGGAAGA
INA_p38	CGCAAACTGGTGCGGAAGGC A AATGCTTAGTCAACGAGTTCGTTCACGAAGCAGCATACCGTTCTCTGGTCTGAGTGTCTCTTCCTCTCCG A CATAAGGATCCTGCAATACGCGGTGCATTTGCGGGAAGA
INA_p39	CGCAAACTGGTGCGGAAGGC A AATGCTTAGTCAACGAGTTCATCTACTTCTAGCAAGCGAGTAGGCGCATG A GTTCACGAAGCAGCATACCGACACGCTATAAAGGGTCGATCGGTGCATTTGCGGGAAGA
INA_p40	CGCAAACTGGTGCGGAAGGC A AATGCTTAGTCAACGAGTTCCATAAGGATCCTGCAATACGGCAGATGAAGAGCTGACTGTCCAGAATCTA A GTTCACGAAGCAGCATACCGCGGTGCATTTGCGGGAAGA
INA_p41	CGCAAACTGGTGCGGAAGGC A AATGCTTAGTCAACGAGTTCTGCAGATGCTACACAGTTGGGCAGATGAAG A CATAAGGATCCTGCAATACGACACGCTATAAAGGGTCGATCGGTGCATTTGCGGGAAGA
INA_p42	CGCAAACTGGTGCGGAAGGC A AATGCTTAGTCAACGAGTTCACACATGAAAGACTGGGCAATGCAGATGCT A ACACGCTATAAAGGGTCGATGTTCACGAAGCAGCATACCGCGGTGCATTTGCGGGAAGA
INA_p43	CGCAAACTGGTGCGGAAGGC A AATGCTTAGTCAACGAGTTCAATCCTGCATCAGCCTTGGCACACATGAAA A ACACGCTATAAAGGGTCGATCATAAGGATCCTGCAATACGCGGTGCATTTGCGGGAAGA
INA_p44	CGCAAACTGGTGCGGAAGGC A GTTCACGAAGCAGCATACCGAATGCTTAGTCAACGAGTTCTGACTGCTGGACAGAGAACAAATCCTGCAT A CATAAGGATCCTGCAATACGCGGTGCATTTGCGGGAAGA
INA_p45	CGCAAACTGGTGCGGAAGGC A GTTCACGAAGCAGCATACCGTCTTAAAGGAGACATGGAACAGAGACGGGG A AATGCTTAGTCAACGAGTTCACACGCTATAAAGGGTCGATCGGTGCATTTGCGGGAAGA
INA_p46	CGCAAACTGGTGCGGAAGGC A GTTCACGAAGCAGCATACCGCATGTCCTTATCACCAGAGCTCTTAAAGGA A CATAAGGATCCTGCAATACGAATGCTTAGTCAACGAGTTCCGGTGCATTTGCGGGAAGA
INA_p47	CGCAAACTGGTGCGGAAGGC A GTTCACGAAGCAGCATACCGGTAAAGACAGGGATGGGGTAAAGGTAAGGA A CATAAGGATCCTGCAATACGACACGCTATAAAGGGTCGATCGGTGCATTTGCGGGAAGA
INA_p48	CGCAAACTGGTGCGGAAGGC A GTTCACGAAGCAGCATACCGACACGCTATAAAGGGTCGATGTCTTACAGTAAGTGTGAGGAGTAAAGACA A AATGCTTAGTCAACGAGTTCCGGTGCATTTGCGGGAAGA
MKI67_p01	CGCAAACTGGTGCGGAAGGC A GGTACCTACTAAAGCGCCTATAAGGCCACCTTGCGATAAGCCTCAAGCAGAATGTCATTCTCCCTTACGA A CATAAGGATCCTGCAATACGCGGTGCATTTGCGGGAAGA
MKI67_p02	CGCAAACTGGTGCGGAAGGC A CATAAGGATCCTGCAATACGATGGATGACGCTGTGAGAACCCTATCATGG A TCACATATCCGACCGGGATCGGTACCTACTAAAGCGCCTACGGTGCATTTGCGGGAAGA
MKI67_p03	CGCAAACTGGTGCGGAAGGC A CATAAGGATCCTGCAATACGTCACATATCCGACCGGGATCGCAGCCAATATAGTACAAGTCAGTACCGCT A TAAGGCCACCTTGCGATAAGCGGTGCATTTGCGGGAAGA
MKI67_p04	CGCAAACTGGTGCGGAAGGC A CATAAGGATCCTGCAATACGAAGTATTTATGATGTCACCTGGCTCCCCGC A GGTACCTACTAAAGCGCCTATCACATATCCGACCGGGATCCGGTGCATTTGCGGGAAGA
MKI67_p05	CGCAAACTGGTGCGGAAGGC A CATAAGGATCCTGCAATACGTCTCTGATTTGGGGAACACAGAGAGGACAG A GGTACCTACTAAAGCGCCTATAAGGCCACCTTGCGATAAGCGGTGCATTTGCGGGAAGA
MKI67_p06	CGCAAACTGGTGCGGAAGGC A CATAAGGATCCTGCAATACGTAAGGCCACCTTGCGATAAGGGACAGGGGGCAAAGTGGAAAGTAAATGAA A TCACATATCCGACCGGGATCCGGTGCATTTGCGGGAAGA
MKI67_p07	CGCAAACTGGTGCGGAAGGC A CATAAGGATCCTGCAATACGAAGTCTGAAGCTGGAGAAAGATGTCTGGGC A TAAGGCCACCTTGCGATAAGGGTACCTACTAAAGCGCCTACGGTGCATTTGCGGGAAGA
MKI67_p08	CGCAAACTGGTGCGGAAGGC A TAAGGCCACCTTGCGATAAGATGTCTGGGCTTCAAAGGAGATTTCGGAGG A TCACATATCCGACCGGGATCGGTACCTACTAAAGCGCCTACGGTGCATTTGCGGGAAGA
MKI67_p09	CGCAAACTGGTGCGGAAGGC A TAAGGCCACCTTGCGATAAGAAGGAAGCGATCCTGAAATCGTGGCTGAAG A TCACATATCCGACCGGGATCCATAAGGATCCTGCAATACGCGGTGCATTTGCGGGAAGA
MKI67_p10	CGCAAACTGGTGCGGAAGGC A TAAGGCCACCTTGCGATAAGGGTACCTACTAAAGCGCCTAGCTCAGTCTCTCCAAGGATGATGATGCTTT A TCACATATCCGACCGGGATCCGGTGCATTTGCGGGAAGA
MKI67_p11	CGCAAACTGGTGCGGAAGGC A TAAGGCCACCTTGCGATAAGACAGAGTACTGGTGTCACTTCCTGTACTGG A GGTACCTACTAAAGCGCCTACATAAGGATCCTGCAATACGCGGTGCATTTGCGGGAAGA
MKI67_p12	CGCAAACTGGTGCGGAAGGC A TAAGGCCACCTTGCGATAAGTAGAGTCAGAAAGAAAACAGGCGGGAGCAG A CATAAGGATCCTGCAATACGTCACATATCCGACCGGGATCCGGTGCATTTGCGGGAAGA
MKI67_p13	CGCAAACTGGTGCGGAAGGC A TAAGGCCACCTTGCGATAAGGAGCAGAGCCAGTAAACTTCCGAAGCTTTC A CATAAGGATCCTGCAATACGGGTACCTACTAAAGCGCCTACGGTGCATTTGCGGGAAGA
MKI67_p14	CGCAAACTGGTGCGGAAGGC A TCACATATCCGACCGGGATCGGTACCTACTAAAGCGCCTACGAAGCTTTCAATGACAGGAAAGCTGGAGA A CATAAGGATCCTGCAATACGCGGTGCATTTGCGGGAAGA
MKI67_p15	CGCAAACTGGTGCGGAAGGC A TCACATATCCGACCGGGATCAGATTAGGAGCCAGTTTGAGGTCGTGATGG A GGTACCTACTAAAGCGCCTATAAGGCCACCTTGCGATAAGCGGTGCATTTGCGGGAAGA
MKI67_p16	CGCAAACTGGTGCGGAAGGC A TCACATATCCGACCGGGATCGTCTCAGGTGAGAGCAACCCTAGTTAGAAA A CATAAGGATCCTGCAATACGGGTACCTACTAAAGCGCCTACGGTGCATTTGCGGGAAGA
MKI67_p17	CGCAAACTGGTGCGGAAGGC A TCACATATCCGACCGGGATCCATAAGGATCCTGCAATACGAAGTATTCCCAAGAGACCAAGGCAAGCCAC A TAAGGCCACCTTGCGATAAGCGGTGCATTTGCGGGAAGA
MKI67_p18	CGCAAACTGGTGCGGAAGGC A TCACATATCCGACCGGGATCTAAGGCCACCTTGCGATAAGCACGAGTCACTCCTTACAGAAAGTCACTCT A GGTACCTACTAAAGCGCCTACGGTGCATTTGCGGGAAGA
MKI67_p19	CGCAAACTGGTGCGGAAGGC A TCACATATCCGACCGGGATCTCACTCTTGGTCCCTAAAGATGTGCTCACG A TAAGGCCACCTTGCGATAAGCATAAGGATCCTGCAATACGCGGTGCATTTGCGGGAAGA
MKI67_p20	CGCAAACTGGTGCGGAAGGC A GGTACCTACTAAAGCGCCTAGTGCTCACGAGTCATTCTCCAAAGCACAAA A TCACATATCCGACCGGGATCCATAAGGATCCTGCAATACGCGGTGCATTTGCGGGAAGA
MKI67_p21	CGCAAACTGGTGCGGAAGGC A GGTACCTACTAAAGCGCCTACTGTCCTGTGCAGATGTCCAATAGCCTTAA A TCACATATCCGACCGGGATCTAAGGCCACCTTGCGATAAGCGGTGCATTTGCGGGAAGA
MKI67_p22	CGCAAACTGGTGCGGAAGGC A GGTACCTACTAAAGCGCCTAATAGCCTTAATTTGGGGACCAAATGCCCCC A CATAAGGATCCTGCAATACGTCACATATCCGACCGGGATCCGGTGCATTTGCGGGAAGA
MKI67_p23	CGCAAACTGGTGCGGAAGGC A GGTACCTACTAAAGCGCCTACGGCCATTGGAAAGACAGATCTTGTAAGCT A CATAAGGATCCTGCAATACGTAAGGCCACCTTGCGATAAGCGGTGCATTTGCGGGAAGA
MKI67_p24	CGCAAACTGGTGCGGAAGGC A GGTACCTACTAAAGCGCCTATAAGGCCACCTTGCGATAAGTTCATCCGTGCGCTCATCCATTCATTCGTG A TCACATATCCGACCGGGATCCGGTGCATTTGCGGGAAGA
MKI67_p25	CGCAAACTGGTGCGGAAGGC A GGTACCTACTAAAGCGCCTATTCATTCGTGTTTACCGAGTGCCTGCTCAG A TAAGGCCACCTTGCGATAAGCATAAGGATCCTGCAATACGCGGTGCATTTGCGGGAAGA
MKI67_p26	CGCAAACTGGTGCGGAAGGC A CATAAGGATCCTGCAATACGTCACATATCCGACCGGGATCTGTTGGGACAGACGAGGATAGTTGTTCCTG A GGTACCTACTAAAGCGCCTACGGTGCATTTGCGGGAAGA
MKI67_p27	CGCAAACTGGTGCGGAAGGC A CATAAGGATCCTGCAATACGAACAAACGACGACACAGTGTGGCAAGTGTC A TCACATATCCGACCGGGATCTAAGGCCACCTTGCGATAAGCGGTGCATTTGCGGGAAGA
MKI67_p28	CGCAAACTGGTGCGGAAGGC A CATAAGGATCCTGCAATACGGGTACCTACTAAAGCGCCTAAAGTGTCACAGTTAAGGCTGCTGTAGGGTG A TCACATATCCGACCGGGATCCGGTGCATTTGCGGGAAGA
MKI67_p29	CGCAAACTGGTGCGGAAGGC A CATAAGGATCCTGCAATACGGGTACCTACTAAAGCGCCTATGTTCAACTATTCTCAGTCCAGGAGCCCAG A TAAGGCCACCTTGCGATAAGCGGTGCATTTGCGGGAAGA
MKI67_p30	CGCAAACTGGTGCGGAAGGC A CATAAGGATCCTGCAATACGCTCCCAGTGGAGTTTATGAAGCCGATTCAG A TAAGGCCACCTTGCGATAAGTCACATATCCGACCGGGATCCGGTGCATTTGCGGGAAGA
MKI67_p31	CGCAAACTGGTGCGGAAGGC A CATAAGGATCCTGCAATACGGCCGATTCAGACCCAGCAAATCCAAAGTTT A TAAGGCCACCTTGCGATAAGGGTACCTACTAAAGCGCCTACGGTGCATTTGCGGGAAGA
MKI67_p32	CGCAAACTGGTGCGGAAGGC A TAAGGCCACCTTGCGATAAGCCCTTAAGCAGACTGACAGCCTTACTTACA A TCACATATCCGACCGGGATCGGTACCTACTAAAGCGCCTACGGTGCATTTGCGGGAAGA
MKI67_p33	CGCAAACTGGTGCGGAAGGC A TAAGGCCACCTTGCGATAAGTGGATTTTCTGCACACCTCTTGACACTCCG A TCACATATCCGACCGGGATCCATAAGGATCCTGCAATACGCGGTGCATTTGCGGGAAGA
MKI67_p34	CGCAAACTGGTGCGGAAGGC A TAAGGCCACCTTGCGATAAGACACTCCGCGTTACTCTCTGCACAGATTTG A GGTACCTACTAAAGCGCCTATCACATATCCGACCGGGATCCGGTGCATTTGCGGGAAGA
MKI67_p35	CGCAAACTGGTGCGGAAGGC A TAAGGCCACCTTGCGATAAGAGATTTGCTCTCCAAAGTGCTTGCTGCAGG A GGTACCTACTAAAGCGCCTACATAAGGATCCTGCAATACGCGGTGCATTTGCGGGAAGA
MKI67_p36	CGCAAACTGGTGCGGAAGGC A TAAGGCCACCTTGCGATAAGGCTGCAGGCTGGCTTTTTGTCTTTCTTGAT A CATAAGGATCCTGCAATACGTCACATATCCGACCGGGATCCGGTGCATTTGCGGGAAGA
MKI67_p37	CGCAAACTGGTGCGGAAGGC A TAAGGCCACCTTGCGATAAGCATAAGGATCCTGCAATACGGCACATGGAGTCTGAATTTCCTGCTTCTCC A GGTACCTACTAAAGCGCCTACGGTGCATTTGCGGGAAGA
MKI67_p38	CGCAAACTGGTGCGGAAGGC A TCACATATCCGACCGGGATCCTGCTTCTCCTTTCCCTTTCTGATTCTGCA A GGTACCTACTAAAGCGCCTACATAAGGATCCTGCAATACGCGGTGCATTTGCGGGAAGA
MKI67_p39	CGCAAACTGGTGCGGAAGGC A TCACATATCCGACCGGGATCTTCTGCATGAGAACCTTCGCACTCTTCTGC A GGTACCTACTAAAGCGCCTATAAGGCCACCTTGCGATAAGCGGTGCATTTGCGGGAAGA
MKI67_p40	CGCAAACTGGTGCGGAAGGC A TCACATATCCGACCGGGATCAGCTCTCATTCTGTCTAGCAGACCTCAAGC A CATAAGGATCCTGCAATACGGGTACCTACTAAAGCGCCTACGGTGCATTTGCGGGAAGA
MKI67_p41	CGCAAACTGGTGCGGAAGGC A TCACATATCCGACCGGGATCCATAAGGATCCTGCAATACGGACCTCAAGCACCTTTTGTTCTCAGTGACT A TAAGGCCACCTTGCGATAAGCGGTGCATTTGCGGGAAGA
MKI67_p42	CGCAAACTGGTGCGGAAGGC A TCACATATCCGACCGGGATCTAAGGCCACCTTGCGATAAGTGACTTTGTCTCTAGGTATGGGTTTCCGGG A GGTACCTACTAAAGCGCCTACGGTGCATTTGCGGGAAGA
MKI67_p43	CGCAAACTGGTGCGGAAGGC A TCACATATCCGACCGGGATCTAAGGCCACCTTGCGATAAGTCTGGATTCTGAATGTCCATCTCTGGGGAG A CATAAGGATCCTGCAATACGCGGTGCATTTGCGGGAAGA
MKI67_p44	CGCAAACTGGTGCGGAAGGC A GGTACCTACTAAAGCGCCTAGGGGAGGTCTTCATGGGCTTCTTTTCATTT A TCACATATCCGACCGGGATCCATAAGGATCCTGCAATACGCGGTGCATTTGCGGGAAGA
MKI67_p45	CGCAAACTGGTGCGGAAGGC A GGTACCTACTAAAGCGCCTATCACATATCCGACCGGGATCCCTCAGTTATTTGCTGTTCTGCCTCAGTCT A TAAGGCCACCTTGCGATAAGCGGTGCATTTGCGGGAAGA
MKI67_p46	CGCAAACTGGTGCGGAAGGC A GGTACCTACTAAAGCGCCTATATTTTGGCGTCTGGAGCGCAGGGATATTC A CATAAGGATCCTGCAATACGTCACATATCCGACCGGGATCCGGTGCATTTGCGGGAAGA
MKI67_p47	CGCAAACTGGTGCGGAAGGC A GGTACCTACTAAAGCGCCTACATAAGGATCCTGCAATACGGGGATATTCCCTTATTTTCAGGGACCGAGT A TAAGGCCACCTTGCGATAAGCGGTGCATTTGCGGGAAGA
MKI67_p48	CGCAAACTGGTGCGGAAGGC A GGTACCTACTAAAGCGCCTACTGTTCAGCTCTTCCGCAGGTTCAATTCTT A TAAGGCCACCTTGCGATAAGTCACATATCCGACCGGGATCCGGTGCATTTGCGGGAAGA
ADM_p01	CGCAAACTGGTGCGGAAGGC A TCACATATCCGACCGGGATCAGCTCTGGTTCCTGTGCTTTATAAGCGCAC A GGTACCTACTAAAGCGCCTACTAAATCGATGCCGTGGTAGCGGTGCATTTGCGGGAAGA
ADM_p02	CGCAAACTGGTGCGGAAGGC A CTAAATCGATGCCGTGGTAGTTCGGAAAGTGACAACCACCATCCAGTGTCACCAAGAAACCACTGAGTGG A TCACATATCCGACCGGGATCCGGTGCATTTGCGGGAAGA
ADM_p03	CGCAAACTGGTGCGGAAGGC A CTAAATCGATGCCGTGGTAGTTCGGAAAGTGACAACCACCAAGTGGCAAGGCTTGAGCTGTTCTATCCAG A GGTACCTACTAAAGCGCCTACGGTGCATTTGCGGGAAGA
ADM_p04	CGCAAACTGGTGCGGAAGGC A CTAAATCGATGCCGTGGTAGCAGCTGCAGTGAGAAGCCCGAAGTGGCAAG A TCACATATCCGACCGGGATCTTCGGAAAGTGACAACCACCCGGTGCATTTGCGGGAAGA
ADM_p05	CGCAAACTGGTGCGGAAGGC A CTAAATCGATGCCGTGGTAGTCACATATCCGACCGGGATCACTGGCAATGGCAAAACTCCGAAGTCCAAG A GGTACCTACTAAAGCGCCTACGGTGCATTTGCGGGAAGA
ADM_p06	CGCAAACTGGTGCGGAAGGC A CTAAATCGATGCCGTGGTAGGGTACCTACTAAAGCGCCTATTGAAGGAGAAAGTCTCAGACGTCCCACTG A TTCGGAAAGTGACAACCACCCGGTGCATTTGCGGGAAGA
ADM_p07	CGCAAACTGGTGCGGAAGGC A CTAAATCGATGCCGTGGTAGGGTACCTACTAAAGCGCCTAGAGAGTGATCTGCCAAGTACTTGAAGGAGA A TCACATATCCGACCGGGATCCGGTGCATTTGCGGGAAGA
ADM_p08	CGCAAACTGGTGCGGAAGGC A GGTACCTACTAAAGCGCCTACGAAGCGCAGACCCTGCTAAGAGAGTGATC A TTCGGAAAGTGACAACCACCTCACATATCCGACCGGGATCCGGTGCATTTGCGGGAAGA
ADM_p09	CGCAAACTGGTGCGGAAGGC A GGTACCTACTAAAGCGCCTATACATCAGGGCGACGGAAACCAGCTTCATC A TTCGGAAAGTGACAACCACCCTAAATCGATGCCGTGGTAGCGGTGCATTTGCGGGAAGA
ADM_p10	CGCAAACTGGTGCGGAAGGC A GGTACCTACTAAAGCGCCTATCACATATCCGACCGGGATCTAGGAAGGCGAGCGAACCCAGGTACATCAG A TTCGGAAAGTGACAACCACCCGGTGCATTTGCGGGAAGA
ADM_p11	CGCAAACTGGTGCGGAAGGC A GGTACCTACTAAAGCGCCTATCACATATCCGACCGGGATCTTCTTTCGAAACTCCGACGCGACATCCAAC A CTAAATCGATGCCGTGGTAGCGGTGCATTTGCGGGAAGA
ADM_p12	CGCAAACTGGTGCGGAAGGC A GGTACCTACTAAAGCGCCTACTCAGAGCCCACTTATTCCACTTCTTTCGA A CTAAATCGATGCCGTGGTAGTTCGGAAAGTGACAACCACCCGGTGCATTTGCGGGAAGA
ADM_p13	CGCAAACTGGTGCGGAAGGC A GGTACCTACTAAAGCGCCTATAGCTGCTGGACATCCGCAGTTCCCTCTTC A CTAAATCGATGCCGTGGTAGTCACATATCCGACCGGGATCCGGTGCATTTGCGGGAAGA
ADM_p14	CGCAAACTGGTGCGGAAGGC A TTCGGAAAGTGACAACCACCTCACATATCCGACCGGGATCTTCACGTCAGCGAGCCCGGTGGGGTAGCTG A CTAAATCGATGCCGTGGTAGCGGTGCATTTGCGGGAAGA
ADM_p15	CGCAAACTGGTGCGGAAGGC A TTCGGAAAGTGACAACCACCTTCATGTCCTGGGGCCGAATAAGGGTCTGG A TCACATATCCGACCGGGATCGGTACCTACTAAAGCGCCTACGGTGCATTTGCGGGAAGA
ADM_p16	CGCAAACTGGTGCGGAAGGC A TTCGGAAAGTGACAACCACCCTAAATCGATGCCGTGGTAGTTCGGGGCTTCGAGAGGCACCCTTCATGTC A TCACATATCCGACCGGGATCCGGTGCATTTGCGGGAAGA
ADM_p17	CGCAAACTGGTGCGGAAGGC A TTCGGAAAGTGACAACCACCATGCGGGCGGCATCCGGACTGCTGTCTTCG A CTAAATCGATGCCGTGGTAGGGTACCTACTAAAGCGCCTACGGTGCATTTGCGGGAAGA
ADM_p18	CGCAAACTGGTGCGGAAGGC A TTCGGAAAGTGACAACCACCGGTACCTACTAAAGCGCCTAAAGTTGTTCATGCTCTGGCGGTAGCGCTTG A TCACATATCCGACCGGGATCCGGTGCATTTGCGGGAAGA
ADM_p19	CGCAAACTGGTGCGGAAGGC A TTCGGAAAGTGACAACCACCCAAAGCTCCGGAGGCCCTGGAAGTTGTTCA A GGTACCTACTAAAGCGCCTACTAAATCGATGCCGTGGTAGCGGTGCATTTGCGGGAAGA
ADM_p20	CGCAAACTGGTGCGGAAGGC A TCACATATCCGACCGGGATCTGCACGTCCCGAAGCGGCAGCCAAAGCTCC A TTCGGAAAGTGACAACCACCCTAAATCGATGCCGTGGTAGCGGTGCATTTGCGGGAAGA
ADM_p21	CGCAAACTGGTGCGGAAGGC A TCACATATCCGACCGGGATCATCTGTGAACTGGTAGATCTGGTGTGCCAG A TTCGGAAAGTGACAACCACCGGTACCTACTAAAGCGCCTACGGTGCATTTGCGGGAAGA
ADM_p22	CGCAAACTGGTGCGGAAGGC A TCACATATCCGACCGGGATCGCGACGTTGTCCTTGTCCTTATCTGTGAAC A CTAAATCGATGCCGTGGTAGTTCGGAAAGTGACAACCACCCGGTGCATTTGCGGGAAGA
ADM_p23	CGCAAACTGGTGCGGAAGGC A TCACATATCCGACCGGGATCGGCTGATCTTGCTCCTGGGGGCGACGTTGT A CTAAATCGATGCCGTGGTAGGGTACCTACTAAAGCGCCTACGGTGCATTTGCGGGAAGA
ADM_p24	CGCAAACTGGTGCGGAAGGC A TCACATATCCGACCGGGATCTGTGCTTGTGGCTTAGAAGACACCAGAGTC A GGTACCTACTAAAGCGCCTATTCGGAAAGTGACAACCACCCGGTGCATTTGCGGGAAGA
ADM_p25	CGCAAACTGGTGCGGAAGGC A TCACATATCCGACCGGGATCGGTACCTACTAAAGCGCCTATCCTAAAGAAAGTGGGGAGCACTTCCACTC A CTAAATCGATGCCGTGGTAGCGGTGCATTTGCGGGAAGA
ADM_p26	CGCAAACTGGTGCGGAAGGC A CTAAATCGATGCCGTGGTAGCTTGTACCATGGGCGCCTAAATCCTAAAGA A TTCGGAAAGTGACAACCACCTCACATATCCGACCGGGATCCGGTGCATTTGCGGGAAGA
ADM_p27	CGCAAACTGGTGCGGAAGGC A CTAAATCGATGCCGTGGTAGTTCGGAAAGTGACAACCACCGGATGCTTGCGCGACTATTCCTTGTACCAT A GGTACCTACTAAAGCGCCTACGGTGCATTTGCGGGAAGA
ADM_p28	CGCAAACTGGTGCGGAAGGC A CTAAATCGATGCCGTGGTAGTCACATATCCGACCGGGATCTCCCCACACCGCTCGGGAAGTCCTTCGTCC A TTCGGAAAGTGACAACCACCCGGTGCATTTGCGGGAAGA
ADM_p29	CGCAAACTGGTGCGGAAGGC A CTAAATCGATGCCGTGGTAGACTCAGGGTCTCCGCAGGGCTGTCAGAGCC A TCACATATCCGACCGGGATCGGTACCTACTAAAGCGCCTACGGTGCATTTGCGGGAAGA
ADM_p30	CGCAAACTGGTGCGGAAGGC A CTAAATCGATGCCGTGGTAGGGTACCTACTAAAGCGCCTAAAGGAGGGGCCCTTGCAAAGCCAGAGCTCG A TTCGGAAAGTGACAACCACCCGGTGCATTTGCGGGAAGA
ADM_p31	CGCAAACTGGTGCGGAAGGC A CTAAATCGATGCCGTGGTAGTTGCACCTGAGCAAGGCTAAGGAAGCGAAG A GGTACCTACTAAAGCGCCTATCACATATCCGACCGGGATCCGGTGCATTTGCGGGAAGA
ADM_p32	CGCAAACTGGTGCGGAAGGC A GGTACCTACTAAAGCGCCTATAAGCCTGGCAAACACTCGGATTCTTCTGC A TTCGGAAAGTGACAACCACCTCACATATCCGACCGGGATCCGGTGCATTTGCGGGAAGA
ADM_p33	CGCAAACTGGTGCGGAAGGC A GGTACCTACTAAAGCGCCTATTCTCAGTTTCTCCTCTCCTTAAGCCTGGC A TTCGGAAAGTGACAACCACCCTAAATCGATGCCGTGGTAGCGGTGCATTTGCGGGAAGA
ADM_p34	CGCAAACTGGTGCGGAAGGC A GGTACCTACTAAAGCGCCTACCGGGGGTCTCAGCATTCATTTCTCAGTTT A TCACATATCCGACCGGGATCTTCGGAAAGTGACAACCACCCGGTGCATTTGCGGGAAGA
ADM_p35	CGCAAACTGGTGCGGAAGGC A GGTACCTACTAAAGCGCCTATCACATATCCGACCGGGATCTTTGTGGGCGAGCACGGCTGTGGCTCAGAC A CTAAATCGATGCCGTGGTAGCGGTGCATTTGCGGGAAGA
ADM_p36	CGCAAACTGGTGCGGAAGGC A GGTACCTACTAAAGCGCCTATGACACGCCGTGAGAAATCAGTTTGTGGGC A CTAAATCGATGCCGTGGTAGTTCGGAAAGTGACAACCACCCGGTGCATTTGCGGGAAGA
ADM_p37	CGCAAACTGGTGCGGAAGGC A GGTACCTACTAAAGCGCCTACTAAATCGATGCCGTGGTAGAGTTCAAGTAATAGTGAGGCTTGCGCCCTG A TCACATATCCGACCGGGATCCGGTGCATTTGCGGGAAGA
ADM_p38	CGCAAACTGGTGCGGAAGGC A TTCGGAAAGTGACAACCACCTCACATATCCGACCGGGATCCAACACGCATTGCACTTTTCCTCTTTAGGT A CTAAATCGATGCCGTGGTAGCGGTGCATTTGCGGGAAGA
ADM_p39	CGCAAACTGGTGCGGAAGGC A TTCGGAAAGTGACAACCACCTCACATATCCGACCGGGATCGATAGTTACCTCTGTATGTACAACACGCAT A GGTACCTACTAAAGCGCCTACGGTGCATTTGCGGGAAGA
ADM_p40	CGCAAACTGGTGCGGAAGGC A TTCGGAAAGTGACAACCACCGAAGTTACAAAAAAAATCTTGACAGCAACA A CTAAATCGATGCCGTGGTAGTCACATATCCGACCGGGATCCGGTGCATTTGCGGGAAGA
ADM_p41	CGCAAACTGGTGCGGAAGGC A TTCGGAAAGTGACAACCACCCACGTCTTAAAATAGGGGAGGACAATATAA A CTAAATCGATGCCGTGGTAGGGTACCTACTAAAGCGCCTACGGTGCATTTGCGGGAAGA
ADM_p42	CGCAAACTGGTGCGGAAGGC A TTCGGAAAGTGACAACCACCCTTTACACCTCGCTGAGACATTCACGTCTT A GGTACCTACTAAAGCGCCTATCACATATCCGACCGGGATCCGGTGCATTTGCGGGAAGA
ADM_p43	CGCAAACTGGTGCGGAAGGC A TTCGGAAAGTGACAACCACCTCACATTCCACGCGGCGAACAACTTTACAC A GGTACCTACTAAAGCGCCTACTAAATCGATGCCGTGGTAGCGGTGCATTTGCGGGAAGA
ADM_p44	CGCAAACTGGTGCGGAAGGC A TCACATATCCGACCGGGATCTTCGGAAAGTGACAACCACCTTTCATGCACACAAACACACTCACATTCCA A CTAAATCGATGCCGTGGTAGCGGTGCATTTGCGGGAAGA
ADM_p45	CGCAAACTGGTGCGGAAGGC A TCACATATCCGACCGGGATCCCTTCTTCCACACAGGAGGTAATCAGTCTT A TTCGGAAAGTGACAACCACCGGTACCTACTAAAGCGCCTACGGTGCATTTGCGGGAAGA
ADM_p46	CGCAAACTGGTGCGGAAGGC A TCACATATCCGACCGGGATCTATACAGAGACTCGGTGTTTCCTTCTTCCA A CTAAATCGATGCCGTGGTAGTTCGGAAAGTGACAACCACCCGGTGCATTTGCGGGAAGA
ADM_p47	CGCAAACTGGTGCGGAAGGC A TCACATATCCGACCGGGATCGGTTTGCTGTTCGCATATCACCCATTTTAT A CTAAATCGATGCCGTGGTAGGGTACCTACTAAAGCGCCTACGGTGCATTTGCGGGAAGA
ADM_p48	CGCAAACTGGTGCGGAAGGC A TCACATATCCGACCGGGATCCAGCATTGAGACAGTTTATTGGTTTGCTGT A GGTACCTACTAAAGCGCCTATTCGGAAAGTGACAACCACCCGGTGCATTTGCGGGAAGA
LYVE1_p01	CGCAAACTGGTGCGGAAGGC A TCACATATCCGACCGGGATCACACGCTATAAAGGGTCGATCCTTCTTGTTGGAAAAAGGAGGGCTAGTGA A TACCGCGGCTTAGTAGTTGACGGTGCATTTGCGGGAAGA
LYVE1_p02	CGCAAACTGGTGCGGAAGGC A TACCGCGGCTTAGTAGTTGACAAACGTGTAACAGACGCCCGCTTCCCAGATAGCGTTCTACTATGTGCAA A TCACATATCCGACCGGGATCCGGTGCATTTGCGGGAAGA
LYVE1_p03	CGCAAACTGGTGCGGAAGGC A TACCGCGGCTTAGTAGTTGATCTGTGTTTACAGTCCCTGCTGACAGTGTA A CAAACGTGTAACAGACGCCCACACGCTATAAAGGGTCGATCGGTGCATTTGCGGGAAGA
LYVE1_p04	CGCAAACTGGTGCGGAAGGC A TACCGCGGCTTAGTAGTTGATGACAGTGTACTGTCGTATCCTCAGCCTTG A TCACATATCCGACCGGGATCCAAACGTGTAACAGACGCCCCGGTGCATTTGCGGGAAGA
LYVE1_p05	CGCAAACTGGTGCGGAAGGC A TACCGCGGCTTAGTAGTTGATCACATATCCGACCGGGATCGGCTTTCAGGGGCTAAACTTTTCTGCCATT A ACACGCTATAAAGGGTCGATCGGTGCATTTGCGGGAAGA
LYVE1_p06	CGCAAACTGGTGCGGAAGGC A TACCGCGGCTTAGTAGTTGATTTTGCTCTTACCGGGCTCAGAAGGACATG A ACACGCTATAAAGGGTCGATCAAACGTGTAACAGACGCCCCGGTGCATTTGCGGGAAGA
LYVE1_p07	CGCAAACTGGTGCGGAAGGC A TACCGCGGCTTAGTAGTTGAAGGTGGGATACGTGTTTCTCTTTCAGAGCT A ACACGCTATAAAGGGTCGATTCACATATCCGACCGGGATCCGGTGCATTTGCGGGAAGA
LYVE1_p08	CGCAAACTGGTGCGGAAGGC A ACACGCTATAAAGGGTCGATTTTCAGAGCTGAAGAAAGGGTCTGAGCTGC A CAAACGTGTAACAGACGCCCTCACATATCCGACCGGGATCCGGTGCATTTGCGGGAAGA
LYVE1_p09	CGCAAACTGGTGCGGAAGGC A ACACGCTATAAAGGGTCGATCGGAATCAGTAGAGAAAGCCTTGGTCTCAG A CAAACGTGTAACAGACGCCCTACCGCGGCTTAGTAGTTGACGGTGCATTTGCGGGAAGA
LYVE1_p10	CGCAAACTGGTGCGGAAGGC A ACACGCTATAAAGGGTCGATTTGGTCTCAGTGACTCCTTGGCTTTCAACC A TCACATATCCGACCGGGATCCAAACGTGTAACAGACGCCCCGGTGCATTTGCGGGAAGA
LYVE1_p11	CGCAAACTGGTGCGGAAGGC A ACACGCTATAAAGGGTCGATTCACATATCCGACCGGGATCGGAGGCCTTTTTACCACTGGATACTGATGA A TACCGCGGCTTAGTAGTTGACGGTGCATTTGCGGGAAGA
LYVE1_p12	CGCAAACTGGTGCGGAAGGC A ACACGCTATAAAGGGTCGATCTTTGCAAAACTCCTTTCTCCCAGTGGGAT A TACCGCGGCTTAGTAGTTGACAAACGTGTAACAGACGCCCCGGTGCATTTGCGGGAAGA
LYVE1_p13	CGCAAACTGGTGCGGAAGGC A ACACGCTATAAAGGGTCGATTATTAGGACATAGCCAGGCTAGAAAGGCCG A TACCGCGGCTTAGTAGTTGATCACATATCCGACCGGGATCCGGTGCATTTGCGGGAAGA
LYVE1_p14	CGCAAACTGGTGCGGAAGGC A CAAACGTGTAACAGACGCCCTTTGGAGGTAGGAGGATAGGATCCAGACAG A TCACATATCCGACCGGGATCTACCGCGGCTTAGTAGTTGACGGTGCATTTGCGGGAAGA
LYVE1_p15	CGCAAACTGGTGCGGAAGGC A CAAACGTGTAACAGACGCCCTCACATATCCGACCGGGATCCAGACAGGGTTACAATAAGGAGAAGGGCAT A ACACGCTATAAAGGGTCGATCGGTGCATTTGCGGGAAGA
LYVE1_p16	CGCAAACTGGTGCGGAAGGC A CAAACGTGTAACAGACGCCCTACCGCGGCTTAGTAGTTGAGCATTCTCTTTGGTGCACTCCATAGTCCAA A TCACATATCCGACCGGGATCCGGTGCATTTGCGGGAAGA
LYVE1_p17	CGCAAACTGGTGCGGAAGGC A CAAACGTGTAACAGACGCCCTACCGCGGCTTAGTAGTTGAATAGTCCAATGGCAGTCCTGAGCTGATTCC A ACACGCTATAAAGGGTCGATCGGTGCATTTGCGGGAAGA
LYVE1_p18	CGCAAACTGGTGCGGAAGGC A CAAACGTGTAACAGACGCCCGATTCCAGTTAGGAACCAAGGGTGGACTTT A ACACGCTATAAAGGGTCGATTCACATATCCGACCGGGATCCGGTGCATTTGCGGGAAGA
LYVE1_p19	CGCAAACTGGTGCGGAAGGC A CAAACGTGTAACAGACGCCCACACGCTATAAAGGGTCGATGTGGACTTTCTTCTTTGGTTCTTTGGCCCT A TACCGCGGCTTAGTAGTTGACGGTGCATTTGCGGGAAGA
LYVE1_p20	CGCAAACTGGTGCGGAAGGC A TCACATATCCGACCGGGATCCAAACGTGTAACAGACGCCCAGCATGAAAGAAACCAGCCTCAGGTGTGTC A TACCGCGGCTTAGTAGTTGACGGTGCATTTGCGGGAAGA
LYVE1_p21	CGCAAACTGGTGCGGAAGGC A TCACATATCCGACCGGGATCCAAACGTGTAACAGACGCCCCAGGTGTGTCTCCTCATTTCTGTCTCATCT A ACACGCTATAAAGGGTCGATCGGTGCATTTGCGGGAAGA
LYVE1_p22	CGCAAACTGGTGCGGAAGGC A TCACATATCCGACCGGGATCTACCGCGGCTTAGTAGTTGAATCTAAACTTCAGCTTCCAGGCATCGCACG A CAAACGTGTAACAGACGCCCCGGTGCATTTGCGGGAAGA
LYVE1_p23	CGCAAACTGGTGCGGAAGGC A TCACATATCCGACCGGGATCTACCGCGGCTTAGTAGTTGAGCTTGGACTCTTGGACTCTTCTGGGTTTTT A ACACGCTATAAAGGGTCGATCGGTGCATTTGCGGGAAGA
LYVE1_p24	CGCAAACTGGTGCGGAAGGC A TCACATATCCGACCGGGATCACACGCTATAAAGGGTCGATAATCCAAGACCAGCTGCAGCACCAAAGAAG A CAAACGTGTAACAGACGCCCCGGTGCATTTGCGGGAAGA
LYVE1_p25	CGCAAACTGGTGCGGAAGGC A TCACATATCCGACCGGGATCAAAGAAGAGGAGAGCAAGCACTAGCAGAGC A ACACGCTATAAAGGGTCGATTACCGCGGCTTAGTAGTTGACGGTGCATTTGCGGGAAGA
LYVE1_p26	CGCAAACTGGTGCGGAAGGC A TACCGCGGCTTAGTAGTTGACAAACGTGTAACAGACGCCCCCCAGCAGCTTCATTCTTGAATGCTGCTTT A TCACATATCCGACCGGGATCCGGTGCATTTGCGGGAAGA
LYVE1_p27	CGCAAACTGGTGCGGAAGGC A TACCGCGGCTTAGTAGTTGATTCTCCGTGGAATAGAAGTGGAAGCTGGAG A CAAACGTGTAACAGACGCCCACACGCTATAAAGGGTCGATCGGTGCATTTGCGGGAAGA
LYVE1_p28	CGCAAACTGGTGCGGAAGGC A TACCGCGGCTTAGTAGTTGAGGAGTAGTAGTAGGGGCAGGTATTGTAGAG A TCACATATCCGACCGGGATCCAAACGTGTAACAGACGCCCCGGTGCATTTGCGGGAAGA
LYVE1_p29	CGCAAACTGGTGCGGAAGGC A TACCGCGGCTTAGTAGTTGATCACATATCCGACCGGGATCTATTGTAGAGTAAGGGGATGCCACCGAGTA A ACACGCTATAAAGGGTCGATCGGTGCATTTGCGGGAAGA
LYVE1_p30	CGCAAACTGGTGCGGAAGGC A TACCGCGGCTTAGTAGTTGAACACGCTATAAAGGGTCGATCCACCGAGTAGGTACTGTCACTGACAATAA A CAAACGTGTAACAGACGCCCCGGTGCATTTGCGGGAAGA
LYVE1_p31	CGCAAACTGGTGCGGAAGGC A TACCGCGGCTTAGTAGTTGAAAATCAGGACACCCACCCCATTTTTCCCAC A ACACGCTATAAAGGGTCGATTCACATATCCGACCGGGATCCGGTGCATTTGCGGGAAGA
LYVE1_p32	CGCAAACTGGTGCGGAAGGC A ACACGCTATAAAGGGTCGATTTTTCCCACACTTGGGGTTTGGGCTAATCC A CAAACGTGTAACAGACGCCCTCACATATCCGACCGGGATCCGGTGCATTTGCGGGAAGA
LYVE1_p33	CGCAAACTGGTGCGGAAGGC A ACACGCTATAAAGGGTCGATGGCTAATCCTAGAGATGACCACGAATCCAT A CAAACGTGTAACAGACGCCCTACCGCGGCTTAGTAGTTGACGGTGCATTTGCGGGAAGA
LYVE1_p34	CGCAAACTGGTGCGGAAGGC A ACACGCTATAAAGGGTCGATTCACATATCCGACCGGGATCCAGCCATAGCTGCAAGTTTCAAAGCTAGCT A CAAACGTGTAACAGACGCCCCGGTGCATTTGCGGGAAGA
LYVE1_p35	CGCAAACTGGTGCGGAAGGC A ACACGCTATAAAGGGTCGATTTCAACTTGGTCCTTGCCGGCCAAACTTAG A TCACATATCCGACCGGGATCTACCGCGGCTTAGTAGTTGACGGTGCATTTGCGGGAAGA
LYVE1_p36	CGCAAACTGGTGCGGAAGGC A ACACGCTATAAAGGGTCGATCAGGCCTCCTTAGCTTCTGTGAAATTCAGC A TACCGCGGCTTAGTAGTTGACAAACGTGTAACAGACGCCCCGGTGCATTTGCGGGAAGA
LYVE1_p37	CGCAAACTGGTGCGGAAGGC A ACACGCTATAAAGGGTCGATTACCGCGGCTTAGTAGTTGACCTTTTTGCTCACAAGGGTGATCCCCATAA A TCACATATCCGACCGGGATCCGGTGCATTTGCGGGAAGA
LYVE1_p38	CGCAAACTGGTGCGGAAGGC A CAAACGTGTAACAGACGCCCTCACATATCCGACCGGGATCCCCATAATTCTGCATGACACCTGGATGGAA A TACCGCGGCTTAGTAGTTGACGGTGCATTTGCGGGAAGA
LYVE1_p39	CGCAAACTGGTGCGGAAGGC A CAAACGTGTAACAGACGCCCTGGATGGAAAGCTCTTCTGCACGCAAAGAG A TCACATATCCGACCGGGATCACACGCTATAAAGGGTCGATCGGTGCATTTGCGGGAAGA
LYVE1_p40	CGCAAACTGGTGCGGAAGGC A CAAACGTGTAACAGACGCCCATGGAAGTGAGAAGCAACACCAGGCTGAAG A TACCGCGGCTTAGTAGTTGATCACATATCCGACCGGGATCCGGTGCATTTGCGGGAAGA
LYVE1_p41	CGCAAACTGGTGCGGAAGGC A CAAACGTGTAACAGACGCCCAACACCTCAGATGGCCACTGGTGATATGAG A TACCGCGGCTTAGTAGTTGAACACGCTATAAAGGGTCGATCGGTGCATTTGCGGGAAGA
LYVE1_p42	CGCAAACTGGTGCGGAAGGC A CAAACGTGTAACAGACGCCCACACGCTATAAAGGGTCGATAGGCAGATGCTCAATAACTAGTCCGGATGG A TCACATATCCGACCGGGATCCGGTGCATTTGCGGGAAGA
LYVE1_p43	CGCAAACTGGTGCGGAAGGC A CAAACGTGTAACAGACGCCCGTCCGGATGGAGAGTTCTGGAACTATGTTG A ACACGCTATAAAGGGTCGATTACCGCGGCTTAGTAGTTGACGGTGCATTTGCGGGAAGA
LYVE1_p44	CGCAAACTGGTGCGGAAGGC A TCACATATCCGACCGGGATCAACTATGTTGAGGCTCACACTCACTGCTCC A CAAACGTGTAACAGACGCCCTACCGCGGCTTAGTAGTTGACGGTGCATTTGCGGGAAGA
LYVE1_p45	CGCAAACTGGTGCGGAAGGC A TCACATATCCGACCGGGATCCAAACGTGTAACAGACGCCCTCACTGCTCCACTTCATAACCGAGACATCC A ACACGCTATAAAGGGTCGATCGGTGCATTTGCGGGAAGA
LYVE1_p46	CGCAAACTGGTGCGGAAGGC A TCACATATCCGACCGGGATCTCAAGCTTCTGACTTGTCAAGGTCACTGGG A TACCGCGGCTTAGTAGTTGACAAACGTGTAACAGACGCCCCGGTGCATTTGCGGGAAGA
LYVE1_p47	CGCAAACTGGTGCGGAAGGC A TCACATATCCGACCGGGATCTACCGCGGCTTAGTAGTTGAACTGGGGGAAATGAATGACGTCCCTTGAAC A ACACGCTATAAAGGGTCGATCGGTGCATTTGCGGGAAGA
LYVE1_p48	CGCAAACTGGTGCGGAAGGC A TCACATATCCGACCGGGATCGCTGTACTTTGTGGATGGCCTTCTGGAAAA A ACACGCTATAAAGGGTCGATCAAACGTGTAACAGACGCCCCGGTGCATTTGCGGGAAGA
DKK3_p01	CGCAAACTGGTGCGGAAGGC A TTCGGAAAGTGACAACCACCTGTACCAGTACGCAGCCGACATGGTGGCAACAGTCCATGACACCTGAAAA A TAACGAAAGCAAATTCGCCGCGGTGCATTTGCGGGAAGA
DKK3_p02	CGCAAACTGGTGCGGAAGGC A TAACGAAAGCAAATTCGCCGCACCTGAAAACATCATTTGTGGAGTGGCGT A ATCAACGTACCCACAAAGTCTTCGGAAAGTGACAACCACCCGGTGCATTTGCGGGAAGA
DKK3_p03	CGCAAACTGGTGCGGAAGGC A TAACGAAAGCAAATTCGCCGCGTAGAGTTCAGTGTTCGCAGTCGCATATT A ATCAACGTACCCACAAAGTCTGTACCAGTACGCAGCCGACCGGTGCATTTGCGGGAAGA
DKK3_p04	CGCAAACTGGTGCGGAAGGC A TAACGAAAGCAAATTCGCCGTTCGGAAAGTGACAACCACCTTACAACCATGTTTCACACAGCCCTGCTCG A ATCAACGTACCCACAAAGTCCGGTGCATTTGCGGGAAGA
DKK3_p05	CGCAAACTGGTGCGGAAGGC A TAACGAAAGCAAATTCGCCGTTCGGAAAGTGACAACCACCGCTCGGTTTGATTTTCTCCACGTGGTTGAT A TGTACCAGTACGCAGCCGACCGGTGCATTTGCGGGAAGA
DKK3_p06	CGCAAACTGGTGCGGAAGGC A TAACGAAAGCAAATTCGCCGCCTCGCCCTACAATTACCTAAGTACTGTTT A TGTACCAGTACGCAGCCGACATCAACGTACCCACAAAGTCCGGTGCATTTGCGGGAAGA
DKK3_p07	CGCAAACTGGTGCGGAAGGC A TAACGAAAGCAAATTCGCCGCAGGTTAACCTGTATGCTACGCTCAGTCAT A TGTACCAGTACGCAGCCGACTTCGGAAAGTGACAACCACCCGGTGCATTTGCGGGAAGA
DKK3_p08	CGCAAACTGGTGCGGAAGGC A TGTACCAGTACGCAGCCGACATCAACGTACCCACAAAGTCTAATGCAACTGCCAAAGAGGGACAGTGTCA A TTCGGAAAGTGACAACCACCCGGTGCATTTGCGGGAAGA
DKK3_p09	CGCAAACTGGTGCGGAAGGC A TGTACCAGTACGCAGCCGACATCAACGTACCCACAAAGTCTCATTGTCTTCATTAGAAGGACGGCTGCCC A TAACGAAAGCAAATTCGCCGCGGTGCATTTGCGGGAAGA
DKK3_p10	CGCAAACTGGTGCGGAAGGC A TGTACCAGTACGCAGCCGACCACTGTGAGAACACTGCTGTTCCTAACAGT A TTCGGAAAGTGACAACCACCATCAACGTACCCACAAAGTCCGGTGCATTTGCGGGAAGA
DKK3_p11	CGCAAACTGGTGCGGAAGGC A TGTACCAGTACGCAGCCGACTTCGGAAAGTGACAACCACCTTGACCTTAATTCCAGATGTGCATGCCTCA A TAACGAAAGCAAATTCGCCGCGGTGCATTTGCGGGAAGA
DKK3_p12	CGCAAACTGGTGCGGAAGGC A TGTACCAGTACGCAGCCGACTAACGAAAGCAAATTCGCCGCCATTCTCCTTCCTTTTGGGGAGCACTTTT A ATCAACGTACCCACAAAGTCCGGTGCATTTGCGGGAAGA
DKK3_p13	CGCAAACTGGTGCGGAAGGC A TGTACCAGTACGCAGCCGACTGGAGAGAGCACTGAGCTTAGAGTCACAAC A TAACGAAAGCAAATTCGCCGTTCGGAAAGTGACAACCACCCGGTGCATTTGCGGGAAGA
DKK3_p14	CGCAAACTGGTGCGGAAGGC A ATCAACGTACCCACAAAGTCGAGTCACAACCAGATGAAACTGCTCTGGTC A TTCGGAAAGTGACAACCACCTAACGAAAGCAAATTCGCCGCGGTGCATTTGCGGGAAGA
DKK3_p15	CGCAAACTGGTGCGGAAGGC A ATCAACGTACCCACAAAGTCTGCTCTGGTCTTCACTAGCTGTGTGACTTG A TTCGGAAAGTGACAACCACCTGTACCAGTACGCAGCCGACCGGTGCATTTGCGGGAAGA
DKK3_p16	CGCAAACTGGTGCGGAAGGC A ATCAACGTACCCACAAAGTCTAACGAAAGCAAATTCGCCGAGATCCCTGATGGACGAGGAGAACAATGAC A TTCGGAAAGTGACAACCACCCGGTGCATTTGCGGGAAGA
DKK3_p17	CGCAAACTGGTGCGGAAGGC A ATCAACGTACCCACAAAGTCTAACGAAAGCAAATTCGCCGCTGTGCTGAGAGAGGGAATTGATCTTGGAT A TGTACCAGTACGCAGCCGACCGGTGCATTTGCGGGAAGA
DKK3_p18	CGCAAACTGGTGCGGAAGGC A ATCAACGTACCCACAAAGTCTATGAAAATGCTGCCCTGGCACAGAGGTAG A TGTACCAGTACGCAGCCGACTTCGGAAAGTGACAACCACCCGGTGCATTTGCGGGAAGA
DKK3_p19	CGCAAACTGGTGCGGAAGGC A ATCAACGTACCCACAAAGTCGGAGCTGAGCAACACTGCTGGATGAATAAA A TGTACCAGTACGCAGCCGACTAACGAAAGCAAATTCGCCGCGGTGCATTTGCGGGAAGA
DKK3_p20	CGCAAACTGGTGCGGAAGGC A TTCGGAAAGTGACAACCACCGGTGAACAGAACATTTCATCTGCAACAGCT A ATCAACGTACCCACAAAGTCTAACGAAAGCAAATTCGCCGCGGTGCATTTGCGGGAAGA
DKK3_p21	CGCAAACTGGTGCGGAAGGC A TTCGGAAAGTGACAACCACCTGCAACAGCTGAAGGCACAGCTTACCTATG A ATCAACGTACCCACAAAGTCTGTACCAGTACGCAGCCGACCGGTGCATTTGCGGGAAGA
DKK3_p22	CGCAAACTGGTGCGGAAGGC A TTCGGAAAGTGACAACCACCTAACGAAAGCAAATTCGCCGCTATGCCCATGGAAAGAACTGCGTGGAAAA A ATCAACGTACCCACAAAGTCCGGTGCATTTGCGGGAAGA
DKK3_p23	CGCAAACTGGTGCGGAAGGC A TTCGGAAAGTGACAACCACCGTTGATGTTTGCAAAGCAGGGCACTCTTCT A TAACGAAAGCAAATTCGCCGTGTACCAGTACGCAGCCGACCGGTGCATTTGCGGGAAGA
DKK3_p24	CGCAAACTGGTGCGGAAGGC A TTCGGAAAGTGACAACCACCGCACTCTTCTCCACATTTCCCCAAAACCAA A TGTACCAGTACGCAGCCGACATCAACGTACCCACAAAGTCCGGTGCATTTGCGGGAAGA
DKK3_p25	CGCAAACTGGTGCGGAAGGC A TTCGGAAAGTGACAACCACCTGTACCAGTACGCAGCCGACCCAAAACCAATCAGAGGGAGACTCCACATT A TAACGAAAGCAAATTCGCCGCGGTGCATTTGCGGGAAGA
DKK3_p26	CGCAAACTGGTGCGGAAGGC A TAACGAAAGCAAATTCGCCGCACATTGTTTCCATCTCCTCCCCTCAAACA A ATCAACGTACCCACAAAGTCTTCGGAAAGTGACAACCACCCGGTGCATTTGCGGGAAGA
DKK3_p27	CGCAAACTGGTGCGGAAGGC A TAACGAAAGCAAATTCGCCGATCAACGTACCCACAAAGTCTAGAACAAACGGCTGTCTGCCAACTGGTAG A TGTACCAGTACGCAGCCGACCGGTGCATTTGCGGGAAGA
DKK3_p28	CGCAAACTGGTGCGGAAGGC A TAACGAAAGCAAATTCGCCGTTCGGAAAGTGACAACCACCCTGGTAGAGGCAAAGCAGCCAATAATCTGG A ATCAACGTACCCACAAAGTCCGGTGCATTTGCGGGAAGA
DKK3_p29	CGCAAACTGGTGCGGAAGGC A TAACGAAAGCAAATTCGCCGTTCGGAAAGTGACAACCACCAATAATCTGGACAGGGGTGGCAAACTGCTC A TGTACCAGTACGCAGCCGACCGGTGCATTTGCGGGAAGA
DKK3_p30	CGCAAACTGGTGCGGAAGGC A TAACGAAAGCAAATTCGCCGAGTTTAACCCTGCCTGACTCTCCCAAGCAC A TGTACCAGTACGCAGCCGACATCAACGTACCCACAAAGTCCGGTGCATTTGCGGGAAGA
DKK3_p31	CGCAAACTGGTGCGGAAGGC A TAACGAAAGCAAATTCGCCGTGTACCAGTACGCAGCCGACAAGCACCAGACTGTGAAGCCTGGAGAACAG A TTCGGAAAGTGACAACCACCCGGTGCATTTGCGGGAAGA
DKK3_p32	CGCAAACTGGTGCGGAAGGC A TGTACCAGTACGCAGCCGACAATGCACAACACCTCATGCTGTCAAGCCAG A ATCAACGTACCCACAAAGTCTTCGGAAAGTGACAACCACCCGGTGCATTTGCGGGAAGA
DKK3_p33	CGCAAACTGGTGCGGAAGGC A TGTACCAGTACGCAGCCGACCAGAGGGGAAACTTACTGGGAAGAAGATGT A ATCAACGTACCCACAAAGTCTAACGAAAGCAAATTCGCCGCGGTGCATTTGCGGGAAGA
DKK3_p34	CGCAAACTGGTGCGGAAGGC A TGTACCAGTACGCAGCCGACAAGAAGATGTAGGAAGAAGCCTGGTCAGCC A TTCGGAAAGTGACAACCACCATCAACGTACCCACAAAGTCCGGTGCATTTGCGGGAAGA
DKK3_p35	CGCAAACTGGTGCGGAAGGC A TGTACCAGTACGCAGCCGACTTCGGAAAGTGACAACCACCCGCCTAAAGCACACACCTGGGGAAATAAAT A TAACGAAAGCAAATTCGCCGCGGTGCATTTGCGGGAAGA
DKK3_p36	CGCAAACTGGTGCGGAAGGC A TGTACCAGTACGCAGCCGACTAACGAAAGCAAATTCGCCGATCTACCCACAGCCTGGTCCAGATCTAAAT A ATCAACGTACCCACAAAGTCCGGTGCATTTGCGGGAAGA
DKK3_p37	CGCAAACTGGTGCGGAAGGC A TGTACCAGTACGCAGCCGACTAACGAAAGCAAATTCGCCGAGATCTAAATCTCTTCCCCTCCCAGCAGTG A TTCGGAAAGTGACAACCACCCGGTGCATTTGCGGGAAGA
DKK3_p38	CGCAAACTGGTGCGGAAGGC A ATCAACGTACCCACAAAGTCATGAAGCTGCCAACTTCATACTCATCGGGG A TTCGGAAAGTGACAACCACCTAACGAAAGCAAATTCGCCGCGGTGCATTTGCGGGAAGA
DKK3_p39	CGCAAACTGGTGCGGAAGGC A ATCAACGTACCCACAAAGTCTTCGGAAAGTGACAACCACCTCTGGTTGTCACAGATGGTCCCATTGCTGC A TGTACCAGTACGCAGCCGACCGGTGCATTTGCGGGAAGA
DKK3_p40	CGCAAACTGGTGCGGAAGGC A ATCAACGTACCCACAAAGTCTAACGAAAGCAAATTCGCCGTACTGGAAGCTGGCAAACTGGCAGTACATG A TTCGGAAAGTGACAACCACCCGGTGCATTTGCGGGAAGA
DKK3_p41	CGCAAACTGGTGCGGAAGGC A ATCAACGTACCCACAAAGTCTAACGAAAGCAAATTCGCCGCTTCGTCTCCCACAGATGTGATAACTGTCT A TGTACCAGTACGCAGCCGACCGGTGCATTTGCGGGAAGA
DKK3_p42	CGCAAACTGGTGCGGAAGGC A ATCAACGTACCCACAAAGTCCTTGTGAATTTCTCGGTGCACATGGATGGT A TGTACCAGTACGCAGCCGACTTCGGAAAGTGACAACCACCCGGTGCATTTGCGGGAAGA
DKK3_p43	CGCAAACTGGTGCGGAAGGC A ATCAACGTACCCACAAAGTCTGTACCAGTACGCAGCCGACTCCAACCTTCGTGTCTGTGTTGGTCTCATT A TAACGAAAGCAAATTCGCCGCGGTGCATTTGCGGGAAGA
DKK3_p44	CGCAAACTGGTGCGGAAGGC A TTCGGAAAGTGACAACCACCTGGTCTCATTGTGATAGCTGGGAGGTAAGT A ATCAACGTACCCACAAAGTCTAACGAAAGCAAATTCGCCGCGGTGCATTTGCGGGAAGA
DKK3_p45	CGCAAACTGGTGCGGAAGGC A TTCGGAAAGTGACAACCACCGGAGGTAAGTTTGCCAGGTTCACTTCTGAT A ATCAACGTACCCACAAAGTCTGTACCAGTACGCAGCCGACCGGTGCATTTGCGGGAAGA
DKK3_p46	CGCAAACTGGTGCGGAAGGC A TTCGGAAAGTGACAACCACCTTTAGCAGCAGCTTCTTCTGCCTCCATCTC A TAACGAAAGCAAATTCGCCGATCAACGTACCCACAAAGTCCGGTGCATTTGCGGGAAGA
DKK3_p47	CGCAAACTGGTGCGGAAGGC A TTCGGAAAGTGACAACCACCAATTTGTGCTGCGTGTCCTCCATCAGTTCC A TAACGAAAGCAAATTCGCCGTGTACCAGTACGCAGCCGACCGGTGCATTTGCGGGAAGA
DKK3_p48	CGCAAACTGGTGCGGAAGGC A TTCGGAAAGTGACAACCACCTTCCTCAACCTCGCGGAACATCTCATTGAG A TGTACCAGTACGCAGCCGACATCAACGTACCCACAAAGTCCGGTGCATTTGCGGGAAGA
WT1_p01	CGCAAACTGGTGCGGAAGGC A CAATGATCGTGGACACCGACTAAGGCCACCTTGCGATAAGGAGCAGTGTGCCAGTGTTCACATTGAATTA A CATAAGGATCCTGCAATACGCGGTGCATTTGCGGGAAGA
WT1_p02	CGCAAACTGGTGCGGAAGGC A CATAAGGATCCTGCAATACGTGTACCAGTACGCAGCCGACCTTCAGCTGCTTGAAATGCATGAGCTTTAA A CAATGATCGTGGACACCGACCGGTGCATTTGCGGGAAGA
WT1_p03	CGCAAACTGGTGCGGAAGGC A CATAAGGATCCTGCAATACGTGTACCAGTACGCAGCCGACGAGCTTTAAAAGTTGCCTGGCAGAACTACA A TAAGGCCACCTTGCGATAAGCGGTGCATTTGCGGGAAGA
WT1_p04	CGCAAACTGGTGCGGAAGGC A CATAAGGATCCTGCAATACGCAATGATCGTGGACACCGACAACTACATCCTGCTTTCCAGGTTAGCAGCC A TGTACCAGTACGCAGCCGACCGGTGCATTTGCGGGAAGA
WT1_p05	CGCAAACTGGTGCGGAAGGC A CATAAGGATCCTGCAATACGTGTTAGACAAGATTCACCCCCGATGCCTTG A CAATGATCGTGGACACCGACTAAGGCCACCTTGCGATAAGCGGTGCATTTGCGGGAAGA
WT1_p06	CGCAAACTGGTGCGGAAGGC A CATAAGGATCCTGCAATACGGCTGTTGCTGTTAGTAAATGGAAACCATGA A TAAGGCCACCTTGCGATAAGTGTACCAGTACGCAGCCGACCGGTGCATTTGCGGGAAGA
WT1_p07	CGCAAACTGGTGCGGAAGGC A CATAAGGATCCTGCAATACGTAAGGCCACCTTGCGATAAGCAGACACATACACATGCCCTGGCCTATAAA A CAATGATCGTGGACACCGACCGGTGCATTTGCGGGAAGA
WT1_p08	CGCAAACTGGTGCGGAAGGC A TAAGGCCACCTTGCGATAAGCAATAATTCCATCCCCAGCGAAAACGAGCA A TGTACCAGTACGCAGCCGACCAATGATCGTGGACACCGACCGGTGCATTTGCGGGAAGA
WT1_p09	CGCAAACTGGTGCGGAAGGC A TAAGGCCACCTTGCGATAAGTGTACCAGTACGCAGCCGACAAAAAAGAAGGGAAGGGTCAGGGGGACATG A CATAAGGATCCTGCAATACGCGGTGCATTTGCGGGAAGA
WT1_p10	CGCAAACTGGTGCGGAAGGC A TAAGGCCACCTTGCGATAAGCAATGATCGTGGACACCGACGGGACATGATCAGCTATGGCTCTTCTTACA A TGTACCAGTACGCAGCCGACCGGTGCATTTGCGGGAAGA
WT1_p11	CGCAAACTGGTGCGGAAGGC A TAAGGCCACCTTGCGATAAGCCACACCAAATGGCAATGGGCTTTTAACTA A CAATGATCGTGGACACCGACCATAAGGATCCTGCAATACGCGGTGCATTTGCGGGAAGA
WT1_p12	CGCAAACTGGTGCGGAAGGC A TAAGGCCACCTTGCGATAAGCATAAGGATCCTGCAATACGAACCAGACATTGTTAGCTGCTTCTCCAGGG A TGTACCAGTACGCAGCCGACCGGTGCATTTGCGGGAAGA
WT1_p13	CGCAAACTGGTGCGGAAGGC A TAAGGCCACCTTGCGATAAGCATAAGGATCCTGCAATACGTTCTCCAGGGCCTGTGAGTCAACTAAAAGT A CAATGATCGTGGACACCGACCGGTGCATTTGCGGGAAGA
WT1_p14	CGCAAACTGGTGCGGAAGGC A TGTACCAGTACGCAGCCGACCAATGATCGTGGACACCGACAACTAAAAGTAGGCAGGGCAGAGACCAACT A CATAAGGATCCTGCAATACGCGGTGCATTTGCGGGAAGA
WT1_p15	CGCAAACTGGTGCGGAAGGC A TGTACCAGTACGCAGCCGACCACCTGGTAGTTTCCAGAAGCACCGGTATC A CAATGATCGTGGACACCGACTAAGGCCACCTTGCGATAAGCGGTGCATTTGCGGGAAGA
WT1_p16	CGCAAACTGGTGCGGAAGGC A TGTACCAGTACGCAGCCGACCATAAGGATCCTGCAATACGCACCGGTATCTTGTCTTGGAAGTTGGATGA A CAATGATCGTGGACACCGACCGGTGCATTTGCGGGAAGA
WT1_p17	CGCAAACTGGTGCGGAAGGC A TGTACCAGTACGCAGCCGACCATAAGGATCCTGCAATACGCAACTGAAGTTTCCTTTTTAGTGAGGAGGA A TAAGGCCACCTTGCGATAAGCGGTGCATTTGCGGGAAGA
WT1_p18	CGCAAACTGGTGCGGAAGGC A TGTACCAGTACGCAGCCGACTAAGGCCACCTTGCGATAAGTGAGGAGGAGTGGAGAGTCAGACTTGAAAG A CAATGATCGTGGACACCGACCGGTGCATTTGCGGGAAGA
WT1_p19	CGCAAACTGGTGCGGAAGGC A TGTACCAGTACGCAGCCGACTAAGGCCACCTTGCGATAAGTTGAAAGCAGTTCACACACTGTGCTGCCTG A CATAAGGATCCTGCAATACGCGGTGCATTTGCGGGAAGA
WT1_p20	CGCAAACTGGTGCGGAAGGC A CAATGATCGTGGACACCGACTGTACCAGTACGCAGCCGACGCTGGAGTTTGGTCATGTTTCTCTGATGCA A CATAAGGATCCTGCAATACGCGGTGCATTTGCGGGAAGA
WT1_p21	CGCAAACTGGTGCGGAAGGC A CAATGATCGTGGACACCGACCTCTGATGCATGTTGTGATGGCGGACTAAT A TGTACCAGTACGCAGCCGACTAAGGCCACCTTGCGATAAGCGGTGCATTTGCGGGAAGA
WT1_p22	CGCAAACTGGTGCGGAAGGC A CAATGATCGTGGACACCGACCGGACTAATTCATCTGACCGGGCAAACTTT A CATAAGGATCCTGCAATACGTGTACCAGTACGCAGCCGACCGGTGCATTTGCGGGAAGA
WT1_p23	CGCAAACTGGTGCGGAAGGC A CAATGATCGTGGACACCGACTTTTTCTGACAACTTGGCCACCGACAGCTG A CATAAGGATCCTGCAATACGTAAGGCCACCTTGCGATAAGCGGTGCATTTGCGGGAAGA
WT1_p24	CGCAAACTGGTGCGGAAGGC A CAATGATCGTGGACACCGACTAAGGCCACCTTGCGATAAGCCGACAGCTGAAGGGCTTTTCACTTGTTTT A TGTACCAGTACGCAGCCGACCGGTGCATTTGCGGGAAGA
WT1_p25	CGCAAACTGGTGCGGAAGGC A CAATGATCGTGGACACCGACTTTTCACCTGTATGAGTCCTGGTGTGGGTC A TAAGGCCACCTTGCGATAAGCATAAGGATCCTGCAATACGCGGTGCATTTGCGGGAAGA
WT1_p26	CGCAAACTGGTGCGGAAGGC A CATAAGGATCCTGCAATACGTGTACCAGTACGCAGCCGACTTACCTGTATGAGTCCTGGTGTGGGTCTTC A CAATGATCGTGGACACCGACCGGTGCATTTGCGGGAAGA
WT1_p27	CGCAAACTGGTGCGGAAGGC A CATAAGGATCCTGCAATACGCCGGGAGAACTTTCGCTGACAAGTTTTACA A TGTACCAGTACGCAGCCGACTAAGGCCACCTTGCGATAAGCGGTGCATTTGCGGGAAGA
WT1_p28	CGCAAACTGGTGCGGAAGGC A CATAAGGATCCTGCAATACGCAATGATCGTGGACACCGACGGTTTCACACCTGTATGTCTCCTTTGGTGT A TGTACCAGTACGCAGCCGACCGGTGCATTTGCGGGAAGA
WT1_p29	CGCAAACTGGTGCGGAAGGC A CATAAGGATCCTGCAATACGCAATGATCGTGGACACCGACCCTTTGGTGTCTTTTGAGCTGGTCTGAACG A TAAGGCCACCTTGCGATAAGCGGTGCATTTGCGGGAAGA
WT1_p30	CGCAAACTGGTGCGGAAGGC A CATAAGGATCCTGCAATACGGGTCTGAACGAGAAAACCTTCGTTCACAGT A TAAGGCCACCTTGCGATAAGTGTACCAGTACGCAGCCGACCGGTGCATTTGCGGGAAGA
WT1_p31	CGCAAACTGGTGCGGAAGGC A CATAAGGATCCTGCAATACGTTCTCACCAGTGTGCTTCCTGCTGTGCATC A TAAGGCCACCTTGCGATAAGCAATGATCGTGGACACCGACCGGTGCATTTGCGGGAAGA
WT1_p32	CGCAAACTGGTGCGGAAGGC A TAAGGCCACCTTGCGATAAGGCTGTGCATCTGTAAGTGGGACAGCTTAAA A TGTACCAGTACGCAGCCGACCAATGATCGTGGACACCGACCGGTGCATTTGCGGGAAGA
WT1_p33	CGCAAACTGGTGCGGAAGGC A TAAGGCCACCTTGCGATAAGTGTACCAGTACGCAGCCGACATCTCTTATTGCAGCCTGGGTAAGCACACA A CATAAGGATCCTGCAATACGCGGTGCATTTGCGGGAAGA
WT1_p34	CGCAAACTGGTGCGGAAGGC A TAAGGCCACCTTGCGATAAGTAAGCACACATGAAGGGGCGTTTCTCACTG A CAATGATCGTGGACACCGACTGTACCAGTACGCAGCCGACCGGTGCATTTGCGGGAAGA
WT1_p35	CGCAAACTGGTGCGGAAGGC A TAAGGCCACCTTGCGATAAGCAATGATCGTGGACACCGACTTTCTCACTGGTCTCAGATGCCGACCGTAC A CATAAGGATCCTGCAATACGCGGTGCATTTGCGGGAAGA
WT1_p36	CGCAAACTGGTGCGGAAGGC A TAAGGCCACCTTGCGATAAGCATAAGGATCCTGCAATACGACATCCTGAATGCCTCTGAAGACACCGTGC A TGTACCAGTACGCAGCCGACCGGTGCATTTGCGGGAAGA
WT1_p37	CGCAAACTGGTGCGGAAGGC A TAAGGCCACCTTGCGATAAGTGTATTCTGTATTGGGCTCCGCAGAGGATG A CATAAGGATCCTGCAATACGCAATGATCGTGGACACCGACCGGTGCATTTGCGGGAAGA
WT1_p38	CGCAAACTGGTGCGGAAGGC A TGTACCAGTACGCAGCCGACATGGGCGTTGTGTGGTTATCGCTCTCGTAC A CAATGATCGTGGACACCGACCATAAGGATCCTGCAATACGCGGTGCATTTGCGGGAAGA
WT1_p39	CGCAAACTGGTGCGGAAGGC A TGTACCAGTACGCAGCCGACCAATGATCGTGGACACCGACTTATCGCTCTCGTACCCTGTGCTGTGGTTG A TAAGGCCACCTTGCGATAAGCGGTGCATTTGCGGGAAGA
WT1_p40	CGCAAACTGGTGCGGAAGGC A TGTACCAGTACGCAGCCGACTTGCTCTGCCCTTCTGTCCATTTCACTGAG A CATAAGGATCCTGCAATACGCAATGATCGTGGACACCGACCGGTGCATTTGCGGGAAGA
WT1_p41	CGCAAACTGGTGCGGAAGGC A TGTACCAGTACGCAGCCGACGCAGCAACTCCCTTTAAGGTGGCTCCTAAG A CATAAGGATCCTGCAATACGTAAGGCCACCTTGCGATAAGCGGTGCATTTGCGGGAAGA
WT1_p42	CGCAAACTGGTGCGGAAGGC A TGTACCAGTACGCAGCCGACTAAGGCCACCTTGCGATAAGGGCTCCTAAGTTCATCTGATTCCAGGTCAT A CAATGATCGTGGACACCGACCGGTGCATTTGCGGGAAGA
WT1_p43	CGCAAACTGGTGCGGAAGGC A TGTACCAGTACGCAGCCGACCAGGTCATGCATTCAAGCTGGGATGTCATT A TAAGGCCACCTTGCGATAAGCATAAGGATCCTGCAATACGCGGTGCATTTGCGGGAAGA
WT1_p44	CGCAAACTGGTGCGGAAGGC A CAATGATCGTGGACACCGACTGTACCAGTACGCAGCCGACTAAATTGTCACTGCTGTAGGGCGTCCTCAG A CATAAGGATCCTGCAATACGCGGTGCATTTGCGGGAAGA
WT1_p45	CGCAAACTGGTGCGGAAGGC A CAATGATCGTGGACACCGACTGTACCAGTACGCAGCCGACTCATGCTTGAATGAGTGGTTGGGGAACTGC A TAAGGCCACCTTGCGATAAGCGGTGCATTTGCGGGAAGA
WT1_p46	CGCAAACTGGTGCGGAAGGC A CAATGATCGTGGACACCGACTGACCGTGCTGTAACCCTGATTGCGAATAG A CATAAGGATCCTGCAATACGTGTACCAGTACGCAGCCGACCGGTGCATTTGCGGGAAGA
WT1_p47	CGCAAACTGGTGCGGAAGGC A CAATGATCGTGGACACCGACACCGTGCTGTAACCCTTCTCCATTCCTGAG A CATAAGGATCCTGCAATACGTAAGGCCACCTTGCGATAAGCGGTGCATTTGCGGGAAGA
WT1_p48	CGCAAACTGGTGCGGAAGGC A CAATGATCGTGGACACCGACTGAACTGGCCGGAAAAGTGGACAGTGAAGG A TAAGGCCACCTTGCGATAAGTGTACCAGTACGCAGCCGACCGGTGCATTTGCGGGAAGA
FLRT1_p01	CGCAAACTGGTGCGGAAGGC A CAAACGTGTAACAGACGCCCTCGTTGCAGTAGATGAAGCCGTTGTCGCAG A CATAAGGATCCTGCAATACGCTAAATCGATGCCGTGGTAGCGGTGCATTTGCGGGAAGA
FLRT1_p02	CGCAAACTGGTGCGGAAGGC A CTAAATCGATGCCGTGGTAGGTCTAAGGACATCGACATATATCAGGGATATCTGCGGGGATGGATGTGAG A CAAACGTGTAACAGACGCCCCGGTGCATTTGCGGGAAGA
FLRT1_p03	CGCAAACTGGTGCGGAAGGC A CTAAATCGATGCCGTGGTAGTTGATCTGGTTGTTCTGCAGGTAGAGGGTG A GTCTAAGGACATCGACATATCATAAGGATCCTGCAATACGCGGTGCATTTGCGGGAAGA
FLRT1_p04	CGCAAACTGGTGCGGAAGGC A CTAAATCGATGCCGTGGTAGCAAACGTGTAACAGACGCCCTAGATGACCTGCACGTTGACCTTGGTCTTG A GTCTAAGGACATCGACATATCGGTGCATTTGCGGGAAGA
FLRT1_p05	CGCAAACTGGTGCGGAAGGC A CTAAATCGATGCCGTGGTAGCAAACGTGTAACAGACGCCCCCAGGTCATTCTCGTATAGGTAGATGACCT A CATAAGGATCCTGCAATACGCGGTGCATTTGCGGGAAGA
FLRT1_p06	CGCAAACTGGTGCGGAAGGC A CTAAATCGATGCCGTGGTAGCAGGTTGATGGGGAACTCATCCAGGTCATT A CATAAGGATCCTGCAATACGGTCTAAGGACATCGACATATCGGTGCATTTGCGGGAAGA
FLRT1_p07	CGCAAACTGGTGCGGAAGGC A CTAAATCGATGCCGTGGTAGCATAAGGATCCTGCAATACGAATGGTGCGCACATTGTTGTCCTGCAGGTG A CAAACGTGTAACAGACGCCCCGGTGCATTTGCGGGAAGA
FLRT1_p08	CGCAAACTGGTGCGGAAGGC A CATAAGGATCCTGCAATACGAATGCTGACGGTGGACACGGAGTTGTCATC A GTCTAAGGACATCGACATATCAAACGTGTAACAGACGCCCCGGTGCATTTGCGGGAAGA
FLRT1_p09	CGCAAACTGGTGCGGAAGGC A CATAAGGATCCTGCAATACGAGGAAGAGCAGCTTGAGCTGTTTGCTGTCG A GTCTAAGGACATCGACATATCTAAATCGATGCCGTGGTAGCGGTGCATTTGCGGGAAGA
FLRT1_p10	CGCAAACTGGTGCGGAAGGC A CATAAGGATCCTGCAATACGTGTGAGGTTCTGTAGGCGGCTGAAGGTGTC A CAAACGTGTAACAGACGCCCGTCTAAGGACATCGACATATCGGTGCATTTGCGGGAAGA
FLRT1_p11	CGCAAACTGGTGCGGAAGGC A CATAAGGATCCTGCAATACGCAAACGTGTAACAGACGCCCATTGTCCTGCAGGTAGAGCTTCTGCAGGTG A CTAAATCGATGCCGTGGTAGCGGTGCATTTGCGGGAAGA
FLRT1_p12	CGCAAACTGGTGCGGAAGGC A CATAAGGATCCTGCAATACGTTGTAGGGGATGTGGCTGATGGCATTGTCC A CTAAATCGATGCCGTGGTAGGTCTAAGGACATCGACATATCGGTGCATTTGCGGGAAGA
FLRT1_p13	CGCAAACTGGTGCGGAAGGC A CATAAGGATCCTGCAATACGCTAAATCGATGCCGTGGTAGAGCTCACGCATCTTGGCCAGCGTGTTGTAG A CAAACGTGTAACAGACGCCCCGGTGCATTTGCGGGAAGA
FLRT1_p14	CGCAAACTGGTGCGGAAGGC A GTCTAAGGACATCGACATATCAAACGTGTAACAGACGCCCTGGTCAGGTTGTTGTTGGACAGGTCCAGCC A CTAAATCGATGCCGTGGTAGCGGTGCATTTGCGGGAAGA
FLRT1_p15	CGCAAACTGGTGCGGAAGGC A GTCTAAGGACATCGACATATCAAACGTGTAACAGACGCCCTTGCAGCCACAAAACCAAGGGTTGTTCCTG A CATAAGGATCCTGCAATACGCGGTGCATTTGCGGGAAGA
FLRT1_p16	CGCAAACTGGTGCGGAAGGC A GTCTAAGGACATCGACATATATCTCGCTGGTAATGTCCTTGATGGCCATG A CTAAATCGATGCCGTGGTAGCAAACGTGTAACAGACGCCCCGGTGCATTTGCGGGAAGA
FLRT1_p17	CGCAAACTGGTGCGGAAGGC A GTCTAAGGACATCGACATATCCGTCTCAAAACACTCGTCCATCTCGCTGG A CTAAATCGATGCCGTGGTAGCATAAGGATCCTGCAATACGCGGTGCATTTGCGGGAAGA
FLRT1_p18	CGCAAACTGGTGCGGAAGGC A GTCTAAGGACATCGACATATCATAAGGATCCTGCAATACGTTTGGCCTTGAGGGTAAACAGGGAACCCTG A CAAACGTGTAACAGACGCCCCGGTGCATTTGCGGGAAGA
FLRT1_p19	CGCAAACTGGTGCGGAAGGC A GTCTAAGGACATCGACATATATGGGGTAGTCAATGTTGGAGTCGGGGAGG A CATAAGGATCCTGCAATACGCTAAATCGATGCCGTGGTAGCGGTGCATTTGCGGGAAGA
FLRT1_p20	CGCAAACTGGTGCGGAAGGC A CAAACGTGTAACAGACGCCCGTCTAAGGACATCGACATATTACTCTGTCTTGTCCCCCTGCACCAAGGTC A CTAAATCGATGCCGTGGTAGCGGTGCATTTGCGGGAAGA
FLRT1_p21	CGCAAACTGGTGCGGAAGGC A CAAACGTGTAACAGACGCCCGTCTAAGGACATCGACATATTGACCATGCAGATGATGTAGGTGGACTTGG A CATAAGGATCCTGCAATACGCGGTGCATTTGCGGGAAGA
FLRT1_p22	CGCAAACTGGTGCGGAAGGC A CAAACGTGTAACAGACGCCCTAGGCATTGCTGGTCTCCATGGTGACCATG A CTAAATCGATGCCGTGGTAGGTCTAAGGACATCGACATATCGGTGCATTTGCGGGAAGA
FLRT1_p23	CGCAAACTGGTGCGGAAGGC A CAAACGTGTAACAGACGCCCACGGGTGTCTCATCAGCTACGTAGGCATTG A CTAAATCGATGCCGTGGTAGCATAAGGATCCTGCAATACGCGGTGCATTTGCGGGAAGA
FLRT1_p24	CGCAAACTGGTGCGGAAGGC A CAAACGTGTAACAGACGCCCTTGAGTGTGGTGGTAGGGCCATAGCTGTCG A CATAAGGATCCTGCAATACGGTCTAAGGACATCGACATATCGGTGCATTTGCGGGAAGA
FLRT1_p25	CGCAAACTGGTGCGGAAGGC A CAAACGTGTAACAGACGCCCATATAGTCATCCTTTTTCCTGCTGCCCCGG A CATAAGGATCCTGCAATACGCTAAATCGATGCCGTGGTAGCGGTGCATTTGCGGGAAGA
FLRT1_p26	CGCAAACTGGTGCGGAAGGC A CTAAATCGATGCCGTGGTAGGTCTAAGGACATCGACATATATGGAGTTATCCTTCTTGGTCCCTGACTCC A CAAACGTGTAACAGACGCCCCGGTGCATTTGCGGGAAGA
FLRT1_p27	CGCAAACTGGTGCGGAAGGC A CTAAATCGATGCCGTGGTAGATAGTGTGGACCACGTACTCTTCTTTGGCG A GTCTAAGGACATCGACATATCATAAGGATCCTGCAATACGCGGTGCATTTGCGGGAAGA
FLRT1_p28	CGCAAACTGGTGCGGAAGGC A CTAAATCGATGCCGTGGTAGATGTGTAGGAGTAGTCTATGTCGGGGATGC A CAAACGTGTAACAGACGCCCGTCTAAGGACATCGACATATCGGTGCATTTGCGGGAAGA
FLRT1_p29	CGCAAACTGGTGCGGAAGGC A CTAAATCGATGCCGTGGTAGTCTCTTCCTTGCTCTCTTGGATTGCAGCAG A CAAACGTGTAACAGACGCCCCATAAGGATCCTGCAATACGCGGTGCATTTGCGGGAAGA
FLRT1_p30	CGCAAACTGGTGCGGAAGGC A CTAAATCGATGCCGTGGTAGCATAAGGATCCTGCAATACGCCAAACTTTGCTTTCTGCGGAGGAAAGTCA A GTCTAAGGACATCGACATATCGGTGCATTTGCGGGAAGA
FLRT1_p31	CGCAAACTGGTGCGGAAGGC A CTAAATCGATGCCGTGGTAGCTACAAAATCGTCAGCCCTCCCCAAACTTT A CATAAGGATCCTGCAATACGCAAACGTGTAACAGACGCCCCGGTGCATTTGCGGGAAGA
FLRT1_p32	CGCAAACTGGTGCGGAAGGC A CATAAGGATCCTGCAATACGCGAATTCCCCCTCCTGCCTTCTATTCTTTT A GTCTAAGGACATCGACATATCAAACGTGTAACAGACGCCCCGGTGCATTTGCGGGAAGA
FLRT1_p33	CGCAAACTGGTGCGGAAGGC A CATAAGGATCCTGCAATACGGTCTAAGGACATCGACATATCCCTCCCCAACTGGCATAACTTGGTATAAA A CTAAATCGATGCCGTGGTAGCGGTGCATTTGCGGGAAGA
FLRT1_p34	CGCAAACTGGTGCGGAAGGC A CATAAGGATCCTGCAATACGCCAACCCAGCCCTGCCTGCAATATTATTTT A CAAACGTGTAACAGACGCCCGTCTAAGGACATCGACATATCGGTGCATTTGCGGGAAGA
FLRT1_p35	CGCAAACTGGTGCGGAAGGC A CATAAGGATCCTGCAATACGGTAGTATCCTTCCAGTTCAGGGGGGAAAAA A CAAACGTGTAACAGACGCCCCTAAATCGATGCCGTGGTAGCGGTGCATTTGCGGGAAGA
FLRT1_p36	CGCAAACTGGTGCGGAAGGC A CATAAGGATCCTGCAATACGCTAAATCGATGCCGTGGTAGGAGGTGTCCACAGATGTTGTACAGGTAGTA A GTCTAAGGACATCGACATATCGGTGCATTTGCGGGAAGA
FLRT1_p37	CGCAAACTGGTGCGGAAGGC A CATAAGGATCCTGCAATACGTTGTGATGGCCTTGAACAGAGCATGAGGTG A CTAAATCGATGCCGTGGTAGCAAACGTGTAACAGACGCCCCGGTGCATTTGCGGGAAGA
FLRT1_p38	CGCAAACTGGTGCGGAAGGC A GTCTAAGGACATCGACATATCAAACGTGTAACAGACGCCCTGCTTCTCCCTGGCGGTTCCTTTGTGATGG A CTAAATCGATGCCGTGGTAGCGGTGCATTTGCGGGAAGA
FLRT1_p39	CGCAAACTGGTGCGGAAGGC A GTCTAAGGACATCGACATATTTTGTGAGGAGCCTGAAAACCTTCCATCGG A CAAACGTGTAACAGACGCCCCATAAGGATCCTGCAATACGCGGTGCATTTGCGGGAAGA
FLRT1_p40	CGCAAACTGGTGCGGAAGGC A GTCTAAGGACATCGACATATCAGGACCATATCTCCAGGGCAAAAGATCTT A CTAAATCGATGCCGTGGTAGCAAACGTGTAACAGACGCCCCGGTGCATTTGCGGGAAGA
FLRT1_p41	CGCAAACTGGTGCGGAAGGC A GTCTAAGGACATCGACATATATAAGCCAGGGGAGAGATTTCAGGACCATA A CTAAATCGATGCCGTGGTAGCATAAGGATCCTGCAATACGCGGTGCATTTGCGGGAAGA
FLRT1_p42	CGCAAACTGGTGCGGAAGGC A GTCTAAGGACATCGACATATCATAAGGATCCTGCAATACGGATGCCATGTTTCTGCAAATCTGCAAGGGA A CAAACGTGTAACAGACGCCCCGGTGCATTTGCGGGAAGA
FLRT1_p43	CGCAAACTGGTGCGGAAGGC A GTCTAAGGACATCGACATATCATAAGGATCCTGCAATACGGTTCAAAGAATGCAGTGAAAGATGCCATGT A CTAAATCGATGCCGTGGTAGCGGTGCATTTGCGGGAAGA
FLRT1_p44	CGCAAACTGGTGCGGAAGGC A CAAACGTGTAACAGACGCCCGTCTAAGGACATCGACATATGAACTGAAGAGGGCTTCAGCCTAGGAAAAA A CTAAATCGATGCCGTGGTAGCGGTGCATTTGCGGGAAGA
FLRT1_p45	CGCAAACTGGTGCGGAAGGC A CAAACGTGTAACAGACGCCCGTCTAAGGACATCGACATATTTCTACGGAGCGTGGTGCATGGAACTGAAG A CATAAGGATCCTGCAATACGCGGTGCATTTGCGGGAAGA
FLRT1_p46	CGCAAACTGGTGCGGAAGGC A CAAACGTGTAACAGACGCCCTAGACAGGCAGACAGATGCACCTCCAGGTG A CTAAATCGATGCCGTGGTAGGTCTAAGGACATCGACATATCGGTGCATTTGCGGGAAGA
FLRT1_p47	CGCAAACTGGTGCGGAAGGC A CAAACGTGTAACAGACGCCCATCTACCCATCTGTACTTAGAGACACCGCG A CTAAATCGATGCCGTGGTAGCATAAGGATCCTGCAATACGCGGTGCATTTGCGGGAAGA
FLRT1_p48	CGCAAACTGGTGCGGAAGGC A CAAACGTGTAACAGACGCCCAGAACTGACCCAAGAAGAACGGTAAGGACC A CATAAGGATCCTGCAATACGGTCTAAGGACATCGACATATCGGTGCATTTGCGGGAAGA
TENM4_p01	CGCAAACTGGTGCGGAAGGC A CAAACGTGTAACAGACGCCCTGTACCAGTACGCAGCCGACTTGTCAACGAAGGCTACACGGGATCACTTC A TAACGAAAGCAAATTCGCCGCGGTGCATTTGCGGGAAGA
TENM4_p02	CGCAAACTGGTGCGGAAGGC A TAACGAAAGCAAATTCGCCGATTTCCACATGGTAAGGCCAGAGTCTCCAG A GTCTAAGGACATCGACATATCAAACGTGTAACAGACGCCCCGGTGCATTTGCGGGAAGA
TENM4_p03	CGCAAACTGGTGCGGAAGGC A TAACGAAAGCAAATTCGCCGGTCTAAGGACATCGACATATAGAAGCAGCTTGGTACAGACTCCTTTTGCC A TGTACCAGTACGCAGCCGACCGGTGCATTTGCGGGAAGA
TENM4_p04	CGCAAACTGGTGCGGAAGGC A TAACGAAAGCAAATTCGCCGGAGGTGCTCAGAACAACAGGTGGATTTAGA A CAAACGTGTAACAGACGCCCGTCTAAGGACATCGACATATCGGTGCATTTGCGGGAAGA
TENM4_p05	CGCAAACTGGTGCGGAAGGC A TAACGAAAGCAAATTCGCCGCAAACGTGTAACAGACGCCCCTTGGCTGTTCGCCCTCAGAATAAATCACA A TGTACCAGTACGCAGCCGACCGGTGCATTTGCGGGAAGA
TENM4_p06	CGCAAACTGGTGCGGAAGGC A TAACGAAAGCAAATTCGCCGATCACATTTTCTTGGGGACCAGGAGGTCAC A TGTACCAGTACGCAGCCGACGTCTAAGGACATCGACATATCGGTGCATTTGCGGGAAGA
TENM4_p07	CGCAAACTGGTGCGGAAGGC A TAACGAAAGCAAATTCGCCGTGTACCAGTACGCAGCCGACACCTAGTACCTTGCCTTTGGCATTCCAGAG A CAAACGTGTAACAGACGCCCCGGTGCATTTGCGGGAAGA
TENM4_p08	CGCAAACTGGTGCGGAAGGC A TGTACCAGTACGCAGCCGACGTCTAAGGACATCGACATATTCCAGAGGGGGTAAGAAACACAACATTGGC A CAAACGTGTAACAGACGCCCCGGTGCATTTGCGGGAAGA
TENM4_p09	CGCAAACTGGTGCGGAAGGC A TGTACCAGTACGCAGCCGACGTCTAAGGACATCGACATATCCTTCCCACACTCTGATATTCCACATTCGT A TAACGAAAGCAAATTCGCCGCGGTGCATTTGCGGGAAGA
TENM4_p10	CGCAAACTGGTGCGGAAGGC A TGTACCAGTACGCAGCCGACCAAACGTGTAACAGACGCCCAAACCTAAGAGTCACCACTGTCTAGGGCAG A GTCTAAGGACATCGACATATCGGTGCATTTGCGGGAAGA
TENM4_p11	CGCAAACTGGTGCGGAAGGC A TGTACCAGTACGCAGCCGACCAAACGTGTAACAGACGCCCCTAGGGCAGTCAAGTACACAAGGATGGTTT A TAACGAAAGCAAATTCGCCGCGGTGCATTTGCGGGAAGA
TENM4_p12	CGCAAACTGGTGCGGAAGGC A TGTACCAGTACGCAGCCGACTAACGAAAGCAAATTCGCCGGGTTTTCATTCTAACAAGGACCCCAAGGGA A GTCTAAGGACATCGACATATCGGTGCATTTGCGGGAAGA
TENM4_p13	CGCAAACTGGTGCGGAAGGC A TGTACCAGTACGCAGCCGACCCAAGGGAAAGGAAAGACTGGGTTCTTTCT A TAACGAAAGCAAATTCGCCGCAAACGTGTAACAGACGCCCCGGTGCATTTGCGGGAAGA
TENM4_p14	CGCAAACTGGTGCGGAAGGC A GTCTAAGGACATCGACATATCAAACGTGTAACAGACGCCCTTCTTTCTGGGATCCCTCAGGAGATGTGTC A TAACGAAAGCAAATTCGCCGCGGTGCATTTGCGGGAAGA
TENM4_p15	CGCAAACTGGTGCGGAAGGC A GTCTAAGGACATCGACATATCAAACGTGTAACAGACGCCCTGAGGACTGGAGAATAGCCTGGACTTTGAG A TGTACCAGTACGCAGCCGACCGGTGCATTTGCGGGAAGA
TENM4_p16	CGCAAACTGGTGCGGAAGGC A GTCTAAGGACATCGACATATTAACGAAAGCAAATTCGCCGTTTGAGCAGTGGATGCTCAAATCCCCAAGC A CAAACGTGTAACAGACGCCCCGGTGCATTTGCGGGAAGA
TENM4_p17	CGCAAACTGGTGCGGAAGGC A GTCTAAGGACATCGACATATTAACGAAAGCAAATTCGCCGTTGAAAGCTCATTCCTCCTGGGCAGAAAGC A TGTACCAGTACGCAGCCGACCGGTGCATTTGCGGGAAGA
TENM4_p18	CGCAAACTGGTGCGGAAGGC A GTCTAAGGACATCGACATATTGTACCAGTACGCAGCCGACTGTCTACAAAACACTGCCCAGTCTGCCTTG A CAAACGTGTAACAGACGCCCCGGTGCATTTGCGGGAAGA
TENM4_p19	CGCAAACTGGTGCGGAAGGC A GTCTAAGGACATCGACATATTCATCTTCTGTGCCCCCTCCTGGTTATTTG A TGTACCAGTACGCAGCCGACTAACGAAAGCAAATTCGCCGCGGTGCATTTGCGGGAAGA
TENM4_p20	CGCAAACTGGTGCGGAAGGC A CAAACGTGTAACAGACGCCCTATTTGGACACACACCTCCTGGCCATTCTC A GTCTAAGGACATCGACATATTAACGAAAGCAAATTCGCCGCGGTGCATTTGCGGGAAGA
TENM4_p21	CGCAAACTGGTGCGGAAGGC A CAAACGTGTAACAGACGCCCCACCCTCAGTCAGTTTCTTAGGGATCGTTT A GTCTAAGGACATCGACATATTGTACCAGTACGCAGCCGACCGGTGCATTTGCGGGAAGA
TENM4_p22	CGCAAACTGGTGCGGAAGGC A CAAACGTGTAACAGACGCCCGGATCGTTTCCAATCCTCTCTCCCTAAGTA A TAACGAAAGCAAATTCGCCGGTCTAAGGACATCGACATATCGGTGCATTTGCGGGAAGA
TENM4_p23	CGCAAACTGGTGCGGAAGGC A CAAACGTGTAACAGACGCCCAGTAGAAATCAGGCACTGGTGTGGTCCTTG A TAACGAAAGCAAATTCGCCGTGTACCAGTACGCAGCCGACCGGTGCATTTGCGGGAAGA
TENM4_p24	CGCAAACTGGTGCGGAAGGC A CAAACGTGTAACAGACGCCCTGTACCAGTACGCAGCCGACGTGGTCCTTGGGTTAATTCTCAGCCAACAA A GTCTAAGGACATCGACATATCGGTGCATTTGCGGGAAGA
TENM4_p25	CGCAAACTGGTGCGGAAGGC A CAAACGTGTAACAGACGCCCTGTACCAGTACGCAGCCGACAACAATTCTGAGAGATGAGGGTCAGAGGCT A TAACGAAAGCAAATTCGCCGCGGTGCATTTGCGGGAAGA
TENM4_p26	CGCAAACTGGTGCGGAAGGC A TAACGAAAGCAAATTCGCCGGTCAGAGGCTGACAAGGCAGTAATTTACCT A GTCTAAGGACATCGACATATCAAACGTGTAACAGACGCCCCGGTGCATTTGCGGGAAGA
TENM4_p27	CGCAAACTGGTGCGGAAGGC A TAACGAAAGCAAATTCGCCGTAATTTACCTGCATGCCTTCCCCTTCCTCC A GTCTAAGGACATCGACATATTGTACCAGTACGCAGCCGACCGGTGCATTTGCGGGAAGA
TENM4_p28	CGCAAACTGGTGCGGAAGGC A TAACGAAAGCAAATTCGCCGCAAACGTGTAACAGACGCCCGGGGGTGGGATAAAAAGGAAATCTCATCCT A GTCTAAGGACATCGACATATCGGTGCATTTGCGGGAAGA
TENM4_p29	CGCAAACTGGTGCGGAAGGC A TAACGAAAGCAAATTCGCCGCAAACGTGTAACAGACGCCCAAAGTCCTATTTAAGGTGGTGGCAGAGGGG A TGTACCAGTACGCAGCCGACCGGTGCATTTGCGGGAAGA
TENM4_p30	CGCAAACTGGTGCGGAAGGC A TAACGAAAGCAAATTCGCCGTGTACCAGTACGCAGCCGACAAGGCAGGAACTGTAGGATCATACACCTGG A GTCTAAGGACATCGACATATCGGTGCATTTGCGGGAAGA
TENM4_p31	CGCAAACTGGTGCGGAAGGC A TAACGAAAGCAAATTCGCCGGGCCTGGTCACTCTATCGAATGAACAGATT A TGTACCAGTACGCAGCCGACCAAACGTGTAACAGACGCCCCGGTGCATTTGCGGGAAGA
TENM4_p32	CGCAAACTGGTGCGGAAGGC A TGTACCAGTACGCAGCCGACGTCTAAGGACATCGACATATAGATTTGGTTGGTGAGTGTCAAAAGGGCCG A CAAACGTGTAACAGACGCCCCGGTGCATTTGCGGGAAGA
TENM4_p33	CGCAAACTGGTGCGGAAGGC A TGTACCAGTACGCAGCCGACGAGTCGATGCTTGGAGCCTATTACATAGGC A GTCTAAGGACATCGACATATTAACGAAAGCAAATTCGCCGCGGTGCATTTGCGGGAAGA
TENM4_p34	CGCAAACTGGTGCGGAAGGC A TGTACCAGTACGCAGCCGACCAAACGTGTAACAGACGCCCTTACATAGGCACAGGGTTAGGCCTTCACAC A GTCTAAGGACATCGACATATCGGTGCATTTGCGGGAAGA
TENM4_p35	CGCAAACTGGTGCGGAAGGC A TGTACCAGTACGCAGCCGACTTGCCATGGGTTTGTGACTGCTGGTCTTAG A CAAACGTGTAACAGACGCCCTAACGAAAGCAAATTCGCCGCGGTGCATTTGCGGGAAGA
TENM4_p36	CGCAAACTGGTGCGGAAGGC A TGTACCAGTACGCAGCCGACAAACCAACTCAAAAGGGCCAAGGCCAGAAG A TAACGAAAGCAAATTCGCCGGTCTAAGGACATCGACATATCGGTGCATTTGCGGGAAGA
TENM4_p37	CGCAAACTGGTGCGGAAGGC A TGTACCAGTACGCAGCCGACAGGCCAGAAGCACCACCTTCAATACAACAG A TAACGAAAGCAAATTCGCCGCAAACGTGTAACAGACGCCCCGGTGCATTTGCGGGAAGA
TENM4_p38	CGCAAACTGGTGCGGAAGGC A GTCTAAGGACATCGACATATCAAACGTGTAACAGACGCCCAATACAACAGCACCAATGTGGCAGTGAGGC A TAACGAAAGCAAATTCGCCGCGGTGCATTTGCGGGAAGA
TENM4_p39	CGCAAACTGGTGCGGAAGGC A GTCTAAGGACATCGACATATCAAACGTGTAACAGACGCCCCCTGTGCCACAGCTGAGATCCTTTTTCTAA A TGTACCAGTACGCAGCCGACCGGTGCATTTGCGGGAAGA
TENM4_p40	CGCAAACTGGTGCGGAAGGC A GTCTAAGGACATCGACATATTAACGAAAGCAAATTCGCCGAAAGCTTCGGGATCCTTCAACTTCTCTCCC A CAAACGTGTAACAGACGCCCCGGTGCATTTGCGGGAAGA
TENM4_p41	CGCAAACTGGTGCGGAAGGC A GTCTAAGGACATCGACATATCTGCTGTGGTGGTATGTAGCACAGGAAAAA A TAACGAAAGCAAATTCGCCGTGTACCAGTACGCAGCCGACCGGTGCATTTGCGGGAAGA
TENM4_p42	CGCAAACTGGTGCGGAAGGC A GTCTAAGGACATCGACATATTGTACCAGTACGCAGCCGACCTAAAAGTCCACCCTATTCCTTTGGGGAGG A CAAACGTGTAACAGACGCCCCGGTGCATTTGCGGGAAGA
TENM4_p43	CGCAAACTGGTGCGGAAGGC A GTCTAAGGACATCGACATATCCAAGGGCCCTTGGTATGAAGAGTACATTT A TGTACCAGTACGCAGCCGACTAACGAAAGCAAATTCGCCGCGGTGCATTTGCGGGAAGA
TENM4_p44	CGCAAACTGGTGCGGAAGGC A CAAACGTGTAACAGACGCCCATTTTGAGAGGCGTAAGTCCCTTCTGGAGG A GTCTAAGGACATCGACATATTAACGAAAGCAAATTCGCCGCGGTGCATTTGCGGGAAGA
TENM4_p45	CGCAAACTGGTGCGGAAGGC A CAAACGTGTAACAGACGCCCGTCTAAGGACATCGACATATGGAGGACAAAACTTGTGTTCTTCAGGCCAA A TGTACCAGTACGCAGCCGACCGGTGCATTTGCGGGAAGA
TENM4_p46	CGCAAACTGGTGCGGAAGGC A CAAACGTGTAACAGACGCCCTCATCCAAGAATGATCCTGCCAGATGGGAG A TAACGAAAGCAAATTCGCCGGTCTAAGGACATCGACATATCGGTGCATTTGCGGGAAGA
TENM4_p47	CGCAAACTGGTGCGGAAGGC A CAAACGTGTAACAGACGCCCTAACGAAAGCAAATTCGCCGTATCTGACTCAGTAGAGCTCTGGATCCAGG A TGTACCAGTACGCAGCCGACCGGTGCATTTGCGGGAAGA
TENM4_p48	CGCAAACTGGTGCGGAAGGC A CAAACGTGTAACAGACGCCCAACACATCCTCTAATCCCAGTGGGATGACG A TGTACCAGTACGCAGCCGACGTCTAAGGACATCGACATATCGGTGCATTTGCGGGAAGA
PRSS23_p01	CGCAAACTGGTGCGGAAGGC A TCACATATCCGACCGGGATCTAAGGCCACCTTGCGATAAGGAGTGTGACACAAGCAAACACAGTCTCGAA A CTAAATCGATGCCGTGGTAGCGGTGCATTTGCGGGAAGA
PRSS23_p02	CGCAAACTGGTGCGGAAGGC A CTAAATCGATGCCGTGGTAGCAAACGTGTAACAGACGCCCCAGTTTTCCCATTCCGAACTGGGGGAAATA A TCACATATCCGACCGGGATCCGGTGCATTTGCGGGAAGA
PRSS23_p03	CGCAAACTGGTGCGGAAGGC A CTAAATCGATGCCGTGGTAGGGTGAGAGAGTATGGGTTTGAGTTTTGGCT A CAAACGTGTAACAGACGCCCTAAGGCCACCTTGCGATAAGCGGTGCATTTGCGGGAAGA
PRSS23_p04	CGCAAACTGGTGCGGAAGGC A CTAAATCGATGCCGTGGTAGATTGTGTGCTGAAAGAAGCAGTGGGGTTCG A TCACATATCCGACCGGGATCCAAACGTGTAACAGACGCCCCGGTGCATTTGCGGGAAGA
PRSS23_p05	CGCAAACTGGTGCGGAAGGC A CTAAATCGATGCCGTGGTAGCCCAGGAGCCAACTCAAATCATCAGAATGA A TCACATATCCGACCGGGATCTAAGGCCACCTTGCGATAAGCGGTGCATTTGCGGGAAGA
PRSS23_p06	CGCAAACTGGTGCGGAAGGC A CTAAATCGATGCCGTGGTAGGGCCTAATATTTACCCAGATGATCCCAGGA A TAAGGCCACCTTGCGATAAGCAAACGTGTAACAGACGCCCCGGTGCATTTGCGGGAAGA
PRSS23_p07	CGCAAACTGGTGCGGAAGGC A CTAAATCGATGCCGTGGTAGCACCTCCTAGGGCTAAACTGGCTCAATTTT A TAAGGCCACCTTGCGATAAGTCACATATCCGACCGGGATCCGGTGCATTTGCGGGAAGA
PRSS23_p08	CGCAAACTGGTGCGGAAGGC A TAAGGCCACCTTGCGATAAGCAAACGTGTAACAGACGCCCTTGATTGATGATTCCTCAGAGCCTGCCCAC A TCACATATCCGACCGGGATCCGGTGCATTTGCGGGAAGA
PRSS23_p09	CGCAAACTGGTGCGGAAGGC A TAAGGCCACCTTGCGATAAGGGTGTTTCTGGCGATGTTCTCTTCTCTTGA A CAAACGTGTAACAGACGCCCCTAAATCGATGCCGTGGTAGCGGTGCATTTGCGGGAAGA
PRSS23_p10	CGCAAACTGGTGCGGAAGGC A TAAGGCCACCTTGCGATAAGTCACATATCCGACCGGGATCTCACACGTGGCAGAAGTGTTCCAACAGATT A CAAACGTGTAACAGACGCCCCGGTGCATTTGCGGGAAGA
PRSS23_p11	CGCAAACTGGTGCGGAAGGC A TAAGGCCACCTTGCGATAAGTCACATATCCGACCGGGATCTCTTCACACGTGGCAGAAGTGTTCCAACAG A CTAAATCGATGCCGTGGTAGCGGTGCATTTGCGGGAAGA
PRSS23_p12	CGCAAACTGGTGCGGAAGGC A TAAGGCCACCTTGCGATAAGGGATTTGGTCTGCCAAAACTCTTCACACGT A CTAAATCGATGCCGTGGTAGCAAACGTGTAACAGACGCCCCGGTGCATTTGCGGGAAGA
PRSS23_p13	CGCAAACTGGTGCGGAAGGC A TAAGGCCACCTTGCGATAAGCTAAATCGATGCCGTGGTAGGGCATGTGGATTTGGTCTGCCAAAACTCTT A TCACATATCCGACCGGGATCCGGTGCATTTGCGGGAAGA
PRSS23_p14	CGCAAACTGGTGCGGAAGGC A CAAACGTGTAACAGACGCCCTTTGTTGGTGGGCATCACTTCAGGCATGTG A TCACATATCCGACCGGGATCCTAAATCGATGCCGTGGTAGCGGTGCATTTGCGGGAAGA
PRSS23_p15	CGCAAACTGGTGCGGAAGGC A CAAACGTGTAACAGACGCCCCTGGGCACTTTTTCGGTATTCTGCAGATGA A TCACATATCCGACCGGGATCTAAGGCCACCTTGCGATAAGCGGTGCATTTGCGGGAAGA
PRSS23_p16	CGCAAACTGGTGCGGAAGGC A CAAACGTGTAACAGACGCCCGTTCCTGCAACGTGTGTGATTGCCTGTTAT A CTAAATCGATGCCGTGGTAGTCACATATCCGACCGGGATCCGGTGCATTTGCGGGAAGA
PRSS23_p17	CGCAAACTGGTGCGGAAGGC A CAAACGTGTAACAGACGCCCCTAAATCGATGCCGTGGTAGGTGTTCTCAGTACTGTACACAGTTCCTGCA A TAAGGCCACCTTGCGATAAGCGGTGCATTTGCGGGAAGA
PRSS23_p18	CGCAAACTGGTGCGGAAGGC A CAAACGTGTAACAGACGCCCTAAGGCCACCTTGCGATAAGGGTTTGGTGGCCTTGTTCAAAATTCGGTCA A TCACATATCCGACCGGGATCCGGTGCATTTGCGGGAAGA
PRSS23_p19	CGCAAACTGGTGCGGAAGGC A CAAACGTGTAACAGACGCCCGGTGGCTCCCCTCTTTACTTATTTGGTCAT A TAAGGCCACCTTGCGATAAGCTAAATCGATGCCGTGGTAGCGGTGCATTTGCGGGAAGA
PRSS23_p20	CGCAAACTGGTGCGGAAGGC A TCACATATCCGACCGGGATCTTGGAAACCAAAATCTCGATGCCCTCACCG A CAAACGTGTAACAGACGCCCCTAAATCGATGCCGTGGTAGCGGTGCATTTGCGGGAAGA
PRSS23_p21	CGCAAACTGGTGCGGAAGGC A TCACATATCCGACCGGGATCACTGACTGGCTTGTGCTATGTTGGAAACCA A CAAACGTGTAACAGACGCCCTAAGGCCACCTTGCGATAAGCGGTGCATTTGCGGGAAGA
PRSS23_p22	CGCAAACTGGTGCGGAAGGC A TCACATATCCGACCGGGATCTGAGACTGGTGGATGCAGATGAACTGACTG A CTAAATCGATGCCGTGGTAGCAAACGTGTAACAGACGCCCCGGTGCATTTGCGGGAAGA
PRSS23_p23	CGCAAACTGGTGCGGAAGGC A TCACATATCCGACCGGGATCCTAAATCGATGCCGTGGTAGCCCCGCAGTGAAAACCATTGTCATCTTGAT A TAAGGCCACCTTGCGATAAGCGGTGCATTTGCGGGAAGA
PRSS23_p24	CGCAAACTGGTGCGGAAGGC A TCACATATCCGACCGGGATCTAAGGCCACCTTGCGATAAGGGACTCAAATGGGGTCATGAAGCCATTGAA A CAAACGTGTAACAGACGCCCCGGTGCATTTGCGGGAAGA
PRSS23_p25	CGCAAACTGGTGCGGAAGGC A TCACATATCCGACCGGGATCCTCACTTGGTTTTTGGCAGCAGGACTCAAA A TAAGGCCACCTTGCGATAAGCTAAATCGATGCCGTGGTAGCGGTGCATTTGCGGGAAGA
PRSS23_p26	CGCAAACTGGTGCGGAAGGC A CTAAATCGATGCCGTGGTAGGCTCCATTTGGTGGGTTATTCTGACACTCA A CAAACGTGTAACAGACGCCCTCACATATCCGACCGGGATCCGGTGCATTTGCGGGAAGA
PRSS23_p27	CGCAAACTGGTGCGGAAGGC A CTAAATCGATGCCGTGGTAGCAAACGTGTAACAGACGCCCGCAGAACCTGTTCTCATCCAAGAAGGACTT A TAAGGCCACCTTGCGATAAGCGGTGCATTTGCGGGAAGA
PRSS23_p28	CGCAAACTGGTGCGGAAGGC A CTAAATCGATGCCGTGGTAGTCACATATCCGACCGGGATCCCTGTGATTTTGAAGAGGCAGCAGAACCTG A CAAACGTGTAACAGACGCCCCGGTGCATTTGCGGGAAGA
PRSS23_p29	CGCAAACTGGTGCGGAAGGC A CTAAATCGATGCCGTGGTAGTGTAGGCCGGGAAAGGATATCCTGTGATTT A TCACATATCCGACCGGGATCTAAGGCCACCTTGCGATAAGCGGTGCATTTGCGGGAAGA
PRSS23_p30	CGCAAACTGGTGCGGAAGGC A CTAAATCGATGCCGTGGTAGTGCTTATATTGTCAGGCTGACTGTAGGCCG A TAAGGCCACCTTGCGATAAGCAAACGTGTAACAGACGCCCCGGTGCATTTGCGGGAAGA
PRSS23_p31	CGCAAACTGGTGCGGAAGGC A CTAAATCGATGCCGTGGTAGGCGCCCCATCATATTTCTCAGTATGTGCTA A TAAGGCCACCTTGCGATAAGTCACATATCCGACCGGGATCCGGTGCATTTGCGGGAAGA
PRSS23_p32	CGCAAACTGGTGCGGAAGGC A TAAGGCCACCTTGCGATAAGCAAACGTGTAACAGACGCCCATTCTTCTAGGTTTTCCTACCCTGAGCGCC A TCACATATCCGACCGGGATCCGGTGCATTTGCGGGAAGA
PRSS23_p33	CGCAAACTGGTGCGGAAGGC A TAAGGCCACCTTGCGATAAGCCTTCACAGTACTGACCTTCCTGATCGATT A CAAACGTGTAACAGACGCCCCTAAATCGATGCCGTGGTAGCGGTGCATTTGCGGGAAGA
PRSS23_p34	CGCAAACTGGTGCGGAAGGC A TAAGGCCACCTTGCGATAAGTCACATATCCGACCGGGATCAGTGTGGCTATGATGCTGGCTTATACAGCC A CAAACGTGTAACAGACGCCCCGGTGCATTTGCGGGAAGA
PRSS23_p35	CGCAAACTGGTGCGGAAGGC A TAAGGCCACCTTGCGATAAGAAAGGAGCCTGAACTGTGTGCTCAAGTGTG A TCACATATCCGACCGGGATCCTAAATCGATGCCGTGGTAGCGGTGCATTTGCGGGAAGA
PRSS23_p36	CGCAAACTGGTGCGGAAGGC A TAAGGCCACCTTGCGATAAGCTAAATCGATGCCGTGGTAGGTCACTCTGTGGGAACCAATTCTGATCAGT A CAAACGTGTAACAGACGCCCCGGTGCATTTGCGGGAAGA
PRSS23_p37	CGCAAACTGGTGCGGAAGGC A TAAGGCCACCTTGCGATAAGCTAAATCGATGCCGTGGTAGATGAAGAGGTGCCCTTACCTCACAAAACCC A TCACATATCCGACCGGGATCCGGTGCATTTGCGGGAAGA
PRSS23_p38	CGCAAACTGGTGCGGAAGGC A CAAACGTGTAACAGACGCCCTCACATATCCGACCGGGATCAGAACGACCACAACCACATGTGCATGGAAG A CTAAATCGATGCCGTGGTAGCGGTGCATTTGCGGGAAGA
PRSS23_p39	CGCAAACTGGTGCGGAAGGC A CAAACGTGTAACAGACGCCCAACTGCAGCAAATTCCCACCACAGAACGAC A TCACATATCCGACCGGGATCTAAGGCCACCTTGCGATAAGCGGTGCATTTGCGGGAAGA
PRSS23_p40	CGCAAACTGGTGCGGAAGGC A CAAACGTGTAACAGACGCCCTTTGGATTTGCCTGGCCAGAGAGTCTGAAC A CTAAATCGATGCCGTGGTAGTCACATATCCGACCGGGATCCGGTGCATTTGCGGGAAGA
PRSS23_p41	CGCAAACTGGTGCGGAAGGC A CAAACGTGTAACAGACGCCCCTAAATCGATGCCGTGGTAGCTGTGAACCCGTCCTGAAGGAATTTGGATT A TAAGGCCACCTTGCGATAAGCGGTGCATTTGCGGGAAGA
PRSS23_p42	CGCAAACTGGTGCGGAAGGC A CAAACGTGTAACAGACGCCCTGTCTTTCAGTCAAGAGACGCTGTGAACCC A TAAGGCCACCTTGCGATAAGTCACATATCCGACCGGGATCCGGTGCATTTGCGGGAAGA
PRSS23_p43	CGCAAACTGGTGCGGAAGGC A CAAACGTGTAACAGACGCCCTAAGGCCACCTTGCGATAAGAGAGAAGATCAACATCCCCATTGGCCCATG A CTAAATCGATGCCGTGGTAGCGGTGCATTTGCGGGAAGA
PRSS23_p44	CGCAAACTGGTGCGGAAGGC A TCACATATCCGACCGGGATCCAAACGTGTAACAGACGCCCGTGGGAGCATTTGGTCAAACTTCCAAGTCA A CTAAATCGATGCCGTGGTAGCGGTGCATTTGCGGGAAGA
PRSS23_p45	CGCAAACTGGTGCGGAAGGC A TCACATATCCGACCGGGATCGAAGCATTCAACTCAGCTTTGTGGGAGCAT A CAAACGTGTAACAGACGCCCTAAGGCCACCTTGCGATAAGCGGTGCATTTGCGGGAAGA
PRSS23_p46	CGCAAACTGGTGCGGAAGGC A TCACATATCCGACCGGGATCGTAAACAGACAGACTCCCGATAGGTTGGTT A CTAAATCGATGCCGTGGTAGCAAACGTGTAACAGACGCCCCGGTGCATTTGCGGGAAGA
PRSS23_p47	CGCAAACTGGTGCGGAAGGC A TCACATATCCGACCGGGATCCTAAATCGATGCCGTGGTAGCGCCCTTGTTTGAGGTCAGAGTAAACAGAC A TAAGGCCACCTTGCGATAAGCGGTGCATTTGCGGGAAGA
PRSS23_p48	CGCAAACTGGTGCGGAAGGC A TCACATATCCGACCGGGATCTAAGGCCACCTTGCGATAAGGTAAGTGATGGATTATCAGGCGCCCTTGTT A CAAACGTGTAACAGACGCCCCGGTGCATTTGCGGGAAGA
CTSC_p01	CGCAAACTGGTGCGGAAGGC A GTCTAAGGACATCGACATATTTAGGAATTGGTGTGGCTGCCACTGCTATG A CTAAATCGATGCCGTGGTAGATCAACGTACCCACAAAGTCCGGTGCATTTGCGGGAAGA
CTSC_p02	CGCAAACTGGTGCGGAAGGC A ATCAACGTACCCACAAAGTCATTGCACACTCATCAGTTCCTCTGCGGATC A ATGCCACTCGGATATTTCTAGTCTAAGGACATCGACATATCGGTGCATTTGCGGGAAGA
CTSC_p03	CGCAAACTGGTGCGGAAGGC A ATCAACGTACCCACAAAGTCATGCCACTCGGATATTTCTAGGTGCCCCAGCTGTTTTTAACAATCCAGTA A CTAAATCGATGCCGTGGTAGCGGTGCATTTGCGGGAAGA
CTSC_p04	CGCAAACTGGTGCGGAAGGC A ATCAACGTACCCACAAAGTCGTCTAAGGACATCGACATATCCACAAGCAGAACAGCATGATTAGTCAGCT A ATGCCACTCGGATATTTCTACGGTGCATTTGCGGGAAGA
CTSC_p05	CGCAAACTGGTGCGGAAGGC A ATCAACGTACCCACAAAGTCGTCTAAGGACATCGACATATTAGTCAGCTCAAAGGGGTTGAAAGGGTCTC A CTAAATCGATGCCGTGGTAGCGGTGCATTTGCGGGAAGA
CTSC_p06	CGCAAACTGGTGCGGAAGGC A ATCAACGTACCCACAAAGTCAAAGGGTCTCTTAGACCAGTGTGGTGGTAG A CTAAATCGATGCCGTGGTAGATGCCACTCGGATATTTCTACGGTGCATTTGCGGGAAGA
CTSC_p07	CGCAAACTGGTGCGGAAGGC A ATCAACGTACCCACAAAGTCCTAAATCGATGCCGTGGTAGGGTAGATCCCCTTTTTGTAGTGGAGGAAGT A GTCTAAGGACATCGACATATCGGTGCATTTGCGGGAAGA
CTSC_p08	CGCAAACTGGTGCGGAAGGC A CTAAATCGATGCCGTGGTAGATGCCACTCGGATATTTCTATTCAAAAGCAACTGCCATGGGCCCATGATG A GTCTAAGGACATCGACATATCGGTGCATTTGCGGGAAGA
CTSC_p09	CGCAAACTGGTGCGGAAGGC A CTAAATCGATGCCGTGGTAGATGCCACTCGGATATTTCTAACTCAAGCTTCATCAGGGCTTCATTGCAGC A ATCAACGTACCCACAAAGTCCGGTGCATTTGCGGGAAGA
CTSC_p10	CGCAAACTGGTGCGGAAGGC A CTAAATCGATGCCGTGGTAGCATTGCAGCCTCCATAGAAACCTCCTACAT A GTCTAAGGACATCGACATATATGCCACTCGGATATTTCTACGGTGCATTTGCGGGAAGA
CTSC_p11	CGCAAACTGGTGCGGAAGGC A CTAAATCGATGCCGTGGTAGGTCTAAGGACATCGACATATCCTCCTACATAGTGGTACTCAGAGGAGTAA A ATCAACGTACCCACAAAGTCCGGTGCATTTGCGGGAAGA
CTSC_p12	CGCAAACTGGTGCGGAAGGC A CTAAATCGATGCCGTGGTAGATCAACGTACCCACAAAGTCTTTGCATGGAGAATCAGTGCCTGTGTAGGG A ATGCCACTCGGATATTTCTACGGTGCATTTGCGGGAAGA
CTSC_p13	CGCAAACTGGTGCGGAAGGC A CTAAATCGATGCCGTGGTAGAAGCTTCTTCCACCAGCCCAAAATCTTGGG A ATCAACGTACCCACAAAGTCGTCTAAGGACATCGACATATCGGTGCATTTGCGGGAAGA
CTSC_p14	CGCAAACTGGTGCGGAAGGC A ATGCCACTCGGATATTTCTAACTTTCCTGCAATAAGGTATGGGAAGCCGC A GTCTAAGGACATCGACATATATCAACGTACCCACAAAGTCCGGTGCATTTGCGGGAAGA
CTSC_p15	CGCAAACTGGTGCGGAAGGC A ATGCCACTCGGATATTTCTAATACTGGCTACAAGACACAACCTCCTGAGG A GTCTAAGGACATCGACATATCTAAATCGATGCCGTGGTAGCGGTGCATTTGCGGGAAGA
CTSC_p16	CGCAAACTGGTGCGGAAGGC A ATGCCACTCGGATATTTCTAATCAACGTACCCACAAAGTCGCTTAGGATTGGGGTCTGAGAATTGTTGGT A GTCTAAGGACATCGACATATCGGTGCATTTGCGGGAAGA
CTSC_p17	CGCAAACTGGTGCGGAAGGC A ATGCCACTCGGATATTTCTACGGATTCTCGCTTCTAGCATACCCATAGAA A ATCAACGTACCCACAAAGTCCTAAATCGATGCCGTGGTAGCGGTGCATTTGCGGGAAGA
CTSC_p18	CGCAAACTGGTGCGGAAGGC A ATGCCACTCGGATATTTCTAAAATGAGTAGCAGCTGCCACAGGATGCTTG A CTAAATCGATGCCGTGGTAGGTCTAAGGACATCGACATATCGGTGCATTTGCGGGAAGA
CTSC_p19	CGCAAACTGGTGCGGAAGGC A ATGCCACTCGGATATTTCTAGGATGCTTGGTTTCGAACAGGACTGACAAA A CTAAATCGATGCCGTGGTAGATCAACGTACCCACAAAGTCCGGTGCATTTGCGGGAAGA
CTSC_p20	CGCAAACTGGTGCGGAAGGC A GTCTAAGGACATCGACATATATGCCACTCGGATATTTCTACTCCAGTCCCAAGATGTTGGCAAATGCAAA A ATCAACGTACCCACAAAGTCCGGTGCATTTGCGGGAAGA
CTSC_p21	CGCAAACTGGTGCGGAAGGC A GTCTAAGGACATCGACATATTTTTTCGACTGTGGCCACCACTTCTCCTAA A ATGCCACTCGGATATTTCTACTAAATCGATGCCGTGGTAGCGGTGCATTTGCGGGAAGA
CTSC_p22	CGCAAACTGGTGCGGAAGGC A GTCTAAGGACATCGACATATCTCCCAGGGTAAGAGTCTCATATTCCATGT A ATCAACGTACCCACAAAGTCATGCCACTCGGATATTTCTACGGTGCATTTGCGGGAAGA
CTSC_p23	CGCAAACTGGTGCGGAAGGC A GTCTAAGGACATCGACATATGTAGTTGCAGTCCAAGACTTCTGAATGGCA A ATCAACGTACCCACAAAGTCCTAAATCGATGCCGTGGTAGCGGTGCATTTGCGGGAAGA
CTSC_p24	CGCAAACTGGTGCGGAAGGC A GTCTAAGGACATCGACATATCATTCTCAGAGGCAGTTCCCACCTTCTTTC A CTAAATCGATGCCGTGGTAGATGCCACTCGGATATTTCTACGGTGCATTTGCGGGAAGA
CTSC_p25	CGCAAACTGGTGCGGAAGGC A GTCTAAGGACATCGACATATCTAAATCGATGCCGTGGTAGACCTTCTTTCCGGTGAAACAAGCCCAGTTC A ATCAACGTACCCACAAAGTCCGGTGCATTTGCGGGAAGA
CTSC_p26	CGCAAACTGGTGCGGAAGGC A ATCAACGTACCCACAAAGTCAACACATCATGCACCCACCCAGTCATTGTC A ATGCCACTCGGATATTTCTAGTCTAAGGACATCGACATATCGGTGCATTTGCGGGAAGA
CTSC_p27	CGCAAACTGGTGCGGAAGGC A ATCAACGTACCCACAAAGTCATGCCACTCGGATATTTCTACATTGTCTCGTTGCAGTAAGTGGTCACCTT A CTAAATCGATGCCGTGGTAGCGGTGCATTTGCGGGAAGA
CTSC_p28	CGCAAACTGGTGCGGAAGGC A ATCAACGTACCCACAAAGTCGGTCACCTTGCTGCCCTCTTCTTTATACTT A GTCTAAGGACATCGACATATATGCCACTCGGATATTTCTACGGTGCATTTGCGGGAAGA
CTSC_p29	CGCAAACTGGTGCGGAAGGC A ATCAACGTACCCACAAAGTCGTCTAAGGACATCGACATATGCAAGAGAGGAAAGTCCACCCAGACAATAT A CTAAATCGATGCCGTGGTAGCGGTGCATTTGCGGGAAGA
CTSC_p30	CGCAAACTGGTGCGGAAGGC A ATCAACGTACCCACAAAGTCCTAAATCGATGCCGTGGTAGGGCTTACCAAAGCTGAAAGAAGTCAGCTCT A ATGCCACTCGGATATTTCTACGGTGCATTTGCGGGAAGA
CTSC_p31	CGCAAACTGGTGCGGAAGGC A ATCAACGTACCCACAAAGTCCTAAATCGATGCCGTGGTAGGTCAGCTCTAAACCAACAGAGCAGGAAACA A GTCTAAGGACATCGACATATCGGTGCATTTGCGGGAAGA
CTSC_p32	CGCAAACTGGTGCGGAAGGC A CTAAATCGATGCCGTGGTAGATGCCACTCGGATATTTCTAGCAGGAAACAAGACCATTATTCGGCAGGAA A GTCTAAGGACATCGACATATCGGTGCATTTGCGGGAAGA
CTSC_p33	CGCAAACTGGTGCGGAAGGC A CTAAATCGATGCCGTGGTAGATGCCACTCGGATATTTCTACGGCAGGAAAGAGCTAGAAGATAGCAATCA A ATCAACGTACCCACAAAGTCCGGTGCATTTGCGGGAAGA
CTSC_p34	CGCAAACTGGTGCGGAAGGC A CTAAATCGATGCCGTGGTAGGTCTAAGGACATCGACATATCCTGGTTTAGGCAAGAAAGTCAGTAGCCTA A ATGCCACTCGGATATTTCTACGGTGCATTTGCGGGAAGA
CTSC_p35	CGCAAACTGGTGCGGAAGGC A CTAAATCGATGCCGTGGTAGCCCCAAGGAAGTCTTTAGGCTTGAAAGACA A GTCTAAGGACATCGACATATATCAACGTACCCACAAAGTCCGGTGCATTTGCGGGAAGA
CTSC_p36	CGCAAACTGGTGCGGAAGGC A CTAAATCGATGCCGTGGTAGATCAACGTACCCACAAAGTCACGATACCATCTTTCTGGCCAGAGGTACTG A ATGCCACTCGGATATTTCTACGGTGCATTTGCGGGAAGA
CTSC_p37	CGCAAACTGGTGCGGAAGGC A CTAAATCGATGCCGTGGTAGGTCCTCCATAGGACCATCTTCCCTTCAATA A ATCAACGTACCCACAAAGTCGTCTAAGGACATCGACATATCGGTGCATTTGCGGGAAGA
CTSC_p38	CGCAAACTGGTGCGGAAGGC A ATGCCACTCGGATATTTCTAGTCTAAGGACATCGACATATCTGTGAATCTCAAGAGATCCAAGGGCCTTA A ATCAACGTACCCACAAAGTCCGGTGCATTTGCGGGAAGA
CTSC_p39	CGCAAACTGGTGCGGAAGGC A ATGCCACTCGGATATTTCTAGTCTAAGGACATCGACATATGGGCCTTATTTTCTCCTTACAACAGGCTCT A CTAAATCGATGCCGTGGTAGCGGTGCATTTGCGGGAAGA
CTSC_p40	CGCAAACTGGTGCGGAAGGC A ATGCCACTCGGATATTTCTAATCAACGTACCCACAAAGTCGGCTCTTGGGTTCCTCAAGGTAATTAGAGA A GTCTAAGGACATCGACATATCGGTGCATTTGCGGGAAGA
CTSC_p41	CGCAAACTGGTGCGGAAGGC A ATGCCACTCGGATATTTCTAATCAACGTACCCACAAAGTCACTGAACGGTGAAGCCACCCAAGATTTTGC A CTAAATCGATGCCGTGGTAGCGGTGCATTTGCGGGAAGA
CTSC_p42	CGCAAACTGGTGCGGAAGGC A ATGCCACTCGGATATTTCTACCTGTGTAGTCTCTGGTTGTTCACATTCCA A CTAAATCGATGCCGTGGTAGGTCTAAGGACATCGACATATCGGTGCATTTGCGGGAAGA
CTSC_p43	CGCAAACTGGTGCGGAAGGC A ATGCCACTCGGATATTTCTACTAAATCGATGCCGTGGTAGTACTGTTTTCCAAGGGAGTGTTCAGGAGGG A ATCAACGTACCCACAAAGTCCGGTGCATTTGCGGGAAGA
CTSC_p44	CGCAAACTGGTGCGGAAGGC A GTCTAAGGACATCGACATATCACCAGGACTCCTTTGCATTTTGCATGCAA A ATGCCACTCGGATATTTCTAATCAACGTACCCACAAAGTCCGGTGCATTTGCGGGAAGA
CTSC_p45	CGCAAACTGGTGCGGAAGGC A GTCTAAGGACATCGACATATATGCCACTCGGATATTTCTATCTGTCTCTTAGCCCCAACGTCTGTTCATG A CTAAATCGATGCCGTGGTAGCGGTGCATTTGCGGGAAGA
CTSC_p46	CGCAAACTGGTGCGGAAGGC A GTCTAAGGACATCGACATATCCCAACGTCTGTTCATGGCTGTGGTTTTAA A ATCAACGTACCCACAAAGTCATGCCACTCGGATATTTCTACGGTGCATTTGCGGGAAGA
CTSC_p47	CGCAAACTGGTGCGGAAGGC A GTCTAAGGACATCGACATATATCAACGTACCCACAAAGTCGGCCAGTTTGTTCCTCAGATGTGGCAAATC A CTAAATCGATGCCGTGGTAGCGGTGCATTTGCGGGAAGA
CTSC_p48	CGCAAACTGGTGCGGAAGGC A GTCTAAGGACATCGACATATGTGGCAAATCATATATCCCCACAGTTCCCA A CTAAATCGATGCCGTGGTAGATGCCACTCGGATATTTCTACGGTGCATTTGCGGGAAGA
MCAM_p01	CGCAAACTGGTGCGGAAGGC A CAAACGTGTAACAGACGCCCATACACACAGACAGACACACACACCCGAAG A ACACGCTATAAAGGGTCGATCTAAATCGATGCCGTGGTAGCGGTGCATTTGCGGGAAGA
MCAM_p02	CGCAAACTGGTGCGGAAGGC A CTAAATCGATGCCGTGGTAGGCCTAGCATAACATGTCGCACCCGTTTTCCATCCCTAAGTACCATTCTCT A CAAACGTGTAACAGACGCCCCGGTGCATTTGCGGGAAGA
MCAM_p03	CGCAAACTGGTGCGGAAGGC A CTAAATCGATGCCGTGGTAGATTCTCTCATTTGGGCCCTTCTAGGGTTGG A GCCTAGCATAACATGTCGCAACACGCTATAAAGGGTCGATCGGTGCATTTGCGGGAAGA
MCAM_p04	CGCAAACTGGTGCGGAAGGC A CTAAATCGATGCCGTGGTAGCCTGAGCTTGGTTTGTAGAAGTTTGGTGCT A CAAACGTGTAACAGACGCCCGCCTAGCATAACATGTCGCACGGTGCATTTGCGGGAAGA
MCAM_p05	CGCAAACTGGTGCGGAAGGC A CTAAATCGATGCCGTGGTAGAGCTTTAATCCCCATGAAGGACAGTGTAGA A CAAACGTGTAACAGACGCCCACACGCTATAAAGGGTCGATCGGTGCATTTGCGGGAAGA
MCAM_p06	CGCAAACTGGTGCGGAAGGC A CTAAATCGATGCCGTGGTAGACAGTGTAGACCTCATCTTTGTCTGCTCCC A ACACGCTATAAAGGGTCGATGCCTAGCATAACATGTCGCACGGTGCATTTGCGGGAAGA
MCAM_p07	CGCAAACTGGTGCGGAAGGC A CTAAATCGATGCCGTGGTAGACACGCTATAAAGGGTCGATTTACGTGATCCATCAAGAGGGCTATGGGAG A CAAACGTGTAACAGACGCCCCGGTGCATTTGCGGGAAGA
MCAM_p08	CGCAAACTGGTGCGGAAGGC A ACACGCTATAAAGGGTCGATAGTGAACACGGGGGATTGAGGCTAATTCAC A GCCTAGCATAACATGTCGCACAAACGTGTAACAGACGCCCCGGTGCATTTGCGGGAAGA
MCAM_p09	CGCAAACTGGTGCGGAAGGC A ACACGCTATAAAGGGTCGATGCCTAGCATAACATGTCGCAAATTCACCTGAACTCGAAAACAGCGCCCAG A CTAAATCGATGCCGTGGTAGCGGTGCATTTGCGGGAAGA
MCAM_p10	CGCAAACTGGTGCGGAAGGC A ACACGCTATAAAGGGTCGATCCTCACCGCAGGCACGTATCTTTTCTTTTT A CAAACGTGTAACAGACGCCCGCCTAGCATAACATGTCGCACGGTGCATTTGCGGGAAGA
MCAM_p11	CGCAAACTGGTGCGGAAGGC A ACACGCTATAAAGGGTCGATCCGGCACGTATCTTTTAAGGAATGACACCA A CAAACGTGTAACAGACGCCCCTAAATCGATGCCGTGGTAGCGGTGCATTTGCGGGAAGA
MCAM_p12	CGCAAACTGGTGCGGAAGGC A ACACGCTATAAAGGGTCGATCTAAATCGATGCCGTGGTAGCACCAGTTCCTGGCTTCTGACCAAAGAAAA A GCCTAGCATAACATGTCGCACGGTGCATTTGCGGGAAGA
MCAM_p13	CGCAAACTGGTGCGGAAGGC A ACACGCTATAAAGGGTCGATCTAAATCGATGCCGTGGTAGTGTCACAGGAGACTTTGAAGAGGCAGACAG A CAAACGTGTAACAGACGCCCCGGTGCATTTGCGGGAAGA
MCAM_p14	CGCAAACTGGTGCGGAAGGC A GCCTAGCATAACATGTCGCATGTGAACAGCGCACTTCAACATGAGCAGGC A CAAACGTGTAACAGACGCCCCTAAATCGATGCCGTGGTAGCGGTGCATTTGCGGGAAGA
MCAM_p15	CGCAAACTGGTGCGGAAGGC A GCCTAGCATAACATGTCGCAGCAGGAGCCAGGTATTTACAGCCATAATGT A CAAACGTGTAACAGACGCCCACACGCTATAAAGGGTCGATCGGTGCATTTGCGGGAAGA
MCAM_p16	CGCAAACTGGTGCGGAAGGC A GCCTAGCATAACATGTCGCAAACACGTTCTGCAAGAAACTCTCCTACCCG A CTAAATCGATGCCGTGGTAGCAAACGTGTAACAGACGCCCCGGTGCATTTGCGGGAAGA
MCAM_p17	CGCAAACTGGTGCGGAAGGC A GCCTAGCATAACATGTCGCACTAAATCGATGCCGTGGTAGTGAGCTTCACTCAACGTGGAGGAGATGGTG A ACACGCTATAAAGGGTCGATCGGTGCATTTGCGGGAAGA
MCAM_p18	CGCAAACTGGTGCGGAAGGC A GCCTAGCATAACATGTCGCATTTGGAGGCTTTGGCTGAGAGAAGAGTGAG A ACACGCTATAAAGGGTCGATCAAACGTGTAACAGACGCCCCGGTGCATTTGCGGGAAGA
MCAM_p19	CGCAAACTGGTGCGGAAGGC A GCCTAGCATAACATGTCGCAACACGCTATAAAGGGTCGATTGAAGTGATTCGGGGCTAATGCCTCAGATC A CTAAATCGATGCCGTGGTAGCGGTGCATTTGCGGGAAGA
MCAM_p20	CGCAAACTGGTGCGGAAGGC A CAAACGTGTAACAGACGCCCGCCTAGCATAACATGTCGCAAGATCGATGTATTTCTCTCCCTGGTCTCCC A CTAAATCGATGCCGTGGTAGCGGTGCATTTGCGGGAAGA
MCAM_p21	CGCAAACTGGTGCGGAAGGC A CAAACGTGTAACAGACGCCCGCCTAGCATAACATGTCGCACCCATCTCTTCTGGGAGCTTATCTGACTTA A ACACGCTATAAAGGGTCGATCGGTGCATTTGCGGGAAGA
MCAM_p22	CGCAAACTGGTGCGGAAGGC A CAAACGTGTAACAGACGCCCCTAAATCGATGCCGTGGTAGTCAACTACAAGTTCGCTCTTACGAGACGGG A GCCTAGCATAACATGTCGCACGGTGCATTTGCGGGAAGA
MCAM_p23	CGCAAACTGGTGCGGAAGGC A CAAACGTGTAACAGACGCCCTTATAGAGGAAATAGAGGACAGCGCCCAGC A CTAAATCGATGCCGTGGTAGACACGCTATAAAGGGTCGATCGGTGCATTTGCGGGAAGA
MCAM_p24	CGCAAACTGGTGCGGAAGGC A CAAACGTGTAACAGACGCCCATGCACACAATCACAGCCACGATGACCACG A ACACGCTATAAAGGGTCGATGCCTAGCATAACATGTCGCACGGTGCATTTGCGGGAAGA
MCAM_p25	CGCAAACTGGTGCGGAAGGC A CAAACGTGTAACAGACGCCCGGAGTCTGGTGTGAGGGTGGTTAAATTGAC A ACACGCTATAAAGGGTCGATCTAAATCGATGCCGTGGTAGCGGTGCATTTGCGGGAAGA
MCAM_p26	CGCAAACTGGTGCGGAAGGC A CTAAATCGATGCCGTGGTAGAGCTCCAGGAAGAGGATGCTGGTGTTTTTG A GCCTAGCATAACATGTCGCACAAACGTGTAACAGACGCCCCGGTGCATTTGCGGGAAGA
MCAM_p27	CGCAAACTGGTGCGGAAGGC A CTAAATCGATGCCGTGGTAGTGCATTCAACACCTGTCTCCAACAGCTCCG A GCCTAGCATAACATGTCGCAACACGCTATAAAGGGTCGATCGGTGCATTTGCGGGAAGA
MCAM_p28	CGCAAACTGGTGCGGAAGGC A CTAAATCGATGCCGTGGTAGTGTGGATCTTGGTCTTGTTCACTTGCCGTG A CAAACGTGTAACAGACGCCCGCCTAGCATAACATGTCGCACGGTGCATTTGCGGGAAGA
MCAM_p29	CGCAAACTGGTGCGGAAGGC A CTAAATCGATGCCGTGGTAGCAAACGTGTAACAGACGCCCCTGACGCTTCACAAGACAGATTCAACACCA A ACACGCTATAAAGGGTCGATCGGTGCATTTGCGGGAAGA
MCAM_p30	CGCAAACTGGTGCGGAAGGC A CTAAATCGATGCCGTGGTAGTTTCACCCACACCTTCCTCTCCTTGAATGC A ACACGCTATAAAGGGTCGATGCCTAGCATAACATGTCGCACGGTGCATTTGCGGGAAGA
MCAM_p31	CGCAAACTGGTGCGGAAGGC A CTAAATCGATGCCGTGGTAGTTGAATGCCATCCAAGGGGGGCCAAAAATG A ACACGCTATAAAGGGTCGATCAAACGTGTAACAGACGCCCCGGTGCATTTGCGGGAAGA
MCAM_p32	CGCAAACTGGTGCGGAAGGC A ACACGCTATAAAGGGTCGATGCCTAGCATAACATGTCGCAAAAAATGGCCACGTTGACCAGCTGTGTGCG A CAAACGTGTAACAGACGCCCCGGTGCATTTGCGGGAAGA
MCAM_p33	CGCAAACTGGTGCGGAAGGC A ACACGCTATAAAGGGTCGATGCCTAGCATAACATGTCGCATGTCTCTTCTCTCAGCCACTGGAACTCGAG A CTAAATCGATGCCGTGGTAGCGGTGCATTTGCGGGAAGA
MCAM_p34	CGCAAACTGGTGCGGAAGGC A ACACGCTATAAAGGGTCGATCAAACGTGTAACAGACGCCCGACACATAGTTCACCAGTAGTTCCTGTGGT A GCCTAGCATAACATGTCGCACGGTGCATTTGCGGGAAGA
MCAM_p35	CGCAAACTGGTGCGGAAGGC A ACACGCTATAAAGGGTCGATCAAACGTGTAACAGACGCCCTGTGGTTCACTCAGCAGCGATATCATGGTG A CTAAATCGATGCCGTGGTAGCGGTGCATTTGCGGGAAGA
MCAM_p36	CGCAAACTGGTGCGGAAGGC A ACACGCTATAAAGGGTCGATCTAAATCGATGCCGTGGTAGTGACATTCATAGCGCCCACTGTGTTCCTTC A GCCTAGCATAACATGTCGCACGGTGCATTTGCGGGAAGA
MCAM_p37	CGCAAACTGGTGCGGAAGGC A ACACGCTATAAAGGGTCGATCTAAATCGATGCCGTGGTAGTTGCTGATGCTGAAGTGTGGTGGAGGGTTG A CAAACGTGTAACAGACGCCCCGGTGCATTTGCGGGAAGA
MCAM_p38	CGCAAACTGGTGCGGAAGGC A GCCTAGCATAACATGTCGCACAAACGTGTAACAGACGCCCTTGCCATCAGCCAAACACCTGATTTCCACG A CTAAATCGATGCCGTGGTAGCGGTGCATTTGCGGGAAGA
MCAM_p39	CGCAAACTGGTGCGGAAGGC A GCCTAGCATAACATGTCGCAGCTCCACTTCCAGCCACACTTTTTCTGTCG A CAAACGTGTAACAGACGCCCACACGCTATAAAGGGTCGATCGGTGCATTTGCGGGAAGA
MCAM_p40	CGCAAACTGGTGCGGAAGGC A GCCTAGCATAACATGTCGCACTAAATCGATGCCGTGGTAGTTTTCTGTCGGGTAGAAAACAGGGACGGTG A CAAACGTGTAACAGACGCCCCGGTGCATTTGCGGGAAGA
MCAM_p41	CGCAAACTGGTGCGGAAGGC A GCCTAGCATAACATGTCGCACTAAATCGATGCCGTGGTAGGGTAGTTGAGCTCACAGTAAAACTGGGCAT A ACACGCTATAAAGGGTCGATCGGTGCATTTGCGGGAAGA
MCAM_p42	CGCAAACTGGTGCGGAAGGC A GCCTAGCATAACATGTCGCAACACGCTATAAAGGGTCGATCTTTGTCTTCTTTAACCAGCTGTGCCTTCA A CAAACGTGTAACAGACGCCCCGGTGCATTTGCGGGAAGA
MCAM_p43	CGCAAACTGGTGCGGAAGGC A GCCTAGCATAACATGTCGCAACACGCTATAAAGGGTCGATGTGCCTTCAGAATACTCTGCAAGGTGTACA A CTAAATCGATGCCGTGGTAGCGGTGCATTTGCGGGAAGA
MCAM_p44	CGCAAACTGGTGCGGAAGGC A CAAACGTGTAACAGACGCCCGCCTAGCATAACATGTCGCAAAGGTGTACAAACCACTCGACTCCACAGTC A CTAAATCGATGCCGTGGTAGCGGTGCATTTGCGGGAAGA
MCAM_p45	CGCAAACTGGTGCGGAAGGC A CAAACGTGTAACAGACGCCCAATGTGGACCCGGTTCTTCTCCTCCTTCAG A GCCTAGCATAACATGTCGCAACACGCTATAAAGGGTCGATCGGTGCATTTGCGGGAAGA
MCAM_p46	CGCAAACTGGTGCGGAAGGC A CAAACGTGTAACAGACGCCCCTAAATCGATGCCGTGGTAGTGTACCAGATGACTTGAGGAATGGGGTACC A GCCTAGCATAACATGTCGCACGGTGCATTTGCGGGAAGA
MCAM_p47	CGCAAACTGGTGCGGAAGGC A CAAACGTGTAACAGACGCCCCTAAATCGATGCCGTGGTAGTCCTCAGGCTCCTTACTGTTCACAGGGATG A ACACGCTATAAAGGGTCGATCGGTGCATTTGCGGGAAGA
MCAM_p48	CGCAAACTGGTGCGGAAGGC A CAAACGTGTAACAGACGCCCACACGCTATAAAGGGTCGATACAGAAAACCAGTCGACATGGCTGAGGTTG A GCCTAGCATAACATGTCGCACGGTGCATTTGCGGGAAGA
OAF_p01	CGCAAACTGGTGCGGAAGGC A ATCAACGTACCCACAAAGTCCATAAGGATCCTGCAATACGAAACTTCGCCCAAAGTTGGGGGCTAGTTCG A CTAAATCGATGCCGTGGTAGCGGTGCATTTGCGGGAAGA
OAF_p02	CGCAAACTGGTGCGGAAGGC A CTAAATCGATGCCGTGGTAGACGCCTCTCATGTATCGCCTTCGAGGCTGATGCTGTCCGCGTCGCTGTCC A ATCAACGTACCCACAAAGTCCGGTGCATTTGCGGGAAGA
OAF_p03	CGCAAACTGGTGCGGAAGGC A CTAAATCGATGCCGTGGTAGACGCCTCTCATGTATCGCCTTGAAGGAGACGAGGGTGCCGTCGGGCTTGC A CATAAGGATCCTGCAATACGCGGTGCATTTGCGGGAAGA
OAF_p04	CGCAAACTGGTGCGGAAGGC A CTAAATCGATGCCGTGGTAGTTCACATCCTTCTTGAAGTCGGCGGTGAAG A ATCAACGTACCCACAAAGTCACGCCTCTCATGTATCGCCTCGGTGCATTTGCGGGAAGA
OAF_p05	CGCAAACTGGTGCGGAAGGC A CTAAATCGATGCCGTGGTAGATCAACGTACCCACAAAGTCAGGATCAGGGCCCGGAAGACCTTCACATCC A CATAAGGATCCTGCAATACGCGGTGCATTTGCGGGAAGA
OAF_p06	CGCAAACTGGTGCGGAAGGC A CTAAATCGATGCCGTGGTAGACAAAGCAGAGGGCCTGGAACTGACTCTGC A CATAAGGATCCTGCAATACGACGCCTCTCATGTATCGCCTCGGTGCATTTGCGGGAAGA
OAF_p07	CGCAAACTGGTGCGGAAGGC A CTAAATCGATGCCGTGGTAGATCTCATTGTGCTGCAGCTGGGTGACAAAG A CATAAGGATCCTGCAATACGATCAACGTACCCACAAAGTCCGGTGCATTTGCGGGAAGA
OAF_p08	CGCAAACTGGTGCGGAAGGC A CATAAGGATCCTGCAATACGACGCCTCTCATGTATCGCCTCCATGGCCTCACTGGGGATGATCTCATTGT A ATCAACGTACCCACAAAGTCCGGTGCATTTGCGGGAAGA
OAF_p09	CGCAAACTGGTGCGGAAGGC A CATAAGGATCCTGCAATACGATTTTTCTGCCGGAGCTTGGCCATGGCCTC A ACGCCTCTCATGTATCGCCTCTAAATCGATGCCGTGGTAGCGGTGCATTTGCGGGAAGA
OAF_p10	CGCAAACTGGTGCGGAAGGC A CATAAGGATCCTGCAATACGATCAACGTACCCACAAAGTCGCCTGCCGCACTGCCCGGGGATTTTTCTGC A ACGCCTCTCATGTATCGCCTCGGTGCATTTGCGGGAAGA
OAF_p11	CGCAAACTGGTGCGGAAGGC A CATAAGGATCCTGCAATACGTGCAGATGCTCCAGACCCCGAACCTCCTCC A ATCAACGTACCCACAAAGTCCTAAATCGATGCCGTGGTAGCGGTGCATTTGCGGGAAGA
OAF_p12	CGCAAACTGGTGCGGAAGGC A CATAAGGATCCTGCAATACGCTAAATCGATGCCGTGGTAGAAGTTGACAGCGACATCCATGTGCAGATGC A ACGCCTCTCATGTATCGCCTCGGTGCATTTGCGGGAAGA
OAF_p13	CGCAAACTGGTGCGGAAGGC A CATAAGGATCCTGCAATACGCTAAATCGATGCCGTGGTAGACACACGTTGTGGAGATGGGGGCTCAGCAG A ATCAACGTACCCACAAAGTCCGGTGCATTTGCGGGAAGA
OAF_p14	CGCAAACTGGTGCGGAAGGC A ACGCCTCTCATGTATCGCCTATCAACGTACCCACAAAGTCATCCTCCTGGCGGGTGTAGATGGCATCCAC A CTAAATCGATGCCGTGGTAGCGGTGCATTTGCGGGAAGA
OAF_p15	CGCAAACTGGTGCGGAAGGC A ACGCCTCTCATGTATCGCCTATCAACGTACCCACAAAGTCAACACAGAACTGTCCACACCTTGCTCCAGC A CATAAGGATCCTGCAATACGCGGTGCATTTGCGGGAAGA
OAF_p16	CGCAAACTGGTGCGGAAGGC A ACGCCTCTCATGTATCGCCTAGGCCTTGGGCAGAGCCTCGAACACAGAAC A CTAAATCGATGCCGTGGTAGATCAACGTACCCACAAAGTCCGGTGCATTTGCGGGAAGA
OAF_p17	CGCAAACTGGTGCGGAAGGC A ACGCCTCTCATGTATCGCCTCTAAATCGATGCCGTGGTAGATAGCGGCAGACGCAGGGCTTCCCGTGGTC A CATAAGGATCCTGCAATACGCGGTGCATTTGCGGGAAGA
OAF_p18	CGCAAACTGGTGCGGAAGGC A ACGCCTCTCATGTATCGCCTTGGCAGTACTTGAGCATGCAGGGGTACCAG A CATAAGGATCCTGCAATACGATCAACGTACCCACAAAGTCCGGTGCATTTGCGGGAAGA
OAF_p19	CGCAAACTGGTGCGGAAGGC A ACGCCTCTCATGTATCGCCTTTCTGGCAGCTGCGGATGCCACACTTGTAG A CATAAGGATCCTGCAATACGCTAAATCGATGCCGTGGTAGCGGTGCATTTGCGGGAAGA
OAF_p20	CGCAAACTGGTGCGGAAGGC A ATCAACGTACCCACAAAGTCTAGAAGTCGAAGCTGTAGCTCTTCTGGCAG A ACGCCTCTCATGTATCGCCTCTAAATCGATGCCGTGGTAGCGGTGCATTTGCGGGAAGA
OAF_p21	CGCAAACTGGTGCGGAAGGC A ATCAACGTACCCACAAAGTCATCCTCATCCCAGAGACACAGCTGCCTCTG A ACGCCTCTCATGTATCGCCTCATAAGGATCCTGCAATACGCGGTGCATTTGCGGGAAGA
OAF_p22	CGCAAACTGGTGCGGAAGGC A ATCAACGTACCCACAAAGTCCTAAATCGATGCCGTGGTAGCCACCCTAGCCTGGGTAGGGATCCTCATCC A ACGCCTCTCATGTATCGCCTCGGTGCATTTGCGGGAAGA
OAF_p23	CGCAAACTGGTGCGGAAGGC A ATCAACGTACCCACAAAGTCCTAAATCGATGCCGTGGTAGACCCCCTCTAGTGGCTGGTGAAGAGCAGTG A CATAAGGATCCTGCAATACGCGGTGCATTTGCGGGAAGA
OAF_p24	CGCAAACTGGTGCGGAAGGC A ATCAACGTACCCACAAAGTCCATAAGGATCCTGCAATACGAAATAAGGCCTCAGGTGGGGGTTGCCACCC A ACGCCTCTCATGTATCGCCTCGGTGCATTTGCGGGAAGA
OAF_p25	CGCAAACTGGTGCGGAAGGC A ATCAACGTACCCACAAAGTCAGGGGAGTGGGGAGGGAGGGAAATAAGGCC A CATAAGGATCCTGCAATACGCTAAATCGATGCCGTGGTAGCGGTGCATTTGCGGGAAGA
OAF_p26	CGCAAACTGGTGCGGAAGGC A CTAAATCGATGCCGTGGTAGACGCCTCTCATGTATCGCCTTTCACAGTCATGTGAGATGGGGCCAGAGGG A ATCAACGTACCCACAAAGTCCGGTGCATTTGCGGGAAGA
OAF_p27	CGCAAACTGGTGCGGAAGGC A CTAAATCGATGCCGTGGTAGTTCATGAGACCCCCTGCCATGCCACACCCC A ACGCCTCTCATGTATCGCCTCATAAGGATCCTGCAATACGCGGTGCATTTGCGGGAAGA
OAF_p28	CGCAAACTGGTGCGGAAGGC A CTAAATCGATGCCGTGGTAGAGGGTGGGAATGGGGGTGCCTTCATGAGAC A ATCAACGTACCCACAAAGTCACGCCTCTCATGTATCGCCTCGGTGCATTTGCGGGAAGA
OAF_p29	CGCAAACTGGTGCGGAAGGC A CTAAATCGATGCCGTGGTAGAGATCTGGGGAGCCCTTCTCTCCCTCTCTG A ATCAACGTACCCACAAAGTCCATAAGGATCCTGCAATACGCGGTGCATTTGCGGGAAGA
OAF_p30	CGCAAACTGGTGCGGAAGGC A CTAAATCGATGCCGTGGTAGAGATGCAGGAGGGAGGGGTGTAGATCTGGG A CATAAGGATCCTGCAATACGACGCCTCTCATGTATCGCCTCGGTGCATTTGCGGGAAGA
OAF_p31	CGCAAACTGGTGCGGAAGGC A CTAAATCGATGCCGTGGTAGCATAAGGATCCTGCAATACGTGTTTTGGCAGCTTGCAAGTGAACACTCCA A ATCAACGTACCCACAAAGTCCGGTGCATTTGCGGGAAGA
OAF_p32	CGCAAACTGGTGCGGAAGGC A CATAAGGATCCTGCAATACGACGCCTCTCATGTATCGCCTAGAACAACCAGAGGCCATCATGTTTTGGCA A ATCAACGTACCCACAAAGTCCGGTGCATTTGCGGGAAGA
OAF_p33	CGCAAACTGGTGCGGAAGGC A CATAAGGATCCTGCAATACGACGCCTCTCATGTATCGCCTGGGTCTAAACGTTCAAGGAGTTCAACAGAA A CTAAATCGATGCCGTGGTAGCGGTGCATTTGCGGGAAGA
OAF_p34	CGCAAACTGGTGCGGAAGGC A CATAAGGATCCTGCAATACGATCAACGTACCCACAAAGTCGTGTCCAGGTATAGACTCCTTTTAGGGTCT A ACGCCTCTCATGTATCGCCTCGGTGCATTTGCGGGAAGA
OAF_p35	CGCAAACTGGTGCGGAAGGC A CATAAGGATCCTGCAATACGATCAACGTACCCACAAAGTCATGTGTGCATGGGGAAGGGAGTTGTGTCTG A CTAAATCGATGCCGTGGTAGCGGTGCATTTGCGGGAAGA
OAF_p36	CGCAAACTGGTGCGGAAGGC A CATAAGGATCCTGCAATACGCTAAATCGATGCCGTGGTAGACTGAGGGGCCAGCTCCTTCCAGATGTGTG A ACGCCTCTCATGTATCGCCTCGGTGCATTTGCGGGAAGA
OAF_p37	CGCAAACTGGTGCGGAAGGC A CATAAGGATCCTGCAATACGATAGTGAGCCCCTTGTTGGGGAGTAGGAAG A CTAAATCGATGCCGTGGTAGATCAACGTACCCACAAAGTCCGGTGCATTTGCGGGAAGA
OAF_p38	CGCAAACTGGTGCGGAAGGC A ACGCCTCTCATGTATCGCCTATCAACGTACCCACAAAGTCCAACAGCTCCTTCTTTGGGGATAGTGAGCC A CTAAATCGATGCCGTGGTAGCGGTGCATTTGCGGGAAGA
OAF_p39	CGCAAACTGGTGCGGAAGGC A ACGCCTCTCATGTATCGCCTAATATGCTGTAATCCAGTACAGGGGCTGCG A ATCAACGTACCCACAAAGTCCATAAGGATCCTGCAATACGCGGTGCATTTGCGGGAAGA
OAF_p40	CGCAAACTGGTGCGGAAGGC A ACGCCTCTCATGTATCGCCTAGCCTCGGGGCCAGAGATGAGAATATGCTG A CTAAATCGATGCCGTGGTAGATCAACGTACCCACAAAGTCCGGTGCATTTGCGGGAAGA
OAF_p41	CGCAAACTGGTGCGGAAGGC A ACGCCTCTCATGTATCGCCTCTAAATCGATGCCGTGGTAGAGTGATGGGAGGTCTCCACTCGCCCCACAG A CATAAGGATCCTGCAATACGCGGTGCATTTGCGGGAAGA
OAF_p42	CGCAAACTGGTGCGGAAGGC A ACGCCTCTCATGTATCGCCTACTCGTGGTCTGTGATCTGTCTCAGTGATG A CATAAGGATCCTGCAATACGATCAACGTACCCACAAAGTCCGGTGCATTTGCGGGAAGA
OAF_p43	CGCAAACTGGTGCGGAAGGC A ACGCCTCTCATGTATCGCCTCATAAGGATCCTGCAATACGAACGTCCAGGTCCGGGAAAGGCACTCGTGG A CTAAATCGATGCCGTGGTAGCGGTGCATTTGCGGGAAGA
OAF_p44	CGCAAACTGGTGCGGAAGGC A ATCAACGTACCCACAAAGTCACGCCTCTCATGTATCGCCTTTTCTGTGTAGAGAGGGAAAGAGCTGGTGC A CTAAATCGATGCCGTGGTAGCGGTGCATTTGCGGGAAGA
OAF_p45	CGCAAACTGGTGCGGAAGGC A ATCAACGTACCCACAAAGTCACGCCTCTCATGTATCGCCTCCTCCCTGCCCCAGAACCTTACAAAAATAT A CATAAGGATCCTGCAATACGCGGTGCATTTGCGGGAAGA
OAF_p46	CGCAAACTGGTGCGGAAGGC A ATCAACGTACCCACAAAGTCAAGTTTTCCTCGTACTTCATGCTCCCTCCC A CTAAATCGATGCCGTGGTAGACGCCTCTCATGTATCGCCTCGGTGCATTTGCGGGAAGA
OAF_p47	CGCAAACTGGTGCGGAAGGC A ATCAACGTACCCACAAAGTCGCACTAAAAATCTGGAATTCAAGTTTTCCT A CTAAATCGATGCCGTGGTAGCATAAGGATCCTGCAATACGCGGTGCATTTGCGGGAAGA
OAF_p48	CGCAAACTGGTGCGGAAGGC A ATCAACGTACCCACAAAGTCCTGGTAGAAATGATAAATACTTTGCACTAA A CATAAGGATCCTGCAATACGACGCCTCTCATGTATCGCCTCGGTGCATTTGCGGGAAGA
ADAMTS8_p01	CGCAAACTGGTGCGGAAGGC A TAACGAAAGCAAATTCGCCGTACCGCGGCTTAGTAGTTGAGGCATAAGATCACACTTTAGTTCAGAGACA A AATGCTTAGTCAACGAGTTCCGGTGCATTTGCGGGAAGA
ADAMTS8_p02	CGCAAACTGGTGCGGAAGGC A AATGCTTAGTCAACGAGTTCATGCCACTCGGATATTTCTAATACTTGAAATGGATCCACCCCTGCAGGTG A TAACGAAAGCAAATTCGCCGCGGTGCATTTGCGGGAAGA
ADAMTS8_p03	CGCAAACTGGTGCGGAAGGC A AATGCTTAGTCAACGAGTTCATGCCACTCGGATATTTCTAAGAACATGTGGCTCTCCAAACCCTGCGACG A TACCGCGGCTTAGTAGTTGACGGTGCATTTGCGGGAAGA
ADAMTS8_p04	CGCAAACTGGTGCGGAAGGC A AATGCTTAGTCAACGAGTTCGCGGCCCTTTAGGTGATGGATTTTAACACT A TAACGAAAGCAAATTCGCCGATGCCACTCGGATATTTCTACGGTGCATTTGCGGGAAGA
ADAMTS8_p05	CGCAAACTGGTGCGGAAGGC A AATGCTTAGTCAACGAGTTCAGTCGTGGTCATTCTTGAAGACAGCTTGGG A TAACGAAAGCAAATTCGCCGTACCGCGGCTTAGTAGTTGACGGTGCATTTGCGGGAAGA
ADAMTS8_p06	CGCAAACTGGTGCGGAAGGC A AATGCTTAGTCAACGAGTTCTGCTTTGACATTCACCATTGACTCCCTGCC A TACCGCGGCTTAGTAGTTGAATGCCACTCGGATATTTCTACGGTGCATTTGCGGGAAGA
ADAMTS8_p07	CGCAAACTGGTGCGGAAGGC A AATGCTTAGTCAACGAGTTCTACCGCGGCTTAGTAGTTGACTGCCCCACGCCTCTCTTGTACTAATTTTT A TAACGAAAGCAAATTCGCCGCGGTGCATTTGCGGGAAGA
ADAMTS8_p08	CGCAAACTGGTGCGGAAGGC A TACCGCGGCTTAGTAGTTGAATGCCACTCGGATATTTCTACCCCTGTGAGGTAGATTATTTATCGGGGAA A TAACGAAAGCAAATTCGCCGCGGTGCATTTGCGGGAAGA
ADAMTS8_p09	CGCAAACTGGTGCGGAAGGC A TACCGCGGCTTAGTAGTTGATTTGCAAACAGACTGACGCTGAGTGTCCTG A ATGCCACTCGGATATTTCTAAATGCTTAGTCAACGAGTTCCGGTGCATTTGCGGGAAGA
ADAMTS8_p10	CGCAAACTGGTGCGGAAGGC A TACCGCGGCTTAGTAGTTGATAACGAAAGCAAATTCGCCGGAGTGTCCTGTCTGAGTCAATAAGTGCACT A ATGCCACTCGGATATTTCTACGGTGCATTTGCGGGAAGA
ADAMTS8_p11	CGCAAACTGGTGCGGAAGGC A TACCGCGGCTTAGTAGTTGATTAACCTATGCCCTCTACTTGAACCCGAGC A TAACGAAAGCAAATTCGCCGAATGCTTAGTCAACGAGTTCCGGTGCATTTGCGGGAAGA
ADAMTS8_p12	CGCAAACTGGTGCGGAAGGC A TACCGCGGCTTAGTAGTTGAAGTCCACTGGACAGTTGATGATAGGGTCTG A AATGCTTAGTCAACGAGTTCATGCCACTCGGATATTTCTACGGTGCATTTGCGGGAAGA
ADAMTS8_p13	CGCAAACTGGTGCGGAAGGC A TACCGCGGCTTAGTAGTTGAAATGCTTAGTCAACGAGTTCTACCCTCTCCTCTTCCCCCTTAGGAATTTG A TAACGAAAGCAAATTCGCCGCGGTGCATTTGCGGGAAGA
ADAMTS8_p14	CGCAAACTGGTGCGGAAGGC A ATGCCACTCGGATATTTCTATAACGAAAGCAAATTCGCCGTAGGAATTTGTGCAGTACTGGAGGGGTTGC A AATGCTTAGTCAACGAGTTCCGGTGCATTTGCGGGAAGA
ADAMTS8_p15	CGCAAACTGGTGCGGAAGGC A ATGCCACTCGGATATTTCTATAACGAAAGCAAATTCGCCGATATGGCCAAGGGACCCAGTCACCACAGTG A TACCGCGGCTTAGTAGTTGACGGTGCATTTGCGGGAAGA
ADAMTS8_p16	CGCAAACTGGTGCGGAAGGC A ATGCCACTCGGATATTTCTAAATGCTTAGTCAACGAGTTCAGTGGAGACCCTTGTCTGCACCTCAGTACC A TAACGAAAGCAAATTCGCCGCGGTGCATTTGCGGGAAGA
ADAMTS8_p17	CGCAAACTGGTGCGGAAGGC A ATGCCACTCGGATATTTCTAAATGCTTAGTCAACGAGTTCAGTACCGCATGTCCAGGAGCACAAGACTGG A TACCGCGGCTTAGTAGTTGACGGTGCATTTGCGGGAAGA
ADAMTS8_p18	CGCAAACTGGTGCGGAAGGC A ATGCCACTCGGATATTTCTATACCGCGGCTTAGTAGTTGATTGGCATCCTCGGGTTTCAGAGCCTTGTTG A TAACGAAAGCAAATTCGCCGCGGTGCATTTGCGGGAAGA
ADAMTS8_p19	CGCAAACTGGTGCGGAAGGC A ATGCCACTCGGATATTTCTAATGTTGGTGGTTGCTCTCTCTTTGCTGCTC A TACCGCGGCTTAGTAGTTGAAATGCTTAGTCAACGAGTTCCGGTGCATTTGCGGGAAGA
ADAMTS8_p20	CGCAAACTGGTGCGGAAGGC A TAACGAAAGCAAATTCGCCGCTCTGCATGCTAAAGTCCACGTCATTAGGA A ATGCCACTCGGATATTTCTAAATGCTTAGTCAACGAGTTCCGGTGCATTTGCGGGAAGA
[truncated: 9,285 more rows]

## Sheet: 20 gene encoding probes
Name	Sequence
PLXNA2_p01	GAACGCCAACGAGGATTGATGAACGCCAACGAGGATTGATTGGTCACAACCAGTTGCTTTTCCAGGTGTG
PLXNA2_p02	GAACGCCAACGAGGATTGATGAACGCCAACGAGGATTGATCCTGTCTGCCTGCTCATCTAGGAAATCAAA
PLXNA2_p03	GAACGCCAACGAGGATTGATGAACGCCAACGAGGATTGATATCAAACATGTACTTGATGGCCAGGGGGAG
PLXNA2_p04	GAACGCCAACGAGGATTGATGAACGCCAACGAGGATTGATCAGTGCTGAACAAGGTCTCAAACAAGTCGT
PLXNA2_p05	GAACGCCAACGAGGATTGATGAACGCCAACGAGGATTGATAACAAGTCGTCCACAAACTTCTGCAGGGTG
PLXNA2_p06	GAACGCCAACGAGGATTGATGAACGCCAACGAGGATTGATATGGTTCTTCACCAGATGCCACACCTTGAC
PLXNA2_p07	GAACGCCAACGAGGATTGATGAACGCCAACGAGGATTGATTACCTGAAGGAGGAGTCGTATCTGCTGATG
PLXNA2_p08	GAACGCCAACGAGGATTGATGAACGCCAACGAGGATTGATACCGACCTGTCTGACACCTGATAATGCATC
PLXNA2_p09	GAACGCCAACGAGGATTGATGAACGCCAACGAGGATTGATTAATGCATCAGTGTGTTGAGCCGCTTCCAG
PLXNA2_p10	GAACGCCAACGAGGATTGATGAACGCCAACGAGGATTGATATCTTGGTGGTGATGTCCTCATCTTGCAGC
PLXNA2_p11	GAACGCCAACGAGGATTGATGAACGCCAACGAGGATTGATGGGAATAGGGCACATTCTTATACACGGCAT
PLXNA2_p12	GAACGCCAACGAGGATTGATGAACGCCAACGAGGATTGATCACGGCATCAAGAATCTTCTCCTTGACCTG
PLXNA2_p13	GAACGCCAACGAGGATTGATGAACGCCAACGAGGATTGATCCTTGACCTGTGTGATGGTGTCACAGTTTA
PLXNA2_p14	GAACGCCAACGAGGATTGATGAACGCCAACGAGGATTGATCAGTTTAACACCTTCACTGGGATCTCTGGA
PLXNA2_p15	GAACGCCAACGAGGATTGATGAACGCCAACGAGGATTGATATCTCTGGACTGTTCTCGTTGTCAGGGTTG
PLXNA2_p16	GAACGCCAACGAGGATTGATGAACGCCAACGAGGATTGATTTCAGGATCAGGGTCTTGTACTCGATCTGC
PLXNA2_p17	GAACGCCAACGAGGATTGATGAACGCCAACGAGGATTGATATGGCACAGTATAGCATGAAGAGTGGCTCC
PLXNA2_p18	GAACGCCAACGAGGATTGATGAACGCCAACGAGGATTGATACTCCTTTAGGAACTTGTGCAGGAGGAAGG
PLXNA2_p19	GAACGCCAACGAGGATTGATGAACGCCAACGAGGATTGATGGAAGGCGAACCAATTGGTCAGCATCTTTT
PLXNA2_p20	GAACGCCAACGAGGATTGATGAACGCCAACGAGGATTGATAGCATCTTTTCAGCCACAGACTCTGTCCTC
PLXNA2_p21	GAACGCCAACGAGGATTGATGAACGCCAACGAGGATTGATGGTGGTTCTTGTTCTCCAGGTTCTTATCGA
PLXNA2_p22	GAACGCCAACGAGGATTGATGAACGCCAACGAGGATTGATTTATCGATGAGGTCAGAGAGCAGCTGCTTG
PLXNA2_p23	GAACGCCAACGAGGATTGATGAACGCCAACGAGGATTGATTGCTTGAGGACATCAGTGGCATATTCCAGG
PLXNA2_p24	GAACGCCAACGAGGATTGATGAACGCCAACGAGGATTGATAGGTCAGCAGGAACACCTTGTTGTTGATGA
PLXNA2_p25	GAACGCCAACGAGGATTGATGAACGCCAACGAGGATTGATTTGTTGATGAGCTGGGCAAAGAGCTTCAGG
PLXNA2_p26	GAACGCCAACGAGGATTGATGAACGCCAACGAGGATTGATAACAGGACTCGCATAGCGTAGGTACGATAG
PLXNA2_p27	GAACGCCAACGAGGATTGATGAACGCCAACGAGGATTGATTACGATAGTCCAGGTAAGGGATTCCTGAGC
PLXNA2_p28	GAACGCCAACGAGGATTGATGAACGCCAACGAGGATTGATACTCATTGATATCCGTCTGGAGCTCAGCAA
PLXNA2_p29	GAACGCCAACGAGGATTGATGAACGCCAACGAGGATTGATAGCTCAGCAAAAGCTTCCTTGCACTCCAAG
PLXNA2_p30	GAACGCCAACGAGGATTGATGAACGCCAACGAGGATTGATATTGTCCATCTGCATTTGCAGCCGCTTGAG
MDK_p01	ACGTCTGATCAGCGATTGTCACGTCTGATCAGCGATTGTCAGGAGGAGGAAGCCTCGGTGCTGCATCCTG
MDK_p02	ACGTCTGATCAGCGATTGTCACGTCTGATCAGCGATTGTCTTCTTCACCTTATTCGCTCGCTGCCCGCGC
MDK_p03	ACGTCTGATCAGCGATTGTCACGTCTGATCAGCGATTGTCAGGAGGAAGCCTCGGTGCTGCATCTCGCTC
MDK_p04	ACGTCTGATCAGCGATTGTCACGTCTGATCAGCGATTGTCAGGAAGCCTCGGTGCTGCATCCGCTAAGAG
MDK_p05	ACGTCTGATCAGCGATTGTCACGTCTGATCAGCGATTGTCAAGCCTCGGTGCTGCATCCTGAGGGGAGAG
MDK_p06	ACGTCTGATCAGCGATTGTCACGTCTGATCAGCGATTGTCAGGAGGAGGAAGCCTCGGTGCTGCATCCTC
MDK_p07	ACGTCTGATCAGCGATTGTCACGTCTGATCAGCGATTGTCAGGAGGAAGCCTCGGTGCTGCATCGCCAAG
MDK_p08	ACGTCTGATCAGCGATTGTCACGTCTGATCAGCGATTGTCTTATCTTTCTTTTTGGCGACCGCGGAGGTG
MDK_p09	ACGTCTGATCAGCGATTGTCACGTCTGATCAGCGATTGTCTACTTGCAGTCGGCTTTCTTTTTGGCGACC
MDK_p10	ACGTCTGATCAGCGATTGTCACGTCTGATCAGCGATTGTCCCGGGCCGCCCTTCTTCACCTTATCTTTCT
MDK_p11	ACGTCTGATCAGCGATTGTCACGTCTGATCAGCGATTGTCAAACCCACGCCGCAATCCTTGCTGCTGGGG
MDK_p12	ACGTCTGATCAGCGATTGTCACGTCTGATCAGCGATTGTCTCCTTCTTCCAGTTGCAGGGCACCCTGCAC
MDK_p13	ACGTCTGATCAGCGATTGTCACGTCTGATCAGCGATTGTCTACTTGCAGTCGGCTCCAAACTCCTTCTTC
MDK_p14	ACGTCTGATCAGCGATTGTCACGTCTGATCAGCGATTGTCCACCCCAGTTCTCAAACTTGTACTTGCAGT
MDK_p15	ACGTCTGATCAGCGATTGTCACGTCTGATCAGCGATTGTCTTCTTCAGGGTGCCTTGGCGGACTTTGGTG
MDK_p16	ACGTCTGATCAGCGATTGTCACGTCTGATCAGCGATTGTCACTGAGCATTGTAGCGCGCCTTCTTCAGGG
MDK_p17	ACGTCTGATCAGCGATTGTCACGTCTGATCAGCGATTGTCGACGCGGATGGTCTCCTGGCACTGAGCATT
MDK_p18	ACGTCTGATCAGCGATTGTCACGTCTGATCAGCGATTGTCTCTTGGCTTTGGCCTTTGCTTTGGTCTTGG
MDK_p19	ACGTCTGATCAGCGATTGTCACGTCTGATCAGCGATTGTCCTAGTCCTTTCCCTTCCCTTTCTTGGCTTT
MDK_p20	ACGTCTGATCAGCGATTGTCACGTCTGATCAGCGATTGTCTTGGCATCCAGGCTTGGCGTCTAGTCCTTT
MDK_p21	ACGTCTGATCAGCGATTGTCACGTCTGATCAGCGATTGTCCATGTGACACCAGGGGCTCCTTGGCATCCA
MDK_p22	ACGTCTGATCAGCGATTGTCACGTCTGATCAGCGATTGTCGGAGGGCGTGGGCCAGGCCCCATGTGACAC
MDK_p23	ACGTCTGATCAGCGATTGTCACGTCTGATCAGCGATTGTCAAGGCACTGGTGGGTCACATCTCGGGCCTG
MDK_p24	ACGTCTGATCAGCGATTGTCACGTCTGATCAGCGATTGTCTAAAGCTAACGAGCAGACAGAAGGCACTGG
MDK_p25	ACGTCTGATCAGCGATTGTCACGTCTGATCAGCGATTGTCGGACAAGGCAGGGCATGATTGATTAAAGCT
MDK_p26	ACGTCTGATCAGCGATTGTCACGTCTGATCAGCGATTGTCTTAGGGGTGGGGCTGGGGAGTGAGAGGGAC
MDK_p27	ACGTCTGATCAGCGATTGTCACGTCTGATCAGCGATTGTCTCCCAGAATCCCTTGTCCCTCCCCACTTTG
MDK_p28	ACGTCTGATCAGCGATTGTCACGTCTGATCAGCGATTGTCTCACATTGCTTTGGGGGAGGCTCAAGCTTC
MDK_p29	ACGTCTGATCAGCGATTGTCACGTCTGATCAGCGATTGTCAATTGTGGGGAAGAACAAAAGCGGGCTCTG
MDK_p30	ACGTCTGATCAGCGATTGTCACGTCTGATCAGCGATTGTCGGGGGGAAAAAGTCAGTTTATTTGATGTGT
WNT11_p01	AGTGTTAGCCGACCGATATGAGTGTTAGCCGACCGATATGGGCTGGGGCTCACTCAGCATTTATTTCATA
WNT11_p02	AGTGTTAGCCGACCGATATGAGTGTTAGCCGACCGATATGGAGGAATTGAGAAGTGCCACCCCAAAGAAA
WNT11_p03	AGTGTTAGCCGACCGATATGAGTGTTAGCCGACCGATATGGCTTCCACATCCCAAAGGAAGAAAAAGCAA
WNT11_p04	AGTGTTAGCCGACCGATATGAGTGTTAGCCGACCGATATGACAACCCAAGCTAGTGATTCCATGTGGTGG
WNT11_p05	AGTGTTAGCCGACCGATATGAGTGTTAGCCGACCGATATGACATTCTGAAGAAGGCGGGCAGACCCCTTC
WNT11_p06	AGTGTTAGCCGACCGATATGAGTGTTAGCCGACCGATATGCTCTGTGGCCCTGAAAGGTCAAGTCTGTAT
WNT11_p07	AGTGTTAGCCGACCGATATGAGTGTTAGCCGACCGATATGAAGTCTGTATCAGTCTCACCGATCCCAAGC
WNT11_p08	AGTGTTAGCCGACCGATATGAGTGTTAGCCGACCGATATGTCCTTACACCAGCCTGTGGGCACTCCAGAG
WNT11_p09	AGTGTTAGCCGACCGATATGAGTGTTAGCCGACCGATATGCCAGAGCCTCAGGCTGCCAAGTTATTTTTA
WNT11_p10	AGTGTTAGCCGACCGATATGAGTGTTAGCCGACCGATATGATCTTGTCGGTTTCCTTTGATGTCCTGCCC
WNT11_p11	AGTGTTAGCCGACCGATATGAGTGTTAGCCGACCGATATGGCCAGACCTTCTGTTCCTGGTGGCTTCCAA
WNT11_p12	AGTGTTAGCCGACCGATATGAGTGTTAGCCGACCGATATGTGGCTTCCAAGTGAAGGCAAAGCACAAGCC
WNT11_p13	AGTGTTAGCCGACCGATATGAGTGTTAGCCGACCGATATGTCCCATGCCTGGCATCTGGAATTCACAAGC
WNT11_p14	AGTGTTAGCCGACCGATATGAGTGTTAGCCGACCGATATGATTCACAAGCAGAGCTCCATGGAGTGTCTC
WNT11_p15	AGTGTTAGCCGACCGATATGAGTGTTAGCCGACCGATATGAGTTGCTGAGGGTCCTTGAGCAGAGTCCTC
WNT11_p16	AGTGTTAGCCGACCGATATGAGTGTTAGCCGACCGATATGTCACTTGCAGACATAGCGCTCCACGGTACG
WNT11_p17	AGTGTTAGCCGACCGATATGAGTGTTAGCCGACCGATATGTAGCAGCACCAGTGGTACTTACAGTGGCAC
WNT11_p18	AGTGTTAGCCGACCGATATGAGTGTTAGCCGACCGATATGTCGACCACGCGGTCTGTGTAGGGGTTGTAG
WNT11_p19	AGTGTTAGCCGACCGATATGAGTGTTAGCCGACCGATATGGCAGCTGTCGCTTCCGTTGGATGTCTTGTT
WNT11_p20	AGTGTTAGCCGACCGATATGAGTGTTAGCCGACCGATATGATGTCTTGTTGCACTGCCTGTCTTGTGTCC
WNT11_p21	AGTGTTAGCCGACCGATATGAGTGTTAGCCGACCGATATGAGCCCACCTTCTCATTCTTCATGCAGAAGT
WNT11_p22	AGTGTTAGCCGACCGATATGAGTGTTAGCCGACCGATATGATGCAGAAGTCAGGTGAGCTCTGCAGATAG
WNT11_p23	AGTGTTAGCCGACCGATATGAGTGTTAGCCGACCGATATGAGATAGACGAGTTCCGAGTCCTTCACAGGC
WNT11_p24	AGTGTTAGCCGACCGATATGAGTGTTAGCCGACCGATATGATATCCAGGTCCTTGGGCACCAGGTGCTTG
WNT11_p25	AGTGTTAGCCGACCGATATGAGTGTTAGCCGACCGATATGTATCGGGTCTTGAGGTCAGCAGCCACATCC
WNT11_p26	AGTGTTAGCCGACCGATATGAGTGTTAGCCGACCGATATGTGGCACTTACACTTCATTTCCAGAGAGGCG
WNT11_p27	AGTGTTAGCCGACCGATATGAGTGTTAGCCGACCGATATGTCAAGCAAATAGTTGGGGGCGAGCTCAATG
WNT11_p28	AGTGTTAGCCGACCGATATGAGTGTTAGCCGACCGATATGTCAATGGAGGAGCAGTTCCAGCGCATGTCG
WNT11_p29	AGTGTTAGCCGACCGATATGAGTGTTAGCCGACCGATATGTTGCAGTGTTGCGTCTGGTTCAGTGCCAGG
WNT11_p30	AGTGTTAGCCGACCGATATGAGTGTTAGCCGACCGATATGTTGGACAGCGCCAGCCACTTGATGCCATAG
LRP1_p01	TAAGTCATCGAAGCGTGTGGTAAGTCATCGAAGCGTGTGGTTGGTGCATTTGAACTGACTGGGCAAGCAG
LRP1_p02	TAAGTCATCGAAGCGTGTGGTAAGTCATCGAAGCGTGTGGTTTGGTAATGGAGCACTGGAACTGGTTGGG
LRP1_p03	TAAGTCATCGAAGCGTGTGGTAAGTCATCGAAGCGTGTGGTCATCACTGCCATCCACACAGTCATTGTCC
LRP1_p04	TAAGTCATCGAAGCGTGTGGTAAGTCATCGAAGCGTGTGGTCACAGGTGCGTTCATCACACTCTTCCTTG
LRP1_p05	TAAGTCATCGAAGCGTGTGGTAAGTCATCGAAGCGTGTGGTTCATCGGAGTTGTCACCGCAATCGTTGTC
LRP1_p06	TAAGTCATCGAAGCGTGTGGTAAGTCATCGAAGCGTGTGGTTGCACAAGGTGTTGTTGCACTGGAACTCG
LRP1_p07	TAAGTCATCGAAGCGTGTGGTAAGTCATCGAAGCGTGTGGTTCTCATCTGAGTTGTCCCCACAGTCATCC
LRP1_p08	TAAGTCATCGAAGCGTGTGGTAAGTCATCGAAGCGTGTGGAACTCCTTCTTGTCTTTGCAGTGGGTGGTG
LRP1_p09	TAAGTCATCGAAGCGTGTGGTAAGTCATCGAAGCGTGTGGAGGTGTTGTGCGTCTTCATGAAGTTCCGAG
LRP1_p10	TAAGTCATCGAAGCGTGTGGTAAGTCATCGAAGCGTGTGGTTGTCATCAGCGATGTACAGGACCTGGTAC
LRP1_p11	TAAGTCATCGAAGCGTGTGGTAAGTCATCGAAGCGTGTGGATCCATAGCATCAATGCGGACACTCTCGTC
LRP1_p12	TAAGTCATCGAAGCGTGTGGTAAGTCATCGAAGCGTGTGGATCTTCAGCCCTGAAATGTTGAGGTGGGTG
LRP1_p13	TAAGTCATCGAAGCGTGTGGTAAGTCATCGAAGCGTGTGGAGTACAGCCGCTCATTGTGATAATCCACGG
LRP1_p14	TAAGTCATCGAAGCGTGTGGTAAGTCATCGAAGCGTGTGGAAAGACGTCGATGCTGAAGGGGTGACTTAG
LRP1_p15	TAAGTCATCGAAGCGTGTGGTAAGTCATCGAAGCGTGTGGGGCTGTGGCCAAACTTATGGATCTTGAAGA
LRP1_p16	TAAGTCATCGAAGCGTGTGGTAAGTCATCGAAGCGTGTGGTTGTGCTGATGGTAAAGGACCACGTCAGAG
LRP1_p17	TAAGTCATCGAAGCGTGTGGTAAGTCATCGAAGCGTGTGGTTTCTTGCGGTCACATGGGTTGGTCACTTC
LRP1_p18	TAAGTCATCGAAGCGTGTGGTAAGTCATCGAAGCGTGTGGATGTGCCAAAGTTCTCACAGTAGCCAGAGC
LRP1_p19	TAAGTCATCGAAGCGTGTGGTAAGTCATCGAAGCGTGTGGTTCACCTCACACCTCGATCCCTCAAAGTAG
LRP1_p20	TAAGTCATCGAAGCGTGTGGTAAGTCATCGAAGCGTGTGGTCATTTTGCTGTTCATGGTACAGGAGCCGC
LRP1_p21	TAAGTCATCGAAGCGTGTGGTAAGTCATCGAAGCGTGTGGATTAGGATGGAGGCTATATGTCCTGGCTGC
LRP1_p22	TAAGTCATCGAAGCGTGTGGTAAGTCATCGAAGCGTGTGGTTGGACTCGCCGCTTATACCAGAATACCAC
LRP1_p23	TAAGTCATCGAAGCGTGTGGTAAGTCATCGAAGCGTGTGGTAGGTGGGGTTTCCAATCTCCACGTTCATG
LRP1_p24	TAAGTCATCGAAGCGTGTGGTAAGTCATCGAAGCGTGTGGTTTTACATTTATACATCCGGCGGGGCCAGG
LRP1_p25	TAAGTCATCGAAGCGTGTGGTAAGTCATCGAAGCGTGTGGAAATAATACTGTGCTCGCTTGCCGGCTTGC
LRP1_p26	TAAGTCATCGAAGCGTGTGGTAAGTCATCGAAGCGTGTGGAAAGTGTCTTATACAGGGAGGGGAAGGCTG
LRP1_p27	TAAGTCATCGAAGCGTGTGGTAAGTCATCGAAGCGTGTGGAAGAACTCTCCCTTCCCAGAATTAGCCCTC
LRP1_p28	TAAGTCATCGAAGCGTGTGGTAAGTCATCGAAGCGTGTGGTAAAACACTCCATCCTTTCCCGCCTACCTC
LRP1_p29	TAAGTCATCGAAGCGTGTGGTAAGTCATCGAAGCGTGTGGAATGTTTACCAGAGGAAGTCTCCAGCCCTG
LRP1_p30	TAAGTCATCGAAGCGTGTGGTAAGTCATCGAAGCGTGTGGATTAAAACGTTCACGTCCCCAAAACGGGGC
ERBB2_p01	AGACGATATAGACAACCGGTAGACGATATAGACAACCGGTGGCGCCCACAAAAATCCGGGAACTTTAATT
ERBB2_p02	AGACGATATAGACAACCGGTAGACGATATAGACAACCGGTAACCCTATCGCCTCGATATATGGACACAGC
ERBB2_p03	AGACGATATAGACAACCGGTAGACGATATAGACAACCGGTTCAGTTTGCTCATTAACCCATCAGGCGTCC
ERBB2_p04	AGACGATATAGACAACCGGTAGACGATATAGACAACCGGTGGGAGGTGGTACTTCAATTGCGACTCAAAA
ERBB2_p05	AGACGATATAGACAACCGGTAGACGATATAGACAACCGGTAGGTTCTACCCCGCATGGGGAAGCAATCAC
ERBB2_p06	AGACGATATAGACAACCGGTAGACGATATAGACAACCGGTAGTGGTGAACAGGACAGCAAAGGTTCTACC
ERBB2_p07	AGACGATATAGACAACCGGTAGACGATATAGACAACCGGTCAAATTCTGTGCTGGAGGTAGAGTGGTGAA
ERBB2_p08	AGACGATATAGACAACCGGTAGACGATATAGACAACCGGTGTGGATCATCACAAAGGTTTTCATCCTCAT
ERBB2_p09	AGACGATATAGACAACCGGTAGACGATATAGACAACCGGTCTTTGCCACCATTCATTAAGTGGAAGTGGA
ERBB2_p10	AGACGATATAGACAACCGGTAGACGATATAGACAACCGGTGAGGAGACGAGGAACCATTCATTAAGTGGA
ERBB2_p11	AGACGATATAGACAACCGGTAGACGATATAGACAACCGGTGCTTTGCTTTGCCACCTGAAATAGAAGAGT
ERBB2_p12	AGACGATATAGACAACCGGTAGACGATATAGACAACCGGTCAGGGAGTAGCTTTGCATGTGGTCTTGAAT
ERBB2_p13	AGACGATATAGACAACCGGTAGACGATATAGACAACCGGTCCGTTTTATCTGTGACTCTTTGCTCAGGGA
ERBB2_p14	AGACGATATAGACAACCGGTAGACGATATAGACAACCGGTTGGCCATTCTACTGGTGCCCCCGTTTTATC
ERBB2_p15	AGACGATATAGACAACCGGTAGACGATATAGACAACCGGTTCTGAGTCTCTGTGCTGCACTGCGTTTGTC
ERBB2_p16	AGACGATATAGACAACCGGTAGACGATATAGACAACCGGTACAGTACATGTCACTCTCATCACTGCCTGC
ERBB2_p17	AGACGATATAGACAACCGGTAGACGATATAGACAACCGGTCTCACTTTTGTGCATGTCCACAACAGTACA
ERBB2_p18	AGACGATATAGACAACCGGTAGACGATATAGACAACCGGTTTCCCAGGTCACCATCAAATACATCGGAGC
ERBB2_p19	AGACGATATAGACAACCGGTAGACGATATAGACAACCGGTACATCTGGCTGGTTCACATATTCAGGCTGG
ERBB2_p20	AGACGATATAGACAACCGGTAGACGATATAGACAACCGGTAAACGTCTTTGACGACCCCATTCTTCCCTG
ERBB2_p21	AGACGATATAGACAACCGGTAGACGATATAGACAACCGGTTAATAGAGGTTGTCGAAGGCTGGGCTGAAG
ERBB2_p22	AGACGATATAGACAACCGGTAGACGATATAGACAACCGGTTCAAGCAGGAAGGAAGGTTCCTTAGGACAG
ERBB2_p23	AGACGATATAGACAACCGGTAGACGATATAGACAACCGGTAGAATCCACAAAGACTCCCCAGTGCTGTTC
ERBB2_p24	AGACGATATAGACAACCGGTAGACGATATAGACAACCGGTTTTCAGTACCCAGGATCTGGAAGGAAAGGG
ERBB2_p25	AGACGATATAGACAACCGGTAGACGATATAGACAACCGGTTTTTGTTCTTAGACACTCCCTTAGGGCCGC
ERBB2_p26	AGACGATATAGACAACCGGTAGACGATATAGACAACCGGTGACAGTCTCTGAATGGGTCGCTTTTGTTCT
ERBB2_p27	AGACGATATAGACAACCGGTAGACGATATAGACAACCGGTACTGACACCATTGCTGTTCCTTCCTCATGG
ERBB2_p28	AGACGATATAGACAACCGGTAGACGATATAGACAACCGGTACTCTGTACAAAGCCTGGATACTGACACCA
ERBB2_p29	AGACGATATAGACAACCGGTAGACGATATAGACAACCGGTAACACCCATTCTCCCCCTGGGTCTTTATTT
ERBB2_p30	AGACGATATAGACAACCGGTAGACGATATAGACAACCGGTAAATGGACAAAGTGGGTGTGGAGAAGGACC
AXL_p01	GTAGTAGTCGCCAGATACGAGTAGTAGTCGCCAGATACGATAGTCATAAATCTCGCTGTTCTCCACGCCC
AXL_p02	GTAGTAGTCGCCAGATACGAGTAGTAGTCGCCAGATACGAATCAAGGCATACAGTCCATCCAGACAGTCC
AXL_p03	GTAGTAGTCGCCAGATACGAGTAGTAGTCGCCAGATACGATGTAAAACTTGGCCGGTCCTGGGGATTTAG
AXL_p04	GTAGTAGTCGCCAGATACGAGTAGTAGTCGCCAGATACGACTCCAAATCTTCCCGCAGCTCTGTAAAACT
AXL_p05	GTAGTAGTCGCCAGATACGAGTAGTAGTCGCCAGATACGAAGGCAAGGCCTTCAGTGTGTTCTCCAAATC
AXL_p06	GTAGTAGTCGCCAGATACGAGTAGTAGTCGCCAGATACGATTGACATAGAGGATTTCGTCAGGCTCCTGG
AXL_p07	GTAGTAGTCGCCAGATACGAGTAGTAGTCGCCAGATACGAAACCTCCACCCTCATCCATGTTGACATAGA
AXL_p08	GTAGTAGTCGCCAGATACGAGTAGTAGTCGCCAGATACGATTCAAGGTGATGCTACTGCACAGAGAAGGG
AXL_p09	GTAGTAGTCGCCAGATACGAGTAGTAGTCGCCAGATACGACAGATGGTGATGCTACTGCTTTCAAGGTGA
AXL_p10	GTAGTAGTCGCCAGATACGAGTAGTAGTCGCCAGATACGAGCAATCCAACCCCTTCCTTTTACAGATGGT
AXL_p11	GTAGTAGTCGCCAGATACGAGTAGTAGTCGCCAGATACGACTGGGAGGGCTTCAGATATTGCAATCCAAC
AXL_p12	GTAGTAGTCGCCAGATACGAGTAGTAGTCGCCAGATACGAAGAGTCTTGGAATGTTAACACCTGGGAGGG
AXL_p13	GTAGTAGTCGCCAGATACGAGTAGTAGTCGCCAGATACGAGGTCCTTAGAACCAAAGACTCACAGCATCT
AXL_p14	GTAGTAGTCGCCAGATACGAGTAGTAGTCGCCAGATACGATTGAACTCGGTAGGTGAAGGTTGCAGTGAG
AXL_p15	GTAGTAGTCGCCAGATACGAGTAGTAGTCGCCAGATACGAAGGCCAAGGCAGGAAAATCACTTGAACTCG
AXL_p16	GTAGTAGTCGCCAGATACGAGTAGTAGTCGCCAGATACGAAGGTCTTAAGGTTGAGTGCAGTGGCTCATG
AXL_p17	GTAGTAGTCGCCAGATACGAGTAGTAGTCGCCAGATACGACTAGGCCTTAGAACCTCCATGTCTAGAACT
AXL_p18	GTAGTAGTCGCCAGATACGAGTAGTAGTCGCCAGATACGACCAGAGAATCTAGACTCTCAGAGCCTTAGA
AXL_p19	GTAGTAGTCGCCAGATACGAGTAGTAGTCGCCAGATACGACCTTATGATCTAGAGCCTTACAGCCAGAGA
AXL_p20	GTAGTAGTCGCCAGATACGAGTAGTAGTCGCCAGATACGAGAGCTTTCGACCCTTAGGATCTAGGATCTT
AXL_p21	GTAGTAGTCGCCAGATACGAGTAGTAGTCGCCAGATACGAGAGTGCCTTGAAACAGAACAGACCGTTAGA
AXL_p22	GTAGTAGTCGCCAGATACGAGTAGTAGTCGCCAGATACGACCGGAATCTTGGACCAATGGAATCTAGAGT
AXL_p23	GTAGTAGTCGCCAGATACGAGTAGTAGTCGCCAGATACGAGGCAGAATGCAGCAAAGAACCTAAAGGTGT
AXL_p24	GTAGTAGTCGCCAGATACGAGTAGTAGTCGCCAGATACGACTTAACCATGGTCCTAGAGAGGCAGAATGC
AXL_p25	GTAGTAGTCGCCAGATACGAGTAGTAGTCGCCAGATACGAGCACCTAATAGTCTAGACCTGTGGACCTTT
AXL_p26	GTAGTAGTCGCCAGATACGAGTAGTAGTCGCCAGATACGAGGCACCCCAAAGAATACTACAGTATAGGGT
AXL_p27	GTAGTAGTCGCCAGATACGAGTAGTAGTCGCCAGATACGAAGCAATGATAGCTAAGAAGGAGAGGGGCAC
AXL_p28	GTAGTAGTCGCCAGATACGAGTAGTAGTCGCCAGATACGAATCCCTAATGCATTGCACAGGCTTGAAGGG
AXL_p29	GTAGTAGTCGCCAGATACGAGTAGTAGTCGCCAGATACGAACACTCTGTACTCAGAAGGTGAGGGATTGG
AXL_p30	GTAGTAGTCGCCAGATACGAGTAGTAGTCGCCAGATACGAAAGTTTTATGTGACCTGAGCCCCTCTGGAG
ERBB4_p01	ATCGCTAGGTTGGTTCAAATATCGCTAGGTTGGTTCAAATCAGTATGGAATGAGGCAAAGCAGTTCGCAT
ERBB4_p02	ATCGCTAGGTTGGTTCAAATATCGCTAGGTTGGTTCAAATGAGGATCCTTGAGAACTAACGGAAAAGCCT
ERBB4_p03	ATCGCTAGGTTGGTTCAAATATCGCTAGGTTGGTTCAAATAACAGGAATGAGGGAAAGGAAGGAGGATGG
ERBB4_p04	ATCGCTAGGTTGGTTCAAATATCGCTAGGTTGGTTCAAATGAGGATGGGTAAAAGGTTGGAGGAGAAGAA
ERBB4_p05	ATCGCTAGGTTGGTTCAAATATCGCTAGGTTGGTTCAAATGCGAGTGCAGAGGTTGAACACATCACAATA
ERBB4_p06	ATCGCTAGGTTGGTTCAAATATCGCTAGGTTGGTTCAAATCCAGCAAGGTATTTTTGCACCCCAATCCTT
ERBB4_p07	ATCGCTAGGTTGGTTCAAATATCGCTAGGTTGGTTCAAATCTTCACAAGAGAGAGGGCTTGTTTTCTGCT
ERBB4_p08	ATCGCTAGGTTGGTTCAAATATCGCTAGGTTGGTTCAAATGCCTTTTCAGTAAAGTGACTCCCTCTCTCA
ERBB4_p09	ATCGCTAGGTTGGTTCAAATATCGCTAGGTTGGTTCAAATCCCTCTCTCACCCAAACTGATGTCAGTAAA
ERBB4_p10	ATCGCTAGGTTGGTTCAAATATCGCTAGGTTGGTTCAAATACCATGGGAAAATGCGGTTTCAGCATGCAG
ERBB4_p11	ATCGCTAGGTTGGTTCAAATATCGCTAGGTTGGTTCAAATTGCTCTCAACATGAGAAGGAGACACACCAG
ERBB4_p12	ATCGCTAGGTTGGTTCAAATATCGCTAGGTTGGTTCAAATATTCAAAGTTAGCTGCCCTCACACAGCTGC
ERBB4_p13	ATCGCTAGGTTGGTTCAAATATCGCTAGGTTGGTTCAAATCACAGCTGCTCCGTTTAATAATCGACCCAT
ERBB4_p14	ATCGCTAGGTTGGTTCAAATATCGCTAGGTTGGTTCAAATCTGGAGTAATCCCAAAAGGGTTCTTGGAGT
ERBB4_p15	ATCGCTAGGTTGGTTCAAATATCGCTAGGTTGGTTCAAATTTCTTGGAGTGCTATGGTTGTAGTCCCCTC
ERBB4_p16	ATCGCTAGGTTGGTTCAAATATCGCTAGGTTGGTTCAAATGCCCCTGAGAGATCCAGAAATATACAGGAA
ERBB4_p17	ATCGCTAGGTTGGTTCAAATATCGCTAGGTTGGTTCAAATCTCACATTAAGGGAAAAGGACAACCCCCAA
ERBB4_p18	ATCGCTAGGTTGGTTCAAATATCGCTAGGTTGGTTCAAATTGCTTTCCTTCACAAAGGCTATAGGCCTGG
ERBB4_p19	ATCGCTAGGTTGGTTCAAATATCGCTAGGTTGGTTCAAATCTGGGGGAAATATCTACGCATTGGGGATAA
ERBB4_p20	ATCGCTAGGTTGGTTCAAATATCGCTAGGTTGGTTCAAATGGGCTAACTCGTCTCAAATTCCTATAGGGA
ERBB4_p21	ATCGCTAGGTTGGTTCAAATATCGCTAGGTTGGTTCAAATGCATTCGAGGGCAAAGATGAAGTCAGTGTT
ERBB4_p22	ATCGCTAGGTTGGTTCAAATATCGCTAGGTTGGTTCAAATGGGCTGTGTCCAATTTCACTCCTATTCGAG
ERBB4_p23	ATCGCTAGGTTGGTTCAAATATCGCTAGGTTGGTTCAAATAAGTGGAATGGCCCGTCCATGGGTAGTAAA
ERBB4_p24	ATCGCTAGGTTGGTTCAAATATCGCTAGGTTGGTTCAAATATGGCCCGTCCATGGGTAGTAAATGCAGTC
ERBB4_p25	ATCGCTAGGTTGGTTCAAATATCGCTAGGTTGGTTCAAATGGGTAGTAAATGCAGTCATGACTAGTGGGA
ERBB4_p26	ATCGCTAGGTTGGTTCAAATATCGCTAGGTTGGTTCAAATATGCAGTCATGACTAGTGGGACCGTTACAC
ERBB4_p27	ATCGCTAGGTTGGTTCAAATATCGCTAGGTTGGTTCAAATACTAGTGGGACCGTTACACCTATCCATCAG
ERBB4_p28	ATCGCTAGGTTGGTTCAAATATCGCTAGGTTGGTTCAAATGCCGATGCAGTCTTCAATACTTGAGCCTAT
ERBB4_p29	ATCGCTAGGTTGGTTCAAATATCGCTAGGTTGGTTCAAATAAAAAGGTTGTAGGGACTGGAGCAGCTGAG
ERBB4_p30	ATCGCTAGGTTGGTTCAAATATCGCTAGGTTGGTTCAAATGCAGCTGAGGATTGTTCTTCTCAGTGTCTT
SEMA3B_p01	TGTCGTACGATTAATCCGCTTGTCGTACGATTAATCCGCTACCTTGACAAACTTGGGCTCATTGAGCCAG
SEMA3B_p02	TGTCGTACGATTAATCCGCTTGTCGTACGATTAATCCGCTAATACCTTGACAAACTTGGGCTCTGACCGC
SEMA3B_p03	TGTCGTACGATTAATCCGCTTGTCGTACGATTAATCCGCTACGTCGTTCTTGACAAACTTGGGCTCTGAC
SEMA3B_p04	TGTCGTACGATTAATCCGCTTGTCGTACGATTAATCCGCTTTCAGGAACGTCGTCCACTTGTTGACCAGG
SEMA3B_p05	TGTCGTACGATTAATCCGCTTGTCGTACGATTAATCCGCTAGAAACACATCCTGGAGCTGATCGAAGTGG
SEMA3B_p06	TGTCGTACGATTAATCCGCTTGTCGTACGATTAATCCGCTTTGGTGGAACTGAAGGTGCCAAAGGTCTTG
SEMA3B_p07	TGTCGTACGATTAATCCGCTTGTCGTACGATTAATCCGCTAACTGGATGACATCGTCTGGGAAGTCCTTG
SEMA3B_p08	TGTCGTACGATTAATCCGCTTGTCGTACGATTAATCCGCTAGGACAGAGTTGTACATGAGGGGGTGGTTC
SEMA3B_p09	TGTCGTACGATTAATCCGCTTGTCGTACGATTAATCCGCTATTGGCTCCAACTTGTAGGAAAAGAGGGCG
SEMA3B_p10	TGTCGTACGATTAATCCGCTTGTCGTACGATTAATCCGCTGCGGCAATTTGAGTGAAGGTGTAATTGGCT
SEMA3B_p11	TGTCGTACGATTAATCCGCTTGTCGTACGATTAATCCGCTAATGAAGAGGACGTCATAGTGTCCGTCAGC
SEMA3B_p12	TGTCGTACGATTAATCCGCTTGTCGTACGATTAATCCGCTACCGTGCCAACGTCTGTGCCAATGAAGAGG
SEMA3B_p13	TGTCGTACGATTAATCCGCTTGTCGTACGATTAATCCGCTTTGGGGACCGAGATCACCTTCAGCACCGTG
SEMA3B_p14	TGTCGTACGATTAATCCGCTTGTCGTACGATTAATCCGCTTCAAACACGTGCAGCTCCTCCAGGAGCAGC
SEMA3B_p15	TGTCGTACGATTAATCCGCTTGTCGTACGATTAATCCGCTTGGAAGAAATTTGCATGCTGGTGACAGCGG
SEMA3B_p16	TGTCGTACGATTAATCCGCTTGTCGTACGATTAATCCGCTTACGTACAGCTGGTGCCTCTTGGAAGAAAT
SEMA3B_p17	TGTCGTACGATTAATCCGCTTGTCGTACGATTAATCCGCTTCGCCATTCCTTACGTCTTGCCGCCGGAAC
SEMA3B_p18	TGTCGTACGATTAATCCGCTTGTCGTACGATTAATCCGCTTCCACGCCGAACACCTTGTGTTCCAGCAGC
SEMA3B_p19	TGTCGTACGATTAATCCGCTTGTCGTACGATTAATCCGCTTAGCACTCAACACGTGCAGCGACAGGCGAC
SEMA3B_p20	TGTCGTACGATTAATCCGCTTGTCGTACGATTAATCCGCTAGCTGCAGAAAGTCCCGGTACCAGAGTTTG
SEMA3B_p21	TGTCGTACGATTAATCCGCTTGTCGTACGATTAATCCGCTTCTCTCGCCTGTCGTCTCCTGCTTGGTTCC
SEMA3B_p22	TGTCGTACGATTAATCCGCTTGTCGTACGATTAATCCGCTTCTTTTCAGGGTCTGTCTGGCTCCTCTCTC
SEMA3B_p23	TGTCGTACGATTAATCCGCTTGTCGTACGATTAATCCGCTTCCTGTTAATAAATAAGCCCGCGCAGCTGC
SEMA3B_p24	TGTCGTACGATTAATCCGCTTGTCGTACGATTAATCCGCTGGGCTGCTACATTCAAGGGTTATCCTGTTA
SEMA3B_p25	TGTCGTACGATTAATCCGCTTGTCGTACGATTAATCCGCTTCACTACCCAAGGAGGTGGGGTCTGTCTCC
SEMA3B_p26	TGTCGTACGATTAATCCGCTTGTCGTACGATTAATCCGCTTTCACAGCTTTCTGCTCACTGCTCACTACC
SEMA3B_p27	TGTCGTACGATTAATCCGCTTGTCGTACGATTAATCCGCTACCTCCAGCAGCCCAGCCTGTTCACAGCTT
SEMA3B_p28	TGTCGTACGATTAATCCGCTTGTCGTACGATTAATCCGCTATTGCGTTACTTTAGTACAGTCGGCCTGCC
SEMA3B_p29	TGTCGTACGATTAATCCGCTTGTCGTACGATTAATCCGCTGCCATTCCAGCTTTGGCTGATAATGCGTTT
SEMA3B_p30	TGTCGTACGATTAATCCGCTTGTCGTACGATTAATCCGCTATAGCAAGGCCGAGGACTGGGGTTTTCTGC
PROS1_p01	TTGGGACCACGTACCGCCTTTTGGGACCACGTACCGCCTTTTGAAATGCATCACAGTACCAGCAGGCACG
PROS1_p02	TTGGGACCACGTACCGCCTTTTGGGACCACGTACCGCCTTGCACGTGGCAATCTTACCTCCTTACTTCTT
PROS1_p03	TTGGGACCACGTACCGCCTTTTGGGACCACGTACCGCCTTGTAGACCTTGTGTGACCCACACAGCAAAAT
PROS1_p04	TTGGGACCACGTACCGCCTTTTGGGACCACGTACCGCCTTCACTTCAGATTTCCCCACCTATCCAACCTA
PROS1_p05	TTGGGACCACGTACCGCCTTTTGGGACCACGTACCGCCTTTGATATCTCATCCTGACAGACTGCAGCTGC
PROS1_p06	TTGGGACCACGTACCGCCTTTTGGGACCACGTACCGCCTTTGCCAAGAAGAAGATTCCTGTGCTGCTCTC
PROS1_p07	TTGGGACCACGTACCGCCTTTTGGGACCACGTACCGCCTTGCTGCTCTCAGGAAAATATGTCCCACTTGT
PROS1_p08	TTGGGACCACGTACCGCCTTTTGGGACCACGTACCGCCTTCCACCATCTCTTCTGCCTTCATCAGGAAAA
PROS1_p09	TTGGGACCACGTACCGCCTTTTGGGACCACGTACCGCCTTGGCTTCATCCAGATCCAACTGTACACCATT
PROS1_p10	TTGGGACCACGTACCGCCTTTTGGGACCACGTACCGCCTTTGGTGTGGCACTGAATGGAACATCTGGAAG
PROS1_p11	TTGGGACCACGTACCGCCTTTTGGGACCACGTACCGCCTTCCCAGGTATGTGGCCACTTTTGCTTTCATT
PROS1_p12	TTGGGACCACGTACCGCCTTTTGGGACCACGTACCGCCTTGCTTTCATTGCTTTGTCCAAGACGGCAAGT
PROS1_p13	TTGGGACCACGTACCGCCTTTTGGGACCACGTACCGCCTTCGGCAAGTTGTCTTTGAAGGTCTTCATGGG
PROS1_p14	TTGGGACCACGTACCGCCTTTTGGGACCACGTACCGCCTTGTGGTGTCGACAACTCCAGATTGTTTCTGT
PROS1_p15	TTGGGACCACGTACCGCCTTTTGGGACCACGTACCGCCTTATCGGAACATAGACTTAGGGCCTGTATCCG
PROS1_p16	TTGGGACCACGTACCGCCTTTTGGGACCACGTACCGCCTTTTTTTCAGAGGTGGAGTCCACCAAGGACAC
PROS1_p17	TTGGGACCACGTACCGCCTTTTGGGACCACGTACCGCCTTCAAAGGGCACTGTGTTGTTACCAGAAACCA
PROS1_p18	TTGGGACCACGTACCGCCTTTTGGGACCACGTACCGCCTTAGAAACCAAGGCAAGCATAACACCAGTGCC
PROS1_p19	TTGGGACCACGTACCGCCTTTTGGGACCACGTACCGCCTTCCGTGGATGGACGAATATTCAAGGTCACAT
PROS1_p20	TTGGGACCACGTACCGCCTTTTGGGACCACGTACCGCCTTCATGCCAACCCTCAGCACTGGATACATTAT
PROS1_p21	TTGGGACCACGTACCGCCTTTTGGGACCACGTACCGCCTTATTCCAGAACCAGGATAGTAGGAGCCCTTC
PROS1_p22	TTGGGACCACGTACCGCCTTTTGGGACCACGTACCGCCTTCCTTCTCCACAGTAACCAGGCAATGCTTAT
PROS1_p23	TTGGGACCACGTACCGCCTTTTGGGACCACGTACCGCCTTGCTCCTTGCTTCATCAAATTCCAGCTTCGT
PROS1_p24	TTGGGACCACGTACCGCCTTTTGGGACCACGTACCGCCTTGCTTCGTATACATCCATCTAGACGAGGGTT
PROS1_p25	TTGGGACCACGTACCGCCTTTTGGGACCACGTACCGCCTTCCGAGGGAATCCTGCAAAGTATACTTTGGT
PROS1_p26	TTGGGACCACGTACCGCCTTTTGGGACCACGTACCGCCTTCATTTTCCGGCTTAAAAAGGGGTCCAGGTT
PROS1_p27	TTGGGACCACGTACCGCCTTTTGGGACCACGTACCGCCTTGCTGAGTGATCGATAGATTCTGCGTACAGT
PROS1_p28	TTGGGACCACGTACCGCCTTTTGGGACCACGTACCGCCTTGTATCACGCCTTCTGAATCATATGTCCGGA
PROS1_p29	TTGGGACCACGTACCGCCTTTTGGGACCACGTACCGCCTTCCTGCAAACTGCTCCGCCAAGTAAAGTAAT
PROS1_p30	TTGGGACCACGTACCGCCTTTTGGGACCACGTACCGCCTTAGGGAAGGCACACTGAAACAACCTCACAAC
EDNRA_p01	AGGTAGGCAGCACGCTATTTAGGTAGGCAGCACGCTATTTATGAAGCCTCTCCACCGCCTCTCCACAATC
EDNRA_p02	AGGTAGGCAGCACGCTATTTAGGTAGGCAGCACGCTATTTGCGACGACCGGGTGGGATGGATGAAGCCTC
EDNRA_p03	AGGTAGGCAGCACGCTATTTAGGTAGGCAGCACGCTATTTTCCCGGGGAGGTCTCGCTGGGACCCCAATC
EDNRA_p04	AGGTAGGCAGCACGCTATTTAGGTAGGCAGCACGCTATTTTTCAGAAAACCTCCTGGGCACTGCTTCTCC
EDNRA_p05	AGGTAGGCAGCACGCTATTTAGGTAGGCAGCACGCTATTTGGCTGCACAGCTTCCCCGGCTTCAGAAAAC
EDNRA_p06	AGGTAGGCAGCACGCTATTTAGGTAGGCAGCACGCTATTTTCCGGCGCGGCGGCGGCTTCGGCTGCACAG
EDNRA_p07	AGGTAGGCAGCACGCTATTTAGGTAGGCAGCACGCTATTTAGAGGAAGCCGGAGCCGGCGAGGGTGGGTG
EDNRA_p08	AGGTAGGCAGCACGCTATTTAGGTAGGCAGCACGCTATTTGTCCGCGCGGCGCCTGGGCCAGAGGAAGCC
EDNRA_p09	AGGTAGGCAGCACGCTATTTAGGTAGGCAGCACGCTATTTAGCGTGGAGCTCGGCGTGCGCAGACAGCTG
EDNRA_p10	AGGTAGGCAGCACGCTATTTAGGTAGGCAGCACGCTATTTTTCACTTTTTTTTCACCGTGGAGCTCGGCG
EDNRA_p11	AGGTAGGCAGCACGCTATTTAGGTAGGCAGCACGCTATTTCATCAGACTGTGCTTTAAGGGCCTGTAGTA
EDNRA_p12	AGGTAGGCAGCACGCTATTTAGGTAGGCAGCACGCTATTTCAGTGCACTGAAAGTCTCAGGCAGAGTTAA
EDNRA_p13	AGGTAGGCAGCACGCTATTTAGGTAGGCAGCACGCTATTTGAATCGTAAGTTCTGGTGGCATTTGTGGGT
EDNRA_p14	AGGTAGGCAGCACGCTATTTAGGTAGGCAGCACGCTATTTGGGGAGTTAGGTTCATACTGAAAACCCCAA
EDNRA_p15	AGGTAGGCAGCACGCTATTTAGGTAGGCAGCACGCTATTTAATGGTGACAATGTGGGAGGGAGATGTTGG
EDNRA_p16	AGGTAGGCAGCACGCTATTTAGGTAGGCAGCACGCTATTTAAGTCACTGTGGGCCCTTTGAAATGGTGAC
EDNRA_p17	AGGTAGGCAGCACGCTATTTAGGTAGGCAGCACGCTATTTTCTGGGAAAATGCCCAGCAAAAGTCACTGT
EDNRA_p18	AGGTAGGCAGCACGCTATTTAGGTAGGCAGCACGCTATTTGCTGTACTCACAGTCTGTAAACATCTGGGA
EDNRA_p19	AGGTAGGCAGCACGCTATTTAGGTAGGCAGCACGCTATTTTTGGCACAACTGCGGGGCACAATTATTAGA
EDNRA_p20	AGGTAGGCAGCACGCTATTTAGGTAGGCAGCACGCTATTTGAGGCAGGTTGTCATGATGAACAATCACCT
EDNRA_p21	AGGTAGGCAGCACGCTATTTAGGTAGGCAGCACGCTATTTGCTACAGGTTAAAATGGACTGAGGCAGGTT
EDNRA_p22	AGGTAGGCAGCACGCTATTTAGGTAGGCAGCACGCTATTTCTGCTTTCACGCTGCCTCTTATATCCCATT
EDNRA_p23	AGGTAGGCAGCACGCTATTTAGGTAGGCAGCACGCTATTTCCTATATTGCTAGTCCACAGCTCATCTGCT
EDNRA_p24	AGGTAGGCAGCACGCTATTTAGGTAGGCAGCACGCTATTTCTCCAGCACAGGAAACAATATGACCCCAAA
EDNRA_p25	AGGTAGGCAGCACGCTATTTAGGTAGGCAGCACGCTATTTCAGCAATCTGTCTGGCGAAGTCTGAAAGAA
EDNRA_p26	AGGTAGGCAGCACGCTATTTAGGTAGGCAGCACGCTATTTGCCTTGCAATTCAAGCAACTGGAACCTGAT
EDNRA_p27	AGGTAGGCAGCACGCTATTTAGGTAGGCAGCACGCTATTTCACAAAAGGGCAGTACTTCTTAGCCTTGCA
EDNRA_p28	AGGTAGGCAGCACGCTATTTAGGTAGGCAGCACGCTATTTGGCATATATCACTGCATATGATGCGCCAGT
EDNRA_p29	AGGTAGGCAGCACGCTATTTAGGTAGGCAGCACGCTATTTGCCTTGGCTTCTGGCTCATTTCTACAAAGT
EDNRA_p30	AGGTAGGCAGCACGCTATTTAGGTAGGCAGCACGCTATTTTTTACACTTATGGGCCACTGCCAACTCAGG
EDN1_p01	CGCTGTCGAGTTGATAAGCACGCTGTCGAGTTGATAAGCAAGCAAATAATCCATTCTCAGCCTAGCCCCG
EDN1_p02	CGCTGTCGAGTTGATAAGCACGCTGTCGAGTTGATAAGCAGGCAAGCCACAAACAGCAGAGAGAAAATCA
EDN1_p03	CGCTGTCGAGTTGATAAGCACGCTGTCGAGTTGATAAGCATAAGACTGTTTCTGGAGCTCCTTGGCAAGC
EDN1_p04	CGCTGTCGAGTTGATAAGCACGCTGTCGAGTTGATAAGCAACACACTCTTTATCCATCAGGGACGAGCAG
EDN1_p05	CGCTGTCGAGTTGATAAGCACGCTGTCGAGTTGATAAGCAATGATGTCCAGGTGGCAGAAGTAGACACAC
EDN1_p06	CGCTGTCGAGTTGATAAGCACGCTGTCGAGTTGATAAGCAAAATTCTCCAAGGCTCTCTTGGACCTAGGG
EDN1_p07	CGCTGTCGAGTTGATAAGCACGCTGTCGAGTTGATAAGCACACGGTCTGTTGCCTTTGTGGGAAGTAAAT
EDN1_p08	CGCTGTCGAGTTGATAAGCACGCTGTCGAGTTGATAAGCAGGCTAGCACATTGGCATCTATTTTCACGGT
EDN1_p09	CGCTGTCGAGTTGATAAGCACGCTGTCGAGTTGATAAGCACCAGCACTTCTTGTCTTTTTGGCTAGCACA
EDN1_p10	CGCTGTCGAGTTGATAAGCACGCTGTCGAGTTGATAAGCAGCCCTGAGTTCTTTTCCTGCTTGGCAAAAA
EDN1_p11	CGCTGTCGAGTTGATAAGCACGCTGTCGAGTTGATAAGCACCAGTCTTTCTCCATAATGTCTTCAGCCCT
EDN1_p12	CGCTGTCGAGTTGATAAGCACGCTGTCGAGTTGATAAGCATCTCATGGTCTCCGACCTGGTTTGTCTTAG
EDN1_p13	CGCTGTCGAGTTGATAAGCACGCTGTCGAGTTGATAAGCAGGCTTGCCTTTCAGCTTGGGATCATGAAAA
EDN1_p14	CGCTGTCGAGTTGATAAGCACGCTGTCGAGTTGATAAGCAACCAATGTGCTCGGTTGTGGGTCACATAAC
EDN1_p15	CGCTGTCGAGTTGATAAGCACGCTGTCGAGTTGATAAGCAATGTTTTGAACGAGGACGCTGGTCCTTTGC
EDN1_p16	CGCTGTCGAGTTGATAAGCACGCTGTCGAGTTGATAAGCAGGGGGAACTCCTTAACCTTTCTTGGAATGT
EDN1_p17	CGCTGTCGAGTTGATAAGCACGCTGTCGAGTTGATAAGCAACCACTGATGGAAGCCAGTGAAGATGGTTG
EDN1_p18	CGCTGTCGAGTTGATAAGCACGCTGTCGAGTTGATAAGCACCCCAGATGAAAGAAGAGACCAAAGCAGTT
EDN1_p19	CGCTGTCGAGTTGATAAGCACGCTGTCGAGTTGATAAGCATGTTTCTGCTGAGAGGTCCATTGTCATCCC
EDN1_p20	CGCTGTCGAGTTGATAAGCACGCTGTCGAGTTGATAAGCACCACCCGAATTCGAATGTGACTGTGTGTTT
EDN1_p21	CGCTGTCGAGTTGATAAGCACGCTGTCGAGTTGATAAGCATGTGTGGAATCTCCTTCCTCTCTCTCTCTC
EDN1_p22	CGCTGTCGAGTTGATAAGCACGCTGTCGAGTTGATAAGCAACACTCCCTTAGGACCTTCGTCAGAAACTC
EDN1_p23	CGCTGTCGAGTTGATAAGCACGCTGTCGAGTTGATAAGCATTTGGAGTTTCTCCCTGAAATGTGCCAGGC
EDN1_p24	CGCTGTCGAGTTGATAAGCACGCTGTCGAGTTGATAAGCACCAGAGTGCAATATAGGTGAGGTAGACTCA
EDN1_p25	CGCTGTCGAGTTGATAAGCACGCTGTCGAGTTGATAAGCAGGTGGGAAGAGTTTGGGGAGGCAATAATTA
EDN1_p26	CGCTGTCGAGTTGATAAGCACGCTGTCGAGTTGATAAGCATAGGATTTAGTATGGGGGATGGAGGAAGGG
EDN1_p27	CGCTGTCGAGTTGATAAGCACGCTGTCGAGTTGATAAGCACATTAGACCAGACTTCTACGAGGCTAGGAT
EDN1_p28	CGCTGTCGAGTTGATAAGCACGCTGTCGAGTTGATAAGCACCAAAAATCAAGGACAGGGAATCTCCTGAT
EDN1_p29	CGCTGTCGAGTTGATAAGCACGCTGTCGAGTTGATAAGCACATAGACCAATATGGCCTGCCCAAACAGAT
EDN1_p30	CGCTGTCGAGTTGATAAGCACGCTGTCGAGTTGATAAGCACCTTGACAGGCAAAACAAAGCATGTTCTCA
SEMA3C_p01	ACACAGTAAGGCGAATACGAACACAGTAAGGCGAATACGAGACATAACAAGCACCTTGCCATCACACTGA
SEMA3C_p02	ACACAGTAAGGCGAATACGAACACAGTAAGGCGAATACGACTCCCACCAAATATCTTCATGGGGTAGGTT
SEMA3C_p03	ACACAGTAAGGCGAATACGAACACAGTAAGGCGAATACGAAAGGAATACCACAGGGATATGGCCCTCATT
SEMA3C_p04	ACACAGTAAGGCGAATACGAACACAGTAAGGCGAATACGAGGCCCTCATTCAATTGAGGGATGCAACAAT
SEMA3C_p05	ACACAGTAAGGCGAATACGAACACAGTAAGGCGAATACGAGGACCATGACATGTCTAGTGCTAGTCACTA
SEMA3C_p06	ACACAGTAAGGCGAATACGAACACAGTAAGGCGAATACGACTCTGGCAACTGATTCCTCCTGTTTCTACT
SEMA3C_p07	ACACAGTAAGGCGAATACGAACACAGTAAGGCGAATACGACGACTATTGATGAGGGCCTTTAACTTGCCA
SEMA3C_p08	ACACAGTAAGGCGAATACGAACACAGTAAGGCGAATACGACTTGCCATAGTCCCCTCTCATTTTCTGTGA
SEMA3C_p09	ACACAGTAAGGCGAATACGAACACAGTAAGGCGAATACGATGTGATTCATCTCCCTGCTGATGTTGCTGC
SEMA3C_p10	ACACAGTAAGGCGAATACGAACACAGTAAGGCGAATACGAGTTGCTGCCGAGTGTCTTTGCAATATTGGT
SEMA3C_p11	ACACAGTAAGGCGAATACGAACACAGTAAGGCGAATACGAATTTCTGAGTGGCTGAATGCCCCCATGATG
SEMA3C_p12	ACACAGTAAGGCGAATACGAACACAGTAAGGCGAATACGACCGTCACAACAGCCACCATTTCTGAATCTA
SEMA3C_p13	ACACAGTAAGGCGAATACGAACACAGTAAGGCGAATACGAAAAGTCCTTGGTCAGAACCCTGAACAGAGC
SEMA3C_p14	ACACAGTAAGGCGAATACGAACACAGTAAGGCGAATACGAGGAGTCCCTGTGAAGTGGCTATTATTCGTT
SEMA3C_p15	ACACAGTAAGGCGAATACGAACACAGTAAGGCGAATACGATCTGTAACAGCCACTTGATAGATGCCTGCG
SEMA3C_p16	ACACAGTAAGGCGAATACGAACACAGTAAGGCGAATACGAGGGGCACACTCCAGAAAAGTGGTGTTATTT
SEMA3C_p17	ACACAGTAAGGCGAATACGAACACAGTAAGGCGAATACGATCTGCATTGAGTCAGTGGGTTTCCATGTCT
SEMA3C_p18	ACACAGTAAGGCGAATACGAACACAGTAAGGCGAATACGATTCCATGTCTCACATCTTGTCTTCGGCTCC
SEMA3C_p19	ACACAGTAAGGCGAATACGAACACAGTAAGGCGAATACGATAGAATCTGGAACAGGAATGGCCATCCCAG
SEMA3C_p20	ACACAGTAAGGCGAATACGAACACAGTAAGGCGAATACGAGGGAAACCCCTTCATTGGAACTCACATACA
SEMA3C_p21	ACACAGTAAGGCGAATACGAACACAGTAAGGCGAATACGAAAAGACTTCCAGCTCCTCCAGAATGAGCTC
SEMA3C_p22	ACACAGTAAGGCGAATACGAACACAGTAAGGCGAATACGACGCCACTGACAGAGTTGTTAGTAGGAAGAA
SEMA3C_p23	ACACAGTAAGGCGAATACGAACACAGTAAGGCGAATACGATTTTTGCACAGTACCCCGATCTGTTCCGAG
SEMA3C_p24	ACACAGTAAGGCGAATACGAACACAGTAAGGCGAATACGAAAACAGGACATGGTATCTCCCATCAGCAGC
SEMA3C_p25	ACACAGTAAGGCGAATACGAACACAGTAAGGCGAATACGAGCGTTCACTCGATCCACAGCTATCTTTGTA
SEMA3C_p26	ACACAGTAAGGCGAATACGAACACAGTAAGGCGAATACGAGTCAGTGCCAATACGAACAATCAAAGGCCT
SEMA3C_p27	ACACAGTAAGGCGAATACGAACACAGTAAGGCGAATACGACAAAGGCCTTTTGTGGATTGGGTAGATGGA
SEMA3C_p28	ACACAGTAAGGCGAATACGAACACAGTAAGGCGAATACGAGTGACAACATCATCTGGGAACTCCTTGGTG
SEMA3C_p29	ACACAGTAAGGCGAATACGAACACAGTAAGGCGAATACGACTCCTTGGTGGTTCGCATATTGGGTGTAAA
SEMA3C_p30	ACACAGTAAGGCGAATACGAACACAGTAAGGCGAATACGATGTAAATGCTCCTCCTGGACAAGTTCCAGG
SEMA3A_p01	ACGCTGGCACAAGCCGATATACGCTGGCACAAGCCGATATCTAGGCATATCTGACTGATTCACAGCTGGA
SEMA3A_p02	ACGCTGGCACAAGCCGATATACGCTGGCACAAGCCGATATGGAAAGTCACTTATTCTCTGAAGCACCCCA
SEMA3A_p03	ACGCTGGCACAAGCCGATATACGCTGGCACAAGCCGATATGCACCCCATGATCTCTCTCCACAAGTTAAT
SEMA3A_p04	ACGCTGGCACAAGCCGATATACGCTGGCACAAGCCGATATTGATTTATTGGGCTCCCTCTTTGTGCCAGG
SEMA3A_p05	ACGCTGGCACAAGCCGATATACGCTGGCACAAGCCGATATGCTAGACACTGGGGACAGAGATCAATTAGA
SEMA3A_p06	ACGCTGGCACAAGCCGATATACGCTGGCACAAGCCGATATAGATACAAATCCTGCCCTCAAGGAGCTCAC
SEMA3A_p07	ACGCTGGCACAAGCCGATATACGCTGGCACAAGCCGATATGGAGCTCACAGTCTAGAAATGGAGATGGAA
SEMA3A_p08	ACGCTGGCACAAGCCGATATACGCTGGCACAAGCCGATATAGAGAAGGTCCCTAGCTTGAACTAGGGATG
SEMA3A_p09	ACGCTGGCACAAGCCGATATACGCTGGCACAAGCCGATATGATGGGAGGATTAGGAAAGACTTGCTGGAT
SEMA3A_p10	ACGCTGGCACAAGCCGATATACGCTGGCACAAGCCGATATGAACGTGTAGGAAGCTGGTTCTAAAAGGCA
SEMA3A_p11	ACGCTGGCACAAGCCGATATACGCTGGCACAAGCCGATATCTAAAAGGCAAAGTGTCTAGAGGCCCAGTT
SEMA3A_p12	ACGCTGGCACAAGCCGATATACGCTGGCACAAGCCGATATTGTTTGGTTTGGTTCCAGCTTTGCCTCTGC
SEMA3A_p13	ACGCTGGCACAAGCCGATATACGCTGGCACAAGCCGATATGCCTGTGTGTGCCTGCATGTTTGAAATGAT
SEMA3A_p14	ACGCTGGCACAAGCCGATATACGCTGGCACAAGCCGATATGCGAAACTGTCCTTACTATATGGGCTGTCA
SEMA3A_p15	ACGCTGGCACAAGCCGATATACGCTGGCACAAGCCGATATAAACATGCTTATTGAACGGGCACGCACCTT
SEMA3A_p16	ACGCTGGCACAAGCCGATATACGCTGGCACAAGCCGATATCACGCACCTTCCGCCCTTAAATAGTACATA
SEMA3A_p17	ACGCTGGCACAAGCCGATATACGCTGGCACAAGCCGATATAGTACATAAACCACCTTGTCACCTGCGTGG
SEMA3A_p18	ACGCTGGCACAAGCCGATATACGCTGGCACAAGCCGATATCCTGCGTGGGAAAATCTTGCCTTTTAGGAT
SEMA3A_p19	ACGCTGGCACAAGCCGATATACGCTGGCACAAGCCGATATGGCCATAATGTCTCTGCTGTGATGCATCTT
SEMA3A_p20	ACGCTGGCACAAGCCGATATACGCTGGCACAAGCCGATATTTCTTTTTCGTGCAAACTGCCCCCTCTCAA
SEMA3A_p21	ACGCTGGCACAAGCCGATATACGCTGGCACAAGCCGATATCCCCTCTCAATACACATGGGCAGAGATTAT
SEMA3A_p22	ACGCTGGCACAAGCCGATATACGCTGGCACAAGCCGATATTTTTTGTGCATGATGAGGAACCTGGGGGAG
SEMA3A_p23	ACGCTGGCACAAGCCGATATACGCTGGCACAAGCCGATATGGTGAGTGCAGTGCAAAAGAAACCACAGTA
SEMA3A_p24	ACGCTGGCACAAGCCGATATACGCTGGCACAAGCCGATATGGAAAGGTAAGAGGCACCTGATACAGATGT
SEMA3A_p25	ACGCTGGCACAAGCCGATATACGCTGGCACAAGCCGATATGCAGGGATTCAAGCACGGAATTAAGACACA
SEMA3A_p26	ACGCTGGCACAAGCCGATATACGCTGGCACAAGCCGATATGGGAGGTGTGAACAGCTTCCATTTGTTTGA
SEMA3A_p27	ACGCTGGCACAAGCCGATATACGCTGGCACAAGCCGATATGTACATACAAACATGAGGGCCGGTAGACAA
SEMA3A_p28	ACGCTGGCACAAGCCGATATACGCTGGCACAAGCCGATATCACCTGTGTTCTCTGTTAGGTGGTGGTATT
SEMA3A_p29	ACGCTGGCACAAGCCGATATACGCTGGCACAAGCCGATATGTGGAACTCAGCTGAATTTCCCACCATTGT
SEMA3A_p30	ACGCTGGCACAAGCCGATATACGCTGGCACAAGCCGATATTCTAGAGGTAATGCAGCTCAGACACTCCTG
SEMA3D_p01	TACACGACATGCGAGAAATTTACACGACATGCGAGAAATTGGCATCTGACACATTTTGCCCTTTCCCAAA
SEMA3D_p02	TACACGACATGCGAGAAATTTACACGACATGCGAGAAATTGCAGACATGCGGGATTCTATTTAGCAGCAT
SEMA3D_p03	TACACGACATGCGAGAAATTTACACGACATGCGAGAAATTGTAAACAGGCATTTTAAGATCCCCTCCGCA
SEMA3D_p04	TACACGACATGCGAGAAATTTACACGACATGCGAGAAATTCCCCTCCGCAGAGTCAATTTCTTAGCATAT
SEMA3D_p05	TACACGACATGCGAGAAATTTACACGACATGCGAGAAATTGCTTTGAGCTCGCTATGAGTTCCTGGAATA
SEMA3D_p06	TACACGACATGCGAGAAATTTACACGACATGCGAGAAATTGAGAGAATGCTCTCAACATAGAGCCACAGA
SEMA3D_p07	TACACGACATGCGAGAAATTTACACGACATGCGAGAAATTGCCACAGATCTTGCATTAAGTTGCCCTCTA
SEMA3D_p08	TACACGACATGCGAGAAATTTACACGACATGCGAGAAATTCCCTCTAATCACAGGGTTTTCTCACAGACT
SEMA3D_p09	TACACGACATGCGAGAAATTTACACGACATGCGAGAAATTGCTGCCTTCCATGTGAGGAAGTGACTAATT
SEMA3D_p10	TACACGACATGCGAGAAATTTACACGACATGCGAGAAATTGGCAAAACAGAAGAAGGCTAAGGGTTCTGT
SEMA3D_p11	TACACGACATGCGAGAAATTTACACGACATGCGAGAAATTCAGGAAACACACCATGCATATTCAGAGGGA
SEMA3D_p12	TACACGACATGCGAGAAATTTACACGACATGCGAGAAATTGGGGATATGAGTTTTCCCCAAAGCCAGAAT
SEMA3D_p13	TACACGACATGCGAGAAATTTACACGACATGCGAGAAATTGCATGCCTTCCCATCAGGATGCATTATACA
SEMA3D_p14	TACACGACATGCGAGAAATTTACACGACATGCGAGAAATTCTCTCTGTGAACCTGTTACTCCTGACTAGT
SEMA3D_p15	TACACGACATGCGAGAAATTTACACGACATGCGAGAAATTCCTGACTAGTCAATAGAAATCCTGGGGGAA
SEMA3D_p16	TACACGACATGCGAGAAATTTACACGACATGCGAGAAATTCTGGGGGAAACATTAGTGCCCTTCAGTAAA
SEMA3D_p17	TACACGACATGCGAGAAATTTACACGACATGCGAGAAATTGTGGCCAGAAAGAAATAATGCACCTCTCCA
SEMA3D_p18	TACACGACATGCGAGAAATTTACACGACATGCGAGAAATTGAGTGAATGGCTCACTGAGAAAGTTCCTGT
SEMA3D_p19	TACACGACATGCGAGAAATTTACACGACATGCGAGAAATTCTACCACAAGGTAGCTGGTTCTCAATAGGA
SEMA3D_p20	TACACGACATGCGAGAAATTTACACGACATGCGAGAAATTCACTATCAAATTCGGGGCTTGCTTAGCTCA
SEMA3D_p21	TACACGACATGCGAGAAATTTACACGACATGCGAGAAATTGTGCCTTAGCAAAACTCCATGGGAAGCATT
SEMA3D_p22	TACACGACATGCGAGAAATTTACACGACATGCGAGAAATTAGAAAACTACGTGGCTACAGCTCTAGGGAG
SEMA3D_p23	TACACGACATGCGAGAAATTTACACGACATGCGAGAAATTCCAGGTCTCTGTGATGTCTTCGATTTCGTT
SEMA3D_p24	TACACGACATGCGAGAAATTTACACGACATGCGAGAAATTTCATTTCCTGCATGTGCTTCCACTTTGGGC
SEMA3D_p25	TACACGACATGCGAGAAATTTACACGACATGCGAGAAATTGCTGAAGTTTGGGCTGCTAAGGATTTGGAT
SEMA3D_p26	TACACGACATGCGAGAAATTTACACGACATGCGAGAAATTATCTCAACCGTGACTCAGCCAATAGATCCT
SEMA3D_p27	TACACGACATGCGAGAAATTTACACGACATGCGAGAAATTAATAGATCCTTGACCTTCCCCTCCTCATGC
SEMA3D_p28	TACACGACATGCGAGAAATTTACACGACATGCGAGAAATTCTGCCCTCTGGGTATTTTCCATCTGTTCAT
SEMA3D_p29	TACACGACATGCGAGAAATTTACACGACATGCGAGAAATTACTATGGTGTGGATGAAAGTGTGCTCCTGG
SEMA3D_p30	TACACGACATGCGAGAAATTTACACGACATGCGAGAAATTGGGCTTTGCAGTAATACATCCCAGAATCCT
FZD1_p01	CTCGTATTTGACCGTACACGCTCGTATTTGACCGTACACGGGCCAAACCCATACCAGGTTTTAGACACTA
FZD1_p02	CTCGTATTTGACCGTACACGCTCGTATTTGACCGTACACGAACCACATCTTTCCATGACGCTGGCCAAAC
FZD1_p03	CTCGTATTTGACCGTACACGCTCGTATTTGACCGTACACGCCCACACAAAGCTTCATGCTTCTTCCCAAA
FZD1_p04	CTCGTATTTGACCGTACACGCTCGTATTTGACCGTACACGCCATATCTTCAGTCTCTTCCAACCCACACA
FZD1_p05	CTCGTATTTGACCGTACACGCTCGTATTTGACCGTACACGGGTTGCCAGGCATCCGTATGCAATTAGAAT
FZD1_p06	CTCGTATTTGACCGTACACGCTCGTATTTGACCGTACACGTGTCTCATTCTCAAAGGCAAGGTTGCCAGG
FZD1_p07	CTCGTATTTGACCGTACACGCTCGTATTTGACCGTACACGCGGTAAAATCTAAGCGCAGGCTGTCTCATT
FZD1_p08	CTCGTATTTGACCGTACACGCTCGTATTTGACCGTACACGCTCCTTAACAAAGCTTTCCAGGTGACCTCA
FZD1_p09	CTCGTATTTGACCGTACACGCTCGTATTTGACCGTACACGCCCCCCTCAGAATGTGCTGCTGAATAATAA
FZD1_p10	CTCGTATTTGACCGTACACGCTCGTATTTGACCGTACACGTATTGGTGGTGTGAATTGTTCCCCCCTCAG
FZD1_p11	CTCGTATTTGACCGTACACGCTCGTATTTGACCGTACACGGCTATCTCCCCGTCAATTATTCCACCTTCT
FZD1_p12	CTCGTATTTGACCGTACACGCTCGTATTTGACCGTACACGCACACATTTTCCCTTTAGCATGCATGCCCA
FZD1_p13	CTCGTATTTGACCGTACACGCTCGTATTTGACCGTACACGGCACACAGGATTTAATGCAGTAGACCTGCA
FZD1_p14	CTCGTATTTGACCGTACACGCTCGTATTTGACCGTACACGCACTGTGGGATTGGCTATGAGACACCATAA
FZD1_p15	CTCGTATTTGACCGTACACGCTCGTATTTGACCGTACACGCCAGACACGTCCTATTTTGCCACCAGTATT
FZD1_p16	CTCGTATTTGACCGTACACGCTCGTATTTGACCGTACACGCCAAGTAGCCTTATGGTTTTCCAGACACGT
FZD1_p17	CTCGTATTTGACCGTACACGCTCGTATTTGACCGTACACGCAGCAATGCTAATGGGACAGTATCCCAAGT
FZD1_p18	CTCGTATTTGACCGTACACGCTCGTATTTGACCGTACACGCTGTGAGGGGGGAAATTGACCCCAATTTAT
FZD1_p19	CTCGTATTTGACCGTACACGCTCGTATTTGACCGTACACGGTCCCCACAAAGCTTAAGTGGAAAACTGCT
FZD1_p20	CTCGTATTTGACCGTACACGCTCGTATTTGACCGTACACGCGTGTTTGACACTGGCTGGCTCTGAAATTA
FZD1_p21	CTCGTATTTGACCGTACACGCTCGTATTTGACCGTACACGAAGCTGAAAAAATCCGGCCCGGCTCTTTTG
FZD1_p22	CTCGTATTTGACCGTACACGCTCGTATTTGACCGTACACGCTGACAAGTGACTACCATAGGACAAGCTGA
FZD1_p23	CTCGTATTTGACCGTACACGCTCGTATTTGACCGTACACGAGACAAAAGGACCAGGCCAGTAAACTCAGG
FZD1_p24	CTCGTATTTGACCGTACACGCTCGTATTTGACCGTACACGCAGAAGGCTTCAGTACTTACAGTGGAGACA
FZD1_p25	CTCGTATTTGACCGTACACGCTCGTATTTGACCGTACACGGGCCACCAACTCTTCATTGTAGTCTCCTTT
FZD1_p26	CTCGTATTTGACCGTACACGCTCGTATTTGACCGTACACGCTGCGGCCACTCAAGTCCTGAAATGATTTA
FZD1_p27	CTCGTATTTGACCGTACACGCTCGTATTTGACCGTACACGAAACATGCTATCAGGGACAGTGATCTGCGG
FZD1_p28	CTCGTATTTGACCGTACACGCTCGTATTTGACCGTACACGCTCTCAGGCCCCAGTTACACAGACTATTAT
FZD1_p29	CTCGTATTTGACCGTACACGCTCGTATTTGACCGTACACGGTCCACCTCTAGACATACGTACGACTACAT
FZD1_p30	CTCGTATTTGACCGTACACGCTCGTATTTGACCGTACACGTCAATGACAATATCACCAGCGTCCACCTCT
PLXNA4_p01	GACAAATTACTGCGGACGACGACAAATTACTGCGGACGACTTCAGCTTGCCACTTTTGGTGCCCACAAAG
PLXNA4_p02	GACAAATTACTGCGGACGACGACAAATTACTGCGGACGACCAAAGGCCAGAGAGTGGTTCTTGTAGACAT
PLXNA4_p03	GACAAATTACTGCGGACGACGACAAATTACTGCGGACGACTAGACATATGCGATGACAGACGTCATGCGG
PLXNA4_p04	GACAAATTACTGCGGACGACGACAAATTACTGCGGACGACCATGTCCAGGCCACAGAAGTTATCGTCAAT
PLXNA4_p05	GACAAATTACTGCGGACGACGACAAATTACTGCGGACGACTATCGTCAATGGTTAAGAGCGCACTGCTGC
PLXNA4_p06	GACAAATTACTGCGGACGACGACAAATTACTGCGGACGACCCGCTCCTTAATGCGGTCATTTATCTGCTT
PLXNA4_p07	GACAAATTACTGCGGACGACGACAAATTACTGCGGACGACATCTGCTTCAAGATGAAGATGCACAGGGCC
PLXNA4_p08	GACAAATTACTGCGGACGACGACAAATTACTGCGGACGACAGGGCCGACTCATCCAGGGATTTCATTTTC
PLXNA4_p09	GACAAATTACTGCGGACGACGACAAATTACTGCGGACGACTTCATTTTCCGCTTCTGGCCCTTGGAGAAG
PLXNA4_p10	GACAAATTACTGCGGACGACGACAAATTACTGCGGACGACTGAAGAGCAGGTCATCATCTGGATGGACTC
PLXNA4_p11	GACAAATTACTGCGGACGACGACAAATTACTGCGGACGACACATAGGAGTTGAAGGCTGTGTCCTCCTTG
PLXNA4_p12	GACAAATTACTGCGGACGACGACAAATTACTGCGGACGACTTGGATGTATACACCTGCTCCTTGGTGGTG
PLXNA4_p13	GACAAATTACTGCGGACGACGACAAATTACTGCGGACGACCCATCTCAGGTTGGAGGGTCAAAAAGTAGA
PLXNA4_p14	GACAAATTACTGCGGACGACGACAAATTACTGCGGACGACTCAAAGTCAGGGATGATGGTGAAGGTGTCC
PLXNA4_p15	GACAAATTACTGCGGACGACGACAAATTACTGCGGACGACAGGTGTCCGAAGGGATCTTAATCATCGAGG
PLXNA4_p16	GACAAATTACTGCGGACGACGACAAATTACTGCGGACGACATCATCGAGGCCACGAACTCATCATGGAAG
PLXNA4_p17	GACAAATTACTGCGGACGACGACAAATTACTGCGGACGACATCATGGAAGACGTACGCGAACATGCCATC
PLXNA4_p18	GACAAATTACTGCGGACGACGACAAATTACTGCGGACGACTTTCCGGCTGGAGATGGTGGGAAAATACTC
PLXNA4_p19	GACAAATTACTGCGGACGACGACAAATTACTGCGGACGACAACAGCTTGTCATCCAGGTTGCTGTAGGAG
PLXNA4_p20	GACAAATTACTGCGGACGACGACAAATTACTGCGGACGACTGTAGGAGACGATCACTCCAAAGACTGAGC
PLXNA4_p21	GACAAATTACTGCGGACGACGACAAATTACTGCGGACGACGTTGACACCTGACAGATAGTGCTCCTTCTT
PLXNA4_p22	GACAAATTACTGCGGACGACGACAAATTACTGCGGACGACTTATGATAAGGCTCCCCCAGCTTGAAGAGG
PLXNA4_p23	GACAAATTACTGCGGACGACGACAAATTACTGCGGACGACCCTGTTCTCCTTGTAGTCTATGAGGAGCAT
PLXNA4_p24	GACAAATTACTGCGGACGACGACAAATTACTGCGGACGACTCTTGTTGACATTGTTGGTGGTGGTCAGGG
PLXNA4_p25	GACAAATTACTGCGGACGACGACAAATTACTGCGGACGACACCTTCAGGTCGCTGGAGAGCTTGTAAATC
PLXNA4_p26	GACAAATTACTGCGGACGACGACAAATTACTGCGGACGACTTGTAAATCCGATTGACGGCCCCCAAGTAA
PLXNA4_p27	GACAAATTACTGCGGACGACGACAAATTACTGCGGACGACCCCCAAGTAAATGTGTCCTGTCCTCTCATC
PLXNA4_p28	GACAAATTACTGCGGACGACGACAAATTACTGCGGACGACTCCTCTCATCCACCACCAGGTGATTGAAAC
PLXNA4_p29	GACAAATTACTGCGGACGACGACAAATTACTGCGGACGACAATGTGACAAATGACCGCTGCTTCTGGGAC
PLXNA4_p30	GACAAATTACTGCGGACGACGACAAATTACTGCGGACGACGACTCAGCAATGCAGTCTCCCCTACTTAAA
NRG1_p01	TATGCCTCGTAACTTGGTAGTATGCCTCGTAACTTGGTAGACGGTGAGCAGCGAGTCCTTCTTCAAGCCC
NRG1_p02	TATGCCTCGTAACTTGGTAGTATGCCTCGTAACTTGGTAGTGGCCCCAGGTCCCCAGGCGCACGGTGAGC
NRG1_p03	TATGCCTCGTAACTTGGTAGTATGCCTCGTAACTTGGTAGTCCTTGAGCCTCCCGCAGGAGGGGAAGGCG
NRG1_p04	TATGCCTCGTAACTTGGTAGTATGCCTCGTAACTTGGTAGAAGAAGATGTACCTGCTGTCCTCCTTGAGC
NRG1_p05	TATGCCTCGTAACTTGGTAGTATGCCTCGTAACTTGGTAGTGTTGGCGTCGGGCTCCATGAAGAAGATGT
NRG1_p06	TATGCCTCGTAACTTGGTAGTATGCCTCGTAACTTGGTAGAAGGCGGCCGGCGCGCGGCTGGTGCTGTTG
NRG1_p07	TATGCCTCGTAACTTGGTAGTATGCCTCGTAACTTGGTAGGTCTCCAGAGGGGGGAAAGAGGCTCGGAAG
NRG1_p08	TATGCCTCGTAACTTGGTAGTATGCCTCGTAACTTGGTAGAGCACCCGGCTGACCTCCTTCTTGAGGTTC
NRG1_p09	TATGCCTCGTAACTTGGTAGTATGCCTCGTAACTTGGTAGCCCCCCAACCAAATGATACAGCATCTTACA
NRG1_p10	TATGCCTCGTAACTTGGTAGTATGCCTCGTAACTTGGTAGAAATCTCCATCGGCTCACCTCCAGAAGAAG
NRG1_p11	TATGCCTCGTAACTTGGTAGTATGCCTCGTAACTTGGTAGCCTCAGACATGTCTGGGGAATAAATCTCCA
NRG1_p12	TATGCCTCGTAACTTGGTAGTATGCCTCGTAACTTGGTAGTTTTCTCTGAGTTGAGGCAACCTCTCAGGC
NRG1_p13	TATGCCTCGTAACTTGGTAGTATGCCTCGTAACTTGGTAGCAGGATGGGGACAATGCAGATTTTCTCTGA
NRG1_p14	TATGCCTCGTAACTTGGTAGTATGCCTCGTAACTTGGTAGATCTTGTCCACAAATACCCACTTGAGGCCG
NRG1_p15	TATGCCTCGTAACTTGGTAGTATGCCTCGTAACTTGGTAGGGGTCAAGGTGAGTAGGAGAGTCATATTCA
NRG1_p16	TATGCCTCGTAACTTGGTAGTATGCCTCGTAACTTGGTAGAGAGAAATAATAGGGTCCTGGCCTAACCCC
NRG1_p17	TATGCCTCGTAACTTGGTAGTATGCCTCGTAACTTGGTAGTAGAGACAGGTGAAGTGTATGCCTCAGACG
NRG1_p18	TATGCCTCGTAACTTGGTAGTATGCCTCGTAACTTGGTAGCTCACTTTCAGATTGAGCCCTAGAGACAGG
NRG1_p19	TATGCCTCGTAACTTGGTAGTATGCCTCGTAACTTGGTAGGTCACCTTGCACTGTAACTTGAACCTCACT
NRG1_p20	TATGCCTCGTAACTTGGTAGTATGCCTCGTAACTTGGTAGTCAAAGGAGACAACAGCCTTGTCACCTTGC
NRG1_p21	TATGCCTCGTAACTTGGTAGTATGCCTCGTAACTTGGTAGAAAAATACGATTCTTCGGTGTCGGTGCCGC
NRG1_p22	TATGCCTCGTAACTTGGTAGTATGCCTCGTAACTTGGTAGGCAGTGGACGGCAAGAAAGAAAAGGCAAAA
NRG1_p23	TATGCCTCGTAACTTGGTAGTATGCCTCGTAACTTGGTAGTGTTGTTTGTGGCTGAGTTGCTGACTTGGG
NRG1_p24	TATGCCTCGTAACTTGGTAGTATGCCTCGTAACTTGGTAGGTGAATCCAGGTTGGCACTTGCACAAGTAT
NRG1_p25	TATGCCTCGTAACTTGGTAGTATGCCTCGTAACTTGGTAGTACATCTTGCTCCAGTGAATCCAGGTTGGC
NRG1_p26	TATGCCTCGTAACTTGGTAGTATGCCTCGTAACTTGGTAGGCACATTCTCAGTACATCTTGCTCCAGTGA
NRG1_p27	TATGCCTCGTAACTTGGTAGTATGCCTCGTAACTTGGTAGGACTTTCATGGGCACATTCTCAGTACATCT
NRG1_p28	TATGCCTCGTAACTTGGTAGTATGCCTCGTAACTTGGTAGGTGTGCCTTGTTTCTCCTTAGCTCAGCTAT
NRG1_p29	TATGCCTCGTAACTTGGTAGTATGCCTCGTAACTTGGTAGGATCTGCATGCATTTGGATCTGTGTGCCTT
NRG1_p30	TATGCCTCGTAACTTGGTAGTATGCCTCGTAACTTGGTAGGAAGCCCAAATGGGGAATGGAAGAAGATCT
SDC2_p01	TCTTACATTACGGGAACGGTTCTTACATTACGGGAACGGTTCCTTAGTAGGTGCCTTCTGATAAGCAGCA
SDC2_p02	TCTTACATTACGGGAACGGTTCTTACATTACGGGAACGGTCCACTGCTATTCACAGAACACTGCAGATGT
SDC2_p03	TCTTACATTACGGGAACGGTTCTTACATTACGGGAACGGTGGTAAGGTCAATCTGAGACATGCTGACACA
SDC2_p04	TCTTACATTACGGGAACGGTTCTTACATTACGGGAACGGTCAGAGGAGAGGAAGGGGACAACAGATAAAT
SDC2_p05	TCTTACATTACGGGAACGGTTCTTACATTACGGGAACGGTTTTGGTTTTAAGGGCACAAGAAGGGAGGGC
SDC2_p06	TCTTACATTACGGGAACGGTTCTTACATTACGGGAACGGTCACCATGACAGCTACAAAAGGCATAGGGTT
SDC2_p07	TCTTACATTACGGGAACGGTTCTTACATTACGGGAACGGTCTGTTGCAAATCTGCCCAAAGCTACAGGTA
SDC2_p08	TCTTACATTACGGGAACGGTTCTTACATTACGGGAACGGTGGGTTTGCTGAGGCTTGTCAGTAACTTACA
SDC2_p09	TCTTACATTACGGGAACGGTTCTTACATTACGGGAACGGTGTGGCCAAAGGAATCTGCAGCAACTTCTTA
SDC2_p10	TCTTACATTACGGGAACGGTTCTTACATTACGGGAACGGTGCCGTTAGCAAAGGGGAGATGTACATTTGA
SDC2_p11	TCTTACATTACGGGAACGGTTCTTACATTACGGGAACGGTATCAAACCCACGTCATCCTTGAGAGCAGAC
SDC2_p12	TCTTACATTACGGGAACGGTTCTTACATTACGGGAACGGTGTCTCATCGACAGGCTCTTTGGTCTTGATT
SDC2_p13	TCTTACATTACGGGAACGGTTCTTACATTACGGGAACGGTCCTCTGGCCAATTCAGAAGTGAATCTGGTA
SDC2_p14	TCTTACATTACGGGAACGGTTCTTACATTACGGGAACGGTGCAGCCTTCCAATATCTCTACCTAGACACA
SDC2_p15	TCTTACATTACGGGAACGGTTCTTACATTACGGGAACGGTAAGGTTGCAAACTTCGAAATCCCCTGGCAG
SDC2_p16	TCTTACATTACGGGAACGGTTCTTACATTACGGGAACGGTGCAGGCGTCTGTCTTAATATTGCCATCAGT
SDC2_p17	TCTTACATTACGGGAACGGTTCTTACATTACGGGAACGGTCATCAGGAAAGCCCCATTCAGATCTTTGGA
SDC2_p18	TCTTACATTACGGGAACGGTTCTTACATTACGGGAACGGTGGCCTAAGCCTTAGATACCAACATCAGGAA
SDC2_p19	TCTTACATTACGGGAACGGTTCTTACATTACGGGAACGGTCCCTGTAACGTGAGCTACTGTAGTCCATTT
SDC2_p20	TCTTACATTACGGGAACGGTTCTTACATTACGGGAACGGTATTTTAACACACAGAGCCTCCCTGCCTACC
SDC2_p21	TCTTACATTACGGGAACGGTTCTTACATTACGGGAACGGTCACTTCAATCCTAAAGCAGTGAGACCCTCA
SDC2_p22	TCTTACATTACGGGAACGGTTCTTACATTACGGGAACGGTCAGGCATCACTCTTTCCAGCCACTTCAATC
SDC2_p23	TCTTACATTACGGGAACGGTTCTTACATTACGGGAACGGTACAGTACCCTCATAACTCCATCTCCTTCCC
SDC2_p24	TCTTACATTACGGGAACGGTTCTTACATTACGGGAACGGTTAGTACAGAAAGTACCAGCCACAGTACCCT
SDC2_p25	TCTTACATTACGGGAACGGTTCTTACATTACGGGAACGGTCTTCTTCTGACTTGGACGGCTCACAGTTTA
SDC2_p26	TCTTACATTACGGGAACGGTTCTTACATTACGGGAACGGTCTGTAAGTGATGGGGCAGGAATCTGAGAAT
SDC2_p27	TCTTACATTACGGGAACGGTTCTTACATTACGGGAACGGTGCGTGGCTTTAGAAAGCTAGGCTATCGTTT
SDC2_p28	TCTTACATTACGGGAACGGTTCTTACATTACGGGAACGGTTTCCTACCCTCTGTAATTGAGGGACACAGC
SDC2_p29	TCTTACATTACGGGAACGGTTCTTACATTACGGGAACGGTCACAGTTAGAGGTATACCCATTCCTACCCT
SDC2_p30	TCTTACATTACGGGAACGGTTCTTACATTACGGGAACGGTGGCACGGATATTCCCAGCAGTTGTTATTCT
SEMA6B_p01	ATTGATAGACGATCCAGACGATTGATAGACGATCCAGACGACGTTACCAGCAGGTTCACCGACACCAGCC
SEMA6B_p02	ATTGATAGACGATCCAGACGATTGATAGACGATCCAGACGAGTCCTGTGCAGTCCCCTAAGCCTGAGGTG
SEMA6B_p03	ATTGATAGACGATCCAGACGATTGATAGACGATCCAGACGACACGTCCTGCTCAAAGGCGGCTCTGGTGC
SEMA6B_p04	ATTGATAGACGATCCAGACGATTGATAGACGATCCAGACGTAGGGGTCCTGACTGCCGATACAGTTCTTC
SEMA6B_p05	ATTGATAGACGATCCAGACGATTGATAGACGATCCAGACGCTGACTGCCGATACAGTTCCTAGAGCAGAC
SEMA6B_p06	ATTGATAGACGATCCAGACGATTGATAGACGATCCAGACGACTGCCGATACAGTTCCTAGAGCAGACCAG
SEMA6B_p07	ATTGATAGACGATCCAGACGATTGATAGACGATCCAGACGACAGTTCTTCATACACCCCGAGTACTGCTG
SEMA6B_p08	ATTGATAGACGATCCAGACGATTGATAGACGATCCAGACGTAGAGCAGACTTCATACACCCCGAGTACTG
SEMA6B_p09	ATTGATAGACGATCCAGACGATTGATAGACGATCCAGACGAGTACTGCTGGCAGCGAGCCACAGGCACTC
SEMA6B_p10	ATTGATAGACGATCCAGACGATTGATAGACGATCCAGACGAAGCTGCGTCCAGCTCCAAGCTCAGCAGCC
SEMA6B_p11	ATTGATAGACGATCCAGACGATTGATAGACGATCCAGACGTAGGTCTCAAACTCCTCCAGGAAGACACTG
SEMA6B_p12	ATTGATAGACGATCCAGACGATTGATAGACGATCCAGACGAAGACACTGAGCCCAGACGTCCCTGAGGTG
SEMA6B_p13	ATTGATAGACGATCCAGACGATTGATAGACGATCCAGACGTGGCATTGGGCCGGACGAGGAACTTGAGGA
SEMA6B_p14	ATTGATAGACGATCCAGACGATTGATAGACGATCCAGACGAACTTGAGGACCGTCCCCGCCTCAGAACCC
SEMA6B_p15	ATTGATAGACGATCCAGACGATTGATAGACGATCCAGACGTCAGAACCCAGGAAGACAACGGTCTGGTTG
SEMA6B_p16	ATTGATAGACGATCCAGACGATTGATAGACGATCCAGACGACTCGAGTCAGCTGGTGCCTCATCAGGGTC
SEMA6B_p17	ATTGATAGACGATCCAGACGATTGATAGACGATCCAGACGGTCCATCAGAGGGTGGGTCTTGACAAAGTT
SEMA6B_p18	ATTGATAGACGATCCAGACGATTGATAGACGATCCAGACGTGACAAAGTTGAGGATGTCATCCGGCAAGG
SEMA6B_p19	ATTGATAGACGATCCAGACGATTGATAGACGATCCAGACGAAGGCGCTGGAGGCATTGTACTGCATCCCG
SEMA6B_p20	ATTGATAGACGATCCAGACGATTGATAGACGATCCAGACGTCCAGATGGACTCGGGGGACTTCTGCTCTC
SEMA6B_p21	ATTGATAGACGATCCAGACGATTGATAGACGATCCAGACGTCTGCTCTCGGAAGCGGCCTTCAAACACAG
SEMA6B_p22	ATTGATAGACGATCCAGACGATTGATAGACGATCCAGACGAACACAGCTGCCACCTGTGTCAGGTCAAAG
SEMA6B_p23	ATTGATAGACGATCCAGACGATTGATAGACGATCCAGACGAGGGATGCTGTTGCTGGGCGTGGAAAAAAC
SEMA6B_p24	ATTGATAGACGATCCAGACGATTGATAGACGATCCAGACGTGACAGCCTGCAGCACGTTGAAGTAGAAAT
SEMA6B_p25	ATTGATAGACGATCCAGACGATTGATAGACGATCCAGACGAAGTAGAAATGGGAGTCTCCGGGTACAGAG
SEMA6B_p26	ATTGATAGACGATCCAGACGATTGATAGACGATCCAGACGTTCAGGAAGGACGTCCACTGCTTCTCCAGC
SEMA6B_p27	ATTGATAGACGATCCAGACGATTGATAGACGATCCAGACGTCCCACGTCGTTCTTGCACACTCGGGCCAC
SEMA6B_p28	ATTGATAGACGATCCAGACGATTGATAGACGATCCAGACGGGGACACCACCACCTTCTCCAGGTAGTTAA
SEMA6B_p29	ATTGATAGACGATCCAGACGATTGATAGACGATCCAGACGAGGTAGTTAAACTCCATCGCAATCTCCCGG
SEMA6B_p30	ATTGATAGACGATCCAGACGATTGATAGACGATCCAGACGATCTCCCGGAAGAAGAAGTAGACATGGCTG
SEMA6B_p31	ATTGATAGACGATCCAGACGATTGATAGACGATCCAGACGCGCATGGACAAAGTAAGGCTCTTTGAACCA
SEMA6B_p32	ATTGATAGACGATCCAGACGATTGATAGACGATCCAGACGTGAACCACTTGGAGTCATGTTTCACGGTGC
SEMA6B_p33	ATTGATAGACGATCCAGACGATTGATAGACGATCCAGACGCGAGGCTGCGGTAGATGACAGCATCAATGG
SEMA6B_p34	ATTGATAGACGATCCAGACGATTGATAGACGATCCAGACGGCATCAATGGCTAGGAAGTCGGTAACAGTA
SEMA6B_p35	ATTGATAGACGATCCAGACGATTGATAGACGATCCAGACGTAACAGTAGCTGTGAAGAGCATCCCGTCAG
SEMA6B_p36	ATTGATAGACGATCCAGACGATTGATAGACGATCCAGACGTCAGAGAAGAGGGCAACATTGGCGTGCTTG
SEMA6B_p37	ATTGATAGACGATCCAGACGATTGATAGACGATCCAGACGTTGTCTCCGACGGGCTGCAGGGTGTCTATG
SEMA6B_p38	ATTGATAGACGATCCAGACGATTGATAGACGATCCAGACGATGCTGTAGTTGGCGCACACCGGGTTGAAG
SEMA6B_p39	ATTGATAGACGATCCAGACGATTGATAGACGATCCAGACGTTGAAGGCGTTGGAACCGCACACAAAGAGC
SEMA6B_p40	ATTGATAGACGATCCAGACGATTGATAGACGATCCAGACGAGCAGCACCTTTACGAAGTTTCGACACTCG
SEMA6B_p41	ATTGATAGACGATCCAGACGATTGATAGACGATCCAGACGCTGTTTGCCCTTCATCCGACACACGTTTAT
SEMA6B_p42	ATTGATAGACGATCCAGACGATTGATAGACGATCCAGACGACACGTTTATGTCGCTGGGGTTAGATCTCC
SEMA6B_p43	ATTGATAGACGATCCAGACGATTGATAGACGATCCAGACGTTAGATCTCCAGGTCAGCTTCCTCTGGTAC
SEMA6B_p44	ATTGATAGACGATCCAGACGATTGATAGACGATCCAGACGTAGAGGTTGTCCCTGTCCCCAATGAACAGC
SEMA6B_p45	ATTGATAGACGATCCAGACGATTGATAGACGATCCAGACGAATGAACAGCGTCCTGTTGACCCGCAGGAC
SEMA6B_p46	ATTGATAGACGATCCAGACGATTGATAGACGATCCAGACGTGGATGTTGAGGTCGTCAGCACCTTCTGCG
SEMA6B_p47	ATTGATAGACGATCCAGACGATTGATAGACGATCCAGACGACAAACACGGGATAGTGGTTCAGGTAGTCC
SEMA6B_p48	ATTGATAGACGATCCAGACGATTGATAGACGATCCAGACGGAGGAGGTGACGCCAGAAAGGGGTACAGTC
SEMA6A_p01	TGCCCAAGCTTCCGGAATTTTGCCCAAGCTTCCGGAATTTTTTTGCAGGTTGGAACGCAAACCCAGTCTG
SEMA6A_p02	TGCCCAAGCTTCCGGAATTTTGCCCAAGCTTCCGGAATTTCACGTCCCGTGAAGTTGTGGACAAAATGTT
SEMA6A_p03	TGCCCAAGCTTCCGGAATTTTGCCCAAGCTTCCGGAATTTTTCAGTTTCTGTTCACCTCTGTGCGTGTGT
SEMA6A_p04	TGCCCAAGCTTCCGGAATTTTGCCCAAGCTTCCGGAATTTGTGCGTGTGTGTGTATGTGTTGTGTGCATG
SEMA6A_p05	TGCCCAAGCTTCCGGAATTTTGCCCAAGCTTCCGGAATTTGGGGTAGGTATGTGCTTTTGGCTCATGTTT
SEMA6A_p06	TGCCCAAGCTTCCGGAATTTTGCCCAAGCTTCCGGAATTTAAGTCTTTTGTGGGTCCGACCTGTTGTAGG
SEMA6A_p07	TGCCCAAGCTTCCGGAATTTTGCCCAAGCTTCCGGAATTTAGTGAAGGAAGAGAATGAAGGTGAGTCCCC
SEMA6A_p08	TGCCCAAGCTTCCGGAATTTTGCCCAAGCTTCCGGAATTTTCCCCCTGGGATTATGTACACGCATCATTG
SEMA6A_p09	TGCCCAAGCTTCCGGAATTTTGCCCAAGCTTCCGGAATTTCGCATCATTGGGCTTCATGGATGTGGAAAG
SEMA6A_p10	TGCCCAAGCTTCCGGAATTTTGCCCAAGCTTCCGGAATTTATGTGGAAAGGGGAGCAAAGGATGGTTTGG
SEMA6A_p11	TGCCCAAGCTTCCGGAATTTTGCCCAAGCTTCCGGAATTTGGTGAGAGGAATTGGAGGAGTTAGTGTTGT
SEMA6A_p12	TGCCCAAGCTTCCGGAATTTTGCCCAAGCTTCCGGAATTTTTGTTTCTTTTGAGAGTGGTGGCCTGGTGG
SEMA6A_p13	TGCCCAAGCTTCCGGAATTTTGCCCAAGCTTCCGGAATTTAGTTCGTGGGGTAGCTCCTCTTATAGTCAA
SEMA6A_p14	TGCCCAAGCTTCCGGAATTTTGCCCAAGCTTCCGGAATTTTTATAGTCAACCCCGTAGGAAGAGGAGTGG
SEMA6A_p15	TGCCCAAGCTTCCGGAATTTTGCCCAAGCTTCCGGAATTTGACTCTTGCTGCTGAGATGTTCCTTGATGG
SEMA6A_p16	TGCCCAAGCTTCCGGAATTTTGCCCAAGCTTCCGGAATTTTCCTTGATGGTCTTATACTCCAGTGTGGCG
SEMA6A_p17	TGCCCAAGCTTCCGGAATTTTGCCCAAGCTTCCGGAATTTATTGATGAGGTTCTGGTTCCTCTCCCACTC
SEMA6A_p18	TGCCCAAGCTTCCGGAATTTTGCCCAAGCTTCCGGAATTTTGCTTTAATGAGCATCTTGGCCGTGTTGCC
SEMA6A_p19	TGCCCAAGCTTCCGGAATTTTGCCCAAGCTTCCGGAATTTTGGGTCTTTGGATTGAGTGTCCCCAAAGAG
SEMA6A_p20	TGCCCAAGCTTCCGGAATTTTGCCCAAGCTTCCGGAATTTTCGTGGCCTTTGAGGTAACTTTCCCGAATC
SEMA6A_p21	TGCCCAAGCTTCCGGAATTTTGCCCAAGCTTCCGGAATTTGGCCTTTGAGGTAACTTTCCCGAATCACTC
SEMA6A_p22	TGCCCAAGCTTCCGGAATTTTGCCCAAGCTTCCGGAATTTTTCCCGAATCACTCCCTTCTTGTCTTGGTG
SEMA6A_p23	TGCCCAAGCTTCCGGAATTTTGCCCAAGCTTCCGGAATTTCGAATCACTCCATTCAGTGCCACAAAGGAA
SEMA6A_p24	TGCCCAAGCTTCCGGAATTTTGCCCAAGCTTCCGGAATTTGGAATGCCCATTCAGTGCCACAAAGGAATT
SEMA6A_p25	TGCCCAAGCTTCCGGAATTTTGCCCAAGCTTCCGGAATTTAAAGGAATTGTGACAGTCCCCCAGACCATC
SEMA6A_p26	TGCCCAAGCTTCCGGAATTTTGCCCAAGCTTCCGGAATTTACCATCTGTATTGCCACGCTCTATGTCCTG
SEMA6A_p27	TGCCCAAGCTTCCGGAATTTTGCCCAAGCTTCCGGAATTTCTATGTCCTGCTCAAAAGTCAGTCTGCTGT
SEMA6A_p28	TGCCCAAGCTTCCGGAATTTTGCCCAAGCTTCCGGAATTTAGTCTGCTGTTGGGTGATAAATGGCTGCAG
SEMA6A_p29	TGCCCAAGCTTCCGGAATTTTGCCCAAGCTTCCGGAATTTGGCACCACCTTCCTTTATCCATCCACAATA
SEMA6A_p30	TGCCCAAGCTTCCGGAATTTTGCCCAAGCTTCCGGAATTTCAATATGGGTCTCTGGAGGCAATACAGGTT
SEMA6A_p31	TGCCCAAGCTTCCGGAATTTTGCCCAAGCTTCCGGAATTTTTTTACACTTCCCATGTCGTTCACACCGGC
SEMA6A_p32	TGCCCAAGCTTCCGGAATTTTGCCCAAGCTTCCGGAATTTGGAACCTTTATCACACAGGTAGAGAACGCA
SEMA6A_p33	TGCCCAAGCTTCCGGAATTTTGCCCAAGCTTCCGGAATTTAACATACAGAGAGCTGCTTGCTCTGTCCAG
SEMA6A_p34	TGCCCAAGCTTCCGGAATTTTGCCCAAGCTTCCGGAATTTCCTTTTGTCTTCGACTCCATCATAGCTGCA
SEMA6A_p35	TGCCCAAGCTTCCGGAATTTTGCCCAAGCTTCCGGAATTTCTCATCTCCTCCAGGAAAAGGCTGTCATTT
SEMA6A_p36	TGCCCAAGCTTCCGGAATTTTGCCCAAGCTTCCGGAATTTCCCTTCTCTGATCCCAGAAAAACCACAGTG
SEMA6A_p37	TGCCCAAGCTTCCGGAATTTTGCCCAAGCTTCCGGAATTTAACCACAGTGTGATTCTGATATGGCCCAGC
SEMA6A_p38	TGCCCAAGCTTCCGGAATTTTGCCCAAGCTTCCGGAATTTGTGTCCACTGCAATTTTGGTAAGGCGGTAT
SEMA6A_p39	TGCCCAAGCTTCCGGAATTTTGCCCAAGCTTCCGGAATTTAAGGCGGTATCTGACCATTGTTCTCAGGAA
SEMA6A_p40	TGCCCAAGCTTCCGGAATTTTGCCCAAGCTTCCGGAATTTTTCTCAGGAACCATGGCCTGTTGAAGATGG
SEMA6A_p41	TGCCCAAGCTTCCGGAATTTTGCCCAAGCTTCCGGAATTTGGTGCGTCTTGATGAAGTTCAGGGTATCAT
SEMA6A_p42	TGCCCAAGCTTCCGGAATTTTGCCCAAGCTTCCGGAATTTGTATCATCAGGGAACTCATTGGAGGTTGCA
SEMA6A_p43	TGCCCAAGCTTCCGGAATTTTGCCCAAGCTTCCGGAATTTTTTCTAAGGAGGATGAGCCAGCACAGCAAC
SEMA6A_p44	TGCCCAAGCTTCCGGAATTTTGCCCAAGCTTCCGGAATTTTTCATCAGGAACTGGTGTCCAGGTGGAATC
SEMA6A_p45	TGCCCAAGCTTCCGGAATTTTGCCCAAGCTTCCGGAATTTGGAGACTTCTGTTCCTTGAATCTCCCAGTA
SEMA6A_p46	TGCCCAAGCTTCCGGAATTTTGCCCAAGCTTCCGGAATTTTCAAGCATGTCATAGGCACAGACTGCAGAC
SEMA6A_p47	TGCCCAAGCTTCCGGAATTTTGCCCAAGCTTCCGGAATTTGACCCAGGGATGCTGTTATAAGGTGTAGAA
SEMA6A_p48	TGCCCAAGCTTCCGGAATTTTGCCCAAGCTTCCGGAATTTTAGAAAACGTTGCCAGGACAACATCACGCC

## Sheet: 11 smFISH encoding probes
Name	Sequence
GJA5_p01	GACATCCAGGCGCGGACAACgtgctacttgacgaaccggcTGCCCACGCTTTTTGCTCTTGAGCCTGTCAGTTGTTCCTCgtgctacttgacgaaccggcGTGCTACTTGACGAACCGGCtctttggcgcgatgcacaag
GJA5_p02	GACATCCAGGCGCGGACAACaaacatcgtcacgattagccTCCGTGGGCTTCTTCACACTCTGGCTGCTTCTTCTCCAACaaacatcgtcacgattagccAAACATCGTCACGATTAGCCtctttggcgcgatgcacaag
GJA5_p03	GACATCCAGGCGCGGACAACgtgctacttgacgaaccggcATCTTGGCACAGCCAGGGAACAGATGCCAAAACTTCTGCTgtgctacttgacgaaccggcGTGCTACTTGACGAACCGGCtctttggcgcgatgcacaag
GJA5_p04	GACATCCAGGCGCGGACAACaaacatcgtcacgattagccGTCGAGTGCTTGTGTACTTCCTCCAGGAAATTTCCCAGGAaaacatcgtcacgattagccAAACATCGTCACGATTAGCCtctttggcgcgatgcacaag
GJA5_p05	GACATCCAGGCGCGGACAACgtgctacttgacgaaccggcGCTGTGCCCAGCACGAGCATACGGAATATGAAGAGGACAGgtgctacttgacgaaccggcGTGCTACTTGACGAACCGGCtctttggcgcgatgcacaag
GJA5_p06	GACATCCAGGCGCGGACAACaaacatcgtcacgattagccCCGGAAATCAGCCTGCTCATCCCCCCAGGAAGACTCAGCAaaacatcgtcacgattagccAAACATCGTCACGATTAGCCtctttggcgcgatgcacaag
GJA5_p07	GACATCCAGGCGCGGACAACgtgctacttgacgaaccggcCGTAGCAGACATTCTGGCAGCCAGGCTGAATCGTATCACAgtgctacttgacgaaccggcGTGCTACTTGACGAACCGGCtctttggcgcgatgcacaag
GJA5_p08	GACATCCAGGCGCGGACAACaaacatcgtcacgattagccAGCACCCAGTAGCGAATGTGGGAGATGGGGAAAGCCTGGTaaacatcgtcacgattagccAAACATCGTCACGATTAGCCtctttggcgcgatgcacaag
GJA5_p09	GACATCCAGGCGCGGACAACgtgctacttgacgaaccggcCATGTACACCAGAGAGGGCGTGGAGACGAAGATGATCTGCgtgctacttgacgaaccggcGTGCTACTTGACGAACCGGCtctttggcgcgatgcacaag
GJA5_p10	GACATCCAGGCGCGGACAACaaacatcgtcacgattagccTGCGCTTCTCCTGCATGCGCACAGTGTGCATGGCGTGGCCaaacatcgtcacgattagccAAACATCGTCACGATTAGCCtctttggcgcgatgcacaag
GJA5_p11	GACATCCAGGCGCGGACAACgtgctacttgacgaaccggcGAGCCCCGGACCTCTTTGGCCCTCTCGGCCTCCCGTAGCTgtgctacttgacgaaccggcGTGCTACTTGACGAACCGGCtctttggcgcgatgcacaag
GJA5_p12	GACATCCAGGCGCGGACAACaaacatcgtcacgattagccCAGTTCTGCCTTCTCTGCCACCGGGTACTCGTAAGAGCCAaaacatcgtcacgattagccAAACATCGTCACGATTAGCCtctttggcgcgatgcacaag
GJA5_p13	GACATCCAGGCGCGGACAACgtgctacttgacgaaccggcGAGCAGAGTGCCCTGGAGGGCAATCCTTCCATTCCCTTCCgtgctacttgacgaaccggcGTGCTACTTGACGAACCGGCtctttggcgcgatgcacaag
GJA5_p14	GACATCCAGGCGCGGACAACaaacatcgtcacgattagccCCATGGTGGTGCGGATCAGGATGCTGCACACATAGGTGTTaaacatcgtcacgattagccAAACATCGTCACGATTAGCCtctttggcgcgatgcacaag
GJA5_p15	GACATCCAGGCGCGGACAACgtgctacttgacgaaccggcATTCCGTAGATGAAGTACTGGCCCACAATGAAGCCCACCTgtgctacttgacgaaccggcGTGCTACTTGACGAACCGGCtctttggcgcgatgcacaag
GJA5_p16	GACATCCAGGCGCGGACAACaaacatcgtcacgattagccACAGGGACTCCTGCGGCAGACATGCAGGGTGGTCAGGAAGaaacatcgtcacgattagccAAACATCGTCACGATTAGCCtctttggcgcgatgcacaag
GJA5_p17	GACATCCAGGCGCGGACAACgtgctacttgacgaaccggcTCTCTGTGGGCCGGGATACGTAACAGTTGACCGGGTGGGGgtgctacttgacgaaccggcGTGCTACTTGACGAACCGGCtctttggcgcgatgcacaag
GJA5_p18	GACATCCAGGCGCGGACAACaaacatcgtcacgattagccTCAGCCAGGCTAAGGAGGAGGGACAGTGCAGCCACAGCCAaaacatcgtcacgattagccAAACATCGTCACGATTAGCCtctttggcgcgatgcacaag
GJA5_p19	GACATCCAGGCGCGGACAACgtgctacttgacgaaccggcAAATCGCTGTCTGATCTTCTTCCAGCCCAGGTGGTAGAGTgtgctacttgacgaaccggcGTGCTACTTGACGAACCGGCtctttggcgcgatgcacaag
GJA5_p20	GACATCCAGGCGCGGACAACaaacatcgtcacgattagccCAGAAAGCTGGCACTTAGCCATGTGCTGCCGCGGTTTGACaaacatcgtcacgattagccAAACATCGTCACGATTAGCCtctttggcgcgatgcacaag
GJA5_p21	GACATCCAGGCGCGGACAACgtgctacttgacgaaccggcGGGGGTGGTGTGCAGCTCTGGACTATGCCCACAGAGGGGCgtgctacttgacgaaccggcGTGCTACTTGACGAACCGGCtctttggcgcgatgcacaag
GJA5_p22	GACATCCAGGCGCGGACAACaaacatcgtcacgattagccAGGGATTGAAGAATTTTCCCCCAGGGCCATTCTCCAGGCAaaacatcgtcacgattagccAAACATCGTCACGATTAGCCtctttggcgcgatgcacaag
GJA5_p23	GACATCCAGGCGCGGACAACgtgctacttgacgaaccggcAGGTTGTCTGTGTTTTGTTGGGAGGCCATATTATTGCTGAgtgctacttgacgaaccggcGTGCTACTTGACGAACCGGCtctttggcgcgatgcacaag
GJA5_p24	GACATCCAGGCGCGGACAACgtgctacttgacgaaccggcCCTCAGGCTTCTGGCCATAACGAACCTGGATGAAACCTTCgtgctacttgacgaaccggcGTGCTACTTGACGAACCGGCtctttggcgcgatgcacaag
GJA5_p25	GACATCCAGGCGCGGACAACaaacatcgtcacgattagccCCATGGGGAAGGCGGTGACCTGGTGAGACTCCATTGGGCAaaacatcgtcacgattagccAAACATCGTCACGATTAGCCtctttggcgcgatgcacaag
GJA5_p26	GACATCCAGGCGCGGACAACgtgctacttgacgaaccggcGCTGCTGGCCTTACTAAGACGTCGCTTGTCACTATGATAGgtgctacttgacgaaccggcGTGCTACTTGACGAACCGGCtctttggcgcgatgcacaag
GJA5_p27	GACATCCAGGCGCGGACAACaaacatcgtcacgattagccTAAAGGAGGGTCACACTGATAGGTCATCTGACCTTGCCTTaaacatcgtcacgattagccAAACATCGTCACGATTAGCCtctttggcgcgatgcacaag
GJA5_p28	GACATCCAGGCGCGGACAACgtgctacttgacgaaccggcTCTGAGCCTCCTTTGTTCCCACCTGGTCCTGATCCTCCCAgtgctacttgacgaaccggcGTGCTACTTGACGAACCGGCtctttggcgcgatgcacaag
GJA5_p29	GACATCCAGGCGCGGACAACaaacatcgtcacgattagccAGTGAGAAAGCATCAGTTCAGAAGGGACACGTCTTTCCTCaaacatcgtcacgattagccAAACATCGTCACGATTAGCCtctttggcgcgatgcacaag
GJA5_p30	GACATCCAGGCGCGGACAACgtgctacttgacgaaccggcCATTGAGACCCGGGGCTCAAAGGAGCCAAGCAGTGATGACgtgctacttgacgaaccggcGTGCTACTTGACGAACCGGCtctttggcgcgatgcacaag
GJA5_p31	GACATCCAGGCGCGGACAACaaacatcgtcacgattagccCAGAGCCCTGGTTATAGTTTCTAGAATTAATGAGCAACGTaaacatcgtcacgattagccAAACATCGTCACGATTAGCCtctttggcgcgatgcacaag
GJA5_p32	GACATCCAGGCGCGGACAACgtgctacttgacgaaccggcGAACTGCAGTCTGGGTGGGTTGTCACCTCTCTTACTATCCgtgctacttgacgaaccggcGTGCTACTTGACGAACCGGCtctttggcgcgatgcacaag
GJA5_p33	GACATCCAGGCGCGGACAACaaacatcgtcacgattagccAATCTGAAAGGCTTCGTATACTGGGTAGAGGGTGGGGAGGaaacatcgtcacgattagccAAACATCGTCACGATTAGCCtctttggcgcgatgcacaag
GJA5_p34	GACATCCAGGCGCGGACAACgtgctacttgacgaaccggcCTTCCAGGCCAGCTTTTGCCATGCTTCCCTTCTTTCCCTCgtgctacttgacgaaccggcGTGCTACTTGACGAACCGGCtctttggcgcgatgcacaag
GJA5_p35	GACATCCAGGCGCGGACAACaaacatcgtcacgattagccGGTATGTAGAGAGAGAGTCATTCTATCCCTCTGGCTATCCaaacatcgtcacgattagccAAACATCGTCACGATTAGCCtctttggcgcgatgcacaag
GJA5_p36	GACATCCAGGCGCGGACAACgtgctacttgacgaaccggcAAGGAGGTAGGAACTTAGAGAACGCATTTGGTATGCTGCTgtgctacttgacgaaccggcGTGCTACTTGACGAACCGGCtctttggcgcgatgcacaag
GJA5_p37	GACATCCAGGCGCGGACAACaaacatcgtcacgattagccATTGGCTGGGAACTTTGAGCTCTTCCTTGGAGGAGGGAGGaaacatcgtcacgattagccAAACATCGTCACGATTAGCCtctttggcgcgatgcacaag
GJA5_p38	GACATCCAGGCGCGGACAACgtgctacttgacgaaccggcAAGAGCACATATAATGCAAGTTCCTTGATTCATGCTGTCTgtgctacttgacgaaccggcGTGCTACTTGACGAACCGGCtctttggcgcgatgcacaag
GJA5_p39	GACATCCAGGCGCGGACAACaaacatcgtcacgattagccACCACTACTCCGAGGAATGGTCCATGGAGACAACAGATTCaaacatcgtcacgattagccAAACATCGTCACGATTAGCCtctttggcgcgatgcacaag
GJA5_p40	GACATCCAGGCGCGGACAACgtgctacttgacgaaccggcGGCTGCTGGTAAAGTTCCAAGAAGCCCTTTTTAAGGCTGAgtgctacttgacgaaccggcGTGCTACTTGACGAACCGGCtctttggcgcgatgcacaag
GJA5_p41	GACATCCAGGCGCGGACAACaaacatcgtcacgattagccCATTTGCCAGAGGTACATACCAAGGCATTTGTAAAGCTGAaaacatcgtcacgattagccAAACATCGTCACGATTAGCCtctttggcgcgatgcacaag
GJA5_p42	GACATCCAGGCGCGGACAACgtgctacttgacgaaccggcATCACCAAGGTGGGGCATTTGCCAGAGGTACATACCAGGGgtgctacttgacgaaccggcGTGCTACTTGACGAACCGGCtctttggcgcgatgcacaag
GJA5_p43	GACATCCAGGCGCGGACAACaaacatcgtcacgattagccCAGGCTAGGTGTACACCCTAGCAGAAGGAAAGGTTGCAACaaacatcgtcacgattagccAAACATCGTCACGATTAGCCtctttggcgcgatgcacaag
GJA5_p44	GACATCCAGGCGCGGACAACgtgctacttgacgaaccggcTTGTGTGTACAGTGACTCCCTAGCAGGGCTGACACCTGCAgtgctacttgacgaaccggcGTGCTACTTGACGAACCGGCtctttggcgcgatgcacaag
GJA5_p45	GACATCCAGGCGCGGACAACaaacatcgtcacgattagccGCTGCAGGGTGACAGATGTTGGCAGGAATTCCAGTAGAGTaaacatcgtcacgattagccAAACATCGTCACGATTAGCCtctttggcgcgatgcacaag
GJA5_p46	GACATCCAGGCGCGGACAACgtgctacttgacgaaccggcGGAAGGGATGGTTTCTATCATTGGATTGAACTGTAAAGGAgtgctacttgacgaaccggcGTGCTACTTGACGAACCGGCtctttggcgcgatgcacaag
GJA5_p47	GACATCCAGGCGCGGACAACaaacatcgtcacgattagccGGCCTTCAGGGAATGGCTGGGTGAACAGCCAAGGGAGAAAaaacatcgtcacgattagccAAACATCGTCACGATTAGCCtctttggcgcgatgcacaag
GJA5_p48	GACATCCAGGCGCGGACAACgtgctacttgacgaaccggcTCAGGGTTCGAGAGAGGACAACAGCTTCTTGGATATTCCTgtgctacttgacgaaccggcGTGCTACTTGACGAACCGGCtctttggcgcgatgcacaag
GJA5_p49	GACATCCAGGCGCGGACAACaaacatcgtcacgattagccCCTGGGGAAATTCCACTGGCCTCAGTGGCTGATGATCTGGaaacatcgtcacgattagccAAACATCGTCACGATTAGCCtctttggcgcgatgcacaag
GJA5_p50	GACATCCAGGCGCGGACAACgtgctacttgacgaaccggcCCACAAGGGGAATCTGAGAAGTACAATGCTTTCTTTGTTTgtgctacttgacgaaccggcGTGCTACTTGACGAACCGGCtctttggcgcgatgcacaag
GJA5_p51	GACATCCAGGCGCGGACAACaaacatcgtcacgattagccTAGGAGGGGAAAATAGTTTTCCAGTGTTTTCTCTCCATTTaaacatcgtcacgattagccAAACATCGTCACGATTAGCCtctttggcgcgatgcacaag
GJA5_p52	GACATCCAGGCGCGGACAACgtgctacttgacgaaccggcTCCTCTTGGCACTAAGTTGGCAGTCAGCAAAGGAAGTAAAgtgctacttgacgaaccggcGTGCTACTTGACGAACCGGCtctttggcgcgatgcacaag
GJA5_p53	GACATCCAGGCGCGGACAACaaacatcgtcacgattagccGAGAGAGAGATCTGGGGGCCTCCATAGCTGTCATCACACCaaacatcgtcacgattagccAAACATCGTCACGATTAGCCtctttggcgcgatgcacaag
GJA5_p54	GACATCCAGGCGCGGACAACgtgctacttgacgaaccggcGATTCCCCTACTATTTCCTTGCCCCTGCTAAAGCCTCCAGgtgctacttgacgaaccggcGTGCTACTTGACGAACCGGCtctttggcgcgatgcacaag
GJA5_p55	GACATCCAGGCGCGGACAACaaacatcgtcacgattagccTCTGCGCTCTTTAAATAAAGGCCCTGCCAAGAGAGCTGGAaaacatcgtcacgattagccAAACATCGTCACGATTAGCCtctttggcgcgatgcacaag
GJA5_p56	GACATCCAGGCGCGGACAACgtgctacttgacgaaccggcTTGGCAGTCTCATTAGGGGCACTAGGGAGACATAGGAATCgtgctacttgacgaaccggcGTGCTACTTGACGAACCGGCtctttggcgcgatgcacaag
GJA5_p57	GACATCCAGGCGCGGACAACaaacatcgtcacgattagccATACAGAGACCAGGCCAATCCCTGGGGAAGGCAAGGCTTTaaacatcgtcacgattagccAAACATCGTCACGATTAGCCtctttggcgcgatgcacaag
GJA5_p58	GACATCCAGGCGCGGACAACgtgctacttgacgaaccggcCTTCATCCAAAACAACAGCAACCCATTATGGATCCAGTGAgtgctacttgacgaaccggcGTGCTACTTGACGAACCGGCtctttggcgcgatgcacaag
GJA5_p59	GACATCCAGGCGCGGACAACaaacatcgtcacgattagccCCTCTATAAGTCTCAGTTTCCAATTCCAAGCATCGTTTACaaacatcgtcacgattagccAAACATCGTCACGATTAGCCtctttggcgcgatgcacaag
PDGFRB_p01	GACATCCAGGCGCGGACAACagatactcgtcttcgcggatCCTGGGTCCCAGATAGGGCGGGCAGTCACTGCTGGCTGCTagatactcgtcttcgcggatAGATACTCGTCTTCGCGGATtctttggcgcgatgcacaag
PDGFRB_p02	GACATCCAGGCGCGGACAACacgctaatgcttcggagtttGTTGATCTCCTCTCTGGCTCCAAGTTGCTCACAGAGCGATacgctaatgcttcggagtttACGCTAATGCTTCGGAGTTTtctttggcgcgatgcacaag
PDGFRB_p03	GACATCCAGGCGCGGACAACagatactcgtcttcgcggatGGCCGCCCTGGGTCTGGCTGTCTGCGTTGGGCAGGGCGAGagatactcgtcttcgcggatAGATACTCGTCTTCGCGGATtctttggcgcgatgcacaag
PDGFRB_p04	GACATCCAGGCGCGGACAACacgctaatgcttcggagtttCTCCCCAAGCATCCTTCGGGAGGAGCAGAGCCGCCAGAGGacgctaatgcttcggagtttACGCTAATGCTTCGGAGTTTtctttggcgcgatgcacaag
PDGFRB_p05	GACATCCAGGCGCGGACAACagatactcgtcttcgcggatGGGCTGCTGTAGGGGAGAGGAGCGGCCCAGCTTCGCCTCAagatactcgtcttcgcggatAGATACTCGTCTTCGCGGATtctttggcgcgatgcacaag
PDGFRB_p06	GACATCCAGGCGCGGACAACacgctaatgcttcggagtttGCAGGACTGGTGCAGGCTCCTGAAGGCTCAGGAGAACAGAacgctaatgcttcggagtttACGCTAATGCTTCGGAGTTTtctttggcgcgatgcacaag
PDGFRB_p07	GACATCCAGGCGCGGACAACagatactcgtcttcgcggatTGCTGGTCCCAGAGTGGGTAACAGCTGAGTAGAAGGACAGagatactcgtcttcgcggatAGATACTCGTCTTCGCGGATtctttggcgcgatgcacaag
PDGFRB_p08	GACATCCAGGCGCGGACAACacgctaatgcttcggagtttGAAGTCCTCCTTACTGCCCTCTCCCAGTTATCAGAAAGACacgctaatgcttcggagtttACGCTAATGCTTCGGAGTTTtctttggcgcgatgcacaag
PDGFRB_p09	GACATCCAGGCGCGGACAACagatactcgtcttcgcggatGTGGGCACAGTTCCAGGCTCTGGACAGTCACCCCCTCCAGagatactcgtcttcgcggatAGATACTCGTCTTCGCGGATtctttggcgcgatgcacaag
PDGFRB_p10	GACATCCAGGCGCGGACAACacgctaatgcttcggagtttCGGAAGCCGCATGGTGTCCTTGCTGCTGATGGCTTCTGGTacgctaatgcttcggagtttACGCTAATGCTTCGGAGTTTtctttggcgcgatgcacaag
PDGFRB_p11	GACATCCAGGCGCGGACAACagatactcgtcttcgcggatACAGCAGCTCGCCTTTGAGGGCCAGAGCTGGCATCGCACCagatactcgtcttcgcggatAGATACTCGTCTTCGCGGATtctttggcgcgatgcacaag
PDGFRB_p12	GACATCCAGGCGCGGACAACacgctaatgcttcggagtttTGAGAGATCTGTGGTTCCAGAAGTAACAGGAGAGACAGCAacgctaatgcttcggagtttACGCTAATGCTTCGGAGTTTtctttggcgcgatgcacaag
PDGFRB_p13	GACATCCAGGCGCGGACAACagatactcgtcttcgcggatGAGGACAAGCTCTGGCCCCGGGGGTGTGACGACCAGGCCCagatactcgtcttcgcggatAGATACTCGTCTTCGCGGATtctttggcgcgatgcacaag
PDGFRB_p14	GACATCCAGGCGCGGACAACacgctaatgcttcggagtttGCTGAACCCGAGCAGGTCAGAACGAAGGTGCTGGAGACATacgctaatgcttcggagtttACGCTAATGCTTCGGAGTTTtctttggcgcgatgcacaag
PDGFRB_p15	GACATCCAGGCGCGGACAACagatactcgtcttcgcggatCTGTGGGGGCTCCTGGGACATCCGTTCCCACACCACCGGAagatactcgtcttcgcggatAGATACTCGTCTTCGCGGATtctttggcgcgatgcacaag
PDGFRB_p16	GACATCCAGGCGCGGACAACacgctaatgcttcggagtttGCACGCTGGAGAAGGTGCCATCCTGGGCCTTGGCCATTTCacgctaatgcttcggagtttACGCTAATGCTTCGGAGTTTtctttggcgcgatgcacaag
PDGFRB_p17	GACATCCAGGCGCGGACAACagatactcgtcttcgcggatGGTGCAAAAGTATTCTCCCGTGTCTAGCCCAGTGAGGTTGagatactcgtcttcgcggatAGATACTCGTCTTCGCGGATtctttggcgcgatgcacaag
PDGFRB_p18	GACATCCAGGCGCGGACAACacgctaatgcttcggagtttGTTTCCGCTCATCGGTCTCCAGTCCACGGGAGTCATTGTGacgctaatgcttcggagtttACGCTAATGCTTCGGAGTTTtctttggcgcgatgcacaag
PDGFRB_p19	GACATCCAGGCGCGGACAACagatactcgtcttcgcggatAGGAAGCCCACGGTGGGATCTGGCACAAAGATGTAGAGCCagatactcgtcttcgcggatAGATACTCGTCTTCGCGGATtctttggcgcgatgcacaag
PDGFRB_p20	GACATCCAGGCGCGGACAACacgctaatgcttcggagtttTTCCGTGAGAAAGATGAATAGTTCCTCGGCATCATTAGGGacgctaatgcttcggagtttACGCTAATGCTTCGGAGTTTtctttggcgcgatgcacaag
PDGFRB_p21	GACATCCAGGCGCGGACAACagatactcgtcttcgcggatGTGGGTCTGTTACTCGGCATGGAATGGTGATCTCAGTTATagatactcgtcttcgcggatAGATACTCGTCTTCGCGGATtctttggcgcgatgcacaag
PDGFRB_p22	GACATCCAGGCGCGGACAACacgctaatgcttcggagtttGCAACGTCCCCTTTCTTCTCGTGCAGTGTCACCACCAGCTacgctaatgcttcggagtttACGCTAATGCTTCGGAGTTTtctttggcgcgatgcacaag
PDGFRB_p23	GACATCCAGGCGCGGACAACagatactcgtcttcgcggatACCAGAAAAGCCACGTTGGTGATCATAGGGGACAGGCAGTagatactcgtcttcgcggatAGATACTCGTCTTCGCGGATtctttggcgcgatgcacaag
PDGFRB_p24	GACATCCAGGCGCGGACAACacgctaatgcttcggagtttCAATGGTGGTTTTGCAGATGTAGCTTCTGTCCTCAAAGATacgctaatgcttcggagtttACGCTAATGCTTCGGAGTTTtctttggcgcgatgcacaag
PDGFRB_p25	GACATCCAGGCGCGGACAACagatactcgtcttcgcggatCTGTAGACATAGTAGGCATCAGAATCCACCTCCCTGTCCCagatactcgtcttcgcggatAGATACTCGTCTTCGCGGATtctttggcgcgatgcacaag
PDGFRB_p26	GACATCCAGGCGCGGACAACacgctaatgcttcggagtttCACTGCGTTCACAGAGACGTTGATGGATGACACCTGGAGTacgctaatgcttcggagtttACGCTAATGCTTCGGAGTTTtctttggcgcgatgcacaag
PDGFRB_p27	GACATCCAGGCGCGGACAACagatactcgtcttcgcggatACATGAGGGTGATGTTCTCACCCTGGCGGACCACAGTCTGagatactcgtcttcgcggatAGATACTCGTCTTCGCGGATtctttggcgcgatgcacaag
PDGFRB_p28	GACATCCAGGCGCGGACAACacgctaatgcttcggagtttGTCCACTCGAAGTTGACCACCTCATTCCCGATCACAATGCacgctaatgcttcggagtttACGCTAATGCTTCGGAGTTTtctttggcgcgatgcacaag
PDGFRB_p29	GACATCCAGGCGCGGACAACagatactcgtcttcgcggatCACCGGCTCCACCAGCCGCCCACTTTCTTTGCGGGGGTATagatactcgtcttcgcggatAGATACTCGTCTTCGCGGATtctttggcgcgatgcacaag
PDGFRB_p30	GACATCCAGGCGCGGACAACacgctaatgcttcggagtttTGGAGCGGATGTGGTAAGGCATATCCAAGAGGAAGTCAGTacgctaatgcttcggagtttACGCTAATGCTTCGGAGTTTtctttggcgcgatgcacaag
PDGFRB_p31	GACATCCAGGCGCGGACAACagatactcgtcttcgcggatAGGTCCCCGAGTCTTCTAACTCGGCACTGGGGATGTGCAGagatactcgtcttcgcggatAGATACTCGTCTTCGCGGATtctttggcgcgatgcacaag
PDGFRB_p32	GACATCCAGGCGCGGACAACacgctaatgcttcggagtttTCCTGATGGTCATTCACACTCTCCGTCACATTGCAGGTGTacgctaatgcttcggagtttACGCTAATGCTTCGGAGTTTtctttggcgcgatgcacaag
PDGFRB_p33	GACATCCAGGCGCGGACAACagatactcgtcttcgcggatGTAGCCGCTCTCAACCACGGTGATGTTGATGGCCTTTTCAagatactcgtcttcgcggatAGATACTCGTCTTCGCGGATtctttggcgcgatgcacaag
PDGFRB_p34	GACATCCAGGCGCGGACAACacgctaatgcttcggagtttCAGCAAATTGTAGTGTGCCCACCTCTCCCAGGAGCCGCACacgctaatgcttcggagtttACGCTAATGCTTCGGAGTTTtctttggcgcgatgcacaag
PDGFRB_p35	GACATCCAGGCGCGGACAACagatactcgtcttcgcggatGCCTCGAACACTACCTGCAGTGTCCGGCTCCGATGCAGCTagatactcgtcttcgcggatAGATACTCGTCTTCGCGGATtctttggcgcgatgcacaag
PDGFRB_p36	GACATCCAGGCGCGGACAACacgctaatgcttcggagtttGCGCTGGAGTCGCCCAGGGTGCGGTTGTCTTTGAACCACAacgctaatgcttcggagtttACGCTAATGCTTCGGAGTTTtctttggcgcgatgcacaag
PDGFRB_p37	GACATCCAGGCGCGGACAACagatactcgtcttcgcggatGGTCTCCGACACGTTGCGCGTGGACAGGGCGATTTCGCCAagatactcgtcttcgcggatAGATACTCGTCTTCGCGGATtctttggcgcgatgcacaag
PDGFRB_p38	GACATCCAGGCGCGGACAACacgctaatgcttcggagtttCCACCTTCACGCGAACCAGTGTCAGCTCTGACACATACCGacgctaatgcttcggagtttACGCTAATGCTTCGGAGTTTtctttggcgcgatgcacaag
PDGFRB_p39	GACATCCAGGCGCGGACAACagatactcgtcttcgcggatTCCTCATGGAAGGCCCGCATGGTGTAGTGGCCAGCCTCTGagatactcgtcttcgcggatAGATACTCGTCTTCGCGGATtctttggcgcgatgcacaag
PDGFRB_p40	GACATCCAGGCGCGGACAACacgctaatgcttcggagtttGACATTGATCTGTAGCTGGAAGGAGAGCTGGACCTCAGCAacgctaatgcttcggagtttACGCTAATGCTTCGGAGTTTtctttggcgcgatgcacaag
PDGFRB_p41	GACATCCAGGCGCGGACAACagatactcgtcttcgcggatTGTCAGGGTGGCTCTCACTTAGCTCCAGCACTCGGACAGGagatactcgtcttcgcggatAGATACTCGTCTTCGCGGATtctttggcgcgatgcacaag
PDGFRB_p42	GACATCCAGGCGCGGACAACacgctaatgcttcggagtttGGCATGCCCCGGCCACGACAGCGGACTGTCTGTTCCCCACacgctaatgcttcggagtttACGCTAATGCTTCGGAGTTTtctttggcgcgatgcacaag
PDGFRB_p43	GACATCCAGGCGCGGACAACagatactcgtcttcgcggatTTTGAGGTCTCTGCAGGCAGACCAGATGATGTTCGGCTGGagatactcgtcttcgcggatAGATACTCGTCTTCGCGGATtctttggcgcgatgcacaag
PDGFRB_p44	GACATCCAGGCGCGGACAACacgctaatgcttcggagtttTGTTCCCCAGCAGCGTGGGCGGCAGCTCACGTGGACACCTacgctaatgcttcggagtttACGCTAATGCTTCGGAGTTTtctttggcgcgatgcacaag
PDGFRB_p45	GACATCCAGGCGCGGACAACagatactcgtcttcgcggatTCCTCCCAGTACGTCACGTTAGTCTCCAGCTGGCTCTCCTagatactcgtcttcgcggatAGATACTCGTCTTCGCGGATtctttggcgcgatgcacaag
PDGFRB_p46	GACATCCAGGCGCGGACAACagatactcgtcttcgcggatGTTGCGCAGCGTGCAGCGCACCGACAGTGGCCGATCCACGagatactcgtcttcgcggatAGATACTCGTCTTCGCGGATtctttggcgcgatgcacaag
PDGFRB_p47	GACATCCAGGCGCGGACAACacgctaatgcttcggagtttGTGGCACCACGATGACCTCCTGCGTGTCCTGGCCCACAGCacgctaatgcttcggagtttACGCTAATGCTTCGGAGTTTtctttggcgcgatgcacaag
PDGFRB_p48	GACATCCAGGCGCGGACAACagatactcgtcttcgcggatAGGATGGCTGAGATCACCACCACCTTAAAGGGCAAGGAGTagatactcgtcttcgcggatAGATACTCGTCTTCGCGGATtctttggcgcgatgcacaag
PDGFRB_p49	GACATCCAGGCGCGGACAACacgctaatgcttcggagtttGAGGATGATAAGGGAGATGATGGTGAGCACCACCAGGGCCacgctaatgcttcggagtttACGCTAATGCTTCGGAGTTTtctttggcgcgatgcacaag
PDGFRB_p50	GACATCCAGGCGCGGACAACagatactcgtcttcgcggatATCGGATCTCGTAACGTGGCTTCTTCTGCCAAAGCATGATagatactcgtcttcgcggatAGATACTCGTCTTCGCGGATtctttggcgcgatgcacaag
PDGFRB_p51	GACATCCAGGCGCGGACAACacgctaatgcttcggagtttTACTCATGGCCGTCAGAGCTCACAGACTCAATCACCTTCCacgctaatgcttcggagtttACGCTAATGCTTCGGAGTTTtctttggcgcgatgcacaag
PDGFRB_p52	GACATCCAGGCGCGGACAACagatactcgtcttcgcggatCGTGGAGTCATAGGGCAGCTGCATGGGGTCCACGTAGATGagatactcgtcttcgcggatAGATACTCGTCTTCGCGGATtctttggcgcgatgcacaag
PDGFRB_p53	GACATCCAGGCGCGGACAACacgctaatgcttcggagtttGGGTGCGTCCCAGCACAAGCTGGTCCCGCGGCAGCTCCCAacgctaatgcttcggagtttACGCTAATGCTTCGGAGTTTtctttggcgcgatgcacaag
PDGFRB_p54	GACATCCAGGCGCGGACAACagatactcgtcttcgcggatCTGAGAATGGCTCAGGCCATGAGCCGTGGCCTCCACCACCagatactcgtcttcgcggatAGATACTCGTCTTCGCGGATtctttggcgcgatgcacaag
PDGFRB_p55	GACATCCAGGCGCGGACAACacgctaatgcttcggagtttCTGTGGATTTAAGCATCTTGACGGCCACTTTCATCGTGGCacgctaatgcttcggagtttACGCTAATGCTTCGGAGTTTtctttggcgcgatgcacaag
PDGFRB_p56	GACATCCAGGCGCGGACAACagatactcgtcttcgcggatTCATGATCTTCAGCTCCGACATAAGGGCTTGCTTCTCACTagatactcgtcttcgcggatAGATACTCGTCTTCGCGGATtctttggcgcgatgcacaag
PDGFRB_p57	GACATCCAGGCGCGGACAACacgctaatgcttcggagtttCCCAACAGGTTGACCACGTTCAGGTGGGGCCCAAGGTGACacgctaatgcttcggagtttACGCTAATGCTTCGGAGTTTtctttggcgcgatgcacaag
PDGFRB_p58	GACATCCAGGCGCGGACAACagatactcgtcttcgcggatCTCAGTGATGATATAGATGGGTCCTCCTTTGGTGCAGGCCagatactcgtcttcgcggatAGATACTCGTCTTCGCGGATtctttggcgcgatgcacaag
PDGFRB_p59	GACATCCAGGCGCGGACAACacgctaatgcttcggagtttTGCGGTGCAGGTAGTCCACCAGGTCTCCGTAGCGGCAGTAacgctaatgcttcggagtttACGCTAATGCTTCGGAGTTTtctttggcgcgatgcacaag
PECAM1_p01	CGCAAACTGGTGCGGAAGGCAtatgcctcgtaacttggtagTGTGGCGCTGGTCAGGTAATGGCAGCCATGGCTGGAAACCtgcccaagcttccggaatttACGGAAACCATGCGGCAAT
PECAM1_p02	CGCAAACTGGTGCGGAAGGCAtatgcctcgtaacttggtagTGCTCTGGTCACTTCTCCCGGCGCCTGCAGAGAGACCGGCtgcccaagcttccggaatttACGGAAACCATGCGGCAAT
PECAM1_p03	CGCAAACTGGTGCGGAAGGCAtatgcctcgtaacttggtagAAGTCACCGTTGAGAAACCCGCCCTGTGAAAAGCAGAAATtgcccaagcttccggaatttACGGAAACCATGCGGCAAT
PECAM1_p04	CGCAAACTGGTGCGGAAGGCAtatgcctcgtaacttggtagCCTTCGGGCCATGACTCGCTCAGCAGAAGGCACTGCCCACtgcccaagcttccggaatttACGGAAACCATGCGGCAAT
PECAM1_p05	CGCAAACTGGTGCGGAAGGCAtatgcctcgtaacttggtagTGCATCCTGAGAGTGAAGACTGCAGGCACAGTTAGTTCTGtgcccaagcttccggaatttACGGAAACCATGCGGCAAT
PECAM1_p06	CGCAAACTGGTGCGGAAGGCAtatgcctcgtaacttggtagTGTTGATTGTGAAAGAGTTTTCTTGACCCTCAAGGCTTGAtgcccaagcttccggaatttACGGAAACCATGCGGCAAT
PECAM1_p07	CGCAAACTGGTGCGGAAGGCAtatgcctcgtaacttggtagTTTTGCACCGTCCAGTCCGGCAGGCTCTTCATGTCAACACtgcccaagcttccggaatttACGGAAACCATGCGGCAAT
PECAM1_p08	CGCAAACTGGTGCGGAAGGCAtatgcctcgtaacttggtagGCTGACATCCGCGAAGCACTGCAGGGTCAGGTTCTTCCCAtgcccaagcttccggaatttACGGAAACCATGCGGCAAT
PECAM1_p09	CGCAAACTGGTGCGGAAGGCAtatgcctcgtaacttggtagCACGTCATCCTTATAGAACAGCATCTGGTGCTGAGGCTTGtgcccaagcttccggaatttACGGAAACCATGCGGCAAT
PECAM1_p10	CGCAAACTGGTGCGGAAGGCAtatgcctcgtaacttggtagAACTCTCTGTGCTCTTCATGGAGGAGATGTTGTAAAACAGtgcccaagcttccggaatttACGGAAACCATGCGGCAAT
PECAM1_p11	CGCAAACTGGTGCGGAAGGCAtatgcctcgtaacttggtagTATGTCCCTGAGTCATAGATCCGGACTTCAGGAATAAAATtgcccaagcttccggaatttACGGAAACCATGCGGCAAT
PECAM1_p12	CGCAAACTGGTGCGGAAGGCAtatgcctcgtaacttggtagCCTTCCACCAACACCTGGTACTCTGCAGTGGTTTTCTCTTtgcccaagcttccggaatttACGGAAACCATGCGGCAAT
PECAM1_p13	CGCAAACTGGTGCGGAAGGCAtatgcctcgtaacttggtagGGCCTCTTTCTTGTCCAGTGTCACCCTGGGACTGGGCACTtgcccaagcttccggaatttACGGAAACCATGCGGCAAT
PECAM1_p14	CGCAAACTGGTGCGGAAGGCAtatgcctcgtaacttggtagCTGGGACAGAACAGTTGACCCTCACGATCCCACCTTGGATtgcccaagcttccggaatttACGGAAACCATGCGGCAAT
PECAM1_p15	CGCAAACTGGTGCGGAAGGCAtatgcctcgtaacttggtagAAGGATAAAACGCGGTCCTGTTCCTCAACGGGGAATTCCAtgcccaagcttccggaatttACGGAAACCATGCGGCAAT
PECAM1_p16	CGCAAACTGGTGCGGAAGGCAtatgcctcgtaacttggtagCTGCATATGGATCCCAGAAATGATCCTAGCTTGACATCGGtgcccaagcttccggaatttACGGAAACCATGCGGCAAT
PECAM1_p17	CGCAAACTGGTGCGGAAGGCAtatgcctcgtaacttggtagCCGTCACGGTGACCAGTTCACTCTTGGTAGATTCTGAGGTtgcccaagcttccggaatttACGGAAACCATGCGGCAAT
PECAM1_p18	CGCAAACTGGTGCGGAAGGCAtatgcctcgtaacttggtagCCGGTGGGGCTGATGTGGAACTTGGGTGTAGAGAAGGATTtgcccaagcttccggaatttACGGAAACCATGCGGCAAT
PECAM1_p19	CGCAAACTGGTGCGGAAGGCAtatgcctcgtaacttggtagGGTGCACTTAATGTGGAGCTGAGCTCCTTCCATGATCATTtgcccaagcttccggaatttACGGAAACCATGCGGCAAT
PECAM1_p20	CGCAAACTGGTGCGGAAGGCAtatgcctcgtaacttggtagAATCGCCTTGTCCTTCTGAATTATGATTTCTGGAAACTCCtgcccaagcttccggaatttACGGAAACCATGCGGCAAT
PECAM1_p21	CGCAAACTGGTGCGGAAGGCAtatgcctcgtaacttggtagCTGAGTACACAGCCTTGTTGCCATGTCTGTTGTGGGCCACtgcccaagcttccggaatttACGGAAACCATGCGGCAAT
PECAM1_p22	CGCAAACTGGTGCGGAAGGCAtatgcctcgtaacttggtagTTGCACGTGTAGTTGCCACTGTGCTCCACCATGGCCATGAtgcccaagcttccggaatttACGGAAACCATGCGGCAAT
PECAM1_p23	CGCAAACTGGTGCGGAAGGCAtatgcctcgtaacttggtagCACGATGCTGCTGACCTTGGATATGCGGCTGGACTCCACTtgcccaagcttccggaatttACGGAAACCATGCGGCAAT
PECAM1_p24	CGCAAACTGGTGCGGAAGGCAtatgcctcgtaacttggtagATTCCAGTTCGGGCTTGGAAAATAGTTCTGTTATGTTGACtgcccaagcttccggaatttACGGAAACCATGCGGCAAT
PECAM1_p25	CGCAAACTGGTGCGGAAGGCAtatgcctcgtaacttggtagGACAGGTTCAGTCTTTCACCTTGGTCCAGATGTGTGAAGGtgcccaagcttccggaatttACGGAAACCATGCGGCAAT
PECAM1_p26	CGCAAACTGGTGCGGAAGGCAtatgcctcgtaacttggtagTATCTTCCTTCTGGATGGTGAAGTTGGCTGGAGGTGCTCCtgcccaagcttccggaatttACGGAAACCATGCGGCAAT
PECAM1_p27	CGCAAACTGGTGCGGAAGGCAtatgcctcgtaacttggtagGAGGCTATCTTGGTGAAATCTTGAGTCTGTGACACAATCGtgcccaagcttccggaatttACGGAAACCATGCGGCAAT
PECAM1_p28	CGCAAACTGGTGCGGAAGGCAtatgcctcgtaacttggtagAATACCTGCAGTGCAGATATACGTCCCACTGTCCGACTTTtgcccaagcttccggaatttACGGAAACCATGCGGCAAT
PECAM1_p29	CGCAAACTGGTGCGGAAGGCAtatgcctcgtaacttggtagTACGACTATCTGGACTGTGTTGCTTTTCTTGACCACTTTGtgcccaagcttccggaatttACGGAAACCATGCGGCAAT
PECAM1_p30	CGCAAACTGGTGCGGAAGGCAtatgcctcgtaacttggtagGGGCATCATAAGAAATCCTGGGCTGGGAGAGCATTTCACAtgcccaagcttccggaatttACGGAAACCATGCGGCAAT
PECAM1_p31	CGCAAACTGGTGCGGAAGGCAtatgcctcgtaacttggtagCAACGGACTTCGATGGTCTGTCCTTTTATGACCTCAAACTtgcccaagcttccggaatttACGGAAACCATGCGGCAAT
PECAM1_p32	CGCAAACTGGTGCGGAAGGCAtatgcctcgtaacttggtagAAGTTGGTAAGAAATAGGCAAAGTTCCACTGATCGATTCGtgcccaagcttccggaatttACGGAAACCATGCGGCAAT
PECAM1_p33	CGCAAACTGGTGCGGAAGGCAtatgcctcgtaacttggtagAGTTCTTGGTACTATTCTCCAAAACTTTACTTGTTTTTAAtgcccaagcttccggaatttACGGAAACCATGCGGCAAT
PECAM1_p34	CGCAAACTGGTGCGGAAGGCAtatgcctcgtaacttggtagTCTTCAGTGGGGTTGTCTTTGAATACCGCAGGATCATTTGtgcccaagcttccggaatttACGGAAACCATGCGGCAAT
PECAM1_p35	CGCAAACTGGTGCGGAAGGCAtatgcctcgtaacttggtagATGGGAATGGCAATTATCTGCAACACACTGGTATTCGACGtgcccaagcttccggaatttACGGAAACCATGCGGCAAT
PECAM1_p36	CGCAAACTGGTGCGGAAGGCAtatgcctcgtaacttggtagGGCTATCACCTTCACCCTCAGAACCTCACTTAACATTTTGtgcccaagcttccggaatttACGGAAACCATGCGGCAAT
PECAM1_p37	CGCAAACTGGTGCGGAAGGCAtatgcctcgtaacttggtagCCTTACTTGACAGGATAGAAATCTGGACCTCATCCACCGGtgcccaagcttccggaatttACGGAAACCATGCGGCAAT
PECAM1_p38	CGCAAACTGGTGCGGAAGGCAtatgcctcgtaacttggtagACAGCACATTGCAGCACAATGTCCTCTCCAGACTCCACCAtgcccaagcttccggaatttACGGAAACCATGCGGCAAT
PECAM1_p39	CGCAAACTGGTGCGGAAGGCAtatgcctcgtaacttggtagTCTGTAAAACTTATAGGTGATGGGACCAGATCCTTCATTCtgcccaagcttccggaatttACGGAAACCATGCGGCAAT
PECAM1_p40	CGCAAACTGGTGCGGAAGGCAtatgcctcgtaacttggtagCATTTGAGGTCATTTGATAGAAGGGTTTGCCCTCTTTTTCtgcccaagcttccggaatttACGGAAACCATGCGGCAAT
PECAM1_p41	CGCAAACTGGTGCGGAAGGCAtatgcctcgtaacttggtagTCCTTGCTAGCCTTCTGCTTGGTCCAAAATGCCTGGGTGGtgcccaagcttccggaatttACGGAAACCATGCGGCAAT
PECAM1_p42	CGCAAACTGGTGCGGAAGGCAtatgcctcgtaacttggtagGGCTCTGTTGAAGGCTGTGCAGTAATACTCTCCCTCCTGTtgcccaagcttccggaatttACGGAAACCATGCGGCAAT
PECAM1_p43	CGCAAACTGGTGCGGAAGGCAtatgcctcgtaacttggtagCTGTCAGTATTTTGCTTCTGGGGACACTGGAGGCGTGGTTtgcccaagcttccggaatttACGGAAACCATGCGGCAAT
PECAM1_p44	CGCAAACTGGTGCGGAAGGCAtatgcctcgtaacttggtagGCAATAAGTCCTTTCTTCCATGGGGCAAGAATGACTCTGAtgcccaagcttccggaatttACGGAAACCATGCGGCAAT
PECAM1_p45	CGCAAACTGGTGCGGAAGGCAtatgcctcgtaacttggtagAATGATCAAGAGAGCAATGATCACTCCGATGATAACCACTtgcccaagcttccggaatttACGGAAACCATGCGGCAAT
PECAM1_p46	CGCAAACTGGTGCGGAAGGCAtatgcctcgtaacttggtagGGCATCTGCTTGGCCTTGGCTTTCCTCAGAAAATAACATTtgcccaagcttccggaatttACGGAAACCATGCGGCAAT
PECAM1_p47	CGCAAACTGGTGCGGAAGGCAtatgcctcgtaacttggtagGGAGTTCAGAAGTGGTACTGCTGGCCTGGACATTTCCACTtgcccaagcttccggaatttACGGAAACCATGCGGCAAT
PECAM1_p48	CGCAAACTGGTGCGGAAGGCAtatgcctcgtaacttggtagTGTTAGCTTCCATATTGGGATCTGACATTTTCTCGTTGTTtgcccaagcttccggaatttACGGAAACCATGCGGCAAT
PECAM1_p49	CGCAAACTGGTGCGGAAGGCAtatgcctcgtaacttggtagATTGCATGGTTTCTGACATCGTCATTGTGACCGTAATGACtgcccaagcttccggaatttACGGAAACCATGCGGCAAT
PECAM1_p50	CGCAAACTGGTGCGGAAGGCAtatgcctcgtaacttggtagCTGCACGTCTGAGTTCAGAGGCTCTTTATTATCATTTATTtgcccaagcttccggaatttACGGAAACCATGCGGCAAT
PECAM1_p51	CGCAAACTGGTGCGGAAGGCAtatgcctcgtaacttggtagCTTTGTGAGACTCAGCTGAGGACACTTGAACTTCCGTGTAtgcccaagcttccggaatttACGGAAACCATGCGGCAAT
PECAM1_p52	CGCAAACTGGTGCGGAAGGCAtatgcctcgtaacttggtagTCCGGACTTCACTGTACACTGTCTCTGTGTCCTTCTTTCCtgcccaagcttccggaatttACGGAAACCATGCGGCAAT
PECAM1_p53	CGCAAACTGGTGCGGAAGGCAtatgcctcgtaacttggtagGTTCTAGAGTATCTGCTTTCCACGGCATCAGGGACAGCTTtgcccaagcttccggaatttACGGAAACCATGCGGCAAT
PECAM1_p54	CGCAAACTGGTGCGGAAGGCAtatgcctcgtaacttggtagATCTGGCCTTGCTGTCTAAGTTCCATCAAGGGAGCCTTCCtgcccaagcttccggaatttACGGAAACCATGCGGCAAT
PECAM1_p55	CGCAAACTGGTGCGGAAGGCAtatgcctcgtaacttggtagAGGGATTATCTGTTCTTCTCGGAACATGGATGTCCTTCCAtgcccaagcttccggaatttACGGAAACCATGCGGCAAT
PECAM1_p56	CGCAAACTGGTGCGGAAGGCAtatgcctcgtaacttggtagGGGCAGGTTCATAAATAAGTGCACAGAGGTCTTGAAATACtgcccaagcttccggaatttACGGAAACCATGCGGCAAT
PECAM1_p57	CGCAAACTGGTGCGGAAGGCAtatgcctcgtaacttggtagGGCAGCTTAGCCTGAGGAATTGCTGTGTTCTGTGGGAGCAtgcccaagcttccggaatttACGGAAACCATGCGGCAAT
PECAM1_p58	CGCAAACTGGTGCGGAAGGCAtatgcctcgtaacttggtagTTCTACCCAACATTAACTTAGCAGGATGGATTTAAGAACCtgcccaagcttccggaatttACGGAAACCATGCGGCAAT
PENK_p01	CGCAAACTGGTGCGGAAGGCAtgtcgtacgattaatccgctTCTCTGCGGGGTCACGGGCCAGGCTGCGGGGCTCTGAGCGaacgtgcgcagctaatcagaACGGAAACCATGCGGCAAT
PENK_p02	CGCAAACTGGTGCGGAAGGCAtgtcgtacgattaatccgctAAAAGCCGGGTTCAGACACGACTCGTCGCGGTCCTCAGCGaacgtgcgcagctaatcagaACGGAAACCATGCGGCAAT
PENK_p03	CGCAAACTGGTGCGGAAGGCAtgtcgtacgattaatccgctCCATGGAGTTGACGCTGTTCGGATGGAGCAGGCCAATTGGaacgtgcgcagctaatcagaACGGAAACCATGCGGCAAT
PENK_p04	CGCAAACTGGTGCGGAAGGCAtgtcgtacgattaatccgctCCGAGCAACAGCAGCCAAGTGCAAAGTGTCAGGAACCGCGaacgtgcgcagctaatcagaACGGAAACCATGCGGCAAT
PENK_p05	CGCAAACTGGTGCGGAAGGCAtgtcgtacgattaatccgctTCCTGGCTGCATTCGGCCCGCACGGTCGCCAGGAGCCCGGaacgtgcgcagctaatcagaACGGAAACCATGCGGCAAT
PENK_p06	CGCAAACTGGTGCGGAAGGCAtgtcgtacgattaatccgctGTCGGCCGGGCGCACTAGGCGGTAGCTGCACGTCGCGCAAaacgtgcgcagctaatcagaACGGAAACCATGCGGCAAT
PENK_p07	CGCAAACTGGTGCGGAAGGCAtgtcgtacgattaatccgctGTTTACCTTCACATTCCATTACGCAAGCCAGGAAGTTGATaacgtgcgcagctaatcagaACGGAAACCATGCGGCAAT
PENK_p08	CGCAAACTGGTGCGGAAGGCAtgtcgtacgattaatccgctAGGAGCTCCTTGCAGGTTTCCCAAATTTTCAGAGAAGGCAaacgtgcgcagctaatcagaACGGAAACCATGCGGCAAT
PENK_p09	CGCAAACTGGTGCGGAAGGCAtgtcgtacgattaatccgctGCTGGTGCCATCTTGAGGAAGCTCTGGTTTGGACAGCTGCaacgtgcgcagctaatcagaACGGAAACCATGCGGCAAT
PENK_p10	CGCAAACTGGTGCGGAAGGCAtgtcgtacgattaatccgctGCAAATGGCTTTCTTCCGGTTTGCTATTTTCTCTGAGGGTaacgtgcgcagctaatcagaACGGAAACCATGCGGCAAT
PENK_p11	CGCAAACTGGTGCGGAAGGCAtgtcgtacgattaatccgctCCTCCATACCTTTTCATGAAGCCCCCATACCTTTTGGCTAaacgtgcgcagctaatcagaACGGAAACCATGCGGCAAT
PENK_p12	CGCAAACTGGTGCGGAAGGCAtgtcgtacgattaatccgctTGGCTCCATGGGATAAAGCTCATCCATTTTCTTCATGAAGaacgtgcgcagctaatcagaACGGAAACCATGCGGCAAT
PENK_p13	CGCAAACTGGTGCGGAAGGCAtgtcgtacgattaatccgctACCGCTTGGCGAGGATCTCACTTCCATTGGCCTCTTCTTCaacgtgcgcagctaatcagaACGGAAACCATGCGGCAAT
PENK_p14	CGCAAACTGGTGCGGAAGGCAtgtcgtacgattaatccgctGCCAGCGAGTCGTCCTCCTCTGCATCCTTCTTCATGAAGCaacgtgcgcagctaatcagaACGGAAACCATGCGGCAAT
PENK_p15	CGCAAACTGGTGCGGAAGGCAtgtcgtacgattaatccgctCCCTGTTTCCAGAAGCTCTTTTAGCAGGTCTGAGGAATTGaacgtgcgcagctaatcagaACGGAAACCATGCGGCAAT
PENK_p16	CGCAAACTGGTGCGGAAGGCAtgtcgtacgattaatccgctTATCACTGCCATCCTGGTGGTGGCTACGCTCTCGGTTGTCaacgtgcgcagctaatcagaACGGAAACCATGCGGCAAT
PENK_p17	CGCAAACTGGTGCGGAAGGCAtgtcgtacgattaatccgctTAAGCCTCTCATGAAGCCCCCATATCTCTTGCTCACTTCTaacgtgcgcagctaatcagaACGGAAACCATGCGGCAAT
PENK_p18	CGCAAACTGGTGCGGAAGGCAtgtcgtacgattaatccgctGCAGCTCTTTGGCTTCATCTTCCAGTTGGGGGCTTCTCTTaacgtgcgcagctaatcagaACGGAAACCATGCGGCAAT
PENK_p19	CGCAAACTGGTGCGGAAGGCAtgtcgtacgattaatccgctGGGCGACCTACTCTTCTCATGAAGCCCCCATATCGCTTCTaacgtgcgcagctaatcagaACGGAAACCATGCGGCAAT
PENK_p20	CGCAAACTGGTGCGGAAGGCAtgtcgtacgattaatccgctGAAACCTCCATACCGTTTCTGGTAGTCCATCCACCACTCTaacgtgcgcagctaatcagaACGGAAACCATGCGGCAAT
PENK_p21	CGCAAACTGGTGCGGAAGGCAtgtcgtacgattaatccgctCTTCTTCGTCGGAGGGCAGAGCCTCGGCAAAGCGCTTCAGaacgtgcgcagctaatcagaACGGAAACCATGCGGCAAT
PENK_p22	CGCAAACTGGTGCGGAAGGCAtgtcgtacgattaatccgctCCTGGGGCCACTAGTGGGAAAAGATATTAAAATCTCATAAaacgtgcgcagctaatcagaACGGAAACCATGCGGCAAT
PENK_p23	CGCAAACTGGTGCGGAAGGCAtgtcgtacgattaatccgctCATCAACAGTTTCCCACTGGAGGATGGAGGGAGGCTTGCTaacgtgcgcagctaatcagaACGGAAACCATGCGGCAAT
PENK_p24	CGCAAACTGGTGCGGAAGGCAtgtcgtacgattaatccgctGTCAACTATACAAGGCAAGCAACACATGACAATAAAACACaacgtgcgcagctaatcagaACGGAAACCATGCGGCAAT
PENK_p25	CGCAAACTGGTGCGGAAGGCAtgtcgtacgattaatccgctAATGACAGTTTTCAGGTTGTATAGTTATCCAGACAATGAAaacgtgcgcagctaatcagaACGGAAACCATGCGGCAAT
PENK_p26	CGCAAACTGGTGCGGAAGGCAtgtcgtacgattaatccgctATACTGAGCTTAAAGACTCCAAAAAGAGCACAGAACCTGAaacgtgcgcagctaatcagaACGGAAACCATGCGGCAAT
PENK_p27	CGCAAACTGGTGCGGAAGGCAtgtcgtacgattaatccgctAACTATTTTAGCATGAAAACGAGATAGCTGCAATAGACTAaacgtgcgcagctaatcagaACGGAAACCATGCGGCAAT
PENK_p28	CGCAAACTGGTGCGGAAGGCAtgtcgtacgattaatccgctGGGGTAATAGGTTTATTATCTCTATATACAAGTAAGCATTaacgtgcgcagctaatcagaACGGAAACCATGCGGCAAT
TBX18_p01	CGCAAACTGGTGCGGAAGGCAacgtctgatcagcgattgtcTTGTAATTGAAATTTGTTGCCTTGATCTGTCAGCACTTCCgacgtacgttatacggatccACGGAAACCATGCGGCAAT
TBX18_p02	CGCAAACTGGTGCGGAAGGCAacgtctgatcagcgattgtcTAACATGGGTAAAAAACACTCTGTGGACACAAATTAGGGAgacgtacgttatacggatccACGGAAACCATGCGGCAAT
TBX18_p03	CGCAAACTGGTGCGGAAGGCAacgtctgatcagcgattgtcCTGCTCCGAGGTCTGCCTCAACTGATGCGCCAGAGAGGACgacgtacgttatacggatccACGGAAACCATGCGGCAAT
TBX18_p04	CGCAAACTGGTGCGGAAGGCAacgtctgatcagcgattgtcCACTGATGCACTCCTTTGCTCCCACCCCTTCCACCTCCTCgacgtacgttatacggatccACGGAAACCATGCGGCAAT
TBX18_p05	CGCAAACTGGTGCGGAAGGCAacgtctgatcagcgattgtcCCGGCCAAGTCTCCTTTCCTGGGTCTCTCTCGCGCGCTCTgacgtacgttatacggatccACGGAAACCATGCGGCAAT
TBX18_p06	CGCAAACTGGTGCGGAAGGCAacgtctgatcagcgattgtcGCTTTCTCGCTTGTGTTGGGATCCAGGAACCGGCGACGCGgacgtacgttatacggatccACGGAAACCATGCGGCAAT
TBX18_p07	CGCAAACTGGTGCGGAAGGCAacgtctgatcagcgattgtcCCCTTCCCCACCGCGGGCAAAAAACAGATTTGGCGTTTCCgacgtacgttatacggatccACGGAAACCATGCGGCAAT
TBX18_p08	CGCAAACTGGTGCGGAAGGCAacgtctgatcagcgattgtcCCAAAAACTAAAAGGCTCTCGGGGCCTCCCGAGATCTGCCgacgtacgttatacggatccACGGAAACCATGCGGCAAT
TBX18_p09	CGCAAACTGGTGCGGAAGGCAacgtctgatcagcgattgtcACACTCACGCGGGCACACGCGCGCTCTCGCTCTTCCCCCAgacgtacgttatacggatccACGGAAACCATGCGGCAAT
TBX18_p10	CGCAAACTGGTGCGGAAGGCAacgtctgatcagcgattgtcTGCACGGCGAGCCCCTTCGCTTCTCGGCCATCCCCCCCGCgacgtacgttatacggatccACGGAAACCATGCGGCAAT
TBX18_p11	CGCAAACTGGTGCGGAAGGCAacgtctgatcagcgattgtcGCCTCCACCGAGAAAGCGTGCGCCTTGAGGCTTAGCATGCgacgtacgttatacggatccACGGAAACCATGCGGCAAT
TBX18_p12	CGCAAACTGGTGCGGAAGGCAacgtctgatcagcgattgtcCTTCTTCTGAAGCTGTTGCTGCTTCTCGGCGCCGATCAGCgacgtacgttatacggatccACGGAAACCATGCGGCAAT
TBX18_p13	CGCAAACTGGTGCGGAAGGCAacgtctgatcagcgattgtcTCCACGGCCCCCGCCGCCTCTTCGGCGCCCAGTTTTCGCCgacgtacgttatacggatccACGGAAACCATGCGGCAAT
TBX18_p14	CGCAAACTGGTGCGGAAGGCAacgtctgatcagcgattgtcCGTCTCCCTCAGAAGAACCCTTTTCGCCCGCGCCGCCGCCgacgtacgttatacggatccACGGAAACCATGCGGCAAT
TBX18_p15	CGCAAACTGGTGCGGAAGGCAacgtctgatcagcgattgtcAGGTCTGCGCCACTCCGAGCCGGCCCAGACGTCGCCCCAGgacgtacgttatacggatccACGGAAACCATGCGGCAAT
TBX18_p16	CGCAAACTGGTGCGGAAGGCAacgtctgatcagcgattgtcTCCCTGCTGGAAGCCGTCCTCACAGCCGCCCGCGGCTCCGgacgtacgttatacggatccACGGAAACCATGCGGCAAT
TBX18_p17	CGCAAACTGGTGCGGAAGGCAacgtctgatcagcgattgtcACCCCTTGGGGGAGCCTCCCGGTGACGCCAGAGGGGAAGCgacgtacgttatacggatccACGGAAACCATGCGGCAAT
TBX18_p18	CGCAAACTGGTGCGGAAGGCAacgtctgatcagcgattgtcTCCCTGCAGATCCACCCGCGGGGCCTGCGGCGAGGGCAGAgacgtacgttatacggatccACGGAAACCATGCGGCAAT
TBX18_p19	CGCAAACTGGTGCGGAAGGCAacgtctgatcagcgattgtcTCTCAGTGCCTATCTCATGAAAGCGCTTCCAGAGCTCGGCgacgtacgttatacggatccACGGAAACCATGCGGCAAT
TBX18_p20	CGCAAACTGGTGCGGAAGGCAacgtctgatcagcgattgtcATTGCTGGAAACATGCGCCTGCCGGCCTTGGTGATGATCAgacgtacgttatacggatccACGGAAACCATGCGGCAAT
TBX18_p21	CGCAAACTGGTGCGGAAGGCAacgtctgatcagcgattgtcATATTGCTGGTGAGGATCTAATCCAGAGATCTTCACTCTCgacgtacgttatacggatccACGGAAACCATGCGGCAAT
TBX18_p22	CGCAAACTGGTGCGGAAGGCAacgtctgatcagcgattgtcATCTTTTGTTGTCCACTGGTACAATATCCATGGCAATGTAgacgtacgttatacggatccACGGAAACCATGCGGCAAT
TBX18_p23	CGCAAACTGGTGCGGAAGGCAacgtctgatcagcgattgtcCCTGCCACCATCCATTTCGAACTGTGGTAAACATACCTGTgacgtacgttatacggatccACGGAAACCATGCGGCAAT
TBX18_p24	CGCAAACTGGTGCGGAAGGCAacgtctgatcagcgattgtcATGAATGTACACACGGGGTGGCACAGGCGAGTCAGCATTAgacgtacgttatacggatccACGGAAACCATGCGGCAAT
TBX18_p25	CGCAAACTGGTGCGGAAGGCAacgtctgatcagcgattgtcCTTGTCTCATCCAAGTCTCCCCCGAGGCAGGCGAGTCTGGgacgtacgttatacggatccACGGAAACCATGCGGCAAT
TBX18_p26	CGCAAACTGGTGCGGAAGGCAacgtctgatcagcgattgtcAGTTCATTGTTGGTGAGCTTCAGCTTGTCGAAGCTGATAAgacgtacgttatacggatccACGGAAACCATGCGGCAAT
TBX18_p27	CGCAAACTGGTGCGGAAGGCAacgtctgatcagcgattgtcTTTGTGCATAGAATGAAGAATAATATGGCCTTGGTCATCCgacgtacgttatacggatccACGGAAACCATGCGGCAAT
TBX18_p28	CGCAAACTGGTGCGGAAGGCAacgtctgatcagcgattgtcCTCCACAGTCTTTACGGATGACGTGCACTCGCGGTTGGTAgacgtacgttatacggatccACGGAAACCATGCGGCAAT
TBX18_p29	CGCAAACTGGTGCGGAAGGCAacgtctgatcagcgattgtcCCCTCCCCGGATGGAACAGGCTTGATGGGAGAAAGATCGTgacgtacgttatacggatccACGGAAACCATGCGGCAAT
TBX18_p30	CGCAAACTGGTGCGGAAGGCAacgtctgatcagcgattgtcGGTTGTGAAGACAGTTTCTGGAAAGGAGAATGCCTTTACTgacgtacgttatacggatccACGGAAACCATGCGGCAAT
TBX18_p31	CGCAAACTGGTGCGGAAGGCAacgtctgatcagcgattgtcTCTTCAGGCGAGTAATCTGCTGATTCTGATAGGCAGTGACgacgtacgttatacggatccACGGAAACCATGCGGCAAT
TBX18_p32	CGCAAACTGGTGCGGAAGGCAacgtctgatcagcgattgtcCCGGAGTCTCGGAAGCCTTTAGCAAATGGATTCCTATCTAgacgtacgttatacggatccACGGAAACCATGCGGCAAT
TBX18_p33	CGCAAACTGGTGCGGAAGGCAacgtctgatcagcgattgtcATGGTCGCCAGAATGCATATGATTCCACCAAGGCTTCCAAgacgtacgttatacggatccACGGAAACCATGCGGCAAT
TBX18_p34	CGCAAACTGGTGCGGAAGGCAacgtctgatcagcgattgtcGGAATTCCAGGGATATCTTCAAAGGTCAGAGTCCGTAGTGgacgtacgttatacggatccACGGAAACCATGCGGCAAT
TBX18_p35	CGCAAACTGGTGCGGAAGGCAacgtctgatcagcgattgtcGGAACGCCATTCCCAGTACCTTGGAGCAAGGTGGAGGAACgacgtacgttatacggatccACGGAAACCATGCGGCAAT
TBX18_p36	CGCAAACTGGTGCGGAAGGCAacgtctgatcagcgattgtcGGAGCAAGAGGAGCCAGACAAAAGGTGAGGGTGAGTGGCAgacgtacgttatacggatccACGGAAACCATGCGGCAAT
TBX18_p37	CGCAAACTGGTGCGGAAGGCAacgtctgatcagcgattgtcACAGCTGGCTGGTGTTGGGCCCCAGATGGAAGGCAGGAGAgacgtacgttatacggatccACGGAAACCATGCGGCAAT
TBX18_p38	CGCAAACTGGTGCGGAAGGCAacgtctgatcagcgattgtcGAGCGGGCACAGGCAGAATAGTCAGCAGGGGCCAGACTACgacgtacgttatacggatccACGGAAACCATGCGGCAAT
TBX18_p39	CGCAAACTGGTGCGGAAGGCAacgtctgatcagcgattgtcCTCTGCCAAAGATGTGCTGTATCGGTTGAGGGTGAGGCCTgacgtacgttatacggatccACGGAAACCATGCGGCAAT
TBX18_p40	CGCAAACTGGTGCGGAAGGCAacgtctgatcagcgattgtcCAAAGGTCTCACCAGCCTGGTTGGTGAGCCTGTTGTAGGTgacgtacgttatacggatccACGGAAACCATGCGGCAAT
TBX18_p41	CGCAAACTGGTGCGGAAGGCAacgtctgatcagcgattgtcCTGCTGCTCACGCCCACATAGGAGGGAGTCCTGGGCGGGGgacgtacgttatacggatccACGGAAACCATGCGGCAAT
TBX18_p42	CGCAAACTGGTGCGGAAGGCAacgtctgatcagcgattgtcGTCCCCATCAGTGCCACCCATGGACATGTTCACGGAGGTGgacgtacgttatacggatccACGGAAACCATGCGGCAAT
TBX18_p43	CGCAAACTGGTGCGGAAGGCAacgtctgatcagcgattgtcAAATCTGCATGGATAAGCTGGTCTGTGGGCAGCTGAAGGTgacgtacgttatacggatccACGGAAACCATGCGGCAAT
TBX18_p44	CGCAAACTGGTGCGGAAGGCAacgtctgatcagcgattgtcGGTGATGGCATGATATACTGGAGCTGGGGGGACATTCCCGgacgtacgttatacggatccACGGAAACCATGCGGCAAT
TBX18_p45	CGCAAACTGGTGCGGAAGGCAacgtctgatcagcgattgtcACCCTGATGGGTCTGGTTAGTGGCGAAGGCATTGCTGGAGgacgtacgttatacggatccACGGAAACCATGCGGCAAT
TBX18_p46	CGCAAACTGGTGCGGAAGGCAacgtctgatcagcgattgtcATAGTGCACAGGGGCTGTGTAATCTAAAAGTATTATAGGAgacgtacgttatacggatccACGGAAACCATGCGGCAAT
TBX18_p47	CGCAAACTGGTGCGGAAGGCAacgtctgatcagcgattgtcCTGGCAGCCAGTTTGGGGGATGTGGAGAAGTTATATCCATgacgtacgttatacggatccACGGAAACCATGCGGCAAT
TBX18_p48	CGCAAACTGGTGCGGAAGGCAacgtctgatcagcgattgtcACTCGGTGAGGACCCCAAGAAACTTCCTTGGGAAGAAACAgacgtacgttatacggatccACGGAAACCATGCGGCAAT
TBX18_p49	CGCAAACTGGTGCGGAAGGCAacgtctgatcagcgattgtcCTTCCACAGGGGGCAACATCTGCCGATCCGTCATGGTCCCgacgtacgttatacggatccACGGAAACCATGCGGCAAT
TBX18_p50	CGCAAACTGGTGCGGAAGGCAacgtctgatcagcgattgtcAAGAAACTCTGCTGACCCCCACTGCTAAGCAGGTGCACTCgacgtacgttatacggatccACGGAAACCATGCGGCAAT
TBX18_p51	CGCAAACTGGTGCGGAAGGCAacgtctgatcagcgattgtcAGATGATGACAGAGTTAAGCTTCCTAGGGTCCTAGAGTCAgacgtacgttatacggatccACGGAAACCATGCGGCAAT
TBX18_p52	CGCAAACTGGTGCGGAAGGCAacgtctgatcagcgattgtcTAACTTAAAGGCTTCATCAGACCATATGTGCAGATACTTGgacgtacgttatacggatccACGGAAACCATGCGGCAAT
TBX18_p53	CGCAAACTGGTGCGGAAGGCAacgtctgatcagcgattgtcAAAGTCAAAAAACCCAGTGAGCCTTCATTTTCTATTATATgacgtacgttatacggatccACGGAAACCATGCGGCAAT
TBX18_p54	CGCAAACTGGTGCGGAAGGCAacgtctgatcagcgattgtcGCCGTGATACTCCATGTGCTATGTATATACAGCATACATAgacgtacgttatacggatccACGGAAACCATGCGGCAAT
TBX18_p55	CGCAAACTGGTGCGGAAGGCAacgtctgatcagcgattgtcAATACTCCGTGCAACTGGATGAAACAGGGGAACAATAGGGgacgtacgttatacggatccACGGAAACCATGCGGCAAT
TBX18_p56	CGCAAACTGGTGCGGAAGGCAacgtctgatcagcgattgtcAGAGTCTGAGAACTTTGCTTAAACATACTACACGCATGCCgacgtacgttatacggatccACGGAAACCATGCGGCAAT
TBX18_p57	CGCAAACTGGTGCGGAAGGCAacgtctgatcagcgattgtcTTATAAGTGTTCTTCTGGATAGTATAATTGCCAAGTTTTAgacgtacgttatacggatccACGGAAACCATGCGGCAAT
TBX18_p58	CGCAAACTGGTGCGGAAGGCAacgtctgatcagcgattgtcCATCAAGTATGAAACCGTTTAGAGCATTTTTCTGATAAATgacgtacgttatacggatccACGGAAACCATGCGGCAAT
TBX18_p59	CGCAAACTGGTGCGGAAGGCAacgtctgatcagcgattgtcTCACAAGACTCTACATGCTGGTTACTGCTGGTTATCAATAgacgtacgttatacggatccACGGAAACCATGCGGCAAT
TBX18_p60	CGCAAACTGGTGCGGAAGGCAacgtctgatcagcgattgtcGTATTTTAGATTCTCACACTGTGTCCAAGAATAACAGAAAgacgtacgttatacggatccACGGAAACCATGCGGCAAT
LYVE1_p01	CGCAAACTGGTGCGGAAGGCAttacgccggatgacttacctTGGAACTATGTTGAGGCTCACACTCACTGCTCCACTTCATacgggtggattgcagcttacACGGAAACCATGCGGCAAT
LYVE1_p02	CGCAAACTGGTGCGGAAGGCAttacgccggatgacttacctGAGAGGCAGATGCTCAATAACTAGTCCGGATGGAGAGTTCacgggtggattgcagcttacACGGAAACCATGCGGCAAT
LYVE1_p03	CGCAAACTGGTGCGGAAGGCAttacgccggatgacttacctTCAGAGCCAGGGAAACACCTCAGATGGCCACTGGTGATATacgggtggattgcagcttacACGGAAACCATGCGGCAAT
LYVE1_p04	CGCAAACTGGTGCGGAAGGCAttacgccggatgacttacctCAACACCAGGCTGAAGCACCTGGCCATCGTGCCTACCCCTacgggtggattgcagcttacACGGAAACCATGCGGCAAT
LYVE1_p05	CGCAAACTGGTGCGGAAGGCAttacgccggatgacttacctCTTGGACCAGGAGCCTCGTGGTCCAGATGGAAGTGAGAAGacgggtggattgcagcttacACGGAAACCATGCGGCAAT
LYVE1_p06	CGCAAACTGGTGCGGAAGGCAttacgccggatgacttacctCATGACACCTGGATGGAAAGCTCTTCTGCACGCAAAGAGCacgggtggattgcagcttacACGGAAACCATGCGGCAAT
LYVE1_p07	CGCAAACTGGTGCGGAAGGCAttacgccggatgacttacctGTTCGCCTTTTTGCTCACAAGGGTGATCCCCATAATTCTGacgggtggattgcagcttacACGGAAACCATGCGGCAAT
LYVE1_p08	CGCAAACTGGTGCGGAAGGCAttacgccggatgacttacctGCCTACAGGCCTCCTTAGCTTCTGTGAAATTCAGCTGCTGacgggtggattgcagcttacACGGAAACCATGCGGCAAT
LYVE1_p09	CGCAAACTGGTGCGGAAGGCAttacgccggatgacttacctGTTTCAACTTGGTCCTTGCCGGCCAAACTTAGTCCCAGCAacgggtggattgcagcttacACGGAAACCATGCGGCAAT
LYVE1_p10	CGCAAACTGGTGCGGAAGGCAttacgccggatgacttacctCCAGCCATAGCTGCAAGTTTCAAAGCTAGCTTTCAAGGCTacgggtggattgcagcttacACGGAAACCATGCGGCAAT
LYVE1_p11	CGCAAACTGGTGCGGAAGGCAttacgccggatgacttacctTTGGGCTAATCCTAGAGATGACCACGAATCCATCTCCAACacgggtggattgcagcttacACGGAAACCATGCGGCAAT
LYVE1_p12	CGCAAACTGGTGCGGAAGGCAttacgccggatgacttacctCAAATCAGGACACCCACCCCATTTTTCCCACACTTGGGGTacgggtggattgcagcttacACGGAAACCATGCGGCAAT
LYVE1_p13	CGCAAACTGGTGCGGAAGGCAttacgccggatgacttacctAGTTGTAACAATAGGCTGCAAACTGTCGGCTCACTGGAACacgggtggattgcagcttacACGGAAACCATGCGGCAAT
LYVE1_p14	CGCAAACTGGTGCGGAAGGCAttacgccggatgacttacctATAATTTCTGGAATGCACGAGTTAGTCCAAGTATCAGATGacgggtggattgcagcttacACGGAAACCATGCGGCAAT
LYVE1_p15	CGCAAACTGGTGCGGAAGGCAttacgccggatgacttacctTGTTGCAGTTTGAGTGTTGAATATGGGATCTTTGGTGGTGacgggtggattgcagcttacACGGAAACCATGCGGCAAT
LYVE1_p16	CGCAAACTGGTGCGGAAGGCAttacgccggatgacttacctCCACCGAGTAGGTACTGTCACTGACAATAAATTCTGTTGTacgggtggattgcagcttacACGGAAACCATGCGGCAAT
LYVE1_p17	CGCAAACTGGTGCGGAAGGCAttacgccggatgacttacctGGAGTAGTAGTAGGGGCAGGTATTGTAGAGTAAGGGGATGacgggtggattgcagcttacACGGAAACCATGCGGCAAT
LYVE1_p18	CGCAAACTGGTGCGGAAGGCAttacgccggatgacttacctTTTTTTTCTCCGTGGAATAGAAGTGGAAGCTGGAGCAGGAacgggtggattgcagcttacACGGAAACCATGCGGCAAT
LYVE1_p19	CGCAAACTGGTGCGGAAGGCAttacgccggatgacttacctTGGTGCTAGTTTCCATAAAAACTTCTGTGACACAAATCAAacgggtggattgcagcttacACGGAAACCATGCGGCAAT
LYVE1_p20	CGCAAACTGGTGCGGAAGGCAttacgccggatgacttacctGCCGTGGGGACACCTCCAAACCCAGCAGCTTCATTCTTGAacgggtggattgcagcttacACGGAAACCATGCGGCAAT
LYVE1_p21	CGCAAACTGGTGCGGAAGGCAttacgccggatgacttacctAAAATCCAAGACCAGCTGCAGCACCAAAGAAGAGGAGAGCacgggtggattgcagcttacACGGAAACCATGCGGCAAT
LYVE1_p22	CGCAAACTGGTGCGGAAGGCAttacgccggatgacttacctTTTGTAAAAGGGAAGGCCTTCACATACCTTTTGACATAGCacgggtggattgcagcttacACGGAAACCATGCGGCAAT
LYVE1_p23	CGCAAACTGGTGCGGAAGGCAttacgccggatgacttacctTACTACTTTGGTTTCGATCATTTCCTTCTGCTGATTCTTGacgggtggattgcagcttacACGGAAACCATGCGGCAAT
LYVE1_p24	CGCAAACTGGTGCGGAAGGCAttacgccggatgacttacctATTCCTCATTAGGGTTGCTATCATTGGCCTTCTCCTCCTTacgggtggattgcagcttacACGGAAACCATGCGGCAAT
LYVE1_p25	CGCAAACTGGTGCGGAAGGCAttacgccggatgacttacctTTGCTTGGACTCTTGGACTCTTCTGGGTTTTTATCAGTTTacgggtggattgcagcttacACGGAAACCATGCGGCAAT
LYVE1_p26	CGCAAACTGGTGCGGAAGGCAttacgccggatgacttacctTCTCATCTAAACTTCAGCTTCCAGGCATCGCACGGTAGTTacgggtggattgcagcttacACGGAAACCATGCGGCAAT
LYVE1_p27	CGCAAACTGGTGCGGAAGGCAttacgccggatgacttacctCAGGGTAAGGAGCATGAAAGAAACCAGCCTCAGGTGTGTCacgggtggattgcagcttacACGGAAACCATGCGGCAAT
LYVE1_p28	CGCAAACTGGTGCGGAAGGCAttacgccggatgacttacctTAGGAACCAAGGGTGGACTTTCTTCTTTGGTTCTTTGGCCacgggtggattgcagcttacACGGAAACCATGCGGCAAT
LYVE1_p29	CGCAAACTGGTGCGGAAGGCAttacgccggatgacttacctGCACTCCATAGTCCAATGGCAGTCCTGAGCTGATTCCAGTacgggtggattgcagcttacACGGAAACCATGCGGCAAT
LYVE1_p30	CGCAAACTGGTGCGGAAGGCAttacgccggatgacttacctCAGACAGGGTTACAATAAGGAGAAGGGCATTCTCTTTGGTacgggtggattgcagcttacACGGAAACCATGCGGCAAT
LYVE1_p31	CGCAAACTGGTGCGGAAGGCAttacgccggatgacttacctGAAAGGCCGTGGGAAGCTTTGGAGGTAGGAGGATAGGATCacgggtggattgcagcttacACGGAAACCATGCGGCAAT
LYVE1_p32	CGCAAACTGGTGCGGAAGGCAttacgccggatgacttacctCTTTCTCCCAGTGGGATATTATTAGGACATAGCCAGGCTAacgggtggattgcagcttacACGGAAACCATGCGGCAAT
LYVE1_p33	CGCAAACTGGTGCGGAAGGCAttacgccggatgacttacctTTTACCACTGGATACTGATGAGATGTTTTAGGTCCTTGCAacgggtggattgcagcttacACGGAAACCATGCGGCAAT
LYVE1_p34	CGCAAACTGGTGCGGAAGGCAttacgccggatgacttacctGGCTTTCAACCCACCTAGCCTCAGACAGCCAGGAGGCCTTacgggtggattgcagcttacACGGAAACCATGCGGCAAT
LYVE1_p35	CGCAAACTGGTGCGGAAGGCAttacgccggatgacttacctGCGGAATCAGTAGAGAAAGCCTTGGTCTCAGTGACTCCTTacgggtggattgcagcttacACGGAAACCATGCGGCAAT
LYVE1_p36	CGCAAACTGGTGCGGAAGGCAttacgccggatgacttacctGGGATACGTGTTTCTCTTTCAGAGCTGAAGAAAGGGTCTGacgggtggattgcagcttacACGGAAACCATGCGGCAAT
LYVE1_p37	CGCAAACTGGTGCGGAAGGCAttacgccggatgacttacctATTCTTTTGCTCTTACCGGGCTCAGAAGGACATGTCAGGTacgggtggattgcagcttacACGGAAACCATGCGGCAAT
LYVE1_p38	CGCAAACTGGTGCGGAAGGCAttacgccggatgacttacctTGAGAATCTCCATGGCTTTCAGGGGCTAAACTTTTCTGCCacgggtggattgcagcttacACGGAAACCATGCGGCAAT
LYVE1_p39	CGCAAACTGGTGCGGAAGGCAttacgccggatgacttacctGTGTACTGTCGTATCCTCAGCCTTGTTCTATTTCTTTATTacgggtggattgcagcttacACGGAAACCATGCGGCAAT
LYVE1_p40	CGCAAACTGGTGCGGAAGGCAttacgccggatgacttacctAACACTTTGACCCTGTCTGTGTTTACAGTCCCTGCTGACAacgggtggattgcagcttacACGGAAACCATGCGGCAAT
LYVE1_p41	CGCAAACTGGTGCGGAAGGCAttacgccggatgacttacctGTGTTCTAAACAGTGATTCCAACTCAATGTGTTCAGAGAAacgggtggattgcagcttacACGGAAACCATGCGGCAAT
LYVE1_p42	CGCAAACTGGTGCGGAAGGCAttacgccggatgacttacctAAATATCAGCAGTGGTAGAGACCAGAAAAAGTAAGTGTGTacgggtggattgcagcttacACGGAAACCATGCGGCAAT
LYVE1_p43	CGCAAACTGGTGCGGAAGGCAttacgccggatgacttacctACTGAGTAATCTTCCTTAGTAATCATTTCTGTAACTCAGAacgggtggattgcagcttacACGGAAACCATGCGGCAAT
LYVE1_p44	CGCAAACTGGTGCGGAAGGCAttacgccggatgacttacctGCACAGCACTTGACATATAGTAGCTATTCAGCAAATGTTTacgggtggattgcagcttacACGGAAACCATGCGGCAAT
LYVE1_p45	CGCAAACTGGTGCGGAAGGCAttacgccggatgacttacctGATAGCGTTCTACTATGTGCAATTTTTTGAGGAATAATATacgggtggattgcagcttacACGGAAACCATGCGGCAAT
LYVE1_p46	CGCAAACTGGTGCGGAAGGCAttacgccggatgacttacctGGTATATAGAGGTAACAATGTACTTCTTAGGTATGTTAATacgggtggattgcagcttacACGGAAACCATGCGGCAAT
LYVE1_p47	CGCAAACTGGTGCGGAAGGCAttacgccggatgacttacctGGCTAGTGATACATTTGTTAATGGCACTTTTAAAATGTGCacgggtggattgcagcttacACGGAAACCATGCGGCAAT
LYVE1_p48	CGCAAACTGGTGCGGAAGGCAttacgccggatgacttacctATTTCTGCATCTCTCAGTCCCTTCTTGTTGGAAAAAGGAGacgggtggattgcagcttacACGGAAACCATGCGGCAAT
LYVE1_p49	CGCAAACTGGTGCGGAAGGCAttacgccggatgacttacctAAAGGTATAATGCATCTACGTAAATAAGAAAGCAAAGAAGacgggtggattgcagcttacACGGAAACCATGCGGCAAT
LYVE1_p50	CGCAAACTGGTGCGGAAGGCAttacgccggatgacttacctGCAAACAATATGATATGATCTGGTCCTCACTTTAATTTTAacgggtggattgcagcttacACGGAAACCATGCGGCAAT
LYVE1_p51	CGCAAACTGGTGCGGAAGGCAttacgccggatgacttacctATGAATAGCCCCATATGATATATGCTGTTTGGTTGACATAacgggtggattgcagcttacACGGAAACCATGCGGCAAT
LYVE1_p52	CGCAAACTGGTGCGGAAGGCAttacgccggatgacttacctTCTGGCTCCCTGGTGAATTCTGAAATGGATGGAAATGGAGacgggtggattgcagcttacACGGAAACCATGCGGCAAT
LYVE1_p53	CGCAAACTGGTGCGGAAGGCAttacgccggatgacttacctCAGGGCGGTCAAAAGTGAGACGAATGAGCCATCCTGGATCacgggtggattgcagcttacACGGAAACCATGCGGCAAT
LYVE1_p54	CGCAAACTGGTGCGGAAGGCAttacgccggatgacttacctAAGAAGACAATTAGCAGTCTAAGCGGGAGGGAAAGAGAAAacgggtggattgcagcttacACGGAAACCATGCGGCAAT
LYVE1_p55	CGCAAACTGGTGCGGAAGGCAttacgccggatgacttacctGCCGAAGGAACCACGGAGCTGTGGGGTCACTGGTGAGGGGacgggtggattgcagcttacACGGAAACCATGCGGCAAT
LYVE1_p56	CGCAAACTGGTGCGGAAGGCAttacgccggatgacttacctCCAACCGGAAAAGATTATGCCAGCAGGTTGTGGCATCTGGacgggtggattgcagcttacACGGAAACCATGCGGCAAT
LYVE1_p57	CGCAAACTGGTGCGGAAGGCAttacgccggatgacttacctTCTTTCCATTTTTAGAGGGAACCCAGAAATGTAACCATGTacgggtggattgcagcttacACGGAAACCATGCGGCAAT
LYVE1_p58	CGCAAACTGGTGCGGAAGGCAttacgccggatgacttacctAATGATTGCTATGAGGGAACATGGGTTCTTTACTTCCAGAacgggtggattgcagcttacACGGAAACCATGCGGCAAT
NR2F1_p01	CGCAAACTGGTGCGGAAGGCAagatataccgcagtcgcccgGAATGCGTTTAAACGGGAGGACTCGCAGAGCAATGTTTCCagtatagcgccaacagcgtaACGGAAACCATGCGGCAAT
NR2F1_p02	CGCAAACTGGTGCGGAAGGCAagatataccgcagtcgcccgTAACGATAAGAAGAATACGAAGGGGGTGCCTCCTCCTCCTagtatagcgccaacagcgtaACGGAAACCATGCGGCAAT
NR2F1_p03	CGCAAACTGGTGCGGAAGGCAagatataccgcagtcgcccgTCCAAAGTAGGTCGAATAAATAATCCTCTTCTTTTCCTCTagtatagcgccaacagcgtaACGGAAACCATGCGGCAAT
NR2F1_p04	CGCAAACTGGTGCGGAAGGCAagatataccgcagtcgcccgTTCGGGAGGTGACGGAAGGGGGAGAAAAATACGGGATAATagtatagcgccaacagcgtaACGGAAACCATGCGGCAAT
NR2F1_p05	CGCAAACTGGTGCGGAAGGCAagatataccgcagtcgcccgTTGTTGTGCCGGTGGCGCCGGGCTCTCGCTGCCTTCTTCTagtatagcgccaacagcgtaACGGAAACCATGCGGCAAT
NR2F1_p06	CGCAAACTGGTGCGGAAGGCAagatataccgcagtcgcccgGGGAGGCAGCCGGCGAGGAAGATCACACACTTTGCTCTTTagtatagcgccaacagcgtaACGGAAACCATGCGGCAAT
NR2F1_p07	CGCAAACTGGTGCGGAAGGCAagatataccgcagtcgcccgCGGACGCAGCCAGCCATTCAGGAAGGCAGCGCTGGAGAGCagtatagcgccaacagcgtaACGGAAACCATGCGGCAAT
NR2F1_p08	CGCAAACTGGTGCGGAAGGCAagatataccgcagtcgcccgTGGAGGAGCCGGGACCCGGGCCGGAGTCCGAGCAGGAGTCagtatagcgccaacagcgtaACGGAAACCATGCGGCAAT
NR2F1_p09	CGCAAACTGGTGCGGAAGGCAagatataccgcagtcgcccgGCTGAGCCGACATAGAGGAAGCCGGCGAGGGCGGAGGCGGagtatagcgccaacagcgtaACGGAAACCATGCGGCAAT
NR2F1_p10	CGCAAACTGGTGCGGAAGGCAagatataccgcagtcgcccgACACTCGCACACACAGTCGCTCACCCGCGCCGGGCGCCCGagtatagcgccaacagcgtaACGGAAACCATGCGGCAAT
NR2F1_p11	CGCAAACTGGTGCGGAAGGCAagatataccgcagtcgcccgTCAGAAATGGCACAGGCGGCAGCCGGGAGCGGCGCGGGGCagtatagcgccaacagcgtaACGGAAACCATGCGGCAAT
NR2F1_p12	CGCAAACTGGTGCGGAAGGCAagatataccgcagtcgcccgCCGGCGAGCAAGCTCCCTTCTCTCGCTTTTTTCTTCTTCCagtatagcgccaacagcgtaACGGAAACCATGCGGCAAT
NR2F1_p13	CGCAAACTGGTGCGGAAGGCAagatataccgcagtcgcccgGCTCTCAGGCTCCCCCCCCAACACCCCTGCTCCCCTCGCCagtatagcgccaacagcgtaACGGAAACCATGCGGCAAT
NR2F1_p14	CGCAAACTGGTGCGGAAGGCAagatataccgcagtcgcccgCTGCTGGCGTTTTGTTGTGGTTCCTGCTGTTTTCTTTCTCagtatagcgccaacagcgtaACGGAAACCATGCGGCAAT
NR2F1_p15	CGCAAACTGGTGCGGAAGGCAagatataccgcagtcgcccgTCTTTGGGCCCGGGGAGCGCTGGGGGGAGCCGAGCTGCTCagtatagcgccaacagcgtaACGGAAACCATGCGGCAAT
NR2F1_p16	CGCAAACTGGTGCGGAAGGCAagatataccgcagtcgcccgGTCCTGCGGATCTCGCCAGCTGCTAACTACCATTGCCATAagtatagcgccaacagcgtaACGGAAACCATGCGGCAAT
NR2F1_p17	CGCAAACTGGTGCGGAAGGCAagatataccgcagtcgcccgTGCTGGCTCTGGCCCGAACCGGGCGGGCCCTGGCCCTTGTagtatagcgccaacagcgtaACGGAAACCATGCGGCAAT
NR2F1_p18	CGCAAACTGGTGCGGAAGGCAagatataccgcagtcgcccgGCAGCCCTCGCAGGTGAATTGGCCGTAGTGCTTGCCGCTCagtatagcgccaacagcgtaACGGAAACCATGCGGCAAT
NR2F1_p19	CGCAAACTGGTGCGGAAGGCAagatataccgcagtcgcccgAAGTTAAGTTCCTGCGGACGCTCCTCTTGAAGAAACTTTTagtatagcgccaacagcgtaACGGAAACCATGCGGCAAT
NR2F1_p20	CGCAAACTGGTGCGGAAGGCAagatataccgcagtcgcccgGTATTGGCACTGGTTGCGGTGGTGCTGGTCGATGGGACAGagtatagcgccaacagcgtaACGGAAACCATGCGGCAAT
NR2F1_p21	CGCAAACTGGTGCGGAAGGCAagatataccgcagtcgcccgTCGCTGAACCGCTTCCCGCCTCATGCCCACTTTGAGGCACagtatagcgccaacagcgtaACGGAAACCATGCGGCAAT
NR2F1_p22	CGCAAACTGGTGCGGAAGGCAagatataccgcagtcgcccgCGTACTGGCCTGGATTGGGCTGGGTTGGAGGCATTCTTCCagtatagcgccaacagcgtaACGGAAACCATGCGGCAAT
NR2F1_p23	CGCAAACTGGTGCGGAAGGCAagatataccgcagtcgcccgAGGTAGCAGTGGCCGTTGAGGGGGTCCCCGTTGGTGAGTGagtatagcgccaacagcgtaACGGAAACCATGCGGCAAT
NR2F1_p24	CGCAAACTGGTGCGGAAGGCAagatataccgcagtcgcccgGTAGGGCTCGGCGCGCAGCAGCAGCGAGATGTAGCCGGACagtatagcgccaacagcgtaACGGAAACCATGCGGCAAT
NR2F1_p25	CGCAAACTGGTGCGGAAGGCAagatataccgcagtcgcccgTGTTGGGCTGCATGCACTGGCTGCCGTAGCGCGACGTGGGagtatagcgccaacagcgtaACGGAAACCATGCGGCAAT
NR2F1_p26	CGCAAACTGGTGCGGAAGGCAagatataccgcagtcgcccgCGCGCGGCCAGCTCGCAGATGTTCTCGATGCCCATAATGTagtatagcgccaacagcgtaACGGAAACCATGCGGCAAT
NR2F1_p27	CGCAAACTGGTGCGGAAGGCAagatataccgcagtcgcccgCCGGGAAGAAGGGGATGTTGCGGGCCCACTCGACGGCGCTagtatagcgccaacagcgtaACGGAAACCATGCGGCAAT
NR2F1_p28	CGCAAACTGGTGCGGAAGGCAagatataccgcagtcgcccgGTGAGGCGTAGCAGGGACACCTGGTCGGTGATCTGCAGATagtatagcgccaacagcgtaACGGAAACCATGCGGCAAT
NR2F1_p29	CGCAAACTGGTGCGGAAGGCAagatataccgcagtcgcccgAGAGCACTGGGCCGCGTTGAGCACGAACAGCTCGCTCCAGagtatagcgccaacagcgtaACGGAAACCATGCGGCAAT
NR2F1_p30	CGCAAACTGGTGCGGAAGGCAagatataccgcagtcgcccgACGCGGTCGGCAGACATGGGCGAGGCATGCAGGCCGGCGGagtatagcgccaacagcgtaACGGAAACCATGCGGCAAT
NR2F1_p31	CGCAAACTGGTGCGGAAGGCAagatataccgcagtcgcccgCTGCTCCTGGAAGATGCGGATGTGGTCCATGAAGGCCACGagtatagcgccaacagcgtaACGGAAACCATGCGGCAAT
NR2F1_p32	CGCAAACTGGTGCGGAAGGCAagatataccgcagtcgcccgACTCGGCTGAGTCGACGTGTAGCGCCTTGAGCTTCTCCACagtatagcgccaacagcgtaACGGAAACCATGCGGCAAT
NR2F1_p33	CGCAAACTGGTGCGGAAGGCAagatataccgcagtcgcccgGCGTCTGACGTGAACAGCACGATGGCTTTGAGGCAGCTGTagtatagcgccaacagcgtaACGGAAACCATGCGGCAAT
NR2F1_p34	CGCAAACTGGTGCGGAAGGCAagatataccgcagtcgcccgCTGCAGGCTCTCGATGTGGGCCGCATCCGACAGGCCACAGagtatagcgccaacagcgtaACGGAAACCATGCGGCAAT
NR2F1_p35	CGCAAACTGGTGCGGAAGGCAagatataccgcagtcgcccgGGCTCCTCACGTACTCCTCCAGTGCGCACTGCGACTTCTCagtatagcgccaacagcgtaACGGAAACCATGCGGCAAT
NR2F1_p36	CGCAAACTGGTGCGGAAGGCAagatataccgcagtcgcccgAGCAGCAGTTTGCCAAAACGGCTGGGCTGGTTGGGGTACTagtatagcgccaacagcgtaACGGAAACCATGCGGCAAT
NR2F1_p37	CGCAAACTGGTGCGGAAGGCAagatataccgcagtcgcccgGATGACGGAGGAGGACACGGTGCGCAGCGAGGGCAGTCGCagtatagcgccaacagcgtaACGGAAACCATGCGGCAAT
NR2F1_p38	CGCAAACTGGTGCGGAAGGCAagatataccgcagtcgcccgTAACATATCGCGGATGAGAGTTTCGATGGGGGTTTTACCTagtatagcgccaacagcgtaACGGAAACCATGCGGCAAT
NR2F1_p39	CGCAAACTGGTGCGGAAGGCAagatataccgcagtcgcccgGGATGGACATGTAAGGCCAGTTGAAGCTGCTCCCAGACAGagtatagcgccaacagcgtaACGGAAACCATGCGGCAAT
NR2F1_p40	CGCAAACTGGTGCGGAAGGCAagatataccgcagtcgcccgGGACGGGGCAGGTGGGAAGCGCCCAAGGTCTAGGAGCACTagtatagcgccaacagcgtaACGGAAACCATGCGGCAAT
NR2F1_p41	CGCAAACTGGTGCGGAAGGCAagatataccgcagtcgcccgTGGAGTCCTTGGCCCAGGTGGGTCCTCTGAGTCTCTAGGGagtatagcgccaacagcgtaACGGAAACCATGCGGCAAT
NR2F1_p42	CGCAAACTGGTGCGGAAGGCAagatataccgcagtcgcccgCCTGCCTGGCCCGCTGCACTTCCCGGTGTCCCCGCGGCTTagtatagcgccaacagcgtaACGGAAACCATGCGGCAAT
NR2F1_p43	CGCAAACTGGTGCGGAAGGCAagatataccgcagtcgcccgGCTGGGTGGGCTGCTCCTGTCTCGGCCCTCCTCCCTCCCAagtatagcgccaacagcgtaACGGAAACCATGCGGCAAT
NR2F1_p44	CGCAAACTGGTGCGGAAGGCAagatataccgcagtcgcccgGTCTCTTTTTCCCATGCTTTGTAGCTCGGATTGTATTTCTagtatagcgccaacagcgtaACGGAAACCATGCGGCAAT
NR2F1_p45	CGCAAACTGGTGCGGAAGGCAagatataccgcagtcgcccgTTTTCCTCGCCAACGTGCTCACAGATCTGATCCTAAAAGAagtatagcgccaacagcgtaACGGAAACCATGCGGCAAT
NR2F1_p46	CGCAAACTGGTGCGGAAGGCAagatataccgcagtcgcccgCTTTTTTTCACCAGACAGACACAAGGTTCTTTTTTTTGTTagtatagcgccaacagcgtaACGGAAACCATGCGGCAAT
NR2F1_p47	CGCAAACTGGTGCGGAAGGCAagatataccgcagtcgcccgTTGTTCCTGTACAGAATATATCCACATCCGTCCACAATAAagtatagcgccaacagcgtaACGGAAACCATGCGGCAAT
NR2F1_p48	CGCAAACTGGTGCGGAAGGCAagatataccgcagtcgcccgTGTGTGTTTCTACATAGGCTTCAGTCCACTTCCATATGTGagtatagcgccaacagcgtaACGGAAACCATGCGGCAAT
NR2F1_p49	CGCAAACTGGTGCGGAAGGCAagatataccgcagtcgcccgCCTTTTTCTTTATGCGCATACGATGTTTAAATTTTACAAAagtatagcgccaacagcgtaACGGAAACCATGCGGCAAT
NR2F1_p50	CGCAAACTGGTGCGGAAGGCAagatataccgcagtcgcccgATTAGTATAGAATCACAGGAAATCTGGTTTGGAACCAGAAagtatagcgccaacagcgtaACGGAAACCATGCGGCAAT
NR2F1_p51	CGCAAACTGGTGCGGAAGGCAagatataccgcagtcgcccgGCCTCGACAACATATATCGCACTCATTATAAGAAGCAAAGagtatagcgccaacagcgtaACGGAAACCATGCGGCAAT
DCN_p01	CGCAAACTGGTGCGGAAGGCAtatagtagccgggatcctcaCTAGGTTGAAAACCTCCTGCTTCTACTCCATAGCACAGTTgattatcccagtcggaaacgACGGAAACCATGCGGCAAT
DCN_p02	CGCAAACTGGTGCGGAAGGCAtatagtagccgggatcctcaATTCAGCCCAAGTAAAAGAGTTTGCAGGTGTGGAAAGGAGgattatcccagtcggaaacgACGGAAACCATGCGGCAAT
DCN_p03	CGCAAACTGGTGCGGAAGGCAtatagtagccgggatcctcaCCACAGGAGCCCTCAAAGCTGAGATGTAATTACACTAAATgattatcccagtcggaaacgACGGAAACCATGCGGCAAT
DCN_p04	CGCAAACTGGTGCGGAAGGCAtatagtagccgggatcctcaGTATTTTCACAACCAGGGAACCTTTTAATCCGGGAATTTGgattatcccagtcggaaacgACGGAAACCATGCGGCAAT
DCN_p05	CGCAAACTGGTGCGGAAGGCAtatagtagccgggatcctcaCAGGAAACTTGTGCAAGCAGAAGGAGGATGATAGTGGCCTgattatcccagtcggaaacgACGGAAACCATGCGGCAAT
DCN_p06	CGCAAACTGGTGCGGAAGGCAtatagtagccgggatcctcaCATAAAGTCAAATAAGCCTCTCTGTTGAAACGGTCCAGCCgattatcccagtcggaaacgACGGAAACCATGCGGCAAT
DCN_p07	CGCAAACTGGTGCGGAAGGCAtatagtagccgggatcctcaCAGGAACTTCTGGGCCTATCCCAGAAGCCTCATCTTCTAGgattatcccagtcggaaacgACGGAAACCATGCGGCAAT
DCN_p08	CGCAAACTGGTGCGGAAGGCAtatagtagccgggatcctcaGGGCACACTGGGCCTAGGGAGGGCTCGAAGTCGCGGTCATgattatcccagtcggaaacgACGGAAACCATGCGGCAAT
DCN_p09	CGCAAACTGGTGCGGAAGGCAtatagtagccgggatcctcaAGAACACTGGACCACTCGAAGATGGCATTGACAGCGGAAGgattatcccagtcggaaacgACGGAAACCATGCGGCAAT
DCN_p10	CGCAAACTGGTGCGGAAGGCAtatagtagccgggatcctcaCAGGGGGAAGATCCTTTGGCACTTTGTCCAGACCCAAATCgattatcccagtcggaaacgACGGAAACCATGCGGCAAT
DCN_p11	CGCAAACTGGTGCGGAAGGCAtatagtagccgggatcctcaCTTAAAGTCTCCATCTTTGATTTCGGTTATTTTGTTGTTTgattatcccagtcggaaacgACGGAAACCATGCGGCAAT
DCN_p12	CGCAAACTGGTGCGGAAGGCAtatagtagccgggatcctcaTATTGTTGACAAGAATCAATGCGTGAAGGTTCTTCAGGTTgattatcccagtcggaaacgACGGAAACCATGCGGCAAT
[truncated: 228 more rows]
