# Supplementary material for: Spatially organized cellular communities form the developing human heart
Source: Nature. 2024 Mar 13;627(8005):854–64. doi: 10.1038/s41586-024-07171-z (PMC10972757; doi:10.1038/s41586-024-07171-z)
Supplement: Supplementary file 4 — Supplementary Tables 1–22 [file 41586_2024_7171_MOESM4_ESM.zip › 2022-11-18398C-s4/2022-11-18398C-Supplementary Table 12 - Developing Human Heart MERFISH metadata.xlsx]

## Sheet: MERFISH metadata
	sample_id	batch	nCounts_RNA	leiden	celltype
6-R77_4C4	R77_4C4	R77_4C4	86	6	VIC
8-R77_4C4	R77_4C4	R77_4C4	148	6	VIC
9-R77_4C4	R77_4C4	R77_4C4	100	6	VIC
10-R77_4C4	R77_4C4	R77_4C4	70	6	VIC
12-R77_4C4	R77_4C4	R77_4C4	63	6	VIC
19-R77_4C4	R77_4C4	R77_4C4	293	6	VIC
21-R77_4C4	R77_4C4	R77_4C4	217	6	VIC
25-R77_4C4	R77_4C4	R77_4C4	133	6	VIC
28-R77_4C4	R77_4C4	R77_4C4	330	6	VIC
29-R77_4C4	R77_4C4	R77_4C4	257	6	VIC
32-R77_4C4	R77_4C4	R77_4C4	155	6	VIC
36-R77_4C4	R77_4C4	R77_4C4	30	6	VIC
37-R77_4C4	R77_4C4	R77_4C4	141	6	VIC
38-R77_4C4	R77_4C4	R77_4C4	144	6	VIC
40-R77_4C4	R77_4C4	R77_4C4	172	6	VIC
41-R77_4C4	R77_4C4	R77_4C4	361	16	avCM-LV
42-R77_4C4	R77_4C4	R77_4C4	193	6	VIC
43-R77_4C4	R77_4C4	R77_4C4	169	6	VIC
45-R77_4C4	R77_4C4	R77_4C4	277	17	avCM-RV
46-R77_4C4	R77_4C4	R77_4C4	147	16	avCM-LV
47-R77_4C4	R77_4C4	R77_4C4	227	6	VIC
48-R77_4C4	R77_4C4	R77_4C4	165	6	VIC
49-R77_4C4	R77_4C4	R77_4C4	77	6	VIC
50-R77_4C4	R77_4C4	R77_4C4	187	6	VIC
52-R77_4C4	R77_4C4	R77_4C4	35	6	VIC
53-R77_4C4	R77_4C4	R77_4C4	186	17	avCM-RV
54-R77_4C4	R77_4C4	R77_4C4	75	6	VIC
55-R77_4C4	R77_4C4	R77_4C4	298	6	VIC
56-R77_4C4	R77_4C4	R77_4C4	624	29	AVC-like
57-R77_4C4	R77_4C4	R77_4C4	337	17	avCM-RV
58-R77_4C4	R77_4C4	R77_4C4	43	10	EPDC
59-R77_4C4	R77_4C4	R77_4C4	216	6	VIC
60-R77_4C4	R77_4C4	R77_4C4	99	6	VIC
61-R77_4C4	R77_4C4	R77_4C4	99	6	VIC
62-R77_4C4	R77_4C4	R77_4C4	117	17	avCM-LV
63-R77_4C4	R77_4C4	R77_4C4	180	17	avCM-RV
64-R77_4C4	R77_4C4	R77_4C4	591	6	VIC
65-R77_4C4	R77_4C4	R77_4C4	156	6	VIC
66-R77_4C4	R77_4C4	R77_4C4	90	6	VIC
69-R77_4C4	R77_4C4	R77_4C4	51	6	VIC
70-R77_4C4	R77_4C4	R77_4C4	83	6	VIC
71-R77_4C4	R77_4C4	R77_4C4	255	17	avCM-RV
73-R77_4C4	R77_4C4	R77_4C4	309	16	avCM-LV
74-R77_4C4	R77_4C4	R77_4C4	360	17	avCM-RV
77-R77_4C4	R77_4C4	R77_4C4	251	6	VIC
78-R77_4C4	R77_4C4	R77_4C4	127	6	VIC
81-R77_4C4	R77_4C4	R77_4C4	142	6	VIC
82-R77_4C4	R77_4C4	R77_4C4	104	6	VIC
83-R77_4C4	R77_4C4	R77_4C4	147	6	VIC
85-R77_4C4	R77_4C4	R77_4C4	165	6	VIC
86-R77_4C4	R77_4C4	R77_4C4	49	6	VIC
87-R77_4C4	R77_4C4	R77_4C4	181	6	VIC
88-R77_4C4	R77_4C4	R77_4C4	443	6	VIC
89-R77_4C4	R77_4C4	R77_4C4	355	17	avCM-RV
90-R77_4C4	R77_4C4	R77_4C4	242	17	avCM-RV
91-R77_4C4	R77_4C4	R77_4C4	140	6	VIC
92-R77_4C4	R77_4C4	R77_4C4	154	29	AVC-like
94-R77_4C4	R77_4C4	R77_4C4	240	6	VIC
95-R77_4C4	R77_4C4	R77_4C4	71	6	VIC
97-R77_4C4	R77_4C4	R77_4C4	157	6	VIC
99-R77_4C4	R77_4C4	R77_4C4	205	14	aFibro
100-R77_4C4	R77_4C4	R77_4C4	181	6	VIC
103-R77_4C4	R77_4C4	R77_4C4	192	17	avCM-RV
104-R77_4C4	R77_4C4	R77_4C4	190	6	VIC
105-R77_4C4	R77_4C4	R77_4C4	113	6	VIC
106-R77_4C4	R77_4C4	R77_4C4	101	14	aFibro
107-R77_4C4	R77_4C4	R77_4C4	226	17	avCM-RV
108-R77_4C4	R77_4C4	R77_4C4	312	17	avCM-RV
111-R77_4C4	R77_4C4	R77_4C4	54	6	VIC
112-R77_4C4	R77_4C4	R77_4C4	329	29	AVC-like
114-R77_4C4	R77_4C4	R77_4C4	179	6	VIC
115-R77_4C4	R77_4C4	R77_4C4	150	14	aFibro
116-R77_4C4	R77_4C4	R77_4C4	282	16	avCM-LV
118-R77_4C4	R77_4C4	R77_4C4	57	6	VIC
119-R77_4C4	R77_4C4	R77_4C4	183	6	VIC
120-R77_4C4	R77_4C4	R77_4C4	92	17	avCM-RV
121-R77_4C4	R77_4C4	R77_4C4	183	6	VIC
122-R77_4C4	R77_4C4	R77_4C4	173	6	VIC
123-R77_4C4	R77_4C4	R77_4C4	559	17	avCM-RV
125-R77_4C4	R77_4C4	R77_4C4	57	6	VIC
127-R77_4C4	R77_4C4	R77_4C4	176	6	VIC
128-R77_4C4	R77_4C4	R77_4C4	327	17	avCM-RV
129-R77_4C4	R77_4C4	R77_4C4	201	6	VIC
130-R77_4C4	R77_4C4	R77_4C4	339	16	avCM-LV
131-R77_4C4	R77_4C4	R77_4C4	270	6	VIC
132-R77_4C4	R77_4C4	R77_4C4	260	6	VIC
133-R77_4C4	R77_4C4	R77_4C4	123	6	VIC
135-R77_4C4	R77_4C4	R77_4C4	57	14	aFibro
136-R77_4C4	R77_4C4	R77_4C4	179	6	VIC
139-R77_4C4	R77_4C4	R77_4C4	66	6	VIC
141-R77_4C4	R77_4C4	R77_4C4	406	29	AVC-like
142-R77_4C4	R77_4C4	R77_4C4	91	29	AVC-like
143-R77_4C4	R77_4C4	R77_4C4	381	29	AVC-like
144-R77_4C4	R77_4C4	R77_4C4	103	17	avCM-RV
145-R77_4C4	R77_4C4	R77_4C4	203	6	VIC
146-R77_4C4	R77_4C4	R77_4C4	525	17	avCM-RV
147-R77_4C4	R77_4C4	R77_4C4	142	6	VIC
149-R77_4C4	R77_4C4	R77_4C4	323	17	avCM-RV
150-R77_4C4	R77_4C4	R77_4C4	251	29	AVC-like
152-R77_4C4	R77_4C4	R77_4C4	158	6	VIC
155-R77_4C4	R77_4C4	R77_4C4	366	6	VIC
156-R77_4C4	R77_4C4	R77_4C4	154	6	VIC
157-R77_4C4	R77_4C4	R77_4C4	371	16	avCM-LV
158-R77_4C4	R77_4C4	R77_4C4	185	6	VIC
159-R77_4C4	R77_4C4	R77_4C4	200	6	VIC
160-R77_4C4	R77_4C4	R77_4C4	391	16	avCM-LV
161-R77_4C4	R77_4C4	R77_4C4	84	6	VIC
164-R77_4C4	R77_4C4	R77_4C4	138	6	VIC
166-R77_4C4	R77_4C4	R77_4C4	173	6	VIC
168-R77_4C4	R77_4C4	R77_4C4	262	29	AVC-like
170-R77_4C4	R77_4C4	R77_4C4	678	17	avCM-RV
171-R77_4C4	R77_4C4	R77_4C4	90	6	VIC
172-R77_4C4	R77_4C4	R77_4C4	72	6	VIC
173-R77_4C4	R77_4C4	R77_4C4	106	6	VIC
174-R77_4C4	R77_4C4	R77_4C4	383	29	AVC-like
175-R77_4C4	R77_4C4	R77_4C4	179	6	VIC
176-R77_4C4	R77_4C4	R77_4C4	92	6	VIC
177-R77_4C4	R77_4C4	R77_4C4	315	23	BEC
178-R77_4C4	R77_4C4	R77_4C4	264	29	AVC-like
179-R77_4C4	R77_4C4	R77_4C4	449	17	avCM-RV
181-R77_4C4	R77_4C4	R77_4C4	204	29	AVC-like
183-R77_4C4	R77_4C4	R77_4C4	89	14	aFibro
185-R77_4C4	R77_4C4	R77_4C4	260	29	AVC-like
186-R77_4C4	R77_4C4	R77_4C4	366	17	avCM-RV
187-R77_4C4	R77_4C4	R77_4C4	347	17	avCM-RV
188-R77_4C4	R77_4C4	R77_4C4	119	6	VIC
189-R77_4C4	R77_4C4	R77_4C4	140	6	VIC
190-R77_4C4	R77_4C4	R77_4C4	35	6	VIC
192-R77_4C4	R77_4C4	R77_4C4	139	17	avCM-RV
193-R77_4C4	R77_4C4	R77_4C4	153	14	aFibro
195-R77_4C4	R77_4C4	R77_4C4	177	23	BEC
196-R77_4C4	R77_4C4	R77_4C4	205	14	aFibro
197-R77_4C4	R77_4C4	R77_4C4	55	6	VIC
198-R77_4C4	R77_4C4	R77_4C4	388	29	AVC-like
199-R77_4C4	R77_4C4	R77_4C4	245	17	avCM-RV
202-R77_4C4	R77_4C4	R77_4C4	292	10	EPDC
203-R77_4C4	R77_4C4	R77_4C4	179	6	VIC
204-R77_4C4	R77_4C4	R77_4C4	452	17	avCM-RV
205-R77_4C4	R77_4C4	R77_4C4	86	17	avCM-RV
208-R77_4C4	R77_4C4	R77_4C4	433	17	avCM-RV
209-R77_4C4	R77_4C4	R77_4C4	97	17	avCM-RV
210-R77_4C4	R77_4C4	R77_4C4	259	23	BEC
212-R77_4C4	R77_4C4	R77_4C4	600	29	AVC-like
213-R77_4C4	R77_4C4	R77_4C4	49	6	VIC
214-R77_4C4	R77_4C4	R77_4C4	150	14	aFibro
217-R77_4C4	R77_4C4	R77_4C4	304	20	VSMC
219-R77_4C4	R77_4C4	R77_4C4	358	20	VSMC
220-R77_4C4	R77_4C4	R77_4C4	123	17	avCM-RV
221-R77_4C4	R77_4C4	R77_4C4	548	29	AVC-like
222-R77_4C4	R77_4C4	R77_4C4	202	3	vFibro
223-R77_4C4	R77_4C4	R77_4C4	467	6	VIC
224-R77_4C4	R77_4C4	R77_4C4	542	14	aFibro
225-R77_4C4	R77_4C4	R77_4C4	78	10	EPDC
227-R77_4C4	R77_4C4	R77_4C4	222	23	BEC
228-R77_4C4	R77_4C4	R77_4C4	348	17	avCM-RV
229-R77_4C4	R77_4C4	R77_4C4	163	29	AVC-like
230-R77_4C4	R77_4C4	R77_4C4	219	20	VSMC
231-R77_4C4	R77_4C4	R77_4C4	282	20	VSMC
232-R77_4C4	R77_4C4	R77_4C4	119	10	EPDC
234-R77_4C4	R77_4C4	R77_4C4	331	17	avCM-RV
235-R77_4C4	R77_4C4	R77_4C4	58	11	BEC
237-R77_4C4	R77_4C4	R77_4C4	110	10	EPDC
240-R77_4C4	R77_4C4	R77_4C4	58	10	EPDC
241-R77_4C4	R77_4C4	R77_4C4	373	17	avCM-RV
242-R77_4C4	R77_4C4	R77_4C4	323	29	AVC-like
243-R77_4C4	R77_4C4	R77_4C4	359	17	avCM-RV
244-R77_4C4	R77_4C4	R77_4C4	197	6	VIC
245-R77_4C4	R77_4C4	R77_4C4	54	10	EPDC
248-R77_4C4	R77_4C4	R77_4C4	139	24	VEC
249-R77_4C4	R77_4C4	R77_4C4	200	14	aFibro
250-R77_4C4	R77_4C4	R77_4C4	96	14	aFibro
251-R77_4C4	R77_4C4	R77_4C4	150	12	avCM-RV
252-R77_4C4	R77_4C4	R77_4C4	55	6	VIC
253-R77_4C4	R77_4C4	R77_4C4	373	29	AVC-like
254-R77_4C4	R77_4C4	R77_4C4	542	17	avCM-RV
255-R77_4C4	R77_4C4	R77_4C4	352	17	avCM-RV
256-R77_4C4	R77_4C4	R77_4C4	301	29	AVC-like
257-R77_4C4	R77_4C4	R77_4C4	153	6	VIC
259-R77_4C4	R77_4C4	R77_4C4	391	24	VEC
260-R77_4C4	R77_4C4	R77_4C4	306	6	VIC
263-R77_4C4	R77_4C4	R77_4C4	179	10	EPDC
264-R77_4C4	R77_4C4	R77_4C4	44	10	EPDC
266-R77_4C4	R77_4C4	R77_4C4	326	10	EPDC
272-R77_4C4	R77_4C4	R77_4C4	49	10	EPDC
281-R77_4C4	R77_4C4	R77_4C4	310	6	VIC
283-R77_4C4	R77_4C4	R77_4C4	182	10	EPDC
289-R77_4C4	R77_4C4	R77_4C4	176	23	BEC
290-R77_4C4	R77_4C4	R77_4C4	56	6	VIC
291-R77_4C4	R77_4C4	R77_4C4	136	14	aFibro
10002-R77_4C4	R77_4C4	R77_4C4	532	29	AVC-like
10008-R77_4C4	R77_4C4	R77_4C4	63	14	aFibro
10009-R77_4C4	R77_4C4	R77_4C4	422	29	AVC-like
10010-R77_4C4	R77_4C4	R77_4C4	172	14	aFibro
10016-R77_4C4	R77_4C4	R77_4C4	215	14	aFibro
10019-R77_4C4	R77_4C4	R77_4C4	485	0	aCM-RA
10021-R77_4C4	R77_4C4	R77_4C4	233	29	AVC-like
10024-R77_4C4	R77_4C4	R77_4C4	497	29	AVC-like
10025-R77_4C4	R77_4C4	R77_4C4	248	29	AVC-like
10026-R77_4C4	R77_4C4	R77_4C4	164	14	aFibro
10027-R77_4C4	R77_4C4	R77_4C4	283	29	AVC-like
10028-R77_4C4	R77_4C4	R77_4C4	130	14	aFibro
10029-R77_4C4	R77_4C4	R77_4C4	278	14	aFibro
10031-R77_4C4	R77_4C4	R77_4C4	263	14	aFibro
10032-R77_4C4	R77_4C4	R77_4C4	204	14	aFibro
10033-R77_4C4	R77_4C4	R77_4C4	345	29	AVC-like
10034-R77_4C4	R77_4C4	R77_4C4	145	22	aEndocardial
10035-R77_4C4	R77_4C4	R77_4C4	280	29	AVC-like
10037-R77_4C4	R77_4C4	R77_4C4	135	6	VIC
10038-R77_4C4	R77_4C4	R77_4C4	582	29	AVC-like
10040-R77_4C4	R77_4C4	R77_4C4	328	14	aFibro
10042-R77_4C4	R77_4C4	R77_4C4	378	29	AVC-like
10045-R77_4C4	R77_4C4	R77_4C4	654	29	AVC-like
10046-R77_4C4	R77_4C4	R77_4C4	174	14	aFibro
10047-R77_4C4	R77_4C4	R77_4C4	78	10	EPDC
10048-R77_4C4	R77_4C4	R77_4C4	66	14	aFibro
10049-R77_4C4	R77_4C4	R77_4C4	449	29	AVC-like
10051-R77_4C4	R77_4C4	R77_4C4	450	29	AVC-like
10053-R77_4C4	R77_4C4	R77_4C4	380	14	aFibro
10054-R77_4C4	R77_4C4	R77_4C4	578	14	aFibro
10055-R77_4C4	R77_4C4	R77_4C4	525	0	aCM-RA
10056-R77_4C4	R77_4C4	R77_4C4	360	29	AVC-like
10058-R77_4C4	R77_4C4	R77_4C4	461	29	AVC-like
10059-R77_4C4	R77_4C4	R77_4C4	839	29	AVC-like
10060-R77_4C4	R77_4C4	R77_4C4	133	14	aFibro
10062-R77_4C4	R77_4C4	R77_4C4	234	14	aFibro
10064-R77_4C4	R77_4C4	R77_4C4	350	29	AVC-like
10065-R77_4C4	R77_4C4	R77_4C4	573	29	AVC-like
10066-R77_4C4	R77_4C4	R77_4C4	629	29	AVC-like
10067-R77_4C4	R77_4C4	R77_4C4	241	29	AVC-like
10068-R77_4C4	R77_4C4	R77_4C4	326	29	AVC-like
10069-R77_4C4	R77_4C4	R77_4C4	331	14	aFibro
10071-R77_4C4	R77_4C4	R77_4C4	112	14	aFibro
10072-R77_4C4	R77_4C4	R77_4C4	583	14	aFibro
10073-R77_4C4	R77_4C4	R77_4C4	243	29	AVC-like
10074-R77_4C4	R77_4C4	R77_4C4	370	29	AVC-like
10076-R77_4C4	R77_4C4	R77_4C4	374	29	AVC-like
10077-R77_4C4	R77_4C4	R77_4C4	155	14	aFibro
10078-R77_4C4	R77_4C4	R77_4C4	173	14	aFibro
10079-R77_4C4	R77_4C4	R77_4C4	282	29	AVC-like
10080-R77_4C4	R77_4C4	R77_4C4	328	6	VIC
10081-R77_4C4	R77_4C4	R77_4C4	163	29	AVC-like
10082-R77_4C4	R77_4C4	R77_4C4	370	23	BEC
10083-R77_4C4	R77_4C4	R77_4C4	365	29	AVC-like
10084-R77_4C4	R77_4C4	R77_4C4	517	29	AVC-like
10085-R77_4C4	R77_4C4	R77_4C4	430	29	AVC-like
10086-R77_4C4	R77_4C4	R77_4C4	444	0	aCM-RA
10087-R77_4C4	R77_4C4	R77_4C4	688	29	AVC-like
10089-R77_4C4	R77_4C4	R77_4C4	68	14	aFibro
10090-R77_4C4	R77_4C4	R77_4C4	291	29	AVC-like
10091-R77_4C4	R77_4C4	R77_4C4	226	14	aFibro
10092-R77_4C4	R77_4C4	R77_4C4	157	14	aFibro
10093-R77_4C4	R77_4C4	R77_4C4	167	29	AVC-like
10095-R77_4C4	R77_4C4	R77_4C4	313	29	AVC-like
10096-R77_4C4	R77_4C4	R77_4C4	369	29	AVC-like
10097-R77_4C4	R77_4C4	R77_4C4	485	29	AVC-like
10098-R77_4C4	R77_4C4	R77_4C4	197	14	aFibro
10100-R77_4C4	R77_4C4	R77_4C4	118	14	aFibro
10101-R77_4C4	R77_4C4	R77_4C4	85	14	aFibro
10102-R77_4C4	R77_4C4	R77_4C4	207	14	aFibro
10104-R77_4C4	R77_4C4	R77_4C4	123	14	aFibro
10105-R77_4C4	R77_4C4	R77_4C4	492	29	AVC-like
10106-R77_4C4	R77_4C4	R77_4C4	619	29	AVC-like
10107-R77_4C4	R77_4C4	R77_4C4	176	29	AVC-like
10108-R77_4C4	R77_4C4	R77_4C4	237	0	aCM-RA
10109-R77_4C4	R77_4C4	R77_4C4	280	29	AVC-like
10110-R77_4C4	R77_4C4	R77_4C4	275	29	AVC-like
10111-R77_4C4	R77_4C4	R77_4C4	417	14	aFibro
10112-R77_4C4	R77_4C4	R77_4C4	419	14	aFibro
10113-R77_4C4	R77_4C4	R77_4C4	285	29	AVC-like
10114-R77_4C4	R77_4C4	R77_4C4	191	29	AVC-like
10115-R77_4C4	R77_4C4	R77_4C4	398	29	AVC-like
10116-R77_4C4	R77_4C4	R77_4C4	298	14	aFibro
10117-R77_4C4	R77_4C4	R77_4C4	517	14	aFibro
10118-R77_4C4	R77_4C4	R77_4C4	703	29	AVC-like
10119-R77_4C4	R77_4C4	R77_4C4	708	29	AVC-like
10120-R77_4C4	R77_4C4	R77_4C4	211	14	aFibro
10122-R77_4C4	R77_4C4	R77_4C4	251	29	AVC-like
10124-R77_4C4	R77_4C4	R77_4C4	321	29	AVC-like
10125-R77_4C4	R77_4C4	R77_4C4	546	14	aFibro
10126-R77_4C4	R77_4C4	R77_4C4	364	29	AVC-like
10127-R77_4C4	R77_4C4	R77_4C4	446	29	AVC-like
10128-R77_4C4	R77_4C4	R77_4C4	372	29	AVC-like
10129-R77_4C4	R77_4C4	R77_4C4	113	0	aCM-RA
10130-R77_4C4	R77_4C4	R77_4C4	573	29	AVC-like
10131-R77_4C4	R77_4C4	R77_4C4	202	8	aCM-LA
10132-R77_4C4	R77_4C4	R77_4C4	262	29	AVC-like
10133-R77_4C4	R77_4C4	R77_4C4	252	29	AVC-like
10135-R77_4C4	R77_4C4	R77_4C4	333	29	AVC-like
10136-R77_4C4	R77_4C4	R77_4C4	341	29	AVC-like
10137-R77_4C4	R77_4C4	R77_4C4	148	29	AVC-like
10138-R77_4C4	R77_4C4	R77_4C4	507	29	AVC-like
10139-R77_4C4	R77_4C4	R77_4C4	121	29	AVC-like
10140-R77_4C4	R77_4C4	R77_4C4	154	29	AVC-like
10141-R77_4C4	R77_4C4	R77_4C4	394	29	AVC-like
10142-R77_4C4	R77_4C4	R77_4C4	440	29	AVC-like
10143-R77_4C4	R77_4C4	R77_4C4	484	0	aCM-RA
10144-R77_4C4	R77_4C4	R77_4C4	209	29	AVC-like
10145-R77_4C4	R77_4C4	R77_4C4	254	14	aFibro
10146-R77_4C4	R77_4C4	R77_4C4	736	29	AVC-like
10147-R77_4C4	R77_4C4	R77_4C4	854	0	aCM-RA
10150-R77_4C4	R77_4C4	R77_4C4	383	29	AVC-like
10152-R77_4C4	R77_4C4	R77_4C4	391	29	AVC-like
10153-R77_4C4	R77_4C4	R77_4C4	418	29	AVC-like
10154-R77_4C4	R77_4C4	R77_4C4	461	29	AVC-like
10155-R77_4C4	R77_4C4	R77_4C4	366	29	AVC-like
10156-R77_4C4	R77_4C4	R77_4C4	215	29	AVC-like
10157-R77_4C4	R77_4C4	R77_4C4	696	0	aCM-RA
10158-R77_4C4	R77_4C4	R77_4C4	317	14	aFibro
10160-R77_4C4	R77_4C4	R77_4C4	383	29	AVC-like
10161-R77_4C4	R77_4C4	R77_4C4	620	29	AVC-like
10163-R77_4C4	R77_4C4	R77_4C4	324	29	AVC-like
10166-R77_4C4	R77_4C4	R77_4C4	419	29	AVC-like
10167-R77_4C4	R77_4C4	R77_4C4	365	6	VIC
10168-R77_4C4	R77_4C4	R77_4C4	581	0	aCM-RA
10169-R77_4C4	R77_4C4	R77_4C4	319	29	AVC-like
10170-R77_4C4	R77_4C4	R77_4C4	496	14	aFibro
10171-R77_4C4	R77_4C4	R77_4C4	263	14	aFibro
10172-R77_4C4	R77_4C4	R77_4C4	169	14	aFibro
10173-R77_4C4	R77_4C4	R77_4C4	85	29	AVC-like
10174-R77_4C4	R77_4C4	R77_4C4	271	14	aFibro
10176-R77_4C4	R77_4C4	R77_4C4	1152	29	AVC-like
10177-R77_4C4	R77_4C4	R77_4C4	224	29	AVC-like
10178-R77_4C4	R77_4C4	R77_4C4	329	14	aFibro
10179-R77_4C4	R77_4C4	R77_4C4	476	29	AVC-like
10180-R77_4C4	R77_4C4	R77_4C4	170	29	AVC-like
10181-R77_4C4	R77_4C4	R77_4C4	344	29	AVC-like
10183-R77_4C4	R77_4C4	R77_4C4	285	29	AVC-like
10184-R77_4C4	R77_4C4	R77_4C4	200	29	AVC-like
10186-R77_4C4	R77_4C4	R77_4C4	454	29	AVC-like
10187-R77_4C4	R77_4C4	R77_4C4	894	29	AVC-like
10188-R77_4C4	R77_4C4	R77_4C4	875	0	aCM-RA
10189-R77_4C4	R77_4C4	R77_4C4	226	29	AVC-like
10190-R77_4C4	R77_4C4	R77_4C4	417	23	BEC
10192-R77_4C4	R77_4C4	R77_4C4	512	29	AVC-like
10193-R77_4C4	R77_4C4	R77_4C4	468	29	AVC-like
10194-R77_4C4	R77_4C4	R77_4C4	381	23	BEC
10195-R77_4C4	R77_4C4	R77_4C4	271	0	aCM-RA
10197-R77_4C4	R77_4C4	R77_4C4	477	29	AVC-like
10199-R77_4C4	R77_4C4	R77_4C4	258	14	aFibro
10200-R77_4C4	R77_4C4	R77_4C4	415	14	aFibro
10201-R77_4C4	R77_4C4	R77_4C4	240	29	AVC-like
10202-R77_4C4	R77_4C4	R77_4C4	299	29	AVC-like
10203-R77_4C4	R77_4C4	R77_4C4	321	29	AVC-like
10204-R77_4C4	R77_4C4	R77_4C4	238	23	BEC
10206-R77_4C4	R77_4C4	R77_4C4	351	29	AVC-like
10207-R77_4C4	R77_4C4	R77_4C4	911	29	AVC-like
10208-R77_4C4	R77_4C4	R77_4C4	361	29	AVC-like
10209-R77_4C4	R77_4C4	R77_4C4	522	29	AVC-like
10210-R77_4C4	R77_4C4	R77_4C4	388	29	AVC-like
10211-R77_4C4	R77_4C4	R77_4C4	423	29	AVC-like
10212-R77_4C4	R77_4C4	R77_4C4	342	29	AVC-like
10213-R77_4C4	R77_4C4	R77_4C4	501	29	AVC-like
10214-R77_4C4	R77_4C4	R77_4C4	222	29	AVC-like
10215-R77_4C4	R77_4C4	R77_4C4	473	6	VIC
10216-R77_4C4	R77_4C4	R77_4C4	553	29	AVC-like
10217-R77_4C4	R77_4C4	R77_4C4	264	14	aFibro
10218-R77_4C4	R77_4C4	R77_4C4	142	23	BEC
10219-R77_4C4	R77_4C4	R77_4C4	305	29	AVC-like
10220-R77_4C4	R77_4C4	R77_4C4	514	29	AVC-like
10223-R77_4C4	R77_4C4	R77_4C4	907	29	AVC-like
10224-R77_4C4	R77_4C4	R77_4C4	357	29	AVC-like
10225-R77_4C4	R77_4C4	R77_4C4	625	29	AVC-like
10226-R77_4C4	R77_4C4	R77_4C4	548	29	AVC-like
10227-R77_4C4	R77_4C4	R77_4C4	322	29	AVC-like
10228-R77_4C4	R77_4C4	R77_4C4	297	0	aCM-RA
10229-R77_4C4	R77_4C4	R77_4C4	257	0	aCM-RA
10231-R77_4C4	R77_4C4	R77_4C4	478	29	AVC-like
10232-R77_4C4	R77_4C4	R77_4C4	849	29	AVC-like
10233-R77_4C4	R77_4C4	R77_4C4	312	14	aFibro
10234-R77_4C4	R77_4C4	R77_4C4	344	29	AVC-like
10235-R77_4C4	R77_4C4	R77_4C4	262	29	AVC-like
10236-R77_4C4	R77_4C4	R77_4C4	500	29	AVC-like
10238-R77_4C4	R77_4C4	R77_4C4	307	29	AVC-like
10240-R77_4C4	R77_4C4	R77_4C4	314	29	AVC-like
10241-R77_4C4	R77_4C4	R77_4C4	266	10	EPDC
10242-R77_4C4	R77_4C4	R77_4C4	237	29	AVC-like
10243-R77_4C4	R77_4C4	R77_4C4	444	29	AVC-like
10245-R77_4C4	R77_4C4	R77_4C4	254	0	aCM-RA
10247-R77_4C4	R77_4C4	R77_4C4	623	29	AVC-like
10248-R77_4C4	R77_4C4	R77_4C4	641	0	aCM-RA
10249-R77_4C4	R77_4C4	R77_4C4	260	29	AVC-like
10250-R77_4C4	R77_4C4	R77_4C4	677	29	AVC-like
10251-R77_4C4	R77_4C4	R77_4C4	408	0	aCM-RA
10252-R77_4C4	R77_4C4	R77_4C4	396	29	AVC-like
10253-R77_4C4	R77_4C4	R77_4C4	246	14	aFibro
10255-R77_4C4	R77_4C4	R77_4C4	30	8	aCM-LA
10257-R77_4C4	R77_4C4	R77_4C4	279	29	AVC-like
10258-R77_4C4	R77_4C4	R77_4C4	202	14	aFibro
10259-R77_4C4	R77_4C4	R77_4C4	221	29	AVC-like
10264-R77_4C4	R77_4C4	R77_4C4	336	0	aCM-RA
10275-R77_4C4	R77_4C4	R77_4C4	163	23	BEC
10277-R77_4C4	R77_4C4	R77_4C4	261	29	AVC-like
10278-R77_4C4	R77_4C4	R77_4C4	113	23	BEC
10279-R77_4C4	R77_4C4	R77_4C4	464	0	aCM-RA
10283-R77_4C4	R77_4C4	R77_4C4	248	14	aFibro
10285-R77_4C4	R77_4C4	R77_4C4	247	29	AVC-like
10286-R77_4C4	R77_4C4	R77_4C4	107	29	AVC-like
10288-R77_4C4	R77_4C4	R77_4C4	132	14	aFibro
10291-R77_4C4	R77_4C4	R77_4C4	224	29	AVC-like
10293-R77_4C4	R77_4C4	R77_4C4	123	23	BEC
20004-R77_4C4	R77_4C4	R77_4C4	76	6	VIC
20005-R77_4C4	R77_4C4	R77_4C4	167	6	VIC
20008-R77_4C4	R77_4C4	R77_4C4	73	6	VIC
20009-R77_4C4	R77_4C4	R77_4C4	79	6	VIC
20010-R77_4C4	R77_4C4	R77_4C4	211	6	VIC
20011-R77_4C4	R77_4C4	R77_4C4	245	6	VIC
20014-R77_4C4	R77_4C4	R77_4C4	143	6	VIC
20016-R77_4C4	R77_4C4	R77_4C4	132	6	VIC
20017-R77_4C4	R77_4C4	R77_4C4	165	6	VIC
20018-R77_4C4	R77_4C4	R77_4C4	150	6	VIC
20019-R77_4C4	R77_4C4	R77_4C4	159	6	VIC
20020-R77_4C4	R77_4C4	R77_4C4	103	6	VIC
20021-R77_4C4	R77_4C4	R77_4C4	92	6	VIC
20024-R77_4C4	R77_4C4	R77_4C4	59	6	VIC
20026-R77_4C4	R77_4C4	R77_4C4	127	6	VIC
20027-R77_4C4	R77_4C4	R77_4C4	130	6	VIC
20028-R77_4C4	R77_4C4	R77_4C4	131	6	VIC
20029-R77_4C4	R77_4C4	R77_4C4	230	6	VIC
20030-R77_4C4	R77_4C4	R77_4C4	133	6	VIC
20032-R77_4C4	R77_4C4	R77_4C4	158	6	VIC
20033-R77_4C4	R77_4C4	R77_4C4	93	6	VIC
20036-R77_4C4	R77_4C4	R77_4C4	246	6	VIC
20037-R77_4C4	R77_4C4	R77_4C4	152	6	VIC
20038-R77_4C4	R77_4C4	R77_4C4	56	6	VIC
20039-R77_4C4	R77_4C4	R77_4C4	110	6	VIC
20040-R77_4C4	R77_4C4	R77_4C4	216	6	VIC
20041-R77_4C4	R77_4C4	R77_4C4	89	6	VIC
20042-R77_4C4	R77_4C4	R77_4C4	145	6	VIC
20043-R77_4C4	R77_4C4	R77_4C4	82	6	VIC
20044-R77_4C4	R77_4C4	R77_4C4	176	6	VIC
20045-R77_4C4	R77_4C4	R77_4C4	102	6	VIC
20046-R77_4C4	R77_4C4	R77_4C4	161	24	VEC
20047-R77_4C4	R77_4C4	R77_4C4	72	6	VIC
20048-R77_4C4	R77_4C4	R77_4C4	135	6	VIC
20049-R77_4C4	R77_4C4	R77_4C4	165	6	VIC
20050-R77_4C4	R77_4C4	R77_4C4	158	22	aEndocardial
20052-R77_4C4	R77_4C4	R77_4C4	190	22	aEndocardial
20053-R77_4C4	R77_4C4	R77_4C4	119	6	VIC
20054-R77_4C4	R77_4C4	R77_4C4	352	22	aEndocardial
20055-R77_4C4	R77_4C4	R77_4C4	130	6	VIC
20056-R77_4C4	R77_4C4	R77_4C4	124	6	VIC
20057-R77_4C4	R77_4C4	R77_4C4	115	22	aEndocardial
20060-R77_4C4	R77_4C4	R77_4C4	66	10	EPDC
20061-R77_4C4	R77_4C4	R77_4C4	109	6	VIC
20062-R77_4C4	R77_4C4	R77_4C4	64	6	VIC
20063-R77_4C4	R77_4C4	R77_4C4	106	6	VIC
20064-R77_4C4	R77_4C4	R77_4C4	180	6	VIC
20065-R77_4C4	R77_4C4	R77_4C4	165	6	VIC
20066-R77_4C4	R77_4C4	R77_4C4	210	6	VIC
20067-R77_4C4	R77_4C4	R77_4C4	260	22	aEndocardial
20068-R77_4C4	R77_4C4	R77_4C4	444	6	VIC
20069-R77_4C4	R77_4C4	R77_4C4	65	32	WBC
20070-R77_4C4	R77_4C4	R77_4C4	199	6	VIC
20072-R77_4C4	R77_4C4	R77_4C4	33	6	VIC
20073-R77_4C4	R77_4C4	R77_4C4	148	6	VIC
20074-R77_4C4	R77_4C4	R77_4C4	74	6	VIC
20075-R77_4C4	R77_4C4	R77_4C4	121	6	VIC
20076-R77_4C4	R77_4C4	R77_4C4	332	22	aEndocardial
20077-R77_4C4	R77_4C4	R77_4C4	189	6	VIC
20078-R77_4C4	R77_4C4	R77_4C4	200	6	VIC
20079-R77_4C4	R77_4C4	R77_4C4	152	6	VIC
20081-R77_4C4	R77_4C4	R77_4C4	41	32	WBC
20082-R77_4C4	R77_4C4	R77_4C4	166	6	VIC
20083-R77_4C4	R77_4C4	R77_4C4	136	6	VIC
20084-R77_4C4	R77_4C4	R77_4C4	182	6	VIC
20085-R77_4C4	R77_4C4	R77_4C4	154	6	VIC
20086-R77_4C4	R77_4C4	R77_4C4	59	6	VIC
20087-R77_4C4	R77_4C4	R77_4C4	65	6	VIC
20088-R77_4C4	R77_4C4	R77_4C4	188	6	VIC
20089-R77_4C4	R77_4C4	R77_4C4	124	6	VIC
20090-R77_4C4	R77_4C4	R77_4C4	134	6	VIC
20092-R77_4C4	R77_4C4	R77_4C4	224	24	VEC
20093-R77_4C4	R77_4C4	R77_4C4	150	6	VIC
20094-R77_4C4	R77_4C4	R77_4C4	105	6	VIC
20096-R77_4C4	R77_4C4	R77_4C4	172	6	VIC
20098-R77_4C4	R77_4C4	R77_4C4	70	6	VIC
20099-R77_4C4	R77_4C4	R77_4C4	134	6	VIC
20100-R77_4C4	R77_4C4	R77_4C4	438	6	VIC
20101-R77_4C4	R77_4C4	R77_4C4	134	6	VIC
20102-R77_4C4	R77_4C4	R77_4C4	270	6	VIC
20104-R77_4C4	R77_4C4	R77_4C4	187	6	VIC
20107-R77_4C4	R77_4C4	R77_4C4	175	6	VIC
20108-R77_4C4	R77_4C4	R77_4C4	129	6	VIC
20109-R77_4C4	R77_4C4	R77_4C4	102	6	VIC
20110-R77_4C4	R77_4C4	R77_4C4	101	6	VIC
20111-R77_4C4	R77_4C4	R77_4C4	153	6	VIC
20112-R77_4C4	R77_4C4	R77_4C4	37	6	VIC
20113-R77_4C4	R77_4C4	R77_4C4	192	6	VIC
20115-R77_4C4	R77_4C4	R77_4C4	153	6	VIC
20116-R77_4C4	R77_4C4	R77_4C4	86	6	VIC
20117-R77_4C4	R77_4C4	R77_4C4	73	6	VIC
20118-R77_4C4	R77_4C4	R77_4C4	356	14	aFibro
20119-R77_4C4	R77_4C4	R77_4C4	106	6	VIC
20120-R77_4C4	R77_4C4	R77_4C4	141	14	aFibro
20121-R77_4C4	R77_4C4	R77_4C4	113	6	VIC
20123-R77_4C4	R77_4C4	R77_4C4	181	14	aFibro
20124-R77_4C4	R77_4C4	R77_4C4	144	6	VIC
20125-R77_4C4	R77_4C4	R77_4C4	237	6	VIC
20126-R77_4C4	R77_4C4	R77_4C4	170	6	VIC
20127-R77_4C4	R77_4C4	R77_4C4	125	6	VIC
20128-R77_4C4	R77_4C4	R77_4C4	220	6	VIC
20129-R77_4C4	R77_4C4	R77_4C4	395	6	VIC
20130-R77_4C4	R77_4C4	R77_4C4	130	14	aFibro
20131-R77_4C4	R77_4C4	R77_4C4	155	6	VIC
20133-R77_4C4	R77_4C4	R77_4C4	70	6	VIC
20134-R77_4C4	R77_4C4	R77_4C4	121	6	VIC
20136-R77_4C4	R77_4C4	R77_4C4	134	6	VIC
20137-R77_4C4	R77_4C4	R77_4C4	187	6	VIC
20138-R77_4C4	R77_4C4	R77_4C4	47	6	VIC
20139-R77_4C4	R77_4C4	R77_4C4	134	6	VIC
20140-R77_4C4	R77_4C4	R77_4C4	171	14	aFibro
20141-R77_4C4	R77_4C4	R77_4C4	102	6	VIC
20143-R77_4C4	R77_4C4	R77_4C4	390	22	aEndocardial
20144-R77_4C4	R77_4C4	R77_4C4	112	6	VIC
20145-R77_4C4	R77_4C4	R77_4C4	113	6	VIC
20146-R77_4C4	R77_4C4	R77_4C4	254	6	VIC
20147-R77_4C4	R77_4C4	R77_4C4	129	14	aFibro
20149-R77_4C4	R77_4C4	R77_4C4	145	6	VIC
20150-R77_4C4	R77_4C4	R77_4C4	118	6	VIC
20151-R77_4C4	R77_4C4	R77_4C4	156	6	VIC
20152-R77_4C4	R77_4C4	R77_4C4	136	6	VIC
20153-R77_4C4	R77_4C4	R77_4C4	336	22	aEndocardial
20155-R77_4C4	R77_4C4	R77_4C4	203	14	aFibro
20156-R77_4C4	R77_4C4	R77_4C4	216	6	VIC
20158-R77_4C4	R77_4C4	R77_4C4	78	7	vEndocardial
20159-R77_4C4	R77_4C4	R77_4C4	73	14	aFibro
20160-R77_4C4	R77_4C4	R77_4C4	170	6	VIC
20161-R77_4C4	R77_4C4	R77_4C4	252	6	VIC
20163-R77_4C4	R77_4C4	R77_4C4	112	14	aFibro
20164-R77_4C4	R77_4C4	R77_4C4	115	14	aFibro
20165-R77_4C4	R77_4C4	R77_4C4	153	6	VIC
20166-R77_4C4	R77_4C4	R77_4C4	209	14	aFibro
20168-R77_4C4	R77_4C4	R77_4C4	189	22	aEndocardial
20169-R77_4C4	R77_4C4	R77_4C4	199	6	VIC
20170-R77_4C4	R77_4C4	R77_4C4	138	23	BEC
20171-R77_4C4	R77_4C4	R77_4C4	271	14	aFibro
20172-R77_4C4	R77_4C4	R77_4C4	270	6	VIC
20173-R77_4C4	R77_4C4	R77_4C4	207	6	VIC
20175-R77_4C4	R77_4C4	R77_4C4	122	6	VIC
20177-R77_4C4	R77_4C4	R77_4C4	148	6	VIC
20178-R77_4C4	R77_4C4	R77_4C4	98	6	VIC
20179-R77_4C4	R77_4C4	R77_4C4	274	14	aFibro
20180-R77_4C4	R77_4C4	R77_4C4	114	14	aFibro
20181-R77_4C4	R77_4C4	R77_4C4	180	6	VIC
20182-R77_4C4	R77_4C4	R77_4C4	158	6	VIC
20185-R77_4C4	R77_4C4	R77_4C4	184	6	VIC
20186-R77_4C4	R77_4C4	R77_4C4	315	14	aFibro
20187-R77_4C4	R77_4C4	R77_4C4	116	6	VIC
20188-R77_4C4	R77_4C4	R77_4C4	233	0	aCM-RA
20189-R77_4C4	R77_4C4	R77_4C4	237	29	AVC-like
20190-R77_4C4	R77_4C4	R77_4C4	88	14	aFibro
20191-R77_4C4	R77_4C4	R77_4C4	206	29	AVC-like
20193-R77_4C4	R77_4C4	R77_4C4	70	6	VIC
20194-R77_4C4	R77_4C4	R77_4C4	171	14	aFibro
20195-R77_4C4	R77_4C4	R77_4C4	235	6	VIC
20196-R77_4C4	R77_4C4	R77_4C4	81	6	VIC
20197-R77_4C4	R77_4C4	R77_4C4	180	6	VIC
20198-R77_4C4	R77_4C4	R77_4C4	230	14	aFibro
20199-R77_4C4	R77_4C4	R77_4C4	119	14	aFibro
20200-R77_4C4	R77_4C4	R77_4C4	158	6	VIC
20202-R77_4C4	R77_4C4	R77_4C4	282	14	aFibro
20205-R77_4C4	R77_4C4	R77_4C4	136	6	VIC
20206-R77_4C4	R77_4C4	R77_4C4	121	6	VIC
20207-R77_4C4	R77_4C4	R77_4C4	312	29	AVC-like
20208-R77_4C4	R77_4C4	R77_4C4	379	0	aCM-RA
20210-R77_4C4	R77_4C4	R77_4C4	180	6	VIC
20211-R77_4C4	R77_4C4	R77_4C4	560	29	AVC-like
20212-R77_4C4	R77_4C4	R77_4C4	98	22	aEndocardial
20213-R77_4C4	R77_4C4	R77_4C4	33	22	aEndocardial
20214-R77_4C4	R77_4C4	R77_4C4	322	29	AVC-like
20215-R77_4C4	R77_4C4	R77_4C4	297	29	AVC-like
20216-R77_4C4	R77_4C4	R77_4C4	173	14	aFibro
20217-R77_4C4	R77_4C4	R77_4C4	125	6	VIC
20218-R77_4C4	R77_4C4	R77_4C4	546	29	AVC-like
20219-R77_4C4	R77_4C4	R77_4C4	297	29	AVC-like
20220-R77_4C4	R77_4C4	R77_4C4	277	29	AVC-like
20221-R77_4C4	R77_4C4	R77_4C4	109	6	VIC
20222-R77_4C4	R77_4C4	R77_4C4	151	6	VIC
20223-R77_4C4	R77_4C4	R77_4C4	387	29	AVC-like
20224-R77_4C4	R77_4C4	R77_4C4	55	6	VIC
20225-R77_4C4	R77_4C4	R77_4C4	296	29	AVC-like
20226-R77_4C4	R77_4C4	R77_4C4	115	6	VIC
20227-R77_4C4	R77_4C4	R77_4C4	617	29	AVC-like
20228-R77_4C4	R77_4C4	R77_4C4	447	29	AVC-like
20229-R77_4C4	R77_4C4	R77_4C4	108	7	vEndocardial
20230-R77_4C4	R77_4C4	R77_4C4	213	29	AVC-like
20231-R77_4C4	R77_4C4	R77_4C4	406	29	AVC-like
20232-R77_4C4	R77_4C4	R77_4C4	250	0	aCM-RA
20233-R77_4C4	R77_4C4	R77_4C4	174	23	BEC
20234-R77_4C4	R77_4C4	R77_4C4	518	29	AVC-like
20235-R77_4C4	R77_4C4	R77_4C4	137	6	VIC
20236-R77_4C4	R77_4C4	R77_4C4	70	6	VIC
20237-R77_4C4	R77_4C4	R77_4C4	208	23	BEC
20238-R77_4C4	R77_4C4	R77_4C4	230	14	aFibro
20239-R77_4C4	R77_4C4	R77_4C4	172	14	aFibro
20240-R77_4C4	R77_4C4	R77_4C4	68	22	aEndocardial
20241-R77_4C4	R77_4C4	R77_4C4	255	29	AVC-like
20242-R77_4C4	R77_4C4	R77_4C4	677	29	AVC-like
20243-R77_4C4	R77_4C4	R77_4C4	182	22	aEndocardial
20244-R77_4C4	R77_4C4	R77_4C4	185	6	VIC
20245-R77_4C4	R77_4C4	R77_4C4	258	29	AVC-like
20246-R77_4C4	R77_4C4	R77_4C4	198	14	aFibro
20247-R77_4C4	R77_4C4	R77_4C4	380	22	aEndocardial
20248-R77_4C4	R77_4C4	R77_4C4	177	6	VIC
20249-R77_4C4	R77_4C4	R77_4C4	202	29	AVC-like
20250-R77_4C4	R77_4C4	R77_4C4	105	6	VIC
20251-R77_4C4	R77_4C4	R77_4C4	213	22	aEndocardial
20252-R77_4C4	R77_4C4	R77_4C4	86	6	VIC
20253-R77_4C4	R77_4C4	R77_4C4	129	6	VIC
20256-R77_4C4	R77_4C4	R77_4C4	590	0	aCM-RA
20257-R77_4C4	R77_4C4	R77_4C4	448	29	AVC-like
20259-R77_4C4	R77_4C4	R77_4C4	154	29	AVC-like
20264-R77_4C4	R77_4C4	R77_4C4	196	6	VIC
20265-R77_4C4	R77_4C4	R77_4C4	195	22	aEndocardial
20266-R77_4C4	R77_4C4	R77_4C4	131	6	VIC
20267-R77_4C4	R77_4C4	R77_4C4	100	14	aFibro
20268-R77_4C4	R77_4C4	R77_4C4	450	29	AVC-like
20272-R77_4C4	R77_4C4	R77_4C4	71	6	VIC
20273-R77_4C4	R77_4C4	R77_4C4	206	6	VIC
20274-R77_4C4	R77_4C4	R77_4C4	745	29	AVC-like
20276-R77_4C4	R77_4C4	R77_4C4	813	29	AVC-like
30001-R77_4C4	R77_4C4	R77_4C4	188	6	VIC
30002-R77_4C4	R77_4C4	R77_4C4	65	6	VIC
30006-R77_4C4	R77_4C4	R77_4C4	155	6	VIC
30007-R77_4C4	R77_4C4	R77_4C4	92	6	VIC
30008-R77_4C4	R77_4C4	R77_4C4	146	6	VIC
30016-R77_4C4	R77_4C4	R77_4C4	168	6	VIC
30017-R77_4C4	R77_4C4	R77_4C4	59	6	VIC
30019-R77_4C4	R77_4C4	R77_4C4	35	6	VIC
30020-R77_4C4	R77_4C4	R77_4C4	26	6	VIC
30024-R77_4C4	R77_4C4	R77_4C4	90	6	VIC
30027-R77_4C4	R77_4C4	R77_4C4	107	6	VIC
30032-R77_4C4	R77_4C4	R77_4C4	24	6	VIC
30034-R77_4C4	R77_4C4	R77_4C4	93	6	VIC
30035-R77_4C4	R77_4C4	R77_4C4	171	6	VIC
30036-R77_4C4	R77_4C4	R77_4C4	156	6	VIC
30037-R77_4C4	R77_4C4	R77_4C4	62	6	VIC
30038-R77_4C4	R77_4C4	R77_4C4	63	6	VIC
30039-R77_4C4	R77_4C4	R77_4C4	136	6	VIC
30040-R77_4C4	R77_4C4	R77_4C4	55	6	VIC
30041-R77_4C4	R77_4C4	R77_4C4	51	6	VIC
30043-R77_4C4	R77_4C4	R77_4C4	140	6	VIC
30044-R77_4C4	R77_4C4	R77_4C4	157	6	VIC
30046-R77_4C4	R77_4C4	R77_4C4	116	6	VIC
30048-R77_4C4	R77_4C4	R77_4C4	99	6	VIC
30049-R77_4C4	R77_4C4	R77_4C4	92	6	VIC
30050-R77_4C4	R77_4C4	R77_4C4	101	6	VIC
30051-R77_4C4	R77_4C4	R77_4C4	50	6	VIC
30052-R77_4C4	R77_4C4	R77_4C4	277	6	VIC
30053-R77_4C4	R77_4C4	R77_4C4	129	6	VIC
30055-R77_4C4	R77_4C4	R77_4C4	125	6	VIC
30056-R77_4C4	R77_4C4	R77_4C4	175	6	VIC
30057-R77_4C4	R77_4C4	R77_4C4	86	6	VIC
30058-R77_4C4	R77_4C4	R77_4C4	259	6	VIC
30059-R77_4C4	R77_4C4	R77_4C4	34	6	VIC
30060-R77_4C4	R77_4C4	R77_4C4	89	6	VIC
30064-R77_4C4	R77_4C4	R77_4C4	147	6	VIC
30065-R77_4C4	R77_4C4	R77_4C4	126	6	VIC
30066-R77_4C4	R77_4C4	R77_4C4	91	6	VIC
30067-R77_4C4	R77_4C4	R77_4C4	95	6	VIC
30068-R77_4C4	R77_4C4	R77_4C4	52	6	VIC
30069-R77_4C4	R77_4C4	R77_4C4	161	6	VIC
30070-R77_4C4	R77_4C4	R77_4C4	169	6	VIC
30072-R77_4C4	R77_4C4	R77_4C4	118	6	VIC
30073-R77_4C4	R77_4C4	R77_4C4	58	6	VIC
30074-R77_4C4	R77_4C4	R77_4C4	177	6	VIC
30076-R77_4C4	R77_4C4	R77_4C4	114	6	VIC
30077-R77_4C4	R77_4C4	R77_4C4	49	6	VIC
30078-R77_4C4	R77_4C4	R77_4C4	64	6	VIC
30079-R77_4C4	R77_4C4	R77_4C4	184	6	VIC
30080-R77_4C4	R77_4C4	R77_4C4	127	6	VIC
30081-R77_4C4	R77_4C4	R77_4C4	90	6	VIC
30082-R77_4C4	R77_4C4	R77_4C4	73	6	VIC
30083-R77_4C4	R77_4C4	R77_4C4	149	6	VIC
30084-R77_4C4	R77_4C4	R77_4C4	129	6	VIC
30085-R77_4C4	R77_4C4	R77_4C4	142	6	VIC
30086-R77_4C4	R77_4C4	R77_4C4	141	6	VIC
30087-R77_4C4	R77_4C4	R77_4C4	231	6	VIC
30089-R77_4C4	R77_4C4	R77_4C4	122	6	VIC
30090-R77_4C4	R77_4C4	R77_4C4	140	6	VIC
30092-R77_4C4	R77_4C4	R77_4C4	43	6	VIC
30095-R77_4C4	R77_4C4	R77_4C4	52	6	VIC
30096-R77_4C4	R77_4C4	R77_4C4	142	6	VIC
30097-R77_4C4	R77_4C4	R77_4C4	213	6	VIC
30098-R77_4C4	R77_4C4	R77_4C4	151	6	VIC
30099-R77_4C4	R77_4C4	R77_4C4	95	6	VIC
30100-R77_4C4	R77_4C4	R77_4C4	113	6	VIC
30101-R77_4C4	R77_4C4	R77_4C4	97	6	VIC
30102-R77_4C4	R77_4C4	R77_4C4	91	6	VIC
30103-R77_4C4	R77_4C4	R77_4C4	86	6	VIC
30104-R77_4C4	R77_4C4	R77_4C4	147	6	VIC
30105-R77_4C4	R77_4C4	R77_4C4	98	6	VIC
30106-R77_4C4	R77_4C4	R77_4C4	29	6	VIC
30107-R77_4C4	R77_4C4	R77_4C4	131	6	VIC
30108-R77_4C4	R77_4C4	R77_4C4	103	6	VIC
30109-R77_4C4	R77_4C4	R77_4C4	196	6	VIC
30113-R77_4C4	R77_4C4	R77_4C4	58	6	VIC
30114-R77_4C4	R77_4C4	R77_4C4	134	6	VIC
30115-R77_4C4	R77_4C4	R77_4C4	131	6	VIC
30116-R77_4C4	R77_4C4	R77_4C4	245	6	VIC
30117-R77_4C4	R77_4C4	R77_4C4	83	6	VIC
30118-R77_4C4	R77_4C4	R77_4C4	122	6	VIC
30119-R77_4C4	R77_4C4	R77_4C4	115	6	VIC
30121-R77_4C4	R77_4C4	R77_4C4	186	6	VIC
30123-R77_4C4	R77_4C4	R77_4C4	60	6	VIC
30124-R77_4C4	R77_4C4	R77_4C4	197	6	VIC
30126-R77_4C4	R77_4C4	R77_4C4	114	6	VIC
30127-R77_4C4	R77_4C4	R77_4C4	136	6	VIC
30128-R77_4C4	R77_4C4	R77_4C4	68	6	VIC
30129-R77_4C4	R77_4C4	R77_4C4	85	6	VIC
30130-R77_4C4	R77_4C4	R77_4C4	180	6	VIC
30132-R77_4C4	R77_4C4	R77_4C4	152	6	VIC
30133-R77_4C4	R77_4C4	R77_4C4	225	6	VIC
30134-R77_4C4	R77_4C4	R77_4C4	138	6	VIC
30136-R77_4C4	R77_4C4	R77_4C4	117	6	VIC
30137-R77_4C4	R77_4C4	R77_4C4	148	6	VIC
30138-R77_4C4	R77_4C4	R77_4C4	54	6	VIC
30139-R77_4C4	R77_4C4	R77_4C4	153	6	VIC
30140-R77_4C4	R77_4C4	R77_4C4	37	6	VIC
30141-R77_4C4	R77_4C4	R77_4C4	102	6	VIC
30142-R77_4C4	R77_4C4	R77_4C4	68	6	VIC
30143-R77_4C4	R77_4C4	R77_4C4	153	6	VIC
30144-R77_4C4	R77_4C4	R77_4C4	86	6	VIC
30145-R77_4C4	R77_4C4	R77_4C4	226	6	VIC
30146-R77_4C4	R77_4C4	R77_4C4	113	6	VIC
30147-R77_4C4	R77_4C4	R77_4C4	123	6	VIC
30149-R77_4C4	R77_4C4	R77_4C4	118	6	VIC
30150-R77_4C4	R77_4C4	R77_4C4	91	6	VIC
30151-R77_4C4	R77_4C4	R77_4C4	198	6	VIC
30152-R77_4C4	R77_4C4	R77_4C4	92	6	VIC
30154-R77_4C4	R77_4C4	R77_4C4	26	6	VIC
30155-R77_4C4	R77_4C4	R77_4C4	125	6	VIC
30156-R77_4C4	R77_4C4	R77_4C4	227	6	VIC
30157-R77_4C4	R77_4C4	R77_4C4	82	6	VIC
30159-R77_4C4	R77_4C4	R77_4C4	210	6	VIC
30160-R77_4C4	R77_4C4	R77_4C4	153	6	VIC
30161-R77_4C4	R77_4C4	R77_4C4	96	6	VIC
30162-R77_4C4	R77_4C4	R77_4C4	198	6	VIC
30164-R77_4C4	R77_4C4	R77_4C4	31	6	VIC
30165-R77_4C4	R77_4C4	R77_4C4	118	6	VIC
30168-R77_4C4	R77_4C4	R77_4C4	82	6	VIC
30169-R77_4C4	R77_4C4	R77_4C4	79	6	VIC
30170-R77_4C4	R77_4C4	R77_4C4	97	6	VIC
30171-R77_4C4	R77_4C4	R77_4C4	86	6	VIC
30173-R77_4C4	R77_4C4	R77_4C4	120	6	VIC
30174-R77_4C4	R77_4C4	R77_4C4	86	6	VIC
30175-R77_4C4	R77_4C4	R77_4C4	159	6	VIC
30176-R77_4C4	R77_4C4	R77_4C4	150	6	VIC
30177-R77_4C4	R77_4C4	R77_4C4	145	6	VIC
30178-R77_4C4	R77_4C4	R77_4C4	141	6	VIC
30180-R77_4C4	R77_4C4	R77_4C4	174	6	VIC
30181-R77_4C4	R77_4C4	R77_4C4	79	6	VIC
30182-R77_4C4	R77_4C4	R77_4C4	27	6	VIC
30183-R77_4C4	R77_4C4	R77_4C4	60	6	VIC
30184-R77_4C4	R77_4C4	R77_4C4	70	6	VIC
30185-R77_4C4	R77_4C4	R77_4C4	215	6	VIC
30186-R77_4C4	R77_4C4	R77_4C4	129	6	VIC
30188-R77_4C4	R77_4C4	R77_4C4	109	6	VIC
30189-R77_4C4	R77_4C4	R77_4C4	105	6	VIC
30190-R77_4C4	R77_4C4	R77_4C4	182	6	VIC
30192-R77_4C4	R77_4C4	R77_4C4	18	6	VIC
30193-R77_4C4	R77_4C4	R77_4C4	53	6	VIC
30194-R77_4C4	R77_4C4	R77_4C4	145	6	VIC
30197-R77_4C4	R77_4C4	R77_4C4	202	6	VIC
30199-R77_4C4	R77_4C4	R77_4C4	25	6	VIC
30200-R77_4C4	R77_4C4	R77_4C4	58	6	VIC
30201-R77_4C4	R77_4C4	R77_4C4	62	6	VIC
30202-R77_4C4	R77_4C4	R77_4C4	78	6	VIC
30204-R77_4C4	R77_4C4	R77_4C4	79	6	VIC
30205-R77_4C4	R77_4C4	R77_4C4	197	6	VIC
30207-R77_4C4	R77_4C4	R77_4C4	70	6	VIC
30208-R77_4C4	R77_4C4	R77_4C4	87	6	VIC
30209-R77_4C4	R77_4C4	R77_4C4	113	6	VIC
30211-R77_4C4	R77_4C4	R77_4C4	176	6	VIC
30212-R77_4C4	R77_4C4	R77_4C4	110	6	VIC
30213-R77_4C4	R77_4C4	R77_4C4	106	6	VIC
30215-R77_4C4	R77_4C4	R77_4C4	182	6	VIC
30216-R77_4C4	R77_4C4	R77_4C4	100	6	VIC
30217-R77_4C4	R77_4C4	R77_4C4	111	6	VIC
30218-R77_4C4	R77_4C4	R77_4C4	132	6	VIC
30220-R77_4C4	R77_4C4	R77_4C4	115	6	VIC
30222-R77_4C4	R77_4C4	R77_4C4	257	6	VIC
30223-R77_4C4	R77_4C4	R77_4C4	141	6	VIC
30224-R77_4C4	R77_4C4	R77_4C4	124	6	VIC
30225-R77_4C4	R77_4C4	R77_4C4	79	6	VIC
30227-R77_4C4	R77_4C4	R77_4C4	143	6	VIC
30229-R77_4C4	R77_4C4	R77_4C4	179	6	VIC
30231-R77_4C4	R77_4C4	R77_4C4	130	6	VIC
30232-R77_4C4	R77_4C4	R77_4C4	105	6	VIC
30234-R77_4C4	R77_4C4	R77_4C4	131	6	VIC
30235-R77_4C4	R77_4C4	R77_4C4	85	6	VIC
30236-R77_4C4	R77_4C4	R77_4C4	313	6	VIC
30237-R77_4C4	R77_4C4	R77_4C4	83	6	VIC
30238-R77_4C4	R77_4C4	R77_4C4	56	6	VIC
30240-R77_4C4	R77_4C4	R77_4C4	50	6	VIC
30241-R77_4C4	R77_4C4	R77_4C4	48	6	VIC
30242-R77_4C4	R77_4C4	R77_4C4	164	6	VIC
30243-R77_4C4	R77_4C4	R77_4C4	61	6	VIC
30245-R77_4C4	R77_4C4	R77_4C4	125	6	VIC
30247-R77_4C4	R77_4C4	R77_4C4	123	6	VIC
30248-R77_4C4	R77_4C4	R77_4C4	64	6	VIC
30249-R77_4C4	R77_4C4	R77_4C4	172	6	VIC
30250-R77_4C4	R77_4C4	R77_4C4	172	6	VIC
30251-R77_4C4	R77_4C4	R77_4C4	78	6	VIC
30252-R77_4C4	R77_4C4	R77_4C4	101	6	VIC
30255-R77_4C4	R77_4C4	R77_4C4	103	6	VIC
30256-R77_4C4	R77_4C4	R77_4C4	117	6	VIC
30257-R77_4C4	R77_4C4	R77_4C4	111	6	VIC
30258-R77_4C4	R77_4C4	R77_4C4	112	6	VIC
30260-R77_4C4	R77_4C4	R77_4C4	39	6	VIC
30264-R77_4C4	R77_4C4	R77_4C4	109	6	VIC
30272-R77_4C4	R77_4C4	R77_4C4	163	6	VIC
30276-R77_4C4	R77_4C4	R77_4C4	193	6	VIC
30281-R77_4C4	R77_4C4	R77_4C4	350	6	VIC
30288-R77_4C4	R77_4C4	R77_4C4	271	6	VIC
30289-R77_4C4	R77_4C4	R77_4C4	397	6	VIC
30291-R77_4C4	R77_4C4	R77_4C4	332	6	VIC
40008-R77_4C4	R77_4C4	R77_4C4	326	19	His-Purkinje CM
40009-R77_4C4	R77_4C4	R77_4C4	175	6	VIC
40010-R77_4C4	R77_4C4	R77_4C4	564	19	His-Purkinje CM
40013-R77_4C4	R77_4C4	R77_4C4	448	6	VIC
40014-R77_4C4	R77_4C4	R77_4C4	299	19	His-Purkinje CM
40016-R77_4C4	R77_4C4	R77_4C4	244	19	His-Purkinje CM
40017-R77_4C4	R77_4C4	R77_4C4	270	19	His-Purkinje CM
40018-R77_4C4	R77_4C4	R77_4C4	582	19	His-Purkinje CM
40019-R77_4C4	R77_4C4	R77_4C4	168	19	His-Purkinje CM
40025-R77_4C4	R77_4C4	R77_4C4	371	19	His-Purkinje CM
40026-R77_4C4	R77_4C4	R77_4C4	303	19	His-Purkinje CM
40027-R77_4C4	R77_4C4	R77_4C4	278	19	His-Purkinje CM
40032-R77_4C4	R77_4C4	R77_4C4	364	19	His-Purkinje CM
40033-R77_4C4	R77_4C4	R77_4C4	347	19	His-Purkinje CM
40040-R77_4C4	R77_4C4	R77_4C4	394	19	His-Purkinje CM
40041-R77_4C4	R77_4C4	R77_4C4	494	19	His-Purkinje CM
40042-R77_4C4	R77_4C4	R77_4C4	189	19	His-Purkinje CM
40045-R77_4C4	R77_4C4	R77_4C4	227	11	BEC
40046-R77_4C4	R77_4C4	R77_4C4	174	19	His-Purkinje CM
40047-R77_4C4	R77_4C4	R77_4C4	230	19	His-Purkinje CM
40049-R77_4C4	R77_4C4	R77_4C4	521	19	His-Purkinje CM
40050-R77_4C4	R77_4C4	R77_4C4	572	19	His-Purkinje CM
40051-R77_4C4	R77_4C4	R77_4C4	199	19	His-Purkinje CM
40052-R77_4C4	R77_4C4	R77_4C4	308	19	His-Purkinje CM
40053-R77_4C4	R77_4C4	R77_4C4	503	19	His-Purkinje CM
40054-R77_4C4	R77_4C4	R77_4C4	294	19	His-Purkinje CM
40055-R77_4C4	R77_4C4	R77_4C4	98	19	His-Purkinje CM
40056-R77_4C4	R77_4C4	R77_4C4	222	19	His-Purkinje CM
40057-R77_4C4	R77_4C4	R77_4C4	185	19	His-Purkinje CM
40058-R77_4C4	R77_4C4	R77_4C4	178	19	His-Purkinje CM
40059-R77_4C4	R77_4C4	R77_4C4	278	19	His-Purkinje CM
40061-R77_4C4	R77_4C4	R77_4C4	262	19	His-Purkinje CM
40062-R77_4C4	R77_4C4	R77_4C4	322	19	His-Purkinje CM
40064-R77_4C4	R77_4C4	R77_4C4	227	19	His-Purkinje CM
40065-R77_4C4	R77_4C4	R77_4C4	103	19	His-Purkinje CM
40066-R77_4C4	R77_4C4	R77_4C4	381	19	His-Purkinje CM
40067-R77_4C4	R77_4C4	R77_4C4	446	19	His-Purkinje CM
40068-R77_4C4	R77_4C4	R77_4C4	289	19	His-Purkinje CM
40070-R77_4C4	R77_4C4	R77_4C4	308	19	His-Purkinje CM
40071-R77_4C4	R77_4C4	R77_4C4	427	19	His-Purkinje CM
40073-R77_4C4	R77_4C4	R77_4C4	394	19	His-Purkinje CM
40074-R77_4C4	R77_4C4	R77_4C4	275	19	His-Purkinje CM
40075-R77_4C4	R77_4C4	R77_4C4	529	19	His-Purkinje CM
40076-R77_4C4	R77_4C4	R77_4C4	364	19	His-Purkinje CM
40077-R77_4C4	R77_4C4	R77_4C4	206	19	His-Purkinje CM
40078-R77_4C4	R77_4C4	R77_4C4	415	19	His-Purkinje CM
40079-R77_4C4	R77_4C4	R77_4C4	319	19	His-Purkinje CM
40080-R77_4C4	R77_4C4	R77_4C4	312	19	His-Purkinje CM
40082-R77_4C4	R77_4C4	R77_4C4	283	19	His-Purkinje CM
40083-R77_4C4	R77_4C4	R77_4C4	118	19	His-Purkinje CM
40084-R77_4C4	R77_4C4	R77_4C4	176	19	His-Purkinje CM
40085-R77_4C4	R77_4C4	R77_4C4	253	19	His-Purkinje CM
40088-R77_4C4	R77_4C4	R77_4C4	331	19	His-Purkinje CM
40089-R77_4C4	R77_4C4	R77_4C4	387	19	His-Purkinje CM
40090-R77_4C4	R77_4C4	R77_4C4	348	19	His-Purkinje CM
40092-R77_4C4	R77_4C4	R77_4C4	341	19	His-Purkinje CM
40093-R77_4C4	R77_4C4	R77_4C4	59	6	VIC
40094-R77_4C4	R77_4C4	R77_4C4	239	19	His-Purkinje CM
40095-R77_4C4	R77_4C4	R77_4C4	651	19	His-Purkinje CM
40096-R77_4C4	R77_4C4	R77_4C4	227	19	His-Purkinje CM
40097-R77_4C4	R77_4C4	R77_4C4	145	19	His-Purkinje CM
40098-R77_4C4	R77_4C4	R77_4C4	351	19	His-Purkinje CM
40099-R77_4C4	R77_4C4	R77_4C4	150	6	VIC
40102-R77_4C4	R77_4C4	R77_4C4	404	19	His-Purkinje CM
40103-R77_4C4	R77_4C4	R77_4C4	219	19	His-Purkinje CM
40104-R77_4C4	R77_4C4	R77_4C4	372	19	His-Purkinje CM
40105-R77_4C4	R77_4C4	R77_4C4	438	19	His-Purkinje CM
40107-R77_4C4	R77_4C4	R77_4C4	287	19	His-Purkinje CM
40108-R77_4C4	R77_4C4	R77_4C4	349	19	His-Purkinje CM
40109-R77_4C4	R77_4C4	R77_4C4	331	19	His-Purkinje CM
40110-R77_4C4	R77_4C4	R77_4C4	221	19	His-Purkinje CM
40112-R77_4C4	R77_4C4	R77_4C4	181	19	His-Purkinje CM
40113-R77_4C4	R77_4C4	R77_4C4	108	19	His-Purkinje CM
40114-R77_4C4	R77_4C4	R77_4C4	357	19	His-Purkinje CM
40115-R77_4C4	R77_4C4	R77_4C4	303	19	His-Purkinje CM
40118-R77_4C4	R77_4C4	R77_4C4	51	6	VIC
40119-R77_4C4	R77_4C4	R77_4C4	205	6	VIC
40120-R77_4C4	R77_4C4	R77_4C4	92	19	His-Purkinje CM
40121-R77_4C4	R77_4C4	R77_4C4	74	19	His-Purkinje CM
40122-R77_4C4	R77_4C4	R77_4C4	502	19	His-Purkinje CM
40123-R77_4C4	R77_4C4	R77_4C4	108	6	VIC
40124-R77_4C4	R77_4C4	R77_4C4	332	19	His-Purkinje CM
40126-R77_4C4	R77_4C4	R77_4C4	191	19	His-Purkinje CM
40127-R77_4C4	R77_4C4	R77_4C4	261	19	His-Purkinje CM
40128-R77_4C4	R77_4C4	R77_4C4	379	19	His-Purkinje CM
40129-R77_4C4	R77_4C4	R77_4C4	380	19	His-Purkinje CM
40130-R77_4C4	R77_4C4	R77_4C4	297	19	His-Purkinje CM
40132-R77_4C4	R77_4C4	R77_4C4	75	6	VIC
40133-R77_4C4	R77_4C4	R77_4C4	295	19	His-Purkinje CM
40134-R77_4C4	R77_4C4	R77_4C4	297	19	His-Purkinje CM
40137-R77_4C4	R77_4C4	R77_4C4	78	6	VIC
40139-R77_4C4	R77_4C4	R77_4C4	124	6	VIC
40140-R77_4C4	R77_4C4	R77_4C4	275	19	His-Purkinje CM
40141-R77_4C4	R77_4C4	R77_4C4	213	19	His-Purkinje CM
40142-R77_4C4	R77_4C4	R77_4C4	217	19	His-Purkinje CM
40144-R77_4C4	R77_4C4	R77_4C4	172	19	His-Purkinje CM
40145-R77_4C4	R77_4C4	R77_4C4	324	19	His-Purkinje CM
40146-R77_4C4	R77_4C4	R77_4C4	99	19	His-Purkinje CM
40148-R77_4C4	R77_4C4	R77_4C4	168	19	His-Purkinje CM
40149-R77_4C4	R77_4C4	R77_4C4	313	19	His-Purkinje CM
40151-R77_4C4	R77_4C4	R77_4C4	259	19	His-Purkinje CM
40152-R77_4C4	R77_4C4	R77_4C4	280	19	His-Purkinje CM
40153-R77_4C4	R77_4C4	R77_4C4	455	19	His-Purkinje CM
40154-R77_4C4	R77_4C4	R77_4C4	120	6	VIC
40155-R77_4C4	R77_4C4	R77_4C4	49	6	VIC
40156-R77_4C4	R77_4C4	R77_4C4	140	19	His-Purkinje CM
40157-R77_4C4	R77_4C4	R77_4C4	266	19	His-Purkinje CM
40158-R77_4C4	R77_4C4	R77_4C4	39	6	VIC
40159-R77_4C4	R77_4C4	R77_4C4	202	19	His-Purkinje CM
40160-R77_4C4	R77_4C4	R77_4C4	80	6	VIC
40161-R77_4C4	R77_4C4	R77_4C4	69	3	vFibro
40162-R77_4C4	R77_4C4	R77_4C4	266	19	His-Purkinje CM
40163-R77_4C4	R77_4C4	R77_4C4	201	6	VIC
40164-R77_4C4	R77_4C4	R77_4C4	318	19	His-Purkinje CM
40165-R77_4C4	R77_4C4	R77_4C4	393	6	VIC
40167-R77_4C4	R77_4C4	R77_4C4	62	6	VIC
40168-R77_4C4	R77_4C4	R77_4C4	319	19	His-Purkinje CM
40169-R77_4C4	R77_4C4	R77_4C4	196	19	His-Purkinje CM
40170-R77_4C4	R77_4C4	R77_4C4	75	6	VIC
40171-R77_4C4	R77_4C4	R77_4C4	278	19	His-Purkinje CM
40173-R77_4C4	R77_4C4	R77_4C4	543	19	His-Purkinje CM
40174-R77_4C4	R77_4C4	R77_4C4	84	6	VIC
40175-R77_4C4	R77_4C4	R77_4C4	278	19	His-Purkinje CM
40176-R77_4C4	R77_4C4	R77_4C4	135	6	VIC
40177-R77_4C4	R77_4C4	R77_4C4	53	6	VIC
40178-R77_4C4	R77_4C4	R77_4C4	67	6	VIC
40179-R77_4C4	R77_4C4	R77_4C4	157	6	VIC
40180-R77_4C4	R77_4C4	R77_4C4	295	19	His-Purkinje CM
40182-R77_4C4	R77_4C4	R77_4C4	284	19	His-Purkinje CM
40183-R77_4C4	R77_4C4	R77_4C4	146	19	His-Purkinje CM
40184-R77_4C4	R77_4C4	R77_4C4	163	19	His-Purkinje CM
40186-R77_4C4	R77_4C4	R77_4C4	255	19	His-Purkinje CM
40187-R77_4C4	R77_4C4	R77_4C4	94	6	VIC
40189-R77_4C4	R77_4C4	R77_4C4	346	19	His-Purkinje CM
40190-R77_4C4	R77_4C4	R77_4C4	27	6	VIC
40191-R77_4C4	R77_4C4	R77_4C4	150	6	VIC
40192-R77_4C4	R77_4C4	R77_4C4	185	19	His-Purkinje CM
40193-R77_4C4	R77_4C4	R77_4C4	107	6	VIC
40194-R77_4C4	R77_4C4	R77_4C4	23	6	VIC
40195-R77_4C4	R77_4C4	R77_4C4	168	19	His-Purkinje CM
40196-R77_4C4	R77_4C4	R77_4C4	303	19	His-Purkinje CM
40197-R77_4C4	R77_4C4	R77_4C4	128	6	VIC
40198-R77_4C4	R77_4C4	R77_4C4	378	19	His-Purkinje CM
40199-R77_4C4	R77_4C4	R77_4C4	114	6	VIC
40200-R77_4C4	R77_4C4	R77_4C4	217	19	His-Purkinje CM
40201-R77_4C4	R77_4C4	R77_4C4	59	6	VIC
40202-R77_4C4	R77_4C4	R77_4C4	247	19	His-Purkinje CM
40203-R77_4C4	R77_4C4	R77_4C4	142	6	VIC
40204-R77_4C4	R77_4C4	R77_4C4	179	19	His-Purkinje CM
40206-R77_4C4	R77_4C4	R77_4C4	184	19	His-Purkinje CM
40207-R77_4C4	R77_4C4	R77_4C4	279	16	avCM-LV
40210-R77_4C4	R77_4C4	R77_4C4	353	19	His-Purkinje CM
40211-R77_4C4	R77_4C4	R77_4C4	60	6	VIC
40212-R77_4C4	R77_4C4	R77_4C4	99	6	VIC
40213-R77_4C4	R77_4C4	R77_4C4	67	6	VIC
40214-R77_4C4	R77_4C4	R77_4C4	69	6	VIC
40217-R77_4C4	R77_4C4	R77_4C4	78	6	VIC
40218-R77_4C4	R77_4C4	R77_4C4	195	6	VIC
40219-R77_4C4	R77_4C4	R77_4C4	230	6	VIC
40221-R77_4C4	R77_4C4	R77_4C4	126	6	VIC
40222-R77_4C4	R77_4C4	R77_4C4	253	6	VIC
40224-R77_4C4	R77_4C4	R77_4C4	33	6	VIC
40225-R77_4C4	R77_4C4	R77_4C4	254	6	VIC
40226-R77_4C4	R77_4C4	R77_4C4	108	6	VIC
40227-R77_4C4	R77_4C4	R77_4C4	52	6	VIC
40229-R77_4C4	R77_4C4	R77_4C4	90	6	VIC
40230-R77_4C4	R77_4C4	R77_4C4	70	3	vFibro
40232-R77_4C4	R77_4C4	R77_4C4	95	6	VIC
40233-R77_4C4	R77_4C4	R77_4C4	49	6	VIC
40234-R77_4C4	R77_4C4	R77_4C4	85	6	VIC
40236-R77_4C4	R77_4C4	R77_4C4	195	6	VIC
40237-R77_4C4	R77_4C4	R77_4C4	115	6	VIC
40240-R77_4C4	R77_4C4	R77_4C4	204	19	His-Purkinje CM
40242-R77_4C4	R77_4C4	R77_4C4	38	6	VIC
40243-R77_4C4	R77_4C4	R77_4C4	191	6	VIC
40245-R77_4C4	R77_4C4	R77_4C4	158	6	VIC
40246-R77_4C4	R77_4C4	R77_4C4	127	6	VIC
40247-R77_4C4	R77_4C4	R77_4C4	74	6	VIC
40248-R77_4C4	R77_4C4	R77_4C4	128	6	VIC
40249-R77_4C4	R77_4C4	R77_4C4	161	6	VIC
40250-R77_4C4	R77_4C4	R77_4C4	115	6	VIC
40251-R77_4C4	R77_4C4	R77_4C4	72	6	VIC
40252-R77_4C4	R77_4C4	R77_4C4	59	6	VIC
40255-R77_4C4	R77_4C4	R77_4C4	96	6	VIC
40256-R77_4C4	R77_4C4	R77_4C4	54	6	VIC
40257-R77_4C4	R77_4C4	R77_4C4	88	6	VIC
40258-R77_4C4	R77_4C4	R77_4C4	62	6	VIC
40259-R77_4C4	R77_4C4	R77_4C4	212	6	VIC
40260-R77_4C4	R77_4C4	R77_4C4	218	6	VIC
40262-R77_4C4	R77_4C4	R77_4C4	68	6	VIC
40264-R77_4C4	R77_4C4	R77_4C4	58	6	VIC
40269-R77_4C4	R77_4C4	R77_4C4	175	6	VIC
40270-R77_4C4	R77_4C4	R77_4C4	84	6	VIC
40271-R77_4C4	R77_4C4	R77_4C4	184	6	VIC
40272-R77_4C4	R77_4C4	R77_4C4	160	6	VIC
40273-R77_4C4	R77_4C4	R77_4C4	133	6	VIC
40276-R77_4C4	R77_4C4	R77_4C4	110	6	VIC
40277-R77_4C4	R77_4C4	R77_4C4	101	6	VIC
40278-R77_4C4	R77_4C4	R77_4C4	80	6	VIC
40279-R77_4C4	R77_4C4	R77_4C4	204	6	VIC
40280-R77_4C4	R77_4C4	R77_4C4	253	6	VIC
40281-R77_4C4	R77_4C4	R77_4C4	43	6	VIC
40283-R77_4C4	R77_4C4	R77_4C4	134	6	VIC
40284-R77_4C4	R77_4C4	R77_4C4	73	6	VIC
40285-R77_4C4	R77_4C4	R77_4C4	113	6	VIC
40286-R77_4C4	R77_4C4	R77_4C4	238	6	VIC
40287-R77_4C4	R77_4C4	R77_4C4	221	6	VIC
40288-R77_4C4	R77_4C4	R77_4C4	79	6	VIC
40289-R77_4C4	R77_4C4	R77_4C4	141	6	VIC
40290-R77_4C4	R77_4C4	R77_4C4	177	6	VIC
40291-R77_4C4	R77_4C4	R77_4C4	247	6	VIC
40292-R77_4C4	R77_4C4	R77_4C4	34	6	VIC
40293-R77_4C4	R77_4C4	R77_4C4	148	6	VIC
40295-R77_4C4	R77_4C4	R77_4C4	167	6	VIC
40296-R77_4C4	R77_4C4	R77_4C4	141	6	VIC
40297-R77_4C4	R77_4C4	R77_4C4	148	6	VIC
40299-R77_4C4	R77_4C4	R77_4C4	62	6	VIC
40300-R77_4C4	R77_4C4	R77_4C4	60	6	VIC
40301-R77_4C4	R77_4C4	R77_4C4	141	6	VIC
40302-R77_4C4	R77_4C4	R77_4C4	30	6	VIC
40303-R77_4C4	R77_4C4	R77_4C4	64	6	VIC
40304-R77_4C4	R77_4C4	R77_4C4	132	6	VIC
40305-R77_4C4	R77_4C4	R77_4C4	192	6	VIC
40306-R77_4C4	R77_4C4	R77_4C4	108	6	VIC
40308-R77_4C4	R77_4C4	R77_4C4	94	6	VIC
40309-R77_4C4	R77_4C4	R77_4C4	175	6	VIC
40310-R77_4C4	R77_4C4	R77_4C4	120	6	VIC
40312-R77_4C4	R77_4C4	R77_4C4	126	6	VIC
40313-R77_4C4	R77_4C4	R77_4C4	148	6	VIC
40314-R77_4C4	R77_4C4	R77_4C4	54	6	VIC
40315-R77_4C4	R77_4C4	R77_4C4	182	6	VIC
40316-R77_4C4	R77_4C4	R77_4C4	43	6	VIC
40317-R77_4C4	R77_4C4	R77_4C4	32	6	VIC
40320-R77_4C4	R77_4C4	R77_4C4	83	6	VIC
40322-R77_4C4	R77_4C4	R77_4C4	76	6	VIC
40329-R77_4C4	R77_4C4	R77_4C4	86	6	VIC
40332-R77_4C4	R77_4C4	R77_4C4	165	6	VIC
40334-R77_4C4	R77_4C4	R77_4C4	123	6	VIC
40337-R77_4C4	R77_4C4	R77_4C4	38	6	VIC
40338-R77_4C4	R77_4C4	R77_4C4	144	6	VIC
40340-R77_4C4	R77_4C4	R77_4C4	80	6	VIC
40341-R77_4C4	R77_4C4	R77_4C4	74	6	VIC
40342-R77_4C4	R77_4C4	R77_4C4	145	6	VIC
40344-R77_4C4	R77_4C4	R77_4C4	129	6	VIC
40345-R77_4C4	R77_4C4	R77_4C4	148	6	VIC
40346-R77_4C4	R77_4C4	R77_4C4	213	6	VIC
40348-R77_4C4	R77_4C4	R77_4C4	197	6	VIC
50009-R77_4C4	R77_4C4	R77_4C4	641	19	His-Purkinje CM
50016-R77_4C4	R77_4C4	R77_4C4	77	19	His-Purkinje CM
50018-R77_4C4	R77_4C4	R77_4C4	553	19	His-Purkinje CM
50021-R77_4C4	R77_4C4	R77_4C4	314	19	His-Purkinje CM
50022-R77_4C4	R77_4C4	R77_4C4	312	19	His-Purkinje CM
50024-R77_4C4	R77_4C4	R77_4C4	179	19	His-Purkinje CM
50026-R77_4C4	R77_4C4	R77_4C4	421	19	His-Purkinje CM
50028-R77_4C4	R77_4C4	R77_4C4	208	19	His-Purkinje CM
50029-R77_4C4	R77_4C4	R77_4C4	291	19	His-Purkinje CM
50032-R77_4C4	R77_4C4	R77_4C4	344	19	His-Purkinje CM
50033-R77_4C4	R77_4C4	R77_4C4	404	19	His-Purkinje CM
50034-R77_4C4	R77_4C4	R77_4C4	375	19	His-Purkinje CM
50036-R77_4C4	R77_4C4	R77_4C4	240	19	His-Purkinje CM
50037-R77_4C4	R77_4C4	R77_4C4	321	19	His-Purkinje CM
50038-R77_4C4	R77_4C4	R77_4C4	96	19	His-Purkinje CM
50041-R77_4C4	R77_4C4	R77_4C4	251	19	His-Purkinje CM
50042-R77_4C4	R77_4C4	R77_4C4	362	19	His-Purkinje CM
50043-R77_4C4	R77_4C4	R77_4C4	161	6	VIC
50044-R77_4C4	R77_4C4	R77_4C4	446	19	His-Purkinje CM
50047-R77_4C4	R77_4C4	R77_4C4	186	19	His-Purkinje CM
50048-R77_4C4	R77_4C4	R77_4C4	257	19	His-Purkinje CM
50049-R77_4C4	R77_4C4	R77_4C4	544	19	His-Purkinje CM
50050-R77_4C4	R77_4C4	R77_4C4	536	19	His-Purkinje CM
50051-R77_4C4	R77_4C4	R77_4C4	231	19	His-Purkinje CM
50052-R77_4C4	R77_4C4	R77_4C4	468	19	His-Purkinje CM
50053-R77_4C4	R77_4C4	R77_4C4	584	19	His-Purkinje CM
50055-R77_4C4	R77_4C4	R77_4C4	301	19	His-Purkinje CM
50056-R77_4C4	R77_4C4	R77_4C4	144	19	His-Purkinje CM
50057-R77_4C4	R77_4C4	R77_4C4	203	19	His-Purkinje CM
50058-R77_4C4	R77_4C4	R77_4C4	278	19	His-Purkinje CM
50059-R77_4C4	R77_4C4	R77_4C4	220	19	His-Purkinje CM
50060-R77_4C4	R77_4C4	R77_4C4	311	19	His-Purkinje CM
50061-R77_4C4	R77_4C4	R77_4C4	349	19	His-Purkinje CM
50062-R77_4C4	R77_4C4	R77_4C4	441	19	His-Purkinje CM
50063-R77_4C4	R77_4C4	R77_4C4	573	19	His-Purkinje CM
50064-R77_4C4	R77_4C4	R77_4C4	227	19	His-Purkinje CM
50065-R77_4C4	R77_4C4	R77_4C4	489	19	His-Purkinje CM
50066-R77_4C4	R77_4C4	R77_4C4	261	19	His-Purkinje CM
50067-R77_4C4	R77_4C4	R77_4C4	242	19	His-Purkinje CM
50068-R77_4C4	R77_4C4	R77_4C4	286	19	His-Purkinje CM
50069-R77_4C4	R77_4C4	R77_4C4	361	19	His-Purkinje CM
50070-R77_4C4	R77_4C4	R77_4C4	479	19	His-Purkinje CM
50071-R77_4C4	R77_4C4	R77_4C4	269	19	His-Purkinje CM
50072-R77_4C4	R77_4C4	R77_4C4	279	11	BEC
50073-R77_4C4	R77_4C4	R77_4C4	348	19	His-Purkinje CM
50074-R77_4C4	R77_4C4	R77_4C4	307	19	His-Purkinje CM
50075-R77_4C4	R77_4C4	R77_4C4	307	19	His-Purkinje CM
50076-R77_4C4	R77_4C4	R77_4C4	381	19	His-Purkinje CM
50077-R77_4C4	R77_4C4	R77_4C4	228	19	His-Purkinje CM
50078-R77_4C4	R77_4C4	R77_4C4	190	23	BEC
50080-R77_4C4	R77_4C4	R77_4C4	215	19	His-Purkinje CM
50081-R77_4C4	R77_4C4	R77_4C4	281	19	His-Purkinje CM
50082-R77_4C4	R77_4C4	R77_4C4	495	19	His-Purkinje CM
50083-R77_4C4	R77_4C4	R77_4C4	628	19	His-Purkinje CM
50084-R77_4C4	R77_4C4	R77_4C4	290	19	His-Purkinje CM
50085-R77_4C4	R77_4C4	R77_4C4	367	19	His-Purkinje CM
50086-R77_4C4	R77_4C4	R77_4C4	238	19	His-Purkinje CM
50087-R77_4C4	R77_4C4	R77_4C4	368	19	His-Purkinje CM
50088-R77_4C4	R77_4C4	R77_4C4	426	19	His-Purkinje CM
50089-R77_4C4	R77_4C4	R77_4C4	522	19	His-Purkinje CM
50090-R77_4C4	R77_4C4	R77_4C4	242	19	His-Purkinje CM
50091-R77_4C4	R77_4C4	R77_4C4	267	19	His-Purkinje CM
50092-R77_4C4	R77_4C4	R77_4C4	335	19	His-Purkinje CM
50093-R77_4C4	R77_4C4	R77_4C4	179	19	His-Purkinje CM
50096-R77_4C4	R77_4C4	R77_4C4	346	19	His-Purkinje CM
50097-R77_4C4	R77_4C4	R77_4C4	280	19	His-Purkinje CM
50099-R77_4C4	R77_4C4	R77_4C4	282	19	His-Purkinje CM
50100-R77_4C4	R77_4C4	R77_4C4	241	19	His-Purkinje CM
50101-R77_4C4	R77_4C4	R77_4C4	142	19	His-Purkinje CM
50102-R77_4C4	R77_4C4	R77_4C4	325	19	His-Purkinje CM
50103-R77_4C4	R77_4C4	R77_4C4	144	19	His-Purkinje CM
50104-R77_4C4	R77_4C4	R77_4C4	259	19	His-Purkinje CM
50106-R77_4C4	R77_4C4	R77_4C4	748	19	His-Purkinje CM
50107-R77_4C4	R77_4C4	R77_4C4	269	19	His-Purkinje CM
50108-R77_4C4	R77_4C4	R77_4C4	381	19	His-Purkinje CM
50109-R77_4C4	R77_4C4	R77_4C4	315	19	His-Purkinje CM
50110-R77_4C4	R77_4C4	R77_4C4	288	19	His-Purkinje CM
50111-R77_4C4	R77_4C4	R77_4C4	543	19	His-Purkinje CM
50112-R77_4C4	R77_4C4	R77_4C4	291	19	His-Purkinje CM
50113-R77_4C4	R77_4C4	R77_4C4	366	19	His-Purkinje CM
50115-R77_4C4	R77_4C4	R77_4C4	424	19	His-Purkinje CM
50116-R77_4C4	R77_4C4	R77_4C4	537	19	His-Purkinje CM
50117-R77_4C4	R77_4C4	R77_4C4	305	19	His-Purkinje CM
50118-R77_4C4	R77_4C4	R77_4C4	160	19	His-Purkinje CM
50119-R77_4C4	R77_4C4	R77_4C4	267	19	His-Purkinje CM
50120-R77_4C4	R77_4C4	R77_4C4	296	19	His-Purkinje CM
50121-R77_4C4	R77_4C4	R77_4C4	464	19	His-Purkinje CM
50122-R77_4C4	R77_4C4	R77_4C4	536	19	His-Purkinje CM
50123-R77_4C4	R77_4C4	R77_4C4	398	19	His-Purkinje CM
50124-R77_4C4	R77_4C4	R77_4C4	368	19	His-Purkinje CM
50126-R77_4C4	R77_4C4	R77_4C4	513	19	His-Purkinje CM
50127-R77_4C4	R77_4C4	R77_4C4	166	19	His-Purkinje CM
50129-R77_4C4	R77_4C4	R77_4C4	321	19	His-Purkinje CM
50130-R77_4C4	R77_4C4	R77_4C4	655	19	His-Purkinje CM
50131-R77_4C4	R77_4C4	R77_4C4	414	19	His-Purkinje CM
50132-R77_4C4	R77_4C4	R77_4C4	237	19	His-Purkinje CM
50133-R77_4C4	R77_4C4	R77_4C4	215	19	His-Purkinje CM
50135-R77_4C4	R77_4C4	R77_4C4	242	19	His-Purkinje CM
50136-R77_4C4	R77_4C4	R77_4C4	228	19	His-Purkinje CM
50137-R77_4C4	R77_4C4	R77_4C4	421	19	His-Purkinje CM
50138-R77_4C4	R77_4C4	R77_4C4	130	19	His-Purkinje CM
50139-R77_4C4	R77_4C4	R77_4C4	289	19	His-Purkinje CM
50140-R77_4C4	R77_4C4	R77_4C4	487	19	His-Purkinje CM
50141-R77_4C4	R77_4C4	R77_4C4	973	19	His-Purkinje CM
50142-R77_4C4	R77_4C4	R77_4C4	200	19	His-Purkinje CM
50143-R77_4C4	R77_4C4	R77_4C4	188	19	His-Purkinje CM
50144-R77_4C4	R77_4C4	R77_4C4	207	19	His-Purkinje CM
50145-R77_4C4	R77_4C4	R77_4C4	167	19	His-Purkinje CM
50147-R77_4C4	R77_4C4	R77_4C4	204	19	His-Purkinje CM
50148-R77_4C4	R77_4C4	R77_4C4	341	19	His-Purkinje CM
50149-R77_4C4	R77_4C4	R77_4C4	273	19	His-Purkinje CM
50153-R77_4C4	R77_4C4	R77_4C4	234	19	His-Purkinje CM
50154-R77_4C4	R77_4C4	R77_4C4	316	19	His-Purkinje CM
50155-R77_4C4	R77_4C4	R77_4C4	272	19	His-Purkinje CM
50156-R77_4C4	R77_4C4	R77_4C4	553	19	His-Purkinje CM
50157-R77_4C4	R77_4C4	R77_4C4	225	19	His-Purkinje CM
50159-R77_4C4	R77_4C4	R77_4C4	549	19	His-Purkinje CM
50161-R77_4C4	R77_4C4	R77_4C4	321	19	His-Purkinje CM
50162-R77_4C4	R77_4C4	R77_4C4	488	19	His-Purkinje CM
50163-R77_4C4	R77_4C4	R77_4C4	197	19	His-Purkinje CM
50164-R77_4C4	R77_4C4	R77_4C4	227	19	His-Purkinje CM
50165-R77_4C4	R77_4C4	R77_4C4	310	19	His-Purkinje CM
50167-R77_4C4	R77_4C4	R77_4C4	253	19	His-Purkinje CM
50168-R77_4C4	R77_4C4	R77_4C4	584	19	His-Purkinje CM
50169-R77_4C4	R77_4C4	R77_4C4	835	19	His-Purkinje CM
50170-R77_4C4	R77_4C4	R77_4C4	317	19	His-Purkinje CM
50171-R77_4C4	R77_4C4	R77_4C4	134	19	His-Purkinje CM
50172-R77_4C4	R77_4C4	R77_4C4	506	19	His-Purkinje CM
50173-R77_4C4	R77_4C4	R77_4C4	280	19	His-Purkinje CM
50175-R77_4C4	R77_4C4	R77_4C4	443	19	His-Purkinje CM
50176-R77_4C4	R77_4C4	R77_4C4	445	17	avCM-RV
50177-R77_4C4	R77_4C4	R77_4C4	327	19	His-Purkinje CM
50178-R77_4C4	R77_4C4	R77_4C4	372	19	His-Purkinje CM
50179-R77_4C4	R77_4C4	R77_4C4	394	19	His-Purkinje CM
50180-R77_4C4	R77_4C4	R77_4C4	513	19	His-Purkinje CM
50181-R77_4C4	R77_4C4	R77_4C4	374	19	His-Purkinje CM
50182-R77_4C4	R77_4C4	R77_4C4	443	19	His-Purkinje CM
50183-R77_4C4	R77_4C4	R77_4C4	499	19	His-Purkinje CM
50184-R77_4C4	R77_4C4	R77_4C4	145	6	VIC
50186-R77_4C4	R77_4C4	R77_4C4	133	19	His-Purkinje CM
50187-R77_4C4	R77_4C4	R77_4C4	296	19	His-Purkinje CM
50189-R77_4C4	R77_4C4	R77_4C4	149	19	His-Purkinje CM
50190-R77_4C4	R77_4C4	R77_4C4	416	19	His-Purkinje CM
50191-R77_4C4	R77_4C4	R77_4C4	311	19	His-Purkinje CM
50192-R77_4C4	R77_4C4	R77_4C4	220	6	VIC
50194-R77_4C4	R77_4C4	R77_4C4	297	19	His-Purkinje CM
50195-R77_4C4	R77_4C4	R77_4C4	467	6	VIC
50196-R77_4C4	R77_4C4	R77_4C4	268	6	VIC
50197-R77_4C4	R77_4C4	R77_4C4	426	19	His-Purkinje CM
50199-R77_4C4	R77_4C4	R77_4C4	43	6	VIC
50200-R77_4C4	R77_4C4	R77_4C4	210	6	VIC
50201-R77_4C4	R77_4C4	R77_4C4	427	23	BEC
50202-R77_4C4	R77_4C4	R77_4C4	129	6	VIC
50203-R77_4C4	R77_4C4	R77_4C4	234	19	His-Purkinje CM
50204-R77_4C4	R77_4C4	R77_4C4	380	19	His-Purkinje CM
50206-R77_4C4	R77_4C4	R77_4C4	445	19	His-Purkinje CM
50208-R77_4C4	R77_4C4	R77_4C4	219	16	avCM-LV
50209-R77_4C4	R77_4C4	R77_4C4	372	19	His-Purkinje CM
50210-R77_4C4	R77_4C4	R77_4C4	409	17	avCM-LV
50211-R77_4C4	R77_4C4	R77_4C4	342	6	VIC
50212-R77_4C4	R77_4C4	R77_4C4	360	17	avCM-RV
50214-R77_4C4	R77_4C4	R77_4C4	166	6	VIC
50215-R77_4C4	R77_4C4	R77_4C4	241	17	avCM-RV
50216-R77_4C4	R77_4C4	R77_4C4	113	17	avCM-RV
50217-R77_4C4	R77_4C4	R77_4C4	127	6	VIC
50218-R77_4C4	R77_4C4	R77_4C4	252	6	VIC
50219-R77_4C4	R77_4C4	R77_4C4	515	17	avCM-RV
50221-R77_4C4	R77_4C4	R77_4C4	178	6	VIC
50222-R77_4C4	R77_4C4	R77_4C4	504	17	avCM-LV
50223-R77_4C4	R77_4C4	R77_4C4	240	6	VIC
50225-R77_4C4	R77_4C4	R77_4C4	196	6	VIC
50226-R77_4C4	R77_4C4	R77_4C4	228	17	avCM-LV
50227-R77_4C4	R77_4C4	R77_4C4	122	6	VIC
50228-R77_4C4	R77_4C4	R77_4C4	421	17	avCM-RV
50229-R77_4C4	R77_4C4	R77_4C4	291	19	His-Purkinje CM
50233-R77_4C4	R77_4C4	R77_4C4	447	17	avCM-RV
50234-R77_4C4	R77_4C4	R77_4C4	138	17	avCM-RV
50235-R77_4C4	R77_4C4	R77_4C4	248	17	avCM-RV
50236-R77_4C4	R77_4C4	R77_4C4	411	6	VIC
50237-R77_4C4	R77_4C4	R77_4C4	132	16	avCM-LV
50238-R77_4C4	R77_4C4	R77_4C4	318	17	avCM-LV
50240-R77_4C4	R77_4C4	R77_4C4	209	17	avCM-RV
50241-R77_4C4	R77_4C4	R77_4C4	148	6	VIC
50243-R77_4C4	R77_4C4	R77_4C4	261	17	avCM-RV
50244-R77_4C4	R77_4C4	R77_4C4	509	17	avCM-RV
50245-R77_4C4	R77_4C4	R77_4C4	532	17	avCM-RV
50247-R77_4C4	R77_4C4	R77_4C4	335	17	avCM-RV
50248-R77_4C4	R77_4C4	R77_4C4	229	6	VIC
50249-R77_4C4	R77_4C4	R77_4C4	267	17	avCM-RV
50250-R77_4C4	R77_4C4	R77_4C4	247	6	VIC
50251-R77_4C4	R77_4C4	R77_4C4	299	17	avCM-RV
50253-R77_4C4	R77_4C4	R77_4C4	270	16	avCM-RV
50254-R77_4C4	R77_4C4	R77_4C4	689	17	avCM-LV
50256-R77_4C4	R77_4C4	R77_4C4	196	17	avCM-RV
50257-R77_4C4	R77_4C4	R77_4C4	201	6	VIC
50258-R77_4C4	R77_4C4	R77_4C4	255	6	VIC
50259-R77_4C4	R77_4C4	R77_4C4	130	17	avCM-RV
50260-R77_4C4	R77_4C4	R77_4C4	317	17	avCM-RV
50262-R77_4C4	R77_4C4	R77_4C4	696	17	avCM-RV
50263-R77_4C4	R77_4C4	R77_4C4	401	17	avCM-RV
50264-R77_4C4	R77_4C4	R77_4C4	334	17	avCM-RV
50265-R77_4C4	R77_4C4	R77_4C4	254	6	VIC
50266-R77_4C4	R77_4C4	R77_4C4	254	17	avCM-RV
50267-R77_4C4	R77_4C4	R77_4C4	225	17	avCM-RV
50269-R77_4C4	R77_4C4	R77_4C4	385	17	avCM-RV
50270-R77_4C4	R77_4C4	R77_4C4	95	17	avCM-RV
50271-R77_4C4	R77_4C4	R77_4C4	251	16	avCM-LV
50272-R77_4C4	R77_4C4	R77_4C4	193	6	VIC
50273-R77_4C4	R77_4C4	R77_4C4	213	16	avCM-LV
50274-R77_4C4	R77_4C4	R77_4C4	366	17	avCM-RV
50275-R77_4C4	R77_4C4	R77_4C4	213	6	VIC
50276-R77_4C4	R77_4C4	R77_4C4	326	17	avCM-RV
50278-R77_4C4	R77_4C4	R77_4C4	264	17	avCM-RV
50279-R77_4C4	R77_4C4	R77_4C4	400	17	avCM-RV
50280-R77_4C4	R77_4C4	R77_4C4	276	17	avCM-RV
50281-R77_4C4	R77_4C4	R77_4C4	115	17	avCM-RV
50282-R77_4C4	R77_4C4	R77_4C4	251	6	VIC
50283-R77_4C4	R77_4C4	R77_4C4	61	6	VIC
50284-R77_4C4	R77_4C4	R77_4C4	146	17	avCM-RV
50285-R77_4C4	R77_4C4	R77_4C4	223	6	VIC
50286-R77_4C4	R77_4C4	R77_4C4	108	6	VIC
50287-R77_4C4	R77_4C4	R77_4C4	185	6	VIC
50288-R77_4C4	R77_4C4	R77_4C4	378	17	avCM-RV
50289-R77_4C4	R77_4C4	R77_4C4	254	6	VIC
50290-R77_4C4	R77_4C4	R77_4C4	255	17	avCM-RV
50292-R77_4C4	R77_4C4	R77_4C4	182	17	avCM-RV
50295-R77_4C4	R77_4C4	R77_4C4	262	6	VIC
50296-R77_4C4	R77_4C4	R77_4C4	100	6	VIC
50297-R77_4C4	R77_4C4	R77_4C4	107	6	VIC
50299-R77_4C4	R77_4C4	R77_4C4	183	6	VIC
50300-R77_4C4	R77_4C4	R77_4C4	293	29	AVC-like
50301-R77_4C4	R77_4C4	R77_4C4	167	6	VIC
50302-R77_4C4	R77_4C4	R77_4C4	94	6	VIC
50303-R77_4C4	R77_4C4	R77_4C4	304	6	VIC
50304-R77_4C4	R77_4C4	R77_4C4	166	6	VIC
50305-R77_4C4	R77_4C4	R77_4C4	141	6	VIC
50306-R77_4C4	R77_4C4	R77_4C4	182	6	VIC
50307-R77_4C4	R77_4C4	R77_4C4	154	6	VIC
50308-R77_4C4	R77_4C4	R77_4C4	104	6	VIC
50309-R77_4C4	R77_4C4	R77_4C4	180	6	VIC
50310-R77_4C4	R77_4C4	R77_4C4	167	6	VIC
50311-R77_4C4	R77_4C4	R77_4C4	228	6	VIC
50312-R77_4C4	R77_4C4	R77_4C4	153	6	VIC
50313-R77_4C4	R77_4C4	R77_4C4	122	6	VIC
50314-R77_4C4	R77_4C4	R77_4C4	181	6	VIC
50315-R77_4C4	R77_4C4	R77_4C4	96	6	VIC
50317-R77_4C4	R77_4C4	R77_4C4	210	6	VIC
50318-R77_4C4	R77_4C4	R77_4C4	242	6	VIC
50320-R77_4C4	R77_4C4	R77_4C4	78	6	VIC
50321-R77_4C4	R77_4C4	R77_4C4	155	6	VIC
50322-R77_4C4	R77_4C4	R77_4C4	86	6	VIC
50323-R77_4C4	R77_4C4	R77_4C4	55	6	VIC
50325-R77_4C4	R77_4C4	R77_4C4	93	6	VIC
50326-R77_4C4	R77_4C4	R77_4C4	167	6	VIC
50327-R77_4C4	R77_4C4	R77_4C4	277	6	VIC
50328-R77_4C4	R77_4C4	R77_4C4	38	10	EPDC
50329-R77_4C4	R77_4C4	R77_4C4	68	14	aFibro
50330-R77_4C4	R77_4C4	R77_4C4	264	6	VIC
50331-R77_4C4	R77_4C4	R77_4C4	243	6	VIC
50332-R77_4C4	R77_4C4	R77_4C4	128	6	VIC
50333-R77_4C4	R77_4C4	R77_4C4	89	6	VIC
50334-R77_4C4	R77_4C4	R77_4C4	123	6	VIC
50335-R77_4C4	R77_4C4	R77_4C4	133	6	VIC
50336-R77_4C4	R77_4C4	R77_4C4	87	6	VIC
50337-R77_4C4	R77_4C4	R77_4C4	220	6	VIC
50340-R77_4C4	R77_4C4	R77_4C4	109	6	VIC
50341-R77_4C4	R77_4C4	R77_4C4	118	6	VIC
50342-R77_4C4	R77_4C4	R77_4C4	212	6	VIC
50344-R77_4C4	R77_4C4	R77_4C4	159	6	VIC
50345-R77_4C4	R77_4C4	R77_4C4	197	6	VIC
50346-R77_4C4	R77_4C4	R77_4C4	215	6	VIC
50347-R77_4C4	R77_4C4	R77_4C4	127	6	VIC
50348-R77_4C4	R77_4C4	R77_4C4	179	6	VIC
50349-R77_4C4	R77_4C4	R77_4C4	135	6	VIC
50350-R77_4C4	R77_4C4	R77_4C4	128	6	VIC
50351-R77_4C4	R77_4C4	R77_4C4	199	6	VIC
50352-R77_4C4	R77_4C4	R77_4C4	154	6	VIC
50353-R77_4C4	R77_4C4	R77_4C4	107	6	VIC
50354-R77_4C4	R77_4C4	R77_4C4	106	6	VIC
50355-R77_4C4	R77_4C4	R77_4C4	70	6	VIC
50356-R77_4C4	R77_4C4	R77_4C4	148	6	VIC
50357-R77_4C4	R77_4C4	R77_4C4	78	6	VIC
50358-R77_4C4	R77_4C4	R77_4C4	133	6	VIC
50359-R77_4C4	R77_4C4	R77_4C4	215	6	VIC
50360-R77_4C4	R77_4C4	R77_4C4	28	6	VIC
50361-R77_4C4	R77_4C4	R77_4C4	225	6	VIC
50362-R77_4C4	R77_4C4	R77_4C4	73	6	VIC
50363-R77_4C4	R77_4C4	R77_4C4	92	14	aFibro
50364-R77_4C4	R77_4C4	R77_4C4	146	6	VIC
50365-R77_4C4	R77_4C4	R77_4C4	118	6	VIC
50368-R77_4C4	R77_4C4	R77_4C4	91	6	VIC
50370-R77_4C4	R77_4C4	R77_4C4	218	6	VIC
50374-R77_4C4	R77_4C4	R77_4C4	86	6	VIC
50376-R77_4C4	R77_4C4	R77_4C4	58	6	VIC
50384-R77_4C4	R77_4C4	R77_4C4	106	6	VIC
50385-R77_4C4	R77_4C4	R77_4C4	138	6	VIC
50392-R77_4C4	R77_4C4	R77_4C4	101	6	VIC
50394-R77_4C4	R77_4C4	R77_4C4	205	6	VIC
60003-R77_4C4	R77_4C4	R77_4C4	409	17	avCM-RV
60005-R77_4C4	R77_4C4	R77_4C4	304	19	His-Purkinje CM
60008-R77_4C4	R77_4C4	R77_4C4	134	6	VIC
60009-R77_4C4	R77_4C4	R77_4C4	162	10	EPDC
60011-R77_4C4	R77_4C4	R77_4C4	177	14	aFibro
60012-R77_4C4	R77_4C4	R77_4C4	265	17	avCM-RV
60016-R77_4C4	R77_4C4	R77_4C4	354	17	avCM-LV
60017-R77_4C4	R77_4C4	R77_4C4	223	19	His-Purkinje CM
60018-R77_4C4	R77_4C4	R77_4C4	237	19	His-Purkinje CM
60024-R77_4C4	R77_4C4	R77_4C4	264	17	avCM-LV
60029-R77_4C4	R77_4C4	R77_4C4	163	19	His-Purkinje CM
60032-R77_4C4	R77_4C4	R77_4C4	427	17	avCM-RV
60034-R77_4C4	R77_4C4	R77_4C4	163	6	VIC
60036-R77_4C4	R77_4C4	R77_4C4	465	17	avCM-LV
60040-R77_4C4	R77_4C4	R77_4C4	273	17	avCM-RV
60042-R77_4C4	R77_4C4	R77_4C4	379	17	avCM-RV
60043-R77_4C4	R77_4C4	R77_4C4	190	7	vEndocardial
60046-R77_4C4	R77_4C4	R77_4C4	428	19	His-Purkinje CM
60050-R77_4C4	R77_4C4	R77_4C4	98	6	VIC
60051-R77_4C4	R77_4C4	R77_4C4	258	19	His-Purkinje CM
60052-R77_4C4	R77_4C4	R77_4C4	195	6	VIC
60055-R77_4C4	R77_4C4	R77_4C4	296	19	His-Purkinje CM
60056-R77_4C4	R77_4C4	R77_4C4	330	7	vEndocardial
60057-R77_4C4	R77_4C4	R77_4C4	226	3	vFibro
60058-R77_4C4	R77_4C4	R77_4C4	126	6	VIC
60059-R77_4C4	R77_4C4	R77_4C4	204	19	His-Purkinje CM
60060-R77_4C4	R77_4C4	R77_4C4	200	6	VIC
60061-R77_4C4	R77_4C4	R77_4C4	265	17	avCM-RV
60062-R77_4C4	R77_4C4	R77_4C4	670	17	avCM-RV
60064-R77_4C4	R77_4C4	R77_4C4	228	19	His-Purkinje CM
60065-R77_4C4	R77_4C4	R77_4C4	20	6	VIC
60066-R77_4C4	R77_4C4	R77_4C4	571	19	His-Purkinje CM
60067-R77_4C4	R77_4C4	R77_4C4	288	19	His-Purkinje CM
60068-R77_4C4	R77_4C4	R77_4C4	764	6	VIC
60069-R77_4C4	R77_4C4	R77_4C4	212	19	His-Purkinje CM
60070-R77_4C4	R77_4C4	R77_4C4	130	23	BEC
60071-R77_4C4	R77_4C4	R77_4C4	105	6	VIC
60072-R77_4C4	R77_4C4	R77_4C4	257	23	BEC
60073-R77_4C4	R77_4C4	R77_4C4	224	17	avCM-RV
60074-R77_4C4	R77_4C4	R77_4C4	99	6	VIC
60076-R77_4C4	R77_4C4	R77_4C4	145	23	BEC
60077-R77_4C4	R77_4C4	R77_4C4	321	19	His-Purkinje CM
60078-R77_4C4	R77_4C4	R77_4C4	128	6	VIC
60079-R77_4C4	R77_4C4	R77_4C4	160	23	BEC
60080-R77_4C4	R77_4C4	R77_4C4	350	17	avCM-RV
60081-R77_4C4	R77_4C4	R77_4C4	449	6	VIC
60082-R77_4C4	R77_4C4	R77_4C4	449	17	avCM-RV
60083-R77_4C4	R77_4C4	R77_4C4	218	6	VIC
60084-R77_4C4	R77_4C4	R77_4C4	177	10	EPDC
60085-R77_4C4	R77_4C4	R77_4C4	364	23	BEC
60087-R77_4C4	R77_4C4	R77_4C4	470	19	His-Purkinje CM
60088-R77_4C4	R77_4C4	R77_4C4	256	6	VIC
60089-R77_4C4	R77_4C4	R77_4C4	150	6	VIC
60090-R77_4C4	R77_4C4	R77_4C4	42	10	EPDC
60091-R77_4C4	R77_4C4	R77_4C4	378	19	His-Purkinje CM
60092-R77_4C4	R77_4C4	R77_4C4	252	17	avCM-RV
60093-R77_4C4	R77_4C4	R77_4C4	115	6	VIC
60094-R77_4C4	R77_4C4	R77_4C4	286	17	avCM-RV
60096-R77_4C4	R77_4C4	R77_4C4	345	19	His-Purkinje CM
60097-R77_4C4	R77_4C4	R77_4C4	215	6	VIC
60098-R77_4C4	R77_4C4	R77_4C4	325	19	His-Purkinje CM
60099-R77_4C4	R77_4C4	R77_4C4	400	17	avCM-RV
60100-R77_4C4	R77_4C4	R77_4C4	216	6	VIC
60101-R77_4C4	R77_4C4	R77_4C4	289	6	VIC
60102-R77_4C4	R77_4C4	R77_4C4	324	10	EPDC
60103-R77_4C4	R77_4C4	R77_4C4	513	19	His-Purkinje CM
60104-R77_4C4	R77_4C4	R77_4C4	216	17	avCM-RV
60105-R77_4C4	R77_4C4	R77_4C4	256	17	avCM-RV
60106-R77_4C4	R77_4C4	R77_4C4	196	6	VIC
60108-R77_4C4	R77_4C4	R77_4C4	264	6	VIC
60109-R77_4C4	R77_4C4	R77_4C4	539	19	His-Purkinje CM
60110-R77_4C4	R77_4C4	R77_4C4	39	6	VIC
60111-R77_4C4	R77_4C4	R77_4C4	313	17	avCM-RV
60112-R77_4C4	R77_4C4	R77_4C4	306	6	VIC
60113-R77_4C4	R77_4C4	R77_4C4	229	17	avCM-RV
60114-R77_4C4	R77_4C4	R77_4C4	758	17	avCM-RV
60115-R77_4C4	R77_4C4	R77_4C4	190	6	VIC
60116-R77_4C4	R77_4C4	R77_4C4	324	17	avCM-RV
60118-R77_4C4	R77_4C4	R77_4C4	60	10	EPDC
60119-R77_4C4	R77_4C4	R77_4C4	283	6	VIC
60120-R77_4C4	R77_4C4	R77_4C4	205	19	His-Purkinje CM
60121-R77_4C4	R77_4C4	R77_4C4	346	17	avCM-RV
60122-R77_4C4	R77_4C4	R77_4C4	402	17	avCM-RV
60123-R77_4C4	R77_4C4	R77_4C4	387	19	His-Purkinje CM
60124-R77_4C4	R77_4C4	R77_4C4	162	6	VIC
60125-R77_4C4	R77_4C4	R77_4C4	94	17	avCM-RV
60126-R77_4C4	R77_4C4	R77_4C4	571	19	His-Purkinje CM
60127-R77_4C4	R77_4C4	R77_4C4	224	23	BEC
60129-R77_4C4	R77_4C4	R77_4C4	47	6	VIC
60130-R77_4C4	R77_4C4	R77_4C4	467	17	avCM-RV
60131-R77_4C4	R77_4C4	R77_4C4	141	6	VIC
60132-R77_4C4	R77_4C4	R77_4C4	336	17	avCM-RV
60134-R77_4C4	R77_4C4	R77_4C4	411	17	avCM-RV
60135-R77_4C4	R77_4C4	R77_4C4	234	17	avCM-RV
60139-R77_4C4	R77_4C4	R77_4C4	191	6	VIC
60141-R77_4C4	R77_4C4	R77_4C4	78	6	VIC
60142-R77_4C4	R77_4C4	R77_4C4	321	23	BEC
60143-R77_4C4	R77_4C4	R77_4C4	367	17	avCM-RV
60144-R77_4C4	R77_4C4	R77_4C4	277	19	His-Purkinje CM
60145-R77_4C4	R77_4C4	R77_4C4	275	6	VIC
60146-R77_4C4	R77_4C4	R77_4C4	236	6	VIC
60147-R77_4C4	R77_4C4	R77_4C4	93	10	EPDC
60148-R77_4C4	R77_4C4	R77_4C4	330	17	avCM-RV
60149-R77_4C4	R77_4C4	R77_4C4	209	17	avCM-LV
60150-R77_4C4	R77_4C4	R77_4C4	68	10	EPDC
60151-R77_4C4	R77_4C4	R77_4C4	70	6	VIC
60152-R77_4C4	R77_4C4	R77_4C4	564	19	His-Purkinje CM
60153-R77_4C4	R77_4C4	R77_4C4	107	6	VIC
60154-R77_4C4	R77_4C4	R77_4C4	105	6	VIC
60156-R77_4C4	R77_4C4	R77_4C4	230	6	VIC
60157-R77_4C4	R77_4C4	R77_4C4	163	6	VIC
60160-R77_4C4	R77_4C4	R77_4C4	310	17	avCM-RV
60161-R77_4C4	R77_4C4	R77_4C4	222	17	avCM-RV
60162-R77_4C4	R77_4C4	R77_4C4	216	17	avCM-RV
60165-R77_4C4	R77_4C4	R77_4C4	138	17	avCM-RV
60166-R77_4C4	R77_4C4	R77_4C4	433	17	avCM-RV
60167-R77_4C4	R77_4C4	R77_4C4	176	6	VIC
60168-R77_4C4	R77_4C4	R77_4C4	201	32	WBC
60169-R77_4C4	R77_4C4	R77_4C4	250	6	VIC
60170-R77_4C4	R77_4C4	R77_4C4	414	17	avCM-RV
60171-R77_4C4	R77_4C4	R77_4C4	54	6	VIC
60172-R77_4C4	R77_4C4	R77_4C4	338	6	VIC
60173-R77_4C4	R77_4C4	R77_4C4	330	17	avCM-RV
60175-R77_4C4	R77_4C4	R77_4C4	179	6	VIC
60176-R77_4C4	R77_4C4	R77_4C4	351	17	avCM-RV
60177-R77_4C4	R77_4C4	R77_4C4	70	6	VIC
60178-R77_4C4	R77_4C4	R77_4C4	306	17	avCM-RV
60179-R77_4C4	R77_4C4	R77_4C4	482	17	avCM-RV
60180-R77_4C4	R77_4C4	R77_4C4	512	6	VIC
60181-R77_4C4	R77_4C4	R77_4C4	518	17	avCM-RV
60182-R77_4C4	R77_4C4	R77_4C4	260	6	VIC
60183-R77_4C4	R77_4C4	R77_4C4	220	6	VIC
60184-R77_4C4	R77_4C4	R77_4C4	400	6	VIC
60185-R77_4C4	R77_4C4	R77_4C4	447	17	avCM-RV
60186-R77_4C4	R77_4C4	R77_4C4	358	17	avCM-RV
60187-R77_4C4	R77_4C4	R77_4C4	142	17	avCM-RV
60188-R77_4C4	R77_4C4	R77_4C4	169	6	VIC
60190-R77_4C4	R77_4C4	R77_4C4	229	6	VIC
60191-R77_4C4	R77_4C4	R77_4C4	148	6	VIC
60192-R77_4C4	R77_4C4	R77_4C4	349	6	VIC
60193-R77_4C4	R77_4C4	R77_4C4	394	6	VIC
60194-R77_4C4	R77_4C4	R77_4C4	489	17	avCM-RV
60196-R77_4C4	R77_4C4	R77_4C4	253	6	VIC
60197-R77_4C4	R77_4C4	R77_4C4	168	17	avCM-RV
60198-R77_4C4	R77_4C4	R77_4C4	289	17	avCM-RV
60199-R77_4C4	R77_4C4	R77_4C4	100	6	VIC
60200-R77_4C4	R77_4C4	R77_4C4	227	6	VIC
60201-R77_4C4	R77_4C4	R77_4C4	235	6	VIC
60202-R77_4C4	R77_4C4	R77_4C4	385	17	avCM-RV
60204-R77_4C4	R77_4C4	R77_4C4	350	17	avCM-RV
60206-R77_4C4	R77_4C4	R77_4C4	121	10	EPDC
60207-R77_4C4	R77_4C4	R77_4C4	543	17	avCM-RV
60208-R77_4C4	R77_4C4	R77_4C4	398	17	avCM-RV
60209-R77_4C4	R77_4C4	R77_4C4	294	6	VIC
60210-R77_4C4	R77_4C4	R77_4C4	220	17	avCM-RV
60211-R77_4C4	R77_4C4	R77_4C4	259	6	VIC
60212-R77_4C4	R77_4C4	R77_4C4	266	17	avCM-RV
60213-R77_4C4	R77_4C4	R77_4C4	294	6	VIC
60214-R77_4C4	R77_4C4	R77_4C4	173	6	VIC
60215-R77_4C4	R77_4C4	R77_4C4	94	6	VIC
60216-R77_4C4	R77_4C4	R77_4C4	126	24	VEC
60217-R77_4C4	R77_4C4	R77_4C4	340	6	VIC
60218-R77_4C4	R77_4C4	R77_4C4	650	17	avCM-RV
60219-R77_4C4	R77_4C4	R77_4C4	145	6	VIC
60220-R77_4C4	R77_4C4	R77_4C4	190	6	VIC
60221-R77_4C4	R77_4C4	R77_4C4	476	24	VEC
60222-R77_4C4	R77_4C4	R77_4C4	419	17	avCM-RV
60223-R77_4C4	R77_4C4	R77_4C4	661	17	avCM-RV
60224-R77_4C4	R77_4C4	R77_4C4	406	24	VEC
60225-R77_4C4	R77_4C4	R77_4C4	310	24	VEC
60226-R77_4C4	R77_4C4	R77_4C4	85	6	VIC
60227-R77_4C4	R77_4C4	R77_4C4	222	6	VIC
60229-R77_4C4	R77_4C4	R77_4C4	204	6	VIC
60231-R77_4C4	R77_4C4	R77_4C4	327	22	aEndocardial
60232-R77_4C4	R77_4C4	R77_4C4	237	17	avCM-RV
60233-R77_4C4	R77_4C4	R77_4C4	219	6	VIC
60234-R77_4C4	R77_4C4	R77_4C4	249	24	VEC
60235-R77_4C4	R77_4C4	R77_4C4	504	17	avCM-RV
60236-R77_4C4	R77_4C4	R77_4C4	312	17	avCM-RV
60238-R77_4C4	R77_4C4	R77_4C4	119	22	aEndocardial
60239-R77_4C4	R77_4C4	R77_4C4	209	6	VIC
60241-R77_4C4	R77_4C4	R77_4C4	247	24	VEC
60242-R77_4C4	R77_4C4	R77_4C4	251	24	VEC
60243-R77_4C4	R77_4C4	R77_4C4	533	17	avCM-RV
60244-R77_4C4	R77_4C4	R77_4C4	297	17	avCM-RV
60245-R77_4C4	R77_4C4	R77_4C4	171	6	VIC
60246-R77_4C4	R77_4C4	R77_4C4	224	17	avCM-RV
60247-R77_4C4	R77_4C4	R77_4C4	189	6	VIC
60248-R77_4C4	R77_4C4	R77_4C4	156	6	VIC
60249-R77_4C4	R77_4C4	R77_4C4	211	6	VIC
60250-R77_4C4	R77_4C4	R77_4C4	262	6	VIC
60251-R77_4C4	R77_4C4	R77_4C4	530	17	avCM-RV
60252-R77_4C4	R77_4C4	R77_4C4	165	22	aEndocardial
60253-R77_4C4	R77_4C4	R77_4C4	113	22	aEndocardial
60254-R77_4C4	R77_4C4	R77_4C4	160	22	aEndocardial
60256-R77_4C4	R77_4C4	R77_4C4	270	6	VIC
60257-R77_4C4	R77_4C4	R77_4C4	223	6	VIC
60258-R77_4C4	R77_4C4	R77_4C4	399	6	VIC
60260-R77_4C4	R77_4C4	R77_4C4	154	6	VIC
60261-R77_4C4	R77_4C4	R77_4C4	211	7	vEndocardial
60263-R77_4C4	R77_4C4	R77_4C4	139	7	vEndocardial
60264-R77_4C4	R77_4C4	R77_4C4	246	6	VIC
60265-R77_4C4	R77_4C4	R77_4C4	157	6	VIC
60266-R77_4C4	R77_4C4	R77_4C4	275	6	VIC
60267-R77_4C4	R77_4C4	R77_4C4	285	6	VIC
60268-R77_4C4	R77_4C4	R77_4C4	258	6	VIC
60269-R77_4C4	R77_4C4	R77_4C4	383	6	VIC
60271-R77_4C4	R77_4C4	R77_4C4	366	22	aEndocardial
60273-R77_4C4	R77_4C4	R77_4C4	134	6	VIC
60274-R77_4C4	R77_4C4	R77_4C4	124	6	VIC
60275-R77_4C4	R77_4C4	R77_4C4	198	6	VIC
60277-R77_4C4	R77_4C4	R77_4C4	320	6	VIC
60280-R77_4C4	R77_4C4	R77_4C4	250	6	VIC
60281-R77_4C4	R77_4C4	R77_4C4	209	6	VIC
60282-R77_4C4	R77_4C4	R77_4C4	225	6	VIC
60283-R77_4C4	R77_4C4	R77_4C4	290	22	aEndocardial
60284-R77_4C4	R77_4C4	R77_4C4	342	24	VEC
60286-R77_4C4	R77_4C4	R77_4C4	69	0	aCM-RA
60287-R77_4C4	R77_4C4	R77_4C4	84	29	AVC-like
60288-R77_4C4	R77_4C4	R77_4C4	197	6	VIC
60289-R77_4C4	R77_4C4	R77_4C4	95	6	VIC
70002-R77_4C4	R77_4C4	R77_4C4	590	22	aEndocardial
70003-R77_4C4	R77_4C4	R77_4C4	133	24	VEC
70005-R77_4C4	R77_4C4	R77_4C4	130	22	aEndocardial
80002-R77_4C4	R77_4C4	R77_4C4	128	22	aEndocardial
80003-R77_4C4	R77_4C4	R77_4C4	534	14	aFibro
80004-R77_4C4	R77_4C4	R77_4C4	45	24	VEC
80005-R77_4C4	R77_4C4	R77_4C4	361	22	aEndocardial
80008-R77_4C4	R77_4C4	R77_4C4	187	14	aFibro
80009-R77_4C4	R77_4C4	R77_4C4	219	22	aEndocardial
80010-R77_4C4	R77_4C4	R77_4C4	567	14	aFibro
80012-R77_4C4	R77_4C4	R77_4C4	131	14	aFibro
80014-R77_4C4	R77_4C4	R77_4C4	290	14	aFibro
80016-R77_4C4	R77_4C4	R77_4C4	491	29	AVC-like
80017-R77_4C4	R77_4C4	R77_4C4	49	7	vEndocardial
80018-R77_4C4	R77_4C4	R77_4C4	140	14	aFibro
80019-R77_4C4	R77_4C4	R77_4C4	134	22	aEndocardial
80020-R77_4C4	R77_4C4	R77_4C4	293	22	aEndocardial
80021-R77_4C4	R77_4C4	R77_4C4	132	14	aFibro
80022-R77_4C4	R77_4C4	R77_4C4	113	29	AVC-like
80023-R77_4C4	R77_4C4	R77_4C4	600	22	aEndocardial
80024-R77_4C4	R77_4C4	R77_4C4	398	29	AVC-like
80025-R77_4C4	R77_4C4	R77_4C4	212	14	aFibro
80026-R77_4C4	R77_4C4	R77_4C4	110	14	aFibro
80027-R77_4C4	R77_4C4	R77_4C4	163	14	aFibro
80030-R77_4C4	R77_4C4	R77_4C4	253	14	aFibro
80032-R77_4C4	R77_4C4	R77_4C4	188	14	aFibro
80033-R77_4C4	R77_4C4	R77_4C4	323	14	aFibro
80034-R77_4C4	R77_4C4	R77_4C4	603	0	aCM-RA
80035-R77_4C4	R77_4C4	R77_4C4	589	29	AVC-like
80037-R77_4C4	R77_4C4	R77_4C4	160	32	WBC
80038-R77_4C4	R77_4C4	R77_4C4	248	14	aFibro
80039-R77_4C4	R77_4C4	R77_4C4	542	22	aEndocardial
80040-R77_4C4	R77_4C4	R77_4C4	460	0	aCM-RA
80041-R77_4C4	R77_4C4	R77_4C4	1191	0	aCM-RA
80042-R77_4C4	R77_4C4	R77_4C4	379	14	aFibro
80043-R77_4C4	R77_4C4	R77_4C4	399	22	aEndocardial
80044-R77_4C4	R77_4C4	R77_4C4	1238	0	aCM-RA
80045-R77_4C4	R77_4C4	R77_4C4	400	14	aFibro
80047-R77_4C4	R77_4C4	R77_4C4	1063	0	aCM-RA
80048-R77_4C4	R77_4C4	R77_4C4	497	22	aEndocardial
80049-R77_4C4	R77_4C4	R77_4C4	238	14	aFibro
80050-R77_4C4	R77_4C4	R77_4C4	924	0	aCM-RA
80051-R77_4C4	R77_4C4	R77_4C4	394	22	aEndocardial
80052-R77_4C4	R77_4C4	R77_4C4	455	0	aCM-RA
80055-R77_4C4	R77_4C4	R77_4C4	305	0	aCM-RA
80056-R77_4C4	R77_4C4	R77_4C4	219	29	AVC-like
80057-R77_4C4	R77_4C4	R77_4C4	250	14	aFibro
80058-R77_4C4	R77_4C4	R77_4C4	1178	0	aCM-RA
80059-R77_4C4	R77_4C4	R77_4C4	485	14	aFibro
80060-R77_4C4	R77_4C4	R77_4C4	218	0	aCM-RA
80062-R77_4C4	R77_4C4	R77_4C4	633	0	aCM-RA
80063-R77_4C4	R77_4C4	R77_4C4	144	14	aFibro
80064-R77_4C4	R77_4C4	R77_4C4	257	0	aCM-RA
80065-R77_4C4	R77_4C4	R77_4C4	415	22	aEndocardial
80066-R77_4C4	R77_4C4	R77_4C4	226	14	aFibro
80067-R77_4C4	R77_4C4	R77_4C4	163	22	aEndocardial
80068-R77_4C4	R77_4C4	R77_4C4	87	14	aFibro
80080-R77_4C4	R77_4C4	R77_4C4	215	14	aFibro
80081-R77_4C4	R77_4C4	R77_4C4	638	0	aCM-RA
80082-R77_4C4	R77_4C4	R77_4C4	278	0	aCM-RA
80087-R77_4C4	R77_4C4	R77_4C4	566	0	aCM-RA
80088-R77_4C4	R77_4C4	R77_4C4	636	0	aCM-RA
90002-R77_4C4	R77_4C4	R77_4C4	545	0	aCM-RA
90004-R77_4C4	R77_4C4	R77_4C4	443	14	aFibro
90008-R77_4C4	R77_4C4	R77_4C4	351	14	aFibro
90009-R77_4C4	R77_4C4	R77_4C4	466	0	aCM-RA
90011-R77_4C4	R77_4C4	R77_4C4	182	14	aFibro
90018-R77_4C4	R77_4C4	R77_4C4	240	14	aFibro
90024-R77_4C4	R77_4C4	R77_4C4	602	0	aCM-RA
90027-R77_4C4	R77_4C4	R77_4C4	367	14	aFibro
90030-R77_4C4	R77_4C4	R77_4C4	284	0	aCM-RA
90031-R77_4C4	R77_4C4	R77_4C4	562	0	aCM-RA
90032-R77_4C4	R77_4C4	R77_4C4	283	22	aEndocardial
90033-R77_4C4	R77_4C4	R77_4C4	268	14	aFibro
90034-R77_4C4	R77_4C4	R77_4C4	469	22	aEndocardial
90035-R77_4C4	R77_4C4	R77_4C4	486	0	aCM-RA
90036-R77_4C4	R77_4C4	R77_4C4	183	0	aCM-RA
90037-R77_4C4	R77_4C4	R77_4C4	545	0	aCM-RA
90038-R77_4C4	R77_4C4	R77_4C4	269	14	aFibro
90039-R77_4C4	R77_4C4	R77_4C4	567	0	aCM-RA
90040-R77_4C4	R77_4C4	R77_4C4	626	0	aCM-RA
90041-R77_4C4	R77_4C4	R77_4C4	291	14	aFibro
90042-R77_4C4	R77_4C4	R77_4C4	142	7	vEndocardial
90043-R77_4C4	R77_4C4	R77_4C4	685	22	aEndocardial
90044-R77_4C4	R77_4C4	R77_4C4	775	0	aCM-RA
90045-R77_4C4	R77_4C4	R77_4C4	273	29	AVC-like
90046-R77_4C4	R77_4C4	R77_4C4	311	14	aFibro
90047-R77_4C4	R77_4C4	R77_4C4	778	0	aCM-RA
90048-R77_4C4	R77_4C4	R77_4C4	188	14	aFibro
90049-R77_4C4	R77_4C4	R77_4C4	403	0	aCM-RA
90050-R77_4C4	R77_4C4	R77_4C4	475	22	aEndocardial
90051-R77_4C4	R77_4C4	R77_4C4	590	0	aCM-RA
90053-R77_4C4	R77_4C4	R77_4C4	217	14	aFibro
90055-R77_4C4	R77_4C4	R77_4C4	823	0	aCM-RA
90056-R77_4C4	R77_4C4	R77_4C4	482	0	aCM-RA
90057-R77_4C4	R77_4C4	R77_4C4	213	14	aFibro
90058-R77_4C4	R77_4C4	R77_4C4	231	14	aFibro
90062-R77_4C4	R77_4C4	R77_4C4	395	0	aCM-RA
90064-R77_4C4	R77_4C4	R77_4C4	219	0	aCM-RA
90065-R77_4C4	R77_4C4	R77_4C4	153	0	aCM-RA
90066-R77_4C4	R77_4C4	R77_4C4	230	29	AVC-like
90067-R77_4C4	R77_4C4	R77_4C4	612	0	aCM-RA
90068-R77_4C4	R77_4C4	R77_4C4	322	14	aFibro
90069-R77_4C4	R77_4C4	R77_4C4	145	0	aCM-RA
90070-R77_4C4	R77_4C4	R77_4C4	863	0	aCM-RA
90071-R77_4C4	R77_4C4	R77_4C4	575	0	aCM-RA
90073-R77_4C4	R77_4C4	R77_4C4	209	14	aFibro
90074-R77_4C4	R77_4C4	R77_4C4	529	0	aCM-RA
90075-R77_4C4	R77_4C4	R77_4C4	220	14	aFibro
90076-R77_4C4	R77_4C4	R77_4C4	349	0	aCM-RA
90077-R77_4C4	R77_4C4	R77_4C4	176	0	aCM-RA
90079-R77_4C4	R77_4C4	R77_4C4	442	0	aCM-RA
90080-R77_4C4	R77_4C4	R77_4C4	355	0	aCM-RA
90081-R77_4C4	R77_4C4	R77_4C4	802	14	aFibro
90082-R77_4C4	R77_4C4	R77_4C4	394	0	aCM-RA
90083-R77_4C4	R77_4C4	R77_4C4	363	14	aFibro
90084-R77_4C4	R77_4C4	R77_4C4	304	0	aCM-RA
90085-R77_4C4	R77_4C4	R77_4C4	95	29	AVC-like
90086-R77_4C4	R77_4C4	R77_4C4	271	0	aCM-RA
90087-R77_4C4	R77_4C4	R77_4C4	619	0	aCM-RA
90088-R77_4C4	R77_4C4	R77_4C4	597	0	aCM-RA
90090-R77_4C4	R77_4C4	R77_4C4	213	14	aFibro
90091-R77_4C4	R77_4C4	R77_4C4	318	0	aCM-RA
90092-R77_4C4	R77_4C4	R77_4C4	384	22	aEndocardial
90093-R77_4C4	R77_4C4	R77_4C4	206	0	aCM-RA
90094-R77_4C4	R77_4C4	R77_4C4	415	0	aCM-RA
90095-R77_4C4	R77_4C4	R77_4C4	688	0	aCM-RA
90096-R77_4C4	R77_4C4	R77_4C4	1212	0	aCM-RA
90097-R77_4C4	R77_4C4	R77_4C4	375	0	aCM-RA
90098-R77_4C4	R77_4C4	R77_4C4	568	0	aCM-RA
90099-R77_4C4	R77_4C4	R77_4C4	504	0	aCM-RA
90100-R77_4C4	R77_4C4	R77_4C4	529	0	aCM-RA
90101-R77_4C4	R77_4C4	R77_4C4	300	0	aCM-RA
90102-R77_4C4	R77_4C4	R77_4C4	364	14	aFibro
90103-R77_4C4	R77_4C4	R77_4C4	207	14	aFibro
90104-R77_4C4	R77_4C4	R77_4C4	456	14	aFibro
90105-R77_4C4	R77_4C4	R77_4C4	743	0	aCM-RA
90106-R77_4C4	R77_4C4	R77_4C4	412	0	aCM-RA
90107-R77_4C4	R77_4C4	R77_4C4	173	0	aCM-RA
90108-R77_4C4	R77_4C4	R77_4C4	714	0	aCM-RA
90109-R77_4C4	R77_4C4	R77_4C4	75	0	aCM-RA
90110-R77_4C4	R77_4C4	R77_4C4	235	14	aFibro
90111-R77_4C4	R77_4C4	R77_4C4	287	14	aFibro
90112-R77_4C4	R77_4C4	R77_4C4	326	14	aFibro
90113-R77_4C4	R77_4C4	R77_4C4	477	0	aCM-RA
90114-R77_4C4	R77_4C4	R77_4C4	399	0	aCM-RA
90115-R77_4C4	R77_4C4	R77_4C4	410	14	aFibro
90117-R77_4C4	R77_4C4	R77_4C4	337	0	aCM-RA
90118-R77_4C4	R77_4C4	R77_4C4	202	0	aCM-RA
90119-R77_4C4	R77_4C4	R77_4C4	151	0	aCM-RA
90120-R77_4C4	R77_4C4	R77_4C4	580	0	aCM-RA
90121-R77_4C4	R77_4C4	R77_4C4	379	0	aCM-RA
90123-R77_4C4	R77_4C4	R77_4C4	284	0	aCM-RA
90126-R77_4C4	R77_4C4	R77_4C4	456	0	aCM-RA
90127-R77_4C4	R77_4C4	R77_4C4	219	0	aCM-RA
90128-R77_4C4	R77_4C4	R77_4C4	366	14	aFibro
90129-R77_4C4	R77_4C4	R77_4C4	478	0	aCM-RA
90132-R77_4C4	R77_4C4	R77_4C4	231	0	aCM-RA
90135-R77_4C4	R77_4C4	R77_4C4	497	0	aCM-RA
90136-R77_4C4	R77_4C4	R77_4C4	418	0	aCM-RA
90137-R77_4C4	R77_4C4	R77_4C4	370	22	aEndocardial
90138-R77_4C4	R77_4C4	R77_4C4	297	0	aCM-RA
90139-R77_4C4	R77_4C4	R77_4C4	477	0	aCM-RA
90140-R77_4C4	R77_4C4	R77_4C4	306	0	aCM-RA
90141-R77_4C4	R77_4C4	R77_4C4	430	0	aCM-RA
90142-R77_4C4	R77_4C4	R77_4C4	515	0	aCM-RA
90143-R77_4C4	R77_4C4	R77_4C4	632	0	aCM-RA
90144-R77_4C4	R77_4C4	R77_4C4	182	14	aFibro
90145-R77_4C4	R77_4C4	R77_4C4	606	0	aCM-RA
90146-R77_4C4	R77_4C4	R77_4C4	617	14	aFibro
90147-R77_4C4	R77_4C4	R77_4C4	407	0	aCM-RA
90148-R77_4C4	R77_4C4	R77_4C4	470	0	aCM-RA
90149-R77_4C4	R77_4C4	R77_4C4	306	0	aCM-RA
90150-R77_4C4	R77_4C4	R77_4C4	493	14	aFibro
90152-R77_4C4	R77_4C4	R77_4C4	509	0	aCM-RA
90153-R77_4C4	R77_4C4	R77_4C4	484	0	aCM-RA
90154-R77_4C4	R77_4C4	R77_4C4	381	0	aCM-RA
90155-R77_4C4	R77_4C4	R77_4C4	235	0	aCM-RA
90156-R77_4C4	R77_4C4	R77_4C4	375	19	His-Purkinje CM
90157-R77_4C4	R77_4C4	R77_4C4	531	0	aCM-RA
90159-R77_4C4	R77_4C4	R77_4C4	432	0	aCM-RA
90160-R77_4C4	R77_4C4	R77_4C4	182	0	aCM-RA
90161-R77_4C4	R77_4C4	R77_4C4	260	0	aCM-RA
90162-R77_4C4	R77_4C4	R77_4C4	275	0	aCM-RA
90163-R77_4C4	R77_4C4	R77_4C4	327	14	aFibro
90164-R77_4C4	R77_4C4	R77_4C4	165	14	aFibro
90166-R77_4C4	R77_4C4	R77_4C4	151	0	aCM-RA
90167-R77_4C4	R77_4C4	R77_4C4	170	0	aCM-RA
90168-R77_4C4	R77_4C4	R77_4C4	346	0	aCM-RA
90169-R77_4C4	R77_4C4	R77_4C4	665	0	aCM-RA
90170-R77_4C4	R77_4C4	R77_4C4	171	0	aCM-RA
90172-R77_4C4	R77_4C4	R77_4C4	472	14	aFibro
90173-R77_4C4	R77_4C4	R77_4C4	269	0	aCM-RA
90176-R77_4C4	R77_4C4	R77_4C4	565	0	aCM-RA
90177-R77_4C4	R77_4C4	R77_4C4	546	14	aFibro
90179-R77_4C4	R77_4C4	R77_4C4	827	0	aCM-RA
90187-R77_4C4	R77_4C4	R77_4C4	292	14	aFibro
90188-R77_4C4	R77_4C4	R77_4C4	312	0	aCM-RA
90190-R77_4C4	R77_4C4	R77_4C4	408	0	aCM-RA
90192-R77_4C4	R77_4C4	R77_4C4	135	14	aFibro
90193-R77_4C4	R77_4C4	R77_4C4	420	14	aFibro
100004-R77_4C4	R77_4C4	R77_4C4	330	0	aCM-RA
100005-R77_4C4	R77_4C4	R77_4C4	400	0	aCM-RA
100009-R77_4C4	R77_4C4	R77_4C4	172	22	aEndocardial
100019-R77_4C4	R77_4C4	R77_4C4	108	0	aCM-RA
100022-R77_4C4	R77_4C4	R77_4C4	529	14	aFibro
100023-R77_4C4	R77_4C4	R77_4C4	329	0	aCM-RA
100024-R77_4C4	R77_4C4	R77_4C4	76	8	aCM-LA
100025-R77_4C4	R77_4C4	R77_4C4	619	14	aFibro
100026-R77_4C4	R77_4C4	R77_4C4	336	0	aCM-RA
100027-R77_4C4	R77_4C4	R77_4C4	232	0	aCM-RA
100028-R77_4C4	R77_4C4	R77_4C4	126	0	aCM-RA
100029-R77_4C4	R77_4C4	R77_4C4	880	0	aCM-RA
100031-R77_4C4	R77_4C4	R77_4C4	386	0	aCM-RA
100032-R77_4C4	R77_4C4	R77_4C4	232	14	aFibro
100033-R77_4C4	R77_4C4	R77_4C4	203	0	aCM-RA
100034-R77_4C4	R77_4C4	R77_4C4	232	14	aFibro
100035-R77_4C4	R77_4C4	R77_4C4	201	14	aFibro
100036-R77_4C4	R77_4C4	R77_4C4	650	14	aFibro
100037-R77_4C4	R77_4C4	R77_4C4	285	0	aCM-RA
100038-R77_4C4	R77_4C4	R77_4C4	335	0	aCM-RA
100039-R77_4C4	R77_4C4	R77_4C4	361	14	aFibro
100040-R77_4C4	R77_4C4	R77_4C4	454	0	aCM-RA
100041-R77_4C4	R77_4C4	R77_4C4	303	14	aFibro
100042-R77_4C4	R77_4C4	R77_4C4	833	14	aFibro
100043-R77_4C4	R77_4C4	R77_4C4	166	0	aCM-RA
100045-R77_4C4	R77_4C4	R77_4C4	80	0	aCM-RA
100046-R77_4C4	R77_4C4	R77_4C4	310	0	aCM-RA
100048-R77_4C4	R77_4C4	R77_4C4	55	14	aFibro
100050-R77_4C4	R77_4C4	R77_4C4	53	0	aCM-RA
100051-R77_4C4	R77_4C4	R77_4C4	75	0	aCM-RA
100052-R77_4C4	R77_4C4	R77_4C4	301	14	aFibro
100053-R77_4C4	R77_4C4	R77_4C4	271	8	aCM-LA
100054-R77_4C4	R77_4C4	R77_4C4	606	0	aCM-RA
100057-R77_4C4	R77_4C4	R77_4C4	398	0	aCM-RA
100058-R77_4C4	R77_4C4	R77_4C4	204	14	aFibro
100059-R77_4C4	R77_4C4	R77_4C4	254	14	aFibro
100060-R77_4C4	R77_4C4	R77_4C4	254	8	aCM-LA
100061-R77_4C4	R77_4C4	R77_4C4	350	14	aFibro
100063-R77_4C4	R77_4C4	R77_4C4	99	8	aCM-LA
100064-R77_4C4	R77_4C4	R77_4C4	194	14	aFibro
100066-R77_4C4	R77_4C4	R77_4C4	350	0	aCM-RA
100068-R77_4C4	R77_4C4	R77_4C4	210	14	aFibro
100070-R77_4C4	R77_4C4	R77_4C4	134	0	aCM-RA
100071-R77_4C4	R77_4C4	R77_4C4	486	0	aCM-RA
100072-R77_4C4	R77_4C4	R77_4C4	136	0	aCM-RA
100073-R77_4C4	R77_4C4	R77_4C4	510	14	aFibro
100074-R77_4C4	R77_4C4	R77_4C4	207	0	aCM-RA
100075-R77_4C4	R77_4C4	R77_4C4	297	0	aCM-RA
100077-R77_4C4	R77_4C4	R77_4C4	340	14	aFibro
100078-R77_4C4	R77_4C4	R77_4C4	323	0	aCM-RA
100079-R77_4C4	R77_4C4	R77_4C4	384	0	aCM-RA
100080-R77_4C4	R77_4C4	R77_4C4	50	14	aFibro
100082-R77_4C4	R77_4C4	R77_4C4	244	0	aCM-RA
100083-R77_4C4	R77_4C4	R77_4C4	961	0	aCM-RA
100087-R77_4C4	R77_4C4	R77_4C4	336	14	aFibro
100088-R77_4C4	R77_4C4	R77_4C4	555	0	aCM-RA
100089-R77_4C4	R77_4C4	R77_4C4	290	8	aCM-LA
100090-R77_4C4	R77_4C4	R77_4C4	349	0	aCM-RA
100091-R77_4C4	R77_4C4	R77_4C4	689	0	aCM-RA
100092-R77_4C4	R77_4C4	R77_4C4	346	0	aCM-RA
100093-R77_4C4	R77_4C4	R77_4C4	373	0	aCM-RA
100094-R77_4C4	R77_4C4	R77_4C4	141	14	aFibro
100097-R77_4C4	R77_4C4	R77_4C4	279	0	aCM-RA
100098-R77_4C4	R77_4C4	R77_4C4	227	0	aCM-RA
100099-R77_4C4	R77_4C4	R77_4C4	588	0	aCM-RA
100100-R77_4C4	R77_4C4	R77_4C4	390	14	aFibro
100102-R77_4C4	R77_4C4	R77_4C4	179	0	aCM-RA
100103-R77_4C4	R77_4C4	R77_4C4	450	0	aCM-RA
100104-R77_4C4	R77_4C4	R77_4C4	334	0	aCM-RA
100106-R77_4C4	R77_4C4	R77_4C4	625	0	aCM-RA
100107-R77_4C4	R77_4C4	R77_4C4	566	22	aEndocardial
100108-R77_4C4	R77_4C4	R77_4C4	123	0	aCM-RA
100109-R77_4C4	R77_4C4	R77_4C4	349	0	aCM-RA
100111-R77_4C4	R77_4C4	R77_4C4	343	0	aCM-RA
100112-R77_4C4	R77_4C4	R77_4C4	440	14	aFibro
100115-R77_4C4	R77_4C4	R77_4C4	197	0	aCM-RA
100116-R77_4C4	R77_4C4	R77_4C4	39	14	aFibro
100118-R77_4C4	R77_4C4	R77_4C4	432	0	aCM-RA
100119-R77_4C4	R77_4C4	R77_4C4	300	0	aCM-RA
100120-R77_4C4	R77_4C4	R77_4C4	605	0	aCM-RA
100121-R77_4C4	R77_4C4	R77_4C4	300	0	aCM-RA
100122-R77_4C4	R77_4C4	R77_4C4	234	0	aCM-RA
100123-R77_4C4	R77_4C4	R77_4C4	616	0	aCM-RA
100124-R77_4C4	R77_4C4	R77_4C4	197	14	aFibro
100125-R77_4C4	R77_4C4	R77_4C4	251	0	aCM-RA
100127-R77_4C4	R77_4C4	R77_4C4	563	0	aCM-RA
100128-R77_4C4	R77_4C4	R77_4C4	432	0	aCM-RA
100129-R77_4C4	R77_4C4	R77_4C4	127	22	aEndocardial
100130-R77_4C4	R77_4C4	R77_4C4	230	0	aCM-RA
100131-R77_4C4	R77_4C4	R77_4C4	241	0	aCM-RA
100132-R77_4C4	R77_4C4	R77_4C4	190	0	aCM-RA
100133-R77_4C4	R77_4C4	R77_4C4	406	0	aCM-RA
100134-R77_4C4	R77_4C4	R77_4C4	558	14	aFibro
100135-R77_4C4	R77_4C4	R77_4C4	283	0	aCM-RA
100136-R77_4C4	R77_4C4	R77_4C4	218	0	aCM-RA
100139-R77_4C4	R77_4C4	R77_4C4	618	14	aFibro
100141-R77_4C4	R77_4C4	R77_4C4	181	8	aCM-LA
100142-R77_4C4	R77_4C4	R77_4C4	177	14	aFibro
100144-R77_4C4	R77_4C4	R77_4C4	277	14	aFibro
100146-R77_4C4	R77_4C4	R77_4C4	327	22	aEndocardial
100147-R77_4C4	R77_4C4	R77_4C4	69	14	aFibro
100148-R77_4C4	R77_4C4	R77_4C4	179	14	aFibro
100152-R77_4C4	R77_4C4	R77_4C4	280	0	aCM-RA
100153-R77_4C4	R77_4C4	R77_4C4	326	14	aFibro
100154-R77_4C4	R77_4C4	R77_4C4	418	22	aEndocardial
110008-R77_4C4	R77_4C4	R77_4C4	79	0	aCM-RA
110009-R77_4C4	R77_4C4	R77_4C4	151	14	aFibro
110011-R77_4C4	R77_4C4	R77_4C4	759	0	aCM-RA
110014-R77_4C4	R77_4C4	R77_4C4	144	0	aCM-RA
110015-R77_4C4	R77_4C4	R77_4C4	635	0	aCM-RA
110016-R77_4C4	R77_4C4	R77_4C4	684	22	aEndocardial
110017-R77_4C4	R77_4C4	R77_4C4	522	0	aCM-RA
110018-R77_4C4	R77_4C4	R77_4C4	244	0	aCM-RA
110019-R77_4C4	R77_4C4	R77_4C4	145	0	aCM-RA
110020-R77_4C4	R77_4C4	R77_4C4	572	0	aCM-RA
110021-R77_4C4	R77_4C4	R77_4C4	223	0	aCM-RA
110022-R77_4C4	R77_4C4	R77_4C4	105	14	aFibro
110024-R77_4C4	R77_4C4	R77_4C4	623	0	aCM-RA
110025-R77_4C4	R77_4C4	R77_4C4	646	0	aCM-RA
110026-R77_4C4	R77_4C4	R77_4C4	596	0	aCM-RA
110027-R77_4C4	R77_4C4	R77_4C4	232	0	aCM-RA
110028-R77_4C4	R77_4C4	R77_4C4	342	0	aCM-RA
110029-R77_4C4	R77_4C4	R77_4C4	609	22	aEndocardial
110030-R77_4C4	R77_4C4	R77_4C4	588	0	aCM-RA
110031-R77_4C4	R77_4C4	R77_4C4	441	0	aCM-RA
110032-R77_4C4	R77_4C4	R77_4C4	266	0	aCM-RA
110033-R77_4C4	R77_4C4	R77_4C4	484	0	aCM-RA
110034-R77_4C4	R77_4C4	R77_4C4	458	0	aCM-RA
110035-R77_4C4	R77_4C4	R77_4C4	555	0	aCM-RA
110036-R77_4C4	R77_4C4	R77_4C4	372	0	aCM-RA
110037-R77_4C4	R77_4C4	R77_4C4	194	14	aFibro
110038-R77_4C4	R77_4C4	R77_4C4	223	14	aFibro
110039-R77_4C4	R77_4C4	R77_4C4	577	14	aFibro
110040-R77_4C4	R77_4C4	R77_4C4	161	14	aFibro
110041-R77_4C4	R77_4C4	R77_4C4	624	0	aCM-RA
110042-R77_4C4	R77_4C4	R77_4C4	337	0	aCM-RA
110043-R77_4C4	R77_4C4	R77_4C4	193	22	aEndocardial
110045-R77_4C4	R77_4C4	R77_4C4	257	22	aEndocardial
110046-R77_4C4	R77_4C4	R77_4C4	354	0	aCM-RA
110048-R77_4C4	R77_4C4	R77_4C4	797	0	aCM-RA
110049-R77_4C4	R77_4C4	R77_4C4	568	22	aEndocardial
110051-R77_4C4	R77_4C4	R77_4C4	390	22	aEndocardial
110052-R77_4C4	R77_4C4	R77_4C4	306	0	aCM-RA
110053-R77_4C4	R77_4C4	R77_4C4	232	22	aEndocardial
110054-R77_4C4	R77_4C4	R77_4C4	156	0	aCM-RA
110057-R77_4C4	R77_4C4	R77_4C4	596	0	aCM-RA
110058-R77_4C4	R77_4C4	R77_4C4	257	0	aCM-RA
110059-R77_4C4	R77_4C4	R77_4C4	377	14	aFibro
110061-R77_4C4	R77_4C4	R77_4C4	75	22	aEndocardial
110062-R77_4C4	R77_4C4	R77_4C4	334	0	aCM-RA
110064-R77_4C4	R77_4C4	R77_4C4	579	0	aCM-RA
110065-R77_4C4	R77_4C4	R77_4C4	675	0	aCM-RA
110067-R77_4C4	R77_4C4	R77_4C4	349	14	aFibro
110068-R77_4C4	R77_4C4	R77_4C4	168	22	aEndocardial
110069-R77_4C4	R77_4C4	R77_4C4	354	14	aFibro
110070-R77_4C4	R77_4C4	R77_4C4	461	0	aCM-RA
110071-R77_4C4	R77_4C4	R77_4C4	222	22	aEndocardial
110072-R77_4C4	R77_4C4	R77_4C4	609	0	aCM-RA
110073-R77_4C4	R77_4C4	R77_4C4	520	0	aCM-RA
110074-R77_4C4	R77_4C4	R77_4C4	505	0	aCM-RA
110076-R77_4C4	R77_4C4	R77_4C4	727	22	aEndocardial
110077-R77_4C4	R77_4C4	R77_4C4	535	0	aCM-RA
110080-R77_4C4	R77_4C4	R77_4C4	592	22	aEndocardial
110081-R77_4C4	R77_4C4	R77_4C4	355	22	aEndocardial
110083-R77_4C4	R77_4C4	R77_4C4	522	0	aCM-RA
110084-R77_4C4	R77_4C4	R77_4C4	487	0	aCM-RA
110085-R77_4C4	R77_4C4	R77_4C4	257	14	aFibro
110087-R77_4C4	R77_4C4	R77_4C4	280	0	aCM-RA
110088-R77_4C4	R77_4C4	R77_4C4	331	14	aFibro
110089-R77_4C4	R77_4C4	R77_4C4	277	0	aCM-RA
110090-R77_4C4	R77_4C4	R77_4C4	399	22	aEndocardial
110092-R77_4C4	R77_4C4	R77_4C4	504	22	aEndocardial
110094-R77_4C4	R77_4C4	R77_4C4	241	22	aEndocardial
110095-R77_4C4	R77_4C4	R77_4C4	115	22	aEndocardial
110096-R77_4C4	R77_4C4	R77_4C4	248	14	aFibro
110097-R77_4C4	R77_4C4	R77_4C4	255	14	aFibro
110098-R77_4C4	R77_4C4	R77_4C4	492	22	aEndocardial
110099-R77_4C4	R77_4C4	R77_4C4	148	22	aEndocardial
140048-R77_4C4	R77_4C4	R77_4C4	232	14	aFibro
140056-R77_4C4	R77_4C4	R77_4C4	556	14	aFibro
180002-R77_4C4	R77_4C4	R77_4C4	105	6	VIC
180007-R77_4C4	R77_4C4	R77_4C4	215	24	VEC
180008-R77_4C4	R77_4C4	R77_4C4	134	6	VIC
180009-R77_4C4	R77_4C4	R77_4C4	216	24	VEC
180010-R77_4C4	R77_4C4	R77_4C4	127	6	VIC
180011-R77_4C4	R77_4C4	R77_4C4	251	6	VIC
180012-R77_4C4	R77_4C4	R77_4C4	157	6	VIC
180013-R77_4C4	R77_4C4	R77_4C4	244	6	VIC
180016-R77_4C4	R77_4C4	R77_4C4	95	6	VIC
180017-R77_4C4	R77_4C4	R77_4C4	235	6	VIC
180018-R77_4C4	R77_4C4	R77_4C4	180	6	VIC
180019-R77_4C4	R77_4C4	R77_4C4	257	24	VEC
180022-R77_4C4	R77_4C4	R77_4C4	91	6	VIC
180024-R77_4C4	R77_4C4	R77_4C4	370	24	VEC
180025-R77_4C4	R77_4C4	R77_4C4	177	6	VIC
180026-R77_4C4	R77_4C4	R77_4C4	78	10	EPDC
180027-R77_4C4	R77_4C4	R77_4C4	222	6	VIC
180028-R77_4C4	R77_4C4	R77_4C4	91	10	EPDC
180029-R77_4C4	R77_4C4	R77_4C4	222	6	VIC
180031-R77_4C4	R77_4C4	R77_4C4	142	10	EPDC
180032-R77_4C4	R77_4C4	R77_4C4	40	10	EPDC
180033-R77_4C4	R77_4C4	R77_4C4	377	24	VEC
180034-R77_4C4	R77_4C4	R77_4C4	59	10	EPDC
180035-R77_4C4	R77_4C4	R77_4C4	126	6	VIC
180036-R77_4C4	R77_4C4	R77_4C4	188	6	VIC
180037-R77_4C4	R77_4C4	R77_4C4	105	10	EPDC
180038-R77_4C4	R77_4C4	R77_4C4	340	6	VIC
180041-R77_4C4	R77_4C4	R77_4C4	292	24	VEC
180042-R77_4C4	R77_4C4	R77_4C4	305	6	VIC
180043-R77_4C4	R77_4C4	R77_4C4	227	6	VIC
180044-R77_4C4	R77_4C4	R77_4C4	160	6	VIC
180045-R77_4C4	R77_4C4	R77_4C4	358	24	VEC
180047-R77_4C4	R77_4C4	R77_4C4	208	6	VIC
180049-R77_4C4	R77_4C4	R77_4C4	254	6	VIC
180050-R77_4C4	R77_4C4	R77_4C4	181	6	VIC
[truncated: 226,636+ more rows]
