# Supplementary material for: Spatially organized cellular communities form the developing human heart
Source: Nature. 2024 Mar 13;627(8005):854–64. doi: 10.1038/s41586-024-07171-z (PMC10972757; doi:10.1038/s41586-024-07171-z)
Supplement: Supplementary file 4 — Supplementary Tables 1–22 [file 41586_2024_7171_MOESM4_ESM.zip › 2022-11-18398C-s4/2022-11-18398C-Supplementary Table 13 - MERFISH and scRNA-seq data summary metrics.xlsx]

## Sheet: MERFISH and scRNA-seq
Assay	Sample	Cells	Total counts	Median counts per cell	Median genes per cell
MERFISH	R1	79069	27662278	306	75
MERFISH	R2	87999	35510464	362	83
MERFISH	R3	91150	44356932	435	94
scRNA-seq	09 PCW	31093	6158672	178	49
scRNA-seq	11 PCW	36511	8585072	215	52
scRNA-seq	13 PCW	42867	11186714	238	53
scRNA-seq	15 PCW	32475	6856262	198	47
