# Supplementary material for: Spatially organized cellular communities form the developing human heart
Source: Nature. 2024 Mar 13;627(8005):854–64. doi: 10.1038/s41586-024-07171-z (PMC10972757; doi:10.1038/s41586-024-07171-z)
Supplement: Supplementary file 4 — Supplementary Tables 1–22 [file 41586_2024_7171_MOESM4_ESM.zip › 2022-11-18398C-s4/2022-11-18398C-Supplementary Table 14 - Differentially expressed genes between MERFISH cell populations.xlsx]

## Sheet: MERFISH markers
	p_val	avg_log2FC	pct.1	pct.2	p_val_adj	cluster	gene
MYH6	0	2.578	1	0.934	0	AVC-like	MYH6
COL2A1	0	1.68031	0.938	0.464	0	AVC-like	COL2A1
TBX3	0	1.62232	0.847	0.255	0	AVC-like	TBX3
HCN4	0	1.42561	0.963	0.6	0	AVC-like	HCN4
BMP2	0	1.33728	0.611	0.16	0	AVC-like	BMP2
PRSS35	0	0.998634	0.992	0.838	0	AVC-like	PRSS35
TBX5	0	0.950367	0.953	0.634	0	AVC-like	TBX5
IGFBP5	0	0.947628	0.993	0.855	0	AVC-like	IGFBP5
PAM	0	0.903103	0.976	0.878	0	AVC-like	PAM
ADM	0	0.893988	0.71	0.26	0	AVC-like	ADM
NR2F1	0	0.746904	0.67	0.277	0	AVC-like	NR2F1
HAND2	0	0.671655	0.976	0.952	0	AVC-like	HAND2
DES	0	0.632704	1	0.992	0	AVC-like	DES
RSPO3	0	0.493138	0.326	0.064	0	AVC-like	RSPO3
PCDH7	0	-0.888987	0.35	0.739	0	AVC-like	PCDH7
CKMT2	0	-0.987706	0.359	0.708	0	AVC-like	CKMT2
SCN5A	0	-1.01966	0.281	0.651	0	AVC-like	SCN5A
HEY2	0	-1.02923	0.065	0.469	0	AVC-like	HEY2
DHRS3	0	-1.06975	0.261	0.692	0	AVC-like	DHRS3
NAV1	0	-1.11909	0.146	0.595	0	AVC-like	NAV1
FZD1	0	-1.18798	0.425	0.777	0	AVC-like	FZD1
GJA1	0	-1.76719	0.145	0.75	0	AVC-like	GJA1
LBH	0	-1.99193	0.666	0.884	0	AVC-like	LBH
MYH7	0	-2.46855	0.776	0.898	0	AVC-like	MYH7
CGNL1	4.6e-302	-1.05747	0.573	0.827	1.1e-299	AVC-like	CGNL1
PPP1R12B	4.14e-253	-0.77437	0.655	0.848	9.86e-251	AVC-like	PPP1R12B
ECE1	8.53e-239	-0.975525	0.257	0.585	2.03e-236	AVC-like	ECE1
NR2F2	4.25e-238	0.474244	0.926	0.665	1.01e-235	AVC-like	NR2F2
TTN	3.61e-219	0.514969	1	0.966	8.59e-217	AVC-like	TTN
IRX4	1.82e-206	-0.821457	0.203	0.506	4.34e-204	AVC-like	IRX4
IRX3	1.86e-199	-0.948783	0.278	0.561	4.42e-197	AVC-like	IRX3
FGF12	2.9e-196	-0.570945	0.154	0.462	6.91e-194	AVC-like	FGF12
IGFBP4	3.97e-192	-1.07345	0.56	0.734	9.46e-190	AVC-like	IGFBP4
SOX9	1.66e-187	-0.766593	0.561	0.759	3.96e-185	AVC-like	SOX9
APOE	1.42e-179	-0.979619	0.379	0.641	3.38e-177	AVC-like	APOE
GJA5	5.13e-176	-0.90137	0.28	0.556	1.22e-173	AVC-like	GJA5
ETV1	1.92e-174	-0.518026	0.196	0.487	4.57e-172	AVC-like	ETV1
MSX2	7.54e-172	0.365727	0.285	0.108	1.79e-169	AVC-like	MSX2
FN1	2.28e-165	-1.65371	0.8	0.856	5.42e-163	AVC-like	FN1
MCM7	1.36e-159	-0.572777	0.621	0.813	3.23e-157	AVC-like	MCM7
PLK2	4.5e-154	-0.75569	0.309	0.552	1.07e-151	AVC-like	PLK2
RBP1	1.04e-149	-0.564164	0.124	0.384	2.48e-147	AVC-like	RBP1
CD34	1.13e-146	-1.1361	0.242	0.48	2.68e-144	AVC-like	CD34
GAS7	7.06e-145	-0.484353	0.039	0.28	1.68e-142	AVC-like	GAS7
MCAM	1.67e-136	-0.738071	0.73	0.865	3.96e-134	AVC-like	MCAM
NOTCH1	7.79e-132	-1.04081	0.346	0.548	1.85e-129	AVC-like	NOTCH1
KLF2	2.1e-131	-0.765515	0.11	0.342	4.99e-129	AVC-like	KLF2
CASQ2	1.29e-129	-0.567433	0.839	0.887	3.07e-127	AVC-like	CASQ2
FBLN5	2.16e-123	-1.08723	0.117	0.339	5.15e-121	AVC-like	FBLN5
FAM213A	4.26e-118	-0.440908	0.356	0.573	1.01e-115	AVC-like	FAM213A
MAZ	1.62e-117	-0.423181	0.872	0.944	3.86e-115	AVC-like	MAZ
LMOD3	9.16e-117	-0.46724	0.321	0.536	2.18e-114	AVC-like	LMOD3
PDGFRB	1.22e-113	-1.0081	0.131	0.344	2.89e-111	AVC-like	PDGFRB
HAND1	2.77e-108	-0.38772	0.089	0.298	6.6e-106	AVC-like	HAND1
KPNA2	6.37e-108	-0.576879	0.422	0.635	1.52e-105	AVC-like	KPNA2
FLRT2	4.75e-104	-0.635939	0.174	0.379	1.13e-101	AVC-like	FLRT2
CDT1	5.95e-101	-0.448223	0.238	0.448	1.42e-98	AVC-like	CDT1
RYR2	2.16e-99	-0.472415	0.743	0.833	5.14e-97	AVC-like	RYR2
RND3	1.28e-97	-0.334481	0.099	0.296	3.04e-95	AVC-like	RND3
COL15A1	2.58e-97	-1.12253	0.266	0.45	6.14e-95	AVC-like	COL15A1
PCNA	1.62e-96	-0.472833	0.255	0.459	3.87e-94	AVC-like	PCNA
MPZ	6.26e-93	-0.554364	0.388	0.572	1.49e-90	AVC-like	MPZ
SULF1	1.04e-90	-0.536046	0.107	0.293	2.49e-88	AVC-like	SULF1
PLN	2.57e-90	-0.463026	0.726	0.804	6.11e-88	AVC-like	PLN
OAF	5.12e-89	-0.452887	0.108	0.29	1.22e-86	AVC-like	OAF
SPON2	3.34e-85	-0.42037	0.04	0.202	7.95e-83	AVC-like	SPON2
RABGAP1L	1.12e-84	0.335707	0.675	0.511	2.68e-82	AVC-like	RABGAP1L
DCN	1.24e-82	-1.04992	0.45	0.585	2.96e-80	AVC-like	DCN
TBX18	5.61e-81	-0.698821	0.119	0.29	1.34e-78	AVC-like	TBX18
VCAN	2.87e-80	-0.603531	0.415	0.581	6.83e-78	AVC-like	VCAN
TPBG	3.88e-79	-0.403155	0.113	0.284	9.23e-77	AVC-like	TPBG
COL14A1	1.13e-77	-0.611429	0.163	0.329	2.68e-75	AVC-like	COL14A1
RAMP1	1.14e-76	-0.284768	0.102	0.272	2.71e-74	AVC-like	RAMP1
INMT	2.48e-76	-0.35664	0.099	0.267	5.89e-74	AVC-like	INMT
SLC1A3	4.3e-72	-0.400683	0.197	0.365	1.02e-69	AVC-like	SLC1A3
ARHGAP29	7.43e-71	-0.290373	0.089	0.247	1.77e-68	AVC-like	ARHGAP29
FOXC1	4.81e-68	-0.421876	0.057	0.2	1.15e-65	AVC-like	FOXC1
COTL1	1.11e-67	-0.389449	0.128	0.286	2.63e-65	AVC-like	COTL1
DLK1	6.53e-67	-0.640373	0.061	0.203	1.55e-64	AVC-like	DLK1
LUM	1.86e-66	-0.364029	0.065	0.209	4.43e-64	AVC-like	LUM
SBSPON	1.97e-66	-0.286821	0.083	0.233	4.69e-64	AVC-like	SBSPON
CTSC	1.75e-62	-0.260598	0.119	0.271	4.15e-60	AVC-like	CTSC
PRRX1	3.04e-61	-0.372519	0.105	0.248	7.24e-59	AVC-like	PRRX1
SCN7A	4.64e-60	-0.452055	0.073	0.208	1.1e-57	AVC-like	SCN7A
NRP2	5.53e-59	-0.487297	0.18	0.322	1.32e-56	AVC-like	NRP2
NOS3	2.04e-55	-0.360321	0.039	0.156	4.85e-53	AVC-like	NOS3
ALDH1A2	2.67e-52	-0.428281	0.121	0.25	6.36e-50	AVC-like	ALDH1A2
PIEZO2	8.56e-51	-0.373155	0.056	0.171	2.04e-48	AVC-like	PIEZO2
CAV1	1.22e-50	-0.30664	0.269	0.412	2.89e-48	AVC-like	CAV1
MAF	1.26e-49	-0.634309	0.213	0.335	3.01e-47	AVC-like	MAF
TNNT1	6.62e-47	-0.321176	0.668	0.772	1.58e-44	AVC-like	TNNT1
PROX1	2.06e-44	-0.264247	0.235	0.368	4.9e-42	AVC-like	PROX1
UHRF1	1.15e-43	-0.341312	0.314	0.451	2.74e-41	AVC-like	UHRF1
CXCL12	9.55e-43	-0.647587	0.427	0.523	2.27e-40	AVC-like	CXCL12
COLEC11	4.07e-42	-0.372031	0.105	0.216	9.7e-40	AVC-like	COLEC11
IRX1	9.45e-40	-0.275074	0.086	0.195	2.25e-37	AVC-like	IRX1
CRABP2	3.6e-39	-0.484446	0.213	0.323	8.56e-37	AVC-like	CRABP2
ABCC9	1.03e-38	-0.256494	0.184	0.301	2.44e-36	AVC-like	ABCC9
MSC	6.91e-36	-0.280255	0.101	0.201	1.65e-33	AVC-like	MSC
JAG1	2.97e-34	-0.482751	0.299	0.392	7.08e-32	AVC-like	JAG1
FNDC1	1.27e-32	-0.665914	0.097	0.185	3.03e-30	AVC-like	FNDC1
PDGFRA	9.13e-32	-0.350909	0.19	0.285	2.17e-29	AVC-like	PDGFRA
EGR1	5.5e-31	-0.443661	0.126	0.222	1.31e-28	AVC-like	EGR1
HHIP	8.9e-27	-0.320144	0.096	0.176	2.12e-24	AVC-like	HHIP
RGS5	2.38e-24	-0.29476	0.245	0.329	5.66e-22	AVC-like	RGS5
ITLN1	2.76e-24	-0.421856	0.064	0.135	6.56e-22	AVC-like	ITLN1
NPR3	2.28e-21	-0.255138	0.087	0.155	5.43e-19	AVC-like	NPR3
KIF20A	2.32e-20	-0.338755	0.258	0.338	5.52e-18	AVC-like	KIF20A
SMOC1	4.98e-20	-0.251515	0.048	0.104	1.19e-17	AVC-like	SMOC1
TNC	9.8e-18	-0.392077	0.207	0.274	2.33e-15	AVC-like	TNC
FMOD	2.45e-17	-0.410813	0.159	0.219	5.84e-15	AVC-like	FMOD
PDLIM3	1.25e-13	-0.337741	0.328	0.377	2.97e-11	AVC-like	PDLIM3
TCF21	1.07e-12	-0.700139	0.51	0.53	2.55e-10	AVC-like	TCF21
INHBA	3.23e-11	-0.341608	0.375	0.418	7.68e-09	AVC-like	INHBA
MECOM	1.1e-10	-0.273647	0.242	0.284	2.62e-08	AVC-like	MECOM
POSTN	0.000309449	-0.922357	0.822	0.692	0.0736488	AVC-like	POSTN
FBLN2	0.00241986	-0.601275	0.51	0.4	0.575926	AVC-like	FBLN2
HEY2.1	0	1.31785	0.939	0.402	0	Compact vCM-LV	HEY2
GJA1.1	0	1.03906	0.967	0.716	0	Compact vCM-LV	GJA1
RRAD	0	0.965556	0.994	0.862	0	Compact vCM-LV	RRAD
NAV1.1	0	0.961233	0.925	0.547	0	Compact vCM-LV	NAV1
IRX4.1	0	0.94709	0.905	0.45	0	Compact vCM-LV	IRX4
MYH7.1	0	0.91569	1	0.883	0	Compact vCM-LV	MYH7
FZD1.1	0	0.906419	0.973	0.748	0	Compact vCM-LV	FZD1
LBH.1	0	0.845642	1	0.866	0	Compact vCM-LV	LBH
CKMT2.1	0	0.842622	0.948	0.673	0	Compact vCM-LV	CKMT2
SLC1A3.1	0	0.768484	0.702	0.319	0	Compact vCM-LV	SLC1A3
RYR2.1	0	0.684424	0.967	0.815	0	Compact vCM-LV	RYR2
HAND2.1	0	0.656007	0.998	0.946	0	Compact vCM-LV	HAND2
TTN.1	0	0.638927	1	0.962	0	Compact vCM-LV	TTN
DHRS3.1	0	0.606203	0.909	0.659	0	Compact vCM-LV	DHRS3
FGF12.1	0	0.591789	0.759	0.42	0	Compact vCM-LV	FGF12
CASQ2.1	0	0.590475	0.982	0.873	0	Compact vCM-LV	CASQ2
LMOD3.1	0	0.589856	0.797	0.499	0	Compact vCM-LV	LMOD3
KCNH2	0	0.543204	0.943	0.753	0	Compact vCM-LV	KCNH2
PCDH7.1	0	0.522047	0.932	0.71	0	Compact vCM-LV	PCDH7
HAND1.1	0	0.514924	0.59	0.258	0	Compact vCM-LV	HAND1
NKX2-5	0	0.4733	0.918	0.741	0	Compact vCM-LV	NKX2-5
PLN.1	0	0.444048	0.926	0.787	0	Compact vCM-LV	PLN
CACNA1C	0	0.423145	0.698	0.458	0	Compact vCM-LV	CACNA1C
SCN5A.1	0	0.416176	0.864	0.619	0	Compact vCM-LV	SCN5A
PPP1R12B.1	0	0.388949	0.953	0.832	0	Compact vCM-LV	PPP1R12B
DES.1	0	0.324576	1	0.991	0	Compact vCM-LV	DES
RAMP1.1	0	0.321739	0.465	0.245	0	Compact vCM-LV	RAMP1
TECRL	0	0.298518	0.852	0.635	0	Compact vCM-LV	TECRL
ADAMTS6	0	0.297566	0.442	0.248	0	Compact vCM-LV	ADAMTS6
ETV1.1	0	0.28072	0.641	0.463	0	Compact vCM-LV	ETV1
PROX1.1	0	0.253674	0.537	0.344	0	Compact vCM-LV	PROX1
FILIP1L	0	-0.258907	0.169	0.284	0	Compact vCM-LV	FILIP1L
CD9	0	-0.271584	0.047	0.156	0	Compact vCM-LV	CD9
NSG1	0	-0.287197	0.058	0.152	0	Compact vCM-LV	NSG1
COL26A1	0	-0.290643	0.06	0.143	0	Compact vCM-LV	COL26A1
BMP2.1	0	-0.295312	0.068	0.177	0	Compact vCM-LV	BMP2
ADM.1	0	-0.299702	0.174	0.276	0	Compact vCM-LV	ADM
ANGPT1	0	-0.299894	0.039	0.18	0	Compact vCM-LV	ANGPT1
SMOC1.1	0	-0.308594	0.033	0.113	0	Compact vCM-LV	SMOC1
LUM.1	0	-0.322488	0.117	0.22	0	Compact vCM-LV	LUM
MSC.1	0	-0.323207	0.103	0.213	0	Compact vCM-LV	MSC
NPR3.1	0	-0.32575	0.066	0.166	0	Compact vCM-LV	NPR3
BTG1	0	-0.326797	0.346	0.457	0	Compact vCM-LV	BTG1
CPE	0	-0.347705	0.142	0.25	0	Compact vCM-LV	CPE
COTL1.1	0	-0.351117	0.188	0.298	0	Compact vCM-LV	COTL1
OAF.1	0	-0.357779	0.195	0.301	0	Compact vCM-LV	OAF
HHIP.1	0	-0.364517	0.09	0.187	0	Compact vCM-LV	HHIP
COL9A2	0	-0.365148	0.041	0.143	0	Compact vCM-LV	COL9A2
SPON2.1	0	-0.379628	0.093	0.215	0	Compact vCM-LV	SPON2
NOS3.1	0	-0.391638	0.045	0.17	0	Compact vCM-LV	NOS3
ALDH1A2.1	0	-0.392315	0.161	0.261	0	Compact vCM-LV	ALDH1A2
PRRX1.1	0	-0.396169	0.11	0.265	0	Compact vCM-LV	PRRX1
PENK	0	-0.42869	0.049	0.123	0	Compact vCM-LV	PENK
PIEZO2.1	0	-0.436198	0.051	0.186	0	Compact vCM-LV	PIEZO2
TRPM3	0	-0.439272	0.078	0.263	0	Compact vCM-LV	TRPM3
PDGFRA.1	0	-0.442319	0.167	0.3	0	Compact vCM-LV	PDGFRA
FOXC1.1	0	-0.458121	0.067	0.216	0	Compact vCM-LV	FOXC1
COLEC11.1	0	-0.464116	0.079	0.233	0	Compact vCM-LV	COLEC11
INHBA.1	0	-0.478831	0.332	0.429	0	Compact vCM-LV	INHBA
TNC.1	0	-0.495185	0.176	0.286	0	Compact vCM-LV	TNC
TBX3.1	0	-0.5167	0.103	0.282	0	Compact vCM-LV	TBX3
MECOM.1	0	-0.535935	0.113	0.307	0	Compact vCM-LV	MECOM
ADGRL1	0	-0.551712	0.247	0.477	0	Compact vCM-LV	ADGRL1
EGR1.1	0	-0.555353	0.109	0.236	0	Compact vCM-LV	EGR1
CRABP2.1	0	-0.560993	0.222	0.336	0	Compact vCM-LV	CRABP2
MCAM.1	0	-0.565642	0.829	0.869	0	Compact vCM-LV	MCAM
SOX9.1	0	-0.593779	0.624	0.775	0	Compact vCM-LV	SOX9
VCAN.1	0	-0.596792	0.497	0.59	0	Compact vCM-LV	VCAN
PLK2.1	0	-0.59944	0.39	0.571	0	Compact vCM-LV	PLK2
FLRT2.1	0	-0.620888	0.23	0.396	0	Compact vCM-LV	FLRT2
NRP2.1	0	-0.64085	0.123	0.347	0	Compact vCM-LV	NRP2
TBX18.1	0	-0.649007	0.172	0.304	0	Compact vCM-LV	TBX18
KLF2.1	0	-0.658242	0.212	0.357	0	Compact vCM-LV	KLF2
APOE.1	0	-0.660512	0.574	0.647	0	Compact vCM-LV	APOE
MYH11	0	-0.662171	0.034	0.107	0	Compact vCM-LV	MYH11
COL14A1.1	0	-0.695935	0.157	0.351	0	Compact vCM-LV	COL14A1
DPYSL3	0	-0.696257	0.49	0.639	0	Compact vCM-LV	DPYSL3
FMOD.1	0	-0.699723	0.034	0.244	0	Compact vCM-LV	FMOD
PDLIM3.1	0	-0.706358	0.151	0.406	0	Compact vCM-LV	PDLIM3
ECE1.1	0	-0.709032	0.477	0.597	0	Compact vCM-LV	ECE1
MKI67	0	-0.763224	0.455	0.56	0	Compact vCM-LV	MKI67
FNDC1.1	0	-0.76905	0.066	0.2	0	Compact vCM-LV	FNDC1
OSR1	0	-0.842322	0.16	0.299	0	Compact vCM-LV	OSR1
CGNL1.1	0	-0.860568	0.7	0.841	0	Compact vCM-LV	CGNL1
DKK3	0	-0.865496	0.856	0.937	0	Compact vCM-LV	DKK3
MAF.1	0	-0.875165	0.122	0.362	0	Compact vCM-LV	MAF
JAG1.1	0	-0.900719	0.115	0.428	0	Compact vCM-LV	JAG1
NR2F1.1	0	-0.949839	0.069	0.309	0	Compact vCM-LV	NR2F1
COL15A1.1	0	-1.12173	0.331	0.464	0	Compact vCM-LV	COL15A1
COL2A1.1	0	-1.15431	0.401	0.477	0	Compact vCM-LV	COL2A1
TCF21.1	0	-1.1583	0.365	0.552	0	Compact vCM-LV	TCF21
DCN.1	0	-1.15878	0.433	0.604	0	Compact vCM-LV	DCN
FBLN5.1	0	-1.16227	0.128	0.365	0	Compact vCM-LV	FBLN5
PDGFRB.1	0	-1.16257	0.122	0.372	0	Compact vCM-LV	PDGFRB
NR2F2.1	0	-1.20533	0.378	0.705	0	Compact vCM-LV	NR2F2
CD34.1	0	-1.25316	0.252	0.508	0	Compact vCM-LV	CD34
CXCL12.1	0	-1.26065	0.177	0.568	0	Compact vCM-LV	CXCL12
NOTCH1.1	0	-1.35555	0.243	0.587	0	Compact vCM-LV	NOTCH1
FBLN2.1	0	-1.47626	0.086	0.443	0	Compact vCM-LV	FBLN2
IGFBP4.1	0	-1.53708	0.388	0.779	0	Compact vCM-LV	IGFBP4
POSTN.1	0	-2.22248	0.315	0.744	0	Compact vCM-LV	POSTN
FN1.1	0	-2.25673	0.656	0.882	0	Compact vCM-LV	FN1
MYH6.1	0	-2.56385	0.915	0.937	0	Compact vCM-LV	MYH6
MPZ.1	1.14e-273	-0.373185	0.515	0.577	2.71e-271	Compact vCM-LV	MPZ
SULF1.1	3.25e-266	-0.41093	0.224	0.301	7.74e-264	Compact vCM-LV	SULF1
SCN7A.1	8.22e-257	-0.395295	0.142	0.215	1.96e-254	Compact vCM-LV	SCN7A
IRX3.1	1.59e-253	-0.46708	0.514	0.565	3.77e-251	Compact vCM-LV	IRX3
MYBL2	9.66e-241	-0.35298	0.427	0.489	2.3e-238	Compact vCM-LV	MYBL2
TPBG.1	1.66e-226	-0.250624	0.215	0.292	3.94e-224	Compact vCM-LV	TPBG
DLK1.1	2.12e-226	-0.549954	0.142	0.21	5.05e-224	Compact vCM-LV	DLK1
UHRF1.1	2.16e-173	-0.302094	0.405	0.456	5.14e-171	Compact vCM-LV	UHRF1
GJA5.1	8.41e-142	-0.462763	0.538	0.555	2e-139	Compact vCM-LV	GJA5
ARL6IP1	5.24e-132	-0.284757	0.417	0.457	1.25e-129	Compact vCM-LV	ARL6IP1
PAM.1	4.09e-127	-0.822028	0.89	0.878	9.74e-125	Compact vCM-LV	PAM
PLK1	9.76e-126	-0.359941	0.305	0.348	2.32e-123	Compact vCM-LV	PLK1
PRSS35.1	1.97e-117	-0.298982	0.834	0.84	4.7e-115	Compact vCM-LV	PRSS35
KPNA2.1	2.54e-94	-0.351763	0.622	0.635	6.05e-92	Compact vCM-LV	KPNA2
TOP2A	3.82e-82	-0.314369	0.508	0.521	9.09e-80	Compact vCM-LV	TOP2A
ITLN1.1	2.07e-75	-0.402441	0.103	0.138	4.92e-73	Compact vCM-LV	ITLN1
KIF20A.1	6.6e-28	-0.28532	0.331	0.338	1.57e-25	Compact vCM-LV	KIF20A
IGFBP5.1	3.6e-09	-0.603549	0.899	0.851	8.57e-07	Compact vCM-LV	IGFBP5
TBX5.1	6.65e-08	-0.440699	0.692	0.63	1.58e-05	Compact vCM-LV	TBX5
NAV1.2	0	1.08903	0.96	0.577	0	Compact vCM-RV	NAV1
PPP1R12B.2	0	0.895389	0.988	0.841	0	Compact vCM-RV	PPP1R12B
LBH.2	0	0.857218	1	0.877	0	Compact vCM-RV	LBH
PLN.2	0	0.849221	0.986	0.796	0	Compact vCM-RV	PLN
DHRS3.2	0	0.83922	0.963	0.678	0	Compact vCM-RV	DHRS3
CKMT2.2	0	0.821498	0.968	0.695	0	Compact vCM-RV	CKMT2
RYR2.2	0	0.797391	0.985	0.827	0	Compact vCM-RV	RYR2
CASQ2.2	0	0.742009	0.997	0.882	0	Compact vCM-RV	CASQ2
MYH7.2	0	0.70056	1	0.893	0	Compact vCM-RV	MYH7
TTN.2	0	0.674219	1	0.965	0	Compact vCM-RV	TTN
XPO4	0	0.615321	0.729	0.365	0	Compact vCM-RV	XPO4
DES.2	0	0.595218	1	0.992	0	Compact vCM-RV	DES
PCDH7.2	0	0.530629	0.951	0.728	0	Compact vCM-RV	PCDH7
RRAD.1	0	0.521071	0.989	0.874	0	Compact vCM-RV	RRAD
FGF12.2	0	0.518438	0.769	0.448	0	Compact vCM-RV	FGF12
KCNH2.1	0	0.505055	0.957	0.769	0	Compact vCM-RV	KCNH2
LMOD3.2	0	0.500474	0.821	0.523	0	Compact vCM-RV	LMOD3
FZD1.2	0	0.465324	0.962	0.767	0	Compact vCM-RV	FZD1
CACNA1C.1	0	0.429223	0.727	0.477	0	Compact vCM-RV	CACNA1C
RABGAP1L.1	0	0.392029	0.784	0.502	0	Compact vCM-RV	RABGAP1L
HEY2.2	0	0.369205	0.809	0.452	0	Compact vCM-RV	HEY2
HAND2.2	0	0.34877	0.998	0.95	0	Compact vCM-RV	HAND2
ARHGAP29.1	0	0.321474	0.489	0.236	0	Compact vCM-RV	ARHGAP29
TENM3	0	0.297323	0.344	0.126	0	Compact vCM-RV	TENM3
PROX1.2	0	0.29326	0.58	0.358	0	Compact vCM-RV	PROX1
PLK2.2	0	0.291643	0.722	0.543	0	Compact vCM-RV	PLK2
ABCC9.1	0	0.280645	0.516	0.292	0	Compact vCM-RV	ABCC9
PTPRC	0	0.25851	0.484	0.286	0	Compact vCM-RV	PTPRC
PRRX1.2	0	0.256711	0.486	0.238	0	Compact vCM-RV	PRRX1
FAM213A.1	0	0.253954	0.761	0.564	0	Compact vCM-RV	FAM213A
MAZ.1	0	-0.451271	0.903	0.945	0	Compact vCM-RV	MAZ
TBX3.2	0	-0.51647	0.081	0.268	0	Compact vCM-RV	TBX3
SFRP1	0	-0.521999	0.549	0.683	0	Compact vCM-RV	SFRP1
ADGRL1.1	0	-0.523158	0.244	0.458	0	Compact vCM-RV	ADGRL1
DKK3.1	0	-0.6269	0.922	0.928	0	Compact vCM-RV	DKK3
DPYSL3.1	0	-0.627796	0.507	0.626	0	Compact vCM-RV	DPYSL3
FMOD.2	0	-0.637993	0.044	0.226	0	Compact vCM-RV	FMOD
JAG1.2	0	-0.77461	0.164	0.4	0	Compact vCM-RV	JAG1
NR2F1.2	0	-0.881151	0.075	0.288	0	Compact vCM-RV	NR2F1
NR2F2.2	0	-0.989457	0.443	0.676	0	Compact vCM-RV	NR2F2
GJA5.2	0	-0.99162	0.272	0.564	0	Compact vCM-RV	GJA5
PDGFRB.2	0	-1.0024	0.156	0.35	0	Compact vCM-RV	PDGFRB
VCAN.2	0	-1.00432	0.25	0.592	0	Compact vCM-RV	VCAN
NOTCH1.2	0	-1.03201	0.354	0.554	0	Compact vCM-RV	NOTCH1
CXCL12.2	0	-1.16718	0.192	0.535	0	Compact vCM-RV	CXCL12
IGFBP5.2	0	-1.27338	0.687	0.863	0	Compact vCM-RV	IGFBP5
FBLN2.2	0	-1.31595	0.134	0.411	0	Compact vCM-RV	FBLN2
COL2A1.2	0	-1.36017	0.258	0.476	0	Compact vCM-RV	COL2A1
POSTN.2	0	-1.65971	0.567	0.698	0	Compact vCM-RV	POSTN
FN1.2	0	-1.85127	0.771	0.859	0	Compact vCM-RV	FN1
ADAMTS8	6.5e-308	-0.585326	0.283	0.444	1.55e-305	Compact vCM-RV	ADAMTS8
GJA1.2	5.43e-276	0.255612	0.884	0.74	1.29e-273	Compact vCM-RV	GJA1
COL14A1.2	5.74e-268	-0.616793	0.187	0.333	1.37e-265	Compact vCM-RV	COL14A1
IRX2	1.17e-261	-0.408855	0.12	0.272	2.79e-259	Compact vCM-RV	IRX2
MAF.2	3.4e-257	-0.706673	0.195	0.339	8.09e-255	Compact vCM-RV	MAF
PDLIM3.2	5.61e-250	-0.524037	0.236	0.382	1.34e-247	Compact vCM-RV	PDLIM3
MYH6.2	7.22e-226	-2.25861	0.966	0.933	1.72e-223	Compact vCM-RV	MYH6
BRINP3	2.34e-217	-0.261972	0.062	0.187	5.56e-215	Compact vCM-RV	BRINP3
IRX1.1	1.69e-211	-0.389525	0.074	0.199	4.02e-209	Compact vCM-RV	IRX1
CD34.2	2.32e-209	-0.813496	0.37	0.482	5.52e-207	Compact vCM-RV	CD34
ADGRL2	1.68e-198	-0.311145	0.302	0.431	3.99e-196	Compact vCM-RV	ADGRL2
FOXC1.2	8.51e-192	-0.397237	0.086	0.203	2.02e-189	Compact vCM-RV	FOXC1
PIEZO2.2	1.77e-189	-0.386106	0.063	0.174	4.21e-187	Compact vCM-RV	PIEZO2
NRP2.2	2.22e-187	-0.458818	0.201	0.326	5.28e-185	Compact vCM-RV	NRP2
TRPM3.1	4.11e-183	-0.336138	0.126	0.246	9.79e-181	Compact vCM-RV	TRPM3
MECOM.2	1.12e-172	-0.405629	0.173	0.288	2.67e-170	Compact vCM-RV	MECOM
CRABP2.2	3.61e-158	-0.523191	0.22	0.326	8.6e-156	Compact vCM-RV	CRABP2
SPON2.2	1.17e-157	-0.343673	0.1	0.205	2.79e-155	Compact vCM-RV	SPON2
COL9A2.1	4.81e-156	-0.336694	0.043	0.135	1.14e-153	Compact vCM-RV	COL9A2
FNDC1.2	8.65e-146	-0.676764	0.091	0.187	2.06e-143	Compact vCM-RV	FNDC1
COLEC11.2	6.46e-141	-0.372935	0.119	0.218	1.54e-138	Compact vCM-RV	COLEC11
PDGFRA.2	1.92e-139	-0.38439	0.189	0.288	4.58e-137	Compact vCM-RV	PDGFRA
TCF21.2	1.1e-137	-0.906199	0.472	0.533	2.62e-135	Compact vCM-RV	TCF21
MKI67.1	1.61e-129	-0.653099	0.482	0.55	3.84e-127	Compact vCM-RV	MKI67
HCN4.1	4.11e-129	-0.444995	0.571	0.605	9.77e-127	Compact vCM-RV	HCN4
ADM.2	9.19e-124	-0.298747	0.169	0.267	2.19e-121	Compact vCM-RV	ADM
BMP2.2	4.39e-123	-0.256094	0.079	0.167	1.04e-120	Compact vCM-RV	BMP2
CPE.1	9.81e-119	-0.315222	0.148	0.241	2.33e-116	Compact vCM-RV	CPE
NSG1.1	5.26e-112	-0.25637	0.065	0.144	1.25e-109	Compact vCM-RV	NSG1
INHBA.2	3.43e-109	-0.453351	0.342	0.42	8.17e-107	Compact vCM-RV	INHBA
ALDH1A2.2	2.07e-98	-0.360158	0.169	0.252	4.94e-96	Compact vCM-RV	ALDH1A2
SMOC1.2	1.48e-95	-0.272791	0.042	0.106	3.53e-93	Compact vCM-RV	SMOC1
BTG1.1	2.88e-95	-0.267	0.373	0.446	6.86e-93	Compact vCM-RV	BTG1
NOS3.2	1.01e-94	-0.299873	0.085	0.158	2.4e-92	Compact vCM-RV	NOS3
TNC.2	1.38e-91	-0.43587	0.197	0.276	3.29e-89	Compact vCM-RV	TNC
PRSS35.2	6.09e-90	-0.380454	0.843	0.839	1.45e-87	Compact vCM-RV	PRSS35
KLF2.2	1.89e-89	-0.487358	0.271	0.342	4.51e-87	Compact vCM-RV	KLF2
COL26A1.1	1.16e-87	-0.257308	0.068	0.136	2.76e-85	Compact vCM-RV	COL26A1
TBX5.2	3.94e-85	-0.593726	0.631	0.637	9.38e-83	Compact vCM-RV	TBX5
MYBL2.1	1.81e-81	-0.335159	0.421	0.484	4.31e-79	Compact vCM-RV	MYBL2
MYH11.1	3.96e-80	-0.602409	0.043	0.101	9.41e-78	Compact vCM-RV	MYH11
APOE.2	1.98e-79	-0.591405	0.61	0.639	4.71e-77	Compact vCM-RV	APOE
MSC.2	4.14e-77	-0.257651	0.134	0.203	9.85e-75	Compact vCM-RV	MSC
DLK1.2	8.56e-75	-0.539576	0.139	0.205	2.04e-72	Compact vCM-RV	DLK1
OSR1.1	2.17e-74	-0.678812	0.224	0.285	5.17e-72	Compact vCM-RV	OSR1
COTL1.2	2.13e-69	-0.258999	0.219	0.287	5.06e-67	Compact vCM-RV	COTL1
TOP2A.1	2.68e-69	-0.362714	0.477	0.521	6.38e-67	Compact vCM-RV	TOP2A
NPR3.2	8.46e-66	-0.256304	0.097	0.157	2.01e-63	Compact vCM-RV	NPR3
PENK.1	5.31e-65	-0.375928	0.062	0.116	1.26e-62	Compact vCM-RV	PENK
DCN.2	5.48e-61	-0.806663	0.586	0.584	1.3e-58	Compact vCM-RV	DCN
IRX3.2	1.23e-58	-0.478888	0.553	0.559	2.93e-56	Compact vCM-RV	IRX3
UHRF1.2	2.4e-58	-0.283418	0.398	0.452	5.71e-56	Compact vCM-RV	UHRF1
HHIP.2	5.63e-58	-0.29049	0.121	0.178	1.34e-55	Compact vCM-RV	HHIP
FBLN5.2	4.5e-47	-0.79126	0.307	0.338	1.07e-44	Compact vCM-RV	FBLN5
SULF1.2	3.32e-45	-0.350073	0.247	0.293	7.9e-43	Compact vCM-RV	SULF1
OAF.2	6.4e-43	-0.262093	0.248	0.29	1.52e-40	Compact vCM-RV	OAF
EGR1.2	6.63e-43	-0.389311	0.174	0.223	1.58e-40	Compact vCM-RV	EGR1
SCN5A.2	2.01e-42	-0.266325	0.639	0.648	4.78e-40	Compact vCM-RV	SCN5A
SCN7A.2	6.89e-33	-0.324724	0.171	0.208	1.64e-30	Compact vCM-RV	SCN7A
PLK1.1	6.03e-30	-0.313939	0.312	0.344	1.43e-27	Compact vCM-RV	PLK1
TBX18.2	1.02e-23	-0.302095	0.363	0.286	2.42e-21	Compact vCM-RV	TBX18
ECE1.2	2e-22	-0.451327	0.602	0.582	4.76e-20	Compact vCM-RV	ECE1
COL15A1.2	5.4e-20	-0.580309	0.444	0.449	1.28e-17	Compact vCM-RV	COL15A1
PAM.2	2.29e-18	-0.593717	0.944	0.877	5.46e-16	Compact vCM-RV	PAM
FLRT2.2	2.51e-17	-0.351707	0.376	0.377	5.97e-15	Compact vCM-RV	FLRT2
KPNA2.2	1.67e-13	-0.264258	0.641	0.633	3.98e-11	Compact vCM-RV	KPNA2
OSR1.2	0	2.68349	0.944	0.263	0	adFibro	OSR1
DLK1.3	0	1.99262	0.701	0.187	0	adFibro	DLK1
DCN.3	0	1.92047	0.988	0.572	0	adFibro	DCN
FLRT2.3	0	1.87049	0.85	0.363	0	adFibro	FLRT2
PIEZO2.3	0	1.83141	0.778	0.152	0	adFibro	PIEZO2
COL14A1.3	0	1.78701	0.872	0.312	0	adFibro	COL14A1
TBX18.3	0	1.78294	0.657	0.278	0	adFibro	TBX18
FBLN5.3	0	1.6244	0.876	0.321	0	adFibro	FBLN5
CPE.2	0	1.50102	0.746	0.222	0	adFibro	CPE
PRRX1.3	0	1.43674	0.684	0.234	0	adFibro	PRRX1
PTCH2	0	1.38169	0.473	0.106	0	adFibro	PTCH2
IGFBP5.3	0	1.37823	0.991	0.852	0	adFibro	IGFBP5
FNDC1.3	0	1.37279	0.521	0.174	0	adFibro	FNDC1
CRABP2.3	0	1.27637	0.772	0.309	0	adFibro	CRABP2
JAG1.3	0	1.27391	0.741	0.381	0	adFibro	JAG1
IGFBP4.2	0	1.27255	0.989	0.725	0	adFibro	IGFBP4
LUM.2	0	1.23822	0.608	0.196	0	adFibro	LUM
FBLN2.3	0	1.05017	0.839	0.388	0	adFibro	FBLN2
CXCL12.3	0	1.04973	0.784	0.515	0	adFibro	CXCL12
POSTN.3	0	1.04735	0.96	0.685	0	adFibro	POSTN
DPYSL3.2	0	0.971539	0.878	0.614	0	adFibro	DPYSL3
FN1.3	0	0.970703	0.999	0.851	0	adFibro	FN1
PDGFRA.3	0	0.961498	0.651	0.273	0	adFibro	PDGFRA
VCAN.3	0	0.88154	0.818	0.572	0	adFibro	VCAN
DHRS3.3	0	0.862567	0.841	0.683	0	adFibro	DHRS3
PLK2.3	0	0.826641	0.74	0.544	0	adFibro	PLK2
ENTPD2	0	0.826301	0.434	0.095	0	adFibro	ENTPD2
SFRP1.1	0	0.807924	0.833	0.673	0	adFibro	SFRP1
EDNRA	0	0.726359	0.672	0.526	0	adFibro	EDNRA
TPBG.2	0	0.713838	0.537	0.275	0	adFibro	TPBG
MFAP5	0	0.696305	0.362	0.105	0	adFibro	MFAP5
MAF.3	0	0.667556	0.582	0.326	0	adFibro	MAF
OAF.3	0	0.639373	0.545	0.281	0	adFibro	OAF
NR2F2.3	0	0.630269	0.857	0.661	0	adFibro	NR2F2
SPON2.3	0	0.611085	0.461	0.193	0	adFibro	SPON2
MPZ.2	0	0.605299	0.665	0.567	0	adFibro	MPZ
ADGRL1.2	0	0.602377	0.622	0.445	0	adFibro	ADGRL1
FILIP1L.1	0	0.580958	0.487	0.264	0	adFibro	FILIP1L
FMOD.3	0	0.551557	0.544	0.209	0	adFibro	FMOD
TSHZ2	0	0.540652	0.356	0.116	0	adFibro	TSHZ2
PRSS35.3	0	0.520791	0.948	0.836	0	adFibro	PRSS35
SOX9.2	0	0.515736	0.904	0.753	0	adFibro	SOX9
PDGFRB.3	0	0.506251	0.643	0.334	0	adFibro	PDGFRB
SULF1.3	0	0.495899	0.47	0.286	0	adFibro	SULF1
TNNT1.1	0	0.473435	0.868	0.768	0	adFibro	TNNT1
HOXA5	0	0.466163	0.321	0.084	0	adFibro	HOXA5
CDO1	0	0.452818	0.339	0.127	0	adFibro	CDO1
NR2F1.3	0	0.428546	0.551	0.272	0	adFibro	NR2F1
CD34.3	0	0.392342	0.745	0.47	0	adFibro	CD34
CGNL1.2	0	0.341861	0.932	0.821	0	adFibro	CGNL1
FLRT1	0	0.325658	0.255	0.114	0	adFibro	FLRT1
COL26A1.2	0	0.273189	0.297	0.129	0	adFibro	COL26A1
RSPO3.1	0	0.258856	0.197	0.062	0	adFibro	RSPO3
RAMP1.2	0	-0.381156	0.033	0.278	0	adFibro	RAMP1
PROX1.3	0	-0.404612	0.114	0.374	0	adFibro	PROX1
ETV1.2	0	-0.412266	0.202	0.492	0	adFibro	ETV1
CAV1.1	0	-0.465721	0.138	0.419	0	adFibro	CAV1
HAND1.2	0	-0.471808	0.037	0.304	0	adFibro	HAND1
BTG1.2	0	-0.497983	0.157	0.452	0	adFibro	BTG1
BAMBI	0	-0.525038	0.26	0.577	0	adFibro	BAMBI
SLC1A3.2	0	-0.529569	0.101	0.372	0	adFibro	SLC1A3
CNN1	0	-0.572141	0.538	0.753	0	adFibro	CNN1
RYR2.3	0	-0.653805	0.672	0.837	0	adFibro	RYR2
FGF12.3	0	-0.658555	0.079	0.471	0	adFibro	FGF12
MCAM.2	0	-0.694141	0.755	0.867	0	adFibro	MCAM
TECRL.1	0	-0.698952	0.397	0.668	0	adFibro	TECRL
ADAMTS8.1	0	-0.751946	0.122	0.447	0	adFibro	ADAMTS8
LMOD3.3	0	-0.781574	0.106	0.547	0	adFibro	LMOD3
KCNH2.2	0	-0.783	0.508	0.784	0	adFibro	KCNH2
NAV1.3	0	-0.797931	0.323	0.599	0	adFibro	NAV1
HEY2.3	0	-0.838804	0.141	0.475	0	adFibro	HEY2
PPP1R12B.3	0	-0.881183	0.666	0.852	0	adFibro	PPP1R12B
NKX2-5.1	0	-0.886338	0.44	0.771	0	adFibro	NKX2-5
GJA5.3	0	-0.89082	0.288	0.561	0	adFibro	GJA5
IRX4.2	0	-1.0302	0.095	0.515	0	adFibro	IRX4
SCN5A.3	0	-1.03585	0.31	0.658	0	adFibro	SCN5A
HCN4.2	0	-1.03673	0.202	0.616	0	adFibro	HCN4
PLN.3	0	-1.10591	0.454	0.814	0	adFibro	PLN
CKMT2.3	0	-1.11865	0.319	0.717	0	adFibro	CKMT2
COL15A1.3	0	-1.1485	0.196	0.456	0	adFibro	COL15A1
PAM.3	0	-1.1967	0.747	0.883	0	adFibro	PAM
CASQ2.3	0	-1.30129	0.627	0.894	0	adFibro	CASQ2
HAND2.3	0	-1.36005	0.728	0.958	0	adFibro	HAND2
DES.3	0	-1.51223	0.95	0.994	0	adFibro	DES
RRAD.2	0	-1.54274	0.607	0.886	0	adFibro	RRAD
LBH.3	0	-1.71251	0.819	0.884	0	adFibro	LBH
TTN.3	0	-2.29099	0.762	0.972	0	adFibro	TTN
MYH7.3	0	-2.4334	0.868	0.898	0	adFibro	MYH7
PCDH7.3	2.34e-295	0.418051	0.844	0.733	5.56e-293	adFibro	PCDH7
IRX3.3	1.41e-293	-0.670043	0.373	0.564	3.36e-291	adFibro	IRX3
CACNA1C.2	1.36e-291	-0.369801	0.261	0.493	3.24e-289	adFibro	CACNA1C
XPO4.1	1.48e-289	-0.3343	0.17	0.385	3.53e-287	adFibro	XPO4
GJA1.3	3.55e-271	-0.637565	0.671	0.747	8.44e-269	adFibro	GJA1
TBX5.3	9.31e-265	-0.720089	0.489	0.641	2.22e-262	adFibro	TBX5
PTPRC.1	7.51e-260	-0.260608	0.109	0.299	1.79e-257	adFibro	PTPRC
RASL11B	5.14e-245	-0.281766	0.229	0.445	1.22e-242	adFibro	RASL11B
ADAMTS6.1	1.41e-235	-0.256106	0.101	0.276	3.36e-233	adFibro	ADAMTS6
MMP11	2.37e-234	0.453569	0.373	0.24	5.65e-232	adFibro	MMP11
DAPK2	1.47e-219	-0.299495	0.126	0.3	3.5e-217	adFibro	DAPK2
TNFRSF12A	1.57e-217	-0.279216	0.148	0.328	3.73e-215	adFibro	TNFRSF12A
INHBA.3	5.29e-215	0.333082	0.537	0.414	1.26e-212	adFibro	INHBA
ASPN	1.03e-214	0.260973	0.222	0.111	2.46e-212	adFibro	ASPN
WT1	1.8e-210	0.273244	0.26	0.141	4.29e-208	adFibro	WT1
TNC.3	1.85e-205	0.456528	0.396	0.269	4.39e-203	adFibro	TNC
MSC.3	9.27e-204	0.373442	0.324	0.197	2.21e-201	adFibro	MSC
IRX2.1	2.9e-197	-0.358635	0.115	0.271	6.9e-195	adFibro	IRX2
COTL1.3	3.06e-196	0.313117	0.414	0.281	7.28e-194	adFibro	COTL1
COLEC11.3	5.89e-196	-0.398342	0.077	0.219	1.4e-193	adFibro	COLEC11
FZD1.3	1.21e-181	0.320659	0.9	0.77	2.88e-179	adFibro	FZD1
PECAM1	1.41e-174	-0.296282	0.159	0.315	3.36e-172	adFibro	PECAM1
KIF20A.2	1.6e-168	-0.335878	0.179	0.342	3.8e-166	adFibro	KIF20A
RBP1.1	7.14e-162	0.320697	0.487	0.378	1.7e-159	adFibro	RBP1
MYH6.3	1.28e-158	-1.79163	0.888	0.936	3.04e-156	adFibro	MYH6
RPRM	4.04e-139	0.325204	0.321	0.223	9.61e-137	adFibro	RPRM
VSNL1	1.14e-117	0.290755	0.339	0.248	2.71e-115	adFibro	VSNL1
TENM4	1.26e-116	0.251075	0.28	0.189	3e-114	adFibro	TENM4
SHOX2	3.7e-109	0.313457	0.357	0.273	8.81e-107	adFibro	SHOX2
SCN7A.3	5.21e-104	-0.331941	0.108	0.21	1.24e-101	adFibro	SCN7A
SMOC1.3	6.19e-96	-0.271002	0.033	0.106	1.47e-93	adFibro	SMOC1
TCF21.3	6.3e-94	-0.667691	0.43	0.533	1.5e-91	adFibro	TCF21
KPNA2.3	6.17e-73	-0.285988	0.524	0.637	1.47e-70	adFibro	KPNA2
ECE1.3	2.24e-55	-0.388127	0.484	0.586	5.32e-53	adFibro	ECE1
AGT	3.09e-31	0.288299	0.333	0.467	7.36e-29	adFibro	AGT
MYH11.2	1.77e-10	-0.381642	0.122	0.098	4.22e-08	adFibro	MYH11
TCF21.4	0	2.21133	0.988	0.515	0	EPDC	TCF21
DCN.4	0	2.19803	0.993	0.57	0	EPDC	DCN
FNDC1.4	0	2.00142	0.563	0.171	0	EPDC	FNDC1
DLK1.4	0	1.86059	0.653	0.187	0	EPDC	DLK1
POSTN.4	0	1.63871	0.974	0.684	0	EPDC	POSTN
FBLN2.4	0	1.6054	0.906	0.383	0	EPDC	FBLN2
FBLN5.4	0	1.55605	0.755	0.322	0	EPDC	FBLN5
OSR1.3	0	1.47126	0.806	0.265	0	EPDC	OSR1
COL14A1.4	0	1.37456	0.793	0.312	0	EPDC	COL14A1
FN1.4	0	1.33125	1	0.85	0	EPDC	FN1
PDGFRA.4	0	1.27954	0.757	0.268	0	EPDC	PDGFRA
HHIP.3	0	1.25487	0.635	0.16	0	EPDC	HHIP
SPON2.4	0	1.147	0.648	0.186	0	EPDC	SPON2
PDGFRB.4	0	1.0675	0.807	0.326	0	EPDC	PDGFRB
MAF.4	0	0.937187	0.702	0.321	0	EPDC	MAF
TBX18.4	0	0.930256	0.712	0.274	0	EPDC	TBX18
MOXD1	0	0.911153	0.508	0.087	0	EPDC	MOXD1
FLRT2.4	0	0.909742	0.719	0.365	0	EPDC	FLRT2
DPYSL3.3	0	0.896572	0.879	0.613	0	EPDC	DPYSL3
OAF.4	0	0.89225	0.635	0.277	0	EPDC	OAF
SOX9.3	0	0.869887	0.938	0.751	0	EPDC	SOX9
LUM.3	0	0.858895	0.496	0.198	0	EPDC	LUM
SCN7A.4	0	0.824184	0.467	0.198	0	EPDC	SCN7A
IGFBP4.3	0	0.820884	0.974	0.724	0	EPDC	IGFBP4
NR2F2.4	0	0.81391	0.912	0.659	0	EPDC	NR2F2
TRPM3.2	0	0.780228	0.576	0.23	0	EPDC	TRPM3
CXCL12.4	0	0.752665	0.772	0.514	0	EPDC	CXCL12
ALDH1A2.3	0	0.729126	0.534	0.239	0	EPDC	ALDH1A2
NKD2	0	0.68999	0.341	0.116	0	EPDC	NKD2
MMP11.1	0	0.688037	0.459	0.237	0	EPDC	MMP11
ADGRL1.3	0	0.656819	0.655	0.443	0	EPDC	ADGRL1
FMOD.4	0	0.645239	0.578	0.206	0	EPDC	FMOD
PDLIM3.3	0	0.610973	0.605	0.369	0	EPDC	PDLIM3
MSC.4	0	0.593057	0.4	0.194	0	EPDC	MSC
WT1.1	0	0.588558	0.426	0.134	0	EPDC	WT1
CD34.4	0	0.570972	0.789	0.468	0	EPDC	CD34
VCAN.4	0	0.566741	0.771	0.573	0	EPDC	VCAN
MPZ.3	0	0.56564	0.672	0.566	0	EPDC	MPZ
GAS7.1	0	0.559726	0.489	0.271	0	EPDC	GAS7
PENK.2	0	0.551909	0.281	0.109	0	EPDC	PENK
NELL2	0	0.527429	0.31	0.091	0	EPDC	NELL2
ABCC9.2	0	0.468039	0.476	0.294	0	EPDC	ABCC9
CRABP2.4	0	0.467835	0.553	0.314	0	EPDC	CRABP2
RBP1.2	0	0.453739	0.546	0.376	0	EPDC	RBP1
ENTPD2.1	0	0.442394	0.272	0.099	0	EPDC	ENTPD2
MECOM.3	0	0.442218	0.468	0.278	0	EPDC	MECOM
NOTCH1.3	0	0.366711	0.803	0.537	0	EPDC	NOTCH1
LYVE1	0	0.351003	0.233	0.092	0	EPDC	LYVE1
CDO1.1	0	0.314469	0.292	0.128	0	EPDC	CDO1
COL15A1.4	0	0.298353	0.664	0.441	0	EPDC	COL15A1
COL26A1.3	0	0.288995	0.272	0.129	0	EPDC	COL26A1
AGT.1	0	-0.299906	0.239	0.47	0	EPDC	AGT
RAMP1.3	0	-0.314109	0.073	0.277	0	EPDC	RAMP1
PROX1.4	0	-0.359136	0.143	0.374	0	EPDC	PROX1
HAND1.3	0	-0.378324	0.09	0.304	0	EPDC	HAND1
TNFRSF12A.1	0	-0.382746	0.115	0.33	0	EPDC	TNFRSF12A
IRX2.2	0	-0.418331	0.09	0.273	0	EPDC	IRX2
RYR2.4	0	-0.441544	0.739	0.836	0	EPDC	RYR2
FAM213A.2	0	-0.45396	0.287	0.581	0	EPDC	FAM213A
PCDH7.4	0	-0.472398	0.55	0.742	0	EPDC	PCDH7
CACNA1C.3	0	-0.485262	0.205	0.496	0	EPDC	CACNA1C
FGF12.4	0	-0.538111	0.148	0.47	0	EPDC	FGF12
MCAM.3	0	-0.597598	0.728	0.869	0	EPDC	MCAM
ADAMTS8.2	0	-0.617661	0.196	0.446	0	EPDC	ADAMTS8
LMOD3.4	0	-0.627352	0.185	0.546	0	EPDC	LMOD3
CNN1.1	0	-0.643425	0.498	0.755	0	EPDC	CNN1
IRX3.4	0	-0.704983	0.353	0.566	0	EPDC	IRX3
PLN.4	0	-0.716934	0.604	0.81	0	EPDC	PLN
TBX5.4	0	-0.740772	0.451	0.643	0	EPDC	TBX5
HAND2.4	0	-0.797211	0.88	0.954	0	EPDC	HAND2
HEY2.4	0	-0.805262	0.161	0.476	0	EPDC	HEY2
PPP1R12B.4	0	-0.813101	0.658	0.853	0	EPDC	PPP1R12B
GJA5.4	0	-0.83625	0.303	0.562	0	EPDC	GJA5
LBH.4	0	-0.847655	0.965	0.879	0	EPDC	LBH
KCNH2.3	0	-0.875702	0.45	0.787	0	EPDC	KCNH2
CASQ2.4	0	-0.8827	0.77	0.89	0	EPDC	CASQ2
NAV1.4	0	-0.888392	0.274	0.602	0	EPDC	NAV1
TECRL.2	0	-0.899629	0.324	0.672	0	EPDC	TECRL
NKX2-5.2	0	-0.939831	0.405	0.774	0	EPDC	NKX2-5
CKMT2.4	0	-0.952451	0.387	0.716	0	EPDC	CKMT2
IRX4.3	0	-0.989538	0.108	0.517	0	EPDC	IRX4
HCN4.3	0	-1.01433	0.197	0.618	0	EPDC	HCN4
DES.4	0	-1.07033	0.989	0.992	0	EPDC	DES
GJA1.4	0	-1.08086	0.529	0.753	0	EPDC	GJA1
SCN5A.4	0	-1.09428	0.271	0.661	0	EPDC	SCN5A
RRAD.3	0	-1.40033	0.653	0.886	0	EPDC	RRAD
MYH7.4	0	-1.90637	0.927	0.896	0	EPDC	MYH7
TTN.4	0	-1.91288	0.854	0.97	0	EPDC	TTN
CPE.3	8.2e-304	0.335692	0.39	0.232	1.95e-301	EPDC	CPE
ADM.3	3.5e-303	0.552913	0.401	0.259	8.34e-301	EPDC	ADM
COTL1.4	3.34e-298	0.362979	0.441	0.279	7.94e-296	EPDC	COTL1
PRRX1.4	2.37e-292	0.320743	0.4	0.242	5.65e-290	EPDC	PRRX1
PAM.4	4.87e-283	-0.888268	0.798	0.882	1.16e-280	EPDC	PAM
BTG1.3	3.39e-265	-0.323083	0.248	0.45	8.07e-263	EPDC	BTG1
CAV1.2	2.24e-258	-0.306139	0.22	0.418	5.33e-256	EPDC	CAV1
IRX1.2	7.71e-247	-0.404324	0.054	0.199	1.83e-244	EPDC	IRX1
MYH6.4	1.82e-204	-1.6012	0.842	0.938	4.34e-202	EPDC	MYH6
FZD1.4	5.31e-183	-0.410637	0.751	0.775	1.26e-180	EPDC	FZD1
F13A1	3.79e-176	0.440607	0.181	0.095	9.03e-174	EPDC	F13A1
SULF1.4	9.03e-171	0.295703	0.399	0.288	2.15e-168	EPDC	SULF1
APOE.3	3.6e-168	0.277507	0.718	0.636	8.57e-166	EPDC	APOE
DHRS3.4	1.39e-158	-0.269519	0.558	0.693	3.32e-156	EPDC	DHRS3
PTCH2.1	1.96e-143	0.251258	0.199	0.114	4.66e-141	EPDC	PTCH2
ITLN1.2	6.32e-134	0.286024	0.215	0.131	1.5e-131	EPDC	ITLN1
NOS3.3	1.09e-102	-0.286054	0.075	0.158	2.59e-100	EPDC	NOS3
SEMA6D	4.09e-82	0.251846	0.398	0.334	9.74e-80	EPDC	SEMA6D
PRSS35.4	2.55e-65	-0.27613	0.823	0.84	6.07e-63	EPDC	PRSS35
UHRF1.3	7.13e-41	0.316066	0.465	0.45	1.7e-38	EPDC	UHRF1
NR2F1.4	3.31e-38	-0.37836	0.231	0.282	7.89e-36	EPDC	NR2F1
INMT.1	3.63e-35	0.251588	0.298	0.264	8.64e-33	EPDC	INMT
COL2A1.3	2.71e-27	-0.815712	0.433	0.469	6.46e-25	EPDC	COL2A1
ECE1.4	1.39e-23	-0.334691	0.524	0.585	3.31e-21	EPDC	ECE1
ITLN1.3	0	4.2902	0.947	0.125	0	Epicardial	ITLN1
SULF1.5	0	3.07358	0.953	0.285	0	Epicardial	SULF1
ALDH1A2.4	0	2.73691	0.947	0.241	0	Epicardial	ALDH1A2
IGFBP5.4	0	2.69294	1	0.855	0	Epicardial	IGFBP5
FNDC1.5	0	2.26668	0.897	0.176	0	Epicardial	FNDC1
HHIP.4	0	2.14429	0.804	0.169	0	Epicardial	HHIP
INMT.2	0	1.95771	0.782	0.26	0	Epicardial	INMT
SBSPON.1	0	1.94569	0.802	0.225	0	Epicardial	SBSPON
TBX18.5	0	1.77048	0.868	0.283	0	Epicardial	TBX18
UPK3B	0	1.59979	0.702	0.068	0	Epicardial	UPK3B
WT1.2	0	1.59338	0.794	0.137	0	Epicardial	WT1
FLRT2.5	0	1.58054	0.872	0.371	0	Epicardial	FLRT2
COL14A1.5	0	1.48998	0.883	0.322	0	Epicardial	COL14A1
IGFBP4.4	0	1.47997	0.996	0.73	0	Epicardial	IGFBP4
MAF.5	0	1.40876	0.844	0.328	0	Epicardial	MAF
COL26A1.4	0	1.38331	0.755	0.127	0	Epicardial	COL26A1
TNNT1.2	0	1.32097	0.963	0.769	0	Epicardial	TNNT1
OSR1.4	0	1.16519	0.825	0.277	0	Epicardial	OSR1
DCN.5	0	1.15785	0.929	0.58	0	Epicardial	DCN
CPE.4	0	1.12996	0.738	0.232	0	Epicardial	CPE
NRP2.3	0	1.09043	0.761	0.316	0	Epicardial	NRP2
ENTPD2.2	0	1.07794	0.575	0.099	0	Epicardial	ENTPD2
FBLN5.5	0	1.04498	0.811	0.332	0	Epicardial	FBLN5
NPR3.3	0	1.03477	0.532	0.151	0	Epicardial	NPR3
DPYSL3.4	0	1.02784	0.915	0.618	0	Epicardial	DPYSL3
FBLN2.5	0	0.993172	0.8	0.396	0	Epicardial	FBLN2
FN1.5	0	0.955146	0.996	0.854	0	Epicardial	FN1
RBP1.3	0	0.851404	0.761	0.377	0	Epicardial	RBP1
CBLN2	0	0.798463	0.401	0.066	0	Epicardial	CBLN2
FMOD.5	0	0.676658	0.681	0.214	0	Epicardial	FMOD
NSG1.2	0	0.655058	0.458	0.137	0	Epicardial	NSG1
TFPI2	0	0.568455	0.283	0.065	0	Epicardial	TFPI2
PIEZO2.4	0	0.545112	0.514	0.166	0	Epicardial	PIEZO2
FLRT3	0	0.489332	0.392	0.141	0	Epicardial	FLRT3
MOXD1.1	0	0.440108	0.338	0.099	0	Epicardial	MOXD1
NELL2.1	0	0.437277	0.344	0.096	0	Epicardial	NELL2
ELAVL2	0	0.360292	0.265	0.058	0	Epicardial	ELAVL2
CACNA1C.4	0	-0.711679	0.126	0.49	0	Epicardial	CACNA1C
LMOD3.5	0	-0.715648	0.153	0.538	0	Epicardial	LMOD3
PLN.5	0	-0.780935	0.55	0.806	0	Epicardial	PLN
CNN1.2	0	-0.796337	0.43	0.75	0	Epicardial	CNN1
FZD1.5	0	-0.897816	0.534	0.777	0	Epicardial	FZD1
PCDH7.5	0	-0.945933	0.318	0.74	0	Epicardial	PCDH7
KCNH2.4	0	-0.95099	0.393	0.78	0	Epicardial	KCNH2
IRX4.4	0	-1.05706	0.074	0.508	0	Epicardial	IRX4
CKMT2.5	0	-1.08706	0.291	0.709	0	Epicardial	CKMT2
NAV1.5	0	-1.08774	0.168	0.596	0	Epicardial	NAV1
NKX2-5.3	0	-1.10777	0.287	0.767	0	Epicardial	NKX2-5
HAND2.5	0	-1.1087	0.769	0.954	0	Epicardial	HAND2
SCN5A.5	0	-1.13326	0.232	0.652	0	Epicardial	SCN5A
LBH.5	0	-1.14127	0.919	0.881	0	Epicardial	LBH
PPP1R12B.5	0	-1.15969	0.486	0.85	0	Epicardial	PPP1R12B
CASQ2.5	0	-1.28643	0.561	0.89	0	Epicardial	CASQ2
DES.5	0	-1.34981	0.953	0.993	0	Epicardial	DES
RRAD.4	0	-1.66706	0.438	0.883	0	Epicardial	RRAD
TTN.5	0	-2.20106	0.684	0.969	0	Epicardial	TTN
MYH7.5	0	-3.05126	0.591	0.9	0	Epicardial	MYH7
DLK1.5	9.62e-304	0.683995	0.475	0.199	2.29e-301	Epicardial	DLK1
TMEM176B	9.4e-301	0.514809	0.49	0.22	2.24e-298	Epicardial	TMEM176B
LUM.4	2.06e-300	0.594696	0.475	0.205	4.91e-298	Epicardial	LUM
CRABP2.5	2.07e-299	0.64206	0.619	0.319	4.94e-297	Epicardial	CRABP2
MFAP5.1	2.62e-298	0.477189	0.327	0.11	6.24e-296	Epicardial	MFAP5
MCAM.4	4.65e-267	-0.878254	0.686	0.866	1.11e-264	Epicardial	MCAM
FGF12.5	9.29e-252	-0.583219	0.138	0.463	2.21e-249	Epicardial	FGF12
LYVE1.1	5.98e-250	0.366138	0.284	0.095	1.42e-247	Epicardial	LYVE1
KLF2.3	3.8e-227	0.557434	0.605	0.337	9.05e-225	Epicardial	KLF2
HCN4.4	9.55e-216	-0.653368	0.313	0.607	2.27e-213	Epicardial	HCN4
ARHGAP18	4.58e-213	0.312711	0.367	0.153	1.09e-210	Epicardial	ARHGAP18
TNC.4	4.37e-211	0.631102	0.509	0.27	1.04e-208	Epicardial	TNC
SPON2.5	4.61e-208	0.570092	0.425	0.199	1.1e-205	Epicardial	SPON2
TCF21.5	1.86e-202	0.461112	0.776	0.528	4.44e-200	Epicardial	TCF21
RPRM.1	6.72e-198	0.449684	0.442	0.224	1.6e-195	Epicardial	RPRM
IRX3.5	5.72e-197	-0.855732	0.302	0.562	1.36e-194	Epicardial	IRX3
COL2A1.4	2.71e-196	0.259386	0.722	0.465	6.44e-194	Epicardial	COL2A1
SCN7A.5	1.01e-188	0.497949	0.427	0.204	2.39e-186	Epicardial	SCN7A
F13A1.1	1.11e-186	0.707071	0.255	0.096	2.64e-184	Epicardial	F13A1
RYR2.5	1.5e-186	-0.556059	0.707	0.834	3.56e-184	Epicardial	RYR2
ETV1.3	3.35e-167	-0.452249	0.226	0.487	7.96e-165	Epicardial	ETV1
LEPR	4.49e-167	0.295989	0.321	0.14	1.07e-164	Epicardial	LEPR
FAM213A.3	3.68e-160	-0.457823	0.332	0.574	8.75e-158	Epicardial	FAM213A
PDLIM3.4	1.15e-153	0.568268	0.582	0.374	2.73e-151	Epicardial	PDLIM3
NKD2.1	1.67e-144	0.391576	0.278	0.122	3.97e-142	Epicardial	NKD2
PDGFRA.5	3.47e-143	0.414395	0.492	0.282	8.25e-141	Epicardial	PDGFRA
CAV1.3	1.56e-140	0.431434	0.602	0.409	3.72e-138	Epicardial	CAV1
MMP11.2	1.51e-134	0.561108	0.424	0.242	3.58e-132	Epicardial	MMP11
AGT.2	2.37e-134	-0.428045	0.232	0.465	5.64e-132	Epicardial	AGT
HAND1.4	1.57e-128	-0.38974	0.091	0.299	3.74e-126	Epicardial	HAND1
PPM1K	1.75e-127	-0.423636	0.402	0.607	4.17e-125	Epicardial	PPM1K
SOX9.4	3.35e-127	0.343342	0.883	0.756	7.96e-125	Epicardial	SOX9
TNFSF14	6.05e-121	0.319985	0.202	0.082	1.44e-118	Epicardial	TNFSF14
HEY2.5	7.46e-118	-0.6036	0.274	0.467	1.78e-115	Epicardial	HEY2
VCAN.5	1.45e-113	-0.625438	0.392	0.581	3.45e-111	Epicardial	VCAN
SEMA6D.1	7.34e-109	0.383627	0.504	0.334	1.75e-106	Epicardial	SEMA6D
ADAMTS8.3	8.61e-102	-0.50261	0.245	0.44	2.05e-99	Epicardial	ADAMTS8
DHRS3.5	2.23e-97	0.377968	0.818	0.687	5.3e-95	Epicardial	DHRS3
GJA5.5	1.47e-94	-0.651291	0.396	0.555	3.51e-92	Epicardial	GJA5
PROX1.5	3.11e-93	-0.328151	0.183	0.368	7.41e-91	Epicardial	PROX1
SFRP1.2	1.15e-86	-0.386262	0.507	0.68	2.74e-84	Epicardial	SFRP1
MAZ.2	3.07e-84	-0.328008	0.916	0.944	7.3e-82	Epicardial	MAZ
RAMP1.4	3.81e-83	-0.260383	0.109	0.272	9.07e-81	Epicardial	RAMP1
IRX2.3	6.28e-78	-0.393045	0.116	0.268	1.5e-75	Epicardial	IRX2
RRM2	3.35e-66	-0.292585	0.213	0.371	7.97e-64	Epicardial	RRM2
UHRF1.4	1.05e-61	-0.303049	0.294	0.452	2.49e-59	Epicardial	UHRF1
MYBL2.2	2.62e-61	-0.311415	0.327	0.483	6.24e-59	Epicardial	MYBL2
MKI67.2	4.77e-61	-0.483423	0.405	0.549	1.13e-58	Epicardial	MKI67
TOP2A.2	4.03e-56	-0.35358	0.378	0.521	9.6e-54	Epicardial	TOP2A
KIF20A.3	8.96e-53	-0.36301	0.206	0.339	2.13e-50	Epicardial	KIF20A
NOTCH1.4	7.07e-47	-0.742123	0.471	0.547	1.68e-44	Epicardial	NOTCH1
CD34.5	3.84e-44	-0.787567	0.398	0.479	9.14e-42	Epicardial	CD34
NOS3.4	6.09e-44	-0.319255	0.063	0.156	1.45e-41	Epicardial	NOS3
ECE1.5	3.12e-43	-0.534517	0.489	0.584	7.42e-41	Epicardial	ECE1
PCNA.1	4.37e-42	-0.272184	0.338	0.459	1.04e-39	Epicardial	PCNA
PDGFRB.5	3.6e-40	-0.290509	0.509	0.341	8.56e-38	Epicardial	PDGFRB
KPNA2.4	8.16e-37	-0.358011	0.545	0.634	1.94e-34	Epicardial	KPNA2
PTTG1	3.27e-35	-0.257388	0.308	0.412	7.79e-33	Epicardial	PTTG1
PRRX1.5	1.98e-32	-0.254178	0.155	0.248	4.71e-30	Epicardial	PRRX1
PLK1.2	9.54e-28	-0.301483	0.257	0.344	2.27e-25	Epicardial	PLK1
PAM.5	1.87e-22	-0.571813	0.83	0.88	4.46e-20	Epicardial	PAM
MYH6.5	8.39e-21	-1.13773	0.833	0.936	2e-18	Epicardial	MYH6
COLEC11.4	1.61e-15	-0.281488	0.163	0.215	3.83e-13	Epicardial	COLEC11
TBX5.5	3.19e-15	-0.381488	0.588	0.637	7.59e-13	Epicardial	TBX5
TBX3.3	1.36e-12	-0.250282	0.211	0.261	3.24e-10	Epicardial	TBX3
NR2F2.5	1.07e-07	-0.365563	0.711	0.667	2.55e-05	Epicardial	NR2F2
IRX1.3	0	2.46231	0.941	0.178	0	His-Purkinje CM	IRX1
IRX2.4	0	2.18067	0.957	0.252	0	His-Purkinje CM	IRX2
IRX3.6	0	1.70745	0.952	0.55	0	His-Purkinje CM	IRX3
BMP2.3	0	1.56181	0.763	0.151	0	His-Purkinje CM	BMP2
HCN4.5	0	1.37324	0.957	0.596	0	His-Purkinje CM	HCN4
BRINP3.1	0	1.25162	0.801	0.169	0	His-Purkinje CM	BRINP3
IGFBP5.5	0	1.20169	0.995	0.853	0	His-Purkinje CM	IGFBP5
RCAN1	0	1.18106	0.743	0.222	0	His-Purkinje CM	RCAN1
SCN5A.6	0	1.15735	0.907	0.642	0	His-Purkinje CM	SCN5A
TBX3.4	0	1.07961	0.669	0.252	0	His-Purkinje CM	TBX3
RRAD.5	0	0.964214	0.993	0.875	0	His-Purkinje CM	RRAD
DKK3.2	0	0.87712	0.981	0.926	0	His-Purkinje CM	DKK3
GJA5.6	0	0.857751	0.745	0.549	0	His-Purkinje CM	GJA5
NKX2-5.4	0	0.616055	0.94	0.758	0	His-Purkinje CM	NKX2-5
DES.6	0	0.557576	1	0.992	0	His-Purkinje CM	DES
PRSS35.5	0	0.522786	0.961	0.836	0	His-Purkinje CM	PRSS35
MSX2.1	0	0.501473	0.317	0.105	0	His-Purkinje CM	MSX2
VCAN.6	0	0.47065	0.781	0.575	0	His-Purkinje CM	VCAN
MMP11.3	0	0.46297	0.498	0.239	0	His-Purkinje CM	MMP11
IRX4.5	0	0.458831	0.809	0.497	0	His-Purkinje CM	IRX4
TECRL.3	0	0.404074	0.85	0.656	0	His-Purkinje CM	TECRL
EDNRA.1	0	-0.484733	0.294	0.535	0	His-Purkinje CM	EDNRA
RABGAP1L.2	0	-0.631306	0.212	0.519	0	His-Purkinje CM	RABGAP1L
SFRP1.3	0	-0.640962	0.421	0.684	0	His-Purkinje CM	SFRP1
PCDH7.6	0	-0.704202	0.474	0.741	0	His-Purkinje CM	PCDH7
SOX9.5	0	-0.817572	0.532	0.762	0	His-Purkinje CM	SOX9
HEY2.6	0	-0.86242	0.162	0.472	0	His-Purkinje CM	HEY2
NR2F2.6	0	-1.0287	0.413	0.672	0	His-Purkinje CM	NR2F2
CD34.6	0	-1.05853	0.251	0.483	0	His-Purkinje CM	CD34
DHRS3.6	0	-1.1286	0.234	0.698	0	His-Purkinje CM	DHRS3
IGFBP4.5	0	-1.31181	0.423	0.739	0	His-Purkinje CM	IGFBP4
COL2A1.5	0	-1.32437	0.242	0.473	0	His-Purkinje CM	COL2A1
HAND2.6	0	-1.32902	0.663	0.958	0	His-Purkinje CM	HAND2
PAM.6	0	-1.33562	0.711	0.883	0	His-Purkinje CM	PAM
NOTCH1.5	7e-308	-1.01451	0.341	0.551	1.67e-305	His-Purkinje CM	NOTCH1
TTN.6	6.5e-301	0.377136	0.999	0.965	1.55e-298	His-Purkinje CM	TTN
LBH.6	8.88e-297	-0.761857	0.937	0.88	2.11e-294	His-Purkinje CM	LBH
DCN.6	8.13e-296	-1.11305	0.383	0.588	1.93e-293	His-Purkinje CM	DCN
CAV1.4	4.6e-272	-0.456622	0.187	0.416	1.1e-269	His-Purkinje CM	CAV1
GAS7.2	4.1e-266	-0.440145	0.071	0.283	9.76e-264	His-Purkinje CM	GAS7
RASL11B.1	2.24e-258	0.350083	0.639	0.434	5.34e-256	His-Purkinje CM	RASL11B
RBP1.4	7.87e-254	-0.500258	0.173	0.386	1.87e-251	His-Purkinje CM	RBP1
PDGFRB.6	1.74e-253	-1.03397	0.14	0.347	4.14e-251	His-Purkinje CM	PDGFRB
COL15A1.5	3.7e-253	-1.08714	0.242	0.453	8.8e-251	His-Purkinje CM	COL15A1
ADGRL1.4	1.92e-245	0.307222	0.668	0.445	4.57e-243	His-Purkinje CM	ADGRL1
FRZB	8.94e-244	0.273076	0.394	0.211	2.13e-241	His-Purkinje CM	FRZB
FN1.6	1.95e-241	-1.30392	0.816	0.856	4.63e-239	His-Purkinje CM	FN1
DPYSL3.5	1.79e-234	-0.633783	0.452	0.625	4.26e-232	His-Purkinje CM	DPYSL3
TBX18.6	3.95e-230	-0.741029	0.101	0.293	9.39e-228	His-Purkinje CM	TBX18
FLRT2.6	2e-216	-0.618175	0.19	0.381	4.76e-214	His-Purkinje CM	FLRT2
FBLN5.6	4.66e-203	-1.01931	0.163	0.341	1.11e-200	His-Purkinje CM	FBLN5
NR2F1.5	5.33e-195	-0.790274	0.115	0.284	1.27e-192	His-Purkinje CM	NR2F1
MYBL2.3	2.06e-191	-0.476895	0.295	0.485	4.91e-189	His-Purkinje CM	MYBL2
ADAMTS8.4	3.94e-187	-0.569598	0.267	0.442	9.38e-185	His-Purkinje CM	ADAMTS8
CASQ2.6	3.77e-186	0.252699	0.974	0.884	8.98e-184	His-Purkinje CM	CASQ2
KCNH2.5	1.22e-174	0.27726	0.898	0.773	2.9e-172	His-Purkinje CM	KCNH2
MPZ.4	1.67e-170	-0.523207	0.424	0.573	3.97e-168	His-Purkinje CM	MPZ
CACNA1C.5	5.43e-170	-0.408679	0.329	0.489	1.29e-167	His-Purkinje CM	CACNA1C
ABCC9.3	1.07e-164	-0.335091	0.138	0.304	2.55e-162	His-Purkinje CM	ABCC9
ARHGAP29.2	3.51e-162	-0.292429	0.092	0.249	8.35e-160	His-Purkinje CM	ARHGAP29
OSR1.5	2.06e-157	-0.822724	0.136	0.286	4.9e-155	His-Purkinje CM	OSR1
CD36	9.38e-157	-0.323656	0.089	0.241	2.23e-154	His-Purkinje CM	CD36
VSNL1.1	2.14e-144	-0.276421	0.106	0.254	5.1e-142	His-Purkinje CM	VSNL1
FNDC1.6	5.62e-144	-0.730575	0.055	0.187	1.34e-141	His-Purkinje CM	FNDC1
CKMT2.6	8.96e-143	-0.464265	0.644	0.706	2.13e-140	His-Purkinje CM	CKMT2
NRP2.4	7.47e-133	-0.48238	0.183	0.324	1.78e-130	His-Purkinje CM	NRP2
MCM7.1	7.09e-129	-0.347897	0.732	0.813	1.69e-126	His-Purkinje CM	MCM7
GJA1.5	3.19e-121	0.370857	0.782	0.744	7.58e-119	His-Purkinje CM	GJA1
TPBG.3	2.77e-118	-0.348788	0.153	0.286	6.58e-116	His-Purkinje CM	TPBG
DLK1.6	6.06e-117	-0.610706	0.084	0.205	1.44e-114	His-Purkinje CM	DLK1
ECE1.6	1.88e-116	-0.590947	0.472	0.585	4.48e-114	His-Purkinje CM	ECE1
OAF.5	4.81e-111	-0.373678	0.166	0.291	1.15e-108	His-Purkinje CM	OAF
PIEZO2.5	2.72e-107	-0.374272	0.063	0.172	6.49e-105	His-Purkinje CM	PIEZO2
FBLN2.6	7e-102	-0.851804	0.293	0.403	1.67e-99	His-Purkinje CM	FBLN2
MECOM.4	5.84e-99	-0.396347	0.17	0.286	1.39e-96	His-Purkinje CM	MECOM
HHIP.5	2.39e-97	-0.351164	0.072	0.178	5.69e-95	His-Purkinje CM	HHIP
TRPM3.3	3.22e-89	-0.306819	0.135	0.244	7.66e-87	His-Purkinje CM	TRPM3
CDT1.1	1.39e-88	-0.297154	0.334	0.449	3.31e-86	His-Purkinje CM	CDT1
MCAM.5	1.57e-85	-0.492084	0.827	0.865	3.73e-83	His-Purkinje CM	MCAM
MYH7.6	2.04e-81	0.319545	1	0.895	4.85e-79	His-Purkinje CM	MYH7
UHRF1.5	5.29e-77	-0.315832	0.343	0.452	1.26e-74	His-Purkinje CM	UHRF1
NAV1.6	6.85e-77	-0.386258	0.524	0.593	1.63e-74	His-Purkinje CM	NAV1
KPNA2.5	1.31e-72	-0.282859	0.54	0.636	3.12e-70	His-Purkinje CM	KPNA2
PECAM1.1	1.56e-72	-0.291016	0.213	0.313	3.72e-70	His-Purkinje CM	PECAM1
LUM.5	2.2e-72	-0.293879	0.116	0.21	5.22e-70	His-Purkinje CM	LUM
NOS3.5	2.72e-69	-0.310558	0.074	0.157	6.46e-67	His-Purkinje CM	NOS3
SCN7A.6	5.64e-69	-0.38789	0.119	0.209	1.34e-66	His-Purkinje CM	SCN7A
FOXC1.3	2.24e-67	-0.334756	0.112	0.2	5.33e-65	His-Purkinje CM	FOXC1
PLK2.4	3.97e-67	-0.399531	0.467	0.552	9.44e-65	His-Purkinje CM	PLK2
PCNA.2	4.08e-65	-0.269147	0.361	0.46	9.72e-63	His-Purkinje CM	PCNA
ITLN1.4	2.03e-64	-0.43771	0.058	0.136	4.83e-62	His-Purkinje CM	ITLN1
ALDH1A2.5	7.77e-64	-0.350219	0.161	0.251	1.85e-61	His-Purkinje CM	ALDH1A2
PDGFRA.6	7.42e-61	-0.337553	0.202	0.286	1.77e-58	His-Purkinje CM	PDGFRA
SPON2.6	1.27e-59	-0.284096	0.12	0.203	3.02e-57	His-Purkinje CM	SPON2
APOE.4	2.2e-48	-0.430197	0.572	0.64	5.23e-46	His-Purkinje CM	APOE
EGR1.3	1.4e-46	-0.371229	0.146	0.223	3.34e-44	His-Purkinje CM	EGR1
SULF1.6	2.66e-42	-0.364253	0.225	0.293	6.34e-40	His-Purkinje CM	SULF1
FMOD.6	1.34e-41	-0.393335	0.155	0.22	3.19e-39	His-Purkinje CM	FMOD
COL14A1.6	3.51e-40	-0.429172	0.272	0.329	8.34e-38	His-Purkinje CM	COL14A1
CPE.5	6.02e-40	-0.265056	0.172	0.239	1.43e-37	His-Purkinje CM	CPE
MKI67.3	2.9e-38	-0.304511	0.486	0.549	6.89e-36	His-Purkinje CM	MKI67
TCF21.6	3.85e-37	-0.55564	0.477	0.531	9.17e-35	His-Purkinje CM	TCF21
COTL1.5	3.96e-36	-0.253869	0.223	0.286	9.43e-34	His-Purkinje CM	COTL1
COLEC11.5	4.61e-35	-0.264509	0.154	0.216	1.1e-32	His-Purkinje CM	COLEC11
COL9A2.2	4.74e-32	-0.270381	0.082	0.132	1.13e-29	His-Purkinje CM	COL9A2
PDLIM3.5	1.47e-29	-0.318003	0.326	0.377	3.5e-27	His-Purkinje CM	PDLIM3
INHBA.4	2.37e-25	-0.323703	0.373	0.418	5.65e-23	His-Purkinje CM	INHBA
KLF2.4	8.5e-25	-0.439015	0.305	0.34	2.02e-22	His-Purkinje CM	KLF2
POSTN.5	9.22e-25	-1.12215	0.743	0.692	2.2e-22	His-Purkinje CM	POSTN
CGNL1.3	8.1e-15	-0.292122	0.831	0.824	1.93e-12	His-Purkinje CM	CGNL1
TNC.5	1.89e-12	-0.316202	0.244	0.274	4.49e-10	His-Purkinje CM	TNC
SHOX2.1	0	2.69369	0.978	0.268	0	IFT-like CM	SHOX2
MYH6.6	0	2.19542	1	0.934	0	IFT-like CM	MYH6
HCN4.6	0	1.8469	0.979	0.6	0	IFT-like CM	HCN4
BMP2.4	0	1.42114	0.795	0.158	0	IFT-like CM	BMP2
TBX5.6	0	1.40308	0.973	0.634	0	IFT-like CM	TBX5
TENM2	0	1.32486	0.768	0.126	0	IFT-like CM	TENM2
TBX3.5	0	1.147	0.608	0.257	0	IFT-like CM	TBX3
VSNL1.2	0	1.12978	0.787	0.245	0	IFT-like CM	VSNL1
JAG1.4	0	0.954367	0.862	0.387	0	IFT-like CM	JAG1
TBX18.7	0	0.917758	0.73	0.285	0	IFT-like CM	TBX18
TRPM3.4	0	0.860631	0.701	0.237	0	IFT-like CM	TRPM3
ISL1	0	0.835725	0.464	0.039	0	IFT-like CM	ISL1
IGFBP5.6	0	0.820562	0.972	0.855	0	IFT-like CM	IGFBP5
TECRL.4	0	0.776636	0.911	0.658	0	IFT-like CM	TECRL
DKK3.3	0	0.604941	0.989	0.927	0	IFT-like CM	DKK3
SERPINI1	0	0.598889	0.455	0.111	0	IFT-like CM	SERPINI1
NR2F2.7	0	0.562448	0.951	0.664	0	IFT-like CM	NR2F2
CXCL12.5	0	0.543941	0.879	0.519	0	IFT-like CM	CXCL12
TENM3.1	0	0.535437	0.474	0.13	0	IFT-like CM	TENM3
MYH11.3	0	0.52783	0.481	0.095	0	IFT-like CM	MYH11
DAPK2.1	0	0.521837	0.629	0.291	0	IFT-like CM	DAPK2
CPE.6	0	0.508495	0.61	0.234	0	IFT-like CM	CPE
TENM4.1	0	0.490212	0.528	0.188	0	IFT-like CM	TENM4
FREM2	0	0.486348	0.419	0.133	0	IFT-like CM	FREM2
NR2F1.6	0	0.459234	0.766	0.276	0	IFT-like CM	NR2F1
ASCL1	0	0.405302	0.259	0.058	0	IFT-like CM	ASCL1
NKX2-5.5	0	-0.768951	0.436	0.765	0	IFT-like CM	NKX2-5
PCDH7.7	0	-0.986637	0.321	0.74	0	IFT-like CM	PCDH7
HEY2.7	0	-1.02294	0.067	0.469	0	IFT-like CM	HEY2
IRX4.6	0	-1.03113	0.098	0.507	0	IFT-like CM	IRX4
NAV1.7	0	-1.19475	0.099	0.596	0	IFT-like CM	NAV1
GJA1.6	0	-1.39835	0.29	0.75	0	IFT-like CM	GJA1
MYH7.7	0	-2.89754	0.563	0.9	0	IFT-like CM	MYH7
TTN.7	1.75e-305	0.595189	1	0.966	4.16e-303	IFT-like CM	TTN
NRXN1	1.16e-304	0.388888	0.468	0.18	2.77e-302	IFT-like CM	NRXN1
SFRP1.4	2.11e-286	0.572403	0.892	0.676	5.03e-284	IFT-like CM	SFRP1
PPP1R12B.6	8.12e-276	-0.774929	0.684	0.848	1.93e-273	IFT-like CM	PPP1R12B
IRX3.7	1.03e-248	-1.00474	0.26	0.562	2.46e-246	IFT-like CM	IRX3
CD34.7	4.22e-239	-1.27847	0.168	0.481	1e-236	IFT-like CM	CD34
APOE.5	4.75e-239	-0.998325	0.343	0.641	1.13e-236	IFT-like CM	APOE
DES.7	3.34e-236	0.455022	1	0.992	7.95e-234	IFT-like CM	DES
RRAD.6	6e-232	0.534599	0.983	0.877	1.43e-229	IFT-like CM	RRAD
ADM.4	2.52e-223	0.401424	0.538	0.261	6.01e-221	IFT-like CM	ADM
CGNL1.4	2.49e-202	-0.83812	0.652	0.826	5.93e-200	IFT-like CM	CGNL1
MAZ.3	2.63e-197	-0.523168	0.871	0.944	6.25e-195	IFT-like CM	MAZ
COL15A1.6	1.89e-180	-1.29185	0.186	0.451	4.49e-178	IFT-like CM	COL15A1
PRRX1.6	4.03e-180	0.31955	0.5	0.244	9.59e-178	IFT-like CM	PRRX1
BTG1.4	7.31e-170	0.403118	0.69	0.441	1.74e-167	IFT-like CM	BTG1
HAND1.5	6.22e-164	-0.46104	0.051	0.299	1.48e-161	IFT-like CM	HAND1
RABGAP1L.3	1.26e-161	0.381617	0.754	0.51	3.01e-159	IFT-like CM	RABGAP1L
NOTCH1.6	7.24e-158	-1.06406	0.329	0.548	1.72e-155	IFT-like CM	NOTCH1
ECE1.7	4.35e-155	-0.82528	0.369	0.585	1.04e-152	IFT-like CM	ECE1
BAMBI.1	1.43e-151	0.382342	0.771	0.566	3.4e-149	IFT-like CM	BAMBI
FGF12.6	3.35e-133	-0.453331	0.233	0.462	7.97e-131	IFT-like CM	FGF12
POSTN.6	1.17e-128	-1.54508	0.577	0.694	2.79e-126	IFT-like CM	POSTN
SCN5A.7	4.41e-128	-0.599266	0.46	0.65	1.05e-125	IFT-like CM	SCN5A
MCAM.6	6.46e-126	-0.694486	0.769	0.865	1.54e-123	IFT-like CM	MCAM
FN1.7	7.5e-120	-1.31666	0.82	0.856	1.79e-117	IFT-like CM	FN1
KLF2.5	1.54e-116	-0.704239	0.137	0.342	3.67e-114	IFT-like CM	KLF2
ANGPT1.1	9.96e-114	0.274853	0.328	0.162	2.37e-111	IFT-like CM	ANGPT1
CNN1.3	2.3e-113	-0.469818	0.617	0.748	5.48e-111	IFT-like CM	CNN1
MCM7.2	3.49e-113	-0.467371	0.679	0.813	8.31e-111	IFT-like CM	MCM7
FAM213A.4	2.81e-112	-0.422936	0.386	0.573	6.68e-110	IFT-like CM	FAM213A
CKMT2.7	3.21e-96	-0.550654	0.634	0.706	7.65e-94	IFT-like CM	CKMT2
LMOD3.6	4.22e-96	-0.417441	0.368	0.535	1.01e-93	IFT-like CM	LMOD3
HAND2.7	3.88e-95	0.282425	0.992	0.951	9.23e-93	IFT-like CM	HAND2
PDGFRB.7	1.95e-92	-0.964248	0.17	0.344	4.63e-90	IFT-like CM	PDGFRB
LBH.7	4.15e-92	-0.651054	0.966	0.881	9.88e-90	IFT-like CM	LBH
INMT.3	2.03e-86	-0.366802	0.098	0.267	4.82e-84	IFT-like CM	INMT
RGS5.1	4.04e-85	-0.423085	0.155	0.33	9.61e-83	IFT-like CM	RGS5
TNFRSF12A.2	2.68e-83	-0.359937	0.152	0.325	6.37e-81	IFT-like CM	TNFRSF12A
RND3.1	1.99e-77	-0.28734	0.131	0.296	4.73e-75	IFT-like CM	RND3
DPYSL3.6	3.33e-74	-0.545989	0.504	0.623	7.93e-72	IFT-like CM	DPYSL3
GAS7.3	6.25e-73	-0.337834	0.122	0.28	1.49e-70	IFT-like CM	GAS7
IRX1.4	3.64e-68	-0.406234	0.061	0.195	8.66e-66	IFT-like CM	IRX1
CDT1.2	2.58e-63	-0.33913	0.298	0.448	6.13e-61	IFT-like CM	CDT1
FBLN2.7	2.51e-61	-0.269883	0.641	0.398	5.98e-59	IFT-like CM	FBLN2
HHIP.6	2.94e-59	-0.38428	0.057	0.177	7e-57	IFT-like CM	HHIP
COTL1.6	1.95e-56	-0.357488	0.153	0.286	4.65e-54	IFT-like CM	COTL1
NOS3.6	1.61e-55	-0.350169	0.045	0.156	3.83e-53	IFT-like CM	NOS3
IGFBP4.6	8.53e-54	-0.71084	0.732	0.733	2.03e-51	IFT-like CM	IGFBP4
ABCC9.4	1.06e-52	-0.286933	0.17	0.301	2.52e-50	IFT-like CM	ABCC9
FZD1.6	2.25e-51	-0.436415	0.784	0.774	5.36e-49	IFT-like CM	FZD1
SPON2.7	4.54e-49	-0.340936	0.089	0.202	1.08e-46	IFT-like CM	SPON2
KPNA2.6	1.08e-45	-0.319717	0.521	0.635	2.57e-43	IFT-like CM	KPNA2
SCN7A.7	7.58e-44	-0.411536	0.102	0.208	1.8e-41	IFT-like CM	SCN7A
COLEC11.6	2.45e-41	-0.362514	0.112	0.216	5.82e-39	IFT-like CM	COLEC11
SULF1.7	1.87e-40	-0.411081	0.184	0.293	4.46e-38	IFT-like CM	SULF1
TCF21.7	8.16e-38	-0.805146	0.451	0.531	1.94e-35	IFT-like CM	TCF21
PCNA.3	1.37e-34	-0.303923	0.362	0.459	3.25e-32	IFT-like CM	PCNA
FOXC1.4	8e-34	-0.345628	0.11	0.199	1.9e-31	IFT-like CM	FOXC1
FMOD.7	3.59e-32	-0.463978	0.134	0.22	8.54e-30	IFT-like CM	FMOD
CRABP2.6	4.29e-29	-0.389279	0.233	0.323	1.02e-26	IFT-like CM	CRABP2
UHRF1.6	6.29e-28	-0.309334	0.366	0.451	1.5e-25	IFT-like CM	UHRF1
IRX2.5	3.09e-24	-0.299671	0.191	0.267	7.36e-22	IFT-like CM	IRX2
CASQ2.7	1.93e-23	-0.270889	0.914	0.886	4.6e-21	IFT-like CM	CASQ2
PRSS35.6	1.23e-21	-0.330564	0.82	0.839	2.92e-19	IFT-like CM	PRSS35
OAF.6	7.29e-20	-0.268916	0.223	0.289	1.74e-17	IFT-like CM	OAF
MECOM.5	1.97e-19	-0.322309	0.224	0.284	4.69e-17	IFT-like CM	MECOM
MAF.6	8.98e-19	-0.497357	0.282	0.334	2.14e-16	IFT-like CM	MAF
COL9A2.3	8.22e-17	-0.272011	0.08	0.132	1.96e-14	IFT-like CM	COL9A2
DCN.7	5.08e-12	-0.668598	0.587	0.584	1.21e-09	IFT-like CM	DCN
PENK.3	1.19e-11	-0.348729	0.075	0.115	2.83e-09	IFT-like CM	PENK
FNDC1.7	8.7e-11	-0.323351	0.25	0.183	2.07e-08	IFT-like CM	FNDC1
SOX9.6	1.87e-08	-0.287341	0.79	0.757	4.44e-06	IFT-like CM	SOX9
EGR1.4	2.53e-08	-0.339836	0.184	0.221	6.02e-06	IFT-like CM	EGR1
FLRT2.7	0.000104529	-0.308715	0.375	0.377	0.024878	IFT-like CM	FLRT2
COL2A1.6	0.000647533	-0.270255	0.452	0.468	0.154113	IFT-like CM	COL2A1
NRP2.5	0.00162813	-0.266263	0.318	0.321	0.387494	IFT-like CM	NRP2
COL14A1.7	0.00310556	-0.280077	0.326	0.328	0.739123	IFT-like CM	COL14A1
LYVE1.2	0	3.4074	0.943	0.091	0	LEC	LYVE1
NRP2.6	0	2.90722	0.968	0.316	0	LEC	NRP2
NR2F1.7	0	2.67026	0.972	0.276	0	LEC	NR2F1
MAF.7	0	2.52313	0.971	0.329	0	LEC	MAF
NOTCH1.7	0	2.05155	0.987	0.543	0	LEC	NOTCH1
FLRT2.8	0	1.92848	0.9	0.373	0	LEC	FLRT2
PROX1.6	0	1.8813	0.825	0.363	0	LEC	PROX1
NR2F2.8	0	1.7659	0.992	0.665	0	LEC	NR2F2
IGFBP4.7	0	1.69697	0.999	0.731	0	LEC	IGFBP4
OAF.7	0	1.64116	0.821	0.285	0	LEC	OAF
COTL1.7	0	1.5762	0.798	0.281	0	LEC	COTL1
RBP1.5	0	1.5315	0.863	0.378	0	LEC	RBP1
GJA1.7	0	1.51729	0.975	0.743	0	LEC	GJA1
KLF2.6	0	1.34479	0.809	0.336	0	LEC	KLF2
CLDN5	0	1.29101	0.649	0.121	0	LEC	CLDN5
PIEZO2.6	0	1.28843	0.707	0.166	0	LEC	PIEZO2
NTS	0	1.26302	0.597	0.206	0	LEC	NTS
FAM213A.5	0	1.19506	0.836	0.569	0	LEC	FAM213A
PECAM1.2	0	1.12	0.732	0.308	0	LEC	PECAM1
CD36.1	0	1.10363	0.665	0.235	0	LEC	CD36
TFF3	0	1.0921	0.591	0.097	0	LEC	TFF3
DLK1.7	0	0.976518	0.57	0.199	0	LEC	DLK1
NOS3.7	0	0.742849	0.536	0.152	0	LEC	NOS3
GYPC	0	0.699627	0.545	0.21	0	LEC	GYPC
CD9.1	0	0.69125	0.45	0.141	0	LEC	CD9
HOXA5.1	0	0.47774	0.342	0.09	0	LEC	HOXA5
NKX2-5.6	0	-0.950296	0.372	0.764	0	LEC	NKX2-5
PPP1R12B.7	0	-0.962526	0.596	0.848	0	LEC	PPP1R12B
KCNH2.6	0	-0.965871	0.405	0.778	0	LEC	KCNH2
RYR2.6	0	-1.02065	0.518	0.835	0	LEC	RYR2
CASQ2.8	0	-1.09473	0.652	0.888	0	LEC	CASQ2
TTN.8	0	-1.42389	0.921	0.966	0	LEC	TTN
HAND2.8	0	-1.48296	0.694	0.954	0	LEC	HAND2
RRAD.7	0	-1.56386	0.552	0.88	0	LEC	RRAD
LBH.8	0	-1.59907	0.815	0.882	0	LEC	LBH
DES.8	0	-1.62914	0.956	0.993	0	LEC	DES
MYH7.8	0	-2.32038	0.857	0.897	0	LEC	MYH7
CKMT2.8	4.34e-307	-1.03908	0.322	0.708	1.03e-304	LEC	CKMT2
HCN4.7	7.6e-305	-1.05119	0.16	0.607	1.81e-302	LEC	HCN4
PLN.6	9.44e-301	-0.935411	0.495	0.806	2.25e-298	LEC	PLN
OSR1.6	7.65e-291	0.642547	0.642	0.28	1.82e-288	LEC	OSR1
MCAM.7	3.75e-283	-1.05538	0.594	0.866	8.91e-281	LEC	MCAM
DCN.8	6.15e-279	0.735647	0.884	0.582	1.46e-276	LEC	DCN
TECRL.5	3.72e-259	-0.966118	0.28	0.663	8.86e-257	LEC	TECRL
ECE1.8	2.63e-257	0.613268	0.829	0.581	6.26e-255	LEC	ECE1
SCN5A.8	1.2e-254	-1.03194	0.288	0.65	2.84e-252	LEC	SCN5A
FBLN5.7	3.72e-248	0.557025	0.67	0.334	8.84e-246	LEC	FBLN5
IRX4.7	2.4e-243	-0.974835	0.108	0.506	5.72e-241	LEC	IRX4
FZD1.7	1.8e-223	-0.924305	0.554	0.776	4.29e-221	LEC	FZD1
LMOD3.7	4.58e-223	-0.698234	0.148	0.537	1.09e-220	LEC	LMOD3
TBX5.7	2.16e-214	-1.08211	0.301	0.639	5.15e-212	LEC	TBX5
CNN1.4	5.34e-212	-0.742436	0.448	0.749	1.27e-209	LEC	CNN1
POSTN.7	8.62e-206	0.309241	0.937	0.692	2.05e-203	LEC	POSTN
HEY2.8	4.84e-202	-0.910727	0.11	0.468	1.15e-199	LEC	HEY2
ARHGAP29.3	1.07e-197	0.648816	0.502	0.243	2.55e-195	LEC	ARHGAP29
CACNA1C.6	1.46e-193	-0.677168	0.129	0.488	3.48e-191	LEC	CACNA1C
DPYSL3.7	1.97e-179	0.546101	0.83	0.62	4.7e-177	LEC	DPYSL3
FN1.8	1.8e-177	0.284978	0.996	0.854	4.28e-175	LEC	FN1
NAV1.8	1.89e-177	-0.842899	0.29	0.593	4.5e-175	LEC	NAV1
FNDC1.8	1.54e-176	0.636052	0.432	0.182	3.66e-174	LEC	FNDC1
PCDH7.8	2.95e-176	-0.644601	0.458	0.738	7.01e-174	LEC	PCDH7
PPM1K.1	4.9e-175	-0.600533	0.265	0.608	1.17e-172	LEC	PPM1K
TBX18.8	2.27e-172	1.0842	0.542	0.287	5.4e-170	LEC	TBX18
SOX9.7	1.22e-165	0.558183	0.907	0.756	2.91e-163	LEC	SOX9
ARHGAP18.1	1.05e-158	0.417979	0.37	0.154	2.51e-156	LEC	ARHGAP18
FGF12.7	7.35e-157	-0.552976	0.144	0.462	1.75e-154	LEC	FGF12
DHRS3.7	1.97e-144	0.740184	0.829	0.687	4.69e-142	LEC	DHRS3
ADAMTS8.5	1.07e-136	-0.703835	0.147	0.44	2.55e-134	LEC	ADAMTS8
MPZ.5	5.28e-132	0.692367	0.72	0.569	1.26e-129	LEC	MPZ
GJA5.7	5.81e-132	-0.869908	0.286	0.555	1.38e-129	LEC	GJA5
TNNT1.3	2.87e-125	0.502734	0.887	0.77	6.82e-123	LEC	TNNT1
KPNA2.7	7.56e-120	0.389016	0.791	0.632	1.8e-117	LEC	KPNA2
SLC1A3.3	2.03e-117	-0.540486	0.107	0.366	4.84e-115	LEC	SLC1A3
ADM.5	1.06e-115	0.638735	0.47	0.262	2.52e-113	LEC	ADM
RASL11B.2	1.48e-109	-0.437661	0.175	0.44	3.52e-107	LEC	RASL11B
KLF4	1.36e-101	0.27666	0.219	0.082	3.25e-99	LEC	KLF4
BMP2.5	1.45e-98	0.325404	0.339	0.163	3.45e-96	LEC	BMP2
PRSS35.7	2.59e-97	-0.616163	0.725	0.84	6.15e-95	LEC	PRSS35
TNFRSF12A.3	3.62e-97	-0.432383	0.096	0.325	8.62e-95	LEC	TNFRSF12A
RAMP1.5	5.04e-94	-0.339593	0.056	0.272	1.2e-91	LEC	RAMP1
PLK2.5	1.38e-93	0.451129	0.706	0.549	3.28e-91	LEC	PLK2
COL14A1.8	1.71e-92	0.393011	0.534	0.326	4.06e-90	LEC	COL14A1
TSHZ2.1	1.46e-91	0.301515	0.271	0.122	3.48e-89	LEC	TSHZ2
HAND1.6	4.2e-91	-0.39582	0.082	0.298	1e-88	LEC	HAND1
LUM.6	5.49e-90	0.339651	0.388	0.206	1.31e-87	LEC	LUM
ADGRL2.1	5.47e-88	-0.374249	0.187	0.428	1.3e-85	LEC	ADGRL2
ITLN1.5	1.36e-86	0.252307	0.285	0.133	3.24e-84	LEC	ITLN1
ETV1.4	4.08e-83	-0.361813	0.246	0.486	9.71e-81	LEC	ETV1
AGT.3	2.88e-81	-0.370004	0.228	0.464	6.86e-79	LEC	AGT
CPE.7	6e-68	0.293883	0.4	0.236	1.43e-65	LEC	CPE
BAMBI.2	9.51e-66	-0.343552	0.344	0.569	2.26e-63	LEC	BAMBI
IRX2.6	2.34e-65	-0.416841	0.093	0.268	5.58e-63	LEC	IRX2
F13A1.2	1.09e-54	0.281971	0.202	0.097	2.6e-52	LEC	F13A1
EDNRA.2	4.4e-54	-0.271213	0.325	0.532	1.05e-51	LEC	EDNRA
MEF2C	2.89e-53	0.280217	0.345	0.212	6.87e-51	LEC	MEF2C
TPBG.4	2.83e-51	0.391264	0.417	0.282	6.73e-49	LEC	TPBG
MYH6.7	4.56e-48	-1.65992	0.845	0.935	1.09e-45	LEC	MYH6
XPO4.2	1.36e-46	-0.273718	0.215	0.38	3.24e-44	LEC	XPO4
ADGRL1.5	3.29e-42	0.295917	0.562	0.449	7.82e-40	LEC	ADGRL1
FILIP1L.2	4.53e-40	0.27057	0.392	0.269	1.08e-37	LEC	FILIP1L
COL15A1.7	1.77e-39	-0.844262	0.318	0.45	4.22e-37	LEC	COL15A1
FRZB.1	5.79e-38	0.309121	0.32	0.214	1.38e-35	LEC	FRZB
PGF	7.83e-38	0.287562	0.346	0.233	1.86e-35	LEC	PGF
IRX1.5	4.46e-34	-0.348754	0.085	0.195	1.06e-31	LEC	IRX1
KIF20A.4	4.13e-29	-0.326011	0.211	0.338	9.82e-27	LEC	KIF20A
PAM.7	8.44e-22	-0.731205	0.853	0.879	2.01e-19	LEC	PAM
TBX3.6	1.49e-21	-0.306795	0.168	0.261	3.55e-19	LEC	TBX3
MECOM.6	4.06e-16	-0.263331	0.204	0.284	9.65e-14	LEC	MECOM
CGNL1.5	1.45e-14	-0.388791	0.801	0.825	3.44e-12	LEC	CGNL1
COLEC11.7	3.41e-12	-0.254271	0.153	0.215	8.12e-10	LEC	COLEC11
IRX3.8	3.8e-12	-0.353034	0.496	0.559	9.04e-10	LEC	IRX3
MPZ.6	0	2.96281	0.954	0.568	0	Neural crest-like	MPZ
TBX3.7	0	1.70848	0.744	0.258	0	Neural crest-like	TBX3
MOXD1.2	0	1.67061	0.656	0.098	0	Neural crest-like	MOXD1
TRPM3.5	0	1.63779	0.76	0.239	0	Neural crest-like	TRPM3
GAS7.4	0	1.56654	0.756	0.276	0	Neural crest-like	GAS7
OAF.8	0	1.52967	0.758	0.286	0	Neural crest-like	OAF
MCAM.8	0	1.35306	0.99	0.863	0	Neural crest-like	MCAM
FLRT1.1	0	1.30482	0.636	0.116	0	Neural crest-like	FLRT1
NRXN1.1	0	1.28337	0.686	0.18	0	Neural crest-like	NRXN1
NOTCH1.8	0	1.22213	0.895	0.544	0	Neural crest-like	NOTCH1
COL2A1.7	0	1.17509	0.87	0.466	0	Neural crest-like	COL2A1
ISL1.1	0	1.12787	0.267	0.042	0	Neural crest-like	ISL1
ASCL1.1	0	0.804431	0.301	0.059	0	Neural crest-like	ASCL1
COL9A2.4	0	0.757039	0.503	0.129	0	Neural crest-like	COL9A2
TTN.9	0	-1.68163	0.896	0.966	0	Neural crest-like	TTN
TENM3.2	1.41e-305	0.757222	0.459	0.132	3.36e-303	Neural crest-like	TENM3
RBP1.6	5.81e-291	1.21971	0.721	0.38	1.38e-288	Neural crest-like	RBP1
SLITRK6	1.8e-290	1.26715	0.576	0.231	4.29e-288	Neural crest-like	SLITRK6
DPYSL3.8	1.77e-286	1.37339	0.885	0.62	4.2e-284	Neural crest-like	DPYSL3
DES.9	2.81e-272	-1.06897	0.983	0.992	6.68e-270	Neural crest-like	DES
PRPH	5.18e-258	2.52782	0.331	0.085	1.23e-255	Neural crest-like	PRPH
MYH7.9	3.94e-245	-1.97786	0.892	0.897	9.39e-243	Neural crest-like	MYH7
RRAD.8	2.16e-242	-1.23759	0.7	0.879	5.15e-240	Neural crest-like	RRAD
FLRT3.1	1.18e-238	0.712469	0.435	0.143	2.81e-236	Neural crest-like	FLRT3
LBH.9	1.96e-220	-1.42606	0.871	0.882	4.67e-218	Neural crest-like	LBH
DLK1.8	5.32e-220	1.27737	0.528	0.2	1.27e-217	Neural crest-like	DLK1
RYR2.7	1.96e-214	-0.9222	0.59	0.834	4.66e-212	Neural crest-like	RYR2
CASQ2.9	6.53e-213	-0.962978	0.739	0.887	1.55e-210	Neural crest-like	CASQ2
POSTN.8	5.4e-206	0.466731	0.968	0.692	1.29e-203	Neural crest-like	POSTN
NPR3.4	4.74e-191	0.663606	0.433	0.153	1.13e-188	Neural crest-like	NPR3
NR2F2.9	1.15e-185	0.853934	0.896	0.666	2.73e-183	Neural crest-like	NR2F2
NKX2-5.7	5.1e-174	-0.792718	0.47	0.763	1.21e-171	Neural crest-like	NKX2-5
JAG1.5	2.47e-168	0.987304	0.663	0.39	5.87e-166	Neural crest-like	JAG1
CKMT2.9	4.47e-167	-0.909193	0.412	0.706	1.06e-164	Neural crest-like	CKMT2
IRX4.8	9.07e-167	-0.959057	0.119	0.505	2.16e-164	Neural crest-like	IRX4
SCN7A.8	1.39e-161	0.551181	0.497	0.205	3.31e-159	Neural crest-like	SCN7A
COTL1.8	9.05e-160	0.678578	0.572	0.283	2.15e-157	Neural crest-like	COTL1
GJA1.8	2.08e-153	-1.11016	0.536	0.746	4.95e-151	Neural crest-like	GJA1
COL14A1.9	3.27e-146	0.684442	0.619	0.326	7.79e-144	Neural crest-like	COL14A1
NEFL	1e-145	1.851	0.273	0.087	2.38e-143	Neural crest-like	NEFL
SEMA6D.2	4.79e-145	0.778718	0.581	0.335	1.14e-142	Neural crest-like	SEMA6D
FBLN5.8	1.49e-144	0.500214	0.635	0.335	3.54e-142	Neural crest-like	FBLN5
PPP1R12B.8	3.41e-143	-0.757137	0.692	0.847	8.1e-141	Neural crest-like	PPP1R12B
IGFBP5.7	2.64e-133	0.611854	0.968	0.856	6.28e-131	Neural crest-like	IGFBP5
LMOD3.8	7.02e-133	-0.62781	0.181	0.536	1.67e-130	Neural crest-like	LMOD3
PLN.7	4.95e-126	-0.686674	0.622	0.804	1.18e-123	Neural crest-like	PLN
CACNA1C.7	4.73e-123	-0.594062	0.143	0.488	1.13e-120	Neural crest-like	CACNA1C
CD9.2	1.14e-122	0.474985	0.36	0.142	2.71e-120	Neural crest-like	CD9
FBLN2.8	1.8e-121	0.434089	0.698	0.399	4.28e-119	Neural crest-like	FBLN2
FGF12.8	1.72e-117	-0.562594	0.132	0.461	4.09e-115	Neural crest-like	FGF12
KCNH2.7	1.65e-113	-0.619326	0.576	0.777	3.94e-111	Neural crest-like	KCNH2
DCN.9	6.15e-110	0.427711	0.818	0.583	1.46e-107	Neural crest-like	DCN
HEY2.9	2.58e-109	-0.778428	0.162	0.467	6.15e-107	Neural crest-like	HEY2
TECRL.6	9.08e-106	-0.741776	0.413	0.661	2.16e-103	Neural crest-like	TECRL
PIEZO2.7	2.08e-94	0.325873	0.386	0.169	4.96e-92	Neural crest-like	PIEZO2
CNN1.5	5.58e-91	-0.558919	0.534	0.748	1.33e-88	Neural crest-like	CNN1
SOX9.8	8.28e-91	0.482427	0.894	0.757	1.97e-88	Neural crest-like	SOX9
SLC1A3.4	3.73e-89	-0.535278	0.093	0.365	8.88e-87	Neural crest-like	SLC1A3
EGR1.5	2.67e-85	0.655721	0.421	0.22	6.34e-83	Neural crest-like	EGR1
HCN4.8	6.18e-85	-0.635088	0.346	0.605	1.47e-82	Neural crest-like	HCN4
NAV1.9	2.06e-81	-0.674555	0.364	0.592	4.91e-79	Neural crest-like	NAV1
ETV1.5	1.05e-80	-0.415093	0.199	0.485	2.49e-78	Neural crest-like	ETV1
PRSS35.8	1.13e-77	-0.64901	0.734	0.84	2.69e-75	Neural crest-like	PRSS35
TBX5.8	1e-69	-0.797849	0.44	0.638	2.39e-67	Neural crest-like	TBX5
ELAVL2.1	1.98e-68	0.362518	0.17	0.06	4.71e-66	Neural crest-like	ELAVL2
MCM7.3	1.19e-66	0.475989	0.905	0.811	2.82e-64	Neural crest-like	MCM7
PROX1.7	1.9e-66	-0.380734	0.131	0.368	4.53e-64	Neural crest-like	PROX1
CAV1.5	7.69e-66	-0.410768	0.168	0.412	1.83e-63	Neural crest-like	CAV1
HAND1.7	5.53e-64	-0.361575	0.079	0.298	1.32e-61	Neural crest-like	HAND1
IGFBP4.8	1.52e-61	0.266897	0.921	0.732	3.61e-59	Neural crest-like	IGFBP4
ADGRL1.6	1.99e-57	0.593835	0.573	0.449	4.73e-55	Neural crest-like	ADGRL1
TNNT1.4	6.71e-57	0.504186	0.84	0.771	1.6e-54	Neural crest-like	TNNT1
FZD1.8	2.54e-53	-0.532588	0.715	0.775	6.05e-51	Neural crest-like	FZD1
IRX3.9	5.74e-51	-0.654614	0.369	0.56	1.37e-48	Neural crest-like	IRX3
BAMBI.3	1.5e-49	-0.333951	0.331	0.569	3.56e-47	Neural crest-like	BAMBI
RAMP1.6	6.21e-49	-0.28152	0.088	0.271	1.48e-46	Neural crest-like	RAMP1
RASL11B.3	2.04e-45	-0.307016	0.229	0.439	4.86e-43	Neural crest-like	RASL11B
GJA5.8	2.43e-45	-0.652373	0.386	0.554	5.79e-43	Neural crest-like	GJA5
TENM4.2	3.53e-45	0.511344	0.319	0.191	8.41e-43	Neural crest-like	TENM4
ABCC9.5	2.66e-41	-0.287743	0.124	0.301	6.33e-39	Neural crest-like	ABCC9
NRP2.7	1.89e-40	0.317692	0.467	0.32	4.5e-38	Neural crest-like	NRP2
CGNL1.6	2.47e-39	-0.546149	0.758	0.825	5.88e-37	Neural crest-like	CGNL1
SCN5A.9	2.64e-39	-0.497579	0.526	0.648	6.27e-37	Neural crest-like	SCN5A
IRX1.6	4.05e-39	-0.404454	0.052	0.195	9.64e-37	Neural crest-like	IRX1
XPO4.3	3.7e-38	-0.27814	0.197	0.379	8.8e-36	Neural crest-like	XPO4
AGT.4	7.78e-36	-0.251474	0.264	0.464	1.85e-33	Neural crest-like	AGT
IRX2.7	1.16e-35	-0.368251	0.115	0.267	2.75e-33	Neural crest-like	IRX2
VCAN.7	7.64e-33	0.303694	0.682	0.579	1.82e-30	Neural crest-like	VCAN
CD34.8	1.45e-30	-0.80269	0.35	0.479	3.46e-28	Neural crest-like	CD34
MAZ.4	9.99e-30	0.257988	0.976	0.943	2.38e-27	Neural crest-like	MAZ
NSG1.3	1.49e-28	0.607547	0.234	0.14	3.54e-26	Neural crest-like	NSG1
NOS3.8	2.1e-27	-0.324879	0.048	0.156	5e-25	Neural crest-like	NOS3
PECAM1.3	4.46e-27	-0.272017	0.171	0.312	1.06e-24	Neural crest-like	PECAM1
KLF2.7	2.91e-23	-0.451962	0.209	0.34	6.92e-21	Neural crest-like	KLF2
TMEM176B.1	9.86e-21	0.258195	0.311	0.223	2.35e-18	Neural crest-like	TMEM176B
INA	8.69e-19	0.439668	0.401	0.337	2.07e-16	Neural crest-like	INA
ADGRL3	4.35e-17	0.256898	0.333	0.256	1.04e-14	Neural crest-like	ADGRL3
COLEC11.8	5.52e-17	-0.299126	0.122	0.215	1.31e-14	Neural crest-like	COLEC11
DHRS3.8	1.79e-15	0.42142	0.713	0.688	4.26e-13	Neural crest-like	DHRS3
HAND2.9	3.14e-14	0.319539	0.915	0.952	7.47e-12	Neural crest-like	HAND2
MKI67.4	3.26e-11	0.358247	0.581	0.547	7.77e-09	Neural crest-like	MKI67
UHRF1.7	1.46e-08	0.352527	0.467	0.45	3.47e-06	Neural crest-like	UHRF1
MYBL2.4	2.37e-05	0.282854	0.481	0.481	0.00564497	Neural crest-like	MYBL2
ECE1.9	0.000553062	-0.308904	0.527	0.583	0.131629	Neural crest-like	ECE1
PDGFRB.8	0	3.10698	0.997	0.328	0	Pericyte	PDGFRB
MCAM.9	0	1.44465	0.994	0.861	0	Pericyte	MCAM
RGS5.2	0	1.41661	0.847	0.317	0	Pericyte	RGS5
ABCC9.6	0	1.17996	0.793	0.29	0	Pericyte	ABCC9
NR2F2.10	0	1.16355	0.974	0.66	0	Pericyte	NR2F2
KCNJ8	0	1.10225	0.762	0.29	0	Pericyte	KCNJ8
NOTCH1.9	0	0.978325	0.929	0.538	0	Pericyte	NOTCH1
COL15A1.8	0	0.845672	0.781	0.442	0	Pericyte	COL15A1
FN1.9	0	0.843954	1	0.852	0	Pericyte	FN1
PIEZO2.8	0	0.831068	0.631	0.16	0	Pericyte	PIEZO2
PGF.1	0	0.814518	0.615	0.226	0	Pericyte	PGF
SEMA6D.3	0	0.750749	0.695	0.328	0	Pericyte	SEMA6D
CPE.8	0	0.625209	0.571	0.23	0	Pericyte	CPE
CD34.9	0	0.615993	0.777	0.472	0	Pericyte	CD34
FOXS1	0	0.56941	0.576	0.259	0	Pericyte	FOXS1
COLEC11.9	0	0.562401	0.555	0.207	0	Pericyte	COLEC11
IGFBP4.9	0	0.495379	0.946	0.728	0	Pericyte	IGFBP4
EDNRA.3	0	0.478051	0.752	0.526	0	Pericyte	EDNRA
FAM213A.6	0	0.436676	0.753	0.567	0	Pericyte	FAM213A
MSC.5	0	0.421961	0.48	0.195	0	Pericyte	MSC
RBP1.7	0	0.3893	0.609	0.377	0	Pericyte	RBP1
ECE1.10	0	0.337322	0.83	0.577	0	Pericyte	ECE1
HCN4.9	0	-0.694648	0.379	0.608	0	Pericyte	HCN4
TTN.10	0	-0.740256	0.985	0.966	0	Pericyte	TTN
TBX5.9	0	-1.01882	0.355	0.643	0	Pericyte	TBX5
POSTN.9	0	-1.68266	0.475	0.698	0	Pericyte	POSTN
MYH6.8	0	-2.80481	0.824	0.937	0	Pericyte	MYH6
EGR1.6	7.25e-289	0.626345	0.409	0.217	1.73e-286	Pericyte	EGR1
CLDN5.1	1.42e-287	0.27194	0.283	0.121	3.38e-285	Pericyte	CLDN5
PAM.8	2.73e-281	-1.0874	0.812	0.881	6.49e-279	Pericyte	PAM
TECRL.7	1.63e-279	-0.614332	0.477	0.664	3.87e-277	Pericyte	TECRL
FBLN2.9	5.3e-277	-1.15292	0.193	0.405	1.26e-274	Pericyte	FBLN2
HEY2.10	7.42e-275	0.316896	0.717	0.46	1.77e-272	Pericyte	HEY2
MEF2C.1	5.53e-269	0.311138	0.397	0.209	1.32e-266	Pericyte	MEF2C
OAF.9	5.89e-268	0.273976	0.508	0.284	1.4e-265	Pericyte	OAF
ARHGAP18.2	1.17e-266	0.260902	0.324	0.152	2.79e-264	Pericyte	ARHGAP18
HEY1	5.08e-263	0.309598	0.371	0.19	1.21e-260	Pericyte	HEY1
ARHGAP29.4	8.19e-249	0.298545	0.433	0.241	1.95e-246	Pericyte	ARHGAP29
COL2A1.8	1.77e-240	-1.28142	0.284	0.472	4.22e-238	Pericyte	COL2A1
MAZ.5	5.07e-233	0.286646	0.979	0.943	1.21e-230	Pericyte	MAZ
SCN5A.10	3.36e-211	-0.555237	0.493	0.651	7.99e-209	Pericyte	SCN5A
AGT.5	1.72e-206	0.416167	0.618	0.459	4.09e-204	Pericyte	AGT
MCM7.4	1.51e-204	0.326087	0.903	0.809	3.59e-202	Pericyte	MCM7
CAV1.6	2.44e-201	0.343984	0.581	0.407	5.8e-199	Pericyte	CAV1
VCAN.8	1.14e-194	-0.627162	0.423	0.583	2.72e-192	Pericyte	VCAN
UHRF1.8	4.14e-187	0.381483	0.618	0.446	9.85e-185	Pericyte	UHRF1
HAND2.10	1.35e-185	-0.392128	0.936	0.952	3.22e-183	Pericyte	HAND2
OSR1.7	1.16e-183	-0.846152	0.121	0.286	2.76e-181	Pericyte	OSR1
TNNT1.5	3.15e-175	-0.426389	0.652	0.774	7.5e-173	Pericyte	TNNT1
KCNH2.8	1.62e-160	-0.367971	0.684	0.778	3.85e-158	Pericyte	KCNH2
SFRP1.5	4.63e-141	-0.419553	0.561	0.681	1.1e-138	Pericyte	SFRP1
RYR2.8	1.07e-140	-0.352599	0.764	0.834	2.54e-138	Pericyte	RYR2
FMOD.8	5.15e-136	-0.549196	0.089	0.222	1.23e-133	Pericyte	FMOD
PCNA.4	1.63e-134	0.282652	0.603	0.455	3.89e-132	Pericyte	PCNA
INHBA.5	5.21e-133	-0.507859	0.276	0.42	1.24e-130	Pericyte	INHBA
TRPM3.6	1.44e-131	-0.349913	0.108	0.244	3.43e-129	Pericyte	TRPM3
PDLIM3.6	2.75e-125	-0.462314	0.238	0.379	6.54e-123	Pericyte	PDLIM3
ADAMTS8.6	2.36e-113	-0.488365	0.317	0.44	5.62e-111	Pericyte	ADAMTS8
NR2F1.8	2.21e-111	-0.701556	0.167	0.283	5.26e-109	Pericyte	NR2F1
GJA5.9	2.76e-111	-0.526853	0.441	0.556	6.57e-109	Pericyte	GJA5
DKK3.4	1.83e-101	-0.488612	0.92	0.928	4.35e-99	Pericyte	DKK3
CRABP2.7	1.9e-98	-0.511301	0.211	0.325	4.53e-96	Pericyte	CRABP2
PPP1R12B.9	3.2e-98	-0.32766	0.799	0.847	7.62e-96	Pericyte	PPP1R12B
MKI67.5	2.58e-97	0.370932	0.658	0.545	6.15e-95	Pericyte	MKI67
PPM1K.2	4.41e-95	-0.284569	0.498	0.608	1.05e-92	Pericyte	PPM1K
RASL11B.4	1.48e-90	-0.262672	0.32	0.441	3.53e-88	Pericyte	RASL11B
CGNL1.7	2.03e-88	-0.494624	0.788	0.825	4.82e-86	Pericyte	CGNL1
RABGAP1L.4	5.05e-72	-0.266009	0.418	0.515	1.2e-69	Pericyte	RABGAP1L
FLRT2.9	9.34e-70	-0.442207	0.286	0.379	2.22e-67	Pericyte	FLRT2
IRX3.10	2.08e-69	-0.492641	0.489	0.56	4.95e-67	Pericyte	IRX3
NPR3.5	9.2e-59	-0.268562	0.079	0.156	2.19e-56	Pericyte	NPR3
SMOC1.4	2.92e-43	-0.253192	0.049	0.105	6.96e-41	Pericyte	SMOC1
COL9A2.5	4.04e-43	-0.281713	0.072	0.132	9.6e-41	Pericyte	COL9A2
PENK.4	7.63e-37	-0.367104	0.063	0.116	1.82e-34	Pericyte	PENK
FBLN5.9	7.96e-35	-0.698324	0.282	0.338	1.9e-32	Pericyte	FBLN5
FNDC1.9	7.01e-31	-0.557618	0.133	0.185	1.67e-28	Pericyte	FNDC1
ITLN1.6	2.79e-19	-0.370763	0.095	0.135	6.64e-17	Pericyte	ITLN1
TCF21.8	2.12e-06	-0.552681	0.537	0.53	0.000503916	Pericyte	TCF21
MKI67.6	0	1.61012	0.955	0.518	0	Proliferating vCM	MKI67
KIF20A.5	0	1.59126	0.812	0.303	0	Proliferating vCM	KIF20A
KPNA2.8	0	1.53937	0.908	0.613	0	Proliferating vCM	KPNA2
PLK1.3	0	1.45555	0.76	0.313	0	Proliferating vCM	PLK1
TOP2A.3	0	1.38102	0.912	0.49	0	Proliferating vCM	TOP2A
PTTG1.1	0	0.989579	0.781	0.383	0	Proliferating vCM	PTTG1
ARL6IP1.1	0	0.9377	0.765	0.429	0	Proliferating vCM	ARL6IP1
RRM2.1	0	0.835914	0.724	0.343	0	Proliferating vCM	RRM2
MYBL2.5	0	0.779096	0.8	0.458	0	Proliferating vCM	MYBL2
MYH7.10	0	0.768028	1	0.889	0	Proliferating vCM	MYH7
PCNA.5	0	0.65403	0.669	0.442	0	Proliferating vCM	PCNA
CKMT2.10	0	0.64565	0.941	0.688	0	Proliferating vCM	CKMT2
HEY2.11	0	0.639317	0.798	0.441	0	Proliferating vCM	HEY2
IRX4.9	0	0.582623	0.843	0.478	0	Proliferating vCM	IRX4
FZD1.9	0	0.557825	0.962	0.76	0	Proliferating vCM	FZD1
LBH.10	0	0.525379	0.999	0.873	0	Proliferating vCM	LBH
MAZ.6	0	0.513236	0.989	0.94	0	Proliferating vCM	MAZ
CASQ2.10	0	0.490367	0.985	0.879	0	Proliferating vCM	CASQ2
NKX2-5.8	0	0.474826	0.93	0.749	0	Proliferating vCM	NKX2-5
HAND1.8	0	0.473896	0.573	0.276	0	Proliferating vCM	HAND1
KCNH2.9	0	0.390863	0.939	0.764	0	Proliferating vCM	KCNH2
GJA1.9	0	0.384706	0.922	0.732	0	Proliferating vCM	GJA1
CDT1.3	0	0.378949	0.652	0.431	0	Proliferating vCM	CDT1
RRAD.9	0	0.375247	0.975	0.871	0	Proliferating vCM	RRAD
NAV1.10	0	0.36618	0.82	0.574	0	Proliferating vCM	NAV1
MCM7.5	0	0.363223	0.873	0.807	0	Proliferating vCM	MCM7
PPP1R12B.10	0	0.358943	0.951	0.839	0	Proliferating vCM	PPP1R12B
SLC1A3.5	0	0.348842	0.585	0.348	0	Proliferating vCM	SLC1A3
UHRF1.9	0	0.34875	0.64	0.436	0	Proliferating vCM	UHRF1
CNN1.6	0	0.34597	0.884	0.737	0	Proliferating vCM	CNN1
HAND2.11	0	0.307603	0.992	0.949	0	Proliferating vCM	HAND2
FAM213A.7	0	0.290056	0.752	0.558	0	Proliferating vCM	FAM213A
LMOD3.9	0	0.28868	0.732	0.519	0	Proliferating vCM	LMOD3
FGF12.9	0	0.282266	0.661	0.445	0	Proliferating vCM	FGF12
PCDH7.9	0	0.273954	0.887	0.725	0	Proliferating vCM	PCDH7
PROX1.8	0	0.272197	0.564	0.352	0	Proliferating vCM	PROX1
TRPM3.7	0	-0.367667	0.114	0.251	0	Proliferating vCM	TRPM3
PIEZO2.9	0	-0.401518	0.06	0.178	0	Proliferating vCM	PIEZO2
FOXC1.5	0	-0.4025	0.09	0.206	0	Proliferating vCM	FOXC1
MECOM.7	0	-0.453872	0.152	0.294	0	Proliferating vCM	MECOM
NRP2.8	0	-0.486999	0.19	0.331	0	Proliferating vCM	NRP2
ADGRL1.7	0	-0.504701	0.259	0.464	0	Proliferating vCM	ADGRL1
SOX9.9	0	-0.508359	0.647	0.765	0	Proliferating vCM	SOX9
PLK2.6	0	-0.529905	0.409	0.56	0	Proliferating vCM	PLK2
PDLIM3.7	0	-0.534866	0.239	0.386	0	Proliferating vCM	PDLIM3
PRSS35.9	0	-0.535186	0.787	0.843	0	Proliferating vCM	PRSS35
CGNL1.8	0	-0.556604	0.779	0.828	0	Proliferating vCM	CGNL1
DPYSL3.9	0	-0.628823	0.526	0.629	0	Proliferating vCM	DPYSL3
FMOD.9	0	-0.638618	0.053	0.231	0	Proliferating vCM	FMOD
COL14A1.10	0	-0.658042	0.167	0.34	0	Proliferating vCM	COL14A1
DKK3.5	0	-0.691815	0.904	0.929	0	Proliferating vCM	DKK3
FNDC1.10	0	-0.72509	0.073	0.192	0	Proliferating vCM	FNDC1
OSR1.8	0	-0.781213	0.165	0.291	0	Proliferating vCM	OSR1
IGFBP5.8	0	-0.822441	0.825	0.859	0	Proliferating vCM	IGFBP5
JAG1.6	0	-0.824124	0.14	0.41	0	Proliferating vCM	JAG1
MAF.8	0	-0.827805	0.133	0.348	0	Proliferating vCM	MAF
NR2F1.9	0	-0.903648	0.075	0.296	0	Proliferating vCM	NR2F1
IGFBP4.10	0	-0.949675	0.581	0.744	0	Proliferating vCM	IGFBP4
TCF21.9	0	-1.01524	0.411	0.539	0	Proliferating vCM	TCF21
CXCL12.6	0	-1.0234	0.266	0.541	0	Proliferating vCM	CXCL12
FBLN5.10	0	-1.05976	0.161	0.35	0	Proliferating vCM	FBLN5
PDGFRB.9	0	-1.07163	0.137	0.358	0	Proliferating vCM	PDGFRB
DCN.10	0	-1.07172	0.456	0.594	0	Proliferating vCM	DCN
CD34.10	0	-1.09766	0.291	0.492	0	Proliferating vCM	CD34
NR2F2.11	0	-1.10539	0.411	0.686	0	Proliferating vCM	NR2F2
NOTCH1.10	0	-1.10624	0.349	0.561	0	Proliferating vCM	NOTCH1
FBLN2.10	0	-1.34509	0.123	0.421	0	Proliferating vCM	FBLN2
POSTN.10	0	-1.96559	0.403	0.715	0	Proliferating vCM	POSTN
FN1.10	0	-2.01909	0.702	0.867	0	Proliferating vCM	FN1
MYH6.9	0	-2.39521	0.946	0.934	0	Proliferating vCM	MYH6
GJA5.10	4.19e-306	-0.603064	0.475	0.559	9.97e-304	Proliferating vCM	GJA5
TBX18.9	2.33e-299	-0.621392	0.183	0.297	5.54e-297	Proliferating vCM	TBX18
INHBA.6	1.43e-293	-0.495753	0.318	0.425	3.41e-291	Proliferating vCM	INHBA
NOS3.9	3.73e-292	-0.343905	0.063	0.162	8.88e-290	Proliferating vCM	NOS3
SPON2.8	1.85e-258	-0.338716	0.109	0.208	4.4e-256	Proliferating vCM	SPON2
PDGFRA.7	4.55e-253	-0.38889	0.192	0.291	1.08e-250	Proliferating vCM	PDGFRA
COLEC11.10	8.68e-245	-0.371381	0.123	0.221	2.07e-242	Proliferating vCM	COLEC11
COL15A1.9	8.46e-240	-0.909766	0.376	0.454	2.01e-237	Proliferating vCM	COL15A1
KLF2.8	5.02e-236	-0.5547	0.255	0.346	1.19e-233	Proliferating vCM	KLF2
MPZ.7	4.48e-221	-0.378467	0.49	0.576	1.07e-218	Proliferating vCM	MPZ
COL9A2.6	3.2e-202	-0.32243	0.06	0.136	7.61e-200	Proliferating vCM	COL9A2
FLRT2.10	1.24e-182	-0.471201	0.311	0.382	2.96e-180	Proliferating vCM	FLRT2
ECE1.11	2.09e-180	-0.563484	0.548	0.585	4.99e-178	Proliferating vCM	ECE1
CRABP2.8	8.65e-169	-0.479322	0.256	0.327	2.06e-166	Proliferating vCM	CRABP2
OAF.10	3.96e-162	-0.312041	0.218	0.294	9.43e-160	Proliferating vCM	OAF
MSC.6	4.85e-161	-0.266164	0.129	0.206	1.16e-158	Proliferating vCM	MSC
EGR1.7	2.11e-159	-0.436318	0.148	0.226	5.02e-157	Proliferating vCM	EGR1
HHIP.7	3.88e-159	-0.318096	0.107	0.181	9.23e-157	Proliferating vCM	HHIP
COL26A1.5	1.06e-149	-0.258649	0.072	0.138	2.52e-147	Proliferating vCM	COL26A1
SMOC1.5	1.2e-148	-0.268221	0.048	0.108	2.86e-146	Proliferating vCM	SMOC1
TNC.6	4.52e-143	-0.431287	0.206	0.278	1.08e-140	Proliferating vCM	TNC
ALDH1A2.6	1.33e-139	-0.341669	0.182	0.254	3.17e-137	Proliferating vCM	ALDH1A2
MYH11.4	2.8e-139	-0.613974	0.046	0.103	6.67e-137	Proliferating vCM	MYH11
NPR3.6	4.02e-132	-0.264441	0.095	0.159	9.57e-130	Proliferating vCM	NPR3
TBX3.8	5.14e-129	-0.324839	0.197	0.265	1.22e-126	Proliferating vCM	TBX3
CPE.9	3.67e-128	-0.286211	0.176	0.242	8.74e-126	Proliferating vCM	CPE
COTL1.9	3.75e-127	-0.282649	0.223	0.289	8.93e-125	Proliferating vCM	COTL1
PENK.5	7.87e-126	-0.389978	0.062	0.118	1.87e-123	Proliferating vCM	PENK
TBX5.10	5.71e-125	-0.564364	0.633	0.637	1.36e-122	Proliferating vCM	TBX5
DLK1.9	7.32e-122	-0.526562	0.144	0.206	1.74e-119	Proliferating vCM	DLK1
APOE.6	3.3e-103	-0.540424	0.62	0.64	7.84e-101	Proliferating vCM	APOE
LUM.7	1.35e-102	-0.254218	0.153	0.212	3.22e-100	Proliferating vCM	LUM
SCN7A.9	3.03e-102	-0.357592	0.155	0.21	7.22e-100	Proliferating vCM	SCN7A
VCAN.9	7.17e-92	-0.423962	0.571	0.58	1.71e-89	Proliferating vCM	VCAN
SULF1.8	1.06e-71	-0.353181	0.253	0.295	2.53e-69	Proliferating vCM	SULF1
COL2A1.9	3.64e-47	-0.941131	0.472	0.467	8.66e-45	Proliferating vCM	COL2A1
MCAM.10	5e-29	-0.353817	0.886	0.862	1.19e-26	Proliferating vCM	MCAM
PAM.9	1.88e-20	-0.744321	0.915	0.877	4.47e-18	Proliferating vCM	PAM
ITLN1.7	3.35e-05	-0.348529	0.127	0.135	0.00796979	Proliferating vCM	ITLN1
IRX3.11	0	1.69803	0.991	0.529	0	Trabecular vCM-LV	IRX3
SCN5A.11	0	1.09353	0.969	0.626	0	Trabecular vCM-LV	SCN5A
IRX4.10	0	0.938623	0.913	0.475	0	Trabecular vCM-LV	IRX4
MYH7.11	0	0.839913	1	0.89	0	Trabecular vCM-LV	MYH7
GJA1.10	0	0.763405	0.97	0.73	0	Trabecular vCM-LV	GJA1
RRAD.10	0	0.68619	0.988	0.87	0	Trabecular vCM-LV	RRAD
LBH.11	0	0.631272	0.999	0.874	0	Trabecular vCM-LV	LBH
CASQ2.11	0	0.585742	0.987	0.879	0	Trabecular vCM-LV	CASQ2
PPP1R12B.11	0	0.564971	0.973	0.838	0	Trabecular vCM-LV	PPP1R12B
KCNH2.10	0	0.511427	0.944	0.764	0	Trabecular vCM-LV	KCNH2
NKX2-5.9	0	0.49543	0.918	0.751	0	Trabecular vCM-LV	NKX2-5
HAND1.9	0	0.476419	0.604	0.276	0	Trabecular vCM-LV	HAND1
SLC1A3.6	0	0.468239	0.663	0.344	0	Trabecular vCM-LV	SLC1A3
BRINP3.2	0	0.434938	0.462	0.163	0	Trabecular vCM-LV	BRINP3
NAV1.11	0	0.39983	0.843	0.574	0	Trabecular vCM-LV	NAV1
TECRL.8	0	0.391733	0.88	0.645	0	Trabecular vCM-LV	TECRL
TTN.11	0	0.380497	1	0.964	0	Trabecular vCM-LV	TTN
IRX2.8	0	0.37492	0.471	0.253	0	Trabecular vCM-LV	IRX2
RAMP1.7	0	0.30329	0.465	0.257	0	Trabecular vCM-LV	RAMP1
FZD1.10	0	0.301357	0.929	0.764	0	Trabecular vCM-LV	FZD1
HCN4.10	0	0.299268	0.803	0.59	0	Trabecular vCM-LV	HCN4
TNFRSF12A.4	0	0.297964	0.497	0.311	0	Trabecular vCM-LV	TNFRSF12A
GJA5.11	0	0.293161	0.789	0.537	0	Trabecular vCM-LV	GJA5
CACNA1C.8	0	0.289934	0.659	0.474	0	Trabecular vCM-LV	CACNA1C
RYR2.9	0	0.28847	0.936	0.825	0	Trabecular vCM-LV	RYR2
CKMT2.11	0	0.28724	0.877	0.693	0	Trabecular vCM-LV	CKMT2
DES.10	0	0.281777	1	0.992	0	Trabecular vCM-LV	DES
LMOD3.10	0	0.255875	0.705	0.522	0	Trabecular vCM-LV	LMOD3
CPE.10	0	-0.360233	0.121	0.245	0	Trabecular vCM-LV	CPE
ADGRL1.8	0	-0.367667	0.336	0.458	0	Trabecular vCM-LV	ADGRL1
GAS7.5	0	-0.377231	0.122	0.289	0	Trabecular vCM-LV	GAS7
TRPM3.8	0	-0.391121	0.095	0.251	0	Trabecular vCM-LV	TRPM3
OAF.11	0	-0.394345	0.163	0.297	0	Trabecular vCM-LV	OAF
PIEZO2.10	0	-0.423023	0.044	0.179	0	Trabecular vCM-LV	PIEZO2
MECOM.8	0	-0.442678	0.155	0.293	0	Trabecular vCM-LV	MECOM
RABGAP1L.5	0	-0.453319	0.334	0.525	0	Trabecular vCM-LV	RABGAP1L
RBP1.8	0	-0.517578	0.179	0.395	0	Trabecular vCM-LV	RBP1
NRP2.9	0	-0.542606	0.158	0.332	0	Trabecular vCM-LV	NRP2
HEY2.12	0	-0.543639	0.328	0.475	0	Trabecular vCM-LV	HEY2
JAG1.7	0	-0.562609	0.281	0.399	0	Trabecular vCM-LV	JAG1
FMOD.10	0	-0.596997	0.076	0.229	0	Trabecular vCM-LV	FMOD
PLK2.7	0	-0.601349	0.413	0.559	0	Trabecular vCM-LV	PLK2
DLK1.10	0	-0.630725	0.09	0.21	0	Trabecular vCM-LV	DLK1
ECE1.12	0	-0.632514	0.485	0.589	0	Trabecular vCM-LV	ECE1
KLF2.9	0	-0.636764	0.203	0.349	0	Trabecular vCM-LV	KLF2
SOX9.10	0	-0.711645	0.593	0.769	0	Trabecular vCM-LV	SOX9
TBX18.10	0	-0.74581	0.118	0.3	0	Trabecular vCM-LV	TBX18
DPYSL3.10	0	-0.782191	0.423	0.635	0	Trabecular vCM-LV	DPYSL3
FNDC1.11	0	-0.786007	0.039	0.194	0	Trabecular vCM-LV	FNDC1
MAF.9	0	-0.83873	0.116	0.348	0	Trabecular vCM-LV	MAF
NR2F1.10	0	-0.874282	0.088	0.293	0	Trabecular vCM-LV	NR2F1
NOTCH1.11	0	-0.974715	0.407	0.556	0	Trabecular vCM-LV	NOTCH1
NR2F2.12	0	-1.06341	0.426	0.683	0	Trabecular vCM-LV	NR2F2
PDGFRB.10	0	-1.10105	0.125	0.357	0	Trabecular vCM-LV	PDGFRB
FBLN5.11	0	-1.13718	0.118	0.352	0	Trabecular vCM-LV	FBLN5
PAM.10	0	-1.15262	0.793	0.885	0	Trabecular vCM-LV	PAM
FBLN2.11	0	-1.17355	0.192	0.415	0	Trabecular vCM-LV	FBLN2
CD34.11	0	-1.18962	0.249	0.494	0	Trabecular vCM-LV	CD34
COL15A1.10	0	-1.20462	0.252	0.462	0	Trabecular vCM-LV	COL15A1
DCN.11	0	-1.22136	0.373	0.598	0	Trabecular vCM-LV	DCN
IGFBP4.11	0	-1.35434	0.439	0.753	0	Trabecular vCM-LV	IGFBP4
COL2A1.10	0	-1.44924	0.22	0.485	0	Trabecular vCM-LV	COL2A1
POSTN.11	0	-1.62725	0.585	0.701	0	Trabecular vCM-LV	POSTN
FN1.11	0	-1.79843	0.732	0.864	0	Trabecular vCM-LV	FN1
MYH6.10	0	-2.26789	0.958	0.933	0	Trabecular vCM-LV	MYH6
DHRS3.9	1.4e-306	-0.379819	0.607	0.694	3.34e-304	Trabecular vCM-LV	DHRS3
HHIP.8	2.55e-301	-0.374972	0.073	0.183	6.07e-299	Trabecular vCM-LV	HHIP
SPON2.9	1.83e-286	-0.351538	0.098	0.208	4.36e-284	Trabecular vCM-LV	SPON2
PDGFRA.8	6.04e-281	-0.400503	0.179	0.291	1.44e-278	Trabecular vCM-LV	PDGFRA
LUM.8	8.92e-279	-0.328783	0.104	0.215	2.12e-276	Trabecular vCM-LV	LUM
NOS3.10	2.61e-256	-0.334995	0.065	0.161	6.22e-254	Trabecular vCM-LV	NOS3
TPBG.5	3.89e-233	-0.316823	0.185	0.289	9.26e-231	Trabecular vCM-LV	TPBG
PDLIM3.8	1.06e-223	-0.441379	0.287	0.382	2.51e-221	Trabecular vCM-LV	PDLIM3
TCF21.10	5.37e-216	-0.825828	0.461	0.535	1.28e-213	Trabecular vCM-LV	TCF21
FOXC1.6	9.25e-208	-0.353507	0.113	0.204	2.2e-205	Trabecular vCM-LV	FOXC1
COL9A2.7	1.87e-207	-0.325623	0.056	0.136	4.45e-205	Trabecular vCM-LV	COL9A2
COL14A1.11	1.87e-204	-0.508186	0.248	0.333	4.45e-202	Trabecular vCM-LV	COL14A1
FLRT2.11	2.22e-184	-0.469233	0.302	0.382	5.29e-182	Trabecular vCM-LV	FLRT2
PECAM1.4	2.39e-180	-0.281846	0.225	0.317	5.7e-178	Trabecular vCM-LV	PECAM1
COL26A1.6	1.65e-176	-0.270845	0.063	0.138	3.92e-174	Trabecular vCM-LV	COL26A1
ALDH1A2.7	3.36e-176	-0.362037	0.168	0.255	8.01e-174	Trabecular vCM-LV	ALDH1A2
CRABP2.9	1.43e-174	-0.483919	0.249	0.327	3.41e-172	Trabecular vCM-LV	CRABP2
COLEC11.11	2.48e-173	-0.336221	0.136	0.22	5.9e-171	Trabecular vCM-LV	COLEC11
SCN7A.10	2.24e-170	-0.385739	0.13	0.212	5.32e-168	Trabecular vCM-LV	SCN7A
COTL1.10	4.74e-169	-0.299341	0.205	0.29	1.13e-166	Trabecular vCM-LV	COTL1
SFRP1.6	3.44e-143	-0.283313	0.626	0.682	8.18e-141	Trabecular vCM-LV	SFRP1
PENK.6	4.81e-135	-0.393762	0.057	0.118	1.15e-132	Trabecular vCM-LV	PENK
EGR1.8	3.76e-115	-0.420828	0.158	0.225	8.94e-113	Trabecular vCM-LV	EGR1
SULF1.9	6.49e-115	-0.374674	0.231	0.296	1.54e-112	Trabecular vCM-LV	SULF1
ITLN1.8	1.55e-110	-0.425319	0.079	0.138	3.68e-108	Trabecular vCM-LV	ITLN1
TNC.7	1.91e-103	-0.401281	0.214	0.277	4.54e-101	Trabecular vCM-LV	TNC
IGFBP5.9	1.64e-90	-0.274331	0.911	0.853	3.91e-88	Trabecular vCM-LV	IGFBP5
ARL6IP1.2	9.93e-78	-0.264179	0.409	0.455	2.36e-75	Trabecular vCM-LV	ARL6IP1
MPZ.8	1.02e-76	-0.303753	0.537	0.572	2.43e-74	Trabecular vCM-LV	MPZ
MYH11.5	4.85e-71	-0.579723	0.061	0.101	1.15e-68	Trabecular vCM-LV	MYH11
PRSS35.10	5.64e-57	-0.261276	0.823	0.84	1.34e-54	Trabecular vCM-LV	PRSS35
INHBA.7	6.39e-55	-0.344698	0.39	0.419	1.52e-52	Trabecular vCM-LV	INHBA
DKK3.6	8.33e-55	-0.332093	0.928	0.927	1.98e-52	Trabecular vCM-LV	DKK3
MKI67.7	7.01e-37	-0.384063	0.532	0.548	1.67e-34	Trabecular vCM-LV	MKI67
MCAM.11	1.62e-28	-0.344284	0.87	0.864	3.84e-26	Trabecular vCM-LV	MCAM
PLK1.4	2.08e-27	-0.279258	0.324	0.345	4.95e-25	Trabecular vCM-LV	PLK1
OSR1.9	6.06e-24	-0.557032	0.273	0.283	1.44e-21	Trabecular vCM-LV	OSR1
PPP1R12B.12	0	1.0129	0.994	0.842	0	Trabecular vCM-RV	PPP1R12B
NAV1.12	0	0.961126	0.954	0.579	0	Trabecular vCM-RV	NAV1
LBH.12	0	0.959981	1	0.878	0	Trabecular vCM-RV	LBH
SCN5A.12	0	0.920974	0.973	0.637	0	Trabecular vCM-RV	SCN5A
GJA1.11	0	0.850794	0.97	0.738	0	Trabecular vCM-RV	GJA1
CASQ2.12	0	0.715905	0.996	0.883	0	Trabecular vCM-RV	CASQ2
DES.11	0	0.691013	1	0.992	0	Trabecular vCM-RV	DES
IRX3.12	0	0.687126	0.901	0.548	0	Trabecular vCM-RV	IRX3
MYH7.12	0	0.658612	1	0.893	0	Trabecular vCM-RV	MYH7
XPO4.4	0	0.630514	0.745	0.366	0	Trabecular vCM-RV	XPO4
CKMT2.12	0	0.578348	0.951	0.697	0	Trabecular vCM-RV	CKMT2
RYR2.10	0	0.566341	0.978	0.828	0	Trabecular vCM-RV	RYR2
PCDH7.10	0	0.552359	0.963	0.728	0	Trabecular vCM-RV	PCDH7
PLN.8	0	0.544952	0.968	0.798	0	Trabecular vCM-RV	PLN
KCNH2.11	0	0.525106	0.967	0.769	0	Trabecular vCM-RV	KCNH2
FZD1.11	0	0.522805	0.967	0.768	0	Trabecular vCM-RV	FZD1
RRAD.11	0	0.495169	0.988	0.874	0	Trabecular vCM-RV	RRAD
TTN.12	0	0.495145	1	0.965	0	Trabecular vCM-RV	TTN
PRRX1.7	0	0.45743	0.565	0.236	0	Trabecular vCM-RV	PRRX1
LMOD3.11	0	0.417954	0.803	0.525	0	Trabecular vCM-RV	LMOD3
RAMP1.8	0	0.355904	0.524	0.262	0	Trabecular vCM-RV	RAMP1
NKX2-5.10	0	0.349621	0.924	0.756	0	Trabecular vCM-RV	NKX2-5
IRX2.9	0	0.348413	0.474	0.26	0	Trabecular vCM-RV	IRX2
RASL11B.5	0	0.343687	0.686	0.43	0	Trabecular vCM-RV	RASL11B
CGNL1.9	0	0.335544	0.97	0.82	0	Trabecular vCM-RV	CGNL1
CACNA1C.9	0	0.331637	0.715	0.478	0	Trabecular vCM-RV	CACNA1C
IRX1.7	0	0.322329	0.372	0.188	0	Trabecular vCM-RV	IRX1
PPM1K.3	0	0.309647	0.784	0.599	0	Trabecular vCM-RV	PPM1K
TENM2.1	0	0.304821	0.325	0.126	0	Trabecular vCM-RV	TENM2
SBSPON.2	0	0.303005	0.475	0.223	0	Trabecular vCM-RV	SBSPON
FGF12.10	0	0.277612	0.681	0.452	0	Trabecular vCM-RV	FGF12
ADGRL1.9	0	-0.490015	0.267	0.456	0	Trabecular vCM-RV	ADGRL1
COL14A1.12	0	-0.681916	0.141	0.334	0	Trabecular vCM-RV	COL14A1
JAG1.8	0	-0.705816	0.202	0.398	0	Trabecular vCM-RV	JAG1
DPYSL3.11	0	-0.742308	0.461	0.627	0	Trabecular vCM-RV	DPYSL3
MAF.10	0	-0.788422	0.141	0.34	0	Trabecular vCM-RV	MAF
NR2F1.11	0	-0.826369	0.103	0.286	0	Trabecular vCM-RV	NR2F1
NOTCH1.12	0	-0.95648	0.412	0.551	0	Trabecular vCM-RV	NOTCH1
PRSS35.11	0	-0.973255	0.613	0.846	0	Trabecular vCM-RV	PRSS35
PDGFRB.11	0	-1.0544	0.145	0.349	0	Trabecular vCM-RV	PDGFRB
FBLN5.12	0	-1.10648	0.128	0.344	0	Trabecular vCM-RV	FBLN5
NR2F2.13	0	-1.13045	0.392	0.676	0	Trabecular vCM-RV	NR2F2
CD34.12	0	-1.13609	0.276	0.485	0	Trabecular vCM-RV	CD34
COL15A1.11	0	-1.14936	0.282	0.454	0	Trabecular vCM-RV	COL15A1
DCN.12	0	-1.20217	0.395	0.59	0	Trabecular vCM-RV	DCN
FBLN2.12	0	-1.20974	0.177	0.408	0	Trabecular vCM-RV	FBLN2
IGFBP5.10	0	-1.25654	0.724	0.861	0	Trabecular vCM-RV	IGFBP5
COL2A1.11	0	-1.51113	0.17	0.478	0	Trabecular vCM-RV	COL2A1
FN1.12	0	-1.82419	0.759	0.859	0	Trabecular vCM-RV	FN1
CNN1.7	5.36e-301	0.284762	0.884	0.742	1.28e-298	Trabecular vCM-RV	CNN1
FAM213A.8	4.45e-296	0.251176	0.769	0.565	1.06e-293	Trabecular vCM-RV	FAM213A
MYH6.11	1.21e-286	-2.20568	0.943	0.934	2.88e-284	Trabecular vCM-RV	MYH6
CXCL12.7	3.91e-286	-0.808504	0.383	0.527	9.3e-284	Trabecular vCM-RV	CXCL12
SOX9.11	2.56e-270	-0.547476	0.668	0.76	6.09e-268	Trabecular vCM-RV	SOX9
FNDC1.12	3.05e-246	-0.756069	0.047	0.188	7.27e-244	Trabecular vCM-RV	FNDC1
RABGAP1L.6	2.94e-214	-0.363602	0.375	0.517	7.01e-212	Trabecular vCM-RV	RABGAP1L
FMOD.11	1.26e-213	-0.56091	0.087	0.223	2.99e-211	Trabecular vCM-RV	FMOD
PIEZO2.11	2.3e-212	-0.409303	0.046	0.174	5.47e-210	Trabecular vCM-RV	PIEZO2
TBX18.11	1.71e-203	-0.67225	0.156	0.293	4.08e-201	Trabecular vCM-RV	TBX18
ADGRL2.2	8.69e-199	-0.331906	0.291	0.431	2.07e-196	Trabecular vCM-RV	ADGRL2
POSTN.12	1.59e-195	-1.44076	0.685	0.694	3.79e-193	Trabecular vCM-RV	POSTN
TRPM3.9	2.83e-189	-0.356073	0.114	0.245	6.73e-187	Trabecular vCM-RV	TRPM3
OSR1.10	1.33e-187	-0.793978	0.158	0.287	3.16e-185	Trabecular vCM-RV	OSR1
CPE.11	6.59e-177	-0.36487	0.115	0.242	1.57e-174	Trabecular vCM-RV	CPE
TCF21.11	3.71e-152	-0.905979	0.448	0.533	8.83e-150	Trabecular vCM-RV	TCF21
PDGFRA.9	4.75e-150	-0.404195	0.174	0.288	1.13e-147	Trabecular vCM-RV	PDGFRA
MKI67.8	1.42e-145	-0.677137	0.461	0.55	3.39e-143	Trabecular vCM-RV	MKI67
HHIP.9	7.12e-145	-0.361413	0.074	0.179	1.7e-142	Trabecular vCM-RV	HHIP
DLK1.11	7.55e-142	-0.602957	0.1	0.206	1.8e-139	Trabecular vCM-RV	DLK1
SPON2.10	2.95e-141	-0.344832	0.098	0.204	7.03e-139	Trabecular vCM-RV	SPON2
MECOM.9	7.98e-138	-0.401811	0.179	0.287	1.9e-135	Trabecular vCM-RV	MECOM
RBP1.9	3.63e-123	-0.356831	0.289	0.385	8.63e-121	Trabecular vCM-RV	RBP1
DKK3.7	4.76e-114	-0.479672	0.939	0.927	1.13e-111	Trabecular vCM-RV	DKK3
ALDH1A2.8	1.23e-112	-0.385645	0.155	0.252	2.93e-110	Trabecular vCM-RV	ALDH1A2
COL9A2.8	9.63e-111	-0.322114	0.052	0.134	2.29e-108	Trabecular vCM-RV	COL9A2
KLF2.10	2.85e-110	-0.539448	0.253	0.342	6.78e-108	Trabecular vCM-RV	KLF2
TOP2A.4	1.24e-107	-0.429455	0.448	0.522	2.96e-105	Trabecular vCM-RV	TOP2A
INHBA.8	1.87e-103	-0.456544	0.338	0.42	4.46e-101	Trabecular vCM-RV	INHBA
OAF.12	3.95e-102	-0.336069	0.202	0.292	9.39e-100	Trabecular vCM-RV	OAF
PLK2.8	9.85e-100	-0.469585	0.503	0.552	2.34e-97	Trabecular vCM-RV	PLK2
MYBL2.6	2.38e-91	-0.358562	0.406	0.484	5.67e-89	Trabecular vCM-RV	MYBL2
TBX5.11	1.01e-73	-0.591297	0.637	0.637	2.41e-71	Trabecular vCM-RV	TBX5
TBX3.9	1.74e-70	-0.338269	0.19	0.263	4.15e-68	Trabecular vCM-RV	TBX3
BTG1.5	1.2e-69	-0.258083	0.385	0.446	2.85e-67	Trabecular vCM-RV	BTG1
LUM.9	4.62e-68	-0.272491	0.14	0.21	1.1e-65	Trabecular vCM-RV	LUM
ADM.6	8.48e-65	-0.251106	0.193	0.266	2.02e-62	Trabecular vCM-RV	ADM
COTL1.11	3.63e-64	-0.284471	0.22	0.287	8.63e-62	Trabecular vCM-RV	COTL1
PENK.7	6.39e-59	-0.378515	0.061	0.116	1.52e-56	Trabecular vCM-RV	PENK
EGR1.9	1.06e-57	-0.402166	0.158	0.223	2.53e-55	Trabecular vCM-RV	EGR1
TPBG.6	1.49e-53	-0.258778	0.225	0.285	3.56e-51	Trabecular vCM-RV	TPBG
FOXC1.7	3.32e-50	-0.295848	0.144	0.2	7.91e-48	Trabecular vCM-RV	FOXC1
NOS3.11	4.83e-50	-0.265087	0.103	0.157	1.15e-47	Trabecular vCM-RV	NOS3
TNC.8	2.38e-49	-0.404867	0.219	0.275	5.65e-47	Trabecular vCM-RV	TNC
SFRP1.7	1.3e-47	-0.263909	0.664	0.678	3.09e-45	Trabecular vCM-RV	SFRP1
SCN7A.11	5.45e-45	-0.343737	0.157	0.208	1.3e-42	Trabecular vCM-RV	SCN7A
SULF1.10	6.58e-44	-0.355639	0.243	0.293	1.57e-41	Trabecular vCM-RV	SULF1
MPZ.9	5.97e-32	-0.298747	0.555	0.57	1.42e-29	Trabecular vCM-RV	MPZ
UHRF1.10	1.39e-30	-0.251119	0.422	0.451	3.3e-28	Trabecular vCM-RV	UHRF1
ARL6IP1.3	1.09e-29	-0.265737	0.429	0.453	2.6e-27	Trabecular vCM-RV	ARL6IP1
VCAN.10	2.22e-28	-0.389521	0.593	0.579	5.28e-26	Trabecular vCM-RV	VCAN
ITLN1.9	1.59e-26	-0.381241	0.098	0.135	3.79e-24	Trabecular vCM-RV	ITLN1
COLEC11.12	2.76e-22	-0.262124	0.184	0.216	6.58e-20	Trabecular vCM-RV	COLEC11
PLK1.5	4.83e-22	-0.306062	0.317	0.344	1.15e-19	Trabecular vCM-RV	PLK1
ECE1.13	3.97e-14	-0.26952	0.684	0.579	9.45e-12	Trabecular vCM-RV	ECE1
ADAMTS8.7	1.26e-09	-0.308088	0.453	0.437	3e-07	Trabecular vCM-RV	ADAMTS8
FLRT2.12	0.000753156	-0.311984	0.403	0.376	0.179251	Trabecular vCM-RV	FLRT2
COL15A1.12	0	2.59963	0.919	0.425	0	BEC	COL15A1
CD34.13	0	2.46984	0.985	0.452	0	BEC	CD34
NOTCH1.13	0	1.72254	0.973	0.524	0	BEC	NOTCH1
KLF2.11	0	1.46158	0.736	0.319	0	BEC	KLF2
IGFBP4.12	0	1.45138	0.992	0.719	0	BEC	IGFBP4
MCAM.12	0	1.28662	0.982	0.858	0	BEC	MCAM
PECAM1.5	0	1.11641	0.76	0.288	0	BEC	PECAM1
NRP2.10	0	1.04417	0.721	0.301	0	BEC	NRP2
ARHGAP18.3	0	1.01037	0.566	0.135	0	BEC	ARHGAP18
PLK2.9	0	1.00703	0.843	0.535	0	BEC	PLK2
CAV1.7	0	0.995758	0.728	0.395	0	BEC	CAV1
NOS3.12	0	0.979271	0.634	0.131	0	BEC	NOS3
CLDN5.2	0	0.926466	0.502	0.105	0	BEC	CLDN5
RBP1.10	0	0.918745	0.733	0.364	0	BEC	RBP1
PGF.2	0	0.878805	0.507	0.22	0	BEC	PGF
CD36.2	0	0.868776	0.529	0.223	0	BEC	CD36
NR2F2.14	0	0.772342	0.845	0.658	0	BEC	NR2F2
MECOM.10	0	0.764989	0.576	0.269	0	BEC	MECOM
ARHGAP29.5	0	0.736279	0.591	0.228	0	BEC	ARHGAP29
CA4	0	0.696305	0.344	0.04	0	BEC	CA4
COTL1.12	0	0.689195	0.581	0.27	0	BEC	COTL1
ECE1.14	0	0.628925	0.851	0.569	0	BEC	ECE1
DPYSL3.12	0	0.628101	0.848	0.61	0	BEC	DPYSL3
PDGFRB.12	0	0.627023	0.497	0.335	0	BEC	PDGFRB
INMT.4	0	0.567099	0.427	0.257	0	BEC	INMT
RGS5.3	0	0.491347	0.539	0.318	0	BEC	RGS5
HEY1.1	0	0.458329	0.352	0.186	0	BEC	HEY1
MEF2C.2	0	0.4199	0.43	0.202	0	BEC	MEF2C
OAF.13	0	0.417943	0.527	0.277	0	BEC	OAF
MCM7.6	0	0.398967	0.896	0.807	0	BEC	MCM7
MAZ.7	0	0.356476	0.978	0.942	0	BEC	MAZ
CD9.3	0	0.338826	0.321	0.134	0	BEC	CD9
KLF4.1	0	0.323093	0.226	0.076	0	BEC	KLF4
KPNA2.9	0	0.271784	0.746	0.628	0	BEC	KPNA2
WT1.3	0	0.256167	0.314	0.135	0	BEC	WT1
PROX1.9	0	-0.296542	0.21	0.374	0	BEC	PROX1
RASL11B.6	0	-0.318361	0.273	0.447	0	BEC	RASL11B
DES.12	0	-0.33889	0.988	0.993	0	BEC	DES
NKX2-5.11	0	-0.376491	0.649	0.767	0	BEC	NKX2-5
SLC1A3.7	0	-0.391858	0.201	0.372	0	BEC	SLC1A3
CASQ2.13	0	-0.415803	0.844	0.888	0	BEC	CASQ2
BAMBI.4	0	-0.417771	0.374	0.578	0	BEC	BAMBI
PPM1K.4	0	-0.445258	0.389	0.616	0	BEC	PPM1K
PCDH7.11	0	-0.457305	0.57	0.744	0	BEC	PCDH7
VCAN.11	0	-0.457941	0.378	0.59	0	BEC	VCAN
CACNA1C.10	0	-0.484846	0.253	0.498	0	BEC	CACNA1C
PRSS35.12	0	-0.509502	0.748	0.844	0	BEC	PRSS35
PPP1R12B.13	0	-0.516017	0.753	0.851	0	BEC	PPP1R12B
IRX4.11	0	-0.517331	0.358	0.511	0	BEC	IRX4
RRAD.12	0	-0.557407	0.824	0.881	0	BEC	RRAD
GJA5.12	0	-0.576188	0.403	0.561	0	BEC	GJA5
KCNH2.12	0	-0.580202	0.593	0.785	0	BEC	KCNH2
HAND2.12	0	-0.596354	0.904	0.954	0	BEC	HAND2
RYR2.11	0	-0.621534	0.681	0.84	0	BEC	RYR2
DKK3.8	0	-0.675279	0.842	0.932	0	BEC	DKK3
TECRL.9	0	-0.735269	0.423	0.672	0	BEC	TECRL
SCN5A.13	0	-0.742251	0.434	0.659	0	BEC	SCN5A
HCN4.11	0	-0.753569	0.334	0.617	0	BEC	HCN4
TBX5.12	0	-0.951007	0.357	0.651	0	BEC	TBX5
TTN.13	0	-1.04656	0.956	0.967	0	BEC	TTN
POSTN.13	0	-1.27091	0.592	0.699	0	BEC	POSTN
SFRP1.8	2.39e-301	-0.391216	0.546	0.685	5.69e-299	BEC	SFRP1
ADAMTS8.8	4.61e-289	-0.458396	0.293	0.445	1.1e-286	BEC	ADAMTS8
MYH6.12	6.77e-278	-0.722151	0.881	0.937	1.61e-275	BEC	MYH6
FZD1.12	9.15e-267	-0.41677	0.726	0.777	2.18e-264	BEC	FZD1
UHRF1.11	3.08e-261	0.401286	0.56	0.444	7.33e-259	BEC	UHRF1
CNN1.8	1.46e-260	-0.319108	0.635	0.753	3.48e-258	BEC	CNN1
PDLIM3.9	6.67e-256	-0.425687	0.241	0.383	1.59e-253	BEC	PDLIM3
TNFRSF12A.5	7.21e-245	-0.282679	0.193	0.33	1.72e-242	BEC	TNFRSF12A
ARL6IP1.4	5.52e-236	0.312283	0.559	0.447	1.31e-233	BEC	ARL6IP1
IRX3.13	3.89e-199	-0.513813	0.464	0.564	9.27e-197	BEC	IRX3
ADGRL2.3	7.51e-194	0.265789	0.524	0.421	1.79e-191	BEC	ADGRL2
COL2A1.12	4.52e-191	-0.763248	0.351	0.474	1.08e-188	BEC	COL2A1
MYH7.13	2.65e-183	-0.290846	0.947	0.894	6.31e-181	BEC	MYH7
OSR1.11	4.16e-177	-0.684511	0.184	0.288	9.89e-175	BEC	OSR1
PCNA.6	1.35e-174	0.27758	0.548	0.453	3.21e-172	BEC	PCNA
NSG1.4	5.65e-161	-0.257241	0.061	0.145	1.34e-158	BEC	NSG1
MKI67.9	9.94e-150	0.342248	0.619	0.544	2.37e-147	BEC	MKI67
CGNL1.10	8.95e-149	-0.412515	0.779	0.827	2.13e-146	BEC	CGNL1
IRX1.8	1.34e-136	-0.310639	0.113	0.198	3.19e-134	BEC	IRX1
CRABP2.10	1.11e-126	-0.304538	0.234	0.327	2.65e-124	BEC	CRABP2
SMOC1.6	4.23e-123	-0.266491	0.043	0.107	1.01e-120	BEC	SMOC1
FBLN2.13	7.46e-121	0.339669	0.29	0.406	1.78e-118	BEC	FBLN2
NPR3.7	8.06e-118	-0.258959	0.085	0.158	1.92e-115	BEC	NPR3
IRX2.10	1.78e-117	-0.274332	0.184	0.271	4.23e-115	BEC	IRX2
IGFBP5.11	2.61e-115	0.319557	0.881	0.855	6.21e-113	BEC	IGFBP5
CPE.12	3.62e-111	0.289592	0.313	0.234	8.61e-109	BEC	CPE
ADM.7	3.74e-99	0.263753	0.334	0.26	8.9e-97	BEC	ADM
PDGFRA.10	1.13e-97	-0.285639	0.214	0.288	2.68e-95	BEC	PDGFRA
MYBL2.7	4.82e-94	0.258294	0.541	0.478	1.15e-91	BEC	MYBL2
PAM.11	5.78e-89	-0.616359	0.857	0.88	1.38e-86	BEC	PAM
FMOD.12	3.44e-75	-0.396016	0.164	0.222	8.19e-73	BEC	FMOD
NR2F1.12	2.98e-61	-0.432986	0.233	0.283	7.1e-59	BEC	NR2F1
TCF21.12	4.9e-58	-0.566641	0.481	0.533	1.17e-55	BEC	TCF21
FBLN5.13	6.31e-53	-0.590654	0.287	0.339	1.5e-50	BEC	FBLN5
PENK.8	1.72e-50	-0.343379	0.075	0.117	4.08e-48	BEC	PENK
COL14A1.13	6.65e-48	-0.288167	0.281	0.33	1.58e-45	BEC	COL14A1
MYH11.6	9.54e-39	-0.518085	0.066	0.1	2.27e-36	BEC	MYH11
FNDC1.13	3.07e-11	-0.395777	0.168	0.185	7.31e-09	BEC	FNDC1
ITLN1.10	0.000218885	-0.278646	0.124	0.135	0.0520947	BEC	ITLN1
PENK.9	0	2.38515	0.629	0.09	0	VIC	PENK
COL9A2.9	0	1.99416	0.754	0.102	0	VIC	COL9A2
FMOD.13	0	1.97123	0.736	0.195	0	VIC	FMOD
POSTN.14	0	1.78031	0.994	0.679	0	VIC	POSTN
VCAN.12	0	1.73445	0.892	0.565	0	VIC	VCAN
FBLN2.14	0	1.67204	0.895	0.378	0	VIC	FBLN2
INHBA.9	0	1.32147	0.769	0.401	0	VIC	INHBA
DPYSL3.13	0	1.29723	0.919	0.608	0	VIC	DPYSL3
PDLIM3.10	0	1.20231	0.716	0.36	0	VIC	PDLIM3
COL15A1.13	0	1.10731	0.783	0.433	0	VIC	COL15A1
SOX9.12	0	1.07138	0.944	0.749	0	VIC	SOX9
FN1.13	0	1.01283	0.999	0.849	0	VIC	FN1
NELL2.2	0	0.971915	0.44	0.082	0	VIC	NELL2
BAMBI.5	0	0.916651	0.678	0.563	0	VIC	BAMBI
TCF21.13	0	0.866734	0.748	0.52	0	VIC	TCF21
TPBG.7	0	0.85148	0.548	0.27	0	VIC	TPBG
CGNL1.11	0	0.843939	0.956	0.818	0	VIC	CGNL1
MECOM.11	0	0.835145	0.565	0.271	0	VIC	MECOM
RGS5.4	0	0.808033	0.479	0.321	0	VIC	RGS5
PRRX1.8	0	0.800508	0.519	0.234	0	VIC	PRRX1
CRABP2.11	0	0.765056	0.562	0.311	0	VIC	CRABP2
PDGFRA.11	0	0.73279	0.539	0.272	0	VIC	PDGFRA
DKK3.9	0	0.666891	0.989	0.925	0	VIC	DKK3
RASL11B.7	0	0.635137	0.526	0.434	0	VIC	RASL11B
NSG1.5	0	0.561896	0.307	0.133	0	VIC	NSG1
RSPO3.2	0	0.51498	0.292	0.056	0	VIC	RSPO3
SFRP1.9	0	0.491654	0.755	0.674	0	VIC	SFRP1
TBX3.10	0	0.479505	0.43	0.253	0	VIC	TBX3
NRXN1.2	0	0.473543	0.334	0.176	0	VIC	NRXN1
NOTCH1.14	0	0.467877	0.75	0.537	0	VIC	NOTCH1
ADGRL1.10	0	0.449957	0.527	0.446	0	VIC	ADGRL1
FLRT2.13	0	0.448792	0.517	0.37	0	VIC	FLRT2
FBLN5.14	0	0.407514	0.548	0.327	0	VIC	FBLN5
TNNT1.6	0	0.380585	0.846	0.768	0	VIC	TNNT1
ASPN.1	0	0.378081	0.263	0.107	0	VIC	ASPN
TRPM3.10	0	0.369901	0.375	0.235	0	VIC	TRPM3
PRPH.1	0	0.320851	0.225	0.079	0	VIC	PRPH
CD34.14	0	0.30075	0.71	0.467	0	VIC	CD34
BTG1.6	0	-0.264252	0.231	0.454	0	VIC	BTG1
RABGAP1L.7	0	-0.272772	0.3	0.523	0	VIC	RABGAP1L
INMT.5	0	-0.284407	0.108	0.273	0	VIC	INMT
RAMP1.9	0	-0.33101	0.056	0.281	0	VIC	RAMP1
FAM213A.9	0	-0.337883	0.308	0.584	0	VIC	FAM213A
CD36.3	0	-0.339303	0.056	0.247	0	VIC	CD36
CACNA1C.11	0	-0.356103	0.23	0.498	0	VIC	CACNA1C
HAND1.10	0	-0.402161	0.067	0.307	0	VIC	HAND1
HEY2.13	0	-0.407274	0.289	0.474	0	VIC	HEY2
KIF20A.6	0	-0.429041	0.143	0.347	0	VIC	KIF20A
PROX1.10	0	-0.442222	0.093	0.379	0	VIC	PROX1
CAV1.8	0	-0.455142	0.129	0.424	0	VIC	CAV1
JAG1.9	0	-0.47392	0.202	0.4	0	VIC	JAG1
FGF12.11	0	-0.564657	0.113	0.476	0	VIC	FGF12
IRX3.14	0	-0.58559	0.4	0.566	0	VIC	IRX3
LMOD3.12	0	-0.638501	0.166	0.551	0	VIC	LMOD3
CXCL12.8	0	-0.661738	0.349	0.53	0	VIC	CXCL12
NKX2-5.12	0	-0.671504	0.57	0.77	0	VIC	NKX2-5
PCDH7.12	0	-0.689944	0.491	0.747	0	VIC	PCDH7
PPP1R12B.14	0	-0.703013	0.76	0.851	0	VIC	PPP1R12B
OSR1.12	0	-0.756468	0.119	0.29	0	VIC	OSR1
ADAMTS8.9	0	-0.766017	0.106	0.453	0	VIC	ADAMTS8
LBH.13	0	-0.790169	0.972	0.877	0	VIC	LBH
GJA5.13	0	-0.790231	0.344	0.563	0	VIC	GJA5
NAV1.13	0	-0.791903	0.333	0.603	0	VIC	NAV1
KCNH2.13	0	-0.798606	0.555	0.786	0	VIC	KCNH2
CASQ2.14	0	-0.801622	0.849	0.888	0	VIC	CASQ2
PLN.9	0	-0.80855	0.634	0.811	0	VIC	PLN
HCN4.12	0	-0.810461	0.313	0.617	0	VIC	HCN4
DHRS3.10	0	-0.8189	0.416	0.701	0	VIC	DHRS3
NR2F1.13	0	-0.821102	0.074	0.29	0	VIC	NR2F1
IRX4.12	0	-0.856237	0.174	0.519	0	VIC	IRX4
CKMT2.13	0	-0.890913	0.466	0.716	0	VIC	CKMT2
TECRL.10	0	-0.904654	0.37	0.674	0	VIC	TECRL
RYR2.12	0	-0.908866	0.663	0.84	0	VIC	RYR2
DES.13	0	-0.951528	0.994	0.992	0	VIC	DES
SCN5A.14	0	-1.01092	0.357	0.661	0	VIC	SCN5A
RRAD.13	0	-1.13776	0.815	0.881	0	VIC	RRAD
GJA1.12	0	-1.14973	0.594	0.752	0	VIC	GJA1
MYH7.14	0	-1.27888	0.998	0.892	0	VIC	MYH7
TTN.14	0	-1.54985	0.955	0.967	0	VIC	TTN
PECAM1.6	5.79e-306	-0.279009	0.142	0.319	1.38e-303	VIC	PECAM1
MCM7.7	3.92e-295	0.352969	0.887	0.808	9.33e-293	VIC	MCM7
PAM.12	6.44e-283	-0.878264	0.878	0.879	1.53e-280	VIC	PAM
SPON2.11	2.01e-267	0.299268	0.317	0.195	4.78e-265	VIC	SPON2
IRX2.11	3.18e-266	-0.318798	0.121	0.273	7.57e-264	VIC	IRX2
FZD1.13	6.75e-257	-0.40589	0.785	0.774	1.61e-254	VIC	FZD1
TOP2A.5	6.21e-256	-0.282639	0.332	0.528	1.48e-253	VIC	TOP2A
MAZ.8	2.41e-250	0.296274	0.978	0.942	5.73e-248	VIC	MAZ
MOXD1.3	1.18e-243	0.260925	0.188	0.097	2.8e-241	VIC	MOXD1
IGFBP5.12	1.62e-234	0.343993	0.94	0.852	3.87e-232	VIC	IGFBP5
TNC.9	5.15e-223	0.505731	0.364	0.269	1.23e-220	VIC	TNC
FNDC1.14	1.15e-213	0.268507	0.285	0.179	2.73e-211	VIC	FNDC1
IRX1.9	7.89e-198	-0.321042	0.086	0.199	1.88e-195	VIC	IRX1
MPZ.10	5.76e-197	0.343863	0.611	0.568	1.37e-194	VIC	MPZ
LUM.10	1.13e-194	-0.270881	0.096	0.213	2.69e-192	VIC	LUM
ALDH1A2.9	1.85e-190	-0.323651	0.131	0.255	4.4e-188	VIC	ALDH1A2
BRINP3.3	2.12e-188	0.290307	0.269	0.178	5.05e-186	VIC	BRINP3
PLK1.6	1.59e-178	-0.250488	0.204	0.35	3.79e-176	VIC	PLK1
NOS3.13	1.7e-168	-0.282477	0.065	0.159	4.05e-166	VIC	NOS3
DLK1.12	1.82e-164	-0.471282	0.103	0.207	4.34e-162	VIC	DLK1
PIEZO2.12	1.99e-159	0.281777	0.253	0.166	4.73e-157	VIC	PIEZO2
NRP2.11	1.16e-136	-0.278214	0.204	0.327	2.77e-134	VIC	NRP2
SMOC1.7	1.21e-121	-0.253964	0.039	0.107	2.87e-119	VIC	SMOC1
COL2A1.13	2.37e-120	-0.945904	0.382	0.472	5.64e-118	VIC	COL2A1
KPNA2.10	6.31e-113	-0.31453	0.526	0.639	1.5e-110	VIC	KPNA2
TBX18.12	3e-95	-0.427962	0.2	0.293	7.14e-93	VIC	TBX18
FILIP1L.3	1.6e-94	0.272636	0.32	0.268	3.8e-92	VIC	FILIP1L
MMP11.4	5.2e-88	0.289074	0.293	0.242	1.24e-85	VIC	MMP11
TSPO	9.91e-87	0.261798	0.268	0.216	2.36e-84	VIC	TSPO
ITLN1.11	1.73e-84	-0.376605	0.072	0.137	4.12e-82	VIC	ITLN1
MCAM.13	9.66e-75	-0.288985	0.87	0.864	2.3e-72	VIC	MCAM
TBX5.13	3.34e-62	-0.370632	0.585	0.639	7.96e-60	VIC	TBX5
MAF.11	1.85e-58	-0.290074	0.255	0.337	4.41e-56	VIC	MAF
NR2F2.15	4.93e-47	-0.351764	0.675	0.667	1.17e-44	VIC	NR2F2
MYH11.7	7.01e-38	-0.484651	0.064	0.1	1.67e-35	VIC	MYH11
ETV1.6	2.64e-29	0.318799	0.434	0.486	6.29e-27	VIC	ETV1
UHRF1.12	2.79e-27	0.301181	0.428	0.451	6.64e-25	VIC	UHRF1
APOE.7	1.74e-13	0.619849	0.625	0.639	4.13e-11	VIC	APOE
MYH6.13	0.000304361	-1.4788	0.962	0.933	0.0724379	VIC	MYH6
MYH11.8	0	4.00999	0.901	0.078	0	VSMC	MYH11
FBLN5.15	0	3.21712	0.948	0.321	0	VSMC	FBLN5
CXCL12.9	0	2.26904	0.949	0.511	0	VSMC	CXCL12
OSR1.13	0	2.11619	0.738	0.271	0	VSMC	OSR1
JAG1.10	0	1.83141	0.84	0.38	0	VSMC	JAG1
CRABP2.12	0	1.66403	0.73	0.312	0	VSMC	CRABP2
TBX18.13	0	1.51634	0.641	0.28	0	VSMC	TBX18
FN1.14	0	1.17168	0.999	0.852	0	VSMC	FN1
PLK2.10	0	1.16164	0.825	0.543	0	VSMC	PLK2
MECOM.12	0	1.15817	0.612	0.275	0	VSMC	MECOM
MCAM.14	0	1.13582	0.978	0.861	0	VSMC	MCAM
PDGFRB.13	0	1.10977	0.726	0.333	0	VSMC	PDGFRB
FOXC1.8	0	0.89114	0.598	0.188	0	VSMC	FOXC1
INHBA.10	0	0.875389	0.69	0.41	0	VSMC	INHBA
COL14A1.14	0	0.83113	0.649	0.32	0	VSMC	COL14A1
COL9A2.10	0	0.826681	0.476	0.122	0	VSMC	COL9A2
NOTCH1.15	0	0.808707	0.787	0.54	0	VSMC	NOTCH1
PRSS35.13	0	0.778565	0.93	0.837	0	VSMC	PRSS35
APOE.8	0	0.748672	0.765	0.635	0	VSMC	APOE
CPE.13	0	0.669603	0.504	0.231	0	VSMC	CPE
TNNT1.7	0	0.659423	0.882	0.768	0	VSMC	TNNT1
TPBG.8	0	0.595064	0.465	0.278	0	VSMC	TPBG
FILIP1L.4	0	0.535333	0.472	0.265	0	VSMC	FILIP1L
CGNL1.12	0	0.510535	0.953	0.821	0	VSMC	CGNL1
SOX9.13	0	0.401517	0.874	0.754	0	VSMC	SOX9
PIEZO2.13	0	0.389566	0.346	0.165	0	VSMC	PIEZO2
FNDC1.15	0	0.256182	0.384	0.179	0	VSMC	FNDC1
ETV1.7	0	-0.347764	0.223	0.491	0	VSMC	ETV1
PPM1K.5	0	-0.385415	0.349	0.612	0	VSMC	PPM1K
HAND1.11	0	-0.429002	0.059	0.303	0	VSMC	HAND1
BAMBI.6	0	-0.432315	0.286	0.575	0	VSMC	BAMBI
PROX1.11	0	-0.503452	0.069	0.374	0	VSMC	PROX1
SLC1A3.8	0	-0.510917	0.11	0.371	0	VSMC	SLC1A3
FGF12.12	0	-0.579656	0.114	0.469	0	VSMC	FGF12
LMOD3.13	0	-0.717837	0.131	0.544	0	VSMC	LMOD3
IRX3.15	0	-0.723412	0.337	0.565	0	VSMC	IRX3
LBH.14	0	-0.765861	0.939	0.88	0	VSMC	LBH
KCNH2.14	0	-0.776416	0.505	0.783	0	VSMC	KCNH2
NKX2-5.13	0	-0.789034	0.48	0.769	0	VSMC	NKX2-5
NAV1.14	0	-0.804311	0.304	0.599	0	VSMC	NAV1
PPP1R12B.15	0	-0.808352	0.689	0.851	0	VSMC	PPP1R12B
PLN.10	0	-0.8214	0.572	0.809	0	VSMC	PLN
CASQ2.15	0	-0.880422	0.753	0.89	0	VSMC	CASQ2
RRAD.14	0	-0.923919	0.792	0.88	0	VSMC	RRAD
TBX5.14	0	-0.936556	0.369	0.644	0	VSMC	TBX5
CKMT2.14	0	-0.954134	0.389	0.713	0	VSMC	CKMT2
IRX4.13	0	-0.998123	0.105	0.514	0	VSMC	IRX4
HCN4.13	0	-0.998758	0.197	0.614	0	VSMC	HCN4
TECRL.11	0	-1.01058	0.288	0.67	0	VSMC	TECRL
SCN5A.15	0	-1.02311	0.314	0.656	0	VSMC	SCN5A
GJA1.13	0	-1.03032	0.574	0.75	0	VSMC	GJA1
DES.14	0	-1.52125	0.959	0.993	0	VSMC	DES
MYH7.15	0	-2.04629	0.951	0.895	0	VSMC	MYH7
TTN.15	0	-2.04702	0.859	0.969	0	VSMC	TTN
BTG1.7	2.35e-303	-0.391362	0.2	0.45	5.6e-301	VSMC	BTG1
MPZ.11	5.59e-290	0.566303	0.666	0.567	1.33e-287	VSMC	MPZ
RAMP1.10	1.57e-280	-0.296887	0.071	0.276	3.73e-278	VSMC	RAMP1
IRX2.12	1.58e-277	-0.442151	0.073	0.271	3.77e-275	VSMC	IRX2
SLC26A7	1.13e-273	0.370349	0.184	0.073	2.7e-271	VSMC	SLC26A7
FAM213A.10	1.8e-257	-0.317437	0.325	0.578	4.29e-255	VSMC	FAM213A
TRPM3.11	5.22e-256	0.481828	0.39	0.237	1.24e-253	VSMC	TRPM3
IGFBP4.13	2.48e-254	0.411726	0.88	0.729	5.89e-252	VSMC	IGFBP4
RYR2.13	3e-254	-0.388761	0.736	0.835	7.13e-252	VSMC	RYR2
MYH6.14	9.45e-249	-1.94684	0.883	0.936	2.25e-246	VSMC	MYH6
FZD1.14	6.08e-228	-0.508659	0.728	0.775	1.45e-225	VSMC	FZD1
IGFBP5.13	4.29e-227	0.517085	0.925	0.854	1.02e-224	VSMC	IGFBP5
INMT.6	1.7e-223	-0.337695	0.09	0.27	4.05e-221	VSMC	INMT
ADGRL1.11	4.73e-215	0.485061	0.555	0.447	1.13e-212	VSMC	ADGRL1
SULF1.11	6.19e-215	0.546219	0.427	0.288	1.47e-212	VSMC	SULF1
TCF21.14	2.47e-208	-0.819094	0.347	0.535	5.87e-206	VSMC	TCF21
HAND2.13	2.55e-208	-0.288854	0.899	0.953	6.07e-206	VSMC	HAND2
DAPK2.2	3.24e-198	-0.300377	0.122	0.299	7.7e-196	VSMC	DAPK2
IRX1.10	9.09e-191	-0.401101	0.052	0.198	2.16e-188	VSMC	IRX1
CACNA1C.12	4.73e-176	0.5478	0.546	0.484	1.12e-173	VSMC	CACNA1C
KIF20A.7	5.54e-176	-0.425549	0.169	0.342	1.32e-173	VSMC	KIF20A
COL2A1.14	3.58e-174	-1.07408	0.309	0.472	8.52e-172	VSMC	COL2A1
ADM.8	2.92e-173	-0.326693	0.11	0.268	6.95e-171	VSMC	ADM
SCN7A.12	3.73e-148	-0.411762	0.08	0.21	8.88e-146	VSMC	SCN7A
COLEC11.13	4.33e-145	-0.369398	0.087	0.218	1.03e-142	VSMC	COLEC11
NR2F1.14	6.69e-144	-0.651701	0.152	0.284	1.59e-141	VSMC	NR2F1
PCNA.7	1.4e-141	-0.280398	0.281	0.462	3.33e-139	VSMC	PCNA
PAM.13	3.84e-132	-0.826421	0.848	0.88	9.13e-130	VSMC	PAM
COL15A1.14	4.13e-131	-0.703632	0.302	0.453	9.83e-129	VSMC	COL15A1
RBP1.11	1.46e-124	0.286203	0.481	0.379	3.48e-122	VSMC	RBP1
HHIP.10	2.21e-113	-0.326656	0.071	0.178	5.26e-111	VSMC	HHIP
PRRX1.9	2.98e-110	-0.267135	0.127	0.25	7.1e-108	VSMC	PRRX1
KPNA2.11	1.69e-102	-0.356913	0.487	0.637	4.03e-100	VSMC	KPNA2
POSTN.15	8.82e-102	-0.371824	0.835	0.69	2.1e-99	VSMC	POSTN
DHRS3.11	3.8e-94	0.283928	0.748	0.686	9.05e-92	VSMC	DHRS3
UHRF1.13	2.11e-87	0.331938	0.509	0.449	5.02e-85	VSMC	UHRF1
EGR1.10	8.54e-86	0.281172	0.311	0.219	2.03e-83	VSMC	EGR1
SFRP1.10	2.12e-81	0.328275	0.684	0.678	5.05e-79	VSMC	SFRP1
RGS5.5	2.06e-80	0.398961	0.395	0.327	4.91e-78	VSMC	RGS5
PLK1.7	1.81e-74	-0.26257	0.227	0.346	4.3e-72	VSMC	PLK1
TNC.10	1.77e-63	-0.344816	0.178	0.275	4.21e-61	VSMC	TNC
ALDH1A2.10	7.68e-63	0.340505	0.314	0.247	1.83e-60	VSMC	ALDH1A2
CLDN5.3	6.13e-61	0.415908	0.181	0.123	1.46e-58	VSMC	CLDN5
KLF2.12	2.04e-55	0.292819	0.403	0.338	4.85e-53	VSMC	KLF2
PENK.10	2.75e-21	-0.299001	0.078	0.115	6.55e-19	VSMC	PENK
GJA5.14	5.32e-05	0.503111	0.476	0.555	0.0126506	VSMC	GJA5
MAF.12	0	3.63836	0.981	0.33	0	WBC	MAF
F13A1.3	0	3.43953	0.8	0.094	0	WBC	F13A1
C1QB	0	2.47984	0.778	0.048	0	WBC	C1QB
LYVE1.3	0	2.28725	0.715	0.094	0	WBC	LYVE1
COTL1.13	0	1.50492	0.717	0.282	0	WBC	COTL1
CD36.4	0	1.3244	0.594	0.236	0	WBC	CD36
CTSC.1	1.65e-242	0.949461	0.563	0.268	3.93e-240	WBC	CTSC
TTN.16	1.74e-221	-1.08218	0.958	0.966	4.14e-219	WBC	TTN
ARHGAP18.4	1.07e-201	0.630947	0.419	0.154	2.55e-199	WBC	ARHGAP18
APOE.9	6.79e-182	1.49079	0.831	0.637	1.62e-179	WBC	APOE
IGFBP4.14	1.14e-171	0.668047	0.951	0.731	2.71e-169	WBC	IGFBP4
HAND2.14	4.25e-167	-0.69371	0.917	0.952	1.01e-164	WBC	HAND2
CACNA1C.13	5.9e-157	-0.659882	0.118	0.488	1.41e-154	WBC	CACNA1C
RYR2.14	2.47e-148	-0.692461	0.715	0.833	5.87e-146	WBC	RYR2
KPNA2.12	2.85e-148	0.595588	0.834	0.632	6.79e-146	WBC	KPNA2
MCAM.15	2.82e-127	-0.81145	0.768	0.864	6.72e-125	WBC	MCAM
RRAD.15	4.92e-119	-0.791396	0.831	0.878	1.17e-116	WBC	RRAD
NRP2.12	1.94e-115	0.601322	0.546	0.32	4.61e-113	WBC	NRP2
KCNH2.15	5.36e-114	-0.528632	0.645	0.776	1.27e-111	WBC	KCNH2
PCDH7.13	7.53e-106	-0.56331	0.561	0.737	1.79e-103	WBC	PCDH7
KLF2.13	6.6e-104	0.556956	0.559	0.338	1.57e-101	WBC	KLF2
HCN4.14	1.14e-103	-0.70158	0.363	0.605	2.72e-101	WBC	HCN4
PPP1R12B.16	5.13e-103	-0.58822	0.775	0.847	1.22e-100	WBC	PPP1R12B
NOTCH1.16	1.02e-102	0.346185	0.804	0.545	2.43e-100	WBC	NOTCH1
IRX4.14	8.61e-100	-0.672731	0.235	0.505	2.05e-97	WBC	IRX4
DCN.13	4.55e-99	0.478947	0.799	0.583	1.08e-96	WBC	DCN
SCN5A.16	3.53e-97	-0.740708	0.47	0.649	8.41e-95	WBC	SCN5A
PTPRC.2	1.97e-96	0.576535	0.477	0.293	4.69e-94	WBC	PTPRC
MAZ.9	1.49e-86	0.476415	0.986	0.943	3.54e-84	WBC	MAZ
DHRS3.12	5.22e-85	0.480579	0.851	0.687	1.24e-82	WBC	DHRS3
MYH7.16	7.31e-83	-0.820367	0.946	0.896	1.74e-80	WBC	MYH7
TBX18.14	1.49e-80	1.29305	0.463	0.288	3.54e-78	WBC	TBX18
DES.15	3.31e-78	-0.450139	0.995	0.992	7.88e-76	WBC	DES
CASQ2.16	9.25e-77	-0.500287	0.88	0.886	2.2e-74	WBC	CASQ2
SOX9.14	1.04e-74	0.465385	0.884	0.757	2.47e-72	WBC	SOX9
GYPC.1	3.05e-74	0.499385	0.374	0.212	7.25e-72	WBC	GYPC
HEY2.14	4.68e-71	-0.55268	0.231	0.467	1.11e-68	WBC	HEY2
LMOD3.14	7.33e-71	-0.378335	0.277	0.535	1.74e-68	WBC	LMOD3
PROX1.12	5.64e-70	-0.35482	0.136	0.368	1.34e-67	WBC	PROX1
FZD1.15	6.51e-70	-0.57855	0.739	0.774	1.55e-67	WBC	FZD1
BAMBI.7	3.69e-68	-0.37754	0.313	0.569	8.79e-66	WBC	BAMBI
ADGRL2.4	3.79e-67	-0.339079	0.183	0.428	9.01e-65	WBC	ADGRL2
TECRL.12	4.16e-67	-0.577036	0.513	0.661	9.9e-65	WBC	TECRL
LBH.15	2.54e-66	-0.639398	0.948	0.881	6.04e-64	WBC	LBH
DLK1.13	1.59e-63	0.532475	0.363	0.201	3.78e-61	WBC	DLK1
TBX5.15	2.74e-63	-0.75988	0.493	0.638	6.53e-61	WBC	TBX5
FGF12.13	6.72e-62	-0.324941	0.222	0.461	1.6e-59	WBC	FGF12
ADAMTS8.10	2.63e-60	-0.477463	0.21	0.439	6.27e-58	WBC	ADAMTS8
NKX2-5.14	3.07e-60	-0.417063	0.666	0.762	7.3e-58	WBC	NKX2-5
GJA1.14	2.05e-58	-0.681941	0.719	0.745	4.88e-56	WBC	GJA1
CKMT2.15	1.1e-55	-0.468189	0.606	0.706	2.62e-53	WBC	CKMT2
SEMA6D.4	4.35e-54	-0.308888	0.138	0.337	1.03e-51	WBC	SEMA6D
PPM1K.6	7.71e-54	-0.328253	0.392	0.606	1.84e-51	WBC	PPM1K
MEF2C.3	2.12e-53	0.409353	0.348	0.212	5.04e-51	WBC	MEF2C
ADGRL1.12	3.5e-53	-0.32591	0.229	0.451	8.33e-51	WBC	ADGRL1
NAV1.15	1.31e-52	-0.54817	0.45	0.592	3.12e-50	WBC	NAV1
ADAMTS6.2	6.21e-51	-0.262249	0.092	0.272	1.48e-48	WBC	ADAMTS6
RASL11B.8	3.58e-50	-0.274751	0.22	0.44	8.52e-48	WBC	RASL11B
FAM213A.11	1.95e-49	-0.28752	0.348	0.573	4.65e-47	WBC	FAM213A
HAND1.12	3.21e-49	-0.299986	0.117	0.298	7.64e-47	WBC	HAND1
CNN1.9	6.15e-46	-0.362084	0.64	0.747	1.46e-43	WBC	CNN1
ABCC9.7	8.2e-44	-0.281986	0.129	0.301	1.95e-41	WBC	ABCC9
IRX2.13	1.37e-43	-0.352558	0.103	0.267	3.25e-41	WBC	IRX2
MPZ.12	6.34e-42	0.473063	0.645	0.57	1.51e-39	WBC	MPZ
GAS7.6	3.34e-41	0.365134	0.402	0.277	7.94e-39	WBC	GAS7
TNFRSF12A.6	5.18e-39	-0.27064	0.157	0.324	1.23e-36	WBC	TNFRSF12A
TBX3.11	9.02e-35	-0.365246	0.119	0.262	2.15e-32	WBC	TBX3
DKK3.10	4.88e-30	-0.390834	0.923	0.927	1.16e-27	WBC	DKK3
PLN.11	5.22e-30	-0.259787	0.783	0.804	1.24e-27	WBC	PLN
TPBG.9	1.73e-28	0.439234	0.376	0.282	4.11e-26	WBC	TPBG
ECE1.15	4.83e-28	-0.422657	0.428	0.583	1.15e-25	WBC	ECE1
GJA5.15	1.57e-25	-0.480013	0.444	0.554	3.73e-23	WBC	GJA5
IRX1.11	5.13e-25	-0.287097	0.087	0.195	1.22e-22	WBC	IRX1
VCAN.13	3.05e-22	-0.340315	0.447	0.58	7.26e-20	WBC	VCAN
PRSS35.14	1.01e-20	-0.334373	0.849	0.839	2.4e-18	WBC	PRSS35
TNNT1.8	4.15e-20	0.313851	0.819	0.771	9.87e-18	WBC	TNNT1
JAG1.11	1.03e-19	-0.330056	0.268	0.392	2.46e-17	WBC	JAG1
IRX3.16	2.9e-14	-0.364032	0.476	0.559	6.89e-12	WBC	IRX3
COL2A1.15	2.8e-13	-0.736808	0.391	0.468	6.66e-11	WBC	COL2A1
MCM7.8	5.15e-10	0.279574	0.866	0.811	1.23e-07	WBC	MCM7
PDGFRB.14	5.47e-10	-0.533899	0.271	0.343	1.3e-07	WBC	PDGFRB
SCN7A.13	6.28e-10	-0.267543	0.144	0.207	1.49e-07	WBC	SCN7A
PAM.14	1.56e-08	-0.486583	0.877	0.879	3.71e-06	WBC	PAM
COL15A1.15	1.48e-05	-0.534465	0.409	0.449	0.0035295	WBC	COL15A1
NR2F1.15	1.93e-05	-0.254442	0.234	0.281	0.0045962	WBC	NR2F1
NR2F2.16	2.36e-05	-0.29927	0.684	0.667	0.00560763	WBC	NR2F2
CD34.15	0.000534089	-0.490203	0.465	0.478	0.127113	WBC	CD34
MYH6.15	0.00099589	-0.659268	0.954	0.934	0.237022	WBC	MYH6
COL2A1.16	0	3.12451	0.995	0.445	0	aCM-LA	COL2A1
MYH6.16	0	2.74934	1	0.932	0	aCM-LA	MYH6
ADAMTS8.11	0	1.9303	0.929	0.417	0	aCM-LA	ADAMTS8
PAM.15	0	1.82248	0.999	0.874	0	aCM-LA	PAM
GJA5.16	0	1.67977	0.951	0.537	0	aCM-LA	GJA5
TBX5.16	0	1.52885	0.967	0.623	0	aCM-LA	TBX5
NR2F1.16	0	1.28162	0.839	0.257	0	aCM-LA	NR2F1
DAPK2.3	0	1.23426	0.738	0.276	0	aCM-LA	DAPK2
TTN.17	0	0.903472	1	0.965	0	aCM-LA	TTN
TRPM3.12	0	0.895023	0.69	0.222	0	aCM-LA	TRPM3
SFRP1.11	0	0.760368	0.847	0.671	0	aCM-LA	SFRP1
NR2F2.17	0	0.675458	0.959	0.655	0	aCM-LA	NR2F2
PPM1K.7	0	0.659688	0.788	0.598	0	aCM-LA	PPM1K
BTG1.8	0	0.587879	0.694	0.433	0	aCM-LA	BTG1
TECRL.13	0	0.540351	0.845	0.652	0	aCM-LA	TECRL
HCN4.15	0	0.457492	0.857	0.593	0	aCM-LA	HCN4
JAG1.12	0	0.399727	0.661	0.38	0	aCM-LA	JAG1
NRXN1.3	0	0.356912	0.433	0.172	0	aCM-LA	NRXN1
RABGAP1L.8	0	0.308294	0.697	0.505	0	aCM-LA	RABGAP1L
HAND2.15	0	0.298226	0.994	0.95	0	aCM-LA	HAND2
GYPC.2	0	-0.282367	0.051	0.219	0	aCM-LA	GYPC
FOXS1.1	0	-0.288674	0.106	0.273	0	aCM-LA	FOXS1
RND3.2	0	-0.332655	0.104	0.302	0	aCM-LA	RND3
HAND1.13	0	-0.344996	0.132	0.304	0	aCM-LA	HAND1
INMT.7	0	-0.35028	0.104	0.272	0	aCM-LA	INMT
XPO4.5	0	-0.375279	0.196	0.386	0	aCM-LA	XPO4
COTL1.14	0	-0.387021	0.121	0.292	0	aCM-LA	COTL1
GAS7.7	0	-0.429663	0.077	0.287	0	aCM-LA	GAS7
IRX1.12	0	-0.442124	0.043	0.2	0	aCM-LA	IRX1
OAF.14	0	-0.448097	0.115	0.296	0	aCM-LA	OAF
CDT1.4	0	-0.44916	0.239	0.455	0	aCM-LA	CDT1
TPBG.10	0	-0.460344	0.082	0.291	0	aCM-LA	TPBG
PRRX1.10	0	-0.464261	0.053	0.255	0	aCM-LA	PRRX1
FAM213A.12	0	-0.476336	0.354	0.58	0	aCM-LA	FAM213A
RGS5.6	0	-0.483976	0.127	0.337	0	aCM-LA	RGS5
UHRF1.14	0	-0.491175	0.251	0.459	0	aCM-LA	UHRF1
RBP1.12	0	-0.492114	0.175	0.39	0	aCM-LA	RBP1
PDGFRA.12	0	-0.496811	0.103	0.292	0	aCM-LA	PDGFRA
CKMT2.16	0	-0.528055	0.632	0.708	0	aCM-LA	CKMT2
MPZ.13	0	-0.571568	0.377	0.578	0	aCM-LA	MPZ
RRAD.16	0	-0.606311	0.847	0.879	0	aCM-LA	RRAD
COL14A1.15	0	-0.633192	0.153	0.335	0	aCM-LA	COL14A1
MCM7.9	0	-0.640989	0.596	0.821	0	aCM-LA	MCM7
DPYSL3.14	0	-0.658838	0.457	0.628	0	aCM-LA	DPYSL3
MAZ.10	0	-0.665183	0.836	0.948	0	aCM-LA	MAZ
CRABP2.13	0	-0.674741	0.109	0.331	0	aCM-LA	CRABP2
TBX18.15	0	-0.680707	0.129	0.296	0	aCM-LA	TBX18
FLRT2.14	0	-0.687122	0.148	0.386	0	aCM-LA	FLRT2
[truncated: 817 more rows]
