# Supplementary material for: Spatially organized cellular communities form the developing human heart
Source: Nature. 2024 Mar 13;627(8005):854–64. doi: 10.1038/s41586-024-07171-z (PMC10972757; doi:10.1038/s41586-024-07171-z)
Supplement: Supplementary file 4 — Supplementary Tables 1–22 [file 41586_2024_7171_MOESM4_ESM.zip › 2022-11-18398C-s4/2022-11-18398C-Supplementary Table 15 - Imputed scRNA-seq gene predictability scores.xlsx]

## Sheet: scRNA Predictability Scores
gene	score	p-value	benjamini-hochberg	bonferroni
TTN	0.9551	0	0	0
CLEC10A	0.954984	0	0	0
TNNT2	0.954977	0	0	0
TNNI1	0.95234	0	0	0
COL1A1	0.950355	0	0	0
TNNC1	0.948486	0	0	0
COL1A2	0.948267	0	0	0
TYROBP	0.947642	0	0	0
MYL7	0.942767	0	0	0
COL3A1	0.942357	0	0	0
MYH6	0.941152	0	0	0
C1QA	0.940996	0	0	0
SHISA3	0.939804	0	0	0
MYL4	0.939586	0	0	0
ACTC1	0.938322	0	0	0
SPARC	0.937931	0	0	0
DCN	0.936096	0	0	0
C1QB	0.934888	0	0	0
MYL2	0.931573	0	0	0
CSRP3	0.930793	0	0	0
C1QC	0.926985	0	0	0
TNNI3	0.926298	0	0	0
MYH7	0.925826	0	0	0
TPM1	0.924813	0	0	0
NDP	0.920023	0	0	0
TMSB4X	0.919166	0	0	0
F13A1	0.918923	0	0	0
AIF1	0.915884	0	0	0
LUM	0.912045	0	0	0
NEBL	0.911728	0	0	0
LYVE1	0.911607	0	0	0
ASCL1	0.911349	0	0	0
HSPB7	0.910326	0	0	0
NTS	0.907197	0	0	0
PLAC9	0.906047	0	0	0
IL1B	0.90189	0	0	0
PLN	0.9015	0	0	0
OGN	0.899852	0	0	0
S100B	0.89812	0	0	0
CA4	0.89773	0	0	0
TFF3	0.896702	0	0	0
SMPX	0.895872	0	0	0
CLDN5	0.894355	0	0	0
LDB3	0.893456	0	0	0
HLA-DQB1	0.893149	0	0	0
ECSCR	0.888947	0	0	0
COL6A2	0.888647	0	0	0
ACTB	0.888176	0	0	0
FABP3	0.886321	0	0	0
PGAM2	0.88593	0	0	0
AP000722.1	0.882226	0	0	0
TOP2A	0.88212	0	0	0
NPPA	0.879652	0	0	0
CRYAB	0.875885	0	0	0
SORBS2	0.875328	0	0	0
PTN	0.874464	0	0	0
ACTN2	0.873365	0	0	0
PECAM1	0.869901	0	0	0
FCER1G	0.869801	0	0	0
PITX2	0.86952	0	0	0
SLC25A4	0.864241	0	0	0
ACTG1	0.862549	0	0	0
SRGN	0.861889	0	0	0
EMCN	0.86129	0	0	0
MYL3	0.860896	0	0	0
BGN	0.858965	0	0	0
SLC8A1	0.858924	0	0	0
CXCL8	0.858458	0	0	0
CKM	0.858193	0	0	0
PAM	0.857701	0	0	0
FN1	0.857609	0	0	0
MKI67	0.856473	0	0	0
MGP	0.856212	0	0	0
S100A11	0.854269	0	0	0
CCL3	0.853517	0	0	0
MPZ	0.85344	0	0	0
FOLR2	0.852609	0	0	0
TECRL	0.852236	0	0	0
CDH5	0.851289	0	0	0
TCF21	0.851149	0	0	0
DES	0.850449	0	0	0
MS4A7	0.850117	0	0	0
VIM	0.849929	0	0	0
CSF1R	0.849753	0	0	0
UBE2C	0.848002	0	0	0
RGS5	0.844792	0	0	0
MYL9	0.84361	0	0	0
CCL4	0.84094	0	0	0
TLL2	0.840817	0	0	0
MS4A6A	0.838058	0	0	0
HAPLN1	0.835529	0	0	0
LGALS1	0.831349	0	0	0
HLA-DRA	0.83064	0	0	0
MFAP4	0.828641	0	0	0
CD74	0.825948	0	0	0
CENPF	0.825159	0	0	0
MYOZ2	0.822498	0	0	0
ELN	0.822092	0	0	0
LAPTM5	0.82208	0	0	0
ATP2A2	0.821033	0	0	0
FGF12	0.819587	0	0	0
POSTN	0.819252	0	0	0
TIMP1	0.81897	0	0	0
HSPB3	0.817454	0	0	0
NUSAP1	0.817132	0	0	0
COL6A3	0.816032	0	0	0
MT-CO1	0.814782	0	0	0
NR4A3	0.812628	0	0	0
SLC26A7	0.81228	0	0	0
TCAP	0.811951	0	0	0
MYBPC3	0.811391	0	0	0
LEPR	0.810238	0	0	0
PDLIM3	0.810098	0	0	0
TFPI2	0.809889	0	0	0
PTTG1	0.809332	0	0	0
ISL1	0.807049	0	0	0
MFAP5	0.807023	0	0	0
IGHV1-2	0.806649	0	0	0
MT-ND4	0.806301	0	0	0
SERPINI1	0.805251	0	0	0
FTL	0.804407	0	0	0
FBLN1	0.804269	0	0	0
MT-ND1	0.801466	0	0	0
PCAT19	0.801293	0	0	0
LST1	0.800973	0	0	0
BCL2A1	0.799583	0	0	0
PLEK	0.799248	0	0	0
PDLIM5	0.79879	0	0	0
MYH11	0.79766	0	0	0
AC020909.2	0.797506	0	0	0
CD68	0.796371	0	0	0
MB	0.79549	0	0	0
CTSV	0.793155	0	0	0
STMN2	0.792987	0	0	0
CD14	0.79238	0	0	0
DLK1	0.79112	0	0	0
ASPN	0.790615	0	0	0
PPP1R12B	0.789586	0	0	0
AC008555.3	0.787603	0	0	0
SERPINE2	0.787543	0	0	0
MEG3	0.787486	0	0	0
CCL3L1	0.787411	0	0	0
PCOLCE	0.78597	0	0	0
COX4I2	0.785902	0	0	0
TNFSF14	0.785274	0	0	0
CCL4L2	0.782801	0	0	0
SH3BGR	0.78253	0	0	0
MMP2	0.780557	0	0	0
MT-CO3	0.780183	0	0	0
MT-CO2	0.777912	0	0	0
ESAM	0.776418	0	0	0
GP9	0.775373	0	0	0
COX6A2	0.77322	0	0	0
BIRC5	0.772068	0	0	0
IGFBP7	0.771437	0	0	0
CDK1	0.771381	0	0	0
NDUFA4L2	0.771234	0	0	0
SMOC1	0.769746	0	0	0
MARCKS	0.76879	0	0	0
KIF20A	0.767306	0	0	0
CYBB	0.766927	0	0	0
RRM2	0.766905	0	0	0
RAMP2	0.76685	0	0	0
FHL2	0.764279	0	0	0
STAB2	0.763299	0	0	0
NPR3	0.762563	0	0	0
FITM1	0.761216	0	0	0
HIGD1C	0.760469	0	0	0
MEST	0.760062	0	0	0
SPON2	0.758944	0	0	0
C7	0.757454	0	0	0
COL5A2	0.757011	0	0	0
CDC20	0.755841	0	0	0
FREM2	0.755634	0	0	0
VAMP8	0.755124	0	0	0
CASQ2	0.75212	0	0	0
TM4SF18	0.751503	0	0	0
GPC3	0.750966	0	0	0
SPARCL1	0.750553	0	0	0
CCNB1	0.750467	0	0	0
TMEM40	0.750048	0	0	0
GPR183	0.749307	0	0	0
CTSS	0.74916	0	0	0
PRPH	0.748675	0	0	0
COL5A1	0.747922	0	0	0
COL6A1	0.747433	0	0	0
TNFAIP3	0.747172	0	0	0
CHCHD10	0.745576	0	0	0
PTMA	0.745503	0	0	0
TFPI	0.745204	0	0	0
CPE	0.745028	0	0	0
MT-ND3	0.744699	0	0	0
RSPO3	0.744682	0	0	0
MS4A4A	0.744605	0	0	0
MMRN1	0.743297	0	0	0
PLK1	0.74312	0	0	0
HACD1	0.743071	0	0	0
APOE	0.742885	0	0	0
POPDC2	0.74112	0	0	0
CLEC9A	0.741105	0	0	0
STMN4	0.740179	0	0	0
MDH1	0.739681	0	0	0
ID3	0.739528	0	0	0
MT-ATP6	0.739392	0	0	0
TPX2	0.739281	0	0	0
FNDC1	0.739245	0	0	0
FBLN2	0.738395	0	0	0
PCLAF	0.737206	0	0	0
GJA4	0.737168	0	0	0
LY6G6F	0.736895	0	0	0
TMEM100	0.735489	0	0	0
NKX2-5	0.735009	0	0	0
ASPM	0.734315	0	0	0
MYOM1	0.733918	0	0	0
MT-CYB	0.733875	0	0	0
TMSB10	0.731882	0	0	0
DUSP2	0.731442	0	0	0
HLA-DPA1	0.730871	0	0	0
GMFG	0.72835	0	0	0
COX7C	0.728037	0	0	0
TIE1	0.726544	0	0	0
AURKB	0.72318	0	0	0
VPREB1	0.722925	0	0	0
MT-ND2	0.722433	0	0	0
TNC	0.722363	0	0	0
ITGB2	0.721831	0	0	0
MOXD1	0.721603	0	0	0
SFRP1	0.720726	0	0	0
COLEC11	0.720423	0	0	0
TYMS	0.719925	0	0	0
COL2A1	0.718968	0	0	0
PTPRC	0.718937	0	0	0
NR2F1	0.718925	0	0	0
CD163	0.718141	0	0	0
RAMP1	0.71745	0	0	0
GTSE1	0.716893	0	0	0
HCST	0.716738	0	0	0
ENO3	0.715891	0	0	0
GAL	0.714851	0	0	0
MMRN2	0.714555	0	0	0
LTBP4	0.71295	0	0	0
LYZ	0.712665	0	0	0
CD9	0.712652	0	0	0
MYCT1	0.71153	0	0	0
CYGB	0.711426	0	0	0
EMILIN1	0.711236	0	0	0
CCNA2	0.710315	0	0	0
HSPB1	0.707983	0	0	0
TGFBI	0.707177	0	0	0
NEFL	0.705926	0	0	0
RGS1	0.705673	0	0	0
HPGDS	0.705611	0	0	0
ANXA1	0.705056	0	0	0
TK1	0.704809	0	0	0
CDCA3	0.704246	0	0	0
FOXD3-AS1	0.703563	0	0	0
ELAVL2	0.702793	0	0	0
TAGLN2	0.702762	0	0	0
COX7B	0.702531	0	0	0
COL15A1	0.702266	0	0	0
CST3	0.701679	0	0	0
HIGD1B	0.701158	0	0	0
VSIG4	0.701129	0	0	0
SOX10	0.701059	0	0	0
CDKN3	0.70049	0	0	0
CD93	0.699815	0	0	0
CENPA	0.699156	0	0	0
IFITM3	0.698252	0	0	0
COX5A	0.698186	0	0	0
DLGAP5	0.697737	0	0	0
ROBO4	0.697122	0	0	0
RYR2	0.69705	0	0	0
NLRP3	0.696809	0	0	0
ADGRF5	0.696624	0	0	0
KDR	0.696253	0	0	0
AC087477.4	0.695932	0	0	0
THY1	0.694458	0	0	0
FSTL1	0.694405	0	0	0
VWF	0.694293	0	0	0
PBK	0.693617	0	0	0
PENK	0.693578	0	0	0
CALCRL	0.693283	0	0	0
TRDN	0.692778	0	0	0
CD34	0.692691	0	0	0
SPI1	0.692567	0	0	0
EPHA4	0.692565	0	0	0
CRIP2	0.69207	0	0	0
SOX18	0.691583	0	0	0
HLA-DRB1	0.691314	0	0	0
S100A10	0.6913	0	0	0
RNASE1	0.689682	0	0	0
CD83	0.688449	0	0	0
ANXA2	0.687485	0	0	0
CAV1	0.686998	0	0	0
LINC00284	0.686436	0	0	0
ICAM2	0.686091	0	0	0
FCN1	0.685822	0	0	0
CENPE	0.68524	0	0	0
PRC1	0.68398	0	0	0
EEF1A2	0.683356	0	0	0
PRND	0.683178	0	0	0
CLSPN	0.682356	0	0	0
HLA-DQA1	0.681244	0	0	0
PRSS23	0.681194	0	0	0
PLAUR	0.681135	0	0	0
MYH7B	0.679699	0	0	0
GFRA3	0.678568	0	0	0
PROCR	0.678402	0	0	0
GAPDH	0.677816	0	0	0
PIMREG	0.677624	0	0	0
AC004381.1	0.677612	0	0	0
COX5B	0.676544	0	0	0
SCN7A	0.676338	0	0	0
OLFML3	0.675166	0	0	0
C5AR1	0.675112	0	0	0
NUF2	0.674825	0	0	0
IL32	0.674668	0	0	0
S100A9	0.674627	0	0	0
ISLR	0.673869	0	0	0
AGPS	0.673823	0	0	0
KLF4	0.672862	0	0	0
CD36	0.670891	0	0	0
NAV1	0.670675	0	0	0
FCGR2A	0.670626	0	0	0
PDGFRB	0.670443	0	0	0
CORO1A	0.669498	0	0	0
2022-09-04	0.669229	0	0	0
PLVAP	0.668944	0	0	0
NSG2	0.668369	0	0	0
MXD3	0.665823	0	0	0
ERBB3	0.665136	0	0	0
KCTD12	0.664734	0	0	0
AC011893.1	0.664536	0	0	0
SPC25	0.66376	0	0	0
MMP23B	0.663741	0	0	0
FABP5	0.663735	0	0	0
KCNJ8	0.6634	0	0	0
KANK3	0.66324	0	0	0
XKR4	0.663219	0	0	0
INA	0.662966	0	0	0
GNG11	0.662609	0	0	0
RAD51AP1	0.66114	0	0	0
EEF1A1	0.660173	0	0	0
DPT	0.660151	0	0	0
MRC1	0.659726	0	0	0
ADAMTS8	0.658661	0	0	0
SMYD1	0.658407	0	0	0
TUBB1	0.65817	0	0	0
ALDOC	0.657696	0	0	0
ID4	0.657599	0	0	0
FBLN5	0.657109	0	0	0
HMGB2	0.65664	0	0	0
ITM2B	0.656597	0	0	0
RNASE6	0.656035	0	0	0
RRBP1	0.655807	0	0	0
ATP5MC3	0.655285	0	0	0
BANCR	0.655126	0	0	0
LRRC17	0.65491	0	0	0
A2M	0.654858	0	0	0
GJA5	0.654802	0	0	0
ANLN	0.654143	0	0	0
LINC02060	0.654021	0	0	0
NRXN1	0.653552	0	0	0
KPNA2	0.653458	0	0	0
COL21A1	0.652991	0	0	0
TRIM55	0.652582	0	0	0
LGALS3	0.65209	0	0	0
MT2A	0.651766	0	0	0
FOXS1	0.651615	0	0	0
SERPINF1	0.651185	0	0	0
CLEC1B	0.650802	0	0	0
ACTG2	0.649948	0	0	0
TM4SF1	0.649914	0	0	0
CD1C	0.649718	0	0	0
DEPDC1	0.649355	0	0	0
IGF1	0.647678	0	0	0
ALOX12	0.647541	0	0	0
TREML1	0.647169	0	0	0
H3F3B	0.646669	0	0	0
INMT	0.646629	0	0	0
RRAD	0.646129	0	0	0
SYNPO2L	0.646019	0	0	0
MFAP2	0.645898	0	0	0
FYB1	0.644246	0	0	0
CD37	0.644094	0	0	0
PPBP	0.643979	0	0	0
TUBA1B	0.643008	0	0	0
COX7A1	0.641286	0	0	0
SMIM18	0.641033	0	0	0
MAD2L1	0.640785	0	0	0
GPR34	0.640771	0	0	0
AGT	0.640486	0	0	0
NEXN	0.640324	0	0	0
CKMT2	0.640265	0	0	0
RBM24	0.640245	0	0	0
SPP1	0.640132	0	0	0
UBE2T	0.639418	0	0	0
CKS2	0.639006	0	0	0
PODXL	0.638929	0	0	0
FCGR3A	0.638174	0	0	0
CNN3	0.63802	0	0	0
COL4A1	0.637402	0	0	0
AC037486.1	0.637124	0	0	0
PF4	0.636946	0	0	0
VCAN	0.635516	0	0	0
PHOX2A	0.63538	0	0	0
LOXL1	0.633915	0	0	0
PPP1R1A	0.633858	0	0	0
ADGRL4	0.633381	0	0	0
NDC80	0.633051	0	0	0
TMEM176B	0.632861	0	0	0
IGFL2	0.632751	0	0	0
FRZB	0.6322	0	0	0
S100A8	0.631896	0	0	0
ARL6IP1	0.631175	0	0	0
TTC9B	0.630742	0	0	0
PRDM1	0.630301	0	0	0
ANKRD1	0.629734	0	0	0
PRKAG2	0.629653	0	0	0
DKK3	0.628619	0	0	0
COL14A1	0.628609	0	0	0
PDGFRA	0.62815	0	0	0
FAM162B	0.627796	0	0	0
PGF	0.627769	0	0	0
MNDA	0.627209	0	0	0
COL12A1	0.626957	0	0	0
CHGA	0.626812	0	0	0
CCL21	0.626791	0	0	0
KNL1	0.626698	0	0	0
PFKP	0.625951	0	0	0
BTNL2	0.624438	0	0	0
APLNR	0.624229	0	0	0
FABP4	0.623406	0	0	0
CSTA	0.622884	0	0	0
SLITRK6	0.62248	0	0	0
NDUFA4	0.6217	0	0	0
CRABP1	0.621366	0	0	0
MATN2	0.621263	0	0	0
ADIRF	0.621198	0	0	0
CD53	0.618383	0	0	0
ANGPT1	0.617592	0	0	0
SST	0.617075	0	0	0
SOX7	0.617043	0	0	0
H2AFX	0.616555	0	0	0
TCF4	0.615162	0	0	0
NREP	0.61396	0	0	0
LCP1	0.61347	0	0	0
PTPRB	0.613437	0	0	0
MGST3	0.613435	0	0	0
SH3BGRL3	0.613098	0	0	0
LMO7	0.613063	0	0	0
SGO2	0.61282	0	0	0
TPM4	0.612654	0	0	0
HLA-DMA	0.611238	0	0	0
IGFBP2	0.611205	0	0	0
2022-09-11	0.609941	0	0	0
CTHRC1	0.609889	0	0	0
HAND2-AS1	0.609742	0	0	0
AKAP12	0.609588	0	0	0
TNNT3	0.607994	0	0	0
COX6C	0.607181	0	0	0
SMC4	0.607061	0	0	0
CD48	0.606193	0	0	0
KIFC1	0.605377	0	0	0
HMMR	0.60525	0	0	0
TMOD1	0.604982	0	0	0
RBP1	0.604378	0	0	0
FBN1	0.604262	0	0	0
DAB2	0.604137	0	0	0
MTUS2	0.603016	0	0	0
EMC10	0.602661	0	0	0
TENM2	0.601963	0	0	0
FAM83D	0.60185	0	0	0
TAGLN	0.601405	0	0	0
ARHGDIB	0.601377	0	0	0
H2AFZ	0.60132	0	0	0
TBX5	0.600523	0	0	0
ELAVL4	0.598493	0	0	0
UQCRB	0.598279	0	0	0
PCNA	0.597916	0	0	0
EGFL7	0.597507	0	0	0
KIF23	0.597472	0	0	0
CCNB2	0.597455	0	0	0
GJA1	0.596899	0	0	0
THBS4	0.596397	0	0	0
KIF14	0.595532	0	0	0
SLC6A4	0.595527	0	0	0
NSG1	0.595412	0	0	0
MEF2C	0.594972	0	0	0
ATP5F1B	0.594793	0	0	0
CDCA8	0.593887	0	0	0
TUBB	0.593013	0	0	0
JUNB	0.592032	0	0	0
HLA-E	0.59188	0	0	0
PPIB	0.591747	0	0	0
S100A16	0.591293	0	0	0
PANCR	0.591186	0	0	0
ACTA2	0.590545	0	0	0
NDUFA1	0.590287	0	0	0
RPL10	0.590132	0	0	0
NEK2	0.589452	0	0	0
LBH	0.589382	0	0	0
FMOD	0.589236	0	0	0
AL583722.4	0.588188	0	0	0
CXCL12	0.587844	0	0	0
CLEC11A	0.5877	0	0	0
NOTCH3	0.586979	0	0	0
RPS8	0.586812	0	0	0
ALDH1A2	0.584422	0	0	0
KLF2	0.583045	0	0	0
LY86	0.582656	0	0	0
SRPX	0.58139	0	0	0
FOS	0.581057	0	0	0
BMX	0.581012	0	0	0
CLEC14A	0.580728	0	0	0
SGO1	0.579962	0	0	0
ARHGAP18	0.579419	0	0	0
TSTD1	0.57937	0	0	0
HIST1H4C	0.578941	0	0	0
LHFPL6	0.578735	0	0	0
COX6B1	0.578524	0	0	0
STMN1	0.578059	0	0	0
CXorf36	0.577843	0	0	0
AL078590.3	0.577445	0	0	0
FCGRT	0.576476	0	0	0
NR2F2	0.575807	0	0	0
CHRNA3	0.575154	0	0	0
HLA-DMB	0.575101	0	0	0
CTSC	0.574591	0	0	0
INSC	0.574373	0	0	0
PDE4DIP	0.57432	0	0	0
RPL6	0.574171	0	0	0
SULT1E1	0.573778	0	0	0
HEY1	0.573471	0	0	0
PLP1	0.572858	0	0	0
CPA3	0.572542	0	0	0
MARCKSL1	0.572479	0	0	0
ARHGAP11A	0.572399	0	0	0
DSP	0.572146	0	0	0
COTL1	0.571936	0	0	0
CORIN	0.571826	0	0	0
SERPINH1	0.571793	0	0	0
ADPRHL1	0.57166	0	0	0
FILIP1L	0.571432	0	0	0
ZFP36	0.571284	0	0	0
CENPU	0.571276	0	0	0
ZWINT	0.571003	0	0	0
CCDC102B	0.570849	0	0	0
CKAP2L	0.570674	0	0	0
FLT1	0.570589	0	0	0
CYCS	0.570477	0	0	0
PLD4	0.570133	0	0	0
ALDH1A1	0.569649	0	0	0
GAS7	0.569446	0	0	0
ENG	0.568969	0	0	0
PRSS35	0.568599	0	0	0
HDC	0.568182	0	0	0
CALD1	0.567708	0	0	0
MIA	0.567536	0	0	0
IRX3	0.567128	0	0	0
MYLK3	0.566685	0	0	0
HHIP	0.566646	0	0	0
PPP1R14C	0.566268	0	0	0
NOTCH4	0.566224	0	0	0
CCDC3	0.566204	0	0	0
ITGA1	0.565227	0	0	0
TPSAB1	0.564349	0	0	0
COX8A	0.563906	0	0	0
SH3RF2	0.56333	0	0	0
TRIM63	0.563196	0	0	0
GIMAP4	0.562996	0	0	0
RCN3	0.562668	0	0	0
STAB1	0.56158	0	0	0
SMIM28	0.56137	0	0	0
NR4A2	0.561359	0	0	0
KIF11	0.561117	0	0	0
B2M	0.561004	0	0	0
KIF2C	0.560505	0	0	0
PRCP	0.559887	0	0	0
TACC3	0.559564	0	0	0
CENPW	0.557991	0	0	0
TPSB2	0.557793	0	0	0
LAPTM4B	0.556998	0	0	0
MDK	0.556931	0	0	0
TINAGL1	0.556066	0	0	0
HINT1	0.555251	0	0	0
FBXO32	0.55505	0	0	0
MAF	0.554907	0	0	0
ADAMTS6	0.554765	0	0	0
CLEC7A	0.553861	0	0	0
ADAP2	0.553586	0	0	0
HNRNPA1	0.553572	0	0	0
EPB41L2	0.55325	0	0	0
ADM	0.553172	0	0	0
MT-ND5	0.553089	0	0	0
SELENOW	0.552979	0	0	0
HLA-DRB5	0.552346	0	0	0
OR51E1	0.552252	0	0	0
EGR1	0.552244	0	0	0
SLCO2A1	0.551953	0	0	0
RHEX	0.551756	0	0	0
NFKBIA	0.551719	0	0	0
S100A4	0.551604	0	0	0
LTC4S	0.549932	0	0	0
THBS2	0.549597	0	0	0
NUPR1	0.548939	0	0	0
GALR1	0.548352	0	0	0
HLA-B	0.547986	0	0	0
RETN	0.547876	0	0	0
RPL13	0.547447	0	0	0
CDH11	0.547302	0	0	0
RPL3	0.546984	0	0	0
FXYD5	0.546573	0	0	0
SPRY1	0.546256	0	0	0
PEG3	0.545946	0	0	0
FOXD3	0.545473	0	0	0
UBE2S	0.54518	0	0	0
SNTA1	0.545045	0	0	0
NFKBID	0.545017	0	0	0
HSPG2	0.544531	0	0	0
ITM2A	0.543622	0	0	0
DLX6	0.542729	0	0	0
HMGB1	0.542589	0	0	0
IRF8	0.541873	0	0	0
S100A12	0.541798	0	0	0
SLN	0.541789	0	0	0
TUBB4B	0.541141	0	0	0
C1QTNF3	0.540866	0	0	0
HLA-DPB1	0.540682	0	0	0
PCDH12	0.54065	0	0	0
MLF1	0.540546	0	0	0
KCNA5	0.539995	0	0	0
ARHGAP29	0.539617	0	0	0
SLC18A2	0.539238	0	0	0
ARPC1B	0.539024	0	0	0
NDUFS6	0.538914	0	0	0
TSHZ2	0.538426	0	0	0
RAMP3	0.538376	0	0	0
PTPRE	0.538061	0	0	0
CDKN2C	0.537437	0	0	0
ABCA8	0.537377	0	0	0
TROAP	0.537159	0	0	0
PKNOX2-AS1	0.536914	0	0	0
RCN1	0.536906	0	0	0
AURKA	0.536877	0	0	0
PXDN	0.536685	0	0	0
RBP7	0.536562	0	0	0
FILIP1	0.536314	0	0	0
TREM2	0.535725	0	0	0
TNF	0.535608	0	0	0
LCP2	0.535387	0	0	0
OIT3	0.534858	0	0	0
TRPM3	0.534817	0	0	0
MYOM2	0.533467	0	0	0
ADGRG6	0.533018	0	0	0
MYBL2	0.53293	0	0	0
IL1RN	0.532387	0	0	0
SAT1	0.531651	0	0	0
HMGN2	0.531088	0	0	0
MSC	0.530159	0	0	0
SOX17	0.528266	0	0	0
ALOX5AP	0.528228	0	0	0
MYZAP	0.528206	0	0	0
BCAM	0.527312	0	0	0
ATP5PF	0.527098	0	0	0
ENPEP	0.527069	0	0	0
APOBEC2	0.526889	0	0	0
RACGAP1	0.526161	0	0	0
MAP3K20	0.526014	0	0	0
MCAM	0.525952	0	0	0
CENPK	0.525585	0	0	0
C1orf54	0.525349	0	0	0
CRABP2	0.525326	0	0	0
CEP55	0.52437	0	0	0
RPS18	0.524227	0	0	0
LINC00881	0.523199	0	0	0
PLA2G5	0.523056	0	0	0
CD24	0.522607	0	0	0
SERF2	0.522482	0	0	0
IGFBP4	0.522182	0	0	0
PERP	0.521576	0	0	0
TUBA1C	0.521345	0	0	0
HJURP	0.521152	0	0	0
CRIP1	0.520993	0	0	0
TSPO	0.520761	0	0	0
IDO1	0.520474	0	0	0
FHL1	0.519763	0	0	0
PRDX2	0.519591	0	0	0
UNC45B	0.51949	0	0	0
ATP5MC1	0.51938	0	0	0
COL9A1	0.518556	0	0	0
CBLN2	0.51791	0	0	0
RGCC	0.517727	0	0	0
GFI1B	0.517697	0	0	0
SSR2	0.516993	0	0	0
MPO	0.516956	0	0	0
PADI4	0.516463	0	0	0
CKAP2	0.516365	0	0	0
GATA1	0.515631	0	0	0
TGM2	0.515534	0	0	0
TUBA1A	0.515216	0	0	0
PRSS57	0.514052	0	0	0
SLIT3	0.51388	0	0	0
COL6A6	0.513751	0	0	0
C11orf96	0.51358	0	0	0
S100A6	0.512937	0	0	0
BIRC3	0.512874	0	0	0
RBM20	0.51261	0	0	0
SBSPON	0.512179	0	0	0
RNASE2	0.512115	0	0	0
SLC27A6	0.512098	0	0	0
TENM3	0.510864	0	0	0
LINC00682	0.510605	0	0	0
FKBP10	0.51007	0	0	0
RNASET2	0.509389	0	0	0
CALM1	0.509055	0	0	0
NDUFB1	0.508889	0	0	0
KIF20B	0.5085	0	0	0
GIMAP7	0.507636	0	0	0
FLT4	0.506858	0	0	0
PROX1	0.506685	0	0	0
MAGED2	0.506536	0	0	0
PIF1	0.506473	0	0	0
CLNK	0.506091	0	0	0
2022-09-07	0.506003	0	0	0
MIR4435-2HG	0.505141	0	0	0
SLC9A3R2	0.504934	0	0	0
SAMSN1	0.504583	0	0	0
SAPCD2	0.504308	0	0	0
AKR1C3	0.504202	0	0	0
COX4I1	0.504127	0	0	0
NELL2	0.503814	0	0	0
UACA	0.503743	0	0	0
XCR1	0.503502	0	0	0
MSX2	0.503476	0	0	0
HSPB2	0.50316	0	0	0
CTGF	0.503017	0	0	0
FCGR1A	0.502398	0	0	0
CDH2	0.502272	0	0	0
BCL6B	0.502027	0	0	0
ICAM1	0.501708	0	0	0
SELENOM	0.501091	0	0	0
CCL14	0.500875	0	0	0
IFITM2	0.500194	0	0	0
RGS10	0.499788	0	0	0
FLRT3	0.499574	0	0	0
ID1	0.499265	0	0	0
EDNRB	0.499065	0	0	0
HCK	0.498392	0	0	0
PLAC8	0.498175	0	0	0
SLC18A3	0.497936	0	0	0
LY96	0.497843	0	0	0
EMP1	0.497466	0	0	0
BVES	0.497376	0	0	0
SHOX2	0.497205	0	0	0
OAF	0.496948	0	0	0
P4HB	0.496877	0	0	0
NCAPG	0.496832	0	0	0
IGHM	0.496418	0	0	0
NCF4	0.496215	0	0	0
DCX	0.495398	0	0	0
SOX9	0.495247	0	0	0
UQCR10	0.494612	0	0	0
CDT1	0.494254	0	0	0
PLAGL1	0.494124	0	0	0
AC245595.1	0.493852	0	0	0
VSNL1	0.493489	0	0	0
PLTP	0.492994	0	0	0
RPL28	0.492563	0	0	0
CMYA5	0.492196	0	0	0
COL4A2	0.491249	0	0	0
DKK2	0.491056	0	0	0
NRG1	0.490758	0	0	0
TAGAP	0.490416	0	0	0
IL10RA	0.488897	0	0	0
IGSF6	0.488786	0	0	0
CISD1	0.487857	0	0	0
ANXA5	0.48769	0	0	0
CNN1	0.487438	0	0	0
RPL34	0.486664	0	0	0
CD3E	0.486584	0	0	0
AP001001.1	0.486069	0	0	0
VSTM2L	0.486013	0	0	0
LDHB	0.485991	0	0	0
CKS1B	0.48589	0	0	0
HTRA3	0.485648	0	0	0
BMP2	0.48551	0	0	0
CDO1	0.485505	0	0	0
TNFRSF12A	0.485026	0	0	0
BUB1	0.484983	0	0	0
MS4A3	0.484256	0	0	0
ADAMTS2	0.484244	0	0	0
LAPTM4A	0.483427	0	0	0
IL1A	0.483395	0	0	0
AC124254.1	0.483106	0	0	0
OLR1	0.482771	0	0	0
SNAI2	0.48227	0	0	0
ELK3	0.481643	0	0	0
UQCRH	0.481181	0	0	0
RPL13A	0.481177	0	0	0
TMEM88	0.480986	0	0	0
GINS2	0.480787	0	0	0
CTSH	0.480613	0	0	0
TPM2	0.480493	0	0	0
HEY2	0.480478	0	0	0
CD52	0.480384	0	0	0
HLA-C	0.480215	0	0	0
FOXM1	0.48	0	0	0
TFAP2A	0.47964	0	0	0
LMOD3	0.479592	0	0	0
DPYSL3	0.479376	0	0	0
NRN1	0.478934	0	0	0
CDCA2	0.47882	0	0	0
IER3	0.47881	0	0	0
AP003115.1	0.478713	0	0	0
CENPM	0.478686	0	0	0
ADAM15	0.478647	0	0	0
PRRX1	0.478622	0	0	0
CAP2	0.478011	0	0	0
APCDD1	0.477583	0	0	0
SERPING1	0.476889	0	0	0
C1QTNF9	0.476323	0	0	0
TBX2	0.476303	0	0	0
ITM2C	0.476259	0	0	0
KIF4A	0.476	0	0	0
BUB1B	0.475917	0	0	0
HAND2	0.475347	0	0	0
AL157895.1	0.475133	0	0	0
DUSP1	0.475065	0	0	0
CLIC1	0.474955	0	0	0
HELLS	0.474955	0	0	0
PEG10	0.474751	0	0	0
CDH6	0.474573	0	0	0
PTCRA	0.474097	0	0	0
NCKAP1L	0.473932	0	0	0
TPI1	0.473371	0	0	0
NPL	0.473244	0	0	0
LAIR1	0.473055	0	0	0
EBF2	0.47303	0	0	0
RBM47	0.472946	0	0	0
TCP10L2	0.471925	0	0	0
PHOX2B	0.471695	0	0	0
UHRF1	0.471591	0	0	0
RARRES2	0.471444	0	0	0
MS4A2	0.471411	0	0	0
CSF2RA	0.471344	0	0	0
JAM2	0.471217	0	0	0
IGFBP5	0.470993	0	0	0
UQCR11	0.470329	0	0	0
VAMP5	0.470238	0	0	0
NRP2	0.470085	0	0	0
DGKI	0.469998	0	0	0
KIF15	0.469787	0	0	0
SMOC2	0.469461	0	0	0
LRRC10	0.468847	0	0	0
AC006058.1	0.468782	0	0	0
CTSG	0.468407	0	0	0
BTG1	0.467858	0	0	0
LGALS2	0.467791	0	0	0
MYBPHL	0.467381	0	0	0
C21orf58	0.467266	0	0	0
ARHGEF15	0.467119	0	0	0
ABCC9	0.467039	0	0	0
ATP5ME	0.467022	0	0	0
ACTL6B	0.466879	0	0	0
GNG3	0.466081	0	0	0
LAMC1	0.465672	0	0	0
MAL	0.465608	0	0	0
MPEG1	0.465579	0	0	0
DAPK2	0.465293	0	0	0
TRDC	0.464886	0	0	0
BAALC	0.464856	0	0	0
RNF207	0.464769	0	0	0
RPL18A	0.464595	0	0	0
CAVIN2	0.464063	0	0	0
PLXND1	0.463914	0	0	0
ADCY5	0.463523	0	0	0
CLU	0.463518	0	0	0
IL33	0.463419	0	0	0
CYTOR	0.463255	0	0	0
ZEB2	0.463184	0	0	0
GGH	0.463039	0	0	0
C3AR1	0.462771	0	0	0
CALM2	0.462644	0	0	0
GRAP2	0.462559	0	0	0
TEK	0.462501	0	0	0
SVIL	0.462044	0	0	0
TCIM	0.461923	0	0	0
SPC24	0.461586	0	0	0
NDUFB2	0.461548	0	0	0
NMRK2	0.461154	0	0	0
MSR1	0.460898	0	0	0
KLF6	0.460575	0	0	0
SH2D1A	0.460379	0	0	0
RHOC	0.460178	0	0	0
NKD2	0.460082	0	0	0
TRDN-AS1	0.459935	0	0	0
SCRG1	0.459833	0	0	0
TTK	0.459775	0	0	0
GLT8D2	0.458366	0	0	0
LMNB1	0.457876	0	0	0
CXCL2	0.457566	0	0	0
ERG	0.457494	0	0	0
PSRC1	0.457332	0	0	0
CCDC80	0.457231	0	0	0
GYPC	0.457026	0	0	0
GRIA2	0.456885	0	0	0
NFKBIZ	0.456056	0	0	0
CLEC12A	0.455908	0	0	0
EFEMP2	0.455898	0	0	0
JAML	0.455454	0	0	0
SPOCK3	0.455443	0	0	0
HMGB3	0.455191	0	0	0
SDC2	0.455086	0	0	0
GUCY1A1	0.455082	0	0	0
ADAMTS9	0.454848	0	0	0
LOX	0.454757	0	0	0
MT-ND4L	0.45395	0	0	0
NGFR	0.453898	0	0	0
AL139241.1	0.453685	0	0	0
CTSW	0.453601	0	0	0
L1CAM	0.4536	0	0	0
CXCR4	0.453323	0	0	0
GPIHBP1	0.453235	0	0	0
NINJ1	0.453104	0	0	0
PDLIM2	0.453067	0	0	0
PTPRZ1	0.45297	0	0	0
NPM1	0.452933	0	0	0
ASF1B	0.452702	0	0	0
GIMAP1	0.452146	0	0	0
MMP11	0.451205	0	0	0
CXCL3	0.451045	0	0	0
UQCRQ	0.450944	0	0	0
SH3BGRL	0.450465	0	0	0
CDCA5	0.449895	0	0	0
AP000977.1	0.448793	0	0	0
GOT1	0.448785	0	0	0
AQP9	0.448771	0	0	0
CPNE3	0.448313	0	0	0
RABGAP1L	0.448211	0	0	0
NDUFS5	0.447769	0	0	0
TBX1	0.447753	0	0	0
PRR11	0.447508	0	0	0
LPL	0.446756	0	0	0
RELN	0.44659	0	0	0
PTGS2	0.446038	0	0	0
CPNE5	0.445723	0	0	0
C1QTNF2	0.445688	0	0	0
PCDH17	0.445656	0	0	0
ATP5F1A	0.445557	0	0	0
TNXB	0.445374	0	0	0
LITAF	0.445167	0	0	0
MASP1	0.445087	0	0	0
LDB2	0.44501	0	0	0
MDFI	0.444802	0	0	0
RUNX1	0.444725	0	0	0
SLCO2B1	0.444564	0	0	0
CREB3L1	0.443843	0	0	0
CYYR1	0.443768	0	0	0
APLN	0.443705	0	0	0
NT5E	0.443014	0	0	0
C2	0.44286	0	0	0
ECM1	0.442613	0	0	0
MRC2	0.442478	0	0	0
PKP2	0.441912	0	0	0
IGFBP3	0.441863	0	0	0
CD86	0.441782	0	0	0
LY6E	0.441719	0	0	0
SOD3	0.441226	0	0	0
GPM6B	0.441108	0	0	0
TMEM151B	0.441023	0	0	0
SAMD7	0.440975	0	0	0
ECT2	0.440859	0	0	0
MELK	0.440547	0	0	0
MTUS1	0.440522	0	0	0
TSPAN15	0.440265	0	0	0
RPS7	0.439779	0	0	0
OLFML2A	0.439654	0	0	0
HMGN1	0.4395	0	0	0
SLC4A3	0.438496	0	0	0
CCKAR	0.438402	6.0476e-267	1.78871e-266	1.60751e-262
LGI4	0.43822	0	0	0
RPL19	0.438096	0	0	0
LMO2	0.438069	0	0	0
INHBA	0.437856	0	0	0
HES4	0.437813	0	0	0
FSCN1	0.437596	0	0	0
PLEKHA7	0.437172	0	0	0
ATP5MD	0.436911	0	0	0
CD40LG	0.436799	0	0	0
RPS4X	0.436768	0	0	0
RPLP0	0.436049	0	0	0
BNIP3	0.435741	0	0	0
CD84	0.435695	0	0	0
SFRP5	0.435281	0	0	0
MXRA5	0.434876	0	0	0
MYOCD	0.43458	0	0	0
TMEM233	0.434417	0	0	0
TPSG1	0.434218	0	0	0
TCEA3	0.434036	0	0	0
SCG2	0.434033	0	0	0
NPPB	0.433797	0	0	0
CMTM5	0.43361	0	0	0
ASAH1	0.433601	0	0	0
KIF18B	0.433312	0	0	0
ESCO2	0.432562	0	0	0
PLCXD3	0.432547	0	0	0
GLIPR2	0.432509	0	0	0
RPL15	0.432049	0	0	0
ATP5PD	0.431949	0	0	0
SEC61B	0.431811	0	0	0
AL583785.1	0.431736	0	0	0
FPR1	0.431704	0	0	0
CCND1	0.431414	0	0	0
NTRK3	0.430692	0	0	0
GAP43	0.430452	0	0	0
GDAP1L1	0.430435	0	0	0
CLMP	0.430097	0	0	0
EVI2A	0.429779	0	0	0
UCP2	0.429511	0	0	0
JPT1	0.428945	0	0	0
NRK	0.428888	0	0	0
FOXC1	0.428844	0	0	0
CD4	0.428592	0	0	0
IFI16	0.428379	0	0	0
PKM	0.428333	0	0	0
HIST1H1A	0.428126	0	0	0
PRDX4	0.427793	0	0	0
WAS	0.427708	0	0	0
CCDC141	0.427697	0	0	0
PRKAA2	0.427596	0	0	0
ANGPTL2	0.427267	0	0	0
RND3	0.427235	0	0	0
RPL10A	0.427235	0	0	0
ARF4	0.427229	0	0	0
SELP	0.426979	0	0	0
PIEZO2	0.4267	0	0	0
CYBA	0.426677	0	0	0
LIMA1	0.426569	0	0	0
NPDC1	0.42652	0	0	0
SNCG	0.426473	0	0	0
AC245128.3	0.426384	0	0	0
PTP4A3	0.426168	0	0	0
MXRA8	0.425901	0	0	0
RPLP2	0.425585	0	0	0
CCL2	0.425477	0	0	0
IL3RA	0.42508	0	0	0
SFRP2	0.425	0	0	0
PRTN3	0.424609	0	0	0
CPXM2	0.424442	0	0	0
LILRB5	0.424422	0	0	0
SUMO2	0.42424	0	0	0
MYH10	0.42416	0	0	0
SOCS3	0.424073	0	0	0
ALPK2	0.42403	0	0	0
SELL	0.423859	0	0	0
APCDD1L	0.42371	0	0	0
GUCY1B1	0.423446	0	0	0
SULF1	0.423321	0	0	0
ATAD2	0.423194	0	0	0
EMP3	0.423084	0	0	0
LINC01954	0.422964	0	0	0
PHGDH	0.422462	0	0	0
TESC	0.422076	0	0	0
RPL41	0.421971	0	0	0
RPS19	0.421953	0	0	0
LMNB2	0.421872	0	0	0
FCER1A	0.421589	0	0	0
RPL30	0.421548	0	0	0
BMPER	0.421457	0	0	0
KNSTRN	0.421084	0	0	0
XPO4	0.420864	0	0	0
RPL4	0.420534	0	0	0
CEBPB	0.420448	0	0	0
ISYNA1	0.420366	0	0	0
SMAGP	0.420361	0	0	0
PCDH18	0.420229	0	0	0
CEMIP	0.420222	0	0	0
PPIA	0.420218	0	0	0
IER2	0.420193	0	0	0
CACNA1C	0.420062	0	0	0
UGP2	0.419827	0	0	0
GPX3	0.41944	0	0	0
RPL7	0.419353	0	0	0
EPS8	0.419009	0	0	0
RGL4	0.418919	0	0	0
EVI2B	0.418887	0	0	0
RPS27	0.418583	0	0	0
IRX2	0.418307	0	0	0
H2AFJ	0.418024	0	0	0
DHFR	0.417894	0	0	0
CD99	0.417888	0	0	0
BNIP3L	0.41777	0	0	0
AC147651.1	0.417678	0	0	0
AC073848.1	0.417455	0	0	0
TACC2	0.416692	0	0	0
C1R	0.416685	0	0	0
SFRP4	0.416348	0	0	0
NFIB	0.416088	0	0	0
CDC42EP5	0.415376	0	0	0
LY6G6F-LY6G6D	0.41535	0	0	0
HAND1	0.415238	0	0	0
NEFM	0.415109	0	0	0
NDUFB9	0.414972	0	0	0
NPR1	0.414733	0	0	0
FJX1	0.414445	0	0	0
SRL	0.414144	0	0	0
MYLK	0.414069	0	0	0
HMCN1	0.413871	0	0	0
TPT1	0.413768	0	0	0
PGM5	0.413511	0	0	0
PDGFB	0.413144	0	0	0
NFIA	0.412028	0	0	0
RPL21	0.411649	0	0	0
LMOD2	0.41143	0	0	0
RHOB	0.41134	0	0	0
CGNL1	0.411061	0	0	0
PLD3	0.41103	0	0	0
PF4V1	0.410885	0	0	0
KTN1	0.410746	0	0	0
PTMS	0.409956	0	0	0
C4orf48	0.409707	0	0	0
RBM38	0.409621	0	0	0
DOK2	0.409052	0	0	0
EFNB2	0.408984	0	0	0
FKBP1A	0.408557	0	0	0
ITGB1BP2	0.40776	0	0	0
COL9A3	0.406591	0	0	0
CYP4F3	0.406445	0	0	0
RCAN1	0.406228	0	0	0
RPL11	0.406151	0	0	0
RPS15A	0.406097	0	0	0
APBB1IP	0.4059	0	0	0
KDELR2	0.405714	0	0	0
CENPN	0.405688	0	0	0
LYPD2	0.405668	0	0	0
EFNA1	0.405165	0	0	0
FBXO5	0.405085	0	0	0
NES	0.404465	0	0	0
MCM7	0.404036	0	0	0
SMC2	0.403985	0	0	0
PLPP3	0.403915	0	0	0
SHE	0.403848	0	0	0
ETS1	0.403631	0	0	0
BTNL9	0.403581	0	0	0
AC007336.2	0.403224	0	0	0
ID2	0.403179	0	0	0
CHL1	0.403069	0	0	0
MMP14	0.402964	0	0	0
NDUFA13	0.402904	0	0	0
TMSB15A	0.402753	0	0	0
SLC35F1	0.402216	0	0	0
FHOD3	0.402043	0	0	0
DOCK2	0.401613	0	0	0
AC005144.1	0.401366	0	0	0
CSRP1	0.401178	0	0	0
BMP5	0.401123	0	0	0
SLC25A3	0.401105	0	0	0
XIRP1	0.400999	0	0	0
MAP3K8	0.40066	0	0	0
NOV	0.400655	0	0	0
LIMS2	0.40054	0	0	0
TNFSF10	0.400195	0	0	0
MADCAM1	0.400171	0	0	0
HIST1H1D	0.399661	0	0	0
HES1	0.399181	0	0	0
CR1L	0.399144	0	0	0
DIAPH3	0.398762	0	0	0
CYTH4	0.398338	0	0	0
ORC6	0.398115	0	0	0
ENTPD2	0.398079	0	0	0
CHGB	0.397918	0	0	0
COL9A2	0.397856	0	0	0
HLA-DQA2	0.397687	0	0	0
NPW	0.397417	0	0	0
FAM162A	0.397345	0	0	0
TSPAN8	0.397329	0	0	0
PRELP	0.397069	0	0	0
CABP1	0.397067	0	0	0
OLFML2B	0.39701	0	0	0
HCLS1	0.396989	0	0	0
LTBP2	0.396747	0	0	0
EHD2	0.396612	0	0	0
TAGLN3	0.396594	0	0	0
CDC42EP1	0.396267	0	0	0
CEBPD	0.396062	0	0	0
TPM3	0.395744	0	0	0
HS3ST1	0.395581	0	0	0
NACA	0.395423	0	0	0
TRBC1	0.395113	0	0	0
CLEC3B	0.394961	0	0	0
CAVIN1	0.394318	0	0	0
PCSK2	0.394255	0	0	0
MECOM	0.394106	0	0	0
VWA1	0.393917	0	0	0
EMP2	0.393528	0	0	0
ATP5MPL	0.393456	0	0	0
DDAH2	0.393432	0	0	0
RMI2	0.393346	0	0	0
RPLP1	0.393177	0	0	0
AGR2	0.39294	0	0	0
SYK	0.392611	0	0	0
CHD5	0.39251	0	0	0
ITIH5	0.392153	0	0	0
FOSB	0.391961	0	0	0
RPS13	0.391329	0	0	0
ANGPT2	0.391259	0	0	0
ATP1B1	0.391243	0	0	0
CFL1	0.391201	0	0	0
RPL5	0.391113	0	0	0
TSC22D3	0.39072	0	0	0
CYC1	0.390658	0	0	0
LMNA	0.390117	0	0	0
RPL32	0.39008	0	0	0
LXN	0.389888	0	0	0
CDKN2D	0.389868	0	0	0
SHCBP1	0.389654	0	0	0
GPR182	0.389569	0	0	0
GPC6	0.389438	0	0	0
RFLNB	0.38934	0	0	0
TBX3	0.388554	0	0	0
CDC25B	0.387991	0	0	0
NCAPH	0.387937	0	0	0
RPL9	0.387882	0	0	0
RERGL	0.387801	0	0	0
MAOA	0.387702	0	0	0
ARRB2	0.387379	0	0	0
PLAT	0.387292	0	0	0
DTYMK	0.386905	0	0	0
ACO2	0.386885	0	0	0
RGS18	0.386741	0	0	0
SGK1	0.386541	0	0	0
BST2	0.386187	0	0	0
TRIL	0.386073	0	0	0
RPS27A	0.385707	0	0	0
CALHM6	0.38567	0	0	0
RPS14	0.385138	0	0	0
SULT1B1	0.384809	0	0	0
LINC01896	0.384789	0	0	0
ETFB	0.384761	0	0	0
DOCK8	0.384646	0	0	0
KIF22	0.384537	0	0	0
NOS1	0.384357	0	0	0
IKZF1	0.384274	0	0	0
RPL37	0.384124	0	0	0
NDUFV3	0.384006	0	0	0
ATP5PO	0.38362	0	0	0
AQP1	0.383354	0	0	0
F2R	0.383153	0	0	0
PCDH7	0.383073	0	0	0
CD44	0.383059	0	0	0
GIMAP6	0.383019	0	0	0
SPON1	0.382989	0	0	0
LY6H	0.382668	0	0	0
NUCKS1	0.382494	0	0	0
CCR1	0.382481	0	0	0
RAPGEF5	0.382406	0	0	0
GPI	0.381996	0	0	0
AL031773.1	0.381558	0	0	0
GAS2L3	0.381542	0	0	0
NRGN	0.381291	0	0	0
ETV1	0.380949	0	0	0
HMOX1	0.380836	0	0	0
ACOT11	0.380824	0	0	0
RPS2	0.380467	0	0	0
PPP1R3C	0.38046	0	0	0
TCF15	0.380457	0	0	0
SERPINA1	0.380343	0	0	0
H2AFV	0.38031	0	0	0
MRPL41	0.380227	0	0	0
UPK3B	0.380086	0	0	0
ITGA6	0.380068	0	0	0
ATP5F1D	0.379875	0	0	0
TSPAN7	0.379719	0	0	0
GADD45B	0.379597	0	0	0
NDUFC1	0.379367	0	0	0
PPP1R14A	0.379266	0	0	0
RPL22	0.379155	0	0	0
PLS3	0.379099	0	0	0
SLITRK2	0.378675	0	0	0
FAM111B	0.378296	0	0	0
PTAFR	0.37802	0	0	0
F5	0.377972	0	0	0
VDAC2	0.37783	0	0	0
RHOA	0.377768	0	0	0
LINC00305	0.377731	0	0	0
AC011443.1	0.377602	0	0	0
LRRC39	0.377224	0	0	0
AKR1B15	0.376975	0	0	0
IL1RL1	0.376962	0	0	0
FEN1	0.376934	0	0	0
NDUFB3	0.376446	0	0	0
POPDC3	0.375721	0	0	0
ITGA11	0.375336	0	0	0
PCDH9	0.37522	0	0	0
ULK4	0.375067	0	0	0
CD300A	0.374801	0	0	0
CREB5	0.374778	0	0	0
GMNN	0.374716	0	0	0
POU2F2	0.374267	0	0	0
C1orf162	0.374253	0	0	0
NDUFAB1	0.374235	0	0	0
CTSK	0.374212	0	0	0
NR4A1	0.374161	0	0	0
CLDN11	0.374139	0	0	0
ITGA2B	0.374089	0	0	0
DUT	0.373905	0	0	0
UQCRFS1	0.373821	0	0	0
KCNH2	0.373817	0	0	0
CAMK2N1	0.373072	0	0	0
RPL7A	0.372755	0	0	0
SSPN	0.372678	0	0	0
KLRB1	0.372484	0	0	0
IRX4	0.372395	0	0	0
AFAP1L1	0.372332	0	0	0
SORCS1	0.372234	0	0	0
CDC25C	0.371913	0	0	0
NTM	0.371835	0	0	0
TPPP3	0.371663	0	0	0
CERCAM	0.371652	0	0	0
SCX	0.371387	0	0	0
RPS28	0.371126	0	0	0
FTH1	0.371097	0	0	0
CETP	0.370843	0	0	0
HLA-A	0.370809	0	0	0
NKG7	0.370422	0	0	0
TNFRSF4	0.370094	0	0	0
GPSM3	0.370091	0	0	0
CXCL1	0.370077	0	0	0
TCF19	0.369995	0	0	0
LMCD1	0.36985	0	0	0
2022-03-01	0.369823	0	0	0
HEYL	0.369735	0	0	0
BRINP3	0.369728	0	0	0
GABRB2	0.369318	0	0	0
CTSB	0.369095	0	0	0
PYCARD	0.368993	0	0	0
CFD	0.368745	0	0	0
PAIP2B	0.368582	0	0	0
GPR22	0.368508	0	0	0
AOC3	0.368412	0	0	0
HOXD9	0.368254	0	0	0
RPL12	0.368218	0	0	0
ANGPTL6	0.368205	0	0	0
MYDGF	0.367985	0	0	0
CRNDE	0.36791	0	0	0
PFN1	0.367751	0	0	0
CHAF1A	0.367623	0	0	0
CCNA1	0.367196	0	0	0
EZR	0.367135	0	0	0
NTRK2	0.367103	0	0	0
SELENOP	0.366904	0	0	0
SLC1A3	0.366614	0	0	0
CXCL16	0.366423	0	0	0
JUN	0.366351	0	0	0
SLC38A1	0.366321	0	0	0
MPC1	0.366103	0	0	0
RPS3A	0.365849	0	0	0
NCAPD2	0.365805	0	0	0
CDH19	0.365547	0	0	0
AC020656.1	0.365506	0	0	0
RPS5	0.365408	0	0	0
MCRIP2	0.365374	0	0	0
CD63	0.365369	0	0	0
DSEL	0.365253	0	0	0
CCRL2	0.365014	0	0	0
LSP1	0.364962	0	0	0
NFE2	0.364661	0	0	0
PYCR1	0.364523	0	0	0
LPAR4	0.364434	0	0	0
S100P	0.36441	0	0	0
C6orf141	0.363771	0	0	0
GLIPR1	0.363738	0	0	0
RPS6	0.363636	0	0	0
MYL12B	0.363468	0	0	0
LINC01133	0.36318	0	0	0
LOXL2	0.363104	0	0	0
IRX1	0.362909	0	0	0
HIC1	0.362851	0	0	0
SRP14	0.362838	0	0	0
IGF2.1	0.362772	0	0	0
RPL39	0.362647	0	0	0
SEMA3B	0.362529	0	0	0
AL118508.1	0.362206	0	0	0
DSTN	0.362061	0	0	0
IL11RA	0.361922	0	0	0
SEMA3C	0.361906	0	0	0
FAM213A	0.361826	0	0	0
SGCE	0.361805	0	0	0
ADCYAP1	0.361514	0	0	0
RBPMS2	0.36131	0	0	0
LYL1	0.361169	0	0	0
RPS12	0.361081	0	0	0
ITGBL1	0.361012	0	0	0
RAC1	0.36097	0	0	0
NCF2	0.360702	0	0	0
GNAO1	0.360215	0	0	0
MYC	0.359839	0	0	0
IDH2	0.359682	0	0	0
LIMCH1	0.359315	0	0	0
COX17	0.359267	0	0	0
NGF	0.359208	0	0	0
PLK2	0.358885	0	0	0
TMEM132C	0.358799	0	0	0
TTC3	0.357966	0	0	0
CFL2	0.357763	0	0	0
MGST2	0.357566	0	0	0
CADM1	0.357031	0	0	0
BIN1	0.356978	0	0	0
LILRA5	0.356962	0	0	0
ARPC5	0.35687	0	0	0
DEK	0.356604	0	0	0
FLNC	0.356482	0	0	0
AC040918.1	0.35645	0	0	0
GFOD1	0.356372	0	0	0
TNFRSF1B	0.355448	0	0	0
NPPC	0.355183	0	0	0
SCP2	0.355183	0	0	0
EDN1	0.355177	0	0	0
CAP1	0.355108	0	0	0
AP3S1	0.355106	0	0	0
GRIK3	0.35506	0	0	0
SPAG5	0.354992	0	0	0
ADAMTS4	0.354827	0	0	0
MMP15	0.354765	0	0	0
KCNQ1OT1	0.354575	0	0	0
ZNF385B	0.354225	0	0	0
TENT5A	0.354215	0	0	0
ITGAM	0.354078	0	0	0
GJB1	0.354045	0	0	0
TIMP3	0.353986	0	0	0
UTF1	0.353897	0	0	0
ECE1	0.353672	0	0	0
NEGR1	0.353586	0	0	0
KDELR3	0.353488	0	0	0
SYN2	0.353272	0	0	0
PDK1	0.352717	0	0	0
NMU	0.352649	0	0	0
CCDC34	0.352412	0	0	0
STOM	0.352214	0	0	0
TMPO	0.351946	0	0	0
PAMR1	0.3517	0	0	0
JAG1	0.35159	0	0	0
TNFAIP8L1	0.351568	0	0	0
IL2RG	0.351385	0	0	0
RPL37A	0.351373	0	0	0
GEM	0.351151	0	0	0
RBM3	0.351135	0	0	0
LAMB1	0.351032	0	0	0
LINC02132	0.350919	0	0	0
TTYH1	0.350915	0	0	0
HNMT	0.350547	0	0	0
SRCIN1	0.350427	0	0	0
FIBIN	0.349983	0	0	0
MITF	0.349878	0	0	0
FXYD1	0.34972	0	0	0
BIN2	0.349707	0	0	0
AL445488.1	0.349522	0	0	0
CD28	0.349106	0	0	0
E2F1	0.348885	0	0	0
GPRC5C	0.348735	0	0	0
MND1	0.348487	0	0	0
RASIP1	0.348487	0	0	0
MPIG6B	0.348347	0	0	0
KIF5A	0.348272	0	0	0
RPL35A	0.348214	0	0	0
RRM1	0.348204	0	0	0
TMEM255B	0.347238	0	0	0
RPS11	0.347202	0	0	0
MCM3	0.347014	0	0	0
FAM167B	0.346702	0	0	0
SIPA1L2	0.346668	0	0	0
RAB32	0.34651	0	0	0
SSUH2	0.346443	0	0	0
AC009971.1	0.346372	0	0	0
CNTFR	0.346161	0	0	0
ATP5MG	0.346153	0	0	0
SYT1	0.346034	0	0	0
TUBB2B	0.345922	0	0	0
BASP1	0.345811	0	0	0
ITGA2	0.345534	0	0	0
OLFML1	0.345362	0	0	0
GABRG2	0.344973	0	0	0
ADCY4	0.344934	0	0	0
SOD2	0.344911	0	0	0
LGALS9	0.344338	0	0	0
KRT1	0.344272	0	0	0
APP	0.344235	0	0	0
LIMS1	0.344088	0	0	0
SLC15A3	0.344033	0	0	0
KIF18A	0.343852	0	0	0
ACE	0.343725	0	0	0
FAM129A	0.343554	0	0	0
NFASC	0.343301	0	0	0
OR51E2	0.343156	0	0	0
ZFP36L1	0.343014	0	0	0
FGR	0.342992	0	0	0
CDCA4	0.342968	0	0	0
EZH2	0.342469	0	0	0
ATP5MC2	0.342389	0	0	0
SOX4	0.341875	0	0	0
ACAN	0.341874	0	0	0
HRH2	0.341616	0	0	0
SKA1	0.341378	0	0	0
PDE2A	0.341249	0	0	0
SDHA	0.341025	0	0	0
CX3CR1	0.340547	0	0	0
NOVA2	0.340437	0	0	0
NEURL1B	0.340404	0	0	0
LCN2	0.34034	0	0	0
ACKR1	0.340282	0	0	0
ACAT1	0.339959	0	0	0
LGMN	0.339711	0	0	0
DTL	0.339641	0	0	0
PGRMC1	0.339596	0	0	0
LYN	0.339516	0	0	0
TBXAS1	0.339446	0	0	0
COL26A1	0.339391	0	0	0
AC131649.1	0.339372	0	0	0
MEF2A	0.339274	0	0	0
SEMA5A	0.339092	0	0	0
SPEG	0.338881	0	0	0
F8	0.338708	0	0	0
PRDX1	0.338636	0	0	0
APOC1	0.338542	0	0	0
CRTAP	0.338415	0	0	0
CENPH	0.338398	0	0	0
SYNGR2	0.338115	0	0	0
COLEC12	0.337816	0	0	0
CCDC85B	0.337678	0	0	0
ARPC2	0.337566	0	0	0
NOSTRIN	0.337497	0	0	0
SERPINB9	0.33746	0	0	0
CD248	0.337457	0	0	0
REL	0.337124	0	0	0
NFIX	0.337043	0	0	0
CYTL1	0.337027	0	0	0
MYL6	0.336982	0	0	0
KAZALD1	0.336809	0	0	0
APOD	0.3367	0	0	0
ZNF367	0.336438	0	0	0
HSPB6	0.336295	0	0	0
HAMP	0.336291	0	0	0
TIMP2	0.336029	0	0	0
RILPL2	0.335769	0	0	0
RACK1	0.335501	0	0	0
NPC2	0.335487	0	0	0
JCAD	0.335409	0	0	0
TCEAL9	0.335269	0	0	0
EVA1B	0.335238	0	0	0
LDHA	0.335173	0	0	0
FAM78A	0.335158	0	0	0
EPAS1	0.335062	0	0	0
CD33	0.334807	0	0	0
NAMPT	0.334793	0	0	0
MCM10	0.334144	0	0	0
CALU	0.333765	0	0	0
LPAR6	0.333474	0	0	0
HHEX	0.333292	0	0	0
EFEMP1	0.333292	0	0	0
HTR3A	0.333146	0	0	0
AP005530.1	0.332963	0	0	0
CYR61	0.332757	0	0	0
RPL36	0.332726	0	0	0
SEMA6D	0.332524	0	0	0
NCF1	0.332284	0	0	0
AL359555.1	0.332172	0	0	0
NDUFA3	0.331881	0	0	0
KLRC1	0.331795	0	0	0
CRYBB1	0.331551	0	0	0
EDIL3	0.331157	0	0	0
NDUFA8	0.331122	0	0	0
SRSF9	0.331052	0	0	0
CDA	0.330966	0	0	0
PARVG	0.330875	0	0	0
MIR155HG	0.330399	0	0	0
TRBC2	0.330279	0	0	0
EIF1B	0.330279	0	0	0
SH2D3C	0.330262	0	0	0
SLC25A5	0.330096	0	0	0
SKA3	0.329948	0	0	0
RAB34	0.329657	0	0	0
PALLD	0.329469	0	0	0
RPL27A	0.32941	0	0	0
BBS9	0.329376	0	0	0
EEF2	0.3293	0	0	0
MIS18BP1	0.329299	0	0	0
GNA15	0.329213	0	0	0
FGF18	0.329207	0	0	0
ZNF385D	0.328965	0	0	0
MCM5	0.328575	0	0	0
SVIP	0.328488	0	0	0
NDUFA6	0.328385	0	0	0
APOF	0.328253	0	0	0
CSN3	0.32825	0	0	0
CIT	0.328094	0	0	0
NENF	0.328081	0	0	0
ITGA8	0.328038	0	0	0
TPBG	0.327968	0	0	0
CYP1B1	0.327948	0	0	0
SKAP2	0.32767	0	0	0
VSIR	0.327614	0	0	0
CFHR5	0.327577	6.57618e-118	1.6438e-117	1.74801e-113
CLGN	0.327477	0	0	0
NDUFA11	0.32744	0	0	0
ABCA9	0.327295	0	0	0
MYO1B	0.327242	0	0	0
CORO6	0.326714	0	0	0
FAM114A1	0.326665	0	0	0
PDLIM1	0.32607	0	0	0
RPS3	0.326048	0	0	0
DNAJC9	0.325704	0	0	0
PALMD	0.325609	0	0	0
CRHBP	0.32542	0	0	0
GCSAML	0.325383	0	0	0
UQCRC1	0.32512	0	0	0
AL031658.1	0.325038	0	0	0
CAV2	0.325034	0	0	0
C2CD4B	0.324861	0	0	0
PLPP1	0.324821	0	0	0
TCEAL7	0.324685	0	0	0
CHST15	0.324577	0	0	0
RTN1	0.32456	0	0	0
THBD	0.3245	0	0	0
YBX1	0.324438	0	0	0
BHLHE40	0.323904	0	0	0
HYAL2	0.323423	0	0	0
DDX5	0.323345	0	0	0
HOXC8	0.322983	0	0	0
CDK5R2	0.322711	1.28176e-223	3.65758e-223	3.40704e-219
CLIC5	0.322338	0	0	0
CDC6	0.322068	0	0	0
PAPPA	0.322035	0	0	0
SIGLEC1	0.32174	0	0	0
EDNRA	0.321421	0	0	0
RHOQ	0.321415	0	0	0
LRP1	0.321064	0	0	0
DLL4	0.321032	0	0	0
SGCA	0.32098	0	0	0
TMEFF2	0.320662	0	0	0
ATF3	0.320478	0	0	0
PGLYRP1	0.320275	1.98547e-245	5.77225e-245	5.27757e-241
RAP1B	0.320056	0	0	0
P3H1	0.320052	0	0	0
ARPC3	0.320019	0	0	0
ARHGAP15	0.319739	0	0	0
AC104407.1	0.319555	0	0	0
ACKR3	0.31953	0	0	0
SRPX2	0.319526	0	0	0
MFGE8	0.319374	0	0	0
HIGD2A	0.319314	0	0	0
TMIGD3	0.319234	0	0	0
SLC5A12	0.319158	0	0	0
SPINT2	0.318778	0	0	0
RPS9	0.318677	0	0	0
COBL	0.318531	0	0	0
EBF1	0.318461	0	0	0
ATP5F1C	0.31842	0	0	0
GNG5	0.318328	0	0	0
PKMYT1	0.318208	0	0	0
PCSK1N	0.318193	0	0	0
MATN4	0.318165	0	0	0
CDC45	0.318156	0	0	0
BAMBI	0.317956	0	0	0
PDIA3	0.317749	0	0	0
PPP1R15A	0.31721	0	0	0
ESM1	0.317167	0	0	0
PLSCR4	0.317119	0	0	0
SHANK3	0.317102	0	0	0
RPL14	0.317079	0	0	0
FKBP7	0.317059	0	0	0
GFRA2	0.317053	0	0	0
NCAM1	0.316867	0	0	0
PPM1K	0.316774	0	0	0
RPL23A	0.316764	0	0	0
AC027228.2	0.316731	0	0	0
PROK2	0.316656	0	0	0
MINOS1	0.316554	0	0	0
NDUFB10	0.316422	0	0	0
KITLG	0.316415	0	0	0
ABI3	0.31632	0	0	0
CLEC4E	0.315788	0	0	0
AL162253.1	0.315785	0	0	0
ENDOG	0.315695	0	0	0
TMED3	0.315609	0	0	0
CMTM3	0.315606	0	0	0
RPL18	0.315551	0	0	0
FZD1	0.315466	0	0	0
USP28	0.315308	0	0	0
NDUFS7	0.315247	0	0	0
CNOT11	0.314866	0	0	0
TIMD4	0.314651	0	0	0
TLR2	0.313932	0	0	0
ORM1	0.313826	0	0	0
PDHA1	0.313793	0	0	0
AC096708.2	0.313516	0	0	0
FKBP11	0.313515	0	0	0
RAB31	0.313328	0	0	0
TUBA4A	0.313081	0	0	0
FLRT2	0.31293	0	0	0
NPY2R	0.312876	0	0	0
DNAJB1	0.312766	0	0	0
QKI	0.312751	0	0	0
CAVIN3	0.312747	0	0	0
TRIP13	0.312697	0	0	0
RANBP1	0.31262	0	0	0
PIRT	0.312431	0	0	0
PHACTR1	0.312317	0	0	0
SAMHD1	0.312145	0	0	0
FAM57B	0.312095	0	0	0
LGI1	0.311979	0	0	0
HBEGF	0.311496	0	0	0
RGS16	0.311397	0	0	0
CREG1	0.311309	0	0	0
RETREG1	0.311171	0	0	0
AL731557.1	0.311001	0	0	0
RPS24	0.310744	0	0	0
CDC42EP3	0.31057	0	0	0
ATP5MF	0.310566	0	0	0
TBX18	0.31049	0	0	0
RPL29	0.31044	0	0	0
TSPAN11	0.310336	0	0	0
GNG2	0.310156	0	0	0
ASGR2	0.310117	0	0	0
CHODL	0.310003	0	0	0
AC007998.3	0.309817	0	0	0
TUBB6	0.309602	0	0	0
STXBP2	0.309571	0	0	0
PSIP1	0.309442	0	0	0
KHDRBS3	0.309377	0	0	0
MEOX2	0.309169	0	0	0
NDUFA12	0.308984	0	0	0
TNFAIP8L2	0.308728	0	0	0
AVPR1A	0.308594	0	0	0
FAM110B	0.308024	0	0	0
LINC01844	0.307926	0	0	0
EIF4A1	0.307904	0	0	0
PTX3	0.307797	0	0	0
AKAP6	0.307793	0	0	0
CSRNP1	0.307717	0	0	0
CPLX2	0.307614	0	0	0
OSTC	0.307549	0	0	0
PRKCH	0.307523	0	0	0
PI16	0.307404	0	0	0
OIP5	0.307204	0	0	0
RAB5C	0.307124	0	0	0
PDE8B	0.306987	0	0	0
ATP5IF1	0.30683	0	0	0
KYNU	0.306739	0	0	0
MYH9	0.306649	0	0	0
CPXM1	0.306522	0	0	0
PCBD1	0.306362	0	0	0
GPX7	0.306257	0	0	0
C12orf57	0.306099	0	0	0
BMP7	0.306018	0	0	0
NRIP2	0.305881	0	0	0
RGS4	0.305464	0	0	0
CFP	0.305423	0	0	0
KRT8	0.305373	0	0	0
KCNMB1	0.30534	0	0	0
TMEM204	0.305296	0	0	0
KRT18	0.305192	0	0	0
GAPT	0.304952	0	0	0
APOLD1	0.304932	0	0	0
CFH	0.30484	0	0	0
SERPINB2	0.304637	0	0	0
COPZ2	0.3045	0	0	0
BICC1	0.304417	0	0	0
ARHGAP30	0.30441	0	0	0
NID1	0.304404	0	0	0
PPP1R16A	0.304348	0	0	0
IQGAP2	0.304232	0	0	0
COX7A2	0.304128	0	0	0
UNC5B	0.304084	0	0	0
CPT1B	0.304041	0	0	0
FGFR1	0.303961	0	0	0
HAVCR2	0.303958	0	0	0
ERBB4	0.303925	0	0	0
SOST	0.303868	0	0	0
AL451069.1	0.303769	0	0	0
PPFIBP1	0.303088	0	0	0
TLX1NB	0.303046	0	0	0
ADAMTSL3	0.302713	0	0	0
HOXA10	0.302455	0	0	0
FAM111A	0.30241	0	0	0
PIK3AP1	0.302379	0	0	0
ADGRL2	0.302334	0	0	0
ROBO2	0.302273	0	0	0
CD40	0.302249	0	0	0
RASL11B	0.302155	0	0	0
MAFF	0.301956	0	0	0
EPHX1	0.301829	0	0	0
WASF2	0.30182	0	0	0
MFNG	0.301582	0	0	0
SPHKAP	0.301526	0	0	0
WNK2	0.301476	0	0	0
PRKG1	0.301346	0	0	0
SELENOF	0.301082	0	0	0
RASGEF1B	0.300969	0	0	0
POLR2L	0.300827	0	0	0
CALML6	0.300687	0	0	0
TLR4	0.300352	0	0	0
ITGB1	0.300171	0	0	0
CLTA	0.299772	0	0	0
SUSD3	0.299754	0	0	0
CPB1	0.299381	1.59459e-250	4.6537e-250	4.23859e-246
GSN	0.299126	0	0	0
MAPK4	0.299014	0	0	0
WT1	0.298914	0	0	0
DDR2	0.298877	0	0	0
TXLNB	0.29876	0	0	0
FAM43A	0.298603	0	0	0
ADGRL3	0.29832	0	0	0
HES5	0.298094	0	0	0
NDUFB4	0.297831	0	0	0
CSRP2	0.297718	0	0	0
RAC2	0.297673	0	0	0
TYMP	0.297369	0	0	0
AC008780.2	0.297239	0	0	0
NET1	0.297169	0	0	0
HRC	0.297122	0	0	0
P3H3	0.297062	0	0	0
PFKM	0.296742	0	0	0
AZU1	0.296634	0	0	0
ABI3BP	0.296513	0	0	0
CPVL	0.296476	0	0	0
FLT3	0.296249	0	0	0
PGLS	0.296181	0	0	0
RPL31	0.295868	0	0	0
RPS25	0.295857	0	0	0
FANCI	0.295755	0	0	0
AGL	0.295655	0	0	0
UBQLN3	0.295508	0	0	0
DHRS3	0.295393	0	0	0
MCL1	0.295126	0	0	0
CATSPERD	0.295093	0	0	0
MSN	0.295014	0	0	0
KIDINS220	0.295009	0	0	0
CCNE2	0.295008	0	0	0
GPR65	0.294893	0	0	0
MYO10	0.294867	0	0	0
COL18A1	0.294816	0	0	0
CCDC60	0.294725	0	0	0
AC010478.1	0.294406	0	0	0
ARL6IP5	0.294385	0	0	0
LHX6	0.294334	0	0	0
SCG3	0.293984	0	0	0
SEC62	0.293935	0	0	0
UBA52	0.293867	0	0	0
FSD2	0.293689	0	0	0
PLA2G16	0.293553	0	0	0
FLI1	0.293207	0	0	0
PMP2	0.293025	0	0	0
ITGB3BP	0.292931	0	0	0
CCDC146	0.292886	0	0	0
IQGAP3	0.29265	0	0	0
FAM189A2	0.292475	0	0	0
BTG2	0.292331	0	0	0
GATA2	0.292284	0	0	0
HSF1	0.292232	0	0	0
ATP1A3	0.292224	0	0	0
PYGB	0.292165	0	0	0
ST6GALNAC3	0.292107	0	0	0
TSPAN18	0.292004	0	0	0
NDUFB7	0.291798	0	0	0
LAMA4	0.291471	0	0	0
PGLYRP4	0.291199	0	0	0
ECI1	0.291115	0	0	0
HMGA1	0.290931	0	0	0
SDCBP	0.290881	0	0	0
YWHAH	0.290775	0	0	0
HLA-DOB	0.290729	0	0	0
FPGT-TNNI3K	0.290586	0	0	0
NLGN4X	0.290567	0	0	0
OBSCN	0.290355	0	0	0
FAM84A	0.29035	0	0	0
LRRC32	0.290249	0	0	0
AC024267.5	0.290145	0	0	0
TKT	0.290111	0	0	0
RPS15	0.290103	0	0	0
DECR1	0.289973	0	0	0
NXPH1	0.289691	0	0	0
ENC1	0.289644	0	0	0
HSPA2	0.289569	0	0	0
TNFAIP6	0.289481	0	0	0
CILP	0.28944	0	0	0
CDKN1A	0.289437	0	0	0
NUDT4	0.289406	0	0	0
NPHS1	0.289376	0	0	0
PTGFR	0.288864	0	0	0
GMDS	0.28871	0	0	0
IFI27	0.288665	0	0	0
MAP1B	0.288577	0	0	0
CIP2A	0.288523	0	0	0
NETO2	0.288414	0	0	0
MCM4	0.288145	0	0	0
RPS23	0.288052	0	0	0
ICA1	0.287918	0	0	0
RNF24	0.287873	0	0	0
MYO1F	0.287771	0	0	0
KLHL4	0.287614	0	0	0
FZD6	0.287418	0	0	0
NEAT1	0.287415	0	0	0
TGFB1	0.287131	0	0	0
PDGFRL	0.287115	0	0	0
CXADR	0.286931	0	0	0
CYBRD1	0.286863	0	0	0
AL606489.1	0.286862	0	0	0
CCNF	0.286797	0	0	0
NAV2-AS2	0.286749	0	0	0
SALL1	0.286681	0	0	0
NBL1	0.286619	0	0	0
FXYD3	0.286284	0	0	0
TBXA2R	0.286086	0	0	0
RPSA	0.285795	0	0	0
PNRC1	0.285792	0	0	0
SYNPO2	0.285773	0	0	0
MDH2	0.285585	0	0	0
OSR1	0.285042	0	0	0
FERMT3	0.284849	0	0	0
TBX2-AS1	0.28466	0	0	0
PTGIS	0.284654	0	0	0
VASN	0.284611	0	0	0
WFDC1	0.28436	0	0	0
GNAS	0.284228	0	0	0
ACVRL1	0.284191	0	0	0
LINC01668	0.283938	0	0	0
ZNF536	0.283835	0	0	0
PCOLCE2	0.283447	0	0	0
HTRA1	0.28334	0	0	0
ALDOA	0.283195	0	0	0
BEX3	0.28313	0	0	0
CKAP5	0.283033	0	0	0
TMEM163	0.282956	0	0	0
FCGBP	0.282932	0	0	0
CD300LG	0.282862	0	0	0
SEMA5B	0.282774	0	0	0
AC004687.1	0.282708	0	0	0
SPDL1	0.282628	0	0	0
CHST2	0.282607	0	0	0
SERTAD4	0.282065	0	0	0
PLP2	0.282055	0	0	0
FXYD6	0.282045	0	0	0
ZYX	0.282017	0	0	0
LINC01198	0.281993	0	0	0
GNAI2	0.281982	0	0	0
PPIC	0.281976	0	0	0
SUN2	0.281923	0	0	0
FOSL2	0.281829	0	0	0
SLC12A2	0.281651	0	0	0
MZT1	0.28158	0	0	0
OTUD1	0.281375	0	0	0
MIR503HG	0.281371	0	0	0
OAZ2	0.281157	0	0	0
PREX1	0.281002	0	0	0
LILRB4	0.280922	0	0	0
POC1A	0.280827	0	0	0
TRPC6	0.280523	0	0	0
PABPC1	0.280515	0	0	0
CKAP4	0.28044	0	0	0
ACTN1	0.280341	0	0	0
CSF3R	0.280244	0	0	0
NIPSNAP2	0.280241	0	0	0
ZNF106	0.280097	0	0	0
LAT2	0.280085	0	0	0
KISS1	0.279994	0	0	0
BMP4	0.279994	0	0	0
LINC01497	0.27992	0	0	0
DLX2	0.279741	0	0	0
SH2B3	0.279374	0	0	0
GZMA	0.279008	0	0	0
PARM1	0.278831	0	0	0
MLIP	0.278761	0	0	0
SLC17A4	0.278629	0	0	0
GP1BA	0.278534	0	0	0
COX20	0.27821	0	0	0
NRP1	0.27803	0	0	0
ENTPD1	0.277849	0	0	0
NLRP1	0.27758	0	0	0
CHPF	0.277374	0	0	0
HNRNPA0	0.277339	0	0	0
FAM124B	0.277278	0	0	0
RTKN2	0.277132	0	0	0
DPYSL2	0.276968	0	0	0
ATP1B3	0.27694	0	0	0
CAPG	0.276917	0	0	0
LPAR1	0.276781	0	0	0
AL161668.2	0.276617	0	0	0
CFC1	0.276579	0	0	0
RPL26	0.276549	0	0	0
CASZ1	0.27652	0	0	0
HSPA12B	0.276397	0	0	0
MPZL2	0.276277	0	0	0
SCN5A	0.276102	0	0	0
IRF1	0.276047	0	0	0
ARHGAP11B	0.275937	0	0	0
MCF2L	0.275887	0	0	0
LRRN4CL	0.275803	0	0	0
SCARF1	0.275681	0	0	0
[truncated: 24,582 more rows]
