# Supplementary material for: Spatially organized cellular communities form the developing human heart
Source: Nature. 2024 Mar 13;627(8005):854–64. doi: 10.1038/s41586-024-07171-z (PMC10972757; doi:10.1038/s41586-024-07171-z)
Supplement: Supplementary file 4 — Supplementary Tables 1–22 [file 41586_2024_7171_MOESM4_ESM.zip › 2022-11-18398C-s4/2022-11-18398C-Supplementary Table 16 - Differentially expressed genes between 13 PCW MERFISH ventricular cell subpopulations.xlsx]

## Sheet: 13 PCW MERFISH Vent. Markers
	p_val	avg_log2FC	pct.1	pct.2	p_val_adj	cluster	gene
MYH6	0	3.49902	1	0.874	0	Bundle of His CM	MYH6
IRX1	0	2.52414	0.967	0.246	0	Bundle of His CM	IRX1
BMP2	0	2.03137	0.857	0.161	0	Bundle of His CM	BMP2
IRX2	0	2.01843	0.942	0.333	0	Bundle of His CM	IRX2
TBX3	0	1.87448	0.925	0.281	0	Bundle of His CM	TBX3
RCAN1	0	1.68283	0.868	0.272	0	Bundle of His CM	RCAN1
HCN4	0	1.47432	0.926	0.587	0	Bundle of His CM	HCN4
PRSS35	0	1.24759	0.967	0.776	0	Bundle of His CM	PRSS35
MSX2	0	1.15597	0.606	0.132	0	Bundle of His CM	MSX2
IGFBP5	0	1.13266	0.977	0.83	0	Bundle of His CM	IGFBP5
BRINP3	0	1.09289	0.728	0.226	0	Bundle of His CM	BRINP3
VCAN	0	0.873029	0.895	0.641	0	Bundle of His CM	VCAN
DHRS3	0	-1.13862	0.217	0.675	0	Bundle of His CM	DHRS3
NAV1	0	-1.20407	0.224	0.696	0	Bundle of His CM	NAV1
LBH	0	-1.4347	0.86	0.95	0	Bundle of His CM	LBH
GJA1	0	-1.52181	0.315	0.762	0	Bundle of His CM	GJA1
HAND2	0	-1.71587	0.482	0.915	0	Bundle of His CM	HAND2
CKMT2	8.41281e-236	-0.957718	0.463	0.744	2.00225e-233	Bundle of His CM	CKMT2
FGF12	2.00994e-219	-0.701724	0.119	0.54	4.78366e-217	Bundle of His CM	FGF12
PCDH7	1.00313e-196	-0.739367	0.483	0.758	2.38746e-194	Bundle of His CM	PCDH7
NKX2-5	2.03657e-186	0.596924	0.921	0.756	4.84703e-184	Bundle of His CM	NKX2-5
IRX3	1.61141e-180	0.850741	0.842	0.643	3.83515e-178	Bundle of His CM	IRX3
HEY2	4.36508e-174	-0.887405	0.254	0.586	1.03889e-171	Bundle of His CM	HEY2
IGFBP4	2.92529e-162	-1.16496	0.447	0.697	6.96219e-160	Bundle of His CM	IGFBP4
MYH7	7.36566e-148	-0.360628	1	0.991	1.75303e-145	Bundle of His CM	MYH7
PAM	1.84336e-129	-0.566867	0.613	0.799	4.38719e-127	Bundle of His CM	PAM
GAS7	1.03536e-128	-0.516328	0.036	0.329	2.46416e-126	Bundle of His CM	GAS7
PLK2	1.50537e-123	-0.748419	0.27	0.556	3.58279e-121	Bundle of His CM	PLK2
RRAD	1.2419e-121	0.512235	0.965	0.841	2.95573e-119	Bundle of His CM	RRAD
HAND1	2.48686e-121	-0.46646	0.111	0.413	5.91872e-119	Bundle of His CM	HAND1
CAV1	3.89102e-118	-0.508298	0.14	0.442	9.26063e-116	Bundle of His CM	CAV1
NOTCH1	8.85226e-115	-1.0901	0.284	0.555	2.10684e-112	Bundle of His CM	NOTCH1
ABCC9	1.45679e-109	-0.459447	0.078	0.354	3.46717e-107	Bundle of His CM	ABCC9
MCM7	2.06055e-108	-0.566005	0.637	0.824	4.9041e-106	Bundle of His CM	MCM7
PPP1R12B	9.51481e-107	-0.612537	0.712	0.809	2.26453e-104	Bundle of His CM	PPP1R12B
KPNA2	6.21635e-98	-0.673506	0.442	0.676	1.47949e-95	Bundle of His CM	KPNA2
GJA5	5.16171e-97	-0.639735	0.243	0.506	1.22849e-94	Bundle of His CM	GJA5
SLC1A3	3.29689e-89	-0.503712	0.228	0.482	7.8466e-87	Bundle of His CM	SLC1A3
MAZ	1.55171e-88	-0.421159	0.853	0.921	3.69307e-86	Bundle of His CM	MAZ
CDT1	6.95902e-88	-0.448817	0.26	0.515	1.65625e-85	Bundle of His CM	CDT1
PDGFRB	1.5568e-85	-1.17193	0.109	0.335	3.70519e-83	Bundle of His CM	PDGFRB
RYR2	3.82916e-85	-0.547234	0.7	0.785	9.1134e-83	Bundle of His CM	RYR2
ETV1	5.87719e-85	-0.43082	0.284	0.539	1.39877e-82	Bundle of His CM	ETV1
SBSPON	1.4716e-83	-0.325662	0.06	0.281	3.50242e-81	Bundle of His CM	SBSPON
TBX5	3.06646e-83	0.445915	0.74	0.596	7.29817e-81	Bundle of His CM	TBX5
EDNRA	7.66436e-82	-0.406572	0.284	0.537	1.82412e-79	Bundle of His CM	EDNRA
MPZ	4.03966e-80	-0.570802	0.368	0.591	9.61438e-78	Bundle of His CM	MPZ
CD34	3.78191e-79	-1.03327	0.286	0.501	9.00095e-77	Bundle of His CM	CD34
ADGRL1	3.0903e-75	0.310443	0.616	0.425	7.35492e-73	Bundle of His CM	ADGRL1
ARHGAP29	4.85462e-74	-0.334857	0.088	0.3	1.1554e-71	Bundle of His CM	ARHGAP29
PCNA	1.08031e-73	-0.479006	0.282	0.508	2.57113e-71	Bundle of His CM	PCNA
MMP11	4.00527e-73	0.348516	0.447	0.277	9.53255e-71	Bundle of His CM	MMP11
CACNA1C	8.0411e-71	-0.451404	0.3	0.518	1.91378e-68	Bundle of His CM	CACNA1C
MYBL2	1.00252e-70	-0.505925	0.284	0.508	2.38599e-68	Bundle of His CM	MYBL2
KIF20A	2.006e-69	-0.575698	0.187	0.403	4.77427e-67	Bundle of His CM	KIF20A
RND3	1.1254e-68	-0.29643	0.145	0.367	2.67845e-66	Bundle of His CM	RND3
BTG1	4.43557e-68	0.364331	0.582	0.431	1.05567e-65	Bundle of His CM	BTG1
ADAMTS8	6.36281e-68	-0.332063	0.185	0.412	1.51435e-65	Bundle of His CM	ADAMTS8
LMOD3	4.55768e-67	-0.391209	0.409	0.609	1.08473e-64	Bundle of His CM	LMOD3
RBP1	7.55529e-66	-0.427442	0.204	0.419	1.79816e-63	Bundle of His CM	RBP1
FRZB	3.11392e-65	0.314007	0.412	0.252	7.41112e-63	Bundle of His CM	FRZB
MCAM	1.30382e-64	-0.642362	0.76	0.84	3.10309e-62	Bundle of His CM	MCAM
BAMBI	1.77998e-64	0.303259	0.727	0.601	4.23636e-62	Bundle of His CM	BAMBI
CD36	2.48473e-64	-0.350071	0.084	0.275	5.91365e-62	Bundle of His CM	CD36
FLRT2	1.65083e-62	-0.488272	0.203	0.41	3.92897e-60	Bundle of His CM	FLRT2
SOX9	1.19083e-61	-0.631956	0.598	0.744	2.83418e-59	Bundle of His CM	SOX9
CNN1	8.24375e-61	0.325306	0.845	0.74	1.96201e-58	Bundle of His CM	CNN1
OSR1	6.20454e-60	-0.52339	0.074	0.252	1.47668e-57	Bundle of His CM	OSR1
CTSC	4.23437e-59	-0.254612	0.118	0.319	1.00778e-56	Bundle of His CM	CTSC
DCN	1.82865e-56	-1.02452	0.402	0.578	4.35218e-54	Bundle of His CM	DCN
ECE1	5.44929e-56	-0.663869	0.454	0.634	1.29693e-53	Bundle of His CM	ECE1
TBX18	1.61614e-54	-0.407671	0.095	0.265	3.84642e-52	Bundle of His CM	TBX18
SCN5A	3.57535e-52	0.487506	0.743	0.633	8.50932e-50	Bundle of His CM	SCN5A
RABGAP1L	5.70135e-52	-0.33904	0.296	0.49	1.35692e-49	Bundle of His CM	RABGAP1L
TNFRSF12A	1.10374e-50	-0.310554	0.185	0.378	2.62691e-48	Bundle of His CM	TNFRSF12A
PPM1K	4.76937e-50	0.362831	0.722	0.628	1.13511e-47	Bundle of His CM	PPM1K
DKK3	6.45531e-49	0.30589	0.91	0.881	1.53636e-46	Bundle of His CM	DKK3
SPON2	5.25165e-47	-0.419029	0.063	0.206	1.24989e-44	Bundle of His CM	SPON2
PECAM1	3.14387e-46	-0.342654	0.169	0.336	7.4824e-44	Bundle of His CM	PECAM1
NSG1	3.84032e-45	-0.391359	0.028	0.156	9.13997e-43	Bundle of His CM	NSG1
NR2F2	4.46799e-44	-0.650338	0.437	0.589	1.06338e-41	Bundle of His CM	NR2F2
ARL6IP1	4.49768e-44	-0.401974	0.331	0.503	1.07045e-41	Bundle of His CM	ARL6IP1
HHIP	1.00329e-42	-0.463211	0.048	0.178	2.38784e-40	Bundle of His CM	HHIP
PTTG1	1.70878e-42	-0.332313	0.303	0.479	4.0669e-40	Bundle of His CM	PTTG1
FZD1	2.29598e-42	-0.333007	0.797	0.827	5.46442e-40	Bundle of His CM	FZD1
TPBG	8.31549e-42	-0.366613	0.157	0.317	1.97909e-39	Bundle of His CM	TPBG
SCN7A	7.60578e-40	-0.48927	0.099	0.237	1.81018e-37	Bundle of His CM	SCN7A
UHRF1	1.5387e-38	-0.332614	0.337	0.509	3.66212e-36	Bundle of His CM	UHRF1
TTN	1.74494e-38	0.258559	0.987	0.92	4.15297e-36	Bundle of His CM	TTN
TCF21	1.92452e-38	-0.977064	0.415	0.551	4.58037e-36	Bundle of His CM	TCF21
FOXC1	5.92639e-38	-0.368031	0.07	0.196	1.41048e-35	Bundle of His CM	FOXC1
LUM	8.80233e-37	-0.273155	0.069	0.195	2.09495e-34	Bundle of His CM	LUM
FBLN5	5.79883e-36	-0.641768	0.145	0.281	1.38012e-33	Bundle of His CM	FBLN5
PLK1	6.50587e-35	-0.422641	0.247	0.396	1.5484e-32	Bundle of His CM	PLK1
NOS3	1.36623e-34	-0.360115	0.059	0.173	3.25162e-32	Bundle of His CM	NOS3
SULF1	1.03865e-33	-0.347389	0.169	0.312	2.472e-31	Bundle of His CM	SULF1
OAF	1.10025e-33	-0.373248	0.183	0.319	2.61858e-31	Bundle of His CM	OAF
ALDH1A2	1.22581e-33	-0.366433	0.126	0.255	2.91743e-31	Bundle of His CM	ALDH1A2
KLF2	9.65202e-32	-0.597479	0.251	0.38	2.29718e-29	Bundle of His CM	KLF2
TOP2A	3.99337e-31	-0.397864	0.429	0.563	9.50423e-29	Bundle of His CM	TOP2A
COL15A1	3.7867e-30	-0.890826	0.361	0.482	9.01235e-28	Bundle of His CM	COL15A1
COTL1	3.34149e-27	-0.297525	0.186	0.314	7.95274e-25	Bundle of His CM	COTL1
FN1	1.76198e-25	-1.10759	0.815	0.846	4.19352e-23	Bundle of His CM	FN1
MECOM	3.54435e-25	-0.438668	0.191	0.304	8.43554e-23	Bundle of His CM	MECOM
EGR1	2.93869e-24	-0.412161	0.11	0.215	6.99409e-22	Bundle of His CM	EGR1
MKI67	7.43489e-24	-0.457393	0.481	0.589	1.7695e-21	Bundle of His CM	MKI67
JAG1	3.11834e-23	-0.369924	0.189	0.299	7.42166e-21	Bundle of His CM	JAG1
NRP2	5.21087e-23	-0.332039	0.205	0.314	1.24019e-20	Bundle of His CM	NRP2
FBLN2	2.60536e-21	-0.905729	0.271	0.358	6.20076e-19	Bundle of His CM	FBLN2
ITLN1	4.7828e-21	-0.257086	0.044	0.123	1.13831e-18	Bundle of His CM	ITLN1
DLK1	2.6656e-19	-0.432625	0.104	0.19	6.34414e-17	Bundle of His CM	DLK1
FNDC1	8.82036e-19	-0.524435	0.061	0.135	2.09924e-16	Bundle of His CM	FNDC1
CGNL1	5.90852e-18	-0.44485	0.78	0.82	1.40623e-15	Bundle of His CM	CGNL1
PDGFRA	4.87452e-16	-0.315488	0.212	0.302	1.16014e-13	Bundle of His CM	PDGFRA
INHBA	1.61115e-09	-0.394111	0.363	0.438	3.83455e-07	Bundle of His CM	INHBA
COL26A1	2.43196e-09	-0.254737	0.085	0.134	5.78808e-07	Bundle of His CM	COL26A1
RGS5	3.153e-08	-0.266741	0.341	0.413	7.50414e-06	Bundle of His CM	RGS5
COL9A2	6.25582e-08	-0.422989	0.096	0.139	1.48889e-05	Bundle of His CM	COL9A2
MAF	3.25082e-07	-0.407461	0.227	0.279	7.73695e-05	Bundle of His CM	MAF
DPYSL3	2.70638e-06	-0.347005	0.617	0.651	0.000644119	Bundle of His CM	DPYSL3
GJA1.1	0	1.15306	0.999	0.751	0	Hybrid vCM-LV	GJA1
SCN5A.1	0	0.800461	0.974	0.627	0	Hybrid vCM-LV	SCN5A
TECRL	0	0.698985	0.941	0.635	0	Hybrid vCM-LV	TECRL
CASQ2	0	0.646652	0.998	0.871	0	Hybrid vCM-LV	CASQ2
CKMT2.1	0	0.626102	0.967	0.736	0	Hybrid vCM-LV	CKMT2
NAV1.1	0	0.609304	0.966	0.685	0	Hybrid vCM-LV	NAV1
PPP1R12B.1	0	0.588681	0.991	0.804	0	Hybrid vCM-LV	PPP1R12B
HEY2.1	0	0.585872	0.911	0.575	0	Hybrid vCM-LV	HEY2
PLN	0	0.578065	0.975	0.766	0	Hybrid vCM-LV	PLN
FGF12.1	0	0.559539	0.85	0.528	0	Hybrid vCM-LV	FGF12
TTN.1	0	0.554492	0.999	0.919	0	Hybrid vCM-LV	TTN
RYR2.1	0	0.552472	0.977	0.78	0	Hybrid vCM-LV	RYR2
LBH.1	0	0.493942	0.999	0.947	0	Hybrid vCM-LV	LBH
IGFBP4.1	0	-1.32387	0.503	0.699	0	Hybrid vCM-LV	IGFBP4
FN1.1	0	-2.13515	0.688	0.849	0	Hybrid vCM-LV	FN1
POSTN	0	-2.22601	0.402	0.684	0	Hybrid vCM-LV	POSTN
DHRS3.1	8.94403e-285	0.461822	0.932	0.664	2.12868e-282	Hybrid vCM-LV	DHRS3
KCNH2	2.40502e-282	0.452902	0.969	0.756	5.72395e-280	Hybrid vCM-LV	KCNH2
CACNA1C.1	1.38597e-263	0.439028	0.798	0.509	3.29861e-261	Hybrid vCM-LV	CACNA1C
GJA5.1	5.38753e-256	0.387604	0.782	0.497	1.28223e-253	Hybrid vCM-LV	GJA5
SLC1A3.1	1.01039e-255	0.387882	0.775	0.472	2.40473e-253	Hybrid vCM-LV	SLC1A3
IRX4	1.65564e-255	0.41625	0.918	0.649	3.94041e-253	Hybrid vCM-LV	IRX4
LMOD3.1	8.90929e-254	0.442532	0.852	0.601	2.12041e-251	Hybrid vCM-LV	LMOD3
NOTCH1.1	2.55603e-242	-1.34522	0.325	0.557	6.08336e-240	Hybrid vCM-LV	NOTCH1
IRX3.1	7.57614e-242	0.303185	0.932	0.639	1.80312e-239	Hybrid vCM-LV	IRX3
TBX5.1	8.31531e-236	0.375202	0.857	0.591	1.97904e-233	Hybrid vCM-LV	TBX5
ADAMTS8.1	7.09382e-222	0.364288	0.668	0.404	1.68833e-219	Hybrid vCM-LV	ADAMTS8
HAND1.1	7.59511e-220	0.350887	0.671	0.404	1.80764e-217	Hybrid vCM-LV	HAND1
RRAD.1	1.21525e-215	0.462323	0.987	0.839	2.8923e-213	Hybrid vCM-LV	RRAD
CD34.1	2.47128e-214	-1.41544	0.28	0.503	5.88165e-212	Hybrid vCM-LV	CD34
PDGFRB.1	1.15973e-198	-1.32506	0.093	0.338	2.76015e-196	Hybrid vCM-LV	PDGFRB
NR2F2.1	1.07844e-197	-0.934937	0.395	0.591	2.56669e-195	Hybrid vCM-LV	NR2F2
CXCL12	8.79863e-195	-0.952562	0.268	0.491	2.09407e-192	Hybrid vCM-LV	CXCL12
FBLN2.1	9.42138e-190	-1.42592	0.126	0.362	2.24229e-187	Hybrid vCM-LV	FBLN2
HAND2.1	1.03587e-188	0.338452	0.996	0.908	2.46536e-186	Hybrid vCM-LV	HAND2
PCDH7.1	1.07873e-181	0.339981	0.954	0.75	2.56738e-179	Hybrid vCM-LV	PCDH7
MYH7.1	1.95742e-172	0.342119	1	0.991	4.65866e-170	Hybrid vCM-LV	MYH7
ECE1.1	5.63837e-169	-0.849233	0.483	0.635	1.34193e-166	Hybrid vCM-LV	ECE1
FZD1.1	2.56772e-165	0.345603	0.967	0.824	6.11117e-163	Hybrid vCM-LV	FZD1
DPYSL3.1	8.30287e-160	-0.804913	0.513	0.654	1.97608e-157	Hybrid vCM-LV	DPYSL3
ETV1.1	1.62875e-147	0.284739	0.743	0.532	3.87643e-145	Hybrid vCM-LV	ETV1
NRP2.1	3.29376e-146	-0.582901	0.111	0.317	7.83915e-144	Hybrid vCM-LV	NRP2
NKX2-5.1	3.65251e-146	0.31976	0.934	0.754	8.69298e-144	Hybrid vCM-LV	NKX2-5
TBX3.1	3.27361e-144	-0.605006	0.09	0.293	7.79119e-142	Hybrid vCM-LV	TBX3
FMOD	2.19162e-139	-0.870599	0.044	0.231	5.21606e-137	Hybrid vCM-LV	FMOD
DES	3.45194e-135	0.276922	1	0.966	8.21563e-133	Hybrid vCM-LV	DES
RAMP1	1.38424e-131	0.27224	0.542	0.347	3.2945e-129	Hybrid vCM-LV	RAMP1
PDLIM3	2.65618e-130	-0.664059	0.191	0.379	6.3217e-128	Hybrid vCM-LV	PDLIM3
COL15A1.1	1.32502e-129	-1.4331	0.325	0.484	3.15356e-127	Hybrid vCM-LV	COL15A1
MKI67.1	6.43152e-120	-0.947919	0.479	0.59	1.5307e-117	Hybrid vCM-LV	MKI67
APOE	3.63136e-116	-0.894097	0.552	0.655	8.64264e-114	Hybrid vCM-LV	APOE
DCN.1	3.78116e-115	-1.20027	0.457	0.579	8.99917e-113	Hybrid vCM-LV	DCN
PRRX1	1.38371e-111	-0.445281	0.124	0.302	3.29323e-109	Hybrid vCM-LV	PRRX1
PLK2.1	4.86823e-111	-0.623081	0.427	0.556	1.15864e-108	Hybrid vCM-LV	PLK2
FBLN5.1	2.05954e-109	-0.771074	0.115	0.283	4.9017e-107	Hybrid vCM-LV	FBLN5
ADGRL1.1	4.28987e-109	-0.509456	0.265	0.431	1.02099e-106	Hybrid vCM-LV	ADGRL1
KLF2.1	3.65414e-106	-0.765009	0.219	0.382	8.69686e-104	Hybrid vCM-LV	KLF2
MAF.1	1.66246e-97	-0.721765	0.123	0.281	3.95666e-95	Hybrid vCM-LV	MAF
MECOM.1	2.18734e-91	-0.5932	0.156	0.306	5.20586e-89	Hybrid vCM-LV	MECOM
MCAM.1	2.39359e-91	-0.667322	0.849	0.839	5.69675e-89	Hybrid vCM-LV	MCAM
COLEC11	2.85558e-91	-0.489691	0.093	0.241	6.79628e-89	Hybrid vCM-LV	COLEC11
OAF.1	1.37109e-89	-0.462241	0.168	0.321	3.26319e-87	Hybrid vCM-LV	OAF
NOS3.1	2.24189e-85	-0.403815	0.044	0.175	5.3357e-83	Hybrid vCM-LV	NOS3
FLRT2.1	1.61357e-84	-0.506826	0.265	0.411	3.8403e-82	Hybrid vCM-LV	FLRT2
TPBG.1	2.92197e-83	-0.418569	0.169	0.319	6.95428e-81	Hybrid vCM-LV	TPBG
CRABP2	8.72497e-76	-0.551959	0.226	0.36	2.07654e-73	Hybrid vCM-LV	CRABP2
UHRF1.1	2.65113e-75	-0.509377	0.396	0.509	6.30969e-73	Hybrid vCM-LV	UHRF1
JAG1.1	1.07971e-74	-0.499029	0.165	0.301	2.5697e-72	Hybrid vCM-LV	JAG1
PDGFRA.1	2.0984e-73	-0.508851	0.172	0.304	4.99419e-71	Hybrid vCM-LV	PDGFRA
SPON2.1	3.18542e-71	-0.41868	0.084	0.207	7.5813e-69	Hybrid vCM-LV	SPON2
CNN1.1	1.89766e-70	-0.402817	0.73	0.741	4.51642e-68	Hybrid vCM-LV	CNN1
COL14A1	2.59398e-70	-0.499209	0.183	0.314	6.17368e-68	Hybrid vCM-LV	COL14A1
FOXC1.1	1.78796e-68	-0.393677	0.077	0.197	4.25534e-66	Hybrid vCM-LV	FOXC1
OSR1.1	3.76766e-62	-0.487773	0.132	0.252	8.96703e-60	Hybrid vCM-LV	OSR1
VCAN.1	2.21569e-60	-0.654041	0.59	0.645	5.27334e-58	Hybrid vCM-LV	VCAN
SOX9.1	2.25045e-60	-0.540532	0.72	0.743	5.35608e-58	Hybrid vCM-LV	SOX9
TBX18.1	1.49409e-59	-0.397533	0.148	0.266	3.55594e-57	Hybrid vCM-LV	TBX18
CD9	2.91885e-59	-0.270477	0.051	0.155	6.94687e-57	Hybrid vCM-LV	CD9
TRPM3	1.32216e-57	-0.308934	0.08	0.188	3.14674e-55	Hybrid vCM-LV	TRPM3
FNDC1.1	3.11167e-57	-0.578533	0.04	0.136	7.40578e-55	Hybrid vCM-LV	FNDC1
HHIP.1	5.54212e-57	-0.458126	0.075	0.179	1.31902e-54	Hybrid vCM-LV	HHIP
PENK	4.80349e-56	-0.789581	0.045	0.14	1.14323e-53	Hybrid vCM-LV	PENK
TCF21.1	1.7688e-55	-1.17648	0.494	0.551	4.20975e-53	Hybrid vCM-LV	TCF21
PIEZO2	3.16655e-54	-0.289753	0.046	0.141	7.5364e-52	Hybrid vCM-LV	PIEZO2
BMP2.1	1.39984e-53	-0.301403	0.07	0.17	3.33163e-51	Hybrid vCM-LV	BMP2
COL9A2.1	1.05123e-52	-0.533103	0.048	0.141	2.50192e-50	Hybrid vCM-LV	COL9A2
RBP1.1	5.27657e-46	-0.362679	0.328	0.419	1.25582e-43	Hybrid vCM-LV	RBP1
SCN7A.1	1.2038e-45	-0.497488	0.142	0.238	2.86504e-43	Hybrid vCM-LV	SCN7A
MYBL2.1	1.33236e-45	-0.459679	0.439	0.507	3.17101e-43	Hybrid vCM-LV	MYBL2
COTL1.1	1.05171e-42	-0.358533	0.218	0.314	2.50308e-40	Hybrid vCM-LV	COTL1
COL26A1.1	1.82989e-41	-0.329605	0.055	0.135	4.35513e-39	Hybrid vCM-LV	COL26A1
INHBA.1	2.88121e-41	-0.576416	0.356	0.439	6.85728e-39	Hybrid vCM-LV	INHBA
EGR1.1	1.0816e-39	-0.465746	0.124	0.216	2.57422e-37	Hybrid vCM-LV	EGR1
KPNA2.1	4.56517e-39	-0.517682	0.67	0.673	1.08651e-36	Hybrid vCM-LV	KPNA2
PLK1.1	1.24406e-38	-0.498368	0.322	0.396	2.96086e-36	Hybrid vCM-LV	PLK1
SMOC1	2.85665e-38	-0.268935	0.04	0.112	6.79884e-36	Hybrid vCM-LV	SMOC1
NSG1.1	7.67752e-38	-0.352386	0.077	0.156	1.82725e-35	Hybrid vCM-LV	NSG1
KIF20A.1	3.95153e-35	-0.483347	0.336	0.402	9.40463e-33	Hybrid vCM-LV	KIF20A
DLK1.1	3.4688e-34	-0.508077	0.113	0.191	8.25574e-32	Hybrid vCM-LV	DLK1
TNC	8.62206e-34	-0.346111	0.186	0.271	2.05205e-31	Hybrid vCM-LV	TNC
RGS5.1	1.4922e-33	-0.410052	0.341	0.414	3.55144e-31	Hybrid vCM-LV	RGS5
MSC	2.07689e-33	-0.289116	0.126	0.206	4.943e-31	Hybrid vCM-LV	MSC
NELL2	1.87139e-31	-0.279379	0.046	0.11	4.45391e-29	Hybrid vCM-LV	NELL2
ALDH1A2.1	1.69819e-28	-0.346561	0.183	0.255	4.0417e-26	Hybrid vCM-LV	ALDH1A2
MYH6.1	2.77572e-28	-0.627385	0.926	0.874	6.60621e-26	Hybrid vCM-LV	MYH6
NR2F1	4.36393e-28	-0.250503	0.08	0.147	1.03862e-25	Hybrid vCM-LV	NR2F1
COL2A1	4.54547e-28	-0.288344	0.291	0.363	1.08182e-25	Hybrid vCM-LV	COL2A1
SULF1.1	7.28333e-24	-0.324319	0.244	0.312	1.73343e-21	Hybrid vCM-LV	SULF1
ARL6IP1.1	6.45212e-21	-0.328356	0.475	0.502	1.5356e-18	Hybrid vCM-LV	ARL6IP1
TOP2A.1	1.46085e-20	-0.408742	0.559	0.562	3.47681e-18	Hybrid vCM-LV	TOP2A
GAS7.1	7.66535e-19	-0.252671	0.273	0.327	1.82435e-16	Hybrid vCM-LV	GAS7
RRM2	5.95575e-17	-0.280364	0.414	0.445	1.41747e-14	Hybrid vCM-LV	RRM2
MPZ.1	1.89789e-11	-0.309943	0.593	0.588	4.51699e-09	Hybrid vCM-LV	MPZ
IRX2.1	5.97705e-11	-0.251318	0.3	0.341	1.42254e-08	Hybrid vCM-LV	IRX2
IRX1.1	8.00204e-10	-0.300855	0.219	0.255	1.90449e-07	Hybrid vCM-LV	IRX1
IGFBP5.1	8.50814e-06	-0.465342	0.92	0.83	0.00202494	Hybrid vCM-LV	IGFBP5
HEY2.2	0	1.10401	0.93	0.528	0	Compact vCM-LV I	HEY2
RRAD.2	0	0.774413	0.989	0.819	0	Compact vCM-LV I	RRAD
NAV1.2	0	0.765447	0.928	0.654	0	Compact vCM-LV I	NAV1
TTN.2	0	0.732916	0.999	0.908	0	Compact vCM-LV I	TTN
DHRS3.2	0	0.706567	0.909	0.633	0	Compact vCM-LV I	DHRS3
HAND2.2	0	0.706553	0.995	0.897	0	Compact vCM-LV I	HAND2
GJA1.2	0	0.705711	0.952	0.726	0	Compact vCM-LV I	GJA1
RYR2.2	0	0.704921	0.961	0.757	0	Compact vCM-LV I	RYR2
IRX4.1	0	0.694358	0.906	0.615	0	Compact vCM-LV I	IRX4
SLC1A3.2	0	0.687049	0.741	0.438	0	Compact vCM-LV I	SLC1A3
FZD1.2	0	0.664177	0.961	0.806	0	Compact vCM-LV I	FZD1
CKMT2.2	0	0.585578	0.932	0.711	0	Compact vCM-LV I	CKMT2
TECRL.1	0	0.544033	0.86	0.607	0	Compact vCM-LV I	TECRL
MYH7.2	0	0.526842	1	0.99	0	Compact vCM-LV I	MYH7
CACNA1C.2	0	0.484181	0.729	0.482	0	Compact vCM-LV I	CACNA1C
FGF12.2	0	0.481805	0.756	0.501	0	Compact vCM-LV I	FGF12
PCDH7.2	0	0.476999	0.932	0.727	0	Compact vCM-LV I	PCDH7
KCNH2.1	0	0.472905	0.938	0.733	0	Compact vCM-LV I	KCNH2
LMOD3.2	0	0.453175	0.791	0.578	0	Compact vCM-LV I	LMOD3
LBH.2	0	0.413678	0.997	0.941	0	Compact vCM-LV I	LBH
RABGAP1L.1	0	0.394316	0.675	0.459	0	Compact vCM-LV I	RABGAP1L
PLN.1	0	0.382201	0.907	0.749	0	Compact vCM-LV I	PLN
HAND1.2	0	0.351947	0.589	0.381	0	Compact vCM-LV I	HAND1
CASQ2.1	0	0.339175	0.97	0.859	0	Compact vCM-LV I	CASQ2
NKX2-5.2	0	0.335137	0.905	0.734	0	Compact vCM-LV I	NKX2-5
ADAMTS6	0	0.280028	0.451	0.281	0	Compact vCM-LV I	ADAMTS6
PPP1R12B.2	0	0.270049	0.936	0.788	0	Compact vCM-LV I	PPP1R12B
SCN5A.2	0	0.266282	0.847	0.601	0	Compact vCM-LV I	SCN5A
PROX1	0	0.253754	0.544	0.386	0	Compact vCM-LV I	PROX1
MAZ.1	0	-0.302595	0.914	0.922	0	Compact vCM-LV I	MAZ
SMOC1.1	0	-0.306711	0.032	0.123	0	Compact vCM-LV I	SMOC1
CD9.1	0	-0.308598	0.044	0.169	0	Compact vCM-LV I	CD9
PIEZO2.1	0	-0.311259	0.049	0.153	0	Compact vCM-LV I	PIEZO2
BRINP3.1	0	-0.32697	0.113	0.25	0	Compact vCM-LV I	BRINP3
BMP2.2	0	-0.328788	0.065	0.184	0	Compact vCM-LV I	BMP2
TRPM3.1	0	-0.331546	0.08	0.203	0	Compact vCM-LV I	TRPM3
MSC.1	0	-0.334649	0.103	0.22	0	Compact vCM-LV I	MSC
NSG1.2	0	-0.412767	0.055	0.17	0	Compact vCM-LV I	NSG1
ALDH1A2.2	0	-0.422472	0.146	0.271	0	Compact vCM-LV I	ALDH1A2
COTL1.2	0	-0.425627	0.181	0.333	0	Compact vCM-LV I	COTL1
FOXC1.2	0	-0.441801	0.068	0.214	0	Compact vCM-LV I	FOXC1
NOS3.2	0	-0.443942	0.042	0.192	0	Compact vCM-LV I	NOS3
OAF.2	0	-0.447592	0.191	0.338	0	Compact vCM-LV I	OAF
SPON2.2	0	-0.449266	0.085	0.223	0	Compact vCM-LV I	SPON2
PLK2.2	0	-0.450755	0.45	0.569	0	Compact vCM-LV I	PLK2
HHIP.2	0	-0.48871	0.08	0.191	0	Compact vCM-LV I	HHIP
UHRF1.2	0	-0.492816	0.389	0.525	0	Compact vCM-LV I	UHRF1
PRRX1.1	0	-0.493428	0.108	0.327	0	Compact vCM-LV I	PRRX1
MYBL2.2	0	-0.527505	0.399	0.522	0	Compact vCM-LV I	MYBL2
ADGRL1.2	0	-0.528274	0.26	0.453	0	Compact vCM-LV I	ADGRL1
SOX9.2	0	-0.529292	0.681	0.752	0	Compact vCM-LV I	SOX9
EGR1.2	0	-0.53012	0.107	0.23	0	Compact vCM-LV I	EGR1
PDGFRA.2	0	-0.542062	0.163	0.322	0	Compact vCM-LV I	PDGFRA
PLK1.2	0	-0.546762	0.293	0.41	0	Compact vCM-LV I	PLK1
COLEC11.1	0	-0.560384	0.071	0.264	0	Compact vCM-LV I	COLEC11
COL14A1.1	0	-0.561928	0.159	0.335	0	Compact vCM-LV I	COL14A1
FLRT2.2	0	-0.56638	0.237	0.434	0	Compact vCM-LV I	FLRT2
CRABP2.1	0	-0.584506	0.22	0.378	0	Compact vCM-LV I	CRABP2
COL9A2.2	0	-0.593391	0.038	0.154	0	Compact vCM-LV I	COL9A2
JAG1.2	0	-0.594705	0.12	0.325	0	Compact vCM-LV I	JAG1
KPNA2.2	0	-0.604845	0.621	0.681	0	Compact vCM-LV I	KPNA2
NRP2.2	0	-0.612659	0.123	0.343	0	Compact vCM-LV I	NRP2
TBX3.2	0	-0.629469	0.1	0.318	0	Compact vCM-LV I	TBX3
MCAM.2	0	-0.671501	0.82	0.843	0	Compact vCM-LV I	MCAM
DKK3.1	0	-0.677062	0.817	0.891	0	Compact vCM-LV I	DKK3
MECOM.2	0	-0.679689	0.112	0.332	0	Compact vCM-LV I	MECOM
MAF.2	0	-0.749623	0.129	0.301	0	Compact vCM-LV I	MAF
PDLIM3.1	0	-0.757274	0.152	0.41	0	Compact vCM-LV I	PDLIM3
FBLN5.2	0	-0.772044	0.141	0.301	0	Compact vCM-LV I	FBLN5
APOE.1	0	-0.787161	0.568	0.666	0	Compact vCM-LV I	APOE
KLF2.2	0	-0.80721	0.213	0.405	0	Compact vCM-LV I	KLF2
ECE1.2	0	-0.809946	0.508	0.651	0	Compact vCM-LV I	ECE1
DPYSL3.2	0	-0.817245	0.499	0.675	0	Compact vCM-LV I	DPYSL3
VCAN.2	0	-0.824019	0.502	0.665	0	Compact vCM-LV I	VCAN
PENK.1	0	-0.84953	0.049	0.152	0	Compact vCM-LV I	PENK
IRX3.2	0	-0.928845	0.49	0.669	0	Compact vCM-LV I	IRX3
NR2F2.2	0	-0.936407	0.411	0.614	0	Compact vCM-LV I	NR2F2
FMOD.1	0	-0.96541	0.031	0.258	0	Compact vCM-LV I	FMOD
MKI67.2	0	-0.994077	0.456	0.608	0	Compact vCM-LV I	MKI67
CGNL1.1	0	-1.04811	0.678	0.842	0	Compact vCM-LV I	CGNL1
CXCL12.1	0	-1.12909	0.186	0.533	0	Compact vCM-LV I	CXCL12
DCN.2	0	-1.19705	0.454	0.595	0	Compact vCM-LV I	DCN
PDGFRB.2	0	-1.34575	0.126	0.365	0	Compact vCM-LV I	PDGFRB
TCF21.2	0	-1.44126	0.369	0.578	0	Compact vCM-LV I	TCF21
COL15A1.2	0	-1.47078	0.333	0.504	0	Compact vCM-LV I	COL15A1
CD34.2	0	-1.50226	0.261	0.535	0	Compact vCM-LV I	CD34
NOTCH1.2	0	-1.51762	0.259	0.598	0	Compact vCM-LV I	NOTCH1
IGFBP4.2	0	-1.53146	0.417	0.738	0	Compact vCM-LV I	IGFBP4
FBLN2.2	0	-1.59318	0.082	0.4	0	Compact vCM-LV I	FBLN2
FN1.2	0	-2.22454	0.669	0.873	0	Compact vCM-LV I	FN1
POSTN.1	0	-2.35137	0.359	0.728	0	Compact vCM-LV I	POSTN
SCN7A.2	2.16739e-307	-0.529121	0.14	0.251	5.15838e-305	Compact vCM-LV I	SCN7A
NPR3	8.84161e-307	-0.257501	0.061	0.162	2.1043e-304	Compact vCM-LV I	NPR3
ARL6IP1.2	6.92125e-291	-0.407003	0.412	0.515	1.64726e-288	Compact vCM-LV I	ARL6IP1
RGS5.2	2.22798e-290	-0.447059	0.312	0.428	5.30259e-288	Compact vCM-LV I	RGS5
KIF20A.2	4.00161e-284	-0.523156	0.312	0.415	9.52382e-282	Compact vCM-LV I	KIF20A
COL26A1.2	8.68549e-267	-0.354587	0.056	0.145	2.06715e-264	Compact vCM-LV I	COL26A1
TNC.1	6.6278e-265	-0.372843	0.173	0.284	1.57742e-262	Compact vCM-LV I	TNC
NELL2.1	3.43021e-264	-0.315001	0.038	0.119	8.16391e-262	Compact vCM-LV I	NELL2
TOP2A.2	2.12013e-262	-0.486277	0.502	0.571	5.0459e-260	Compact vCM-LV I	TOP2A
SULF1.2	4.12605e-261	-0.376074	0.214	0.325	9.82e-259	Compact vCM-LV I	SULF1
RASL11B	3.37842e-257	-0.29573	0.384	0.494	8.04064e-255	Compact vCM-LV I	RASL11B
FNDC1.2	1.40972e-228	-0.58946	0.064	0.145	3.35512e-226	Compact vCM-LV I	FNDC1
RRM2.1	5.81379e-216	-0.326058	0.366	0.457	1.38368e-213	Compact vCM-LV I	RRM2
MMP11.1	9.19329e-208	-0.258934	0.192	0.293	2.188e-205	Compact vCM-LV I	MMP11
NR2F1.1	7.79278e-206	-0.270311	0.075	0.156	1.85468e-203	Compact vCM-LV I	NR2F1
INHBA.2	7.24538e-200	-0.564295	0.359	0.449	1.7244e-197	Compact vCM-LV I	INHBA
OSR1.2	2.77277e-170	-0.431452	0.179	0.261	6.5992e-168	Compact vCM-LV I	OSR1
PTTG1.1	3.64553e-163	-0.282838	0.413	0.487	8.67635e-161	Compact vCM-LV I	PTTG1
TPBG.2	1.14389e-147	-0.276082	0.239	0.327	2.72245e-145	Compact vCM-LV I	TPBG
CNN1.2	4.20606e-145	-0.254478	0.733	0.742	1.00104e-142	Compact vCM-LV I	CNN1
TBX18.2	2.01569e-138	-0.277136	0.195	0.274	4.79734e-136	Compact vCM-LV I	TBX18
DLK1.2	1.93613e-122	-0.484969	0.134	0.198	4.60798e-120	Compact vCM-LV I	DLK1
PECAM1.1	6.03441e-112	-0.251365	0.275	0.344	1.43619e-109	Compact vCM-LV I	PECAM1
PCNA.1	8.54511e-108	-0.273676	0.464	0.513	2.03374e-105	Compact vCM-LV I	PCNA
MPZ.2	1.77913e-107	-0.310698	0.549	0.594	4.23434e-105	Compact vCM-LV I	MPZ
RBP1.2	1.51421e-104	-0.280142	0.367	0.424	3.60383e-102	Compact vCM-LV I	RBP1
MYH6.2	2.23315e-36	-0.514549	0.917	0.869	5.31489e-34	Compact vCM-LV I	MYH6
IRX1.2	2.11698e-18	-0.28556	0.24	0.257	5.03842e-16	Compact vCM-LV I	IRX1
IGFBP5.2	3.24985e-17	-0.619672	0.872	0.826	7.73465e-15	Compact vCM-LV I	IGFBP5
NAV1.3	0	0.970862	0.982	0.682	0	Compact vCM-RV	NAV1
PPP1R12B.3	0	0.948484	0.997	0.803	0	Compact vCM-RV	PPP1R12B
DHRS3.3	0	0.933394	0.985	0.661	0	Compact vCM-RV	DHRS3
TTN.3	0	0.863576	1	0.918	0	Compact vCM-RV	TTN
RYR2.3	0	0.861906	0.993	0.778	0	Compact vCM-RV	RYR2
PLN.2	0	0.838607	0.99	0.764	0	Compact vCM-RV	PLN
PLK2.3	0	0.708807	0.909	0.543	0	Compact vCM-RV	PLK2
CKMT2.3	0	0.629709	0.977	0.734	0	Compact vCM-RV	CKMT2
RABGAP1L.2	0	0.621978	0.884	0.477	0	Compact vCM-RV	RABGAP1L
CASQ2.2	0	0.5946	0.997	0.87	0	Compact vCM-RV	CASQ2
XPO4	0	0.541889	0.823	0.453	0	Compact vCM-RV	XPO4
LBH.3	0	0.513694	0.999	0.947	0	Compact vCM-RV	LBH
PCDH7.3	0	0.449212	0.967	0.749	0	Compact vCM-RV	PCDH7
CACNA1C.3	0	0.448131	0.818	0.507	0	Compact vCM-RV	CACNA1C
RRAD.3	0	0.43841	0.994	0.838	0	Compact vCM-RV	RRAD
FGF12.3	0	0.420509	0.845	0.526	0	Compact vCM-RV	FGF12
KCNH2.2	0	0.412184	0.969	0.754	0	Compact vCM-RV	KCNH2
PROX1.1	0	0.363778	0.714	0.399	0	Compact vCM-RV	PROX1
MAZ.2	0	-0.573666	0.925	0.921	0	Compact vCM-RV	MAZ
CXCL12.2	0	-1.06332	0.229	0.493	0	Compact vCM-RV	CXCL12
VCAN.3	0	-1.17684	0.325	0.652	0	Compact vCM-RV	VCAN
IGFBP5.3	0	-1.30811	0.761	0.834	0	Compact vCM-RV	IGFBP5
FN1.3	5.02919e-304	-1.85924	0.834	0.846	1.19695e-301	Compact vCM-RV	FN1
ABCC9.1	3.90492e-299	0.27518	0.644	0.342	9.29372e-297	Compact vCM-RV	ABCC9
DES.1	2.5222e-282	0.386997	0.999	0.966	6.00283e-280	Compact vCM-RV	DES
PAM.1	4.93157e-269	0.369164	0.961	0.792	1.17371e-266	Compact vCM-RV	PAM
IRX2.2	4.39805e-259	-0.624416	0.094	0.347	1.04674e-256	Compact vCM-RV	IRX2
NOTCH1.3	4.60533e-254	-1.33071	0.394	0.556	1.09607e-251	Compact vCM-RV	NOTCH1
HAND2.3	2.57255e-233	0.312372	0.998	0.908	6.12266e-231	Compact vCM-RV	HAND2
LMOD3.3	1.2465e-231	0.32884	0.86	0.6	2.96666e-229	Compact vCM-RV	LMOD3
DPYSL3.3	1.74406e-221	-0.845953	0.539	0.654	4.15087e-219	Compact vCM-RV	DPYSL3
FZD1.3	3.81145e-220	0.341944	0.978	0.823	9.07126e-218	Compact vCM-RV	FZD1
TBX3.3	6.6725e-200	-0.632147	0.084	0.294	1.58805e-197	Compact vCM-RV	TBX3
IRX1.3	1.07236e-190	-0.565363	0.058	0.26	2.55222e-188	Compact vCM-RV	IRX1
FMOD.2	1.53525e-187	-0.887291	0.039	0.232	3.65389e-185	Compact vCM-RV	FMOD
FBLN2.3	2.61044e-183	-1.40861	0.179	0.362	6.21284e-181	Compact vCM-RV	FBLN2
CD34.3	6.50874e-176	-1.31521	0.369	0.502	1.54908e-173	Compact vCM-RV	CD34
TECRL.2	4.65679e-167	0.270053	0.876	0.635	1.10832e-164	Compact vCM-RV	TECRL
GJA5.2	2.57372e-156	-0.646113	0.363	0.507	6.12544e-154	Compact vCM-RV	GJA5
BRINP3.2	1.02604e-155	-0.393485	0.062	0.237	2.44198e-153	Compact vCM-RV	BRINP3
PDGFRB.3	1.1551e-139	-1.1875	0.176	0.337	2.74914e-137	Compact vCM-RV	PDGFRB
POSTN.2	3.45661e-139	-1.80308	0.678	0.678	8.22674e-137	Compact vCM-RV	POSTN
IRX3.3	5.79106e-120	-0.794989	0.64	0.645	1.37827e-117	Compact vCM-RV	IRX3
MECOM.3	2.8457e-113	-0.603492	0.164	0.306	6.77278e-111	Compact vCM-RV	MECOM
FBLN5.3	1.19374e-107	-0.288252	0.484	0.274	2.8411e-105	Compact vCM-RV	FBLN5
NRP2.3	5.11401e-90	-0.504367	0.194	0.316	1.21713e-87	Compact vCM-RV	NRP2
CRABP2.2	7.59772e-90	-0.56919	0.244	0.36	1.80826e-87	Compact vCM-RV	CRABP2
COLEC11.2	5.88475e-87	-0.484663	0.122	0.241	1.40057e-84	Compact vCM-RV	COLEC11
PDGFRA.3	2.62723e-81	-0.520326	0.192	0.304	6.25281e-79	Compact vCM-RV	PDGFRA
PDLIM3.2	2.66588e-79	-0.585078	0.278	0.378	6.34479e-77	Compact vCM-RV	PDLIM3
MCM7.1	3.25641e-76	-0.343647	0.834	0.822	7.75026e-74	Compact vCM-RV	MCM7
UHRF1.3	5.93613e-76	-0.477935	0.43	0.509	1.4128e-73	Compact vCM-RV	UHRF1
COL15A1.3	3.36255e-74	-1.31125	0.434	0.482	8.00287e-72	Compact vCM-RV	COL15A1
ADGRL1.3	6.2238e-73	-0.454704	0.348	0.429	1.48126e-70	Compact vCM-RV	ADGRL1
KLF2.3	3.73149e-71	-0.70032	0.295	0.381	8.88094e-69	Compact vCM-RV	KLF2
NR2F2.3	8.18074e-71	-0.691977	0.561	0.588	1.94702e-68	Compact vCM-RV	NR2F2
MKI67.3	8.70575e-71	-0.83495	0.585	0.588	2.07197e-68	Compact vCM-RV	MKI67
FOXC1.3	6.95572e-70	-0.392042	0.094	0.197	1.65546e-67	Compact vCM-RV	FOXC1
COL9A2.3	1.85366e-67	-0.543456	0.048	0.141	4.41172e-65	Compact vCM-RV	COL9A2
MYH7.3	3.50604e-67	0.261114	1	0.991	8.34436e-65	Compact vCM-RV	MYH7
ADM	1.82523e-66	-0.330137	0.139	0.245	4.34404e-64	Compact vCM-RV	ADM
SPON2.3	5.03543e-62	-0.404951	0.112	0.207	1.19843e-59	Compact vCM-RV	SPON2
JAG1.3	6.30048e-61	-0.484142	0.209	0.3	1.49951e-58	Compact vCM-RV	JAG1
COTL1.3	3.25618e-58	-0.390688	0.224	0.315	7.74972e-56	Compact vCM-RV	COTL1
DKK3.2	9.64982e-58	-0.402274	0.935	0.88	2.29666e-55	Compact vCM-RV	DKK3
NOS3.3	2.87318e-56	-0.371859	0.087	0.174	6.83817e-54	Compact vCM-RV	NOS3
CD9.2	3.28937e-52	-0.262824	0.072	0.155	7.82869e-50	Compact vCM-RV	CD9
SFRP1	3.876e-51	-0.346716	0.646	0.641	9.22487e-49	Compact vCM-RV	SFRP1
PENK.2	6.46161e-51	-0.781549	0.062	0.14	1.53786e-48	Compact vCM-RV	PENK
TCF21.3	1.75111e-50	-1.17389	0.55	0.55	4.16763e-48	Compact vCM-RV	TCF21
TOP2A.3	2.91321e-47	-0.490621	0.564	0.562	6.93344e-45	Compact vCM-RV	TOP2A
NSG1.3	5.46205e-47	-0.364286	0.079	0.157	1.29997e-44	Compact vCM-RV	NSG1
ADAMTS8.2	5.35831e-46	-0.269042	0.349	0.411	1.27528e-43	Compact vCM-RV	ADAMTS8
RGS5.3	1.00941e-45	-0.442041	0.357	0.414	2.4024e-43	Compact vCM-RV	RGS5
SMOC1.2	1.0818e-45	-0.272225	0.043	0.112	2.57469e-43	Compact vCM-RV	SMOC1
PIEZO2.2	5.67683e-44	-0.279099	0.068	0.141	1.35108e-41	Compact vCM-RV	PIEZO2
MYBL2.3	1.49832e-42	-0.443905	0.483	0.506	3.566e-40	Compact vCM-RV	MYBL2
BMP2.3	2.99441e-42	-0.285819	0.096	0.17	7.12671e-40	Compact vCM-RV	BMP2
MSC.2	5.58506e-41	-0.307597	0.131	0.206	1.32925e-38	Compact vCM-RV	MSC
NELL2.2	1.298e-39	-0.28843	0.047	0.11	3.08923e-37	Compact vCM-RV	NELL2
ADGRL2	1.73813e-36	-0.268633	0.39	0.43	4.13676e-34	Compact vCM-RV	ADGRL2
RRM2.2	1.93325e-35	-0.342467	0.419	0.445	4.60114e-33	Compact vCM-RV	RRM2
ALDH1A2.3	2.29951e-35	-0.377365	0.191	0.256	5.47284e-33	Compact vCM-RV	ALDH1A2
COL26A1.3	2.3809e-35	-0.32924	0.073	0.135	5.66655e-33	Compact vCM-RV	COL26A1
SULF1.3	2.32432e-34	-0.359588	0.252	0.312	5.53189e-32	Compact vCM-RV	SULF1
MMP11.2	4.42361e-32	-0.268141	0.218	0.281	1.05282e-29	Compact vCM-RV	MMP11
IRX4.2	4.53582e-32	-0.365583	0.75	0.652	1.07953e-29	Compact vCM-RV	IRX4
SCN5A.3	2.09425e-30	-0.406432	0.71	0.632	4.98432e-28	Compact vCM-RV	SCN5A
HHIP.3	3.95127e-28	-0.421665	0.123	0.178	9.40402e-26	Compact vCM-RV	HHIP
COL14A1.2	1.39367e-27	-0.445847	0.274	0.312	3.31694e-25	Compact vCM-RV	COL14A1
APOE.2	1.51734e-27	-0.672703	0.695	0.652	3.61127e-25	Compact vCM-RV	APOE
CGNL1.2	2.70015e-24	-0.495669	0.889	0.818	6.42635e-22	Compact vCM-RV	CGNL1
PLK1.3	1.35499e-23	-0.457698	0.375	0.395	3.22487e-21	Compact vCM-RV	PLK1
ECE1.3	2.01047e-22	-0.572705	0.698	0.63	4.78491e-20	Compact vCM-RV	ECE1
SCN7A.3	4.8003e-21	-0.465817	0.197	0.237	1.14247e-18	Compact vCM-RV	SCN7A
PGF	1.04962e-18	-0.250867	0.233	0.273	2.4981e-16	Compact vCM-RV	PGF
TNC.2	1.54629e-18	-0.322812	0.231	0.27	3.68017e-16	Compact vCM-RV	TNC
PTTG1.2	3.39741e-18	-0.276652	0.488	0.477	8.08583e-16	Compact vCM-RV	PTTG1
MAF.3	1.35674e-17	-0.591185	0.253	0.279	3.22904e-15	Compact vCM-RV	MAF
TRPM3.2	6.64819e-13	-0.250248	0.156	0.187	1.58227e-10	Compact vCM-RV	TRPM3
KPNA2.3	3.02885e-12	-0.37649	0.748	0.671	7.20866e-10	Compact vCM-RV	KPNA2
FNDC1.3	3.15277e-10	-0.509407	0.109	0.135	7.5036e-08	Compact vCM-RV	FNDC1
KIF20A.3	6.01943e-10	-0.385778	0.412	0.401	1.43263e-07	Compact vCM-RV	KIF20A
DLK1.3	9.35319e-10	-0.455126	0.167	0.19	2.22606e-07	Compact vCM-RV	DLK1
MYH6.3	2.15523e-09	-0.555202	0.955	0.873	5.12944e-07	Compact vCM-RV	MYH6
OAF.3	4.39564e-06	-0.314911	0.331	0.317	0.00104616	Compact vCM-RV	OAF
FLRT2.3	5.67331e-06	-0.338668	0.438	0.407	0.00135025	Compact vCM-RV	FLRT2
OSR1.3	0.00772599	-0.285992	0.296	0.249	1	Compact vCM-RV	OSR1
SCN7A.4	0	2.27117	0.93	0.213	0	Compact vFibro	SCN7A
DCN.3	0	2.23935	0.995	0.562	0	Compact vFibro	DCN
TCF21.4	0	1.86075	0.99	0.535	0	Compact vFibro	TCF21
COL15A1.4	0	1.71308	0.977	0.464	0	Compact vFibro	COL15A1
DLK1.4	0	1.58666	0.694	0.172	0	Compact vFibro	DLK1
HHIP.4	0	1.51842	0.804	0.155	0	Compact vFibro	HHIP
NKD2	0	1.29901	0.678	0.114	0	Compact vFibro	NKD2
OAF.4	0	1.25799	0.817	0.301	0	Compact vFibro	OAF
ALDH1A2.4	0	1.2219	0.769	0.236	0	Compact vFibro	ALDH1A2
GAS7.2	0	1.21446	0.77	0.311	0	Compact vFibro	GAS7
SPON2.4	0	1.20461	0.73	0.187	0	Compact vFibro	SPON2
CD34.4	0	1.14154	0.948	0.483	0	Compact vFibro	CD34
PDGFRA.4	0	1.09098	0.79	0.284	0	Compact vFibro	PDGFRA
SOX9.3	0	0.988625	0.954	0.735	0	Compact vFibro	SOX9
LUM.1	0	0.886773	0.615	0.179	0	Compact vFibro	LUM
SULF1.4	0	0.87537	0.683	0.298	0	Compact vFibro	SULF1
TBX18.3	0	0.71814	0.61	0.252	0	Compact vFibro	TBX18
FN1.4	0	0.690237	0.984	0.841	0	Compact vFibro	FN1
DPYSL3.4	0	0.654721	0.873	0.643	0	Compact vFibro	DPYSL3
TLL2	0	0.612471	0.369	0.157	0	Compact vFibro	TLL2
FNDC1.4	0	0.611318	0.447	0.124	0	Compact vFibro	FNDC1
KLF2.4	0	0.52758	0.634	0.37	0	Compact vFibro	KLF2
COLEC11.3	0	0.526839	0.511	0.229	0	Compact vFibro	COLEC11
FBLN2.4	0	0.513713	0.784	0.343	0	Compact vFibro	FBLN2
MOXD1	0	0.37654	0.327	0.097	0	Compact vFibro	MOXD1
MAF.4	0	0.29022	0.53	0.27	0	Compact vFibro	MAF
COL26A1.4	0	0.252812	0.342	0.126	0	Compact vFibro	COL26A1
HCN4.1	0	-0.650692	0.339	0.599	0	Compact vFibro	HCN4
IRX4.3	0	-0.669585	0.44	0.662	0	Compact vFibro	IRX4
SCN5A.4	0	-0.824747	0.428	0.641	0	Compact vFibro	SCN5A
IRX3.4	0	-0.932808	0.427	0.652	0	Compact vFibro	IRX3
MYH6.4	0	-0.9417	0.758	0.879	0	Compact vFibro	MYH6
TTN.4	0	-0.983877	0.931	0.92	0	Compact vFibro	TTN
ADGRL1.4	2.57633e-306	0.431989	0.648	0.42	6.13167e-304	Compact vFibro	ADGRL1
MYH7.4	5.65438e-306	-0.254577	1	0.991	1.34574e-303	Compact vFibro	MYH7
TECRL.3	9.9282e-298	-0.57595	0.421	0.649	2.36291e-295	Compact vFibro	TECRL
PPP1R12B.4	1.62383e-277	-0.584762	0.721	0.811	3.86471e-275	Compact vFibro	PPP1R12B
TENM4	2.65757e-263	0.344718	0.376	0.188	6.32501e-261	Compact vFibro	TENM4
TBX5.2	2.02182e-262	-0.516924	0.369	0.605	4.81192e-260	Compact vFibro	TBX5
CDO1	2.17316e-254	0.298743	0.288	0.125	5.17213e-252	Compact vFibro	CDO1
WT1	7.22051e-247	0.290314	0.309	0.14	1.71848e-244	Compact vFibro	WT1
KCNH2.3	3.39298e-243	-0.491226	0.661	0.764	8.0753e-241	Compact vFibro	KCNH2
NAV1.4	5.01805e-235	-0.583862	0.553	0.695	1.1943e-232	Compact vFibro	NAV1
CXCL12.3	6.30548e-216	0.399454	0.671	0.48	1.5007e-213	Compact vFibro	CXCL12
RYR2.4	3.73688e-211	-0.503436	0.701	0.787	8.89377e-209	Compact vFibro	RYR2
RRAD.4	9.52864e-201	-0.575445	0.809	0.843	2.26782e-198	Compact vFibro	RRAD
MCAM.3	3.11227e-196	-0.630203	0.719	0.844	7.40719e-194	Compact vFibro	MCAM
GJA5.3	1.46889e-190	-0.590823	0.312	0.51	3.49596e-188	Compact vFibro	GJA5
NKX2-5.3	4.86316e-184	-0.424534	0.652	0.761	1.15743e-181	Compact vFibro	NKX2-5
FLRT2.4	9.64305e-175	0.28821	0.575	0.402	2.29505e-172	Compact vFibro	FLRT2
SLC1A3.3	9.1125e-172	-0.416327	0.282	0.486	2.16878e-169	Compact vFibro	SLC1A3
MPZ.3	5.85383e-171	0.393022	0.706	0.584	1.39321e-168	Compact vFibro	MPZ
CASQ2.3	2.14884e-156	-0.3789	0.865	0.874	5.11424e-154	Compact vFibro	CASQ2
ADGRL2.1	1.50461e-149	0.341183	0.564	0.424	3.58098e-147	Compact vFibro	ADGRL2
EGR1.3	1.86329e-143	0.785023	0.343	0.209	4.43463e-141	Compact vFibro	EGR1
BAMBI.1	2.36327e-143	-0.42524	0.433	0.608	5.62459e-141	Compact vFibro	BAMBI
TNNT1	1.54242e-142	-0.378044	0.671	0.797	3.67097e-140	Compact vFibro	TNNT1
BRINP3.3	3.47187e-140	-0.320183	0.08	0.237	8.26304e-138	Compact vFibro	BRINP3
IRX2.3	1.88196e-133	-0.432486	0.178	0.345	4.47908e-131	Compact vFibro	IRX2
CNN1.3	2.2907e-132	-0.383296	0.62	0.745	5.45186e-130	Compact vFibro	CNN1
CGNL1.3	2.01644e-127	-0.61002	0.74	0.822	4.79914e-125	Compact vFibro	CGNL1
GJA1.3	3.40175e-120	-0.539588	0.725	0.758	8.09618e-118	Compact vFibro	GJA1
DES.2	1.74355e-107	-0.29994	0.978	0.967	4.14965e-105	Compact vFibro	DES
LBH.4	5.00922e-106	-0.294746	0.964	0.948	1.1922e-103	Compact vFibro	LBH
IRX1.4	5.79e-106	-0.435878	0.123	0.259	1.37802e-103	Compact vFibro	IRX1
HAND2.4	1.0554e-102	-0.334065	0.904	0.911	2.51185e-100	Compact vFibro	HAND2
PCDH7.4	1.22691e-100	-0.280261	0.677	0.757	2.92006e-98	Compact vFibro	PCDH7
RRM2.3	3.06267e-87	-0.30744	0.307	0.449	7.28915e-85	Compact vFibro	RRM2
FZD1.4	7.54611e-83	-0.310108	0.796	0.828	1.79598e-80	Compact vFibro	FZD1
IGFBP5.4	5.19552e-70	-0.612526	0.764	0.834	1.23653e-67	Compact vFibro	IGFBP5
MKI67.4	7.16558e-66	-0.639512	0.504	0.591	1.70541e-63	Compact vFibro	MKI67
SFRP1.1	4.74959e-64	-0.278887	0.534	0.645	1.1304e-61	Compact vFibro	SFRP1
INHBA.3	4.51199e-61	-0.478745	0.322	0.441	1.07385e-58	Compact vFibro	INHBA
APOE.3	2.9965e-60	-0.559133	0.559	0.656	7.13168e-58	Compact vFibro	APOE
NOS3.4	1.07749e-56	-0.296558	0.089	0.175	2.56443e-54	Compact vFibro	NOS3
ECE1.4	9.83741e-56	-0.518619	0.546	0.635	2.3413e-53	Compact vFibro	ECE1
CRABP2.3	7.52838e-48	-0.354259	0.262	0.36	1.79175e-45	Compact vFibro	CRABP2
TBX3.4	4.61386e-41	-0.352062	0.208	0.291	1.0981e-38	Compact vFibro	TBX3
DHRS3.4	6.53106e-41	-0.267652	0.63	0.671	1.55439e-38	Compact vFibro	DHRS3
NSG1.4	2.71661e-38	-0.290723	0.09	0.157	6.46554e-36	Compact vFibro	NSG1
PLK1.4	5.31494e-35	-0.361924	0.319	0.397	1.26496e-32	Compact vFibro	PLK1
MYBL2.4	8.51892e-32	-0.262475	0.43	0.508	2.0275e-29	Compact vFibro	MYBL2
KIF20A.4	3.11222e-29	-0.333736	0.332	0.403	7.40708e-27	Compact vFibro	KIF20A
TOP2A.4	2.6142e-28	-0.312013	0.501	0.564	6.22179e-26	Compact vFibro	TOP2A
PENK.3	8.75405e-22	-0.611015	0.093	0.14	2.08346e-19	Compact vFibro	PENK
FMOD.3	0.00933125	-0.381989	0.259	0.226	1	Compact vFibro	FMOD
TCF21.5	0	2.45436	0.984	0.537	0	EPDC	TCF21
DCN.4	0	2.36697	0.977	0.565	0	EPDC	DCN
FBLN2.5	0	2.23528	0.949	0.339	0	EPDC	FBLN2
OSR1.4	0	2.17506	0.755	0.235	0	EPDC	OSR1
DLK1.5	0	2.12069	0.557	0.178	0	EPDC	DLK1
POSTN.3	0	2.06754	0.97	0.67	0	EPDC	POSTN
HHIP.5	0	1.73437	0.659	0.162	0	EPDC	HHIP
COL14A1.3	0	1.51921	0.739	0.298	0	EPDC	COL14A1
TBX18.4	0	1.48883	0.675	0.251	0	EPDC	TBX18
PDGFRA.5	0	1.48297	0.719	0.289	0	EPDC	PDGFRA
FN1.5	0	1.42265	0.988	0.841	0	EPDC	FN1
TRPM3.3	0	1.39115	0.612	0.174	0	EPDC	TRPM3
MAF.5	0	1.36108	0.685	0.266	0	EPDC	MAF
NR2F2.4	0	1.3604	0.847	0.579	0	EPDC	NR2F2
FBLN5.4	0	1.32854	0.645	0.269	0	EPDC	FBLN5
FLRT2.5	0	1.29066	0.691	0.4	0	EPDC	FLRT2
SPON2.5	0	1.2117	0.574	0.194	0	EPDC	SPON2
PDGFRB.4	0	1.18333	0.795	0.319	0	EPDC	PDGFRB
SOX9.4	0	1.17334	0.868	0.738	0	EPDC	SOX9
DPYSL3.5	0	1.10764	0.828	0.646	0	EPDC	DPYSL3
ADGRL1.5	0	1.10115	0.665	0.42	0	EPDC	ADGRL1
FNDC1.5	0	1.06074	0.345	0.128	0	EPDC	FNDC1
CXCL12.4	0	1.02262	0.667	0.48	0	EPDC	CXCL12
MOXD1.1	0	1.02083	0.445	0.094	0	EPDC	MOXD1
NELL2.3	0	1.01762	0.396	0.1	0	EPDC	NELL2
MSC.3	0	1.00021	0.439	0.197	0	EPDC	MSC
MECOM.4	0	0.925807	0.553	0.295	0	EPDC	MECOM
OAF.5	0	0.916525	0.543	0.311	0	EPDC	OAF
CD34.5	0	0.897404	0.803	0.489	0	EPDC	CD34
FMOD.4	0	0.868688	0.593	0.216	0	EPDC	FMOD
IGFBP4.3	0	0.857551	0.879	0.689	0	EPDC	IGFBP4
ENTPD2	0	0.841296	0.295	0.088	0	EPDC	ENTPD2
LUM.2	0	0.830986	0.406	0.187	0	EPDC	LUM
CRABP2.4	0	0.827104	0.551	0.351	0	EPDC	CRABP2
WT1.1	0	0.815194	0.391	0.138	0	EPDC	WT1
VCAN.4	0	0.737728	0.751	0.64	0	EPDC	VCAN
RAMP1.1	0	-0.363691	0.05	0.36	0	EPDC	RAMP1
HAND1.3	0	-0.489135	0.063	0.42	0	EPDC	HAND1
FAM213A	0	-0.497337	0.23	0.651	0	EPDC	FAM213A
FGF12.4	0	-0.567988	0.125	0.547	0	EPDC	FGF12
RYR2.5	0	-0.600882	0.468	0.794	0	EPDC	RYR2
LMOD3.4	0	-0.690069	0.148	0.62	0	EPDC	LMOD3
DHRS3.5	0	-0.709883	0.271	0.682	0	EPDC	DHRS3
PCDH7.5	0	-0.735087	0.311	0.768	0	EPDC	PCDH7
CNN1.4	0	-0.792117	0.319	0.753	0	EPDC	CNN1
TECRL.4	0	-0.816958	0.178	0.655	0	EPDC	TECRL
HAND2.5	0	-0.859966	0.664	0.918	0	EPDC	HAND2
FZD1.5	0	-0.883521	0.457	0.838	0	EPDC	FZD1
IRX3.5	0	-0.914032	0.273	0.656	0	EPDC	IRX3
HCN4.2	0	-0.935842	0.096	0.605	0	EPDC	HCN4
PLN.3	0	-0.957115	0.33	0.784	0	EPDC	PLN
PPP1R12B.5	0	-0.961865	0.427	0.819	0	EPDC	PPP1R12B
MCAM.4	0	-0.972825	0.45	0.851	0	EPDC	MCAM
HEY2.3	0	-1.04775	0.101	0.597	0	EPDC	HEY2
KCNH2.4	0	-1.14699	0.212	0.776	0	EPDC	KCNH2
NAV1.5	0	-1.1547	0.168	0.706	0	EPDC	NAV1
CASQ2.4	0	-1.21202	0.484	0.885	0	EPDC	CASQ2
NKX2-5.4	0	-1.21828	0.187	0.774	0	EPDC	NKX2-5
IRX4.4	0	-1.2778	0.061	0.672	0	EPDC	IRX4
SCN5A.5	0	-1.29945	0.111	0.65	0	EPDC	SCN5A
CKMT2.4	0	-1.35376	0.159	0.758	0	EPDC	CKMT2
LBH.5	0	-1.56012	0.713	0.956	0	EPDC	LBH
DES.3	0	-1.58457	0.844	0.971	0	EPDC	DES
GJA1.4	0	-1.68215	0.199	0.773	0	EPDC	GJA1
RRAD.5	0	-2.06946	0.236	0.86	0	EPDC	RRAD
TTN.5	0	-2.30814	0.564	0.931	0	EPDC	TTN
MYH7.5	0	-3.39123	0.926	0.993	0	EPDC	MYH7
MMP11.3	1.03993e-303	0.952165	0.453	0.274	2.47503e-301	EPDC	MMP11
PRRX1.2	2.35213e-271	0.708591	0.472	0.293	5.59807e-269	EPDC	PRRX1
IRX2.4	6.28686e-259	-0.498229	0.076	0.348	1.49627e-256	EPDC	IRX2
NOTCH1.4	3.61987e-258	0.415472	0.736	0.547	8.6153e-256	EPDC	NOTCH1
CACNA1C.4	3.69808e-251	-0.394003	0.202	0.525	8.80143e-249	EPDC	CACNA1C
PROX1.2	3.80519e-251	-0.302636	0.118	0.416	9.05634e-249	EPDC	PROX1
TNFRSF12A.1	1.50842e-249	-0.361492	0.101	0.384	3.59005e-247	EPDC	TNFRSF12A
PDLIM3.3	5.02093e-248	0.665612	0.537	0.37	1.19498e-245	EPDC	PDLIM3
CDO1.1	4.39221e-242	0.520859	0.281	0.126	1.04534e-239	EPDC	CDO1
ADAMTS8.3	1.70881e-237	-0.307014	0.13	0.418	4.06696e-235	EPDC	ADAMTS8
MPZ.4	3.47425e-225	0.874408	0.637	0.587	8.26872e-223	EPDC	MPZ
ALDH1A2.5	4.66468e-217	0.632056	0.416	0.249	1.11019e-214	EPDC	ALDH1A2
CAV1.1	1.23847e-202	-0.307526	0.167	0.446	2.94757e-200	EPDC	CAV1
IRX1.5	1.64959e-194	-0.467943	0.05	0.26	3.92602e-192	EPDC	IRX1
GJA5.4	9.16749e-191	-0.461061	0.238	0.511	2.18186e-188	EPDC	GJA5
APOE.4	1.13273e-172	0.549385	0.692	0.652	2.69589e-170	EPDC	APOE
COL9A2.4	1.1522e-146	0.261018	0.269	0.135	2.74224e-144	EPDC	COL9A2
RGS5.4	4.63876e-142	-0.309801	0.185	0.419	1.10402e-139	EPDC	RGS5
RSPO3	2.1939e-141	0.303724	0.157	0.062	5.22148e-139	EPDC	RSPO3
ABCC9.2	1.05429e-114	0.590146	0.431	0.348	2.50922e-112	EPDC	ABCC9
NRXN1	1.67602e-112	0.441354	0.245	0.14	3.98892e-110	EPDC	NRXN1
GAS7.3	1.19577e-108	0.61018	0.41	0.324	2.84593e-106	EPDC	GAS7
INHBA.4	1.14412e-105	0.448832	0.507	0.435	2.723e-103	EPDC	INHBA
KIF20A.5	1.45525e-103	-0.267962	0.209	0.407	3.46349e-101	EPDC	KIF20A
TBX3.5	2.17329e-99	0.398276	0.396	0.285	5.17242e-97	EPDC	TBX3
PENK.4	3.08377e-91	0.379266	0.236	0.135	7.33937e-89	EPDC	PENK
PTCH2	2.25636e-89	0.517704	0.19	0.106	5.37014e-87	EPDC	PTCH2
COTL1.4	7.1406e-85	0.511816	0.394	0.31	1.69946e-82	EPDC	COTL1
NOS3.5	4.6559e-78	-0.286173	0.062	0.175	1.1081e-75	EPDC	NOS3
TPBG.3	6.43166e-74	0.430064	0.385	0.313	1.53074e-71	EPDC	TPBG
KPNA2.4	2.01254e-67	-0.268126	0.454	0.679	4.78986e-65	EPDC	KPNA2
FILIP1L	1.3402e-59	0.437748	0.325	0.262	3.18969e-57	EPDC	FILIP1L
RBP1.3	2.10577e-59	0.432057	0.448	0.416	5.01172e-57	EPDC	RBP1
KLF4	4.98056e-58	0.296077	0.145	0.082	1.18537e-55	EPDC	KLF4
SCN7A.5	9.07798e-54	0.33846	0.312	0.234	2.16056e-51	EPDC	SCN7A
PIEZO2.3	1.67313e-52	0.326742	0.208	0.136	3.98204e-50	EPDC	PIEZO2
JAG1.4	1.22836e-43	0.407864	0.347	0.296	2.92349e-41	EPDC	JAG1
SFRP1.2	6.79579e-41	0.47252	0.575	0.643	1.6174e-38	EPDC	SFRP1
PITX2	1.11373e-40	0.252821	0.162	0.107	2.65067e-38	EPDC	PITX2
TNNT1.1	1.13576e-38	0.32179	0.702	0.795	2.7031e-36	EPDC	TNNT1
ADM.1	2.53081e-38	0.504996	0.287	0.24	6.02332e-36	EPDC	ADM
CPE	3.26224e-37	0.330019	0.258	0.205	7.76412e-35	EPDC	CPE
ECE1.5	9.35954e-32	-0.268723	0.458	0.637	2.22757e-29	EPDC	ECE1
NKD2.1	2.22019e-27	0.259253	0.179	0.131	5.28405e-25	EPDC	NKD2
SEMA6D	2.13875e-26	0.439259	0.382	0.391	5.09023e-24	EPDC	SEMA6D
UHRF1.4	1.07154e-22	0.551936	0.468	0.508	2.55027e-20	EPDC	UHRF1
BRINP3.4	2.59403e-22	0.399039	0.261	0.231	6.1738e-20	EPDC	BRINP3
COL2A1.1	8.34194e-18	0.36251	0.36	0.362	1.98538e-15	EPDC	COL2A1
KLF2.5	8.52457e-16	0.252477	0.387	0.379	2.02885e-13	EPDC	KLF2
TENM4.1	4.95493e-14	0.297001	0.215	0.193	1.17927e-11	EPDC	TENM4
MYBL2.5	1.45142e-12	0.250727	0.364	0.51	3.45438e-10	EPDC	MYBL2
MYH6.5	1.77888e-12	0.285665	0.777	0.878	4.23373e-10	EPDC	MYH6
EDNRA.1	9.4108e-07	0.356294	0.442	0.537	0.000223977	EPDC	EDNRA
MKI67.5	2.02998e-05	0.27071	0.463	0.591	0.00483135	EPDC	MKI67
ADGRL2.2	0.000111368	0.289934	0.372	0.431	0.0265056	EPDC	ADGRL2
BAMBI.2	0.0011183	0.264133	0.489	0.606	0.266155	EPDC	BAMBI
FNDC1.6	0	3.43076	0.968	0.119	0	Epicardial	FNDC1
FBLN5.5	0	2.91374	0.957	0.267	0	Epicardial	FBLN5
ITLN1.1	0	2.70313	0.577	0.113	0	Epicardial	ITLN1
DCN.5	0	2.45246	0.985	0.569	0	Epicardial	DCN
COL14A1.4	0	1.9888	0.926	0.299	0	Epicardial	COL14A1
OSR1.5	0	1.90119	0.903	0.238	0	Epicardial	OSR1
ALDH1A2.6	0	1.88347	0.844	0.243	0	Epicardial	ALDH1A2
SULF1.5	0	1.74979	0.719	0.303	0	Epicardial	SULF1
DLK1.6	0	1.70286	0.739	0.179	0	Epicardial	DLK1
TBX18.5	0	1.69453	0.851	0.252	0	Epicardial	TBX18
TCF21.6	0	1.66978	0.955	0.542	0	Epicardial	TCF21
HHIP.6	0	1.62936	0.802	0.165	0	Epicardial	HHIP
FN1.6	0	1.59921	0.997	0.843	0	Epicardial	FN1
LUM.3	0	1.49601	0.739	0.183	0	Epicardial	LUM
MAF.6	0	1.48288	0.836	0.268	0	Epicardial	MAF
INMT	0	1.30875	0.697	0.317	0	Epicardial	INMT
SCN7A.6	0	1.28166	0.727	0.227	0	Epicardial	SCN7A
NKD2.2	0	1.26416	0.642	0.122	0	Epicardial	NKD2
IGFBP4.4	0	1.25273	0.968	0.689	0	Epicardial	IGFBP4
SPON2.6	0	1.24096	0.729	0.195	0	Epicardial	SPON2
PDGFRA.6	0	1.23474	0.78	0.292	0	Epicardial	PDGFRA
ADM.2	0	1.17333	0.678	0.233	0	Epicardial	ADM
FLRT2.6	0	1.1174	0.802	0.4	0	Epicardial	FLRT2
COL26A1.5	0	1.08925	0.696	0.123	0	Epicardial	COL26A1
F13A1	0	1.05251	0.329	0.081	0	Epicardial	F13A1
WT1.2	0	1.04049	0.636	0.136	0	Epicardial	WT1
MOXD1.2	0	1.03105	0.644	0.094	0	Epicardial	MOXD1
POSTN.4	0	1.00129	0.931	0.674	0	Epicardial	POSTN
OAF.6	0	0.95856	0.732	0.31	0	Epicardial	OAF
CPE.1	0	0.931384	0.672	0.198	0	Epicardial	CPE
RBP1.4	0	0.822123	0.77	0.41	0	Epicardial	RBP1
LYVE1	0	0.79531	0.396	0.088	0	Epicardial	LYVE1
PDLIM3.4	0	0.792871	0.75	0.368	0	Epicardial	PDLIM3
GAS7.4	0	0.748984	0.667	0.32	0	Epicardial	GAS7
DPYSL3.6	0	0.748362	0.896	0.646	0	Epicardial	DPYSL3
UPK3B	0	0.733674	0.379	0.068	0	Epicardial	UPK3B
SOX9.5	0	0.653171	0.904	0.739	0	Epicardial	SOX9
TRPM3.4	0	0.541025	0.523	0.18	0	Epicardial	TRPM3
PENK.5	0	0.533254	0.494	0.132	0	Epicardial	PENK
MFAP5	0	0.531428	0.352	0.073	0	Epicardial	MFAP5
FLRT1	0	0.487367	0.37	0.085	0	Epicardial	FLRT1
FBLN2.6	0	0.485883	0.835	0.348	0	Epicardial	FBLN2
CBLN2	0	0.409455	0.277	0.076	0	Epicardial	CBLN2
PIEZO2.4	0	0.379274	0.396	0.134	0	Epicardial	PIEZO2
FMOD.5	0	0.367591	0.655	0.219	0	Epicardial	FMOD
PDGFRB.5	0	0.266089	0.742	0.325	0	Epicardial	PDGFRB
CNN1.5	0	-0.869921	0.449	0.746	0	Epicardial	CNN1
HCN4.3	0	-0.962951	0.168	0.598	0	Epicardial	HCN4
LBH.6	0	-0.963076	0.927	0.949	0	Epicardial	LBH
CKMT2.5	0	-1.02151	0.43	0.747	0	Epicardial	CKMT2
MCAM.5	0	-1.0634	0.614	0.844	0	Epicardial	MCAM
KCNH2.5	0	-1.07946	0.408	0.767	0	Epicardial	KCNH2
DES.4	0	-1.16426	0.96	0.967	0	Epicardial	DES
IRX3.6	0	-1.1708	0.346	0.651	0	Epicardial	IRX3
NAV1.6	0	-1.18322	0.285	0.698	0	Epicardial	NAV1
HAND2.6	0	-1.20368	0.75	0.913	0	Epicardial	HAND2
NKX2-5.5	0	-1.21224	0.322	0.766	0	Epicardial	NKX2-5
PPP1R12B.6	0	-1.24577	0.512	0.813	0	Epicardial	PPP1R12B
CASQ2.5	0	-1.26064	0.627	0.878	0	Epicardial	CASQ2
IRX4.5	0	-1.26382	0.138	0.664	0	Epicardial	IRX4
SCN5A.6	0	-1.30529	0.207	0.642	0	Epicardial	SCN5A
MYH6.6	0	-1.66678	0.499	0.882	0	Epicardial	MYH6
RRAD.6	0	-1.68473	0.499	0.849	0	Epicardial	RRAD
MYH7.6	0	-2.29706	0.964	0.992	0	Epicardial	MYH7
TTN.6	0	-2.36773	0.671	0.925	0	Epicardial	TTN
NRP2.4	2.78064e-302	0.712915	0.6	0.307	6.61792e-300	Epicardial	NRP2
CACNA1C.5	3.54331e-301	-0.723032	0.166	0.522	8.43308e-299	Epicardial	CACNA1C
PAM.2	2.5549e-293	-0.662279	0.576	0.801	6.08066e-291	Epicardial	PAM
CXCL12.5	5.21104e-292	0.588279	0.77	0.48	1.24023e-289	Epicardial	CXCL12
HEY2.4	7.38881e-291	-0.908836	0.272	0.588	1.75854e-288	Epicardial	HEY2
TECRL.5	2.09729e-289	-0.706435	0.307	0.647	4.99156e-287	Epicardial	TECRL
TNC.3	1.51499e-286	0.5787	0.542	0.264	3.60567e-284	Epicardial	TNC
JAG1.5	4.03992e-286	0.441815	0.594	0.292	9.61501e-284	Epicardial	JAG1
LMOD3.5	1.68555e-284	-0.649681	0.283	0.613	4.01161e-282	Epicardial	LMOD3
ASPN	9.72981e-282	0.306919	0.336	0.111	2.31569e-279	Epicardial	ASPN
SFRP1.3	2.47987e-273	-0.687561	0.326	0.647	5.90209e-271	Epicardial	SFRP1
TENM4.2	1.568e-262	0.395915	0.444	0.189	3.73183e-260	Epicardial	TENM4
PLK2.4	6.47079e-256	0.647156	0.776	0.549	1.54005e-253	Epicardial	PLK2
PCDH7.6	7.16558e-239	-0.614405	0.568	0.758	1.70541e-236	Epicardial	PCDH7
GJA5.5	2.16992e-238	-0.803176	0.202	0.509	5.1644e-236	Epicardial	GJA5
MMP11.4	4.6865e-233	0.582585	0.522	0.275	1.11539e-230	Epicardial	MMP11
NR2F1.2	6.35112e-232	0.481521	0.354	0.141	1.51157e-229	Epicardial	NR2F1
CDO1.2	2.77634e-222	0.27795	0.334	0.126	6.60769e-220	Epicardial	CDO1
FRZB.1	1.15386e-220	0.472451	0.489	0.249	2.74618e-218	Epicardial	FRZB
FGF12.5	5.59676e-213	-0.534349	0.252	0.54	1.33203e-210	Epicardial	FGF12
NR2F2.5	1.78101e-197	0.390702	0.809	0.583	4.23881e-195	Epicardial	NR2F2
PLN.4	2.23354e-193	-0.598791	0.621	0.773	5.31582e-191	Epicardial	PLN
COTL1.5	1.0243e-183	0.415231	0.55	0.308	2.43783e-181	Epicardial	COTL1
RYR2.6	8.58157e-171	-0.593469	0.695	0.786	2.04241e-168	Epicardial	RYR2
CTSC.1	1.92694e-170	0.446344	0.528	0.313	4.58611e-168	Epicardial	CTSC
GJA1.5	5.29658e-168	-0.71097	0.621	0.759	1.26059e-165	Epicardial	GJA1
RND3.1	5.20384e-167	0.456632	0.568	0.361	1.23851e-164	Epicardial	RND3
ABCC9.3	1.3085e-162	0.426886	0.568	0.347	3.11422e-160	Epicardial	ABCC9
CRABP2.5	5.42437e-162	0.37245	0.586	0.353	1.291e-159	Epicardial	CRABP2
FAM213A.1	1.19169e-160	-0.453451	0.422	0.643	2.83623e-158	Epicardial	FAM213A
IRX2.5	1.2493e-156	-0.58763	0.106	0.344	2.97334e-154	Epicardial	IRX2
TBX5.3	2.22641e-145	-0.470185	0.379	0.601	5.29886e-143	Epicardial	TBX5
SBSPON.1	4.35993e-137	0.988937	0.431	0.275	1.03766e-134	Epicardial	SBSPON
HAND1.4	1.05253e-136	-0.404543	0.183	0.414	2.50503e-134	Epicardial	HAND1
ADGRL1.6	6.33162e-129	0.304618	0.639	0.423	1.50692e-126	Epicardial	ADGRL1
AGT	6.50869e-123	-0.389994	0.285	0.502	1.54907e-120	Epicardial	AGT
VSNL1	6.68624e-119	0.323539	0.378	0.21	1.59133e-116	Epicardial	VSNL1
FZD1.6	1.42038e-118	-0.474594	0.757	0.828	3.3805e-116	Epicardial	FZD1
NPR3.1	1.46243e-117	0.40082	0.298	0.145	3.48057e-115	Epicardial	NPR3
IRX1.6	1.50764e-116	-0.53884	0.067	0.258	3.58818e-114	Epicardial	IRX1
TNFRSF12A.2	9.26256e-113	-0.401662	0.176	0.38	2.20449e-110	Epicardial	TNFRSF12A
MAZ.3	1.13522e-104	-0.356197	0.871	0.922	2.70181e-102	Epicardial	MAZ
COL2A1.2	6.24978e-99	0.465584	0.523	0.359	1.48745e-96	Epicardial	COL2A1
RAMP1.2	2.18682e-98	-0.27861	0.162	0.355	5.20462e-96	Epicardial	RAMP1
ETV1.2	2.7607e-97	-0.361965	0.355	0.54	6.57046e-95	Epicardial	ETV1
SLC1A3.4	1.97805e-89	-0.428865	0.314	0.482	4.70776e-87	Epicardial	SLC1A3
PPM1K.1	1.40271e-82	-0.361835	0.486	0.632	3.33845e-80	Epicardial	PPM1K
ECE1.6	8.90237e-78	-0.668205	0.51	0.634	2.11876e-75	Epicardial	ECE1
MPZ.5	5.8234e-77	0.483187	0.684	0.586	1.38597e-74	Epicardial	MPZ
PTTG1.3	1.47006e-44	-0.291512	0.365	0.479	3.49874e-42	Epicardial	PTTG1
MCM7.2	5.78102e-37	-0.25274	0.755	0.824	1.37588e-34	Epicardial	MCM7
RGS5.5	4.24362e-30	-0.348021	0.323	0.414	1.00998e-27	Epicardial	RGS5
APOE.5	7.13448e-30	-0.484894	0.577	0.654	1.69801e-27	Epicardial	APOE
NOS3.6	9.7807e-28	-0.313739	0.099	0.173	2.32781e-25	Epicardial	NOS3
KIF20A.6	3.41214e-25	-0.29253	0.319	0.402	8.12089e-23	Epicardial	KIF20A
IGFBP5.5	2.29713e-17	1.17224	0.726	0.834	5.46718e-15	Epicardial	IGFBP5
NOTCH1.5	1.29045e-16	-0.254475	0.669	0.55	3.07126e-14	Epicardial	NOTCH1
INHBA.5	5.28618e-15	-0.414914	0.381	0.438	1.25811e-12	Epicardial	INHBA
PLK1.5	3.69336e-14	-0.257162	0.339	0.395	8.79021e-12	Epicardial	PLK1
TNNT1.2	5.71115e-07	0.327136	0.756	0.793	0.000135925	Epicardial	TNNT1
COL9A2.5	0.000333466	-0.334809	0.171	0.138	0.079365	Epicardial	COL9A2
VCAN.5	0.00621627	-0.286322	0.63	0.644	1	Epicardial	VCAN
LYVE1.1	0	3.76016	0.942	0.089	0	LEC	LYVE1
NR2F1.3	0	3.26233	0.952	0.141	0	LEC	NR2F1
NRP2.5	0	2.97642	0.967	0.31	0	LEC	NRP2
MAF.7	0	2.80052	0.969	0.275	0	LEC	MAF
NR2F2.6	0	2.17586	0.987	0.585	0	LEC	NR2F2
PROX1.3	0	2.01243	0.847	0.405	0	LEC	PROX1
NOTCH1.6	0	1.9869	0.982	0.55	0	LEC	NOTCH1
FLRT2.7	0	1.95834	0.894	0.405	0	LEC	FLRT2
COTL1.6	0	1.85152	0.868	0.31	0	LEC	COTL1
IGFBP4.5	0	1.83371	0.993	0.693	0	LEC	IGFBP4
OAF.7	0	1.77511	0.854	0.315	0	LEC	OAF
RBP1.5	0	1.73567	0.9	0.414	0	LEC	RBP1
PIEZO2.5	0	1.50982	0.714	0.136	0	LEC	PIEZO2
FNDC1.7	0	1.42109	0.603	0.132	0	LEC	FNDC1
CLDN5	0	1.21946	0.649	0.146	0	LEC	CLDN5
TFF3	0	1.15668	0.612	0.095	0	LEC	TFF3
MYH7.7	0	-2.77477	0.943	0.991	0	LEC	MYH7
NTS	1.59329e-282	1.58161	0.668	0.212	3.79202e-280	LEC	NTS
DES.5	1.58015e-273	-1.84816	0.866	0.967	3.76075e-271	LEC	DES
HAND2.7	1.6358e-256	-1.67937	0.522	0.912	3.89321e-254	LEC	HAND2
LBH.7	3.6956e-251	-1.63841	0.743	0.95	8.79552e-249	LEC	LBH
GJA1.6	1.86916e-230	1.63948	0.959	0.756	4.44861e-228	LEC	GJA1
RRAD.7	2.45479e-230	-1.87208	0.355	0.845	5.84239e-228	LEC	RRAD
PECAM1.2	7.67101e-223	1.24517	0.769	0.332	1.8257e-220	LEC	PECAM1
CD36.1	2.36131e-218	1.18446	0.696	0.271	5.61992e-216	LEC	CD36
KLF2.6	3.68804e-210	1.29965	0.815	0.377	8.77754e-208	LEC	KLF2
TTN.7	1.99082e-193	-1.70321	0.805	0.921	4.73814e-191	LEC	TTN
DLK1.7	6.35063e-189	1.17315	0.583	0.187	1.51145e-186	LEC	DLK1
FBLN5.6	2.88205e-184	1.22587	0.689	0.278	6.85927e-182	LEC	FBLN5
FAM213A.2	6.2306e-172	1.17511	0.854	0.638	1.48288e-169	LEC	FAM213A
FZD1.7	1.46355e-166	-1.23359	0.443	0.829	3.48324e-164	LEC	FZD1
DCN.6	2.45055e-165	1.15215	0.888	0.575	5.83231e-163	LEC	DCN
IRX4.6	1.39911e-162	-1.24185	0.119	0.657	3.32987e-160	LEC	IRX4
KCNH2.6	1.84044e-162	-1.16273	0.303	0.763	4.38024e-160	LEC	KCNH2
NKX2-5.6	3.91317e-160	-1.13073	0.267	0.76	9.31334e-158	LEC	NKX2-5
OSR1.6	1.02051e-156	1.00019	0.629	0.248	2.42883e-154	LEC	OSR1
CD9.3	2.13711e-156	0.810435	0.489	0.151	5.08632e-154	LEC	CD9
CKMT2.6	3.43088e-156	-1.19941	0.297	0.743	8.16549e-154	LEC	CKMT2
CASQ2.6	7.04386e-156	-1.11043	0.601	0.875	1.67644e-153	LEC	CASQ2
NOS3.7	8.42833e-154	0.753739	0.532	0.17	2.00594e-151	LEC	NOS3
PPP1R12B.7	3.66298e-144	-1.15301	0.491	0.809	8.71789e-142	LEC	PPP1R12B
SCN5A.7	2.18501e-132	-1.28415	0.188	0.636	5.20032e-130	LEC	SCN5A
RYR2.7	4.23232e-132	-1.07588	0.43	0.786	1.00729e-129	LEC	RYR2
HCN4.4	8.50088e-132	-1.02092	0.11	0.593	2.02321e-129	LEC	HCN4
HOXA5	3.65552e-125	0.505128	0.308	0.077	8.70013e-123	LEC	HOXA5
FN1.7	6.18045e-123	0.64189	0.987	0.845	1.47095e-120	LEC	FN1
NAV1.7	4.45421e-115	-1.03413	0.314	0.692	1.0601e-112	LEC	NAV1
TCF21.7	1.00363e-111	0.669031	0.85	0.548	2.38863e-109	LEC	TCF21
PCDH7.7	4.79707e-104	-0.806784	0.402	0.756	1.1417e-101	LEC	PCDH7
TECRL.6	9.55417e-104	-0.859197	0.229	0.643	2.27389e-101	LEC	TECRL
MCAM.6	2.38299e-103	-1.04496	0.521	0.841	5.67151e-101	LEC	MCAM
ARHGAP18	1.2996e-101	0.550066	0.467	0.179	3.09306e-99	LEC	ARHGAP18
TSHZ2	8.76006e-101	0.440468	0.314	0.091	2.08489e-98	LEC	TSHZ2
PLN.5	6.86474e-99	-0.875355	0.478	0.772	1.63381e-96	LEC	PLN
ECE1.7	1.18776e-95	0.573012	0.849	0.631	2.82687e-93	LEC	ECE1
ARHGAP29.1	1.60796e-95	0.789635	0.579	0.296	3.82695e-93	LEC	ARHGAP29
LMOD3.6	6.17099e-93	-0.707586	0.214	0.609	1.46869e-90	LEC	LMOD3
DPYSL3.7	1.98394e-92	0.653772	0.849	0.65	4.72178e-90	LEC	DPYSL3
HEY2.5	1.73498e-90	-0.928855	0.212	0.584	4.12925e-88	LEC	HEY2
GYPC	2.96571e-90	0.639326	0.545	0.265	7.0584e-88	LEC	GYPC
ADM.3	2.37029e-88	0.892511	0.519	0.24	5.64129e-86	LEC	ADM
CNN1.6	4.4197e-88	-0.779484	0.433	0.742	1.05189e-85	LEC	CNN1
ITLN1.2	2.09788e-84	0.747295	0.342	0.121	4.99295e-82	LEC	ITLN1
CACNA1C.6	1.99534e-79	-0.669745	0.147	0.517	4.7489e-77	LEC	CACNA1C
TBX5.4	4.24193e-78	-0.670413	0.245	0.599	1.00958e-75	LEC	TBX5
TBX18.6	4.11647e-76	0.726877	0.523	0.262	9.7972e-74	LEC	TBX18
POSTN.5	4.80253e-74	0.305561	0.887	0.677	1.143e-71	LEC	POSTN
SLC1A3.5	1.75626e-67	-0.658526	0.151	0.481	4.1799e-65	LEC	SLC1A3
SOX9.6	7.84177e-65	0.591279	0.85	0.742	1.86634e-62	LEC	SOX9
PPM1K.2	5.77871e-64	-0.58544	0.31	0.631	1.37533e-61	LEC	PPM1K
COL14A1.5	7.79648e-64	0.62431	0.554	0.31	1.85556e-61	LEC	COL14A1
LUM.4	1.91407e-63	0.516116	0.42	0.192	4.55548e-61	LEC	LUM
JAG1.6	1.30865e-61	0.531007	0.545	0.296	3.11459e-59	LEC	JAG1
FGF12.6	1.73251e-60	-0.531708	0.221	0.537	4.12338e-58	LEC	FGF12
MEF2C	6.67964e-59	0.4914	0.417	0.201	1.58975e-56	LEC	MEF2C
MOXD1.3	5.37007e-58	0.290103	0.287	0.103	1.27808e-55	LEC	MOXD1
PLK2.5	2.43486e-53	0.557216	0.733	0.552	5.79498e-51	LEC	PLK2
BMP2.4	1.20245e-52	0.385802	0.373	0.167	2.86182e-50	LEC	BMP2
ALDH1A2.7	2.39412e-46	0.488746	0.457	0.253	5.69801e-44	LEC	ALDH1A2
FRZB.2	7.95969e-46	0.533009	0.444	0.253	1.89441e-43	LEC	FRZB
HAND1.5	3.34998e-45	-0.423586	0.147	0.411	7.97295e-43	LEC	HAND1
HHIP.7	1.8348e-44	0.282353	0.378	0.175	4.36681e-42	LEC	HHIP
RAMP1.3	7.39394e-43	-0.333605	0.099	0.352	1.75976e-40	LEC	RAMP1
AGT.1	1.29872e-42	-0.406178	0.226	0.5	3.09094e-40	LEC	AGT
MPZ.6	5.22518e-42	0.705185	0.702	0.588	1.24359e-39	LEC	MPZ
TNFRSF12A.3	5.30065e-42	-0.437294	0.124	0.377	1.26156e-39	LEC	TNFRSF12A
KLF4.1	3.8922e-40	0.307158	0.218	0.083	9.26344e-38	LEC	KLF4
ETV1.3	1.76461e-39	-0.402257	0.28	0.538	4.19977e-37	LEC	ETV1
IRX2.6	3.22708e-39	-0.537934	0.112	0.341	7.68045e-37	LEC	IRX2
IRX3.7	7.0985e-38	-0.761041	0.46	0.646	1.68944e-35	LEC	IRX3
MYH6.7	1.02214e-36	-0.405776	0.645	0.876	2.43268e-34	LEC	MYH6
MFAP5.1	2.60148e-36	0.28785	0.199	0.077	6.19151e-34	LEC	MFAP5
DHRS3.6	2.68414e-35	0.661783	0.775	0.669	6.38826e-33	LEC	DHRS3
GJA5.6	8.78349e-35	-0.570696	0.277	0.504	2.09047e-32	LEC	GJA5
CPE.2	1.69432e-34	0.334639	0.376	0.206	4.03249e-32	LEC	CPE
PRSS35.1	5.4755e-33	-0.516712	0.588	0.78	1.30317e-30	LEC	PRSS35
RASL11B.1	2.29304e-32	-0.361836	0.252	0.48	5.45745e-30	LEC	RASL11B
F13A1.1	5.36943e-31	0.486403	0.202	0.085	1.27792e-28	LEC	F13A1
ADAMTS8.4	5.78014e-29	-0.310311	0.201	0.41	1.37567e-26	LEC	ADAMTS8
IRX1.7	6.31117e-29	-0.501704	0.074	0.255	1.50206e-26	LEC	IRX1
ADGRL1.7	5.94016e-28	0.350769	0.58	0.426	1.41376e-25	LEC	ADGRL1
DKK3.3	2.46965e-27	0.443345	0.888	0.881	5.87777e-25	LEC	DKK3
EDNRA.2	8.60621e-26	-0.289699	0.327	0.536	2.04828e-23	LEC	EDNRA
FILIP1L.1	9.42924e-23	0.329542	0.402	0.263	2.24416e-20	LEC	FILIP1L
IGFBP5.6	1.03175e-22	-0.408382	0.642	0.833	2.45556e-20	LEC	IGFBP5
ARL6IP1.3	1.21999e-22	0.363485	0.622	0.501	2.90359e-20	LEC	ARL6IP1
NKD2.3	4.98395e-22	0.254129	0.25	0.131	1.18618e-19	LEC	NKD2
PGF.1	1.42049e-21	0.377892	0.403	0.271	3.38077e-19	LEC	PGF
SFRP1.4	7.65583e-21	-0.321615	0.45	0.642	1.82209e-18	LEC	SFRP1
BTG1.1	5.55587e-18	0.368246	0.535	0.432	1.3223e-15	LEC	BTG1
PENK.6	4.54737e-15	-0.263777	0.245	0.138	1.08227e-12	LEC	PENK
MSC.4	1.29889e-14	0.282764	0.307	0.203	3.09136e-12	LEC	MSC
VCAN.6	2.72558e-11	-0.425417	0.512	0.644	6.48687e-09	LEC	VCAN
CGNL1.4	5.67228e-11	-0.456315	0.7	0.82	1.35e-08	LEC	CGNL1
NSG1.5	2.39884e-10	-0.3066	0.071	0.155	5.70925e-08	LEC	NSG1
APOE.6	3.92258e-10	-0.399443	0.523	0.654	9.33574e-08	LEC	APOE
CAV1.2	4.98969e-09	0.315321	0.494	0.438	1.18755e-06	LEC	CAV1
RCAN1.1	8.30713e-09	0.25174	0.356	0.278	1.9771e-06	LEC	RCAN1
KIF20A.7	1.06912e-08	-0.296194	0.294	0.401	2.54451e-06	LEC	KIF20A
RGS5.6	9.42973e-08	-0.293858	0.313	0.413	2.24427e-05	LEC	RGS5
TBX3.6	5.95123e-07	-0.312049	0.211	0.289	0.000141639	LEC	TBX3
CD34.6	3.15228e-06	-0.267895	0.618	0.498	0.000750243	LEC	CD34
COL2A1.3	0.000392291	0.316723	0.389	0.362	0.0933652	LEC	COL2A1
MECOM.5	0.00206877	-0.311757	0.262	0.303	0.492366	LEC	MECOM
MOXD1.4	0	2.12895	0.728	0.103	0	Neural crest-like	MOXD1
FLRT1.1	0	1.88739	0.701	0.089	0	Neural crest-like	FLRT1
NRXN1.1	4.43293e-183	1.55658	0.658	0.142	1.05504e-180	Neural crest-like	NRXN1
TRPM3.5	2.64507e-176	1.94612	0.724	0.185	6.29527e-174	Neural crest-like	TRPM3
MPZ.7	4.82859e-159	3.22311	0.93	0.587	1.1492e-156	Neural crest-like	MPZ
COL2A1.4	4.54968e-154	2.66431	0.837	0.361	1.08282e-151	Neural crest-like	COL2A1
GAS7.5	2.52921e-133	1.94717	0.784	0.325	6.01953e-131	Neural crest-like	GAS7
TBX3.7	8.50536e-127	1.85669	0.781	0.288	2.02428e-124	Neural crest-like	TBX3
OAF.8	1.92239e-124	1.85349	0.774	0.317	4.57529e-122	Neural crest-like	OAF
MYH7.8	2.36117e-120	-2.14009	0.904	0.991	5.61958e-118	Neural crest-like	MYH7
TTN.8	3.03062e-105	-1.94312	0.591	0.921	7.21288e-103	Neural crest-like	TTN
DES.6	2.55621e-104	-1.66334	0.787	0.967	6.08379e-102	Neural crest-like	DES
LBH.8	1.30591e-99	-1.51427	0.711	0.949	3.10807e-97	Neural crest-like	LBH
RRAD.8	5.26602e-94	-1.78147	0.326	0.843	1.25331e-91	Neural crest-like	RRAD
SLITRK6	2.31318e-90	1.79444	0.611	0.238	5.50536e-88	Neural crest-like	SLITRK6
NOTCH1.7	4.21569e-88	1.4924	0.894	0.551	1.00333e-85	Neural crest-like	NOTCH1
POSTN.6	3.51153e-83	1.04699	0.967	0.678	8.35744e-81	Neural crest-like	POSTN
COL9A2.6	9.8906e-80	0.839861	0.502	0.138	2.35396e-77	Neural crest-like	COL9A2
DLK1.8	1.33002e-75	1.80819	0.555	0.188	3.16546e-73	Neural crest-like	DLK1
JAG1.7	1.96631e-75	1.54653	0.654	0.297	4.67981e-73	Neural crest-like	JAG1
MCAM.7	2.69585e-75	1.37127	0.91	0.839	6.41613e-73	Neural crest-like	MCAM
ASCL1	8.14106e-75	1.34511	0.289	0.057	1.93757e-72	Neural crest-like	ASCL1
NR2F2.7	1.73029e-73	1.35626	0.85	0.586	4.11809e-71	Neural crest-like	NR2F2
NKX2-5.7	2.31132e-73	-1.19106	0.243	0.759	5.50093e-71	Neural crest-like	NKX2-5
RBP1.6	8.64611e-71	1.41337	0.728	0.416	2.05778e-68	Neural crest-like	RBP1
DPYSL3.8	1.2182e-67	1.22248	0.87	0.65	2.89931e-65	Neural crest-like	DPYSL3
IRX4.7	3.96689e-67	-1.19344	0.116	0.655	9.44121e-65	Neural crest-like	IRX4
CASQ2.7	6.71404e-66	-1.09897	0.498	0.874	1.59794e-63	Neural crest-like	CASQ2
RYR2.8	7.81463e-61	-1.10525	0.332	0.785	1.85988e-58	Neural crest-like	RYR2
CKMT2.7	1.90424e-59	-1.08214	0.276	0.742	4.5321e-57	Neural crest-like	CKMT2
KCNH2.7	4.05226e-55	-0.929456	0.309	0.761	9.64439e-53	Neural crest-like	KCNH2
FBLN5.7	1.01903e-53	1.01248	0.615	0.279	2.42528e-51	Neural crest-like	FBLN5
GJA1.7	4.18439e-53	-1.242	0.365	0.757	9.95886e-51	Neural crest-like	GJA1
TECRL.7	2.40232e-52	-0.934287	0.169	0.642	5.71753e-50	Neural crest-like	TECRL
COL14A1.6	4.94582e-51	1.07702	0.621	0.31	1.1771e-48	Neural crest-like	COL14A1
HCN4.5	9.76463e-49	-0.899936	0.12	0.591	2.32398e-46	Neural crest-like	HCN4
ISL1	6.0633e-45	0.850889	0.15	0.025	1.44307e-42	Neural crest-like	ISL1
TENM3	1.36836e-44	0.819262	0.389	0.143	3.25669e-42	Neural crest-like	TENM3
FLRT3	5.02173e-44	0.848539	0.429	0.175	1.19517e-41	Neural crest-like	FLRT3
OSR1.7	7.24774e-44	0.970246	0.545	0.249	1.72496e-41	Neural crest-like	OSR1
FNDC1.8	8.93927e-43	0.988627	0.389	0.134	2.12755e-40	Neural crest-like	FNDC1
HEY2.6	2.54322e-42	-0.925632	0.166	0.583	6.05286e-40	Neural crest-like	HEY2
COTL1.7	9.0257e-42	1.07341	0.581	0.312	2.14812e-39	Neural crest-like	COTL1
TCF21.8	2.39136e-39	0.675594	0.811	0.549	5.69144e-37	Neural crest-like	TCF21
TBX5.5	2.67765e-39	-0.693067	0.173	0.598	6.3728e-37	Neural crest-like	TBX5
NAV1.8	9.26991e-38	-0.840397	0.319	0.691	2.20624e-35	Neural crest-like	NAV1
LMOD3.7	4.38716e-37	-0.653178	0.199	0.608	1.04414e-34	Neural crest-like	LMOD3
IGFBP5.7	3.23168e-36	0.97746	0.887	0.832	7.69139e-34	Neural crest-like	IGFBP5
CACNA1C.7	1.57163e-35	-0.64066	0.123	0.516	3.74048e-33	Neural crest-like	CACNA1C
PPP1R12B.8	5.8429e-35	-0.782404	0.535	0.808	1.39061e-32	Neural crest-like	PPP1R12B
FBLN2.7	2.30245e-34	0.57311	0.664	0.356	5.47983e-32	Neural crest-like	FBLN2
PLN.6	1.95578e-32	-0.701072	0.439	0.771	4.65475e-30	Neural crest-like	PLN
SEMA6D.1	6.22477e-32	0.898359	0.585	0.39	1.4815e-29	Neural crest-like	SEMA6D
NPR3.2	1.05235e-31	0.779644	0.362	0.148	2.5046e-29	Neural crest-like	NPR3
PRSS35.2	6.45332e-31	-0.712588	0.409	0.779	1.53589e-28	Neural crest-like	PRSS35
DCN.7	5.84105e-28	0.706756	0.731	0.576	1.39017e-25	Neural crest-like	DCN
NR2F1.4	6.66027e-28	0.683297	0.342	0.145	1.58514e-25	Neural crest-like	NR2F1
FGF12.7	1.01093e-27	-0.517097	0.189	0.536	2.40602e-25	Neural crest-like	FGF12
IRX3.8	2.75066e-27	-0.887192	0.326	0.646	6.54657e-25	Neural crest-like	IRX3
SLC1A3.6	2.93054e-26	-0.513881	0.15	0.48	6.97468e-24	Neural crest-like	SLC1A3
FZD1.8	3.60365e-26	-0.605842	0.571	0.828	8.57668e-24	Neural crest-like	FZD1
PIEZO2.6	9.54969e-26	0.48187	0.336	0.138	2.27283e-23	Neural crest-like	PIEZO2
IGFBP4.6	9.05243e-25	0.582268	0.837	0.694	2.15448e-22	Neural crest-like	IGFBP4
IRX2.7	2.95872e-24	-0.584551	0.053	0.341	7.04176e-22	Neural crest-like	IRX2
GJA5.7	4.76368e-24	-0.686055	0.196	0.504	1.13376e-21	Neural crest-like	GJA5
CNN1.7	6.81042e-24	-0.5177	0.432	0.741	1.62088e-21	Neural crest-like	CNN1
SCN7A.7	1.299e-22	0.589555	0.442	0.235	3.09161e-20	Neural crest-like	SCN7A
SOX9.7	2.86795e-22	0.634167	0.797	0.742	6.82573e-20	Neural crest-like	SOX9
ETV1.4	6.24972e-20	-0.36743	0.233	0.537	1.48743e-17	Neural crest-like	ETV1
CD9.4	2.16554e-19	0.421887	0.322	0.152	5.15398e-17	Neural crest-like	CD9
HAND1.6	2.30627e-19	-0.355725	0.13	0.41	5.48893e-17	Neural crest-like	HAND1
SCN5A.8	3.31664e-19	-0.607893	0.375	0.635	7.89359e-17	Neural crest-like	SCN5A
AGT.2	7.35145e-19	-0.350228	0.199	0.499	1.74965e-16	Neural crest-like	AGT
PROX1.4	3.58387e-18	-0.304938	0.136	0.408	8.5296e-16	Neural crest-like	PROX1
MAF.8	5.99551e-18	0.781956	0.452	0.278	1.42693e-15	Neural crest-like	MAF
MCM7.3	2.51428e-16	0.653604	0.814	0.822	5.984e-14	Neural crest-like	MCM7
CGNL1.5	3.6876e-16	-0.611999	0.565	0.82	8.77648e-14	Neural crest-like	CGNL1
MEF2C.1	5.84152e-16	0.510111	0.349	0.202	1.39028e-13	Neural crest-like	MEF2C
RAMP1.4	9.99968e-16	-0.265813	0.113	0.352	2.37992e-13	Neural crest-like	RAMP1
ADGRL1.8	1.2177e-14	0.710522	0.545	0.427	2.89813e-12	Neural crest-like	ADGRL1
IRX1.8	1.3044e-14	-0.47085	0.056	0.255	3.10447e-12	Neural crest-like	IRX1
VCAN.7	1.76176e-12	0.48397	0.688	0.643	4.193e-10	Neural crest-like	VCAN
CXCL12.6	1.25442e-11	0.421438	0.611	0.485	2.98551e-09	Neural crest-like	CXCL12
FILIP1L.2	4.11225e-11	0.473486	0.379	0.263	9.78715e-09	Neural crest-like	FILIP1L
EGR1.4	9.93655e-09	0.696223	0.319	0.213	2.3649e-06	Neural crest-like	EGR1
LYVE1.2	1.45514e-08	0.292335	0.179	0.093	3.46323e-06	Neural crest-like	LYVE1
LUM.5	2.47581e-08	0.374125	0.296	0.193	5.89242e-06	Neural crest-like	LUM
TBX18.7	4.33886e-08	0.441821	0.365	0.263	1.03265e-05	Neural crest-like	TBX18
UHRF1.5	2.18612e-07	0.704017	0.538	0.507	5.20297e-05	Neural crest-like	UHRF1
NOS3.8	2.61398e-07	-0.314253	0.06	0.172	6.22128e-05	Neural crest-like	NOS3
PRPH	3.07789e-07	1.40166	0.166	0.091	7.32538e-05	Neural crest-like	PRPH
CD34.7	3.6918e-06	-0.828362	0.382	0.499	0.000878647	Neural crest-like	CD34
TNC.4	3.70657e-06	0.315008	0.352	0.269	0.000882164	Neural crest-like	TNC
MAZ.4	5.2912e-06	0.277757	0.904	0.921	0.0012593	Neural crest-like	MAZ
MYBL2.6	7.48623e-06	0.557678	0.532	0.506	0.00178172	Neural crest-like	MYBL2
KLF2.7	3.30866e-05	-0.37842	0.243	0.379	0.0078746	Neural crest-like	KLF2
FOXC1.4	4.70011e-05	-0.257797	0.1	0.195	0.0111863	Neural crest-like	FOXC1
ALDH1A2.8	6.43769e-05	0.363898	0.329	0.254	0.0153217	Neural crest-like	ALDH1A2
SPON2.7	0.000133821	0.252272	0.279	0.204	0.0318493	Neural crest-like	SPON2
CPE.3	0.000165955	0.41088	0.269	0.207	0.0394974	Neural crest-like	CPE
F13A1.2	0.000187968	0.430619	0.14	0.086	0.0447364	Neural crest-like	F13A1
ECE1.8	0.000204893	-0.369496	0.462	0.632	0.0487646	Neural crest-like	ECE1
NRP2.6	0.000335826	0.291976	0.372	0.313	0.0799265	Neural crest-like	NRP2
PLK2.6	0.000490869	0.286307	0.555	0.553	0.116827	Neural crest-like	PLK2
ITLN1.3	0.000516068	0.34752	0.176	0.122	0.122824	Neural crest-like	ITLN1
TMEM176B	0.000730266	0.344484	0.289	0.248	0.173803	Neural crest-like	TMEM176B
MSC.5	0.00108722	0.386586	0.259	0.204	0.258759	Neural crest-like	MSC
TPBG.4	0.00110577	0.275568	0.355	0.315	0.263174	Neural crest-like	TPBG
PITX2.1	0.0030828	0.267129	0.153	0.108	0.733706	Neural crest-like	PITX2
TENM4.3	0.00665718	0.433991	0.233	0.194	1	Neural crest-like	TENM4
NEFL	0.00882131	0.612241	0.133	0.098	1	Neural crest-like	NEFL
PDGFRB.6	0	3.26618	0.997	0.31	0	Pericyte	PDGFRB
NR2F2.8	0	1.65334	0.983	0.573	0	Pericyte	NR2F2
MCAM.8	0	1.52834	0.99	0.834	0	Pericyte	MCAM
RGS5.7	0	1.37968	0.877	0.397	0	Pericyte	RGS5
ABCC9.4	0	1.24219	0.819	0.334	0	Pericyte	ABCC9
KCNJ8	0	1.13904	0.786	0.338	0	Pericyte	KCNJ8
PIEZO2.7	0	1.0942	0.679	0.12	0	Pericyte	PIEZO2
FN1.8	0	1.0872	0.996	0.84	0	Pericyte	FN1
NOTCH1.8	0	1.06393	0.949	0.538	0	Pericyte	NOTCH1
COL15A1.5	0	0.948652	0.826	0.469	0	Pericyte	COL15A1
CPE.4	0	0.858107	0.606	0.193	0	Pericyte	CPE
PGF.2	0	0.847346	0.647	0.259	0	Pericyte	PGF
CD34.8	0	0.791243	0.838	0.486	0	Pericyte	CD34
SEMA6D.2	0	0.784551	0.728	0.379	0	Pericyte	SEMA6D
EGR1.5	0	0.744967	0.429	0.206	0	Pericyte	EGR1
IGFBP4.7	0	0.724968	0.951	0.685	0	Pericyte	IGFBP4
COLEC11.4	0	0.599403	0.596	0.226	0	Pericyte	COLEC11
EDNRA.3	0	0.579818	0.769	0.526	0	Pericyte	EDNRA
FOXS1	0	0.542543	0.595	0.326	0	Pericyte	FOXS1
RBP1.7	0	0.498537	0.663	0.408	0	Pericyte	RBP1
MSC.6	0	0.459423	0.51	0.193	0	Pericyte	MSC
MEF2C.2	0	0.415304	0.446	0.193	0	Pericyte	MEF2C
TBX18.8	0	0.395406	0.513	0.255	0	Pericyte	TBX18
ECE1.9	0	0.365319	0.858	0.624	0	Pericyte	ECE1
SULF1.6	0	0.362283	0.542	0.302	0	Pericyte	SULF1
MYH7.9	0	-0.315953	1	0.991	0	Pericyte	MYH7
HAND2.8	0	-0.581753	0.881	0.911	0	Pericyte	HAND2
KCNH2.8	0	-0.631019	0.64	0.764	0	Pericyte	KCNH2
TBX5.6	0	-0.638163	0.34	0.606	0	Pericyte	TBX5
HCN4.6	0	-0.670206	0.366	0.598	0	Pericyte	HCN4
SCN5A.9	0	-0.83037	0.462	0.64	0	Pericyte	SCN5A
VCAN.8	0	-0.852838	0.43	0.651	0	Pericyte	VCAN
MYH6.8	0	-0.964242	0.786	0.878	0	Pericyte	MYH6
TTN.9	0	-1.03289	0.942	0.92	0	Pericyte	TTN
TECRL.8	1.17533e-306	-0.610416	0.459	0.648	2.79728e-304	Pericyte	TECRL
IRX4.8	5.82975e-303	-0.662244	0.485	0.66	1.38748e-300	Pericyte	IRX4
ARHGAP18.1	7.3611e-302	0.303999	0.376	0.173	1.75194e-299	Pericyte	ARHGAP18
OAF.9	5.74295e-300	0.309838	0.557	0.31	1.36682e-297	Pericyte	OAF
RYR2.9	7.58746e-300	-0.605468	0.708	0.787	1.80581e-297	Pericyte	RYR2
CLDN5.1	5.5768e-295	0.299555	0.33	0.143	1.32728e-292	Pericyte	CLDN5
PPP1R12B.9	1.04071e-293	-0.597311	0.745	0.81	2.4769e-291	Pericyte	PPP1R12B
ALDH1A2.9	1.05475e-293	0.252404	0.485	0.246	2.51031e-291	Pericyte	ALDH1A2
POSTN.7	6.15802e-292	-1.79191	0.513	0.684	1.46561e-289	Pericyte	POSTN
CAV1.3	5.56495e-284	0.449709	0.628	0.432	1.32446e-281	Pericyte	CAV1
IRX3.9	7.57958e-255	-0.851124	0.499	0.65	1.80394e-252	Pericyte	IRX3
SLC1A3.7	9.67311e-238	-0.525189	0.269	0.486	2.3022e-235	Pericyte	SLC1A3
TNNT1.3	9.49085e-235	-0.496871	0.666	0.797	2.25882e-232	Pericyte	TNNT1
RRAD.9	6.80671e-232	-0.613463	0.841	0.842	1.62e-229	Pericyte	RRAD
ARHGAP29.2	1.89552e-231	0.331139	0.487	0.291	4.51133e-229	Pericyte	ARHGAP29
NKX2-5.8	5.43452e-218	-0.466702	0.683	0.76	1.29342e-215	Pericyte	NKX2-5
HEY1	7.50682e-209	0.303821	0.394	0.22	1.78662e-206	Pericyte	HEY1
KLF2.8	1.36911e-204	0.336024	0.57	0.372	3.25848e-202	Pericyte	KLF2
FAM213A.3	3.77424e-193	0.376664	0.761	0.634	8.9827e-191	Pericyte	FAM213A
PCDH7.8	3.1953e-192	-0.411459	0.68	0.757	7.60482e-190	Pericyte	PCDH7
AGT.3	1.31261e-176	0.462586	0.633	0.494	3.12401e-174	Pericyte	AGT
CASQ2.8	1.1437e-173	-0.396203	0.874	0.874	2.72201e-171	Pericyte	CASQ2
NAV1.9	2.22611e-158	-0.500154	0.62	0.693	5.29815e-156	Pericyte	NAV1
JAG1.8	5.17191e-154	0.301672	0.462	0.292	1.23091e-151	Pericyte	JAG1
DES.7	3.82546e-143	-0.337901	0.984	0.966	9.10459e-141	Pericyte	DES
UHRF1.6	5.84471e-142	0.365105	0.646	0.502	1.39104e-139	Pericyte	UHRF1
MPZ.8	6.90647e-139	0.318579	0.72	0.584	1.64374e-136	Pericyte	MPZ
PPM1K.3	4.29002e-133	-0.359719	0.505	0.633	1.02103e-130	Pericyte	PPM1K
BRINP3.5	1.24285e-129	-0.326719	0.092	0.237	2.95797e-127	Pericyte	BRINP3
FBLN2.8	1.67985e-129	-1.20131	0.227	0.361	3.99805e-127	Pericyte	FBLN2
RASL11B.2	3.20354e-123	-0.3526	0.337	0.484	7.62442e-121	Pericyte	RASL11B
MCM7.4	6.96083e-121	0.261186	0.892	0.82	1.65668e-118	Pericyte	MCM7
INHBA.6	7.81705e-118	-0.610238	0.299	0.442	1.86046e-115	Pericyte	INHBA
CGNL1.6	2.85131e-115	-0.582696	0.771	0.821	6.78612e-113	Pericyte	CGNL1
PROX1.5	1.30298e-113	-0.283628	0.264	0.412	3.10109e-111	Pericyte	PROX1
CRABP2.6	1.24247e-109	-0.507204	0.224	0.361	2.95708e-107	Pericyte	CRABP2
TNFRSF12A.4	1.33143e-107	-0.323312	0.24	0.381	3.16881e-105	Pericyte	TNFRSF12A
FMOD.6	1.7451e-105	-0.772592	0.109	0.231	4.15333e-103	Pericyte	FMOD
OSR1.8	6.28977e-98	-0.480205	0.13	0.254	1.49697e-95	Pericyte	OSR1
PCNA.2	1.02354e-97	0.269491	0.629	0.502	2.43602e-95	Pericyte	PCNA
LBH.9	7.45797e-89	-0.261528	0.975	0.948	1.775e-86	Pericyte	LBH
CNN1.8	3.54428e-86	-0.329665	0.681	0.743	8.43538e-84	Pericyte	CNN1
PDLIM3.5	6.67738e-82	-0.490705	0.264	0.379	1.58922e-79	Pericyte	PDLIM3
IRX2.8	3.74026e-81	-0.395863	0.23	0.344	8.90182e-79	Pericyte	IRX2
IRX1.9	2.43575e-80	-0.417161	0.147	0.258	5.79709e-78	Pericyte	IRX1
BAMBI.3	1.14893e-76	-0.346414	0.506	0.606	2.73446e-74	Pericyte	BAMBI
GJA1.8	1.4537e-74	-0.463827	0.778	0.756	3.4598e-72	Pericyte	GJA1
MKI67.6	2.27102e-74	0.327641	0.69	0.584	5.40503e-72	Pericyte	MKI67
NSG1.6	4.30752e-68	-0.353099	0.069	0.158	1.02519e-65	Pericyte	NSG1
PENK.7	1.09224e-54	-0.752489	0.066	0.141	2.59953e-52	Pericyte	PENK
SMOC1.3	1.60137e-49	-0.251818	0.047	0.113	3.81126e-47	Pericyte	SMOC1
SFRP1.5	1.11826e-44	-0.266523	0.574	0.643	2.66146e-42	Pericyte	SFRP1
FLRT2.8	3.36552e-43	-0.323906	0.327	0.411	8.00993e-41	Pericyte	FLRT2
COL9A2.7	3.72979e-40	-0.484841	0.078	0.141	8.8769e-38	Pericyte	COL9A2
DHRS3.7	5.96424e-39	-0.276293	0.665	0.67	1.41949e-36	Pericyte	DHRS3
PDGFRA.7	3.99203e-13	-0.304131	0.273	0.302	9.50103e-11	Pericyte	PDGFRA
HHIP.8	1.28166e-11	-0.31224	0.148	0.177	3.05034e-09	Pericyte	HHIP
FBLN5.8	2.02398e-05	-0.284195	0.319	0.278	0.00481708	Pericyte	FBLN5
KIF20A.8	0	1.10072	0.75	0.363	0	Compact vCM-LV II	KIF20A
KPNA2.5	0	1.02661	0.889	0.649	0	Compact vCM-LV II	KPNA2
MKI67.7	0	0.980819	0.889	0.555	0	Compact vCM-LV II	MKI67
TOP2A.5	0	0.978662	0.872	0.528	0	Compact vCM-LV II	TOP2A
PLK1.6	0	0.920946	0.688	0.362	0	Compact vCM-LV II	PLK1
HEY2.7	0	0.76036	0.934	0.544	0	Compact vCM-LV II	HEY2
PTTG1.4	0	0.645233	0.747	0.448	0	Compact vCM-LV II	PTTG1
CKMT2.8	0	0.61079	0.96	0.717	0	Compact vCM-LV II	CKMT2
PCNA.3	0	0.582248	0.736	0.481	0	Compact vCM-LV II	PCNA
MYBL2.7	0	0.575301	0.803	0.473	0	Compact vCM-LV II	MYBL2
ARL6IP1.4	0	0.537808	0.717	0.478	0	Compact vCM-LV II	ARL6IP1
FZD1.9	0	0.503581	0.974	0.811	0	Compact vCM-LV II	FZD1
RRM2.4	0	0.499732	0.688	0.418	0	Compact vCM-LV II	RRM2
HAND2.9	0	0.444467	0.993	0.901	0	Compact vCM-LV II	HAND2
RRAD.10	0	0.427382	0.982	0.827	0	Compact vCM-LV II	RRAD
GJA1.9	0	0.4151	0.952	0.735	0	Compact vCM-LV II	GJA1
MYH7.10	0	0.411138	1	0.99	0	Compact vCM-LV II	MYH7
IRX4.9	0	0.399993	0.913	0.626	0	Compact vCM-LV II	IRX4
NKX2-5.9	0	0.391619	0.944	0.737	0	Compact vCM-LV II	NKX2-5
MAZ.5	0	0.360484	0.985	0.914	0	Compact vCM-LV II	MAZ
MCM7.5	0	0.354992	0.918	0.812	0	Compact vCM-LV II	MCM7
DHRS3.8	0	0.352707	0.904	0.644	0	Compact vCM-LV II	DHRS3
CASQ2.9	0	0.3433	0.982	0.862	0	Compact vCM-LV II	CASQ2
HAND1.7	0	0.33144	0.647	0.383	0	Compact vCM-LV II	HAND1
COL2A1.5	0	0.317828	0.61	0.334	0	Compact vCM-LV II	COL2A1
LBH.10	0	0.314251	0.998	0.943	0	Compact vCM-LV II	LBH
KCNH2.9	0	0.30735	0.947	0.74	0	Compact vCM-LV II	KCNH2
FGF12.8	0	0.274102	0.752	0.511	0	Compact vCM-LV II	FGF12
PAM.3	0	0.272315	0.93	0.782	0	Compact vCM-LV II	PAM
NAV1.10	0	0.267712	0.883	0.669	0	Compact vCM-LV II	NAV1
LMOD3.8	0	0.26595	0.799	0.586	0	Compact vCM-LV II	LMOD3
RYR2.10	0	0.256891	0.947	0.766	0	Compact vCM-LV II	RYR2
CDT1.1	0	0.253489	0.696	0.492	0	Compact vCM-LV II	CDT1
NOS3.9	0	-0.429246	0.053	0.185	0	Compact vCM-LV II	NOS3
PRRX1.3	0	-0.453608	0.152	0.314	0	Compact vCM-LV II	PRRX1
DKK3.4	0	-0.494653	0.906	0.879	0	Compact vCM-LV II	DKK3
COLEC11.5	0	-0.525184	0.104	0.253	0	Compact vCM-LV II	COLEC11
TBX3.8	0	-0.546881	0.171	0.301	0	Compact vCM-LV II	TBX3
NRP2.7	0	-0.559044	0.181	0.327	0	Compact vCM-LV II	NRP2
COL14A1.7	0	-0.561268	0.183	0.325	0	Compact vCM-LV II	COL14A1
JAG1.9	0	-0.569951	0.156	0.313	0	Compact vCM-LV II	JAG1
PLK2.7	0	-0.656617	0.432	0.566	0	Compact vCM-LV II	PLK2
MECOM.6	0	-0.663353	0.14	0.32	0	Compact vCM-LV II	MECOM
PDLIM3.6	0	-0.670866	0.232	0.391	0	Compact vCM-LV II	PDLIM3
DPYSL3.9	0	-0.701226	0.621	0.654	0	Compact vCM-LV II	DPYSL3
SOX9.8	0	-0.708895	0.676	0.749	0	Compact vCM-LV II	SOX9
MAF.9	0	-0.749928	0.146	0.292	0	Compact vCM-LV II	MAF
FBLN5.9	0	-0.777935	0.15	0.294	0	Compact vCM-LV II	FBLN5
NR2F2.9	0	-0.853922	0.51	0.595	0	Compact vCM-LV II	NR2F2
CGNL1.7	0	-0.905196	0.787	0.823	0	Compact vCM-LV II	CGNL1
FMOD.7	0	-0.931488	0.045	0.247	0	Compact vCM-LV II	FMOD
CXCL12.7	0	-1.04927	0.26	0.51	0	Compact vCM-LV II	CXCL12
DCN.8	0	-1.15192	0.519	0.583	0	Compact vCM-LV II	DCN
PDGFRB.7	0	-1.29423	0.153	0.353	0	Compact vCM-LV II	PDGFRB
TCF21.9	0	-1.37121	0.443	0.562	0	Compact vCM-LV II	TCF21
IGFBP4.8	0	-1.37151	0.542	0.711	0	Compact vCM-LV II	IGFBP4
NOTCH1.9	0	-1.3786	0.37	0.572	0	Compact vCM-LV II	NOTCH1
CD34.9	0	-1.41101	0.327	0.517	0	Compact vCM-LV II	CD34
FBLN2.9	0	-1.54257	0.109	0.384	0	Compact vCM-LV II	FBLN2
FN1.9	0	-2.12188	0.751	0.856	0	Compact vCM-LV II	FN1
POSTN.8	0	-2.33784	0.403	0.708	0	Compact vCM-LV II	POSTN
FOXC1.5	3.94633e-304	-0.425993	0.085	0.207	9.39226e-302	Compact vCM-LV II	FOXC1
ADGRL1.9	8.59696e-304	-0.478472	0.332	0.438	2.04608e-301	Compact vCM-LV II	ADGRL1
IRX3.10	4.51505e-294	-0.702274	0.641	0.645	1.07458e-291	Compact vCM-LV II	IRX3
ECE1.10	4.93307e-294	-0.722338	0.613	0.634	1.17407e-291	Compact vCM-LV II	ECE1
COL15A1.6	1.15027e-284	-1.32522	0.42	0.488	2.73763e-282	Compact vCM-LV II	COL15A1
FLRT2.9	1.49302e-280	-0.516244	0.313	0.418	3.5534e-278	Compact vCM-LV II	FLRT2
KLF2.9	1.05409e-278	-0.736322	0.287	0.389	2.50874e-276	Compact vCM-LV II	KLF2
PDGFRA.8	1.1354e-247	-0.515973	0.205	0.311	2.70226e-245	Compact vCM-LV II	PDGFRA
SPON2.8	3.16315e-230	-0.425257	0.112	0.215	7.5283e-228	Compact vCM-LV II	SPON2
VCAN.9	3.41929e-217	-0.669419	0.637	0.644	8.13791e-215	Compact vCM-LV II	VCAN
OSR1.9	6.41901e-200	-0.49713	0.162	0.26	1.52772e-197	Compact vCM-LV II	OSR1
COL9A2.8	1.13144e-198	-0.563703	0.061	0.147	2.69282e-196	Compact vCM-LV II	COL9A2
PENK.8	4.56946e-189	-0.823817	0.063	0.147	1.08753e-186	Compact vCM-LV II	PENK
TBX18.9	7.82154e-187	-0.385559	0.178	0.273	1.86153e-184	Compact vCM-LV II	TBX18
INHBA.7	4.38118e-186	-0.628618	0.375	0.444	1.04272e-183	Compact vCM-LV II	INHBA
NSG1.7	5.81491e-182	-0.389535	0.078	0.163	1.38395e-179	Compact vCM-LV II	NSG1
OAF.10	1.04769e-181	-0.420062	0.243	0.326	2.49351e-179	Compact vCM-LV II	OAF
CRABP2.7	1.87844e-180	-0.536327	0.29	0.364	4.47069e-178	Compact vCM-LV II	CRABP2
PIEZO2.8	7.40847e-178	-0.297804	0.065	0.147	1.76321e-175	Compact vCM-LV II	PIEZO2
CD9.5	8.76557e-178	-0.2732	0.076	0.161	2.08621e-175	Compact vCM-LV II	CD9
SMOC1.4	8.02373e-176	-0.294721	0.043	0.118	1.90965e-173	Compact vCM-LV II	SMOC1
TPBG.5	1.94319e-170	-0.361883	0.234	0.324	4.62479e-168	Compact vCM-LV II	TPBG
MCAM.9	1.16842e-164	-0.561897	0.896	0.833	2.78083e-162	Compact vCM-LV II	MCAM
TRPM3.6	3.1074e-164	-0.310117	0.11	0.194	7.39561e-162	Compact vCM-LV II	TRPM3
MPZ.9	3.21407e-164	-0.415414	0.561	0.591	7.64949e-162	Compact vCM-LV II	MPZ
COTL1.8	3.95223e-161	-0.38724	0.242	0.32	9.4063e-159	Compact vCM-LV II	COTL1
EGR1.6	2.54936e-160	-0.496674	0.136	0.222	6.06748e-158	Compact vCM-LV II	EGR1
MSC.7	8.7833e-159	-0.325912	0.129	0.212	2.09042e-156	Compact vCM-LV II	MSC
HHIP.9	1.98348e-152	-0.457228	0.106	0.184	4.72067e-150	Compact vCM-LV II	HHIP
SCN7A.8	2.13328e-149	-0.520795	0.167	0.243	5.07721e-147	Compact vCM-LV II	SCN7A
COL26A1.6	2.16876e-140	-0.344029	0.069	0.14	5.16165e-138	Compact vCM-LV II	COL26A1
BMP2.5	1.08589e-138	-0.296935	0.101	0.176	2.58442e-136	Compact vCM-LV II	BMP2
FNDC1.9	6.41082e-134	-0.580828	0.073	0.141	1.52578e-131	Compact vCM-LV II	FNDC1
NELL2.4	3.13929e-125	-0.300173	0.053	0.114	7.47151e-123	Compact vCM-LV II	NELL2
ALDH1A2.10	1.42451e-124	-0.38283	0.191	0.261	3.39034e-122	Compact vCM-LV II	ALDH1A2
BRINP3.6	5.76873e-123	-0.279076	0.168	0.239	1.37296e-120	Compact vCM-LV II	BRINP3
NR2F1.5	1.41067e-106	-0.269887	0.089	0.151	3.35739e-104	Compact vCM-LV II	NR2F1
APOE.7	6.5073e-101	-0.678201	0.67	0.651	1.54874e-98	Compact vCM-LV II	APOE
SULF1.7	2.81452e-78	-0.353514	0.271	0.315	6.69855e-76	Compact vCM-LV II	SULF1
TNC.5	9.11492e-62	-0.336509	0.233	0.273	2.16935e-59	Compact vCM-LV II	TNC
PECAM1.3	7.96586e-51	-0.280644	0.314	0.337	1.89587e-48	Compact vCM-LV II	PECAM1
RGS5.8	4.809e-50	-0.375252	0.405	0.414	1.14454e-47	Compact vCM-LV II	RGS5
IGFBP5.8	3.98276e-42	-0.663788	0.898	0.825	9.47896e-40	Compact vCM-LV II	IGFBP5
DLK1.9	9.36397e-38	-0.460594	0.161	0.192	2.22862e-35	Compact vCM-LV II	DLK1
MYH6.9	1.67137e-21	-0.526905	0.953	0.867	3.97785e-19	Compact vCM-LV II	MYH6
IRX3.11	0	1.22977	0.992	0.632	0	Trabecular vCM-LV I	IRX3
MKI67.8	0	1.10203	0.919	0.576	0	Trabecular vCM-LV I	MKI67
KPNA2.6	0	1.02305	0.896	0.665	0	Trabecular vCM-LV I	KPNA2
KIF20A.9	0	0.930779	0.743	0.389	0	Trabecular vCM-LV I	KIF20A
PLK1.7	0	0.920604	0.707	0.383	0	Trabecular vCM-LV I	PLK1
TOP2A.6	0	0.907839	0.872	0.55	0	Trabecular vCM-LV I	TOP2A
SCN5A.10	0	0.755232	0.954	0.623	0	Trabecular vCM-LV I	SCN5A
PTTG1.5	0	0.637956	0.763	0.467	0	Trabecular vCM-LV I	PTTG1
IRX4.10	0	0.527069	0.935	0.644	0	Trabecular vCM-LV I	IRX4
ARL6IP1.5	0	0.521056	0.733	0.493	0	Trabecular vCM-LV I	ARL6IP1
RRM2.5	0	0.494452	0.716	0.435	0	Trabecular vCM-LV I	RRM2
NKX2-5.10	0	0.463785	0.951	0.75	0	Trabecular vCM-LV I	NKX2-5
MYBL2.8	0	0.462507	0.782	0.496	0	Trabecular vCM-LV I	MYBL2
HCN4.7	0	0.450741	0.85	0.581	0	Trabecular vCM-LV I	HCN4
TBX5.7	0	0.39578	0.844	0.588	0	Trabecular vCM-LV I	TBX5
MAZ.6	0	0.383954	0.984	0.918	0	Trabecular vCM-LV I	MAZ
TECRL.9	0	0.382663	0.878	0.633	0	Trabecular vCM-LV I	TECRL
MYH7.11	0	0.370914	1	0.991	0	Trabecular vCM-LV I	MYH7
HAND1.8	0	0.361732	0.68	0.4	0	Trabecular vCM-LV I	HAND1
ADAMTS8.5	0	0.35859	0.657	0.4	0	Trabecular vCM-LV I	ADAMTS8
GJA5.8	0	0.356642	0.776	0.493	0	Trabecular vCM-LV I	GJA5
DPYSL3.10	0	-0.861552	0.502	0.656	0	Trabecular vCM-LV I	DPYSL3
IGFBP4.9	0	-1.20032	0.586	0.698	0	Trabecular vCM-LV I	IGFBP4
CD34.10	0	-1.39204	0.295	0.506	0	Trabecular vCM-LV I	CD34
FN1.10	0	-1.77962	0.789	0.848	0	Trabecular vCM-LV I	FN1
HEY2.8	3.17586e-293	-0.71264	0.412	0.589	7.55855e-291	Trabecular vCM-LV I	HEY2
KCNH2.10	5.44775e-280	0.353077	0.952	0.753	1.29657e-277	Trabecular vCM-LV I	KCNH2
CASQ2.10	2.7599e-275	0.35415	0.987	0.87	6.56857e-273	Trabecular vCM-LV I	CASQ2
PDGFRB.8	3.33991e-269	-1.30167	0.125	0.34	7.94899e-267	Trabecular vCM-LV I	PDGFRB
COL15A1.7	1.10823e-255	-1.48324	0.304	0.487	2.63759e-253	Trabecular vCM-LV I	COL15A1
PPP1R12B.10	2.80714e-239	0.308872	0.964	0.802	6.681e-237	Trabecular vCM-LV I	PPP1R12B
DCN.9	1.35962e-228	-1.23986	0.436	0.582	3.2359e-226	Trabecular vCM-LV I	DCN
SOX9.9	5.40064e-216	-0.707992	0.672	0.745	1.28535e-213	Trabecular vCM-LV I	SOX9
PCNA.4	3.4918e-211	0.384858	0.695	0.499	8.31048e-209	Trabecular vCM-LV I	PCNA
UHRF1.7	3.54758e-201	0.295402	0.712	0.5	8.44324e-199	Trabecular vCM-LV I	UHRF1
GJA1.10	3.04039e-195	0.262879	0.954	0.749	7.23612e-193	Trabecular vCM-LV I	GJA1
FBLN2.10	1.03497e-169	-1.30238	0.212	0.362	2.46323e-167	Trabecular vCM-LV I	FBLN2
GAS7.6	4.56681e-166	-0.411457	0.165	0.332	1.0869e-163	Trabecular vCM-LV I	GAS7
FMOD.8	3.31284e-157	-0.833848	0.083	0.232	7.88455e-155	Trabecular vCM-LV I	FMOD
IRX2.9	1.46435e-148	0.292006	0.504	0.334	3.48515e-146	Trabecular vCM-LV I	IRX2
POSTN.9	4.49943e-143	-1.70938	0.658	0.679	1.07086e-140	Trabecular vCM-LV I	POSTN
NR2F2.10	4.01776e-135	-0.77463	0.526	0.589	9.56226e-133	Trabecular vCM-LV I	NR2F2
DHRS3.9	1.22342e-124	-0.4533	0.658	0.67	2.91173e-122	Trabecular vCM-LV I	DHRS3
RBP1.8	3.90188e-121	-0.427676	0.297	0.421	9.28647e-119	Trabecular vCM-LV I	RBP1
OAF.11	2.36119e-118	-0.44925	0.192	0.322	5.61962e-116	Trabecular vCM-LV I	OAF
FBLN5.10	1.15081e-116	-0.742782	0.158	0.284	2.73894e-114	Trabecular vCM-LV I	FBLN5
NOTCH1.10	2.1935e-116	-1.0644	0.512	0.553	5.22054e-114	Trabecular vCM-LV I	NOTCH1
NRP2.8	6.8177e-116	-0.502799	0.191	0.317	1.62261e-113	Trabecular vCM-LV I	NRP2
MAF.10	3.07146e-115	-0.654656	0.151	0.283	7.31007e-113	Trabecular vCM-LV I	MAF
TBX18.10	2.29833e-108	-0.424724	0.144	0.268	5.47002e-106	Trabecular vCM-LV I	TBX18
MECOM.7	1.49332e-107	-0.568673	0.189	0.306	3.55411e-105	Trabecular vCM-LV I	MECOM
KLF2.10	4.98502e-107	-0.708448	0.273	0.383	1.18643e-104	Trabecular vCM-LV I	KLF2
PLK2.8	8.93867e-104	-0.536911	0.489	0.555	2.1274e-101	Trabecular vCM-LV I	PLK2
ECE1.11	6.90123e-103	-0.675514	0.595	0.633	1.64249e-100	Trabecular vCM-LV I	ECE1
HHIP.10	1.38228e-95	-0.47224	0.074	0.18	3.28982e-93	Trabecular vCM-LV I	HHIP
NOS3.10	1.26196e-87	-0.37288	0.075	0.175	3.00347e-85	Trabecular vCM-LV I	NOS3
SCN7A.9	4.3478e-85	-0.516721	0.134	0.24	1.03478e-82	Trabecular vCM-LV I	SCN7A
PIEZO2.9	3.4553e-83	-0.294136	0.05	0.142	8.22361e-81	Trabecular vCM-LV I	PIEZO2
SPON2.9	5.89278e-83	-0.407297	0.108	0.208	1.40248e-80	Trabecular vCM-LV I	SPON2
FNDC1.10	1.10601e-76	-0.583134	0.051	0.137	2.63231e-74	Trabecular vCM-LV I	FNDC1
DLK1.10	1.43871e-71	-0.531224	0.101	0.192	3.42414e-69	Trabecular vCM-LV I	DLK1
TPBG.6	6.78058e-71	-0.372242	0.223	0.319	1.61378e-68	Trabecular vCM-LV I	TPBG
PDGFRA.9	1.13753e-69	-0.478382	0.219	0.304	2.70732e-67	Trabecular vCM-LV I	PDGFRA
ABCC9.5	3.33301e-69	-0.300945	0.262	0.354	7.93257e-67	Trabecular vCM-LV I	ABCC9
RABGAP1L.3	8.65305e-64	-0.282698	0.421	0.491	2.05943e-61	Trabecular vCM-LV I	RABGAP1L
COLEC11.6	2.38873e-61	-0.414232	0.156	0.241	5.68518e-59	Trabecular vCM-LV I	COLEC11
TCF21.10	5.36337e-60	-1.10846	0.523	0.551	1.27648e-57	Trabecular vCM-LV I	TCF21
CRABP2.8	3.3802e-58	-0.490158	0.288	0.359	8.04488e-56	Trabecular vCM-LV I	CRABP2
LUM.6	3.46798e-57	-0.26576	0.115	0.196	8.2538e-55	Trabecular vCM-LV I	LUM
PENK.9	6.21566e-57	-0.77645	0.068	0.141	1.47933e-54	Trabecular vCM-LV I	PENK
COL9A2.9	2.49674e-53	-0.521265	0.071	0.141	5.94224e-51	Trabecular vCM-LV I	COL9A2
PECAM1.4	1.4328e-52	-0.31331	0.263	0.337	3.41006e-50	Trabecular vCM-LV I	PECAM1
ALDH1A2.11	1.97642e-46	-0.367464	0.187	0.256	4.70389e-44	Trabecular vCM-LV I	ALDH1A2
COTL1.9	1.11496e-41	-0.341918	0.253	0.314	2.6536e-39	Trabecular vCM-LV I	COTL1
COL26A1.7	3.04338e-41	-0.311904	0.074	0.135	7.24325e-39	Trabecular vCM-LV I	COL26A1
MPZ.10	1.93187e-40	-0.336932	0.559	0.589	4.59786e-38	Trabecular vCM-LV I	MPZ
NELL2.5	1.11687e-38	-0.274771	0.056	0.11	2.65816e-36	Trabecular vCM-LV I	NELL2
ADGRL1.10	3.41413e-36	-0.339248	0.389	0.429	8.12563e-34	Trabecular vCM-LV I	ADGRL1
TRPM3.7	3.29217e-35	-0.260407	0.128	0.188	7.83537e-33	Trabecular vCM-LV I	TRPM3
FOXC1.6	1.33319e-34	-0.329765	0.14	0.197	3.173e-32	Trabecular vCM-LV I	FOXC1
FLRT2.10	8.14267e-33	-0.38739	0.374	0.409	1.93796e-30	Trabecular vCM-LV I	FLRT2
SULF1.8	4.02261e-28	-0.334556	0.269	0.312	9.5738e-26	Trabecular vCM-LV I	SULF1
PDLIM3.7	4.63338e-25	-0.46307	0.353	0.376	1.10274e-22	Trabecular vCM-LV I	PDLIM3
COL14A1.8	6.92761e-25	-0.404267	0.278	0.312	1.64877e-22	Trabecular vCM-LV I	COL14A1
PRRX1.4	2.04653e-24	-0.265218	0.253	0.299	4.87074e-22	Trabecular vCM-LV I	PRRX1
INHBA.8	2.70834e-22	-0.506503	0.422	0.437	6.44585e-20	Trabecular vCM-LV I	INHBA
EGR1.7	6.01087e-19	-0.398695	0.175	0.215	1.43059e-16	Trabecular vCM-LV I	EGR1
APOE.8	7.17242e-17	-0.549546	0.688	0.652	1.70704e-14	Trabecular vCM-LV I	APOE
NSG1.8	1.28009e-14	-0.305867	0.125	0.156	3.04661e-12	Trabecular vCM-LV I	NSG1
IGFBP5.9	6.43084e-14	-0.289781	0.916	0.829	1.53054e-11	Trabecular vCM-LV I	IGFBP5
TNC.6	8.15363e-09	-0.277863	0.255	0.27	1.94056e-06	Trabecular vCM-LV I	TNC
RGS5.9	2.40927e-07	-0.31534	0.424	0.412	5.73407e-05	Trabecular vCM-LV I	RGS5
MKI67.9	0	1.2641	0.973	0.573	0	vCM-RV	MKI67
KPNA2.7	0	1.05027	0.933	0.663	0	vCM-RV	KPNA2
KIF20A.10	0	1.01508	0.825	0.385	0	vCM-RV	KIF20A
PLK1.8	0	0.981751	0.79	0.379	0	vCM-RV	PLK1
TOP2A.7	0	0.954153	0.926	0.548	0	vCM-RV	TOP2A
ARL6IP1.6	0	0.680505	0.814	0.49	0	vCM-RV	ARL6IP1
MYBL2.9	0	0.639312	0.847	0.493	0	vCM-RV	MYBL2
RRM2.6	0	0.61559	0.77	0.432	0	vCM-RV	RRM2
PTTG1.6	0	0.595488	0.79	0.466	0	vCM-RV	PTTG1
PPP1R12B.11	0	0.545061	0.978	0.802	0	vCM-RV	PPP1R12B
DES.8	0	0.463412	1	0.966	0	vCM-RV	DES
CNN1.9	0	0.427092	0.944	0.733	0	vCM-RV	CNN1
PAM.4	0	0.366766	0.959	0.791	0	vCM-RV	PAM
IGFBP5.10	0	-1.2502	0.774	0.834	0	vCM-RV	IGFBP5
PLN.7	4.55711e-298	0.37257	0.947	0.764	1.08459e-295	vCM-RV	PLN
XPO4.1	1.23198e-267	0.273314	0.716	0.453	2.93211e-265	vCM-RV	XPO4
CKMT2.9	2.21279e-229	0.321836	0.941	0.733	5.26645e-227	vCM-RV	CKMT2
CASQ2.11	8.25092e-224	0.301982	0.982	0.87	1.96372e-221	vCM-RV	CASQ2
LBH.11	1.97175e-198	0.270824	0.998	0.947	4.69277e-196	vCM-RV	LBH
CXCL12.8	5.56756e-184	-0.858165	0.375	0.49	1.32508e-181	vCM-RV	CXCL12
KCNH2.11	3.14478e-179	0.259745	0.945	0.753	7.48457e-177	vCM-RV	KCNH2
PCNA.5	3.76973e-179	0.33844	0.7	0.499	8.97197e-177	vCM-RV	PCNA
DHRS3.10	1.91991e-166	0.263212	0.879	0.662	4.56938e-164	vCM-RV	DHRS3
FN1.11	1.02232e-165	-1.51453	0.886	0.844	2.43312e-163	vCM-RV	FN1
MYH7.12	1.66382e-162	0.303198	1	0.991	3.95988e-160	vCM-RV	MYH7
FBLN2.11	1.89496e-160	-1.3121	0.227	0.362	4.51001e-158	vCM-RV	FBLN2
TTN.10	1.42742e-159	0.264513	0.998	0.918	3.39726e-157	vCM-RV	TTN
CD34.11	4.68571e-157	-1.21487	0.418	0.501	1.1152e-154	vCM-RV	CD34
PDGFRB.9	9.21646e-153	-1.18374	0.199	0.338	2.19352e-150	vCM-RV	PDGFRB
ADGRL1.11	7.12354e-146	-0.508677	0.31	0.432	1.6954e-143	vCM-RV	ADGRL1
FMOD.9	3.07176e-140	-0.825397	0.096	0.232	7.31078e-138	vCM-RV	FMOD
NOTCH1.11	9.40454e-121	-1.09721	0.533	0.553	2.23828e-118	vCM-RV	NOTCH1
VCAN.10	8.24355e-105	-0.656922	0.611	0.645	1.96197e-102	vCM-RV	VCAN
DPYSL3.11	1.72538e-102	-0.650763	0.653	0.651	4.10641e-100	vCM-RV	DPYSL3
BRINP3.7	9.38379e-100	-0.323597	0.122	0.236	2.23334e-97	vCM-RV	BRINP3
NR2F2.11	3.32367e-82	-0.695152	0.589	0.587	7.91033e-80	vCM-RV	NR2F2
COL14A1.9	1.4298e-80	-0.507841	0.228	0.314	3.40292e-78	vCM-RV	COL14A1
IRX4.11	9.54778e-70	-0.423307	0.719	0.652	2.27237e-67	vCM-RV	IRX4
INHBA.9	7.71443e-68	-0.629565	0.394	0.439	1.83603e-65	vCM-RV	INHBA
SPON2.10	1.17172e-64	-0.404616	0.127	0.207	2.78869e-62	vCM-RV	SPON2
TBX3.9	1.6921e-61	-0.466033	0.216	0.291	4.02719e-59	vCM-RV	TBX3
JAG1.10	5.1907e-61	-0.471418	0.229	0.3	1.23539e-58	vCM-RV	JAG1
MECOM.8	2.02429e-56	-0.527572	0.242	0.305	4.81781e-54	vCM-RV	MECOM
COL9A2.10	7.63864e-56	-0.524464	0.07	0.141	1.818e-53	vCM-RV	COL9A2
ADGRL2.3	4.13421e-55	-0.280289	0.383	0.431	9.83942e-53	vCM-RV	ADGRL2
NOS3.11	1.28857e-54	-0.355388	0.102	0.174	3.06679e-52	vCM-RV	NOS3
MAF.11	7.48788e-53	-0.641511	0.216	0.28	1.78212e-50	vCM-RV	MAF
POSTN.10	3.8697e-52	-1.51489	0.746	0.676	9.20988e-50	vCM-RV	POSTN
KLF2.11	6.94601e-51	-0.663515	0.343	0.38	1.65315e-48	vCM-RV	KLF2
PRSS35.3	9.17604e-49	-0.35058	0.841	0.776	2.1839e-46	vCM-RV	PRSS35
COL15A1.8	2.06599e-46	-1.13731	0.474	0.481	4.91706e-44	vCM-RV	COL15A1
PIEZO2.10	5.13934e-46	-0.269568	0.077	0.141	1.22316e-43	vCM-RV	PIEZO2
OAF.12	8.0308e-45	-0.391635	0.269	0.32	1.91133e-42	vCM-RV	OAF
PDGFRA.10	2.38506e-44	-0.459978	0.253	0.303	5.67645e-42	vCM-RV	PDGFRA
FOXC1.7	8.12077e-41	-0.350302	0.137	0.197	1.93274e-38	vCM-RV	FOXC1
TCF21.11	2.54185e-38	-1.09051	0.579	0.549	6.0496e-36	vCM-RV	TCF21
PENK.10	1.20149e-36	-0.7574	0.086	0.14	2.85956e-34	vCM-RV	PENK
COTL1.10	5.98258e-32	-0.323781	0.275	0.314	1.42386e-29	vCM-RV	COTL1
GJA5.9	9.56364e-30	-0.373247	0.498	0.503	2.27615e-27	vCM-RV	GJA5
ALDH1A2.12	1.76198e-29	-0.361451	0.213	0.255	4.19352e-27	vCM-RV	ALDH1A2
HHIP.11	2.92354e-29	-0.412753	0.131	0.178	6.95803e-27	vCM-RV	HHIP
SCN7A.10	3.34545e-29	-0.468731	0.195	0.237	7.96216e-27	vCM-RV	SCN7A
NELL2.6	7.1613e-29	-0.273513	0.065	0.11	1.70439e-26	vCM-RV	NELL2
SFRP1.6	1.37896e-28	-0.274982	0.688	0.639	3.28192e-26	vCM-RV	SFRP1
NSG1.9	2.0291e-26	-0.334658	0.112	0.156	4.82927e-24	vCM-RV	NSG1
MMP11.5	1.57576e-24	-0.25363	0.246	0.281	3.75031e-22	vCM-RV	MMP11
COLEC11.7	3.82424e-24	-0.387756	0.205	0.239	9.10169e-22	vCM-RV	COLEC11
SLC1A3.8	5.60599e-23	-0.293979	0.493	0.478	1.33423e-20	vCM-RV	SLC1A3
TBX5.8	2.13048e-22	-0.267345	0.654	0.595	5.07054e-20	vCM-RV	TBX5
DLK1.11	2.15572e-21	-0.469406	0.153	0.19	5.13062e-19	vCM-RV	DLK1
COL26A1.8	5.70372e-20	-0.29707	0.098	0.135	1.35749e-17	vCM-RV	COL26A1
MPZ.11	2.50402e-19	-0.26066	0.594	0.588	5.95957e-17	vCM-RV	MPZ
MSC.8	7.36279e-19	-0.265659	0.172	0.205	1.75234e-16	vCM-RV	MSC
FNDC1.11	8.78284e-19	-0.52272	0.101	0.136	2.09032e-16	vCM-RV	FNDC1
DCN.10	3.52296e-18	-0.87181	0.631	0.574	8.38465e-16	vCM-RV	DCN
APOE.9	7.87714e-12	-0.358449	0.777	0.648	1.87476e-09	vCM-RV	APOE
RGS5.10	8.94983e-10	-0.346306	0.438	0.412	2.13006e-07	vCM-RV	RGS5
DKK3.5	8.68811e-08	-0.261456	0.948	0.879	2.06777e-05	vCM-RV	DKK3
TNC.7	5.70134e-07	-0.290254	0.268	0.269	0.000135692	vCM-RV	TNC
OSR1.10	5.77078e-07	-0.324059	0.243	0.25	0.000137345	vCM-RV	OSR1
SULF1.9	0.000101542	-0.285841	0.328	0.31	0.0241671	vCM-RV	SULF1
MCAM.10	0.00031399	-0.275906	0.935	0.836	0.0747296	vCM-RV	MCAM
ECE1.12	0.00109695	-0.461303	0.733	0.628	0.261073	vCM-RV	ECE1
PDLIM3.8	0.0019988	-0.40832	0.417	0.373	0.475714	vCM-RV	PDLIM3
FLRT2.11	0.00240057	-0.256478	0.499	0.404	0.571337	vCM-RV	FLRT2
MKI67.10	0	1.50724	0.984	0.581	0	vFibro	MKI67
DCN.11	0	1.15121	0.984	0.57	0	vFibro	DCN
TCF21.12	0	1.12927	0.986	0.543	0	vFibro	TCF21
SCN7A.11	0	1.11334	0.761	0.227	0	vFibro	SCN7A
KIF20A.11	0	1.06631	0.853	0.393	0	vFibro	KIF20A
PLK1.9	0	1.02116	0.826	0.387	0	vFibro	PLK1
TOP2A.8	0	1.01714	0.934	0.556	0	vFibro	TOP2A
KPNA2.8	0	0.941857	0.929	0.669	0	vFibro	KPNA2
COL15A1.9	0	0.909204	0.949	0.473	0	vFibro	COL15A1
ARL6IP1.7	0	0.856069	0.832	0.496	0	vFibro	ARL6IP1
ALDH1A2.13	0	0.694422	0.699	0.246	0	vFibro	ALDH1A2
GAS7.7	0	0.587283	0.685	0.32	0	vFibro	GAS7
PDGFRA.11	0	0.550649	0.729	0.294	0	vFibro	PDGFRA
HHIP.12	0	0.51081	0.582	0.17	0	vFibro	HHIP
SPON2.11	0	0.426549	0.576	0.198	0	vFibro	SPON2
LUM.7	0	0.408885	0.517	0.188	0	vFibro	LUM
FBLN2.12	0	0.390802	0.81	0.349	0	vFibro	FBLN2
NKD2.4	2.76179e-307	0.351074	0.395	0.128	6.57306e-305	vFibro	NKD2
DLK1.12	1.29583e-286	0.485317	0.475	0.184	3.08407e-284	vFibro	DLK1
MYBL2.10	1.15555e-284	0.668394	0.812	0.501	2.75022e-282	vFibro	MYBL2
PTTG1.7	5.2203e-280	0.574713	0.779	0.472	1.24243e-277	vFibro	PTTG1
CD34.12	1.17784e-278	0.313699	0.887	0.492	2.80327e-276	vFibro	CD34
COLEC11.8	4.48383e-249	0.30006	0.55	0.233	1.06715e-246	vFibro	COLEC11
RRM2.7	6.03754e-226	0.583811	0.717	0.44	1.43693e-223	vFibro	RRM2
OAF.13	1.35406e-190	0.355194	0.599	0.313	3.22265e-188	vFibro	OAF
MAZ.7	1.9698e-186	0.392893	0.987	0.92	4.68812e-184	vFibro	MAZ
TTN.11	6.58115e-158	-0.710045	0.978	0.92	1.56631e-155	vFibro	TTN
UHRF1.8	2.92845e-128	0.437441	0.733	0.503	6.9697e-126	vFibro	UHRF1
SOX9.10	2.5714e-120	0.295345	0.909	0.739	6.11992e-118	vFibro	SOX9
TNNT1.4	3.71218e-107	-0.500029	0.719	0.794	8.83498e-105	vFibro	TNNT1
PCNA.6	4.23926e-97	0.35916	0.703	0.503	1.00894e-94	vFibro	PCNA
EGR1.8	6.41836e-73	0.426456	0.36	0.211	1.52757e-70	vFibro	EGR1
NAV1.11	1.03726e-71	-0.499812	0.671	0.691	2.46868e-69	vFibro	NAV1
CDT1.2	6.95607e-68	0.266285	0.691	0.509	1.65554e-65	vFibro	CDT1
POSTN.11	1.01526e-66	-0.582662	0.888	0.675	2.41632e-64	vFibro	POSTN
CACNA1C.8	1.01771e-64	-0.418905	0.403	0.517	2.42216e-62	vFibro	CACNA1C
TECRL.10	4.88367e-59	-0.419173	0.59	0.642	1.16231e-56	vFibro	TECRL
RYR2.11	3.16261e-56	-0.394668	0.819	0.784	7.527e-54	vFibro	RYR2
TBX5.9	2.4867e-52	-0.376024	0.52	0.598	5.91834e-50	vFibro	TBX5
PCDH7.9	1.4196e-50	-0.312	0.758	0.754	3.37865e-48	vFibro	PCDH7
SLC1A3.9	1.04588e-48	-0.40232	0.379	0.481	2.48919e-46	vFibro	SLC1A3
MYH6.10	1.54242e-47	-0.675578	0.893	0.875	3.67097e-45	vFibro	MYH6
HCN4.8	1.43312e-41	-0.402239	0.541	0.591	3.41082e-39	vFibro	HCN4
IGFBP5.11	2.27611e-34	-0.704239	0.845	0.832	5.41714e-32	vFibro	IGFBP5
IRX4.12	9.79285e-34	-0.383502	0.652	0.654	2.3307e-31	vFibro	IRX4
RRAD.11	3.02878e-32	-0.350775	0.921	0.841	7.20851e-30	vFibro	RRAD
KCNH2.12	3.64416e-31	-0.272041	0.804	0.76	8.67309e-29	vFibro	KCNH2
XPO4.2	2.35804e-24	-0.25009	0.403	0.464	5.61213e-22	vFibro	XPO4
PPP1R12B.12	1.39839e-23	-0.274138	0.868	0.807	3.32817e-21	vFibro	PPP1R12B
NOS3.12	4.61461e-19	-0.313791	0.112	0.173	1.09828e-16	vFibro	NOS3
INHBA.10	1.3114e-18	-0.500526	0.387	0.438	3.12113e-16	vFibro	INHBA
CRABP2.9	1.91397e-17	-0.409574	0.307	0.358	4.55525e-15	vFibro	CRABP2
BAMBI.4	5.27009e-17	-0.298064	0.58	0.603	1.25428e-14	vFibro	BAMBI
SCN5A.11	2.46169e-14	-0.357718	0.674	0.634	5.85883e-12	vFibro	SCN5A
PECAM1.5	4.37958e-13	-0.258507	0.29	0.335	1.04234e-10	vFibro	PECAM1
TBX3.10	6.2452e-13	-0.386551	0.248	0.289	1.48636e-10	vFibro	TBX3
OSR1.11	1.60878e-12	-0.352185	0.201	0.251	3.8289e-10	vFibro	OSR1
IRX3.12	4.14324e-10	-0.383906	0.677	0.644	9.86092e-08	vFibro	IRX3
ECE1.13	7.91534e-10	-0.491016	0.66	0.631	1.88385e-07	vFibro	ECE1
PENK.11	1.29011e-09	-0.633955	0.101	0.139	3.07045e-07	vFibro	PENK
GJA5.10	1.26071e-08	-0.336639	0.507	0.503	3.00049e-06	vFibro	GJA5
MAF.12	7.94444e-08	-0.274687	0.353	0.277	1.89078e-05	vFibro	MAF
MCAM.11	1.05608e-07	-0.328488	0.884	0.839	2.51346e-05	vFibro	MCAM
GJA1.11	8.92355e-07	-0.287616	0.847	0.755	0.000212381	vFibro	GJA1
JAG1.11	1.12998e-06	-0.316148	0.278	0.298	0.000268934	vFibro	JAG1
PLK2.9	1.88785e-06	-0.288872	0.57	0.553	0.000449309	vFibro	PLK2
NSG1.10	8.34689e-05	-0.276489	0.134	0.155	0.0198656	vFibro	NSG1
CGNL1.8	0.000141263	-0.341953	0.873	0.819	0.0336206	vFibro	CGNL1
IGFBP4.10	0.00751493	-0.315911	0.831	0.692	1	vFibro	IGFBP4
IRX1.10	0	2.05067	0.905	0.236	0	Purkinje Fiber CM	IRX1
IRX2.10	0	1.90786	0.957	0.322	0	Purkinje Fiber CM	IRX2
IRX3.13	0	1.62673	0.991	0.635	0	Purkinje Fiber CM	IRX3
GJA5.11	0	1.57627	0.956	0.49	0	Purkinje Fiber CM	GJA5
HCN4.9	0	1.4966	0.958	0.58	0	Purkinje Fiber CM	HCN4
DKK3.6	0	1.3164	0.991	0.878	0	Purkinje Fiber CM	DKK3
SCN5A.12	0	1.24934	0.958	0.625	0	Purkinje Fiber CM	SCN5A
IGFBP5.12	0	1.22903	0.992	0.827	0	Purkinje Fiber CM	IGFBP5
BMP2.6	0	1.12605	0.68	0.154	0	Purkinje Fiber CM	BMP2
BRINP3.8	0	1.11004	0.827	0.215	0	Purkinje Fiber CM	BRINP3
RRAD.12	0	0.840482	0.99	0.838	0	Purkinje Fiber CM	RRAD
TBX5.10	0	0.821726	0.906	0.588	0	Purkinje Fiber CM	TBX5
TECRL.11	0	0.754036	0.912	0.633	0	Purkinje Fiber CM	TECRL
RCAN1.2	0	0.746006	0.67	0.267	0	Purkinje Fiber CM	RCAN1
DES.9	0	0.63422	1	0.966	0	Purkinje Fiber CM	DES
GJA1.12	0	0.527948	0.955	0.751	0	Purkinje Fiber CM	GJA1
PRSS35.4	0	0.505186	0.93	0.774	0	Purkinje Fiber CM	PRSS35
JAG1.12	0	0.482227	0.671	0.287	0	Purkinje Fiber CM	JAG1
TBX3.11	0	0.385388	0.578	0.28	0	Purkinje Fiber CM	TBX3
CXCL12.9	0	0.255819	0.803	0.477	0	Purkinje Fiber CM	CXCL12
SFRP1.7	0	-0.670305	0.408	0.648	0	Purkinje Fiber CM	SFRP1
PCDH7.10	0	-0.794086	0.546	0.761	0	Purkinje Fiber CM	PCDH7
LBH.12	0	-0.836236	0.956	0.948	0	Purkinje Fiber CM	LBH
SOX9.11	0	-0.908691	0.566	0.747	0	Purkinje Fiber CM	SOX9
DHRS3.11	0	-1.10911	0.297	0.681	0	Purkinje Fiber CM	DHRS3
HEY2.9	0	-1.138	0.165	0.594	0	Purkinje Fiber CM	HEY2
HAND2.10	0	-1.20927	0.757	0.915	0	Purkinje Fiber CM	HAND2
IGFBP4.11	0	-1.32724	0.473	0.701	0	Purkinje Fiber CM	IGFBP4
RABGAP1L.4	9.60236e-300	-0.553166	0.226	0.496	2.28536e-297	Purkinje Fiber CM	RABGAP1L
DPYSL3.12	1.85667e-295	-0.873435	0.445	0.657	4.41888e-293	Purkinje Fiber CM	DPYSL3
TTN.12	8.383e-295	0.448711	0.994	0.918	1.99515e-292	Purkinje Fiber CM	TTN
COL15A1.10	7.61828e-288	-1.51191	0.229	0.488	1.81315e-285	Purkinje Fiber CM	COL15A1
NKX2-5.11	1.02117e-277	0.432795	0.928	0.753	2.43038e-275	Purkinje Fiber CM	NKX2-5
RASL11B.3	6.19747e-276	0.363824	0.72	0.472	1.475e-273	Purkinje Fiber CM	RASL11B
CD34.13	1.99934e-270	-1.33504	0.27	0.505	4.75844e-268	Purkinje Fiber CM	CD34
ADGRL1.12	2.52325e-265	0.298736	0.689	0.42	6.00534e-263	Purkinje Fiber CM	ADGRL1
MMP11.6	5.91044e-261	0.356382	0.506	0.273	1.40668e-258	Purkinje Fiber CM	MMP11
RBP1.9	1.09751e-238	-0.544004	0.179	0.424	2.61208e-236	Purkinje Fiber CM	RBP1
GAS7.8	1.92785e-216	-0.466162	0.103	0.333	4.58829e-214	Purkinje Fiber CM	GAS7
PAM.5	9.86867e-182	-0.428809	0.76	0.798	2.34874e-179	Purkinje Fiber CM	PAM
BTG1.2	2.64498e-177	0.305053	0.631	0.427	6.29505e-175	Purkinje Fiber CM	BTG1
IRX4.13	5.32956e-174	0.292058	0.87	0.648	1.26844e-171	Purkinje Fiber CM	IRX4
NOTCH1.12	6.18481e-170	-1.13507	0.422	0.556	1.47198e-167	Purkinje Fiber CM	NOTCH1
CKMT2.10	2.22543e-167	-0.516744	0.747	0.741	5.29652e-165	Purkinje Fiber CM	CKMT2
FLRT2.12	6.27313e-165	-0.568475	0.223	0.413	1.493e-162	Purkinje Fiber CM	FLRT2
ARHGAP29.3	1.83947e-164	-0.346794	0.11	0.303	4.37794e-162	Purkinje Fiber CM	ARHGAP29
CAV1.4	1.48625e-162	-0.430726	0.252	0.444	3.53729e-160	Purkinje Fiber CM	CAV1
DCN.12	5.93482e-156	-1.11145	0.432	0.581	1.41249e-153	Purkinje Fiber CM	DCN
EDNRA.4	1.05811e-151	-0.396062	0.371	0.539	2.5183e-149	Purkinje Fiber CM	EDNRA
PDGFRB.10	1.15885e-141	-1.16819	0.172	0.338	2.75807e-139	Purkinje Fiber CM	PDGFRB
CD36.2	1.4921e-141	-0.361097	0.104	0.278	3.5512e-139	Purkinje Fiber CM	CD36
NR2F2.12	7.50076e-138	-0.781346	0.48	0.59	1.78518e-135	Purkinje Fiber CM	NR2F2
MYBL2.11	1.56592e-132	-0.525632	0.355	0.51	3.72688e-130	Purkinje Fiber CM	MYBL2
MCM7.6	3.58588e-127	-0.411498	0.792	0.823	8.53439e-125	Purkinje Fiber CM	MCM7
BAMBI.5	1.99744e-124	-0.478454	0.486	0.606	4.75391e-122	Purkinje Fiber CM	BAMBI
ABCC9.6	8.64575e-117	-0.352424	0.193	0.355	2.05769e-114	Purkinje Fiber CM	ABCC9
ECE1.14	6.58163e-115	-0.686815	0.538	0.635	1.56643e-112	Purkinje Fiber CM	ECE1
OAF.14	1.93587e-111	-0.458671	0.175	0.322	4.60737e-109	Purkinje Fiber CM	OAF
TPBG.7	1.92403e-103	-0.421214	0.177	0.319	4.57919e-101	Purkinje Fiber CM	TPBG
TBX18.11	6.55568e-103	-0.427605	0.129	0.267	1.56025e-100	Purkinje Fiber CM	TBX18
FN1.12	1.57723e-100	-1.24086	0.831	0.846	3.7538e-98	Purkinje Fiber CM	FN1
KPNA2.9	9.8212e-100	-0.5785	0.613	0.675	2.33745e-97	Purkinje Fiber CM	KPNA2
CACNA1C.9	1.38787e-95	-0.381181	0.406	0.518	3.30313e-93	Purkinje Fiber CM	CACNA1C
UHRF1.9	5.245e-95	-0.443704	0.382	0.511	1.24831e-92	Purkinje Fiber CM	UHRF1
MECOM.9	1.22908e-93	-0.553553	0.176	0.306	2.9252e-91	Purkinje Fiber CM	MECOM
MKI67.11	1.61256e-85	-0.719703	0.52	0.59	3.83788e-83	Purkinje Fiber CM	MKI67
NRP2.9	2.96667e-85	-0.470106	0.193	0.316	7.06068e-83	Purkinje Fiber CM	NRP2
FMOD.10	3.80832e-83	-0.769253	0.114	0.23	9.0638e-81	Purkinje Fiber CM	FMOD
COL2A1.6	9.03139e-83	-0.35926	0.24	0.365	2.14947e-80	Purkinje Fiber CM	COL2A1
KIF20A.12	2.67451e-77	-0.5228	0.293	0.404	6.36534e-75	Purkinje Fiber CM	KIF20A
MCAM.12	3.91527e-76	-0.57009	0.843	0.839	9.31835e-74	Purkinje Fiber CM	MCAM
DLK1.13	3.58082e-74	-0.537788	0.084	0.192	8.52235e-72	Purkinje Fiber CM	DLK1
CDT1.3	8.0111e-72	-0.321049	0.419	0.515	1.90664e-69	Purkinje Fiber CM	CDT1
SEMA6D.3	5.51997e-71	-0.291371	0.277	0.394	1.31375e-68	Purkinje Fiber CM	SEMA6D
PLK1.10	3.65617e-68	-0.502852	0.296	0.397	8.70169e-66	Purkinje Fiber CM	PLK1
MPZ.12	3.17792e-65	-0.425938	0.524	0.59	7.56345e-63	Purkinje Fiber CM	MPZ
NAV1.12	1.4833e-64	-0.381996	0.703	0.69	3.53026e-62	Purkinje Fiber CM	NAV1
SCN7A.12	4.36494e-64	-0.493858	0.136	0.239	1.03885e-61	Purkinje Fiber CM	SCN7A
TNFRSF12A.5	5.05479e-64	-0.277477	0.267	0.379	1.20304e-61	Purkinje Fiber CM	TNFRSF12A
PDGFRA.12	2.9418e-62	-0.458477	0.204	0.304	7.00149e-60	Purkinje Fiber CM	PDGFRA
NOS3.13	6.56688e-61	-0.357075	0.082	0.174	1.56292e-58	Purkinje Fiber CM	NOS3
HHIP.13	2.62859e-58	-0.426966	0.087	0.179	6.25603e-56	Purkinje Fiber CM	HHIP
APOE.10	6.76544e-57	-0.570251	0.6	0.654	1.61017e-54	Purkinje Fiber CM	APOE
FBLN5.11	3.49898e-54	-0.647405	0.19	0.282	8.32758e-52	Purkinje Fiber CM	FBLN5
FNDC1.12	3.07737e-52	-0.554828	0.057	0.137	7.32413e-50	Purkinje Fiber CM	FNDC1
COLEC11.9	2.30259e-49	-0.391431	0.153	0.241	5.48016e-47	Purkinje Fiber CM	COLEC11
TOP2A.9	1.06168e-44	-0.420929	0.52	0.563	2.52681e-42	Purkinje Fiber CM	TOP2A
PCNA.7	7.60957e-44	-0.279912	0.436	0.508	1.81108e-41	Purkinje Fiber CM	PCNA
PIEZO2.11	2.13031e-43	-0.263319	0.069	0.141	5.07013e-41	Purkinje Fiber CM	PIEZO2
PECAM1.6	2.87144e-42	-0.293037	0.256	0.337	6.83403e-40	Purkinje Fiber CM	PECAM1
ALDH1A2.14	8.70887e-41	-0.343583	0.178	0.256	2.07271e-38	Purkinje Fiber CM	ALDH1A2
ARL6IP1.8	1.45068e-39	-0.331556	0.451	0.503	3.45262e-37	Purkinje Fiber CM	ARL6IP1
TRPM3.8	7.44753e-36	-0.268885	0.119	0.188	1.77251e-33	Purkinje Fiber CM	TRPM3
RGS5.11	3.56236e-35	-0.386442	0.352	0.414	8.47843e-33	Purkinje Fiber CM	RGS5
COL9A2.11	4.02995e-33	-0.500406	0.08	0.14	9.59128e-31	Purkinje Fiber CM	COL9A2
COTL1.11	5.13316e-33	-0.313826	0.248	0.314	1.22169e-30	Purkinje Fiber CM	COTL1
NELL2.7	1.18972e-31	-0.268841	0.054	0.11	2.83154e-29	Purkinje Fiber CM	NELL2
PENK.12	1.25205e-31	-0.744547	0.081	0.14	2.97987e-29	Purkinje Fiber CM	PENK
FBLN2.13	5.08714e-31	-0.990649	0.317	0.358	1.21074e-28	Purkinje Fiber CM	FBLN2
PTTG1.8	7.64358e-31	-0.252583	0.43	0.479	1.81917e-28	Purkinje Fiber CM	PTTG1
SLC1A3.10	6.73047e-30	-0.285022	0.438	0.48	1.60185e-27	Purkinje Fiber CM	SLC1A3
CRABP2.10	8.51283e-30	-0.425719	0.303	0.358	2.02605e-27	Purkinje Fiber CM	CRABP2
COL26A1.9	1.15998e-28	-0.289053	0.078	0.135	2.76074e-26	Purkinje Fiber CM	COL26A1
SPON2.12	9.83163e-26	-0.310383	0.15	0.206	2.33993e-23	Purkinje Fiber CM	SPON2
FOXC1.8	5.10512e-25	-0.301331	0.141	0.196	1.21502e-22	Purkinje Fiber CM	FOXC1
OSR1.12	1.10949e-18	-0.374127	0.206	0.251	2.64059e-16	Purkinje Fiber CM	OSR1
KLF2.12	2.92977e-18	-0.543609	0.357	0.379	6.97286e-16	Purkinje Fiber CM	KLF2
INHBA.11	3.94704e-17	-0.439875	0.406	0.438	9.39395e-15	Purkinje Fiber CM	INHBA
PDLIM3.9	1.9685e-16	-0.382672	0.345	0.376	4.68503e-14	Purkinje Fiber CM	PDLIM3
EGR1.9	4.41973e-15	-0.309402	0.17	0.215	1.0519e-12	Purkinje Fiber CM	EGR1
SULF1.10	4.90641e-15	-0.277038	0.275	0.311	1.16773e-12	Purkinje Fiber CM	SULF1
NSG1.11	2.80424e-12	-0.285254	0.123	0.156	6.67408e-10	Purkinje Fiber CM	NSG1
TCF21.13	1.25558e-09	-0.702425	0.552	0.55	2.98827e-07	Purkinje Fiber CM	TCF21
CGNL1.9	7.08321e-07	-0.298556	0.864	0.818	0.00016858	Purkinje Fiber CM	CGNL1
POSTN.12	9.36198e-06	-1.32345	0.769	0.676	0.00222815	Purkinje Fiber CM	POSTN
COL14A1.10	0.00169262	-0.282662	0.314	0.311	0.402844	Purkinje Fiber CM	COL14A1
IRX3.14	0	1.46719	0.994	0.618	0	Trabecular vCM-LV II	IRX3
SCN5A.13	0	1.00227	0.939	0.61	0	Trabecular vCM-LV II	SCN5A
IRX4.14	0	0.677814	0.906	0.635	0	Trabecular vCM-LV II	IRX4
TECRL.12	0	0.564124	0.863	0.624	0	Trabecular vCM-LV II	TECRL
GJA5.12	0	0.559543	0.734	0.485	0	Trabecular vCM-LV II	GJA5
GJA1.13	0	0.516628	0.939	0.742	0	Trabecular vCM-LV II	GJA1
MYH7.13	0	0.513324	1	0.991	0	Trabecular vCM-LV II	MYH7
PPP1R12B.13	0	0.481852	0.954	0.796	0	Trabecular vCM-LV II	PPP1R12B
RRAD.13	0	0.478144	0.976	0.832	0	Trabecular vCM-LV II	RRAD
TBX5.11	0	0.474606	0.803	0.581	0	Trabecular vCM-LV II	TBX5
TTN.13	0	0.458098	0.998	0.914	0	Trabecular vCM-LV II	TTN
KCNH2.13	0	0.392165	0.929	0.747	0	Trabecular vCM-LV II	KCNH2
ADAMTS8.6	0	0.387513	0.592	0.395	0	Trabecular vCM-LV II	ADAMTS8
CACNA1C.10	0	0.338959	0.682	0.502	0	Trabecular vCM-LV II	CACNA1C
NKX2-5.12	0	0.336636	0.9	0.746	0	Trabecular vCM-LV II	NKX2-5
CXCL12.10	0	0.31823	0.736	0.466	0	Trabecular vCM-LV II	CXCL12
CASQ2.12	0	0.317687	0.968	0.866	0	Trabecular vCM-LV II	CASQ2
LBH.13	0	0.309334	0.996	0.945	0	Trabecular vCM-LV II	LBH
HCN4.10	0	0.297237	0.763	0.577	0	Trabecular vCM-LV II	HCN4
HAND1.9	0	0.292949	0.58	0.396	0	Trabecular vCM-LV II	HAND1
BRINP3.9	0	0.28063	0.448	0.215	0	Trabecular vCM-LV II	BRINP3
SLC1A3.11	0	0.277859	0.653	0.465	0	Trabecular vCM-LV II	SLC1A3
DES.10	0	0.26385	0.999	0.964	0	Trabecular vCM-LV II	DES
GAS7.9	0	-0.46684	0.108	0.343	0	Trabecular vCM-LV II	GAS7
OAF.15	0	-0.468276	0.16	0.33	0	Trabecular vCM-LV II	OAF
RBP1.10	0	-0.565016	0.165	0.437	0	Trabecular vCM-LV II	RBP1
MECOM.10	0	-0.610759	0.134	0.316	0	Trabecular vCM-LV II	MECOM
SOX9.12	0	-0.631283	0.634	0.75	0	Trabecular vCM-LV II	SOX9
MAF.13	0	-0.689246	0.125	0.29	0	Trabecular vCM-LV II	MAF
ECE1.15	0	-0.75513	0.488	0.643	0	Trabecular vCM-LV II	ECE1
KLF2.13	0	-0.774106	0.2	0.393	0	Trabecular vCM-LV II	KLF2
FBLN5.12	0	-0.793905	0.108	0.293	0	Trabecular vCM-LV II	FBLN5
DPYSL3.13	0	-0.803185	0.444	0.667	0	Trabecular vCM-LV II	DPYSL3
NR2F2.13	0	-0.809439	0.44	0.598	0	Trabecular vCM-LV II	NR2F2
FMOD.11	0	-0.863638	0.064	0.24	0	Trabecular vCM-LV II	FMOD
HEY2.10	0	-0.910037	0.275	0.607	0	Trabecular vCM-LV II	HEY2
NOTCH1.13	0	-1.12871	0.412	0.563	0	Trabecular vCM-LV II	NOTCH1
TCF21.14	0	-1.23833	0.424	0.56	0	Trabecular vCM-LV II	TCF21
PDGFRB.11	0	-1.27328	0.118	0.35	0	Trabecular vCM-LV II	PDGFRB
DCN.13	0	-1.30744	0.359	0.594	0	Trabecular vCM-LV II	DCN
IGFBP4.12	0	-1.34558	0.451	0.713	0	Trabecular vCM-LV II	IGFBP4
FBLN2.14	0	-1.39812	0.149	0.373	0	Trabecular vCM-LV II	FBLN2
CD34.14	0	-1.45548	0.234	0.519	0	Trabecular vCM-LV II	CD34
COL15A1.11	0	-1.56973	0.228	0.501	0	Trabecular vCM-LV II	COL15A1
POSTN.13	0	-1.74368	0.606	0.684	0	Trabecular vCM-LV II	POSTN
FN1.13	0	-1.84645	0.716	0.856	0	Trabecular vCM-LV II	FN1
NRP2.10	3.97765e-307	-0.495579	0.159	0.325	9.46681e-305	Trabecular vCM-LV II	NRP2
PPM1K.4	3.82504e-284	0.288555	0.744	0.62	9.10358e-282	Trabecular vCM-LV II	PPM1K
TBX18.12	7.72431e-270	-0.429216	0.126	0.274	1.83839e-267	Trabecular vCM-LV II	TBX18
SPON2.13	5.48419e-259	-0.428112	0.079	0.214	1.30524e-256	Trabecular vCM-LV II	SPON2
COLEC11.10	4.33106e-258	-0.46828	0.108	0.248	1.03079e-255	Trabecular vCM-LV II	COLEC11
PLK2.10	5.7038e-254	-0.539883	0.439	0.562	1.3575e-251	Trabecular vCM-LV II	PLK2
MKI67.12	1.85488e-251	-0.791409	0.492	0.595	4.41461e-249	Trabecular vCM-LV II	MKI67
COL2A1.7	1.6752e-249	-0.371335	0.219	0.373	3.98696e-247	Trabecular vCM-LV II	COL2A1
TNNT1.5	1.93261e-249	0.25671	0.873	0.786	4.59961e-247	Trabecular vCM-LV II	TNNT1
PDGFRA.13	7.73833e-241	-0.492992	0.17	0.311	1.84172e-238	Trabecular vCM-LV II	PDGFRA
NOS3.14	1.3883e-240	-0.396637	0.058	0.181	3.30415e-238	Trabecular vCM-LV II	NOS3
HHIP.14	5.81074e-239	-0.480738	0.062	0.185	1.38296e-236	Trabecular vCM-LV II	HHIP
ALDH1A2.15	3.83787e-225	-0.419768	0.13	0.264	9.13414e-223	Trabecular vCM-LV II	ALDH1A2
RABGAP1L.5	7.96476e-217	-0.303175	0.356	0.498	1.89561e-214	Trabecular vCM-LV II	RABGAP1L
PIEZO2.12	8.11022e-215	-0.306418	0.038	0.146	1.93023e-212	Trabecular vCM-LV II	PIEZO2
FNDC1.13	5.39774e-214	-0.6033	0.036	0.142	1.28466e-211	Trabecular vCM-LV II	FNDC1
TPBG.8	5.49215e-211	-0.381205	0.188	0.325	1.30713e-208	Trabecular vCM-LV II	TPBG
SCN7A.13	1.54522e-206	-0.519371	0.122	0.245	3.67763e-204	Trabecular vCM-LV II	SCN7A
ADGRL1.13	1.81273e-204	-0.405747	0.304	0.437	4.31429e-202	Trabecular vCM-LV II	ADGRL1
ARL6IP1.9	6.8958e-199	-0.404586	0.389	0.51	1.6412e-196	Trabecular vCM-LV II	ARL6IP1
DLK1.14	3.65078e-187	-0.528059	0.085	0.197	8.68886e-185	Trabecular vCM-LV II	DLK1
LUM.8	3.75652e-186	-0.279288	0.088	0.202	8.94051e-184	Trabecular vCM-LV II	LUM
MYBL2.12	1.64697e-183	-0.416165	0.395	0.514	3.91978e-181	Trabecular vCM-LV II	MYBL2
PDLIM3.10	1.41409e-172	-0.523516	0.267	0.383	3.36554e-170	Trabecular vCM-LV II	PDLIM3
COTL1.12	2.62118e-169	-0.362249	0.202	0.321	6.23842e-167	Trabecular vCM-LV II	COTL1
COL9A2.12	3.48242e-167	-0.543691	0.052	0.145	8.28817e-165	Trabecular vCM-LV II	COL9A2
PENK.13	2.01516e-162	-0.796716	0.053	0.145	4.79607e-160	Trabecular vCM-LV II	PENK
KPNA2.10	9.9166e-162	-0.51952	0.615	0.678	2.36015e-159	Trabecular vCM-LV II	KPNA2
KIF20A.13	3.24013e-161	-0.492242	0.302	0.409	7.71152e-159	Trabecular vCM-LV II	KIF20A
PLK1.11	3.14342e-158	-0.482313	0.293	0.402	7.48133e-156	Trabecular vCM-LV II	PLK1
SEMA6D.4	3.67389e-155	-0.261006	0.274	0.4	8.74385e-153	Trabecular vCM-LV II	SEMA6D
CRABP2.11	3.29446e-153	-0.476488	0.255	0.365	7.84082e-151	Trabecular vCM-LV II	CRABP2
PECAM1.7	7.09229e-151	-0.304626	0.227	0.343	1.68796e-148	Trabecular vCM-LV II	PECAM1
BMP2.7	2.79066e-147	-0.284982	0.081	0.175	6.64176e-145	Trabecular vCM-LV II	BMP2
TRPM3.9	4.38367e-146	-0.290455	0.096	0.193	1.04331e-143	Trabecular vCM-LV II	TRPM3
FOXC1.9	5.75238e-143	-0.353942	0.106	0.202	1.36907e-140	Trabecular vCM-LV II	FOXC1
NELL2.8	1.54097e-127	-0.292257	0.04	0.114	3.66752e-125	Trabecular vCM-LV II	NELL2
UHRF1.10	2.84032e-124	-0.359809	0.418	0.514	6.75997e-122	Trabecular vCM-LV II	UHRF1
COL26A1.10	1.19354e-122	-0.32505	0.06	0.139	2.84061e-120	Trabecular vCM-LV II	COL26A1
FLRT2.13	3.59887e-122	-0.391078	0.315	0.415	8.5653e-120	Trabecular vCM-LV II	FLRT2
SULF1.11	1.51155e-120	-0.338578	0.216	0.318	3.5975e-118	Trabecular vCM-LV II	SULF1
TOP2A.10	2.3988e-114	-0.420399	0.498	0.567	5.70915e-112	Trabecular vCM-LV II	TOP2A
DHRS3.12	5.45716e-113	-0.303022	0.649	0.672	1.2988e-110	Trabecular vCM-LV II	DHRS3
PRRX1.5	2.091e-112	-0.274323	0.206	0.305	4.97659e-110	Trabecular vCM-LV II	PRRX1
PCNA.8	4.1984e-101	-0.288591	0.429	0.512	9.9922e-99	Trabecular vCM-LV II	PCNA
RGS5.12	2.60633e-87	-0.364156	0.337	0.419	6.20307e-85	Trabecular vCM-LV II	RGS5
NSG1.12	1.74964e-83	-0.324095	0.093	0.159	4.16414e-81	Trabecular vCM-LV II	NSG1
MCAM.13	4.90588e-78	-0.472392	0.85	0.839	1.1676e-75	Trabecular vCM-LV II	MCAM
EGR1.10	3.63302e-71	-0.409154	0.15	0.219	8.64659e-69	Trabecular vCM-LV II	EGR1
COL14A1.11	1.21314e-66	-0.373014	0.252	0.316	2.88727e-64	Trabecular vCM-LV II	COL14A1
IRX1.11	1.08258e-47	-0.256065	0.197	0.259	2.57655e-45	Trabecular vCM-LV II	IRX1
MPZ.13	5.22073e-47	-0.27756	0.545	0.591	1.24253e-44	Trabecular vCM-LV II	MPZ
TNC.8	4.36262e-34	-0.250776	0.223	0.273	1.0383e-31	Trabecular vCM-LV II	TNC
IGFBP5.13	4.86242e-17	-0.404859	0.89	0.827	1.15725e-14	Trabecular vCM-LV II	IGFBP5
INHBA.12	6.93392e-11	-0.381747	0.422	0.438	1.65027e-08	Trabecular vCM-LV II	INHBA
APOE.11	1.56932e-09	-0.428255	0.649	0.653	3.73499e-07	Trabecular vCM-LV II	APOE
JAG1.13	7.70449e-08	-0.268388	0.287	0.298	1.83367e-05	Trabecular vCM-LV II	JAG1
PPP1R12B.14	0	0.986177	0.997	0.801	0	Trabecular vCM-RV	PPP1R12B
SCN5A.14	0	0.915634	0.991	0.622	0	Trabecular vCM-RV	SCN5A
NAV1.13	0	0.783835	0.985	0.68	0	Trabecular vCM-RV	NAV1
GJA1.14	0	0.727033	0.991	0.749	0	Trabecular vCM-RV	GJA1
LBH.14	0	0.681355	1	0.947	0	Trabecular vCM-RV	LBH
DES.11	0	0.660406	1	0.966	0	Trabecular vCM-RV	DES
TTN.14	0	0.598309	1	0.918	0	Trabecular vCM-RV	TTN
CASQ2.13	0	0.586228	0.998	0.869	0	Trabecular vCM-RV	CASQ2
GJA5.13	0	0.575819	0.862	0.491	0	Trabecular vCM-RV	GJA5
RYR2.12	0	0.532285	0.985	0.777	0	Trabecular vCM-RV	RYR2
PLN.8	0	0.516022	0.981	0.763	0	Trabecular vCM-RV	PLN
XPO4.3	0	0.486718	0.822	0.45	0	Trabecular vCM-RV	XPO4
KCNH2.14	0	0.447813	0.982	0.753	0	Trabecular vCM-RV	KCNH2
PCDH7.11	0	0.431882	0.979	0.747	0	Trabecular vCM-RV	PCDH7
FZD1.10	0	0.391451	0.99	0.821	0	Trabecular vCM-RV	FZD1
IRX3.15	0	0.384721	0.932	0.635	0	Trabecular vCM-RV	IRX3
CKMT2.11	0	0.383708	0.969	0.733	0	Trabecular vCM-RV	CKMT2
PRRX1.6	0	0.355291	0.656	0.286	0	Trabecular vCM-RV	PRRX1
TENM2	0	0.271132	0.374	0.119	0	Trabecular vCM-RV	TENM2
RASL11B.4	0	0.269411	0.779	0.469	0	Trabecular vCM-RV	RASL11B
SBSPON.2	0	0.250187	0.569	0.268	0	Trabecular vCM-RV	SBSPON
PRSS35.5	0	-0.797696	0.721	0.781	0	Trabecular vCM-RV	PRSS35
FN1.14	3.48177e-305	-1.80275	0.863	0.845	8.2866e-303	Trabecular vCM-RV	FN1
NKX2-5.13	3.07361e-301	0.345304	0.97	0.75	7.31519e-299	Trabecular vCM-RV	NKX2-5
RAMP1.5	6.88066e-300	0.255427	0.625	0.342	1.6376e-297	Trabecular vCM-RV	RAMP1
IGFBP5.14	5.79442e-292	-1.12859	0.844	0.832	1.37907e-289	Trabecular vCM-RV	IGFBP5
RRAD.14	1.06883e-272	0.372524	0.994	0.837	2.54381e-270	Trabecular vCM-RV	RRAD
CACNA1C.11	2.76201e-266	0.290816	0.798	0.506	6.57359e-264	Trabecular vCM-RV	CACNA1C
PPM1K.5	1.33363e-258	0.30893	0.878	0.62	3.17405e-256	Trabecular vCM-RV	PPM1K
CD34.15	3.11815e-257	-1.39056	0.35	0.503	7.42121e-255	Trabecular vCM-RV	CD34
DPYSL3.14	1.75828e-233	-0.837788	0.586	0.653	4.1847e-231	Trabecular vCM-RV	DPYSL3
PAM.6	4.52085e-213	0.279681	0.962	0.791	1.07596e-210	Trabecular vCM-RV	PAM
PDGFRB.12	5.25807e-196	-1.26557	0.164	0.339	1.25142e-193	Trabecular vCM-RV	PDGFRB
COL15A1.12	1.09713e-176	-1.4613	0.37	0.485	2.61116e-174	Trabecular vCM-RV	COL15A1
FBLN2.15	8.60818e-157	-1.34588	0.224	0.361	2.04875e-154	Trabecular vCM-RV	FBLN2
NR2F2.14	5.19498e-149	-0.833334	0.547	0.588	1.23641e-146	Trabecular vCM-RV	NR2F2
NOTCH1.14	2.13932e-138	-1.15892	0.523	0.553	5.09159e-136	Trabecular vCM-RV	NOTCH1
FMOD.12	3.03517e-135	-0.841406	0.094	0.232	7.22371e-133	Trabecular vCM-RV	FMOD
DCN.14	2.10383e-130	-1.18197	0.536	0.578	5.00711e-128	Trabecular vCM-RV	DCN
MKI67.13	1.57071e-117	-0.893973	0.566	0.588	3.73829e-115	Trabecular vCM-RV	MKI67
COL14A1.12	3.48661e-116	-0.555279	0.193	0.315	8.29813e-114	Trabecular vCM-RV	COL14A1
PDGFRA.14	1.07316e-91	-0.524907	0.202	0.304	2.55411e-89	Trabecular vCM-RV	PDGFRA
MECOM.11	1.51093e-91	-0.579599	0.204	0.306	3.59601e-89	Trabecular vCM-RV	MECOM
MCM7.7	6.07882e-86	-0.3442	0.864	0.821	1.44676e-83	Trabecular vCM-RV	MCM7
MAZ.8	1.27343e-83	-0.266542	0.969	0.919	3.03077e-81	Trabecular vCM-RV	MAZ
COL2A1.8	4.03627e-82	-0.400094	0.279	0.364	9.60633e-80	Trabecular vCM-RV	COL2A1
TOP2A.11	6.32478e-82	-0.560062	0.56	0.562	1.5053e-79	Trabecular vCM-RV	TOP2A
HHIP.15	9.81369e-80	-0.47397	0.083	0.18	2.33566e-77	Trabecular vCM-RV	HHIP
FBLN5.13	1.08934e-76	-0.735192	0.194	0.283	2.59263e-74	Trabecular vCM-RV	FBLN5
RBP1.11	3.12615e-74	-0.415991	0.358	0.419	7.44023e-72	Trabecular vCM-RV	RBP1
MAF.14	7.03183e-74	-0.683813	0.191	0.281	1.67358e-71	Trabecular vCM-RV	MAF
HAND1.10	1.05989e-73	-0.321711	0.348	0.411	2.52254e-71	Trabecular vCM-RV	HAND1
SPON2.14	3.33557e-70	-0.414052	0.118	0.207	7.93866e-68	Trabecular vCM-RV	SPON2
COL9A2.13	1.78851e-69	-0.542934	0.057	0.141	4.25665e-67	Trabecular vCM-RV	COL9A2
ADGRL1.14	5.24831e-68	-0.447405	0.379	0.429	1.2491e-65	Trabecular vCM-RV	ADGRL1
PIEZO2.13	1.57206e-67	-0.299855	0.059	0.141	3.7415e-65	Trabecular vCM-RV	PIEZO2
KLF2.14	4.57017e-65	-0.701872	0.325	0.381	1.0877e-62	Trabecular vCM-RV	KLF2
FNDC1.14	2.56771e-58	-0.580175	0.062	0.137	6.11115e-56	Trabecular vCM-RV	FNDC1
MYBL2.13	9.88189e-58	-0.479366	0.488	0.506	2.35189e-55	Trabecular vCM-RV	MYBL2
TCF21.15	9.44501e-54	-1.1617	0.569	0.549	2.24791e-51	Trabecular vCM-RV	TCF21
ADGRL2.4	4.00876e-52	-0.293602	0.388	0.43	9.54084e-50	Trabecular vCM-RV	ADGRL2
ALDH1A2.16	4.41856e-52	-0.407621	0.184	0.256	1.05162e-49	Trabecular vCM-RV	ALDH1A2
PENK.14	9.09268e-52	-0.78391	0.07	0.141	2.16406e-49	Trabecular vCM-RV	PENK
CD36.3	5.35086e-49	-0.278577	0.202	0.276	1.2735e-46	Trabecular vCM-RV	CD36
TBX18.13	3.37265e-45	-0.390995	0.205	0.265	8.02692e-43	Trabecular vCM-RV	TBX18
OAF.16	2.26083e-43	-0.411084	0.273	0.319	5.38078e-41	Trabecular vCM-RV	OAF
COTL1.13	6.84765e-41	-0.370373	0.264	0.314	1.62974e-38	Trabecular vCM-RV	COTL1
OSR1.13	1.66252e-39	-0.454068	0.192	0.252	3.9568e-37	Trabecular vCM-RV	OSR1
SLC1A3.12	1.05908e-37	-0.348592	0.478	0.479	2.52061e-35	Trabecular vCM-RV	SLC1A3
NOS3.15	9.35351e-37	-0.349201	0.117	0.174	2.22614e-34	Trabecular vCM-RV	NOS3
UHRF1.11	3.54196e-36	-0.409344	0.51	0.507	8.42987e-34	Trabecular vCM-RV	UHRF1
SCN7A.14	9.30672e-36	-0.497525	0.186	0.238	2.215e-33	Trabecular vCM-RV	SCN7A
DLK1.15	1.40454e-33	-0.511046	0.136	0.191	3.34281e-31	Trabecular vCM-RV	DLK1
NELL2.9	7.21089e-33	-0.283016	0.06	0.11	1.71619e-30	Trabecular vCM-RV	NELL2
TPBG.9	6.0374e-31	-0.363331	0.283	0.317	1.4369e-28	Trabecular vCM-RV	TPBG
POSTN.14	7.01914e-31	-1.57482	0.806	0.674	1.67056e-28	Trabecular vCM-RV	POSTN
COLEC11.11	1.5358e-30	-0.417993	0.196	0.24	3.6552e-28	Trabecular vCM-RV	COLEC11
COL26A1.11	6.13841e-30	-0.318289	0.085	0.135	1.46094e-27	Trabecular vCM-RV	COL26A1
HEY2.11	5.88076e-29	-0.367216	0.625	0.581	1.39962e-26	Trabecular vCM-RV	HEY2
SULF1.12	3.06373e-28	-0.353695	0.274	0.312	7.29167e-26	Trabecular vCM-RV	SULF1
PDLIM3.11	5.1888e-26	-0.273279	0.521	0.37	1.23493e-23	Trabecular vCM-RV	PDLIM3
CXCL12.11	7.47069e-26	-0.623766	0.526	0.484	1.77802e-23	Trabecular vCM-RV	CXCL12
TRPM3.10	6.03206e-24	-0.270354	0.144	0.188	1.43563e-21	Trabecular vCM-RV	TRPM3
RGS5.13	2.84956e-22	-0.405718	0.416	0.413	6.78196e-20	Trabecular vCM-RV	RGS5
TBX3.12	3.79691e-21	-0.424262	0.264	0.289	9.03665e-19	Trabecular vCM-RV	TBX3
PLK1.12	4.31495e-21	-0.45795	0.397	0.394	1.02696e-18	Trabecular vCM-RV	PLK1
ARL6IP1.10	2.59133e-20	-0.359052	0.544	0.5	6.16737e-18	Trabecular vCM-RV	ARL6IP1
MSC.9	6.03711e-20	-0.276083	0.169	0.205	1.43683e-17	Trabecular vCM-RV	MSC
PLK2.11	1.0931e-19	-0.434852	0.624	0.55	2.60159e-17	Trabecular vCM-RV	PLK2
EGR1.11	1.62418e-19	-0.446654	0.18	0.215	3.86556e-17	Trabecular vCM-RV	EGR1
SOX9.13	3.46856e-19	-0.430001	0.83	0.739	8.25518e-17	Trabecular vCM-RV	SOX9
FOXC1.10	1.21093e-18	-0.332195	0.164	0.196	2.882e-16	Trabecular vCM-RV	FOXC1
INHBA.13	7.62973e-18	-0.546603	0.46	0.436	1.81588e-15	Trabecular vCM-RV	INHBA
KIF20A.14	1.0454e-16	-0.42467	0.409	0.401	2.48805e-14	Trabecular vCM-RV	KIF20A
JAG1.14	1.81184e-16	-0.41129	0.288	0.298	4.31217e-14	Trabecular vCM-RV	JAG1
VCAN.11	1.09187e-11	-0.504766	0.741	0.64	2.59865e-09	Trabecular vCM-RV	VCAN
RRM2.8	3.39712e-10	-0.291227	0.496	0.443	8.08515e-08	Trabecular vCM-RV	RRM2
KPNA2.11	1.06632e-08	-0.389694	0.776	0.669	2.53785e-06	Trabecular vCM-RV	KPNA2
TNC.9	3.91062e-07	-0.314278	0.271	0.269	9.30727e-05	Trabecular vCM-RV	TNC
NSG1.13	1.16968e-05	-0.305174	0.145	0.155	0.00278385	Trabecular vCM-RV	NSG1
MCAM.14	2.2889e-05	-0.390574	0.94	0.836	0.00544758	Trabecular vCM-RV	MCAM
APOE.12	0	2.13564	0.943	0.642	0	Trabecular vFibro	APOE
TCF21.16	0	2.00622	0.967	0.534	0	Trabecular vFibro	TCF21
FN1.15	0	1.58252	0.995	0.84	0	Trabecular vFibro	FN1
PDGFRB.13	0	1.32978	0.801	0.315	0	Trabecular vFibro	PDGFRB
FBLN2.16	0	1.17976	0.856	0.338	0	Trabecular vFibro	FBLN2
PDLIM3.12	0	1.13972	0.766	0.36	0	Trabecular vFibro	PDLIM3
CXCL12.12	0	1.12988	0.826	0.473	0	Trabecular vFibro	CXCL12
EGR1.12	0	1.12774	0.46	0.204	0	Trabecular vFibro	EGR1
PRSS35.6	0	1.10129	0.915	0.773	0	Trabecular vFibro	PRSS35
MSC.10	0	1.09692	0.568	0.19	0	Trabecular vFibro	MSC
DCN.15	0	1.04181	0.883	0.565	0	Trabecular vFibro	DCN
SCN7A.15	0	1.04004	0.64	0.221	0	Trabecular vFibro	SCN7A
SPON2.15	0	0.965762	0.618	0.189	0	Trabecular vFibro	SPON2
COLEC11.12	0	0.964696	0.634	0.223	0	Trabecular vFibro	COLEC11
MCAM.15	0	0.873599	0.898	0.837	0	Trabecular vFibro	MCAM
CGNL1.10	0	0.840725	0.921	0.816	0	Trabecular vFibro	CGNL1
NR2F2.15	0	0.82645	0.822	0.578	0	Trabecular vFibro	NR2F2
ALDH1A2.17	0	0.812846	0.592	0.241	0	Trabecular vFibro	ALDH1A2
NOTCH1.15	0	0.800807	0.89	0.539	0	Trabecular vFibro	NOTCH1
TNC.10	0	0.769638	0.447	0.262	0	Trabecular vFibro	TNC
COL14A1.13	0	0.608172	0.597	0.3	0	Trabecular vFibro	COL14A1
SULF1.13	0	0.605448	0.542	0.302	0	Trabecular vFibro	SULF1
COL15A1.13	0	0.584085	0.769	0.47	0	Trabecular vFibro	COL15A1
SOX9.14	0	0.577105	0.87	0.737	0	Trabecular vFibro	SOX9
PDGFRA.15	0	0.564073	0.571	0.291	0	Trabecular vFibro	PDGFRA
JAG1.15	0	0.511802	0.503	0.29	0	Trabecular vFibro	JAG1
FBLN5.14	0	0.509457	0.6	0.268	0	Trabecular vFibro	FBLN5
LUM.9	0	0.491485	0.386	0.186	0	Trabecular vFibro	LUM
PIEZO2.14	0	0.488937	0.34	0.131	0	Trabecular vFibro	PIEZO2
VCAN.12	0	0.406183	0.795	0.638	0	Trabecular vFibro	VCAN
MECOM.12	0	0.338586	0.525	0.294	0	Trabecular vFibro	MECOM
CD34.16	0	0.32081	0.776	0.488	0	Trabecular vFibro	CD34
DES.12	0	-0.524321	0.953	0.967	0	Trabecular vFibro	DES
SLC1A3.13	0	-0.549414	0.211	0.489	0	Trabecular vFibro	SLC1A3
TECRL.13	0	-0.565261	0.395	0.651	0	Trabecular vFibro	TECRL
PCDH7.12	0	-0.570158	0.534	0.763	0	Trabecular vFibro	PCDH7
LBH.15	0	-0.604985	0.91	0.95	0	Trabecular vFibro	LBH
KCNH2.15	0	-0.639397	0.55	0.768	0	Trabecular vFibro	KCNH2
CKMT2.12	0	-0.650152	0.535	0.749	0	Trabecular vFibro	CKMT2
MYH7.14	0	-0.687348	0.998	0.991	0	Trabecular vFibro	MYH7
HEY2.12	0	-0.721645	0.334	0.592	0	Trabecular vFibro	HEY2
IRX4.15	0	-0.724862	0.393	0.664	0	Trabecular vFibro	IRX4
FZD1.11	0	-0.748195	0.641	0.834	0	Trabecular vFibro	FZD1
NAV1.14	0	-0.773842	0.446	0.7	0	Trabecular vFibro	NAV1
RRAD.15	0	-0.775453	0.725	0.847	0	Trabecular vFibro	RRAD
MYH6.11	0	-0.779996	0.722	0.881	0	Trabecular vFibro	MYH6
DHRS3.13	0	-0.823202	0.365	0.682	0	Trabecular vFibro	DHRS3
RYR2.13	0	-0.851135	0.551	0.793	0	Trabecular vFibro	RYR2
HAND2.11	0	-0.889479	0.774	0.916	0	Trabecular vFibro	HAND2
TTN.15	0	-1.36187	0.846	0.923	0	Trabecular vFibro	TTN
NKX2-5.14	8.63525e-302	-0.500988	0.581	0.764	2.05519e-299	Trabecular vFibro	NKX2-5
CDO1.3	4.43289e-264	0.330424	0.279	0.124	1.05503e-261	Trabecular vFibro	CDO1
PPP1R12B.15	3.12477e-263	-0.528248	0.703	0.812	7.43695e-261	Trabecular vFibro	PPP1R12B
ADGRL1.15	4.86585e-260	0.434858	0.606	0.42	1.15807e-257	Trabecular vFibro	ADGRL1
CACNA1C.12	1.95578e-256	-0.435903	0.28	0.524	4.65475e-254	Trabecular vFibro	CACNA1C
CASQ2.14	3.94263e-255	-0.45728	0.807	0.876	9.38345e-253	Trabecular vFibro	CASQ2
DPYSL3.15	1.53524e-243	0.370635	0.775	0.646	3.65386e-241	Trabecular vFibro	DPYSL3
HCN4.11	1.86259e-238	-0.471476	0.367	0.599	4.43295e-236	Trabecular vFibro	HCN4
TBX5.12	2.14633e-230	-0.411627	0.374	0.606	5.10827e-228	Trabecular vFibro	TBX5
DKK3.7	5.76589e-230	0.313504	0.914	0.88	1.37228e-227	Trabecular vFibro	DKK3
PROX1.6	5.4907e-225	-0.330571	0.189	0.416	1.30679e-222	Trabecular vFibro	PROX1
LMOD3.9	1.02973e-223	-0.385857	0.395	0.615	2.45076e-221	Trabecular vFibro	LMOD3
FILIP1L.3	1.57282e-219	0.384477	0.423	0.257	3.74332e-217	Trabecular vFibro	FILIP1L
HHIP.16	1.45974e-212	0.305749	0.334	0.17	3.47418e-210	Trabecular vFibro	HHIP
GJA1.15	1.51549e-195	-0.62104	0.685	0.759	3.60688e-193	Trabecular vFibro	GJA1
FGF12.9	7.29008e-188	-0.322728	0.336	0.543	1.73504e-185	Trabecular vFibro	FGF12
OAF.17	1.19566e-175	0.312026	0.475	0.312	2.84567e-173	Trabecular vFibro	OAF
PAM.7	3.66863e-174	-0.338722	0.653	0.802	8.73135e-172	Trabecular vFibro	PAM
COTL1.14	6.74345e-170	0.335275	0.459	0.307	1.60494e-167	Trabecular vFibro	COTL1
SCN5A.15	3.13304e-169	-0.539796	0.495	0.639	7.45664e-167	Trabecular vFibro	SCN5A
CD36.4	3.15338e-156	-0.291922	0.111	0.28	7.50504e-154	Trabecular vFibro	CD36
FAM213A.4	2.19226e-150	-0.279944	0.457	0.646	5.21758e-148	Trabecular vFibro	FAM213A
HAND1.11	1.09951e-145	-0.262183	0.232	0.416	2.61683e-143	Trabecular vFibro	HAND1
ECE1.16	1.55012e-141	0.251208	0.706	0.629	3.68929e-139	Trabecular vFibro	ECE1
TNNT1.6	4.71903e-141	-0.311319	0.643	0.798	1.12313e-138	Trabecular vFibro	TNNT1
PLN.9	8.44115e-135	-0.346827	0.666	0.775	2.00899e-132	Trabecular vFibro	PLN
CNN1.10	1.79964e-115	-0.323986	0.607	0.746	4.28315e-113	Trabecular vFibro	CNN1
OSR1.14	6.71572e-113	-0.425794	0.12	0.255	1.59834e-110	Trabecular vFibro	OSR1
SFRP1.8	3.90047e-100	-0.287786	0.489	0.647	9.28311e-98	Trabecular vFibro	SFRP1
FOXS1.1	1.10399e-95	0.363447	0.422	0.332	2.62751e-93	Trabecular vFibro	FOXS1
IGFBP5.15	1.27104e-87	-0.524342	0.726	0.836	3.02509e-85	Trabecular vFibro	IGFBP5
HEY1.1	1.09257e-79	0.252427	0.314	0.222	2.60032e-77	Trabecular vFibro	HEY1
KIF20A.15	1.46883e-49	-0.313013	0.304	0.405	3.49581e-47	Trabecular vFibro	KIF20A
TOP2A.12	3.87368e-45	-0.262257	0.461	0.565	9.21937e-43	Trabecular vFibro	TOP2A
UHRF1.12	7.4205e-35	0.317658	0.534	0.506	1.76608e-32	Trabecular vFibro	UHRF1
PENK.15	2.06925e-19	-0.541103	0.099	0.14	4.92481e-17	Trabecular vFibro	PENK
KPNA2.12	1.60805e-16	-0.253049	0.606	0.676	3.82716e-14	Trabecular vFibro	KPNA2
AGT.4	2.26536e-10	0.284595	0.475	0.499	5.39155e-08	Trabecular vFibro	AGT
COL15A1.14	0	2.71123	0.989	0.454	0	BEC	COL15A1
CD34.17	0	2.47949	0.994	0.472	0	BEC	CD34
NOTCH1.16	0	1.67198	0.969	0.53	0	BEC	NOTCH1
KLF2.15	0	1.41981	0.742	0.36	0	BEC	KLF2
IGFBP4.13	0	1.3924	0.982	0.679	0	BEC	IGFBP4
MCAM.16	0	1.27961	0.968	0.833	0	BEC	MCAM
ARHGAP18.2	0	1.23264	0.673	0.155	0	BEC	ARHGAP18
CAV1.5	0	1.19475	0.799	0.42	0	BEC	CAV1
NRP2.11	0	1.12076	0.747	0.29	0	BEC	NRP2
PLK2.12	0	1.11356	0.866	0.536	0	BEC	PLK2
PECAM1.8	0	1.0758	0.77	0.312	0	BEC	PECAM1
PGF.3	0	1.07288	0.58	0.256	0	BEC	PGF
CD36.5	0	1.05724	0.61	0.256	0	BEC	CD36
CLDN5.2	0	1.0237	0.575	0.127	0	BEC	CLDN5
CA4	0	0.947048	0.463	0.047	0	BEC	CA4
NOS3.16	0	0.912242	0.666	0.146	0	BEC	NOS3
RBP1.12	0	0.907549	0.741	0.4	0	BEC	RBP1
ARHGAP29.4	0	0.818186	0.653	0.279	0	BEC	ARHGAP29
INMT.1	0	0.787026	0.529	0.314	0	BEC	INMT
MECOM.13	0	0.645558	0.569	0.288	0	BEC	MECOM
DPYSL3.16	0	0.641169	0.861	0.64	0	BEC	DPYSL3
COTL1.15	0	0.584856	0.581	0.298	0	BEC	COTL1
HEY1.2	0	0.511399	0.39	0.217	0	BEC	HEY1
MEF2C.3	0	0.442806	0.431	0.19	0	BEC	MEF2C
ECE1.17	0	0.410393	0.844	0.621	0	BEC	ECE1
NR2F2.16	0	0.393127	0.773	0.577	0	BEC	NR2F2
OAF.18	0	0.388786	0.543	0.306	0	BEC	OAF
WT1.3	0	0.330365	0.354	0.135	0	BEC	WT1
CD9.6	0	0.293515	0.326	0.143	0	BEC	CD9
KLF4.2	0	0.261481	0.205	0.077	0	BEC	KLF4
PPM1K.6	0	-0.489918	0.407	0.641	0	BEC	PPM1K
FZD1.12	0	-0.51425	0.762	0.83	0	BEC	FZD1
SLC1A3.14	0	-0.527162	0.251	0.491	0	BEC	SLC1A3
PPP1R12B.16	0	-0.52875	0.75	0.811	0	BEC	PPP1R12B
BAMBI.6	0	-0.556507	0.384	0.614	0	BEC	BAMBI
PCDH7.13	0	-0.565187	0.591	0.763	0	BEC	PCDH7
CACNA1C.13	0	-0.566052	0.257	0.529	0	BEC	CACNA1C
RYR2.14	0	-0.592744	0.698	0.789	0	BEC	RYR2
KCNH2.16	0	-0.593564	0.635	0.767	0	BEC	KCNH2
TECRL.14	0	-0.603598	0.433	0.652	0	BEC	TECRL
HAND2.12	0	-0.612458	0.867	0.913	0	BEC	HAND2
IRX4.16	0	-0.632094	0.479	0.663	0	BEC	IRX4
HCN4.12	0	-0.657518	0.353	0.603	0	BEC	HCN4
TBX5.13	0	-0.697623	0.291	0.613	0	BEC	TBX5
CGNL1.11	0	-0.70548	0.705	0.826	0	BEC	CGNL1
SCN5A.16	0	-0.790139	0.457	0.644	0	BEC	SCN5A
IRX3.16	0	-0.79427	0.478	0.654	0	BEC	IRX3
DKK3.8	0	-0.819928	0.724	0.889	0	BEC	DKK3
MYH6.12	0	-0.825995	0.8	0.879	0	BEC	MYH6
TTN.16	0	-1.0202	0.937	0.92	0	BEC	TTN
VCAN.13	0	-1.04798	0.322	0.66	0	BEC	VCAN
FBLN2.17	0	-1.31185	0.157	0.367	0	BEC	FBLN2
POSTN.15	0	-1.88272	0.472	0.689	0	BEC	POSTN
RRAD.16	4.94986e-300	-0.579048	0.844	0.842	1.17807e-297	BEC	RRAD
CASQ2.15	2.91523e-298	-0.429861	0.851	0.875	6.93825e-296	BEC	CASQ2
PDLIM3.13	6.68378e-284	-0.613365	0.184	0.385	1.59074e-281	BEC	PDLIM3
PRSS35.7	1.3174e-276	-0.526657	0.66	0.785	3.13542e-274	BEC	PRSS35
ADGRL2.5	5.26306e-261	0.394655	0.571	0.422	1.25261e-258	BEC	ADGRL2
NKX2-5.15	9.16313e-243	-0.397188	0.683	0.761	2.18082e-240	BEC	NKX2-5
MAZ.9	2.18678e-234	0.286174	0.952	0.919	5.20453e-232	BEC	MAZ
GJA5.14	3.30236e-213	-0.494557	0.345	0.512	7.85961e-211	BEC	GJA5
TNNT1.7	4.31691e-212	-0.376572	0.675	0.799	1.02742e-209	BEC	TNNT1
RASL11B.5	2.90566e-210	-0.352362	0.307	0.488	6.91548e-208	BEC	RASL11B
IGFBP5.16	1.99032e-208	0.657547	0.865	0.83	4.73696e-206	BEC	IGFBP5
TNFRSF12A.6	3.44722e-205	-0.34065	0.212	0.385	8.20438e-203	BEC	TNFRSF12A
PROX1.7	2.76122e-201	-0.290256	0.24	0.416	6.5717e-199	BEC	PROX1
INHBA.14	3.70745e-189	-0.608587	0.279	0.445	8.82373e-187	BEC	INHBA
MCM7.8	7.98865e-188	0.302936	0.87	0.82	1.9013e-185	BEC	MCM7
TCF21.17	2.3181e-179	-1.09012	0.416	0.557	5.51707e-177	BEC	TCF21
BRINP3.10	6.9908e-178	-0.30896	0.096	0.239	1.66381e-175	BEC	BRINP3
IRX2.11	1.71863e-174	-0.411346	0.195	0.348	4.09033e-172	BEC	IRX2
CRABP2.12	1.51178e-169	-0.50673	0.216	0.364	3.59805e-167	BEC	CRABP2
ADM.4	6.11982e-164	0.452697	0.356	0.236	1.45652e-161	BEC	ADM
OSR1.15	4.67183e-163	-0.493556	0.121	0.257	1.11189e-160	BEC	OSR1
PCNA.9	2.2696e-154	0.334537	0.615	0.5	5.40165e-152	BEC	PCNA
ARL6IP1.11	4.29166e-151	0.328018	0.608	0.496	1.02142e-148	BEC	ARL6IP1
IRX1.12	1.91734e-143	-0.417222	0.131	0.261	4.56327e-141	BEC	IRX1
PRRX1.7	5.01978e-140	-0.351636	0.173	0.304	1.19471e-137	BEC	PRRX1
APOE.13	5.13901e-129	-0.656912	0.548	0.658	1.22308e-126	BEC	APOE
NSG1.14	3.49153e-127	-0.36607	0.057	0.16	8.30985e-125	BEC	NSG1
COL14A1.14	6.22491e-127	-0.43498	0.194	0.317	1.48153e-124	BEC	COL14A1
UHRF1.13	4.57423e-122	0.351192	0.595	0.502	1.08867e-119	BEC	UHRF1
SFRP1.9	3.87481e-120	-0.308073	0.524	0.647	9.22206e-118	BEC	SFRP1
CNN1.11	1.24139e-118	-0.3047	0.663	0.745	2.95451e-116	BEC	CNN1
TRPM3.11	1.74084e-118	-0.290409	0.085	0.191	4.14319e-116	BEC	TRPM3
PDGFRA.16	7.90069e-115	-0.424486	0.192	0.307	1.88037e-112	BEC	PDGFRA
FMOD.13	7.56033e-110	-0.714108	0.131	0.232	1.79936e-107	BEC	FMOD
SMOC1.5	1.81387e-95	-0.27008	0.037	0.114	4.31702e-93	BEC	SMOC1
MYBL2.14	5.14037e-88	0.283694	0.59	0.501	1.22341e-85	BEC	MYBL2
PENK.16	1.87246e-86	-0.754906	0.063	0.142	4.45644e-84	BEC	PENK
SCN7A.16	6.12759e-69	-0.423595	0.159	0.24	1.45837e-66	BEC	SCN7A
HHIP.17	4.62554e-67	-0.384413	0.106	0.18	1.10088e-64	BEC	HHIP
NAV1.15	5.93752e-65	-0.305649	0.683	0.691	1.41313e-62	BEC	NAV1
SPON2.16	1.30312e-59	-0.314462	0.136	0.208	3.10144e-57	BEC	SPON2
COL26A1.12	1.93336e-54	-0.290331	0.075	0.136	4.6014e-52	BEC	COL26A1
NELL2.10	2.13222e-52	-0.254691	0.056	0.111	5.07467e-50	BEC	NELL2
COL9A2.14	1.09975e-47	-0.470407	0.085	0.141	2.6174e-45	BEC	COL9A2
SULF1.14	2.0764e-47	-0.267057	0.239	0.314	4.94184e-45	BEC	SULF1
FBLN5.15	3.09745e-45	-0.527992	0.217	0.283	7.37194e-43	BEC	FBLN5
PDGFRB.14	1.5235e-42	-0.258266	0.424	0.328	3.62593e-40	BEC	PDGFRB
FN1.16	4.0545e-39	-0.58064	0.904	0.842	9.6497e-37	BEC	FN1
COLEC11.13	6.49807e-31	-0.291754	0.19	0.241	1.54654e-28	BEC	COLEC11
FNDC1.15	1.54357e-30	-0.488124	0.093	0.136	3.6737e-28	BEC	FNDC1
DCN.16	2.83952e-19	-0.701605	0.553	0.578	6.75805e-17	BEC	DCN
COL26A1.13	0	2.56547	0.768	0.118	0	VEC	COL26A1
POSTN.16	0	2.29128	0.994	0.671	0	VEC	POSTN
IGFBP5.17	0	2.06203	0.914	0.83	0	VEC	IGFBP5
FN1.17	0	2.00633	0.983	0.842	0	VEC	FN1
ECE1.18	0	1.9856	0.952	0.624	0	VEC	ECE1
COLEC11.14	0	1.85682	0.813	0.224	0	VEC	COLEC11
CGNL1.12	0	1.77835	0.979	0.816	0	VEC	CGNL1
IGFBP4.14	0	1.48067	0.966	0.688	0	VEC	IGFBP4
[truncated: 776 more rows]
