# Supplementary material for: Spatially organized cellular communities form the developing human heart
Source: Nature. 2024 Mar 13;627(8005):854–64. doi: 10.1038/s41586-024-07171-z (PMC10972757; doi:10.1038/s41586-024-07171-z)
Supplement: Supplementary file 4 — Supplementary Tables 1–22 [file 41586_2024_7171_MOESM4_ESM.zip › 2022-11-18398C-s4/2022-11-18398C-Supplementary Table 17 - Differentially expressed genes between 15 PCW MERFISH ventricular cell subpopulations.xlsx]

## Sheet: 15 PCW Vent. Markers
	p_val	avg_log2FC	pct.1	pct.2	p_val_adj	cluster	gene
KIF20A	1.16946e-204	0.933132	0.965	0.359	2.78332e-202	vCM-LV-Trabecular I	KIF20A
PLK1	4.25604e-194	0.963527	0.971	0.412	1.01294e-191	vCM-LV-Trabecular I	PLK1
KPNA2	1.8307e-166	0.869409	0.985	0.618	4.35706e-164	vCM-LV-Trabecular I	KPNA2
TOP2A	1.39141e-154	0.781258	0.953	0.466	3.31156e-152	vCM-LV-Trabecular I	TOP2A
MKI67	2.25862e-150	0.849091	0.98	0.553	5.37551e-148	vCM-LV-Trabecular I	MKI67
PTTG1	2.99676e-146	0.742987	0.927	0.433	7.13228e-144	vCM-LV-Trabecular I	PTTG1
ARL6IP1	1.86398e-120	0.693063	0.889	0.427	4.43627e-118	vCM-LV-Trabecular I	ARL6IP1
IRX3	3.36474e-118	0.639844	0.98	0.705	8.00808e-116	vCM-LV-Trabecular I	IRX3
MAZ	2.38325e-68	0.264842	0.994	0.946	5.67214e-66	vCM-LV-Trabecular I	MAZ
HCN4	3.42948e-67	0.489325	0.912	0.536	8.16216e-65	vCM-LV-Trabecular I	HCN4
NKX2-5	9.3358e-64	0.432956	0.977	0.691	2.22192e-61	vCM-LV-Trabecular I	NKX2-5
IRX4	1.15971e-60	0.44274	0.942	0.594	2.76011e-58	vCM-LV-Trabecular I	IRX4
HAND1	6.76568e-57	0.449824	0.778	0.429	1.61023e-54	vCM-LV-Trabecular I	HAND1
CD34	2.29308e-49	-0.696758	0.249	0.617	5.45752e-47	vCM-LV-Trabecular I	CD34
DPYSL3	1.6094e-48	-0.580167	0.485	0.738	3.83036e-46	vCM-LV-Trabecular I	DPYSL3
FN1	2.51088e-35	-0.523419	0.816	0.892	5.97591e-33	vCM-LV-Trabecular I	FN1
PDGFRB	6.70431e-35	-0.602091	0.099	0.421	1.59563e-32	vCM-LV-Trabecular I	PDGFRB
TECRL	4.78925e-34	0.362645	0.927	0.623	1.13984e-31	vCM-LV-Trabecular I	TECRL
SCN5A	6.76423e-34	0.354238	0.912	0.603	1.60989e-31	vCM-LV-Trabecular I	SCN5A
TBX5	2.12314e-33	0.314697	0.83	0.565	5.05308e-31	vCM-LV-Trabecular I	TBX5
FBLN2	1.32073e-32	-0.655687	0.181	0.471	3.14334e-30	vCM-LV-Trabecular I	FBLN2
BTG1	3.85704e-31	0.287957	0.69	0.417	9.17977e-29	vCM-LV-Trabecular I	BTG1
IRX2	9.46671e-31	0.404084	0.591	0.344	2.25308e-28	vCM-LV-Trabecular I	IRX2
DCN	1.15309e-30	-0.587934	0.468	0.675	2.74435e-28	vCM-LV-Trabecular I	DCN
KCNH2	2.37175e-30	0.302764	0.95	0.701	5.64476e-28	vCM-LV-Trabecular I	KCNH2
PPP1R12B	3.09112e-30	0.304045	0.915	0.696	7.35686e-28	vCM-LV-Trabecular I	PPP1R12B
IGFBP4	2.23138e-29	-0.494286	0.62	0.735	5.31068e-27	vCM-LV-Trabecular I	IGFBP4
RRM2	1.64977e-28	0.299585	0.728	0.457	3.92645e-26	vCM-LV-Trabecular I	RRM2
SOX9	4.09096e-27	-0.483985	0.31	0.546	9.73648e-25	vCM-LV-Trabecular I	SOX9
COL15A1	5.89918e-26	-0.594733	0.269	0.503	1.40401e-23	vCM-LV-Trabecular I	COL15A1
HEY2	6.95841e-26	-0.389535	0.225	0.489	1.6561e-23	vCM-LV-Trabecular I	HEY2
GJA1	1.02212e-24	0.318097	0.889	0.648	2.43266e-22	vCM-LV-Trabecular I	GJA1
FMOD	6.93799e-24	-0.485353	0.117	0.364	1.65124e-21	vCM-LV-Trabecular I	FMOD
CXCL12	2.20651e-22	0.257761	0.819	0.533	5.2515e-20	vCM-LV-Trabecular I	CXCL12
TTN	3.67452e-22	0.296867	0.988	0.8	8.74536e-20	vCM-LV-Trabecular I	TTN
MYH6	9.75091e-22	0.265005	0.988	0.803	2.32072e-19	vCM-LV-Trabecular I	MYH6
NR2F2	7.54544e-21	-0.364666	0.532	0.669	1.79581e-18	vCM-LV-Trabecular I	NR2F2
ADGRL1	2.31885e-20	-0.328817	0.301	0.502	5.51885e-18	vCM-LV-Trabecular I	ADGRL1
MYH7	5.61821e-19	0.262529	1	0.934	1.33713e-16	vCM-LV-Trabecular I	MYH7
CRABP2	1.83545e-18	-0.354985	0.339	0.531	4.36837e-16	vCM-LV-Trabecular I	CRABP2
OAF	2.94239e-18	-0.323362	0.263	0.463	7.00288e-16	vCM-LV-Trabecular I	OAF
PCDH7	1.00842e-16	-0.25313	0.561	0.645	2.40005e-14	vCM-LV-Trabecular I	PCDH7
NOTCH1	1.73868e-16	-0.381818	0.62	0.661	4.13806e-14	vCM-LV-Trabecular I	NOTCH1
ECE1	3.04492e-16	-0.307101	0.705	0.792	7.24691e-14	vCM-LV-Trabecular I	ECE1
KLF2	8.6452e-15	-0.35475	0.246	0.412	2.05756e-12	vCM-LV-Trabecular I	KLF2
PDGFRA	1.17829e-14	-0.283326	0.178	0.36	2.80433e-12	vCM-LV-Trabecular I	PDGFRA
FBLN5	4.00271e-14	-0.319163	0.102	0.273	9.52645e-12	vCM-LV-Trabecular I	FBLN5
POSTN	3.52654e-13	-0.523415	0.611	0.651	8.39317e-11	vCM-LV-Trabecular I	POSTN
NRP2	5.57697e-13	-0.295262	0.199	0.363	1.32732e-10	vCM-LV-Trabecular I	NRP2
MECOM	9.20428e-13	-0.285585	0.181	0.342	2.19062e-10	vCM-LV-Trabecular I	MECOM
RBP1	3.70465e-12	-0.263451	0.45	0.581	8.81708e-10	vCM-LV-Trabecular I	RBP1
TCF21	3.75033e-12	-0.359236	0.383	0.516	8.9258e-10	vCM-LV-Trabecular I	TCF21
EGR1	8.68316e-12	-0.313836	0.213	0.377	2.06659e-09	vCM-LV-Trabecular I	EGR1
PENK	1.93071e-11	-0.496743	0.158	0.304	4.59508e-09	vCM-LV-Trabecular I	PENK
NSG1	2.73713e-11	-0.335162	0.149	0.293	6.51437e-09	vCM-LV-Trabecular I	NSG1
COL14A1	5.79589e-10	-0.293683	0.289	0.409	1.37942e-07	vCM-LV-Trabecular I	COL14A1
COTL1	1.30219e-09	-0.251288	0.36	0.474	3.09922e-07	vCM-LV-Trabecular I	COTL1
DLK1	1.60796e-09	-0.25027	0.105	0.235	3.82694e-07	vCM-LV-Trabecular I	DLK1
RGS5	2.39641e-09	-0.293545	0.447	0.535	5.70345e-07	vCM-LV-Trabecular I	RGS5
COL9A2	3.51946e-09	-0.31239	0.135	0.257	8.37631e-07	vCM-LV-Trabecular I	COL9A2
INHBA	3.94132e-08	-0.264486	0.374	0.481	9.38035e-06	vCM-LV-Trabecular I	INHBA
MAF	6.15782e-08	-0.254062	0.196	0.312	1.46556e-05	vCM-LV-Trabecular I	MAF
IRX1	1.38148e-06	0.265571	0.368	0.277	0.000328791	vCM-LV-Trabecular I	IRX1
IRX1.1	0	1.29014	0.968	0.257	0	vCM-IVS-His	IRX1
IRX2.1	0	0.966598	0.922	0.329	0	vCM-IVS-His	IRX2
MYH6.1	0	0.837972	0.993	0.8	0	vCM-IVS-His	MYH6
HCN4.1	3.38057e-297	0.821888	0.939	0.529	8.04577e-295	vCM-IVS-His	HCN4
TBX3	1.17099e-277	0.744572	0.79	0.269	2.78695e-275	vCM-IVS-His	TBX3
BMP2	6.62821e-186	0.647178	0.58	0.19	1.57751e-183	vCM-IVS-His	BMP2
RCAN1	1.35623e-180	0.642731	0.68	0.285	3.22784e-178	vCM-IVS-His	RCAN1
PRSS35	2.01625e-180	0.571919	0.929	0.679	4.79867e-178	vCM-IVS-His	PRSS35
IGFBP5	7.32804e-148	0.498213	0.955	0.797	1.74407e-145	vCM-IVS-His	IGFBP5
NKX2-5.1	1.0555e-129	0.434499	0.939	0.688	2.51209e-127	vCM-IVS-His	NKX2-5
BRINP3	4.1321e-125	0.468991	0.654	0.296	9.8344e-123	vCM-IVS-His	BRINP3
HAND2	1.0895e-112	-0.472538	0.678	0.934	2.59301e-110	vCM-IVS-His	HAND2
MSX2	3.76497e-108	0.453963	0.526	0.223	8.96063e-106	vCM-IVS-His	MSX2
IGFBP4.1	3.31549e-100	-0.660863	0.432	0.743	7.89088e-98	vCM-IVS-His	IGFBP4
NOTCH1.1	2.4036e-86	-0.604588	0.351	0.67	5.72056e-84	vCM-IVS-His	NOTCH1
CD34.1	1.94178e-79	-0.615116	0.291	0.622	4.62143e-77	vCM-IVS-His	CD34
RRAD	1.79776e-75	0.354982	0.978	0.772	4.27866e-73	vCM-IVS-His	RRAD
FN1.1	2.89485e-72	-0.538472	0.793	0.894	6.88974e-70	vCM-IVS-His	FN1
LBH	7.18474e-70	-0.289641	0.868	0.923	1.70997e-67	vCM-IVS-His	LBH
PDGFRB.1	1.73232e-69	-0.598795	0.093	0.427	4.12293e-67	vCM-IVS-His	PDGFRB
GJA1.1	8.999e-68	-0.520363	0.407	0.659	2.14176e-65	vCM-IVS-His	GJA1
DHRS3	1.09825e-64	-0.415984	0.296	0.596	2.61384e-62	vCM-IVS-His	DHRS3
TECRL.1	1.99434e-60	0.354001	0.912	0.619	4.74654e-58	vCM-IVS-His	TECRL
NAV1	3.71344e-53	-0.38787	0.293	0.569	8.83799e-51	vCM-IVS-His	NAV1
RBP1.1	3.70952e-50	-0.377705	0.306	0.588	8.82865e-48	vCM-IVS-His	RBP1
GAS7	5.87042e-50	-0.316462	0.088	0.368	1.39716e-47	vCM-IVS-His	GAS7
FBLN2.1	3.92809e-49	-0.571748	0.226	0.475	9.34886e-47	vCM-IVS-His	FBLN2
CGNL1	1.37673e-46	-0.303465	0.801	0.898	3.27661e-44	vCM-IVS-His	CGNL1
IRX4.1	1.3342e-45	0.289965	0.801	0.593	3.1754e-43	vCM-IVS-His	IRX4
NSG1.1	1.82551e-45	-0.42709	0.052	0.298	4.34471e-43	vCM-IVS-His	NSG1
IRX3.1	5.81067e-45	0.295204	0.875	0.704	1.38294e-42	vCM-IVS-His	IRX3
ECE1.1	3.01238e-43	-0.361127	0.652	0.795	7.16946e-41	vCM-IVS-His	ECE1
KLF2.1	4.98124e-39	-0.388887	0.184	0.416	1.18554e-36	vCM-IVS-His	KLF2
TCF21.1	2.58078e-35	-0.409645	0.304	0.521	6.14225e-33	vCM-IVS-His	TCF21
NR2F2.1	9.64049e-35	-0.337245	0.493	0.672	2.29444e-32	vCM-IVS-His	NR2F2
PLK2	6.27845e-34	-0.290632	0.32	0.544	1.49427e-31	vCM-IVS-His	PLK2
MPZ	2.03625e-33	-0.26684	0.239	0.469	4.84629e-31	vCM-IVS-His	MPZ
FLRT2	2.4404e-33	-0.270734	0.17	0.392	5.80815e-31	vCM-IVS-His	FLRT2
OAF.1	2.49932e-32	-0.299856	0.251	0.467	5.94838e-30	vCM-IVS-His	OAF
DCN.1	2.61798e-32	-0.44162	0.523	0.676	6.23079e-30	vCM-IVS-His	DCN
FMOD.1	3.26462e-32	-0.398534	0.161	0.367	7.76981e-30	vCM-IVS-His	FMOD
MECOM.1	5.30987e-30	-0.30243	0.149	0.346	1.26375e-27	vCM-IVS-His	MECOM
FOXC1	2.86131e-29	-0.268865	0.075	0.258	6.80991e-27	vCM-IVS-His	FOXC1
NOS3	4.65817e-28	-0.255458	0.048	0.22	1.10864e-25	vCM-IVS-His	NOS3
COLEC11	4.59842e-27	-0.281685	0.136	0.324	1.09442e-24	vCM-IVS-His	COLEC11
COL15A1.1	3.74411e-26	-0.415113	0.335	0.504	8.91099e-24	vCM-IVS-His	COL15A1
COL14A1.1	5.10097e-23	-0.304808	0.249	0.412	1.21403e-20	vCM-IVS-His	COL14A1
FBLN5.1	8.51808e-23	-0.289372	0.114	0.275	2.0273e-20	vCM-IVS-His	FBLN5
SOX9.1	5.67225e-22	-0.31787	0.407	0.547	1.35e-19	vCM-IVS-His	SOX9
COL9A2.1	3.1841e-21	-0.314186	0.109	0.26	7.57815e-19	vCM-IVS-His	COL9A2
DPYSL3.1	5.05919e-21	-0.27754	0.664	0.736	1.20409e-18	vCM-IVS-His	DPYSL3
NRP2.1	9.5364e-21	-0.268769	0.212	0.365	2.26966e-18	vCM-IVS-His	NRP2
OSR1	4.02596e-18	-0.25249	0.165	0.312	9.58179e-16	vCM-IVS-His	OSR1
POSTN.1	8.86263e-14	-0.41465	0.629	0.651	2.10931e-11	vCM-IVS-His	POSTN
PENK.1	0.00993997	-0.29856	0.284	0.302	1	vCM-IVS-His	PENK
HEY2.1	0	0.634627	0.876	0.453	0	vCM-LV-Compact I	HEY2
TTN.1	0	0.448011	0.992	0.788	0	vCM-LV-Compact I	TTN
MYH7.1	0	0.330168	1	0.93	0	vCM-LV-Compact I	MYH7
FN1.2	0	-0.846789	0.676	0.908	0	vCM-LV-Compact I	FN1
TECRL.2	1.69425e-305	0.519472	0.931	0.603	4.03232e-303	vCM-LV-Compact I	TECRL
POSTN.2	6.21236e-296	-0.992687	0.269	0.68	1.47854e-293	vCM-LV-Compact I	POSTN
RRAD.1	4.55614e-276	0.42941	0.978	0.762	1.08436e-273	vCM-LV-Compact I	RRAD
IGFBP4.2	7.68951e-261	-0.705762	0.451	0.756	1.8301e-258	vCM-LV-Compact I	IGFBP4
GJA1.2	9.61885e-256	0.500553	0.928	0.629	2.28929e-253	vCM-LV-Compact I	GJA1
NAV1.1	5.90785e-255	0.456972	0.859	0.536	1.40607e-252	vCM-LV-Compact I	NAV1
IRX4.2	2.48823e-254	0.437139	0.913	0.574	5.92199e-252	vCM-LV-Compact I	IRX4
NOTCH1.2	8.27175e-235	-0.663565	0.351	0.685	1.96868e-232	vCM-LV-Compact I	NOTCH1
DHRS3.1	1.27949e-227	0.416017	0.85	0.565	3.04518e-225	vCM-LV-Compact I	DHRS3
LBH.1	4.54575e-221	0.272546	0.997	0.915	1.08189e-218	vCM-LV-Compact I	LBH
FBLN2.2	1.15022e-214	-0.775488	0.107	0.496	2.73752e-212	vCM-LV-Compact I	FBLN2
KCNH2.1	4.28872e-211	0.372426	0.95	0.685	1.02071e-208	vCM-LV-Compact I	KCNH2
CD34.2	7.07547e-193	-0.647379	0.321	0.635	1.68396e-190	vCM-LV-Compact I	CD34
HAND1.1	1.53128e-188	0.373992	0.721	0.411	3.64445e-186	vCM-LV-Compact I	HAND1
RYR2	1.27137e-169	0.353342	0.835	0.579	3.02585e-167	vCM-LV-Compact I	RYR2
RABGAP1L	1.79845e-166	0.328348	0.681	0.394	4.2803e-164	vCM-LV-Compact I	RABGAP1L
PCDH7.1	1.99508e-166	0.336573	0.901	0.623	4.74829e-164	vCM-LV-Compact I	PCDH7
CKMT2	3.06239e-166	0.346357	0.873	0.612	7.28849e-164	vCM-LV-Compact I	CKMT2
SCN5A.1	9.39029e-165	0.378567	0.872	0.587	2.23489e-162	vCM-LV-Compact I	SCN5A
CXCL12.1	2.58845e-161	-0.525344	0.256	0.56	6.16051e-159	vCM-LV-Compact I	CXCL12
SLC1A3	1.337e-157	0.335605	0.671	0.388	3.18205e-155	vCM-LV-Compact I	SLC1A3
FMOD.2	3.68149e-156	-0.566829	0.061	0.384	8.76195e-154	vCM-LV-Compact I	FMOD
CGNL1.1	4.21374e-156	-0.359417	0.823	0.901	1.00287e-153	vCM-LV-Compact I	CGNL1
ECE1.2	1.41445e-152	-0.436193	0.664	0.801	3.3664e-150	vCM-LV-Compact I	ECE1
PDGFRB.2	3.57209e-150	-0.586428	0.122	0.44	8.50157e-148	vCM-LV-Compact I	PDGFRB
FGF12	1.51908e-143	0.313101	0.685	0.407	3.61542e-141	vCM-LV-Compact I	FGF12
ADGRL1.1	1.99501e-124	-0.381869	0.244	0.52	4.74812e-122	vCM-LV-Compact I	ADGRL1
PPP1R12B.1	9.54175e-123	0.296542	0.911	0.683	2.27094e-120	vCM-LV-Compact I	PPP1R12B
COL14A1.2	3.35969e-122	-0.448643	0.154	0.427	7.99607e-120	vCM-LV-Compact I	COL14A1
HCN4.2	1.00005e-114	0.279187	0.791	0.522	2.38012e-112	vCM-LV-Compact I	HCN4
NR2F2.2	9.45707e-113	-0.405942	0.499	0.68	2.25078e-110	vCM-LV-Compact I	NR2F2
SOX9.2	2.14429e-104	-0.45533	0.34	0.559	5.10342e-102	vCM-LV-Compact I	SOX9
FZD1	1.55522e-103	0.255474	0.926	0.733	3.70143e-101	vCM-LV-Compact I	FZD1
COTL1.1	1.5902e-99	-0.380441	0.253	0.49	3.78469e-97	vCM-LV-Compact I	COTL1
CACNA1C	2.3952e-97	0.263941	0.654	0.421	5.70057e-95	vCM-LV-Compact I	CACNA1C
ADAMTS8	3.40993e-96	0.255743	0.63	0.404	8.11564e-94	vCM-LV-Compact I	ADAMTS8
LMOD3	2.61817e-92	0.254363	0.727	0.502	6.23125e-90	vCM-LV-Compact I	LMOD3
NRP2.2	3.99563e-92	-0.362854	0.144	0.378	9.50961e-90	vCM-LV-Compact I	NRP2
NKX2-5.2	3.54192e-91	0.263129	0.917	0.678	8.42976e-89	vCM-LV-Compact I	NKX2-5
PDLIM3	3.71154e-91	-0.355269	0.198	0.434	8.83346e-89	vCM-LV-Compact I	PDLIM3
COLEC11.1	3.25805e-88	-0.353081	0.11	0.335	7.75415e-86	vCM-LV-Compact I	COLEC11
KLF2.2	3.15938e-86	-0.396651	0.208	0.425	7.51933e-84	vCM-LV-Compact I	KLF2
PENK.2	1.54551e-85	-0.595339	0.102	0.318	3.67831e-83	vCM-LV-Compact I	PENK
MECOM.2	1.90084e-85	-0.343478	0.135	0.356	4.524e-83	vCM-LV-Compact I	MECOM
RGS5.1	1.89775e-83	-0.390517	0.349	0.548	4.51665e-81	vCM-LV-Compact I	RGS5
NSG1.2	3.5352e-83	-0.40944	0.095	0.306	8.41378e-81	vCM-LV-Compact I	NSG1
COL15A1.2	5.28896e-83	-0.504613	0.317	0.514	1.25877e-80	vCM-LV-Compact I	COL15A1
COL2A1	4.25783e-82	0.250041	0.609	0.397	1.01336e-79	vCM-LV-Compact I	COL2A1
DCN.2	3.35936e-81	-0.479682	0.562	0.68	7.99528e-79	vCM-LV-Compact I	DCN
MAF.1	1.01197e-77	-0.356869	0.117	0.326	2.4085e-75	vCM-LV-Compact I	MAF
JAG1	4.12159e-75	-0.286388	0.154	0.363	9.80939e-73	vCM-LV-Compact I	JAG1
COL9A2.2	1.81699e-74	-0.37842	0.074	0.269	4.32445e-72	vCM-LV-Compact I	COL9A2
FBLN5.2	4.77433e-70	-0.341546	0.095	0.284	1.13629e-67	vCM-LV-Compact I	FBLN5
FOXC1.1	6.54533e-70	-0.282414	0.079	0.266	1.55779e-67	vCM-LV-Compact I	FOXC1
DPYSL3.2	7.56074e-70	-0.33343	0.638	0.742	1.79946e-67	vCM-LV-Compact I	DPYSL3
NOS3.1	8.28925e-68	-0.270271	0.049	0.227	1.97284e-65	vCM-LV-Compact I	NOS3
OAF.2	1.65394e-62	-0.292018	0.297	0.473	3.93637e-60	vCM-LV-Compact I	OAF
APOE	5.80466e-57	-0.293976	0.663	0.74	1.38151e-54	vCM-LV-Compact I	APOE
CRABP2.1	6.42261e-57	-0.311993	0.399	0.539	1.52858e-54	vCM-LV-Compact I	CRABP2
TCF21.2	1.34242e-55	-0.384632	0.397	0.524	3.19496e-53	vCM-LV-Compact I	TCF21
OSR1.1	8.28093e-48	-0.292289	0.167	0.319	1.97086e-45	vCM-LV-Compact I	OSR1
VCAN	6.11241e-47	-0.270764	0.563	0.664	1.45475e-44	vCM-LV-Compact I	VCAN
INHBA.1	2.30712e-26	-0.250302	0.395	0.486	5.49094e-24	vCM-LV-Compact I	INHBA
MYH6.2	0	0.712543	0.998	0.794	0	vCM-RV-AV	MYH6
OSR1.2	0	0.599625	0.759	0.28	0	vCM-RV-AV	OSR1
XPO4	0	0.582787	0.869	0.457	0	vCM-RV-AV	XPO4
CNN1	0	0.523103	0.969	0.728	0	vCM-RV-AV	CNN1
CRABP2.2	5.43958e-303	0.619981	0.907	0.505	1.29462e-300	vCM-RV-AV	CRABP2
DES	3.21277e-186	0.278164	0.999	0.932	7.6464e-184	vCM-RV-AV	DES
IRX1.2	1.06183e-162	0.32048	0.636	0.257	2.52715e-160	vCM-RV-AV	IRX1
LBH.2	6.52119e-156	0.265066	0.998	0.916	1.55204e-153	vCM-RV-AV	LBH
NKX2-5.3	8.29338e-130	0.33793	0.94	0.681	1.97382e-127	vCM-RV-AV	NKX2-5
ANGPT1	7.65675e-126	0.250728	0.425	0.163	1.82231e-123	vCM-RV-AV	ANGPT1
GJA1.3	3.01341e-125	-0.53988	0.461	0.663	7.17191e-123	vCM-RV-AV	GJA1
BAMBI	5.87804e-116	0.305855	0.909	0.669	1.39897e-113	vCM-RV-AV	BAMBI
CD34.3	3.27962e-114	-0.575782	0.405	0.624	7.80549e-112	vCM-RV-AV	CD34
NOTCH1.3	4.36789e-114	-0.530394	0.486	0.671	1.03956e-111	vCM-RV-AV	NOTCH1
FZD1.1	3.31215e-108	0.295065	0.929	0.736	7.88291e-106	vCM-RV-AV	FZD1
PDGFRB.3	1.37832e-94	-0.548651	0.165	0.432	3.2804e-92	vCM-RV-AV	PDGFRB
SCN5A.2	6.38677e-89	-0.408186	0.439	0.618	1.52005e-86	vCM-RV-AV	SCN5A
FN1.3	8.79247e-86	-0.437976	0.884	0.891	2.09261e-83	vCM-RV-AV	FN1
PPM1K	6.01121e-74	0.267421	0.789	0.561	1.43067e-71	vCM-RV-AV	PPM1K
ADGRL1.2	1.62333e-69	-0.326381	0.297	0.511	3.86353e-67	vCM-RV-AV	ADGRL1
FBLN2.3	2.27852e-61	-0.501471	0.297	0.477	5.42287e-59	vCM-RV-AV	FBLN2
TECRL.3	2.34614e-58	0.263004	0.9	0.611	5.58381e-56	vCM-RV-AV	TECRL
TTN.2	1.74486e-56	0.281835	0.988	0.792	4.15276e-54	vCM-RV-AV	TTN
COL15A1.3	5.19905e-52	-0.482618	0.362	0.507	1.23737e-49	vCM-RV-AV	COL15A1
TCF21.3	1.7013e-48	-0.400413	0.381	0.522	4.04909e-46	vCM-RV-AV	TCF21
KLF2.3	3.20627e-46	-0.356977	0.267	0.418	7.63093e-44	vCM-RV-AV	KLF2
MAF.2	1.10275e-43	-0.323128	0.155	0.32	2.62454e-41	vCM-RV-AV	MAF
NOS3.2	3.25573e-43	-0.253616	0.067	0.223	7.74863e-41	vCM-RV-AV	NOS3
ALDH1A2	3.07043e-42	-0.2519	0.117	0.277	7.30763e-40	vCM-RV-AV	ALDH1A2
NR2F2.3	1.83174e-40	-0.281965	0.614	0.67	4.35954e-38	vCM-RV-AV	NR2F2
MECOM.3	2.38402e-39	-0.282534	0.196	0.349	5.67397e-37	vCM-RV-AV	MECOM
MYH7.2	7.46427e-37	0.268164	1	0.931	1.7765e-34	vCM-RV-AV	MYH7
COTL1.2	3.91142e-33	-0.27072	0.366	0.479	9.30918e-31	vCM-RV-AV	COTL1
COLEC11.2	4.03259e-33	-0.266737	0.189	0.326	9.59757e-31	vCM-RV-AV	COLEC11
NSG1.3	4.61644e-33	-0.33255	0.165	0.298	1.09871e-30	vCM-RV-AV	NSG1
IGFBP4.3	1.67925e-32	-0.291651	0.75	0.732	3.99662e-30	vCM-RV-AV	IGFBP4
FBLN5.3	2.83088e-31	-0.288138	0.149	0.277	6.7375e-29	vCM-RV-AV	FBLN5
INHBA.2	1.30677e-28	-0.277955	0.375	0.485	3.11012e-26	vCM-RV-AV	INHBA
FMOD.3	2.71186e-28	-0.345617	0.261	0.366	6.45423e-26	vCM-RV-AV	FMOD
COL14A1.3	5.74892e-26	-0.273575	0.313	0.413	1.36824e-23	vCM-RV-AV	COL14A1
EGR1.1	6.86622e-24	-0.276533	0.271	0.381	1.63416e-21	vCM-RV-AV	EGR1
DCN.3	1.40622e-18	-0.287567	0.664	0.672	3.3468e-16	vCM-RV-AV	DCN
COL9A2.3	4.59236e-17	-0.269869	0.176	0.26	1.09298e-14	vCM-RV-AV	COL9A2
COL15A1.4	0	1.15931	0.975	0.48	0	BEC	COL15A1
CD34.4	0	1.04584	0.992	0.596	0	BEC	CD34
PECAM1	0	0.819371	0.849	0.331	0	BEC	PECAM1
IGFBP4.4	0	0.791253	0.998	0.722	0	BEC	IGFBP4
ARHGAP18	0	0.768544	0.702	0.156	0	BEC	ARHGAP18
CA4	0	0.614836	0.477	0.06	0	BEC	CA4
CLDN5	5.01023e-308	0.554504	0.532	0.12	1.19243e-305	BEC	CLDN5
NRP2.3	4.86373e-287	0.771534	0.813	0.342	1.15757e-284	BEC	NRP2
NOTCH1.4	1.04166e-260	0.706348	0.968	0.648	2.47916e-258	BEC	NOTCH1
CAV1	2.15683e-255	0.657599	0.761	0.344	5.13325e-253	BEC	CAV1
NOS3.3	1.12711e-254	0.541691	0.67	0.196	2.68252e-252	BEC	NOS3
PLK2.1	3.34605e-193	0.566807	0.839	0.525	7.96361e-191	BEC	PLK2
KLF2.4	1.40612e-176	0.672902	0.762	0.395	3.34658e-174	BEC	KLF2
MCAM	1.43814e-157	0.452799	0.94	0.809	3.42277e-155	BEC	MCAM
RBP1.2	2.08181e-143	0.477671	0.843	0.568	4.95471e-141	BEC	RBP1
VCAN.1	3.51667e-143	-0.609271	0.237	0.674	8.36967e-141	BEC	VCAN
DKK3	2.97423e-134	-0.428827	0.714	0.916	7.07867e-132	BEC	DKK3
ARHGAP29	1.89883e-129	0.408123	0.539	0.233	4.51923e-127	BEC	ARHGAP29
POSTN.3	3.27755e-117	-0.847202	0.316	0.663	7.80056e-115	BEC	POSTN
CD36	5.8915e-111	0.367118	0.388	0.138	1.40218e-108	BEC	CD36
TECRL.4	4.32115e-96	-0.538602	0.365	0.638	1.02843e-93	BEC	TECRL
ECE1.3	3.06706e-92	0.304543	0.938	0.785	7.2996e-90	BEC	ECE1
PIEZO2	6.44891e-90	0.252857	0.363	0.125	1.53484e-87	BEC	PIEZO2
COTL1.3	7.80532e-89	0.409765	0.734	0.462	1.85767e-86	BEC	COTL1
TBX5.1	1.52796e-83	-0.414493	0.275	0.581	3.63654e-81	BEC	TBX5
PGF	2.09099e-82	0.426099	0.566	0.325	4.97656e-80	BEC	PGF
HAND2.1	2.73227e-79	-0.261051	0.841	0.929	6.5028e-77	BEC	HAND2
FBLN2.4	1.88477e-78	-0.63418	0.176	0.479	4.48575e-76	BEC	FBLN2
BAMBI.1	3.94822e-77	-0.428	0.421	0.693	9.39675e-75	BEC	BAMBI
PCDH7.2	1.08022e-70	-0.366803	0.409	0.653	2.57093e-68	BEC	PCDH7
CGNL1.2	1.2324e-63	-0.320427	0.792	0.9	2.9331e-61	BEC	CGNL1
PPM1K.1	5.16287e-56	-0.315038	0.328	0.584	1.22876e-53	BEC	PPM1K
CRABP2.3	1.68104e-55	-0.385666	0.288	0.538	4.00087e-53	BEC	CRABP2
INMT	7.8149e-54	0.386088	0.523	0.351	1.85995e-51	BEC	INMT
NR2F2.4	1.93333e-53	0.28962	0.824	0.66	4.60133e-51	BEC	NR2F2
PPP1R12B.2	1.35344e-52	-0.306904	0.56	0.705	3.2212e-50	BEC	PPP1R12B
ADM	1.71028e-49	0.353078	0.436	0.251	4.07047e-47	BEC	ADM
RASL11B	6.52261e-49	-0.307335	0.316	0.562	1.55238e-46	BEC	RASL11B
HEY1	3.32527e-46	0.305247	0.445	0.267	7.91413e-44	BEC	HEY1
SFRP1	3.4366e-46	-0.314273	0.386	0.588	8.17911e-44	BEC	SFRP1
FZD1.2	2.09403e-45	-0.258882	0.612	0.753	4.98379e-43	BEC	FZD1
MECOM.4	1.35876e-44	0.26519	0.547	0.332	3.23385e-42	BEC	MECOM
NSG1.4	2.09418e-44	-0.396214	0.088	0.299	4.98415e-42	BEC	NSG1
FMOD.4	3.788e-44	-0.435409	0.158	0.368	9.01545e-42	BEC	FMOD
SLC1A3.1	5.41024e-44	-0.270659	0.189	0.417	1.28764e-41	BEC	SLC1A3
CACNA1C.1	3.1016e-42	-0.262736	0.221	0.448	7.38181e-40	BEC	CACNA1C
HCN4.3	5.04093e-41	-0.299233	0.346	0.549	1.19974e-38	BEC	HCN4
PDLIM3.1	1.36622e-40	-0.317303	0.209	0.425	3.2516e-38	BEC	PDLIM3
PENK.3	2.64845e-39	-0.539952	0.111	0.309	6.30331e-37	BEC	PENK
INHBA.3	6.1001e-39	-0.340797	0.277	0.487	1.45182e-36	BEC	INHBA
IRX3.2	9.34237e-38	-0.299945	0.592	0.714	2.22348e-35	BEC	IRX3
SOX9.3	2.15273e-35	-0.357721	0.378	0.549	5.1235e-33	BEC	SOX9
COL14A1.4	5.25773e-34	-0.326378	0.23	0.414	1.25134e-31	BEC	COL14A1
OSR1.3	7.98241e-32	-0.299311	0.136	0.314	1.89981e-29	BEC	OSR1
SCN5A.3	4.68491e-28	-0.258639	0.517	0.611	1.11501e-25	BEC	SCN5A
COL9A2.4	7.73696e-22	-0.30213	0.127	0.26	1.8414e-19	BEC	COL9A2
TCF21.4	3.48135e-16	-0.263233	0.415	0.518	8.28562e-14	BEC	TCF21
PENK.4	0	1.74852	0.938	0.205	0	VIC	PENK
COL9A2.5	0	1.30713	0.876	0.16	0	VIC	COL9A2
FMOD.5	0	1.12472	0.868	0.283	0	VIC	FMOD
FBLN2.5	0	1.10329	0.948	0.393	0	VIC	FBLN2
INHBA.4	0	1.00857	0.867	0.42	0	VIC	INHBA
SOX9.4	0	0.913808	0.874	0.492	0	VIC	SOX9
NSG1.5	0	0.905967	0.697	0.228	0	VIC	NSG1
DPYSL3.3	0	0.884852	0.972	0.698	0	VIC	DPYSL3
NELL2	0	0.878656	0.586	0.097	0	VIC	NELL2
VCAN.2	0	0.841183	0.893	0.621	0	VIC	VCAN
POSTN.4	0	0.834715	0.955	0.603	0	VIC	POSTN
PDLIM3.2	0	0.820653	0.75	0.365	0	VIC	PDLIM3
RGS5.2	0	0.819834	0.791	0.494	0	VIC	RGS5
BAMBI.2	0	0.769177	0.877	0.653	0	VIC	BAMBI
MECOM.5	0	0.737977	0.692	0.286	0	VIC	MECOM
FBLN5.4	0	0.686448	0.607	0.219	0	VIC	FBLN5
RSPO3	0	0.66219	0.504	0.084	0	VIC	RSPO3
TPBG	0	0.615685	0.601	0.288	0	VIC	TPBG
COL14A1.5	0	0.604096	0.68	0.365	0	VIC	COL14A1
PDGFRA.1	0	0.554654	0.594	0.321	0	VIC	PDGFRA
RASL11B.1	0	0.551921	0.687	0.532	0	VIC	RASL11B
ASPN	0	0.55174	0.449	0.137	0	VIC	ASPN
MOXD1	0	0.541908	0.414	0.122	0	VIC	MOXD1
DCN.4	0	0.541298	0.856	0.644	0	VIC	DCN
CRABP2.4	0	0.535615	0.711	0.5	0	VIC	CRABP2
SFRP1.1	0	0.535027	0.708	0.561	0	VIC	SFRP1
PRRX1	0	0.508587	0.501	0.234	0	VIC	PRRX1
DKK3.1	0	0.492685	0.947	0.903	0	VIC	DKK3
NRXN1	0	0.450578	0.384	0.139	0	VIC	NRXN1
FN1.4	0	0.437766	0.975	0.878	0	VIC	FN1
FGF12.1	0	-0.395159	0.074	0.482	0	VIC	FGF12
HAND1.2	0	-0.43136	0.08	0.488	0	VIC	HAND1
LMOD3.1	0	-0.505264	0.093	0.583	0	VIC	LMOD3
GJA5	0	-0.523801	0.172	0.616	0	VIC	GJA5
PLN	0	-0.526824	0.105	0.581	0	VIC	PLN
HCN4.4	0	-0.552389	0.123	0.606	0	VIC	HCN4
NAV1.2	0	-0.575963	0.14	0.625	0	VIC	NAV1
DHRS3.2	0	-0.596441	0.143	0.654	0	VIC	DHRS3
PPP1R12B.3	0	-0.602472	0.284	0.763	0	VIC	PPP1R12B
CASQ2	0	-0.602683	0.207	0.721	0	VIC	CASQ2
RYR2.1	0	-0.616918	0.125	0.67	0	VIC	RYR2
LBH.3	0	-0.660624	0.66	0.961	0	VIC	LBH
CKMT2.1	0	-0.6732	0.145	0.705	0	VIC	CKMT2
PCDH7.3	0	-0.683637	0.131	0.722	0	VIC	PCDH7
IRX4.3	0	-0.724144	0.082	0.678	0	VIC	IRX4
DES.1	0	-0.759864	0.734	0.967	0	VIC	DES
IRX3.3	0	-0.76978	0.233	0.782	0	VIC	IRX3
NKX2-5.4	0	-0.771018	0.166	0.776	0	VIC	NKX2-5
SCN5A.4	0	-0.816555	0.087	0.687	0	VIC	SCN5A
KCNH2.2	0	-0.87486	0.135	0.792	0	VIC	KCNH2
MYH6.3	0	-0.885808	0.317	0.88	0	VIC	MYH6
TECRL.5	0	-0.8923	0.093	0.709	0	VIC	TECRL
RRAD.2	0	-0.923121	0.281	0.854	0	VIC	RRAD
GJA1.4	0	-0.9443	0.124	0.732	0	VIC	GJA1
TTN.3	0	-1.09311	0.297	0.88	0	VIC	TTN
MYH7.3	0	-1.1644	0.684	0.973	0	VIC	MYH7
SLITRK6	7.79174e-287	-0.343984	0.08	0.463	1.85443e-284	VIC	SLITRK6
TRPM3	4.89079e-275	0.463921	0.489	0.254	1.16401e-272	VIC	TRPM3
ETV1	5.67545e-259	0.453137	0.637	0.505	1.35076e-256	VIC	ETV1
PTPRC	1.30579e-255	-0.331062	0.102	0.466	3.10777e-253	VIC	PTPRC
RBP1.3	5.06168e-253	0.461754	0.681	0.563	1.20468e-250	VIC	RBP1
PDGFRB.4	1.7295e-248	0.413422	0.678	0.377	4.11621e-246	VIC	PDGFRB
CXCL12.2	9.25818e-235	-0.435571	0.224	0.585	2.20345e-232	VIC	CXCL12
ADAMTS8.1	1.35203e-230	-0.309913	0.116	0.467	3.21784e-228	VIC	ADAMTS8
NOTCH1.5	1.91791e-221	0.397279	0.792	0.64	4.56464e-219	VIC	NOTCH1
COL15A1.5	1.19324e-214	0.501029	0.687	0.47	2.83992e-212	VIC	COL15A1
ADGRL1.3	1.37574e-214	0.388407	0.636	0.478	3.27426e-212	VIC	ADGRL1
PRSS35.1	3.53759e-205	-0.370154	0.36	0.737	8.41945e-203	VIC	PRSS35
IRX2.2	1.50504e-193	-0.360584	0.096	0.386	3.58199e-191	VIC	IRX2
FAM213A	2.98793e-187	-0.307593	0.31	0.686	7.11128e-185	VIC	FAM213A
CDO1	3.80488e-183	0.370789	0.366	0.181	9.05562e-181	VIC	CDO1
TCF21.5	5.42069e-183	0.426727	0.668	0.491	1.29012e-180	VIC	TCF21
BMP2.1	4.95628e-172	0.358678	0.36	0.177	1.1796e-169	VIC	BMP2
FLRT2.1	1.42842e-166	0.388852	0.514	0.365	3.39964e-164	VIC	FLRT2
TNC	1.90036e-162	0.429759	0.455	0.291	4.52286e-160	VIC	TNC
FZD1.3	5.20224e-147	-0.2976	0.484	0.788	1.23813e-144	VIC	FZD1
CD34.5	1.72061e-144	0.303213	0.784	0.585	4.09506e-142	VIC	CD34
COLEC11.3	3.14546e-135	-0.29961	0.113	0.35	7.48619e-133	VIC	COLEC11
PAM	7.46251e-132	-0.274368	0.475	0.78	1.77608e-129	VIC	PAM
MMP11	7.37988e-131	0.379035	0.439	0.303	1.75641e-128	VIC	MMP11
ENTPD2	1.4426e-130	0.309652	0.289	0.139	3.43339e-128	VIC	ENTPD2
OSR1.4	1.74995e-122	-0.298917	0.115	0.337	4.16489e-120	VIC	OSR1
KPNA2.1	4.72443e-120	-0.264558	0.359	0.664	1.12442e-117	VIC	KPNA2
NOS3.4	2.28597e-117	-0.255113	0.051	0.239	5.4406e-115	VIC	NOS3
MPZ.1	6.4604e-112	0.312224	0.533	0.451	1.53758e-109	VIC	MPZ
TENM4	4.7715e-109	0.306511	0.325	0.19	1.13562e-106	VIC	TENM4
IRX1.3	7.24083e-106	-0.299473	0.109	0.304	1.72332e-103	VIC	IRX1
TBX3.1	7.74982e-103	0.295699	0.403	0.267	1.84446e-100	VIC	TBX3
OAF.3	7.44699e-102	0.317431	0.539	0.448	1.77238e-99	VIC	OAF
MCAM.1	1.11189e-93	-0.255565	0.574	0.851	2.64629e-91	VIC	MCAM
APOE.1	3.04917e-254	0.983543	0.992	0.728	7.25703e-252	Trabecular vFibro	APOE
PDGFRB.5	7.73912e-220	0.948749	0.94	0.404	1.84191e-217	Trabecular vFibro	PDGFRB
COLEC11.4	5.25226e-177	0.725279	0.814	0.307	1.25004e-174	Trabecular vFibro	COLEC11
MSC	3.62662e-170	0.672241	0.71	0.252	8.63136e-168	Trabecular vFibro	MSC
FN1.5	1.70606e-163	0.657647	0.994	0.888	4.06042e-161	Trabecular vFibro	FN1
NR2F2.5	3.09253e-152	0.647238	0.96	0.66	7.36022e-150	Trabecular vFibro	NR2F2
MCAM.2	1.24839e-139	0.528041	0.968	0.81	2.97117e-137	Trabecular vFibro	MCAM
CGNL1.3	2.09141e-114	0.444693	0.984	0.893	4.97755e-112	Trabecular vFibro	CGNL1
TNC.1	4.0797e-108	0.625127	0.676	0.304	9.70969e-106	Trabecular vFibro	TNC
NOTCH1.6	3.16454e-82	0.49628	0.924	0.654	7.53159e-80	Trabecular vFibro	NOTCH1
ECE1.4	5.21051e-81	0.428929	0.922	0.788	1.2401e-78	Trabecular vFibro	ECE1
TCF21.6	3.69341e-78	0.544056	0.842	0.507	8.79032e-76	Trabecular vFibro	TCF21
POSTN.5	1.1214e-71	0.576032	0.914	0.644	2.66893e-69	Trabecular vFibro	POSTN
FBLN2.6	2.78576e-69	0.483929	0.868	0.458	6.63011e-67	Trabecular vFibro	FBLN2
TTN.4	3.72742e-68	-0.494513	0.67	0.806	8.87126e-66	Trabecular vFibro	TTN
JAG1.1	8.65491e-68	0.416663	0.666	0.341	2.05987e-65	Trabecular vFibro	JAG1
SMOC1	3.17321e-65	0.344293	0.446	0.162	7.55225e-63	Trabecular vFibro	SMOC1
DCN.5	4.25931e-62	0.45321	0.924	0.666	1.01372e-59	Trabecular vFibro	DCN
COL14A1.6	8.20835e-61	0.413117	0.734	0.399	1.95359e-58	Trabecular vFibro	COL14A1
PIEZO2.1	5.58698e-60	0.316619	0.372	0.129	1.3297e-57	Trabecular vFibro	PIEZO2
TECRL.6	1.20833e-58	-0.545003	0.326	0.635	2.87584e-56	Trabecular vFibro	TECRL
HAND2.2	2.02543e-56	-0.30407	0.822	0.928	4.82052e-54	Trabecular vFibro	HAND2
IGFBP4.5	3.3116e-56	0.393603	0.948	0.728	7.8816e-54	Trabecular vFibro	IGFBP4
LBH.4	4.27331e-55	-0.278997	0.864	0.922	1.01705e-52	Trabecular vFibro	LBH
SULF1	5.14977e-55	0.387157	0.572	0.299	1.22564e-52	Trabecular vFibro	SULF1
COTL1.4	6.6632e-53	0.387344	0.744	0.466	1.58584e-50	Trabecular vFibro	COTL1
RRAD.3	1.31484e-51	-0.42304	0.622	0.782	3.12931e-49	Trabecular vFibro	RRAD
KCNH2.3	2.15662e-50	-0.40754	0.478	0.71	5.13276e-48	Trabecular vFibro	KCNH2
SCN7A	2.99709e-47	0.285169	0.458	0.201	7.13307e-45	Trabecular vFibro	SCN7A
FZD1.4	4.06102e-46	-0.366356	0.516	0.753	9.66522e-44	Trabecular vFibro	FZD1
CKMT2.2	2.26382e-43	-0.381266	0.38	0.637	5.3879e-41	Trabecular vFibro	CKMT2
DES.2	1.60954e-42	-0.28925	0.882	0.937	3.8307e-40	Trabecular vFibro	DES
SPON2	2.15426e-42	0.288439	0.426	0.194	5.12714e-40	Trabecular vFibro	SPON2
FOXC1.2	3.74072e-41	0.286938	0.502	0.247	8.90292e-39	Trabecular vFibro	FOXC1
RYR2.2	2.12505e-40	-0.365152	0.338	0.604	5.05761e-38	Trabecular vFibro	RYR2
HCN4.5	2.13377e-39	-0.386374	0.276	0.548	5.07838e-37	Trabecular vFibro	HCN4
CD34.6	2.35082e-39	0.345564	0.862	0.606	5.59495e-37	Trabecular vFibro	CD34
DHRS3.3	1.08857e-38	-0.371793	0.33	0.592	2.5908e-36	Trabecular vFibro	DHRS3
IRX4.4	2.90996e-38	-0.372043	0.35	0.605	6.92571e-36	Trabecular vFibro	IRX4
RGS5.3	3.20142e-38	0.3042	0.762	0.528	7.61938e-36	Trabecular vFibro	RGS5
GJA1.5	1.99788e-37	-0.441618	0.462	0.656	4.75497e-35	Trabecular vFibro	GJA1
FOXS1	4.73066e-37	0.315675	0.6	0.39	1.1259e-34	Trabecular vFibro	FOXS1
NKX2-5.5	2.6018e-36	-0.335235	0.51	0.7	6.19229e-34	Trabecular vFibro	NKX2-5
PPP1R12B.4	1.99715e-35	-0.334483	0.516	0.704	4.75322e-33	Trabecular vFibro	PPP1R12B
CXCL12.3	2.84929e-35	0.321616	0.764	0.532	6.7813e-33	Trabecular vFibro	CXCL12
EGR1.2	5.59459e-34	0.394917	0.596	0.369	1.33151e-31	Trabecular vFibro	EGR1
PDLIM3.3	6.95743e-31	0.276272	0.636	0.411	1.65587e-28	Trabecular vFibro	PDLIM3
NAV1.3	9.24276e-31	-0.342433	0.354	0.565	2.19978e-28	Trabecular vFibro	NAV1
NPR3	4.21388e-30	0.259014	0.41	0.212	1.0029e-27	Trabecular vFibro	NPR3
CASQ2.1	3.02197e-29	-0.303107	0.474	0.657	7.1923e-27	Trabecular vFibro	CASQ2
TBX5.2	4.85973e-29	-0.305267	0.348	0.574	1.15662e-26	Trabecular vFibro	TBX5
SCN5A.5	2.74485e-28	-0.339117	0.402	0.612	6.53274e-26	Trabecular vFibro	SCN5A
SLC1A3.2	5.77286e-26	-0.269882	0.192	0.414	1.37394e-23	Trabecular vFibro	SLC1A3
CPE	1.87709e-25	0.259136	0.492	0.303	4.46748e-23	Trabecular vFibro	CPE
MYH6.4	4.3785e-25	-0.291042	0.686	0.808	1.04208e-22	Trabecular vFibro	MYH6
COL15A1.6	1.00187e-24	0.280721	0.722	0.494	2.38444e-22	Trabecular vFibro	COL15A1
PLN.1	1.36302e-23	-0.281685	0.322	0.522	3.24399e-21	Trabecular vFibro	PLN
XPO4.1	1.5615e-23	-0.256678	0.262	0.485	3.71638e-21	Trabecular vFibro	XPO4
ETV1.1	1.9048e-22	-0.250312	0.312	0.527	4.53343e-20	Trabecular vFibro	ETV1
HAND1.3	3.97871e-22	-0.251613	0.234	0.439	9.46932e-20	Trabecular vFibro	HAND1
PRSS35.2	3.20674e-20	0.272478	0.762	0.685	7.63204e-18	Trabecular vFibro	PRSS35
AGT	1.62992e-19	0.27595	0.578	0.451	3.87922e-17	Trabecular vFibro	AGT
MYBL2	5.92951e-17	-0.2564	0.456	0.627	1.41122e-14	Trabecular vFibro	MYBL2
PENK.5	3.93199e-10	-0.418675	0.194	0.304	9.35813e-08	Trabecular vFibro	PENK
DCN.6	1.13833e-182	0.810717	0.991	0.664	2.70923e-180	Proliferating vFibro	DCN
TCF21.7	9.8977e-158	0.732387	0.94	0.504	2.35565e-155	Proliferating vFibro	TCF21
MKI67.1	2.90193e-148	0.681177	0.929	0.55	6.9066e-146	Proliferating vFibro	MKI67
SCN7A.1	3.54897e-142	0.504799	0.626	0.197	8.44656e-140	Proliferating vFibro	SCN7A
COL15A1.7	1.81966e-141	0.727012	0.942	0.488	4.33079e-139	Proliferating vFibro	COL15A1
HHIP	1.1244e-129	0.432993	0.579	0.169	2.67607e-127	Proliferating vFibro	HHIP
KIF20A.1	5.06342e-128	0.585474	0.789	0.358	1.20509e-125	Proliferating vFibro	KIF20A
PLK1.1	5.73898e-115	0.600623	0.788	0.411	1.36588e-112	Proliferating vFibro	PLK1
TOP2A.1	9.08847e-100	0.494489	0.82	0.465	2.16306e-97	Proliferating vFibro	TOP2A
LUM	2.94794e-89	0.368539	0.504	0.173	7.01609e-87	Proliferating vFibro	LUM
KPNA2.2	8.83299e-79	0.475822	0.844	0.618	2.10225e-76	Proliferating vFibro	KPNA2
APOE.2	2.19182e-64	0.447017	0.91	0.73	5.21654e-62	Proliferating vFibro	APOE
ALDH1A2.1	8.22454e-64	0.335629	0.585	0.26	1.95744e-61	Proliferating vFibro	ALDH1A2
PTTG1.1	3.23657e-61	0.370208	0.718	0.434	7.70303e-59	Proliferating vFibro	PTTG1
COLEC11.5	1.26305e-58	0.34288	0.645	0.311	3.00606e-56	Proliferating vFibro	COLEC11
ARL6IP1.1	1.45934e-58	0.421392	0.701	0.427	3.47322e-56	Proliferating vFibro	ARL6IP1
CD34.7	1.24253e-56	0.39516	0.921	0.604	2.95722e-54	Proliferating vFibro	CD34
PDGFRB.6	2.04648e-55	0.368631	0.789	0.407	4.87061e-53	Proliferating vFibro	PDGFRB
SPON2.1	2.21117e-55	0.250242	0.477	0.193	5.26258e-53	Proliferating vFibro	SPON2
MYBL2.1	5.95107e-52	0.369047	0.863	0.617	1.41635e-49	Proliferating vFibro	MYBL2
RRM2.1	8.53086e-52	0.367691	0.724	0.454	2.03034e-49	Proliferating vFibro	RRM2
DLK1.1	2.19935e-50	0.340633	0.494	0.227	5.23446e-48	Proliferating vFibro	DLK1
FBLN2.7	2.50984e-50	0.37064	0.838	0.458	5.97342e-48	Proliferating vFibro	FBLN2
SOX9.5	5.45812e-49	0.325814	0.852	0.535	1.29903e-46	Proliferating vFibro	SOX9
GAS7.1	1.09824e-48	0.311248	0.635	0.352	2.6138e-46	Proliferating vFibro	GAS7
SULF1.1	3.75256e-47	0.275947	0.577	0.298	8.9311e-45	Proliferating vFibro	SULF1
UHRF1	4.98739e-40	0.325263	0.836	0.626	1.187e-37	Proliferating vFibro	UHRF1
OAF.4	5.60974e-38	0.276068	0.726	0.454	1.33512e-35	Proliferating vFibro	OAF
TECRL.7	9.30517e-36	-0.398013	0.477	0.631	2.21463e-33	Proliferating vFibro	TECRL
CDT1	6.89588e-33	0.281221	0.716	0.504	1.64122e-30	Proliferating vFibro	CDT1
FN1.6	4.43394e-31	0.273288	0.992	0.888	1.05528e-28	Proliferating vFibro	FN1
EGR1.3	1.69226e-24	0.297849	0.579	0.369	4.02757e-22	Proliferating vFibro	EGR1
IGFBP5.1	1.27515e-20	-0.275215	0.752	0.803	3.03485e-18	Proliferating vFibro	IGFBP5
TBX5.3	1.53827e-20	-0.252488	0.432	0.573	3.66108e-18	Proliferating vFibro	TBX5
SFRP1.2	8.94102e-19	-0.25165	0.442	0.584	2.12796e-16	Proliferating vFibro	SFRP1
NSG1.6	9.02355e-19	-0.350413	0.137	0.294	2.14761e-16	Proliferating vFibro	NSG1
CRABP2.5	4.61104e-16	-0.260834	0.393	0.532	1.09743e-13	Proliferating vFibro	CRABP2
INHBA.5	7.6913e-16	-0.294482	0.355	0.482	1.83053e-13	Proliferating vFibro	INHBA
PENK.6	4.07309e-08	-0.3736	0.214	0.304	9.69396e-06	Proliferating vFibro	PENK
C1QB	0	1.66005	0.966	0.059	0	WBC	C1QB
F13A1	0	1.40212	0.793	0.103	0	WBC	F13A1
LYVE1	1.30834e-264	1.19007	0.744	0.11	3.11386e-262	WBC	LYVE1
MAF.3	5.55629e-229	1.5646	0.985	0.302	1.3224e-226	WBC	MAF
CD36.1	7.58354e-112	0.665895	0.586	0.142	1.80488e-109	WBC	CD36
COTL1.5	1.19524e-107	0.864504	0.917	0.467	2.84468e-105	WBC	COTL1
CTSC	6.00865e-46	0.500063	0.62	0.312	1.43006e-43	WBC	CTSC
APOE.3	5.83097e-31	0.561012	0.831	0.733	1.38777e-28	WBC	APOE
IGFBP4.6	1.50549e-25	0.383073	0.891	0.731	3.58308e-23	WBC	IGFBP4
ARHGAP18.1	4.75096e-24	0.28325	0.395	0.175	1.13073e-21	WBC	ARHGAP18
TTN.5	1.50655e-21	-0.378468	0.635	0.805	3.58559e-19	WBC	TTN
IRX4.5	3.0053e-19	-0.349637	0.327	0.602	7.15261e-17	WBC	IRX4
KLF2.5	4.82211e-19	0.334383	0.635	0.407	1.14766e-16	WBC	KLF2
TECRL.8	8.4412e-19	-0.390315	0.391	0.631	2.00901e-16	WBC	TECRL
RYR2.3	3.02146e-17	-0.308993	0.361	0.601	7.19107e-15	WBC	RYR2
FZD1.5	3.14144e-17	-0.296789	0.538	0.75	7.47662e-15	WBC	FZD1
RRAD.4	4.3605e-17	-0.333826	0.59	0.781	1.0378e-14	WBC	RRAD
KCNH2.4	2.09635e-15	-0.289655	0.481	0.708	4.98931e-13	WBC	KCNH2
MYH6.5	1.84234e-14	-0.30467	0.665	0.807	4.38477e-12	WBC	MYH6
MCAM.3	2.12397e-13	-0.274746	0.602	0.817	5.05505e-11	WBC	MCAM
PCDH7.4	2.63602e-13	-0.263446	0.455	0.646	6.27372e-11	WBC	PCDH7
NKX2-5.6	2.65557e-13	-0.271094	0.481	0.698	6.32025e-11	WBC	NKX2-5
CNN1.1	6.41484e-13	-0.270192	0.553	0.744	1.52673e-10	WBC	CNN1
HCN4.6	1.2155e-12	-0.285799	0.357	0.544	2.89289e-10	WBC	HCN4
PPP1R12B.5	1.5303e-12	-0.260497	0.515	0.702	3.64211e-10	WBC	PPP1R12B
TCF21.8	1.8992e-12	0.285505	0.688	0.512	4.52011e-10	WBC	TCF21
GJA1.6	4.62681e-12	-0.311104	0.455	0.654	1.10118e-09	WBC	GJA1
VCAN.3	3.01067e-11	-0.264983	0.44	0.659	7.1654e-09	WBC	VCAN
COL26A1	0	1.31669	0.882	0.165	0	VEC	COL26A1
POSTN.6	0	1.16393	0.995	0.628	0	VEC	POSTN
NOS3.5	0	0.938732	0.87	0.173	0	VEC	NOS3
ECE1.5	0	0.906862	0.995	0.778	0	VEC	ECE1
COLEC11.6	0	0.8667	0.85	0.285	0	VEC	COLEC11
FOXC1.3	0	0.862861	0.829	0.216	0	VEC	FOXC1
IGFBP4.7	0	0.815747	0.996	0.717	0	VEC	IGFBP4
KLF2.6	0	0.767212	0.854	0.382	0	VEC	KLF2
FN1.7	0	0.72934	0.988	0.885	0	VEC	FN1
NOTCH1.7	0	0.699208	0.984	0.64	0	VEC	NOTCH1
CGNL1.4	0	0.683071	0.998	0.889	0	VEC	CGNL1
COTL1.6	0	0.659619	0.859	0.448	0	VEC	COTL1
SMOC1.1	0	0.640932	0.609	0.141	0	VEC	SMOC1
LEPR	0	0.454864	0.543	0.155	0	VEC	LEPR
LBH.5	0	-0.607219	0.78	0.93	0	VEC	LBH
FZD1.6	0	-0.729587	0.27	0.777	0	VEC	FZD1
KCNH2.5	0	-0.753389	0.243	0.734	0	VEC	KCNH2
MYH7.4	0	-0.789623	0.865	0.939	0	VEC	MYH7
RRAD.5	0	-0.826437	0.403	0.802	0	VEC	RRAD
DES.3	0	-0.848357	0.723	0.949	0	VEC	DES
TTN.6	0	-0.932125	0.454	0.825	0	VEC	TTN
IGFBP5.2	1.851e-299	0.687365	0.922	0.794	4.40538e-297	VEC	IGFBP5
TECRL.9	1.15407e-286	-0.820573	0.143	0.658	2.74668e-284	VEC	TECRL
NKX2-5.7	2.62613e-269	-0.668521	0.274	0.722	6.2502e-267	VEC	NKX2-5
FMOD.6	3.26829e-267	0.552627	0.798	0.333	7.77852e-265	VEC	FMOD
NSG1.7	3.16236e-260	0.567428	0.694	0.265	7.52641e-258	VEC	NSG1
PECAM1.1	2.47505e-255	0.508994	0.726	0.328	5.89062e-253	VEC	PECAM1
PRSS35.3	9.60039e-253	-0.649871	0.269	0.713	2.28489e-250	VEC	PRSS35
CKMT2.3	2.68338e-241	-0.619681	0.206	0.658	6.38645e-239	VEC	CKMT2
RYR2.4	2.40046e-232	-0.594458	0.165	0.625	5.71308e-230	VEC	RYR2
CNN1.2	4.83989e-229	-0.595656	0.382	0.764	1.15189e-226	VEC	CNN1
PPP1R12B.6	5.58831e-223	-0.586256	0.367	0.72	1.33002e-220	VEC	PPP1R12B
IRX4.6	6.52544e-223	-0.606139	0.175	0.626	1.55305e-220	VEC	IRX4
HAND2.3	1.6198e-205	0.303608	0.968	0.923	3.85512e-203	VEC	HAND2
NR2F2.6	9.76764e-198	0.461699	0.885	0.653	2.3247e-195	VEC	NR2F2
CXCL12.4	2.99337e-189	0.555296	0.787	0.522	7.12423e-187	VEC	CXCL12
HCN4.7	1.46878e-187	-0.543303	0.143	0.566	3.4957e-185	VEC	HCN4
GJA1.7	9.71685e-179	-0.636316	0.296	0.674	2.31261e-176	VEC	GJA1
SCN5A.6	1.65481e-176	-0.585149	0.29	0.627	3.93845e-174	VEC	SCN5A
MYH6.6	3.11133e-176	-0.575865	0.521	0.823	7.40497e-174	VEC	MYH6
TBX5.4	5.81919e-173	-0.488814	0.181	0.593	1.38497e-170	VEC	TBX5
CASQ2.2	4.73872e-172	-0.498351	0.344	0.672	1.12781e-169	VEC	CASQ2
CD34.8	1.37409e-151	0.444153	0.89	0.594	3.27033e-149	VEC	CD34
NRP2.4	6.77805e-150	0.404359	0.662	0.342	1.61318e-147	VEC	NRP2
LMOD3.2	3.12815e-147	-0.426234	0.177	0.54	7.44501e-145	VEC	LMOD3
NAV1.4	6.27165e-140	-0.475725	0.255	0.579	1.49265e-137	VEC	NAV1
CD9	1.18376e-136	0.401678	0.473	0.201	2.81735e-134	VEC	CD9
CACNA1C.2	2.99728e-128	-0.386828	0.117	0.459	7.13353e-126	VEC	CACNA1C
HAND1.4	4.13477e-125	-0.393141	0.117	0.454	9.84076e-123	VEC	HAND1
MAF.4	3.13389e-122	0.373001	0.575	0.294	7.45867e-120	VEC	MAF
PLN.2	1.12676e-112	-0.399176	0.232	0.535	2.68169e-110	VEC	PLN
EDNRA	5.83414e-108	-0.33261	0.159	0.483	1.38853e-105	VEC	EDNRA
RASL11B.2	3.72461e-107	-0.377913	0.261	0.571	8.86457e-105	VEC	RASL11B
NPR3.1	6.51981e-102	0.385772	0.424	0.203	1.55172e-99	VEC	NPR3
DHRS3.4	2.13328e-99	-0.364297	0.315	0.604	5.0772e-97	VEC	DHRS3
FBLN2.8	6.81222e-94	0.37324	0.755	0.449	1.62131e-91	VEC	FBLN2
ADGRL1.4	1.40651e-93	0.308591	0.716	0.486	3.3475e-91	VEC	ADGRL1
SLITRK6.1	2.37814e-92	-0.293733	0.141	0.429	5.65998e-90	VEC	SLITRK6
ADAMTS8.2	2.23497e-91	-0.300524	0.154	0.437	5.31922e-89	VEC	ADAMTS8
PTPRC.1	8.40386e-90	-0.293025	0.144	0.435	2.00012e-87	VEC	PTPRC
PPM1K.2	1.11202e-87	-0.323698	0.328	0.589	2.64662e-85	VEC	PPM1K
PAM.1	9.26534e-87	-0.294687	0.571	0.75	2.20515e-84	VEC	PAM
AGT.1	1.73763e-79	-0.284157	0.201	0.47	4.13555e-77	VEC	AGT
ETV1.2	3.31771e-73	-0.29318	0.284	0.537	7.89615e-71	VEC	ETV1
COL15A1.8	1.83733e-69	-0.519731	0.309	0.511	4.37285e-67	VEC	COL15A1
DCN.7	4.07606e-67	-0.44697	0.489	0.683	9.70103e-65	VEC	DCN
GAS7.2	1.45924e-61	-0.253432	0.144	0.372	3.47298e-59	VEC	GAS7
XPO4.2	1.66645e-57	-0.260822	0.28	0.493	3.96615e-55	VEC	XPO4
SLC1A3.3	1.2643e-56	-0.250538	0.204	0.421	3.00903e-54	VEC	SLC1A3
IRX2.3	9.74953e-56	-0.308086	0.159	0.359	2.32039e-53	VEC	IRX2
TCF21.9	4.37398e-52	-0.368902	0.335	0.526	1.04101e-49	VEC	TCF21
CRABP2.6	2.05811e-50	0.28559	0.662	0.52	4.8983e-48	VEC	CRABP2
FBLN5.5	4.55378e-36	-0.265919	0.128	0.279	1.0838e-33	VEC	FBLN5
PDGFRB.7	0	1.29811	0.993	0.399	0	Pericyte	PDGFRB
KCNJ8	0	0.792982	0.904	0.343	0	Pericyte	KCNJ8
ABCC9	0	0.742948	0.847	0.254	0	Pericyte	ABCC9
PIEZO2.2	0	0.670501	0.71	0.117	0	Pericyte	PIEZO2
MCAM.4	5.79374e-236	0.599035	0.993	0.808	1.37891e-233	Pericyte	MCAM
NR2F2.7	3.62852e-217	0.67075	0.978	0.657	8.63587e-215	Pericyte	NR2F2
CPE.1	1.41774e-212	0.621122	0.786	0.292	3.37421e-210	Pericyte	CPE
RGS5.4	3.52547e-189	0.651255	0.928	0.521	8.39061e-187	Pericyte	RGS5
FN1.8	8.28894e-101	0.450873	0.999	0.887	1.97277e-98	Pericyte	FN1
PGF.1	1.89929e-98	0.416456	0.656	0.325	4.5203e-96	Pericyte	PGF
POSTN.7	5.19179e-98	-0.881448	0.311	0.66	1.23565e-95	Pericyte	POSTN
NOTCH1.8	8.69667e-98	0.462242	0.955	0.651	2.06981e-95	Pericyte	NOTCH1
IGFBP4.8	1.19416e-87	0.429936	0.97	0.726	2.8421e-85	Pericyte	IGFBP4
VCAN.4	3.42366e-79	-0.51438	0.385	0.665	8.14831e-77	Pericyte	VCAN
COLEC11.7	7.02921e-74	0.334044	0.657	0.308	1.67295e-71	Pericyte	COLEC11
COL15A1.9	1.24085e-67	0.4639	0.79	0.49	2.95323e-65	Pericyte	COL15A1
ECE1.6	7.96594e-65	0.283361	0.952	0.786	1.89589e-62	Pericyte	ECE1
SEMA6D	1.36516e-64	0.290122	0.591	0.301	3.24909e-62	Pericyte	SEMA6D
FOXS1.1	9.84132e-63	0.291837	0.68	0.386	2.34223e-60	Pericyte	FOXS1
MSC.1	7.94693e-60	0.276924	0.524	0.254	1.89137e-57	Pericyte	MSC
SULF1.2	8.24089e-56	0.280329	0.569	0.297	1.96133e-53	Pericyte	SULF1
EDNRA.1	2.65676e-55	0.308602	0.707	0.456	6.32309e-53	Pericyte	EDNRA
CD34.9	7.20318e-55	0.38863	0.856	0.604	1.71436e-52	Pericyte	CD34
RBP1.4	1.20354e-53	0.294925	0.828	0.571	2.86442e-51	Pericyte	RBP1
AGT.2	6.12539e-49	0.318402	0.671	0.447	1.45784e-46	Pericyte	AGT
FBLN2.9	2.65485e-44	-0.568831	0.251	0.473	6.31853e-42	Pericyte	FBLN2
FMOD.7	4.40305e-42	-0.481188	0.133	0.367	1.04793e-39	Pericyte	FMOD
TNC.2	3.35942e-35	0.255976	0.516	0.306	7.99542e-33	Pericyte	TNC
TECRL.10	3.72878e-35	-0.350592	0.51	0.631	8.8745e-33	Pericyte	TECRL
CRABP2.7	1.17091e-34	-0.368616	0.362	0.533	2.78676e-32	Pericyte	CRABP2
IRX3.4	1.40952e-34	-0.326811	0.639	0.711	3.35467e-32	Pericyte	IRX3
NSG1.8	1.89837e-34	-0.399755	0.09	0.297	4.51813e-32	Pericyte	NSG1
TBX5.5	3.56572e-34	-0.296898	0.401	0.574	8.4864e-32	Pericyte	TBX5
INHBA.6	2.81411e-31	-0.362708	0.313	0.484	6.69757e-29	Pericyte	INHBA
OSR1.5	9.68943e-29	-0.333165	0.129	0.313	2.30609e-26	Pericyte	OSR1
PENK.7	1.0438e-28	-0.561235	0.127	0.307	2.48425e-26	Pericyte	PENK
RASL11B.3	8.44461e-26	-0.264341	0.41	0.557	2.00982e-23	Pericyte	RASL11B
BAMBI.3	2.10687e-24	-0.276276	0.573	0.686	5.01436e-22	Pericyte	BAMBI
PDLIM3.4	1.34042e-23	-0.288394	0.26	0.421	3.1902e-21	Pericyte	PDLIM3
DPYSL3.4	3.73494e-19	-0.268956	0.696	0.735	8.88917e-17	Pericyte	DPYSL3
SOX9.6	8.90767e-19	-0.326635	0.467	0.545	2.12003e-16	Pericyte	SOX9
COL9A2.6	1.76712e-17	-0.310445	0.129	0.259	4.20573e-15	Pericyte	COL9A2
IRX1.4	8.09494e-15	-0.252352	0.159	0.282	1.9266e-12	Pericyte	IRX1
OSR1.6	0	1.2463	0.948	0.285	0	EPDC	OSR1
DCN.8	0	1.15512	1	0.66	0	EPDC	DCN
DLK1.2	0	1.13233	0.803	0.213	0	EPDC	DLK1
COL14A1.7	0	1.0969	0.973	0.387	0	EPDC	COL14A1
TCF21.10	0	1.04364	0.991	0.497	0	EPDC	TCF21
FBLN5.6	0	0.986411	0.874	0.249	0	EPDC	FBLN5
MAF.5	0	0.863823	0.837	0.292	0	EPDC	MAF
ALDH1A2.2	0	0.813398	0.822	0.248	0	EPDC	ALDH1A2
LUM.1	0	0.745196	0.712	0.162	0	EPDC	LUM
TBX18	0	0.72141	0.766	0.165	0	EPDC	TBX18
MOXD1.1	0	0.677464	0.716	0.141	0	EPDC	MOXD1
HHIP.1	0	0.63853	0.671	0.161	0	EPDC	HHIP
WT1	0	0.602332	0.661	0.147	0	EPDC	WT1
MYH7.5	0	-1.30324	0.746	0.942	0	EPDC	MYH7
FNDC1	8.7422e-304	0.85956	0.503	0.1	2.08064e-301	EPDC	FNDC1
PDGFRB.8	8.10837e-303	0.8409	0.953	0.397	1.92979e-300	EPDC	PDGFRB
NR2F2.8	1.47182e-295	0.76337	0.973	0.656	3.50292e-293	EPDC	NR2F2
PDGFRA.2	3.74802e-275	0.678623	0.861	0.339	8.92028e-273	EPDC	PDGFRA
IGFBP4.9	3.62113e-273	0.726074	0.995	0.724	8.61829e-271	EPDC	IGFBP4
FN1.9	6.39041e-267	0.670983	1	0.887	1.52092e-264	EPDC	FN1
TRPM3.1	5.02229e-247	0.616324	0.759	0.268	1.1953e-244	EPDC	TRPM3
FBLN2.10	2.53043e-245	0.821791	0.934	0.45	6.02241e-243	EPDC	FBLN2
MYH6.7	1.6197e-244	-1.00168	0.363	0.821	3.85488e-242	EPDC	MYH6
TTN.7	3.05837e-240	-1.0433	0.385	0.818	7.27893e-238	EPDC	TTN
SPON2.2	1.34965e-230	0.511696	0.635	0.184	3.21217e-228	EPDC	SPON2
RRAD.6	6.26267e-226	-0.942335	0.345	0.794	1.49051e-223	EPDC	RRAD
SOX9.7	7.48399e-209	0.6383	0.941	0.528	1.78119e-206	EPDC	SOX9
NKX2-5.8	1.52135e-202	-0.798609	0.173	0.714	3.62081e-200	EPDC	NKX2-5
CXCL12.5	4.03557e-195	0.648184	0.898	0.525	9.60465e-193	EPDC	CXCL12
OAF.5	1.38657e-188	0.583191	0.848	0.446	3.30003e-186	EPDC	OAF
KCNH2.6	2.9427e-183	-0.750264	0.25	0.721	7.00361e-181	EPDC	KCNH2
DPYSL3.5	4.05029e-179	0.537456	0.973	0.726	9.63969e-177	EPDC	DPYSL3
FMOD.8	3.8342e-178	0.560693	0.844	0.343	9.12539e-176	EPDC	FMOD
IRX4.7	2.32019e-172	-0.715499	0.081	0.618	5.52204e-170	EPDC	IRX4
HAND2.4	1.18482e-160	-0.432484	0.828	0.929	2.81986e-158	EPDC	HAND2
FLRT2.2	2.5845e-160	0.505241	0.758	0.372	6.15111e-158	EPDC	FLRT2
IRX3.5	3.25696e-154	-0.724035	0.335	0.722	7.75157e-152	EPDC	IRX3
ADGRL1.5	8.88766e-154	0.501441	0.854	0.487	2.11526e-151	EPDC	ADGRL1
LYVE1.1	1.94226e-153	0.370377	0.413	0.107	4.62258e-151	EPDC	LYVE1
EGR1.4	5.33979e-152	0.73309	0.729	0.362	1.27087e-149	EPDC	EGR1
RBP1.5	5.69141e-148	0.488277	0.883	0.568	1.35456e-145	EPDC	RBP1
PITX2	3.43974e-142	0.367841	0.514	0.17	8.18659e-140	EPDC	PITX2
CPE.2	3.63676e-142	0.515582	0.66	0.294	8.6555e-140	EPDC	CPE
SCN5A.7	4.11794e-141	-0.704678	0.194	0.622	9.80069e-139	EPDC	SCN5A
TECRL.11	3.44004e-139	-0.725771	0.201	0.643	8.1873e-137	EPDC	TECRL
CKMT2.4	4.84859e-135	-0.600335	0.23	0.645	1.15396e-132	EPDC	CKMT2
HCN4.8	4.01595e-131	-0.595797	0.098	0.557	9.55795e-129	EPDC	HCN4
ABCC9.1	6.83769e-127	0.403145	0.609	0.259	1.62737e-124	EPDC	ABCC9
POSTN.8	8.48244e-125	0.623133	0.934	0.64	2.01882e-122	EPDC	POSTN
PPP1R12B.7	1.13046e-124	-0.564208	0.41	0.71	2.6905e-122	EPDC	PPP1R12B
MCAM.5	1.90746e-124	-0.548558	0.457	0.827	4.53974e-122	EPDC	MCAM
CASQ2.3	4.58473e-123	-0.558572	0.299	0.666	1.09117e-120	EPDC	CASQ2
KLF4	8.09205e-123	0.313566	0.4	0.117	1.92591e-120	EPDC	KLF4
DES.4	2.90387e-122	-0.285018	0.973	0.935	6.91121e-120	EPDC	DES
CNN1.3	7.47402e-118	-0.532288	0.477	0.751	1.77882e-115	EPDC	CNN1
COL15A1.10	1.08054e-116	0.532252	0.871	0.486	2.57168e-114	EPDC	COL15A1
CRABP2.8	1.72186e-116	0.463747	0.826	0.518	4.09804e-114	EPDC	CRABP2
MMP11.1	2.35488e-114	0.435791	0.646	0.31	5.60462e-112	EPDC	MMP11
PAM.2	6.60505e-113	-0.471065	0.449	0.75	1.572e-110	EPDC	PAM
ENTPD2.1	1.73372e-109	0.306386	0.444	0.149	4.12625e-107	EPDC	ENTPD2
LMOD3.3	5.12273e-109	-0.482287	0.125	0.532	1.21921e-106	EPDC	LMOD3
TENM4.1	9.9957e-109	0.345324	0.512	0.197	2.37898e-106	EPDC	TENM4
ADM.1	1.10924e-107	0.416102	0.561	0.247	2.63999e-105	EPDC	ADM
GJA1.8	2.52713e-104	-0.636002	0.318	0.663	6.01456e-102	EPDC	GJA1
SCN7A.2	3.19811e-103	0.398593	0.496	0.197	7.6115e-101	EPDC	SCN7A
GAS7.3	4.12034e-99	0.38078	0.673	0.348	9.80641e-97	EPDC	GAS7
NAV1.5	1.79271e-94	-0.513626	0.234	0.572	4.26664e-92	EPDC	NAV1
NKD2	7.8087e-91	0.324095	0.501	0.212	1.85847e-88	EPDC	NKD2
NELL2.1	2.45352e-81	0.271664	0.419	0.153	5.83938e-79	EPDC	NELL2
ASPN.1	6.02607e-80	0.257944	0.439	0.169	1.4342e-77	EPDC	ASPN
CD34.10	4.51847e-78	0.393705	0.917	0.601	1.0754e-75	EPDC	CD34
PLN.3	3.02889e-77	-0.432742	0.207	0.529	7.20876e-75	EPDC	PLN
GJA5.1	6.91613e-77	-0.467727	0.273	0.567	1.64604e-74	EPDC	GJA5
SEMA6D.1	5.7636e-75	0.307358	0.585	0.3	1.37174e-72	EPDC	SEMA6D
FGF12.2	9.77264e-75	-0.369564	0.103	0.439	2.32589e-72	EPDC	FGF12
IGFBP5.3	5.83455e-74	-0.447975	0.527	0.811	1.38862e-71	EPDC	IGFBP5
HAND1.5	2.36242e-72	-0.389693	0.126	0.445	5.62255e-70	EPDC	HAND1
PDLIM3.5	2.05718e-62	0.301245	0.677	0.407	4.8961e-60	EPDC	PDLIM3
COTL1.7	4.50866e-61	0.325261	0.73	0.463	1.07306e-58	EPDC	COTL1
PTPRC.2	1.91908e-57	-0.309337	0.145	0.427	4.56742e-55	EPDC	PTPRC
MECOM.6	3.31134e-56	0.28527	0.607	0.33	7.88098e-54	EPDC	MECOM
HEY2.2	1.27795e-53	-0.385433	0.237	0.493	3.04151e-51	EPDC	HEY2
EDNRA.2	5.98779e-47	0.277818	0.656	0.457	1.42509e-44	EPDC	EDNRA
JAG1.2	6.26389e-45	0.292739	0.555	0.341	1.49081e-42	EPDC	JAG1
FAM213A.1	1.30817e-44	-0.276211	0.424	0.644	3.11345e-42	EPDC	FAM213A
PCDH7.5	1.15061e-41	-0.290512	0.469	0.65	2.73846e-39	EPDC	PCDH7
IRX2.4	3.1086e-39	-0.32975	0.141	0.355	7.39847e-37	EPDC	IRX2
RYR2.5	9.10442e-37	-0.277427	0.46	0.603	2.16685e-34	EPDC	RYR2
MSC.2	1.18559e-36	0.282659	0.428	0.256	2.8217e-34	EPDC	MSC
XPO4.3	1.29339e-34	-0.266366	0.299	0.487	3.07828e-32	EPDC	XPO4
PPM1K.3	3.15136e-32	-0.250447	0.415	0.58	7.50023e-30	EPDC	PPM1K
RGS5.5	1.64421e-31	-0.328752	0.353	0.54	3.91322e-29	EPDC	RGS5
IRX1.5	7.10897e-27	-0.31511	0.122	0.284	1.69194e-24	EPDC	IRX1
NSG1.9	7.1787e-14	-0.279602	0.193	0.294	1.70853e-11	EPDC	NSG1
SMOC1.2	0	0.971875	0.848	0.121	0	vEndocardial	SMOC1
NPR3.2	0	0.87421	0.79	0.176	0	vEndocardial	NPR3
POSTN.9	0	0.828473	0.972	0.628	0	vEndocardial	POSTN
ECE1.7	0	0.750595	0.995	0.776	0	vEndocardial	ECE1
FOXC1.4	0	0.738041	0.803	0.214	0	vEndocardial	FOXC1
NOS3.6	0	0.721782	0.782	0.175	0	vEndocardial	NOS3
NSG1.10	0	0.675607	0.808	0.255	0	vEndocardial	NSG1
COLEC11.8	0	0.630004	0.788	0.286	0	vEndocardial	COLEC11
IGFBP4.10	0	0.585968	0.992	0.715	0	vEndocardial	IGFBP4
FN1.10	0	0.573903	0.997	0.883	0	vEndocardial	FN1
CD9.1	0	0.570273	0.668	0.186	0	vEndocardial	CD9
NRP2.5	0	0.548886	0.783	0.331	0	vEndocardial	NRP2
CGNL1.5	0	0.531	0.996	0.888	0	vEndocardial	CGNL1
NOTCH1.9	1.31517e-280	0.556378	0.964	0.639	3.1301e-278	vEndocardial	NOTCH1
NR2F1	1.76763e-258	0.346556	0.477	0.139	4.20697e-256	vEndocardial	NR2F1
CD34.11	1.05611e-228	0.516679	0.941	0.589	2.51353e-226	vEndocardial	CD34
KLF2.7	3.99726e-217	0.497112	0.768	0.384	9.51348e-215	vEndocardial	KLF2
PECAM1.2	1.97036e-213	0.397553	0.709	0.326	4.68945e-211	vEndocardial	PECAM1
LEPR.1	1.47622e-206	0.318373	0.466	0.158	3.51339e-204	vEndocardial	LEPR
DPYSL3.6	9.28041e-187	-0.570678	0.501	0.75	2.20874e-184	vEndocardial	DPYSL3
PCDH7.6	3.17546e-181	0.379529	0.9	0.626	7.5576e-179	vEndocardial	PCDH7
NR2F2.9	1.14311e-178	0.401828	0.913	0.65	2.7206e-176	vEndocardial	NR2F2
FMOD.9	1.19603e-140	0.304993	0.721	0.335	2.84656e-138	vEndocardial	FMOD
DCN.9	7.96409e-129	-0.615262	0.486	0.685	1.89545e-126	vEndocardial	DCN
FBLN2.11	1.24483e-125	0.360892	0.831	0.442	2.96269e-123	vEndocardial	FBLN2
COL15A1.11	1.82176e-118	-0.639979	0.255	0.516	4.3358e-116	vEndocardial	COL15A1
MCAM.6	1.5969e-112	0.273561	0.939	0.805	3.80062e-110	vEndocardial	MCAM
IRX3.6	1.97177e-111	0.321688	0.921	0.694	4.6928e-109	vEndocardial	IRX3
JAG1.3	6.38932e-111	0.28467	0.607	0.33	1.52066e-108	vEndocardial	JAG1
SOX9.8	5.42923e-106	-0.487298	0.323	0.558	1.29216e-103	vEndocardial	SOX9
PLK2.2	2.60985e-86	0.278178	0.748	0.522	6.21145e-84	vEndocardial	PLK2
TCF21.11	6.41743e-84	-0.472624	0.32	0.528	1.52735e-81	vEndocardial	TCF21
HEY2.3	4.92162e-79	-0.359685	0.3	0.497	1.17134e-76	vEndocardial	HEY2
FZD1.7	1.52046e-78	-0.266788	0.635	0.755	3.61869e-76	vEndocardial	FZD1
PENK.8	1.51727e-65	-0.577631	0.121	0.314	3.6111e-63	vEndocardial	PENK
BAMBI.4	1.42991e-61	-0.306511	0.554	0.691	3.40318e-59	vEndocardial	BAMBI
FBLN5.7	2.46624e-60	-0.33872	0.097	0.282	5.86966e-58	vEndocardial	FBLN5
COL2A1.1	3.40037e-56	-0.258757	0.248	0.424	8.09289e-54	vEndocardial	COL2A1
RGS5.6	2.36153e-51	-0.338855	0.401	0.543	5.62044e-49	vEndocardial	RGS5
PDGFRA.3	7.14291e-50	-0.282078	0.204	0.368	1.70001e-47	vEndocardial	PDGFRA
MYBL2.2	3.47125e-43	-0.257925	0.507	0.631	8.26156e-41	vEndocardial	MYBL2
COL9A2.7	3.78727e-38	-0.33255	0.129	0.264	9.01369e-36	vEndocardial	COL9A2
ISL1	7.17727e-70	1.38348	0.833	0.053	1.70819e-67	Neuronal	ISL1
ASCL1	1.82591e-58	1.31494	0.917	0.08	4.34566e-56	Neuronal	ASCL1
PRPH	3.38814e-40	1.37514	0.875	0.106	8.06378e-38	Neuronal	PRPH
TBX3.2	4.9315e-20	1.22191	0.917	0.284	1.1737e-17	Neuronal	TBX3
TENM4.2	5.0914e-16	0.864869	0.792	0.207	1.21175e-13	Neuronal	TENM4
NEFL	8.25204e-16	0.804847	0.583	0.111	1.96399e-13	Neuronal	NEFL
ADGRL1.6	3.25473e-15	0.918284	1	0.499	7.74625e-13	Neuronal	ADGRL1
DPYSL3.7	9.22175e-15	0.970088	1	0.734	2.19478e-12	Neuronal	DPYSL3
ELAVL2	1.12638e-14	0.567985	0.458	0.072	2.68079e-12	Neuronal	ELAVL2
FLRT3	2.64997e-12	0.609319	0.583	0.141	6.30692e-10	Neuronal	FLRT3
MYH7.6	6.315e-12	-1.44315	0.667	0.935	1.50297e-09	Neuronal	MYH7
COTL1.8	4.83719e-11	0.76087	0.917	0.472	1.15125e-08	Neuronal	COTL1
RBP1.6	1.26599e-10	0.706971	0.958	0.579	3.01305e-08	Neuronal	RBP1
CD9.2	3.05413e-10	0.615886	0.708	0.216	7.26883e-08	Neuronal	CD9
RRAD.7	3.46404e-10	-1.13182	0.167	0.779	8.24441e-08	Neuronal	RRAD
DES.5	5.37752e-10	-0.73248	0.875	0.936	1.27985e-07	Neuronal	DES
MAF.6	1.75062e-09	0.729609	0.792	0.31	4.16648e-07	Neuronal	MAF
MOXD1.2	3.01816e-09	0.546319	0.583	0.16	7.18322e-07	Neuronal	MOXD1
TTN.8	7.35819e-09	-1.01003	0.417	0.803	1.75125e-06	Neuronal	TTN
MYH6.8	1.12717e-08	-0.933888	0.375	0.806	2.68266e-06	Neuronal	MYH6
FLRT1	1.22692e-08	0.540681	0.375	0.078	2.92006e-06	Neuronal	FLRT1
WT1.1	1.44834e-08	0.503672	0.542	0.164	3.44705e-06	Neuronal	WT1
MAZ.1	2.76242e-08	0.361066	1	0.947	6.57456e-06	Neuronal	MAZ
NKX2-5.9	9.20167e-08	-0.786267	0.125	0.696	2.19e-05	Neuronal	NKX2-5
OSR1.7	1.30683e-07	0.583214	0.75	0.307	3.11026e-05	Neuronal	OSR1
DCN.10	1.3777e-07	0.705535	0.958	0.671	3.27893e-05	Neuronal	DCN
HAND2.5	2.45934e-07	0.40041	0.958	0.926	5.85323e-05	Neuronal	HAND2
CNN1.4	2.94197e-07	-0.72398	0.25	0.742	7.00189e-05	Neuronal	CNN1
COL9A2.8	3.75459e-07	0.472931	0.708	0.254	8.93592e-05	Neuronal	COL9A2
IGFBP4.11	4.2962e-07	0.559422	1	0.733	0.00010225	Neuronal	IGFBP4
INA	7.67949e-07	0.563682	0.625	0.267	0.000182772	Neuronal	INA
TECRL.12	8.13179e-07	-0.82179	0.125	0.628	0.000193537	Neuronal	TECRL
TCF21.12	9.98862e-07	0.599093	0.917	0.514	0.000237729	Neuronal	TCF21
IRX4.8	1.29422e-06	-0.687467	0.083	0.6	0.000308023	Neuronal	IRX4
SFRP1.3	1.61673e-06	0.506904	0.917	0.58	0.000384781	Neuronal	SFRP1
ARL6IP1.2	1.98502e-06	0.519712	0.792	0.433	0.000472434	Neuronal	ARL6IP1
FBLN2.12	2.4732e-06	0.633955	0.875	0.466	0.000588622	Neuronal	FBLN2
PAM.3	2.91892e-06	-0.584533	0.292	0.74	0.000694702	Neuronal	PAM
PCDH7.7	3.3853e-06	-0.637663	0.125	0.645	0.000805701	Neuronal	PCDH7
NELL2.2	3.7595e-06	0.434693	0.5	0.162	0.000894762	Neuronal	NELL2
NR2F2.10	3.95439e-06	0.480269	0.917	0.666	0.000941145	Neuronal	NR2F2
MPZ.2	5.18099e-06	0.750165	0.75	0.462	0.00123308	Neuronal	MPZ
MYBL2.3	6.47586e-06	0.529197	0.875	0.623	0.00154125	Neuronal	MYBL2
PRSS35.4	9.14398e-06	-0.620604	0.25	0.687	0.00217627	Neuronal	PRSS35
CASQ2.4	9.39479e-06	-0.600161	0.208	0.654	0.00223596	Neuronal	CASQ2
GJA1.9	9.48943e-06	-0.740181	0.167	0.652	0.00225848	Neuronal	GJA1
LBH.6	1.16032e-05	-0.339406	0.875	0.921	0.00276156	Neuronal	LBH
TRPM3.2	1.29388e-05	0.46337	0.625	0.285	0.00307942	Neuronal	TRPM3
COL14A1.8	1.32804e-05	0.547261	0.75	0.407	0.00316074	Neuronal	COL14A1
PITX2.1	1.37978e-05	0.368793	0.5	0.181	0.00328388	Neuronal	PITX2
UHRF1.1	1.39485e-05	0.509073	0.875	0.631	0.00331974	Neuronal	UHRF1
MKI67.2	1.42119e-05	0.543136	0.833	0.559	0.00338244	Neuronal	MKI67
SOX9.9	1.92787e-05	0.466392	0.917	0.542	0.00458833	Neuronal	SOX9
HHIP.2	2.05236e-05	0.397943	0.5	0.179	0.00488461	Neuronal	HHIP
RYR2.6	2.23507e-05	-0.557499	0.167	0.598	0.00531946	Neuronal	RYR2
MCM7	2.44073e-05	0.319363	0.917	0.886	0.00580894	Neuronal	MCM7
AGPS	2.5397e-05	0.378477	0.5	0.201	0.00604448	Neuronal	AGPS
C1QTNF3	3.31617e-05	0.277282	0.458	0.162	0.00789249	Neuronal	C1QTNF3
TENM2	3.99612e-05	0.336536	0.417	0.151	0.00951077	Neuronal	TENM2
TBX18.1	8.74163e-05	0.373713	0.458	0.185	0.0208051	Neuronal	TBX18
HCN4.9	0.000108259	-0.521006	0.125	0.542	0.0257655	Neuronal	HCN4
SEMA6D.2	0.00013227	0.413702	0.583	0.309	0.0314803	Neuronal	SEMA6D
CD24	0.00015607	0.390771	0.5	0.245	0.0371446	Neuronal	CD24
LMOD3.4	0.000163969	-0.455388	0.125	0.519	0.0390247	Neuronal	LMOD3
CPE.3	0.000171432	0.4576	0.583	0.307	0.0408008	Neuronal	CPE
RGS5.7	0.000173892	0.448605	0.792	0.533	0.0413862	Neuronal	RGS5
PCNA	0.000249907	0.405347	0.792	0.588	0.0594778	Neuronal	PCNA
POSTN.10	0.000251943	0.538879	0.875	0.65	0.0599623	Neuronal	POSTN
PPP1R12B.8	0.000282614	-0.457918	0.458	0.7	0.0672621	Neuronal	PPP1R12B
GJA5.2	0.000287872	-0.486226	0.167	0.558	0.0685135	Neuronal	GJA5
CDT1.1	0.000298798	0.38913	0.75	0.509	0.0711139	Neuronal	CDT1
RASL11B.4	0.000350847	0.370071	0.792	0.553	0.0835015	Neuronal	RASL11B
PDGFRB.9	0.000369169	0.413015	0.75	0.416	0.0878621	Neuronal	PDGFRB
ENTPD2.2	0.000373165	0.263193	0.417	0.159	0.0888133	Neuronal	ENTPD2
CGNL1.6	0.00053026	-0.402633	0.75	0.896	0.126202	Neuronal	CGNL1
NSG1.11	0.000678695	0.427504	0.583	0.29	0.161529	Neuronal	NSG1
HAND1.6	0.000808296	-0.398385	0.083	0.434	0.192375	Neuronal	HAND1
FMOD.10	0.000811473	0.342776	0.708	0.36	0.193131	Neuronal	FMOD
PLN.4	0.000889659	-0.415948	0.167	0.518	0.211739	Neuronal	PLN
FGF12.3	0.000923774	-0.373652	0.083	0.428	0.219858	Neuronal	FGF12
ADGRL3	0.00098236	0.320476	0.583	0.342	0.233802	Neuronal	ADGRL3
FN1.11	0.00101062	0.369646	0.958	0.891	0.240528	Neuronal	FN1
IRX3.7	0.00121797	-0.46001	0.5	0.709	0.289877	Neuronal	IRX3
ADAMTS8.3	0.0012902	-0.349997	0.083	0.421	0.307069	Neuronal	ADAMTS8
TBX5.6	0.00132502	-0.405954	0.25	0.57	0.315355	Neuronal	TBX5
NRP2.6	0.00136239	0.312579	0.667	0.36	0.324249	Neuronal	NRP2
NPR3.3	0.00172859	0.327807	0.458	0.216	0.411404	Neuronal	NPR3
CKMT2.5	0.00263744	-0.380593	0.292	0.632	0.62771	Neuronal	CKMT2
RRM2.2	0.00345267	0.307615	0.708	0.461	0.821736	Neuronal	RRM2
IGFBP5.4	0.0035466	0.279415	0.958	0.801	0.844091	Neuronal	IGFBP5
SCN5A.8	0.00401063	-0.408647	0.375	0.608	0.95453	Neuronal	SCN5A
OAF.6	0.00408456	0.352387	0.667	0.46	0.972124	Neuronal	OAF
NAV1.6	0.00435273	-0.385775	0.333	0.561	1	Neuronal	NAV1
TNFRSF12A	0.00455693	-0.292534	0.042	0.307	1	Neuronal	TNFRSF12A
CRABP2.9	0.0062973	0.328573	0.708	0.528	1	Neuronal	CRABP2
CACNA1C.3	0.00698354	-0.31195	0.167	0.439	1	Neuronal	CACNA1C
ASPN.2	0.00824466	0.251498	0.375	0.178	1	Neuronal	ASPN
CXCL12.6	0	0.807244	0.971	0.521	0	vCM-LV-AV	CXCL12
OSR1.8	0	0.781257	0.851	0.287	0	vCM-LV-AV	OSR1
CNN1.5	1.43116e-213	0.530054	0.965	0.734	3.40617e-211	vCM-LV-AV	CNN1
PPM1K.4	5.77343e-177	0.506388	0.898	0.562	1.37408e-174	vCM-LV-AV	PPM1K
TNFRSF12A.1	4.95161e-151	0.440586	0.665	0.293	1.17848e-148	vCM-LV-AV	TNFRSF12A
TBX3.3	1.26728e-121	0.405519	0.627	0.272	3.01612e-119	vCM-LV-AV	TBX3
TECRL.13	1.3833e-109	0.431584	0.938	0.616	3.29225e-107	vCM-LV-AV	TECRL
NKX2-5.10	2.3742e-109	0.371522	0.941	0.686	5.65059e-107	vCM-LV-AV	NKX2-5
MYH6.9	1.10929e-105	0.350449	0.989	0.799	2.64012e-103	vCM-LV-AV	MYH6
IGFBP4.12	1.17904e-104	-0.621971	0.497	0.742	2.80611e-102	vCM-LV-AV	IGFBP4
CD34.12	1.82836e-103	-0.670177	0.304	0.623	4.3515e-101	vCM-LV-AV	CD34
IRX3.8	1.95015e-102	0.398986	0.944	0.7	4.64136e-100	vCM-LV-AV	IRX3
HAND1.7	2.20237e-99	0.369217	0.752	0.422	5.24164e-97	vCM-LV-AV	HAND1
MYH7.7	1.66274e-95	0.287234	1	0.933	3.95732e-93	vCM-LV-AV	MYH7
IRX4.9	6.16345e-95	0.371677	0.87	0.589	1.4669e-92	vCM-LV-AV	IRX4
TTN.9	2.02003e-85	0.35621	0.994	0.796	4.80768e-83	vCM-LV-AV	TTN
TBX5.7	1.48653e-80	0.3439	0.818	0.56	3.53794e-78	vCM-LV-AV	TBX5
RCAN1.1	7.71245e-80	0.309757	0.565	0.287	1.83556e-77	vCM-LV-AV	RCAN1
NOTCH1.10	1.32532e-70	-0.510178	0.471	0.668	3.15425e-68	vCM-LV-AV	NOTCH1
PDGFRB.10	2.60464e-70	-0.56408	0.129	0.427	6.19903e-68	vCM-LV-AV	PDGFRB
TCF21.13	2.45591e-68	-0.54092	0.247	0.525	5.84506e-66	vCM-LV-AV	TCF21
HEY2.4	3.81919e-64	-0.404198	0.203	0.495	9.08966e-62	vCM-LV-AV	HEY2
FBLN2.13	2.56047e-62	-0.603314	0.222	0.476	6.09391e-60	vCM-LV-AV	FBLN2
XPO4.4	3.59865e-61	0.313126	0.701	0.472	8.5648e-59	vCM-LV-AV	XPO4
GJA5.3	5.67262e-60	-0.38222	0.295	0.567	1.35008e-57	vCM-LV-AV	GJA5
MSX2.1	1.43202e-53	0.250873	0.433	0.225	3.4082e-51	vCM-LV-AV	MSX2
FN1.12	1.31572e-48	-0.399949	0.874	0.891	3.13142e-46	vCM-LV-AV	FN1
SOX9.10	5.2711e-48	0.256574	0.789	0.533	1.25452e-45	vCM-LV-AV	SOX9
KLF2.8	2.52478e-44	-0.386432	0.193	0.417	6.00898e-42	vCM-LV-AV	KLF2
RRAD.8	3.31205e-44	0.263161	0.957	0.772	7.88267e-42	vCM-LV-AV	RRAD
ALDH1A2.3	4.58069e-42	-0.284511	0.065	0.276	1.0902e-39	vCM-LV-AV	ALDH1A2
RBP1.7	1.78267e-40	-0.320699	0.395	0.586	4.24275e-38	vCM-LV-AV	RBP1
GJA1.10	1.81223e-40	-0.356683	0.539	0.656	4.3131e-38	vCM-LV-AV	GJA1
NRP2.7	2.71659e-40	-0.337973	0.158	0.368	6.46547e-38	vCM-LV-AV	NRP2
COL15A1.12	3.75731e-40	-0.499132	0.327	0.506	8.94239e-38	vCM-LV-AV	COL15A1
DCN.11	8.89345e-39	-0.451535	0.546	0.676	2.11664e-36	vCM-LV-AV	DCN
MECOM.7	3.62827e-36	-0.314794	0.153	0.347	8.63528e-34	vCM-LV-AV	MECOM
NAV1.7	4.18057e-35	-0.290439	0.421	0.566	9.94977e-33	vCM-LV-AV	NAV1
SCN5A.9	9.73498e-35	-0.298291	0.455	0.613	2.31692e-32	vCM-LV-AV	SCN5A
COLEC11.9	3.24894e-33	-0.301866	0.138	0.325	7.73248e-31	vCM-LV-AV	COLEC11
MAF.7	3.49621e-33	-0.328348	0.132	0.317	8.32097e-31	vCM-LV-AV	MAF
FMOD.11	1.27507e-26	-0.359282	0.211	0.366	3.03467e-24	vCM-LV-AV	FMOD
FBLN5.8	1.79067e-22	-0.273875	0.132	0.275	4.2618e-20	vCM-LV-AV	FBLN5
NSG1.12	3.05416e-22	-0.318316	0.157	0.296	7.26889e-20	vCM-LV-AV	NSG1
DLK1.3	2.24706e-21	-0.256181	0.104	0.238	5.348e-19	vCM-LV-AV	DLK1
COL9A2.9	9.81032e-18	-0.29309	0.142	0.259	2.33486e-15	vCM-LV-AV	COL9A2
POSTN.11	1.31523e-07	-0.32938	0.695	0.648	3.13024e-05	vCM-LV-AV	POSTN
NAV1.8	0	0.693574	0.982	0.544	0	vCM-RV-Compact	NAV1
PLN.5	2.72285e-276	0.656049	0.937	0.502	6.48037e-274	vCM-RV-Compact	PLN
DHRS3.5	1.59675e-245	0.579576	0.974	0.572	3.80027e-243	vCM-RV-Compact	DHRS3
CASQ2.5	5.64436e-243	0.554541	0.988	0.64	1.34336e-240	vCM-RV-Compact	CASQ2
RYR2.7	3.11009e-221	0.535434	0.964	0.584	7.40201e-219	vCM-RV-Compact	RYR2
LBH.7	1.17867e-207	0.331111	1	0.918	2.80523e-205	vCM-RV-Compact	LBH
DES.6	1.03742e-206	0.325052	1	0.934	2.46906e-204	vCM-RV-Compact	DES
CKMT2.6	1.20669e-199	0.497402	0.977	0.618	2.87192e-197	vCM-RV-Compact	CKMT2
TTN.10	2.48639e-195	0.459509	1	0.795	5.91761e-193	vCM-RV-Compact	TTN
PCDH7.8	5.53893e-185	0.46647	0.974	0.631	1.31827e-182	vCM-RV-Compact	PCDH7
PPP1R12B.9	9.02283e-164	0.447149	0.984	0.689	2.14743e-161	vCM-RV-Compact	PPP1R12B
LMOD3.5	8.76836e-156	0.436441	0.899	0.504	2.08687e-153	vCM-RV-Compact	LMOD3
PAM.4	1.83869e-155	0.403066	0.977	0.73	4.37607e-153	vCM-RV-Compact	PAM
HEY2.5	1.67682e-147	0.457733	0.908	0.469	3.99083e-145	vCM-RV-Compact	HEY2
CACNA1C.4	1.24098e-141	0.417705	0.842	0.423	2.95353e-139	vCM-RV-Compact	CACNA1C
POSTN.12	6.63742e-140	-0.976469	0.308	0.663	1.57971e-137	vCM-RV-Compact	POSTN
FGF12.4	3.27632e-139	0.393682	0.839	0.412	7.79764e-137	vCM-RV-Compact	FGF12
FN1.13	6.03621e-136	-0.687715	0.832	0.893	1.43662e-133	vCM-RV-Compact	FN1
RABGAP1L.1	2.56838e-125	0.35623	0.812	0.4	6.11274e-123	vCM-RV-Compact	RABGAP1L
RRAD.9	1.14565e-122	0.398138	0.995	0.77	2.72666e-120	vCM-RV-Compact	RRAD
FZD1.8	4.61892e-112	0.349699	0.975	0.739	1.0993e-109	vCM-RV-Compact	FZD1
VCAN.5	7.78111e-100	-0.524862	0.401	0.666	1.8519e-97	vCM-RV-Compact	VCAN
CXCL12.7	1.93088e-96	-0.580912	0.233	0.549	4.59549e-94	vCM-RV-Compact	CXCL12
KCNH2.7	2.51219e-96	0.352911	0.984	0.694	5.97902e-94	vCM-RV-Compact	KCNH2
NOTCH1.11	6.27474e-93	-0.592672	0.445	0.668	1.49339e-90	vCM-RV-Compact	NOTCH1
XPO4.5	1.47639e-92	0.333014	0.815	0.468	3.5138e-90	vCM-RV-Compact	XPO4
FBLN2.14	1.63385e-90	-0.725954	0.15	0.479	3.88857e-88	vCM-RV-Compact	FBLN2
MYH7.8	1.14791e-87	0.287732	1	0.933	2.73202e-85	vCM-RV-Compact	MYH7
FMOD.12	1.41661e-76	-0.563326	0.061	0.371	3.37154e-74	vCM-RV-Compact	FMOD
GJA1.11	1.32637e-73	0.365575	0.946	0.64	3.15676e-71	vCM-RV-Compact	GJA1
PRSS35.5	4.43793e-70	0.305213	0.936	0.677	1.05623e-67	vCM-RV-Compact	PRSS35
COL14A1.9	3.31008e-63	-0.457456	0.151	0.417	7.87798e-61	vCM-RV-Compact	COL14A1
CNN1.6	6.22555e-58	0.272406	0.968	0.733	1.48168e-55	vCM-RV-Compact	CNN1
PDGFRB.11	1.88669e-53	-0.507563	0.183	0.425	4.49033e-51	vCM-RV-Compact	PDGFRB
CD34.13	7.24854e-50	-0.482979	0.504	0.616	1.72515e-47	vCM-RV-Compact	CD34
IRX3.9	1.03434e-44	-0.33885	0.697	0.71	2.46172e-42	vCM-RV-Compact	IRX3
IGFBP5.5	5.03743e-43	-0.314058	0.823	0.801	1.19891e-40	vCM-RV-Compact	IGFBP5
ECE1.8	9.11627e-43	-0.313625	0.801	0.79	2.16967e-40	vCM-RV-Compact	ECE1
MECOM.8	1.13556e-41	-0.346287	0.145	0.347	2.70263e-39	vCM-RV-Compact	MECOM
PENK.9	2.46552e-41	-0.587608	0.107	0.309	5.86793e-39	vCM-RV-Compact	PENK
ADGRL1.7	6.04909e-41	-0.321565	0.348	0.505	1.43968e-38	vCM-RV-Compact	ADGRL1
COLEC11.10	1.36742e-40	-0.345833	0.124	0.326	3.25447e-38	vCM-RV-Compact	COLEC11
TBX3.4	8.68796e-37	-0.273244	0.101	0.292	2.06774e-34	vCM-RV-Compact	TBX3
NSG1.13	4.23158e-36	-0.394052	0.114	0.297	1.00712e-33	vCM-RV-Compact	NSG1
NR2F2.11	8.49683e-36	-0.322963	0.633	0.668	2.02225e-33	vCM-RV-Compact	NR2F2
RGS5.8	3.02233e-35	-0.371278	0.411	0.538	7.19314e-33	vCM-RV-Compact	RGS5
IRX1.6	1.02188e-33	-0.338894	0.107	0.285	2.43208e-31	vCM-RV-Compact	IRX1
CRABP2.10	1.74975e-33	-0.342756	0.427	0.532	4.1644e-31	vCM-RV-Compact	CRABP2
COL9A2.10	7.95965e-33	-0.364661	0.088	0.261	1.8944e-30	vCM-RV-Compact	COL9A2
SOX9.11	2.53998e-32	-0.388228	0.455	0.546	6.04515e-30	vCM-RV-Compact	SOX9
IRX2.5	3.8538e-32	-0.315194	0.187	0.354	9.17205e-30	vCM-RV-Compact	IRX2
OSR1.9	6.24666e-29	-0.318155	0.153	0.313	1.4867e-26	vCM-RV-Compact	OSR1
COTL1.9	2.76052e-28	-0.303752	0.357	0.477	6.57005e-26	vCM-RV-Compact	COTL1
DPYSL3.8	1.20016e-27	-0.29259	0.747	0.734	2.85639e-25	vCM-RV-Compact	DPYSL3
FOXC1.5	6.86432e-26	-0.254516	0.11	0.258	1.63371e-23	vCM-RV-Compact	FOXC1
JAG1.4	1.07768e-25	-0.252753	0.21	0.353	2.56488e-23	vCM-RV-Compact	JAG1
NRP2.8	3.68084e-25	-0.292085	0.225	0.366	8.76041e-23	vCM-RV-Compact	NRP2
MAF.8	2.82301e-21	-0.295103	0.19	0.315	6.71877e-19	vCM-RV-Compact	MAF
PDLIM3.6	9.29169e-21	-0.271402	0.314	0.42	2.21142e-18	vCM-RV-Compact	PDLIM3
OAF.7	2.56316e-19	-0.252229	0.39	0.463	6.10031e-17	vCM-RV-Compact	OAF
TCF21.14	2.81879e-19	-0.345832	0.46	0.516	6.70872e-17	vCM-RV-Compact	TCF21
FBLN5.9	4.51831e-19	-0.28428	0.157	0.274	1.07536e-16	vCM-RV-Compact	FBLN5
DCN.12	1.14878e-16	-0.34962	0.703	0.671	2.7341e-14	vCM-RV-Compact	DCN
KLF2.9	5.67209e-16	-0.279524	0.33	0.412	1.34996e-13	vCM-RV-Compact	KLF2
COL15A1.13	1.6213e-14	-0.359365	0.463	0.5	3.85869e-12	vCM-RV-Compact	COL15A1
INHBA.7	1.46896e-13	-0.264599	0.437	0.481	3.49613e-11	vCM-RV-Compact	INHBA
LYVE1.2	0	1.50947	0.85	0.11	0	LEC	LYVE1
PIEZO2.3	1.40286e-239	0.799104	0.829	0.127	3.3388e-237	LEC	PIEZO2
NR2F1.1	4.77525e-234	1.25704	0.833	0.153	1.13651e-231	LEC	NR2F1
NRP2.9	9.38575e-165	1.2297	0.967	0.354	2.23381e-162	LEC	NRP2
MAF.9	1.17534e-160	1.19646	0.929	0.304	2.79732e-158	LEC	MAF
FNDC1.1	6.85684e-158	0.889448	0.629	0.108	1.63193e-155	LEC	FNDC1
DLK1.4	1.05865e-153	1.00196	0.863	0.226	2.5196e-151	LEC	DLK1
COTL1.10	1.60263e-144	1.06995	0.992	0.467	3.81427e-142	LEC	COTL1
IGFBP4.13	2.09579e-129	0.915747	1	0.73	4.98797e-127	LEC	IGFBP4
NR2F2.12	2.1047e-126	0.899392	1	0.663	5.00918e-124	LEC	NR2F2
RBP1.8	6.68478e-120	0.892069	0.975	0.575	1.59098e-117	LEC	RBP1
OSR1.10	1.09208e-117	0.871309	0.883	0.301	2.59915e-115	LEC	OSR1
OAF.8	5.67255e-106	0.768968	0.958	0.455	1.35007e-103	LEC	OAF
CD36.2	1.8529e-98	0.483177	0.604	0.143	4.40991e-96	LEC	CD36
NTS	1.93653e-96	0.792991	0.708	0.223	4.60895e-94	LEC	NTS
LUM.2	1.79048e-94	0.554352	0.671	0.176	4.26134e-92	LEC	LUM
TFF3	2.36384e-94	0.471699	0.558	0.126	5.62593e-92	LEC	TFF3
FBLN5.10	3.95748e-92	0.787814	0.783	0.264	9.41881e-90	LEC	FBLN5
HAND2.6	5.13003e-91	-0.705267	0.708	0.928	1.22095e-88	LEC	HAND2
MYH7.9	8.91552e-91	-1.1121	0.821	0.936	2.12189e-88	LEC	MYH7
ALDH1A2.4	1.46542e-90	0.611438	0.792	0.262	3.48771e-88	LEC	ALDH1A2
FLRT2.3	5.60357e-90	0.703447	0.871	0.38	1.33365e-87	LEC	FLRT2
DCN.13	6.53062e-90	0.853478	0.983	0.668	1.55429e-87	LEC	DCN
CLDN5.1	1.88719e-86	0.391344	0.567	0.131	4.49151e-84	LEC	CLDN5
KLF2.10	7.28086e-85	0.73439	0.912	0.404	1.73284e-82	LEC	KLF2
PECAM1.3	1.99978e-84	0.646641	0.863	0.345	4.75947e-82	LEC	PECAM1
TCF21.15	2.31879e-77	0.734642	0.958	0.51	5.51872e-75	LEC	TCF21
TBX18.2	8.72e-73	0.424971	0.625	0.181	2.07536e-70	LEC	TBX18
COL14A1.10	1.7967e-70	0.690595	0.85	0.402	4.27615e-68	LEC	COL14A1
RRAD.10	3.0637e-67	-0.902402	0.375	0.783	7.2916e-65	LEC	RRAD
PROX1	6.99457e-66	0.607231	0.696	0.284	1.66471e-63	LEC	PROX1
NOTCH1.12	7.20162e-66	0.621855	0.975	0.657	1.71399e-63	LEC	NOTCH1
TTN.11	8.96022e-65	-0.899068	0.521	0.806	2.13253e-62	LEC	TTN
KLF4.1	3.21913e-64	0.347354	0.492	0.123	7.66153e-62	LEC	KLF4
DES.7	3.94337e-64	-0.498086	0.942	0.936	9.38522e-62	LEC	DES
MYH6.10	2.73659e-62	-0.819815	0.546	0.808	6.51308e-60	LEC	MYH6
ARHGAP18.2	6.01414e-59	0.39102	0.567	0.173	1.43137e-56	LEC	ARHGAP18
NKX2-5.11	1.37022e-58	-0.743715	0.258	0.7	3.26112e-56	LEC	NKX2-5
MOXD1.3	3.02799e-58	0.324309	0.558	0.156	7.20661e-56	LEC	MOXD1
NKD2.1	3.81554e-56	0.382796	0.637	0.217	9.08099e-54	LEC	NKD2
GJA1.12	3.61825e-55	0.666068	0.933	0.649	8.61144e-53	LEC	GJA1
CPE.4	1.79423e-53	0.504911	0.708	0.302	4.27027e-51	LEC	CPE
EGR1.5	3.37821e-52	0.681384	0.758	0.37	8.04014e-50	LEC	EGR1
PDGFRB.12	1.36043e-51	0.611887	0.85	0.412	3.23783e-49	LEC	PDGFRB
CNN1.7	1.90301e-50	-0.640367	0.429	0.745	4.52917e-48	LEC	CNN1
SPON2.3	2.40146e-49	0.333555	0.592	0.195	5.71548e-47	LEC	SPON2
FRZB	6.60504e-47	0.387261	0.683	0.292	1.572e-44	LEC	FRZB
KCNH2.8	8.92957e-47	-0.632976	0.4	0.708	2.12524e-44	LEC	KCNH2
FN1.14	1.79351e-45	0.487474	0.996	0.89	4.26854e-43	LEC	FN1
LBH.8	9.09695e-45	-0.360272	0.908	0.921	2.16507e-42	LEC	LBH
HHIP.3	2.07685e-44	0.312178	0.542	0.175	4.9429e-42	LEC	HHIP
IRX4.10	1.59611e-43	-0.62214	0.196	0.603	3.79875e-41	LEC	IRX4
ADM.2	2.66819e-43	0.384895	0.633	0.254	6.35029e-41	LEC	ADM
PPP1R12B.10	9.81764e-42	-0.585437	0.442	0.702	2.3366e-39	LEC	PPP1R12B
DPYSL3.9	1.74905e-41	0.421156	0.971	0.731	4.16274e-39	LEC	DPYSL3
TECRL.14	3.07598e-41	-0.702633	0.262	0.632	7.32084e-39	LEC	TECRL
FAM213A.2	5.13872e-41	0.43215	0.879	0.633	1.22301e-38	LEC	FAM213A
SCN7A.3	2.43322e-39	0.354608	0.546	0.203	5.79107e-37	LEC	SCN7A
ARHGAP29.1	4.84013e-39	0.33544	0.592	0.241	1.15195e-36	LEC	ARHGAP29
TENM4.3	2.56022e-37	0.308255	0.542	0.204	6.09333e-35	LEC	TENM4
JAG1.5	4.01904e-37	0.387435	0.721	0.344	9.56532e-35	LEC	JAG1
COL15A1.14	8.89133e-37	0.564278	0.854	0.495	2.11614e-34	LEC	COL15A1
WT1.2	2.82201e-36	0.268228	0.467	0.161	6.71639e-34	LEC	WT1
HCN4.10	4.81499e-34	-0.529795	0.183	0.545	1.14597e-31	LEC	HCN4
NOS3.7	8.91293e-34	0.283466	0.562	0.21	2.12128e-31	LEC	NOS3
CASQ2.6	5.7264e-33	-0.492385	0.396	0.656	1.36288e-30	LEC	CASQ2
IRX3.10	1.76631e-32	-0.55818	0.537	0.711	4.20382e-30	LEC	IRX3
ARL6IP1.3	4.48923e-32	0.372364	0.783	0.43	1.06844e-29	LEC	ARL6IP1
CXCL12.8	4.86807e-32	0.408652	0.871	0.534	1.1586e-29	LEC	CXCL12
CKMT2.7	9.71385e-32	-0.497815	0.338	0.634	2.3119e-29	LEC	CKMT2
SCN5A.10	5.95602e-30	-0.55556	0.362	0.61	1.41753e-27	LEC	SCN5A
CAV1.1	6.72959e-29	0.324468	0.675	0.357	1.60164e-26	LEC	CAV1
LMOD3.6	1.1496e-26	-0.414769	0.217	0.522	2.73605e-24	LEC	LMOD3
ADGRL1.8	1.68741e-26	0.324652	0.821	0.496	4.01603e-24	LEC	ADGRL1
GJA5.4	1.43193e-25	-0.474006	0.292	0.56	3.408e-23	LEC	GJA5
MPZ.3	5.44694e-23	0.294242	0.771	0.459	1.29637e-20	LEC	MPZ
PPM1K.5	6.00575e-23	-0.386442	0.338	0.576	1.42937e-20	LEC	PPM1K
SOX9.12	1.02618e-22	0.303356	0.854	0.539	2.4423e-20	LEC	SOX9
CD34.14	4.35746e-22	0.41044	0.887	0.609	1.03708e-19	LEC	CD34
PCDH7.9	4.41584e-22	-0.383545	0.446	0.646	1.05097e-19	LEC	PCDH7
PDGFRA.4	9.1675e-22	0.27553	0.65	0.354	2.18187e-19	LEC	PDGFRA
PLK2.3	3.15859e-21	0.278204	0.808	0.534	7.51743e-19	LEC	PLK2
RYR2.8	1.84588e-20	-0.372947	0.442	0.599	4.3932e-18	LEC	RYR2
MCAM.7	6.86233e-20	-0.340802	0.596	0.816	1.63323e-17	LEC	MCAM
KPNA2.3	2.60891e-19	0.290769	0.875	0.621	6.20921e-17	LEC	KPNA2
TBX5.8	8.59122e-19	-0.365349	0.392	0.571	2.04471e-16	LEC	TBX5
PLN.6	4.25664e-18	-0.372055	0.317	0.52	1.01308e-15	LEC	PLN
HAND1.8	5.34914e-18	-0.346253	0.196	0.437	1.2731e-15	LEC	HAND1
FGF12.5	1.52447e-17	-0.31921	0.188	0.43	3.62825e-15	LEC	FGF12
FBLN2.15	1.80009e-17	0.29201	0.808	0.463	4.28421e-15	LEC	FBLN2
PCNA.1	2.40367e-17	0.27665	0.821	0.586	5.72073e-15	LEC	PCNA
PTPRC.3	6.03888e-17	-0.301709	0.179	0.42	1.43725e-14	LEC	PTPRC
DHRS3.6	8.29088e-17	0.284414	0.829	0.584	1.97323e-14	LEC	DHRS3
TNFRSF12A.2	1.38289e-14	-0.263428	0.092	0.309	3.29128e-12	LEC	TNFRSF12A
HEY2.6	3.08882e-14	-0.355971	0.304	0.487	7.35139e-12	LEC	HEY2
NAV1.9	5.56586e-14	-0.333496	0.417	0.562	1.32468e-11	LEC	NAV1
IRX2.6	1.03323e-13	-0.348695	0.146	0.35	2.45908e-11	LEC	IRX2
CACNA1C.5	4.19253e-13	-0.284736	0.254	0.441	9.97822e-11	LEC	CACNA1C
APOE.4	3.91886e-12	-0.320653	0.65	0.735	9.32688e-10	LEC	APOE
MKI67.3	1.59814e-11	0.253633	0.754	0.557	3.80358e-09	LEC	MKI67
SLC1A3.4	6.74465e-11	-0.26407	0.25	0.41	1.60523e-08	LEC	SLC1A3
RASL11B.5	2.05629e-10	-0.264358	0.429	0.554	4.89397e-08	LEC	RASL11B
IRX1.7	2.88233e-10	-0.328543	0.112	0.28	6.85994e-08	LEC	IRX1
NSG1.14	5.04505e-10	-0.373927	0.133	0.292	1.20072e-07	LEC	NSG1
ITLN1	3.94601e-152	2.04741	1	0.066	9.39149e-150	Epicardial	ITLN1
FNDC1.2	6.11531e-70	1.40853	0.886	0.112	1.45544e-67	Epicardial	FNDC1
HHIP.4	3.01723e-49	1.29255	0.909	0.177	7.18101e-47	Epicardial	HHIP
ALDH1A2.5	8.18326e-46	1.57994	0.977	0.267	1.94762e-43	Epicardial	ALDH1A2
SBSPON	7.62214e-44	1.21068	0.932	0.232	1.81407e-41	Epicardial	SBSPON
SULF1.3	1.18036e-41	1.49092	0.977	0.303	2.80927e-39	Epicardial	SULF1
TBX18.3	3.65462e-33	0.886253	0.795	0.184	8.698e-31	Epicardial	TBX18
WT1.3	1.80288e-32	0.806899	0.75	0.164	4.29086e-30	Epicardial	WT1
CBLN2	1.76292e-29	0.564041	0.545	0.087	4.19574e-27	Epicardial	CBLN2
OSR1.11	9.455e-28	1.08486	0.886	0.306	2.25029e-25	Epicardial	OSR1
NPR3.4	1.19729e-26	0.769276	0.818	0.215	2.84955e-24	Epicardial	NPR3
IGFBP4.14	2.6943e-25	0.900712	1	0.733	6.41244e-23	Epicardial	IGFBP4
NRP2.10	9.25535e-24	0.950211	0.909	0.359	2.20277e-21	Epicardial	NRP2
IGFBP5.6	1.43933e-23	1.00504	0.955	0.801	3.42559e-21	Epicardial	IGFBP5
CPE.5	7.01553e-23	0.807596	0.841	0.306	1.6697e-20	Epicardial	CPE
MAF.10	2.73512e-21	0.863818	0.841	0.309	6.50959e-19	Epicardial	MAF
COL26A1.1	1.66345e-20	0.610748	0.75	0.206	3.95902e-18	Epicardial	COL26A1
MYH7.10	5.9039e-18	-1.11909	0.727	0.936	1.40513e-15	Epicardial	MYH7
FLRT2.4	6.55458e-18	0.793274	0.818	0.384	1.55999e-15	Epicardial	FLRT2
TNNT1	4.61279e-17	0.721299	0.886	0.63	1.09784e-14	Epicardial	TNNT1
TMEM176B	1.3775e-16	0.44908	0.523	0.125	3.27846e-14	Epicardial	TMEM176B
MYH6.11	6.4175e-15	-0.9883	0.318	0.807	1.52737e-12	Epicardial	MYH6
NKX2-5.12	1.63731e-14	-0.859574	0.068	0.697	3.8968e-12	Epicardial	NKX2-5
RRAD.11	2.13605e-14	-0.926687	0.341	0.779	5.0838e-12	Epicardial	RRAD
HAND2.7	4.8028e-14	-0.581044	0.682	0.926	1.14307e-11	Epicardial	HAND2
COL2A1.2	4.98055e-14	0.729116	0.818	0.412	1.18537e-11	Epicardial	COL2A1
EGR1.6	1.73124e-13	0.735775	0.818	0.374	4.12034e-11	Epicardial	EGR1
ELAVL2.1	1.62351e-12	0.291269	0.341	0.072	3.86396e-10	Epicardial	ELAVL2
TTN.12	2.05385e-12	-0.844184	0.477	0.804	4.88817e-10	Epicardial	TTN
UPK3B	4.08117e-12	0.369154	0.341	0.075	9.71317e-10	Epicardial	UPK3B
FMOD.13	1.60321e-11	0.509719	0.864	0.359	3.81564e-09	Epicardial	FMOD
CNN1.8	1.84969e-11	-0.687181	0.318	0.743	4.40227e-09	Epicardial	CNN1
CKMT2.8	2.18738e-11	-0.694048	0.136	0.632	5.20596e-09	Epicardial	CKMT2
COL14A1.11	3.81779e-11	0.584233	0.795	0.406	9.08635e-09	Epicardial	COL14A1
IRX3.11	8.6284e-11	-0.743789	0.295	0.71	2.05356e-08	Epicardial	IRX3
ADM.3	2.42912e-10	0.507587	0.614	0.257	5.78131e-08	Epicardial	ADM
IRX4.11	3.75504e-10	-0.652476	0.114	0.6	8.93699e-08	Epicardial	IRX4
PPP1R12B.11	4.76571e-10	-0.628912	0.341	0.7	1.13424e-07	Epicardial	PPP1R12B
INMT.1	4.91327e-10	0.705505	0.659	0.357	1.16936e-07	Epicardial	INMT
DCN.14	5.50506e-10	0.590992	0.932	0.671	1.3102e-07	Epicardial	DCN
DLK1.5	6.29681e-10	0.450451	0.614	0.232	1.49864e-07	Epicardial	DLK1
LMOD3.7	2.52496e-09	-0.543019	0.045	0.519	6.00939e-07	Epicardial	LMOD3
DHRS3.7	4.73602e-09	0.47528	0.841	0.586	1.12717e-06	Epicardial	DHRS3
NAV1.10	8.92874e-09	-0.596162	0.114	0.561	2.12504e-06	Epicardial	NAV1
KLF2.11	1.74859e-08	0.459267	0.818	0.408	4.16165e-06	Epicardial	KLF2
ENTPD2.3	1.92898e-08	0.3603	0.455	0.159	4.59098e-06	Epicardial	ENTPD2
DES.8	4.59426e-08	-0.261268	0.932	0.936	1.09343e-05	Epicardial	DES
FLRT3.1	7.78344e-08	0.284367	0.409	0.141	1.85246e-05	Epicardial	FLRT3
CAV1.2	8.36777e-08	0.39298	0.682	0.36	1.99153e-05	Epicardial	CAV1
RBP1.9	9.38517e-08	0.460926	0.818	0.578	2.23367e-05	Epicardial	RBP1
IL1B	2.16178e-07	0.251863	0.364	0.123	5.14504e-05	Epicardial	IL1B
VCAN.6	3.6523e-07	-0.534666	0.318	0.657	8.69248e-05	Epicardial	VCAN
FBLN5.11	5.65782e-07	0.49392	0.568	0.269	0.000134656	Epicardial	FBLN5
KCNH2.9	6.67012e-07	-0.458324	0.455	0.705	0.000158749	Epicardial	KCNH2
MCAM.8	8.72355e-07	-0.411248	0.659	0.814	0.00020762	Epicardial	MCAM
PCDH7.10	1.30133e-06	-0.452987	0.341	0.645	0.000309717	Epicardial	PCDH7
LYVE1.3	2.263e-06	0.276549	0.341	0.118	0.000538595	Epicardial	LYVE1
CACNA1C.6	2.87197e-06	-0.399049	0.068	0.439	0.000683528	Epicardial	CACNA1C
PRSS35.6	4.92931e-06	0.35376	0.886	0.686	0.00117318	Epicardial	PRSS35
MCM7.1	7.89283e-06	-0.312068	0.75	0.886	0.00187849	Epicardial	MCM7
NOTCH1.13	1.10041e-05	-0.511496	0.341	0.661	0.00261898	Epicardial	NOTCH1
PTPRC.4	1.52491e-05	-0.348402	0.091	0.418	0.00362929	Epicardial	PTPRC
LEPR.2	1.52919e-05	0.267479	0.409	0.178	0.00363948	Epicardial	LEPR
ECE1.9	1.77847e-05	-0.422305	0.545	0.791	0.00423276	Epicardial	ECE1
CASQ2.7	1.80676e-05	-0.395452	0.455	0.653	0.0043001	Epicardial	CASQ2
UHRF1.2	3.75115e-05	-0.403151	0.318	0.631	0.00892773	Epicardial	UHRF1
HAND1.9	6.30745e-05	-0.332361	0.114	0.435	0.0150117	Epicardial	HAND1
NR2F1.2	6.52065e-05	0.280234	0.364	0.16	0.0155191	Epicardial	NR2F1
HEY2.7	6.67714e-05	-0.402111	0.182	0.485	0.0158916	Epicardial	HEY2
FZD1.9	6.87079e-05	-0.331607	0.523	0.748	0.0163525	Epicardial	FZD1
HCN4.11	7.18666e-05	-0.387982	0.25	0.542	0.0171043	Epicardial	HCN4
FGF12.6	8.93969e-05	-0.314335	0.136	0.428	0.0212765	Epicardial	FGF12
XPO4.6	0.000138967	-0.341437	0.227	0.481	0.0330742	Epicardial	XPO4
FAM213A.3	0.000141361	-0.327435	0.318	0.637	0.0336439	Epicardial	FAM213A
ETV1.3	0.000165753	-0.331883	0.25	0.523	0.0394493	Epicardial	ETV1
PPM1K.6	0.000253829	-0.314868	0.318	0.574	0.0604113	Epicardial	PPM1K
GJA5.5	0.000430073	-0.34302	0.318	0.558	0.102357	Epicardial	GJA5
TNFRSF12A.3	0.000447011	-0.272705	0.068	0.307	0.106389	Epicardial	TNFRSF12A
TCF21.16	0.000541742	0.322486	0.727	0.514	0.128935	Epicardial	TCF21
IRX1.8	0.000559872	-0.367252	0.045	0.279	0.13325	Epicardial	IRX1
GJA1.13	0.000679515	0.308767	0.864	0.651	0.161724	Epicardial	GJA1
SCN5A.11	0.000816438	-0.355674	0.477	0.608	0.194312	Epicardial	SCN5A
RYR2.9	0.000867102	-0.301334	0.386	0.598	0.20637	Epicardial	RYR2
RGS5.9	0.00141737	-0.395988	0.364	0.534	0.337335	Epicardial	RGS5
MYBL2.4	0.00180787	-0.307688	0.432	0.623	0.430273	Epicardial	MYBL2
RRM2.3	0.00242582	-0.26447	0.227	0.461	0.577346	Epicardial	RRM2
BAMBI.5	0.00458325	-0.298163	0.5	0.683	1	Epicardial	BAMBI
PTTG1.2	0.00637591	-0.253645	0.273	0.441	1	Epicardial	PTTG1
PLK1.2	0.00726165	-0.288029	0.25	0.42	1	Epicardial	PLK1
CD34.15	0.00788774	-0.312378	0.455	0.612	1	Epicardial	CD34
JAG1.6	6.31768e-136	1.31026	0.994	0.343	1.50361e-133	VSMC	JAG1
PIEZO2.4	9.33773e-119	0.710789	0.728	0.13	2.22238e-116	VSMC	PIEZO2
CPE.6	4.4913e-113	1.12555	0.92	0.302	1.06893e-110	VSMC	CPE
MYH11	6.11814e-112	1.05679	0.543	0.082	1.45612e-109	VSMC	MYH11
MCAM.9	1.35104e-93	0.819263	1	0.813	3.21548e-91	VSMC	MCAM
FBLN5.12	3.19367e-87	0.934461	0.877	0.266	7.60095e-85	VSMC	FBLN5
PDGFRB.13	1.00369e-83	1.05477	0.951	0.413	2.38878e-81	VSMC	PDGFRB
HEY1.1	1.84931e-78	0.753432	0.821	0.27	4.40137e-76	VSMC	HEY1
PGF.2	2.34609e-72	0.743099	0.846	0.331	5.5837e-70	VSMC	PGF
ABCC9.2	2.61823e-67	0.689381	0.772	0.268	6.23138e-65	VSMC	ABCC9
NOTCH1.14	2.89887e-66	0.768149	1	0.658	6.89931e-64	VSMC	NOTCH1
CD9.3	4.38957e-65	0.53284	0.759	0.213	1.04472e-62	VSMC	CD9
MECOM.9	1.04726e-64	0.804569	0.833	0.336	2.49249e-62	VSMC	MECOM
CLDN5.2	1.37077e-63	0.498602	0.568	0.132	3.26242e-61	VSMC	CLDN5
GJA5.6	7.88346e-61	0.933156	0.914	0.555	1.87626e-58	VSMC	GJA5
MEF2C	1.31237e-60	0.51593	0.66	0.19	3.12345e-58	VSMC	MEF2C
NR2F2.13	4.06837e-60	0.716671	0.963	0.664	9.68272e-58	VSMC	NR2F2
MSC.3	5.74448e-60	0.613926	0.753	0.258	1.36719e-57	VSMC	MSC
RGS5.10	2.31721e-58	0.787744	0.938	0.531	5.51495e-56	VSMC	RGS5
CAV1.3	2.98535e-57	0.658845	0.815	0.357	7.10513e-55	VSMC	CAV1
KCNJ8.1	7.34317e-56	0.690074	0.802	0.357	1.74767e-53	VSMC	KCNJ8
IGFBP4.15	4.19797e-54	0.682996	1	0.731	9.99117e-52	VSMC	IGFBP4
HAND2.8	4.284e-53	-0.654978	0.66	0.928	1.01959e-50	VSMC	HAND2
PECAM1.4	8.7693e-53	0.715438	0.79	0.348	2.08709e-50	VSMC	PECAM1
KLF2.12	7.20218e-44	0.656929	0.852	0.406	1.71412e-41	VSMC	KLF2
HEY2.8	5.81132e-41	0.557411	0.895	0.482	1.38309e-38	VSMC	HEY2
SULF1.4	3.18653e-40	0.514195	0.722	0.302	7.58394e-38	VSMC	SULF1
CXCL12.9	5.04195e-40	0.601611	0.92	0.535	1.19998e-37	VSMC	CXCL12
FOXS1.2	1.01907e-39	0.523803	0.796	0.391	2.42539e-37	VSMC	FOXS1
CD34.16	6.7939e-39	0.666918	0.938	0.609	1.61695e-36	VSMC	CD34
DES.9	3.06674e-38	-0.502596	0.87	0.936	7.29883e-36	VSMC	DES
MYH7.11	8.12872e-36	-0.432634	0.901	0.935	1.93464e-33	VSMC	MYH7
EGR1.7	2.92817e-35	0.767503	0.747	0.372	6.96904e-33	VSMC	EGR1
FN1.15	1.64963e-34	0.513407	0.994	0.89	3.92611e-32	VSMC	FN1
TTN.13	1.70798e-32	-0.641919	0.636	0.804	4.065e-30	VSMC	TTN
MYH6.12	2.35605e-32	-0.628801	0.66	0.807	5.6074e-30	VSMC	MYH6
ENTPD2.4	1.57575e-30	0.320125	0.488	0.157	3.7503e-28	VSMC	ENTPD2
MAF.11	2.0695e-30	0.38175	0.741	0.307	4.9254e-28	VSMC	MAF
ECE1.10	3.15397e-30	0.397718	0.975	0.789	7.50644e-28	VSMC	ECE1
EDNRA.3	9.97255e-27	0.417596	0.796	0.461	2.37347e-24	VSMC	EDNRA
NKX2-5.13	2.13749e-25	-0.528873	0.407	0.697	5.08722e-23	VSMC	NKX2-5
TECRL.15	2.35835e-25	-0.65098	0.34	0.63	5.61287e-23	VSMC	TECRL
IRX3.12	3.64057e-24	-0.580333	0.438	0.711	8.66454e-22	VSMC	IRX3
AGT.3	5.62599e-24	0.448516	0.747	0.452	1.33899e-21	VSMC	AGT
RBP1.10	3.65287e-22	0.369647	0.87	0.577	8.69383e-20	VSMC	RBP1
PLK2.4	9.81396e-22	0.402103	0.815	0.535	2.33572e-19	VSMC	PLK2
OAF.9	1.12559e-21	0.367522	0.802	0.458	2.67891e-19	VSMC	OAF
KCNH2.10	2.89297e-21	-0.458563	0.512	0.706	6.88527e-19	VSMC	KCNH2
PPP1R12B.12	5.71419e-21	-0.463803	0.494	0.701	1.35998e-18	VSMC	PPP1R12B
TBX18.4	8.74356e-21	0.26569	0.469	0.183	2.08097e-18	VSMC	TBX18
DLK1.6	2.29948e-20	0.304479	0.549	0.231	5.47276e-18	VSMC	DLK1
COL15A1.15	8.02801e-20	0.467312	0.84	0.497	1.91067e-17	VSMC	COL15A1
IRX4.12	8.65619e-20	-0.476382	0.302	0.601	2.06017e-17	VSMC	IRX4
HCN4.12	1.3321e-18	-0.466346	0.253	0.544	3.1704e-16	VSMC	HCN4
SEMA6D.3	1.34989e-18	0.327353	0.586	0.307	3.21275e-16	VSMC	SEMA6D
RRAD.12	3.23956e-18	-0.40448	0.716	0.779	7.71015e-16	VSMC	RRAD
PCDH7.11	4.96511e-18	-0.413305	0.444	0.645	1.1817e-15	VSMC	PCDH7
ALDH1A2.6	1.39652e-17	0.315309	0.556	0.266	3.32372e-15	VSMC	ALDH1A2
COL14A1.12	5.08445e-17	0.362208	0.722	0.405	1.2101e-14	VSMC	COL14A1
SCN5A.12	1.85588e-16	-0.475603	0.401	0.609	4.41699e-14	VSMC	SCN5A
FRZB.1	2.6263e-16	0.268407	0.574	0.294	6.2506e-14	VSMC	FRZB
POSTN.13	7.17538e-14	-0.674596	0.469	0.651	1.70774e-11	VSMC	POSTN
RYR2.10	1.28118e-13	-0.358162	0.414	0.599	3.0492e-11	VSMC	RYR2
GJA1.14	3.5313e-13	-0.449889	0.506	0.653	8.4045e-11	VSMC	GJA1
ARL6IP1.4	4.82731e-12	0.258689	0.691	0.432	1.1489e-09	VSMC	ARL6IP1
CACNA1C.7	1.17206e-11	0.308003	0.642	0.437	2.78949e-09	VSMC	CACNA1C
PCNA.2	1.70927e-11	0.265436	0.833	0.587	4.06807e-09	VSMC	PCNA
CNN1.9	2.29869e-11	-0.30228	0.642	0.743	5.47088e-09	VSMC	CNN1
VCAN.7	2.43049e-11	-0.372513	0.475	0.658	5.78456e-09	VSMC	VCAN
SFRP1.4	3.86937e-11	-0.338021	0.377	0.582	9.2091e-09	VSMC	SFRP1
LMOD3.8	7.99985e-11	-0.298287	0.302	0.52	1.90396e-08	VSMC	LMOD3
TBX5.9	1.22582e-10	-0.318242	0.401	0.57	2.91744e-08	VSMC	TBX5
PPM1K.7	1.90225e-10	-0.295844	0.395	0.575	4.52736e-08	VSMC	PPM1K
PENK.10	3.1081e-10	-0.583098	0.086	0.303	7.39727e-08	VSMC	PENK
CRABP2.11	5.30415e-10	-0.369342	0.358	0.529	1.26239e-07	VSMC	CRABP2
CKMT2.9	1.16483e-08	-0.26303	0.525	0.632	2.77228e-06	VSMC	CKMT2
SLC1A3.5	2.50114e-08	-0.26036	0.222	0.41	5.9527e-06	VSMC	SLC1A3
HAND1.10	6.09442e-08	-0.256398	0.247	0.435	1.45047e-05	VSMC	HAND1
IRX1.9	3.41171e-07	-0.314123	0.111	0.28	8.11988e-05	VSMC	IRX1
IRX2.7	6.02311e-07	-0.286204	0.185	0.349	0.00014335	VSMC	IRX2
PDLIM3.7	1.04897e-05	-0.265466	0.278	0.417	0.00249654	VSMC	PDLIM3
NSG1.15	1.7684e-05	-0.351217	0.173	0.291	0.00420879	VSMC	NSG1
FMOD.14	2.6671e-05	-0.375692	0.259	0.361	0.0063477	VSMC	FMOD
FN1.16	1.34357e-306	-0.755118	0.776	0.9	3.19769e-304	vCM-LV-Compact II	FN1
MYH7.12	4.99775e-292	0.312546	1	0.93	1.18946e-289	vCM-LV-Compact II	MYH7
HEY2.9	3.4854e-291	0.506976	0.845	0.457	8.29525e-289	vCM-LV-Compact II	HEY2
MKI67.4	5.72704e-282	0.549552	0.879	0.535	1.36303e-279	vCM-LV-Compact II	MKI67
MYBL2.5	7.21585e-280	0.499166	0.942	0.598	1.71737e-277	vCM-LV-Compact II	MYBL2
POSTN.14	5.67788e-249	-0.943156	0.332	0.675	1.35133e-246	vCM-LV-Compact II	POSTN
HAND1.11	7.3675e-244	0.427567	0.774	0.408	1.75347e-241	vCM-LV-Compact II	HAND1
IRX4.13	2.14979e-243	0.42706	0.938	0.573	5.11649e-241	vCM-LV-Compact II	IRX4
KIF20A.2	5.19299e-226	0.459356	0.695	0.343	1.23593e-223	vCM-LV-Compact II	KIF20A
TECRL.16	8.47439e-214	0.438684	0.95	0.603	2.0169e-211	vCM-LV-Compact II	TECRL
RRM2.4	5.20104e-211	0.417772	0.779	0.436	1.23785e-208	vCM-LV-Compact II	RRM2
TOP2A.2	7.75604e-205	0.42959	0.769	0.451	1.84594e-202	vCM-LV-Compact II	TOP2A
KCNH2.11	4.33655e-199	0.368382	0.965	0.685	1.0321e-196	vCM-LV-Compact II	KCNH2
KPNA2.4	7.98489e-196	0.442364	0.874	0.604	1.9004e-193	vCM-LV-Compact II	KPNA2
FBLN2.16	1.64222e-191	-0.756007	0.133	0.493	3.90849e-189	vCM-LV-Compact II	FBLN2
COL2A1.3	5.6701e-190	0.382049	0.719	0.389	1.34948e-187	vCM-LV-Compact II	COL2A1
IGFBP4.16	1.19864e-186	-0.600337	0.552	0.747	2.85276e-184	vCM-LV-Compact II	IGFBP4
PLK1.3	7.2994e-185	0.441472	0.712	0.398	1.73726e-182	vCM-LV-Compact II	PLK1
SCN5A.13	5.12512e-165	0.3774	0.912	0.584	1.21978e-162	vCM-LV-Compact II	SCN5A
CKMT2.10	1.41373e-164	0.343997	0.905	0.61	3.36468e-162	vCM-LV-Compact II	CKMT2
PTTG1.3	7.97835e-164	0.353485	0.719	0.419	1.89885e-161	vCM-LV-Compact II	PTTG1
FMOD.15	1.2594e-149	-0.573021	0.067	0.383	2.99736e-147	vCM-LV-Compact II	FMOD
GJA1.15	7.99488e-145	0.376656	0.94	0.629	1.90278e-142	vCM-LV-Compact II	GJA1
DHRS3.8	2.40218e-144	0.329083	0.857	0.566	5.71718e-142	vCM-LV-Compact II	DHRS3
NOTCH1.15	4.44435e-143	-0.533387	0.498	0.673	1.05775e-140	vCM-LV-Compact II	NOTCH1
TTN.14	1.6702e-141	0.352312	0.996	0.788	3.97507e-139	vCM-LV-Compact II	TTN
CGNL1.7	1.29409e-136	-0.326459	0.875	0.897	3.07993e-134	vCM-LV-Compact II	CGNL1
NKX2-5.14	1.47484e-133	0.31108	0.944	0.676	3.51013e-131	vCM-LV-Compact II	NKX2-5
CD34.17	2.11863e-133	-0.554745	0.415	0.627	5.04233e-131	vCM-LV-Compact II	CD34
CDT1.2	3.09292e-131	0.310008	0.777	0.489	7.36114e-129	vCM-LV-Compact II	CDT1
HCN4.13	8.26245e-129	0.298198	0.823	0.52	1.96646e-126	vCM-LV-Compact II	HCN4
PDGFRB.14	3.75361e-128	-0.566245	0.153	0.437	8.9336e-126	vCM-LV-Compact II	PDGFRB
SLC1A3.6	1.09127e-127	0.290696	0.676	0.388	2.59722e-125	vCM-LV-Compact II	SLC1A3
COL14A1.13	1.85674e-113	-0.446877	0.165	0.426	4.41904e-111	vCM-LV-Compact II	COL14A1
ADAMTS8.4	3.08e-110	0.260957	0.676	0.401	7.3304e-108	vCM-LV-Compact II	ADAMTS8
PPP1R12B.13	5.12206e-108	0.283611	0.936	0.681	1.21905e-105	vCM-LV-Compact II	PPP1R12B
NAV1.11	1.08041e-104	0.288718	0.822	0.54	2.57137e-102	vCM-LV-Compact II	NAV1
PCDH7.12	6.56465e-98	0.265703	0.908	0.624	1.56239e-95	vCM-LV-Compact II	PCDH7
ECE1.11	6.92785e-98	-0.35078	0.76	0.793	1.64883e-95	vCM-LV-Compact II	ECE1
RRAD.13	6.55264e-97	0.290035	0.978	0.763	1.55953e-94	vCM-LV-Compact II	RRAD
RYR2.11	2.72111e-90	0.254265	0.835	0.579	6.47624e-88	vCM-LV-Compact II	RYR2
CXCL12.10	9.36899e-90	-0.407326	0.364	0.551	2.22982e-87	vCM-LV-Compact II	CXCL12
SOX9.13	7.56296e-88	-0.439298	0.384	0.555	1.79998e-85	vCM-LV-Compact II	SOX9
UHRF1.3	3.84984e-85	0.254823	0.847	0.614	9.16261e-83	vCM-LV-Compact II	UHRF1
MECOM.10	1.3663e-75	-0.33833	0.152	0.354	3.25181e-73	vCM-LV-Compact II	MECOM
COLEC11.11	3.62803e-74	-0.339351	0.132	0.333	8.63472e-72	vCM-LV-Compact II	COLEC11
ADGRL1.9	9.25296e-71	-0.300672	0.338	0.512	2.2022e-68	vCM-LV-Compact II	ADGRL1
PENK.11	2.56348e-70	-0.578966	0.124	0.315	6.10108e-68	vCM-LV-Compact II	PENK
NSG1.16	2.14721e-67	-0.398822	0.121	0.304	5.11036e-65	vCM-LV-Compact II	NSG1
DCN.15	3.75687e-67	-0.451767	0.608	0.677	8.94135e-65	vCM-LV-Compact II	DCN
NR2F2.14	7.30728e-65	-0.318945	0.598	0.672	1.73913e-62	vCM-LV-Compact II	NR2F2
NRP2.11	5.9188e-63	-0.324475	0.195	0.373	1.40868e-60	vCM-LV-Compact II	NRP2
KLF2.13	7.83702e-61	-0.361045	0.259	0.421	1.86521e-58	vCM-LV-Compact II	KLF2
DPYSL3.10	1.08359e-60	-0.317046	0.697	0.737	2.57894e-58	vCM-LV-Compact II	DPYSL3
PDLIM3.8	3.64841e-60	-0.314106	0.26	0.428	8.68321e-58	vCM-LV-Compact II	PDLIM3
MAF.12	7.21214e-60	-0.340535	0.15	0.323	1.71649e-57	vCM-LV-Compact II	MAF
COTL1.11	1.02585e-58	-0.317034	0.337	0.483	2.44152e-56	vCM-LV-Compact II	COTL1
CRABP2.12	1.66864e-58	-0.328827	0.415	0.537	3.97137e-56	vCM-LV-Compact II	CRABP2
RGS5.11	6.7477e-58	-0.352727	0.418	0.542	1.60595e-55	vCM-LV-Compact II	RGS5
FOXC1.6	5.69065e-55	-0.264775	0.101	0.264	1.35438e-52	vCM-LV-Compact II	FOXC1
JAG1.7	2.651e-53	-0.255413	0.195	0.36	6.30937e-51	vCM-LV-Compact II	JAG1
NOS3.8	3.21404e-51	-0.250216	0.073	0.225	7.64942e-49	vCM-LV-Compact II	NOS3
COL9A2.11	4.40194e-47	-0.345937	0.12	0.265	1.04766e-44	vCM-LV-Compact II	COL9A2
FBLN5.13	7.45571e-47	-0.314003	0.137	0.28	1.77446e-44	vCM-LV-Compact II	FBLN5
TCF21.17	2.49183e-43	-0.352349	0.419	0.522	5.93054e-41	vCM-LV-Compact II	TCF21
COL15A1.16	9.1435e-42	-0.412815	0.415	0.506	2.17615e-39	vCM-LV-Compact II	COL15A1
OSR1.12	4.80198e-33	-0.262534	0.197	0.316	1.14287e-30	vCM-LV-Compact II	OSR1
IRX1.10	0	0.987756	0.849	0.248	0	vCM-LV/RV-Purkinje	IRX1
IRX2.8	0	0.949376	0.923	0.317	0	vCM-LV/RV-Purkinje	IRX2
IRX3.13	0	0.65114	0.972	0.695	0	vCM-LV/RV-Purkinje	IRX3
GJA5.7	2.93417e-286	0.627656	0.904	0.539	6.98332e-284	vCM-LV/RV-Purkinje	GJA5
SCN5A.14	3.84576e-265	0.566573	0.943	0.59	9.15291e-263	vCM-LV/RV-Purkinje	SCN5A
HCN4.14	8.31774e-225	0.530782	0.872	0.524	1.97962e-222	vCM-LV/RV-Purkinje	HCN4
TECRL.17	1.61823e-214	0.523181	0.958	0.61	3.85138e-212	vCM-LV/RV-Purkinje	TECRL
DPYSL3.11	4.79028e-165	-0.612566	0.425	0.75	1.14009e-162	vCM-LV/RV-Purkinje	DPYSL3
MYH7.13	4.09143e-157	0.296712	1	0.932	9.7376e-155	vCM-LV/RV-Purkinje	MYH7
CD34.18	4.74916e-155	-0.698231	0.269	0.63	1.1303e-152	vCM-LV/RV-Purkinje	CD34
DES.10	1.27164e-153	0.274052	0.999	0.933	3.02649e-151	vCM-LV/RV-Purkinje	DES
TTN.15	5.61079e-148	0.388002	0.997	0.793	1.33537e-145	vCM-LV/RV-Purkinje	TTN
IRX4.14	1.79086e-146	0.404852	0.891	0.584	4.26224e-144	vCM-LV/RV-Purkinje	IRX4
SOX9.14	2.58474e-122	-0.563962	0.214	0.56	6.15168e-120	vCM-LV/RV-Purkinje	SOX9
RRAD.14	7.50299e-113	0.344594	0.967	0.768	1.78571e-110	vCM-LV/RV-Purkinje	RRAD
IGFBP4.17	1.08127e-107	-0.535375	0.524	0.744	2.57343e-105	vCM-LV/RV-Purkinje	IGFBP4
MYH6.13	5.92085e-107	0.309957	0.973	0.797	1.40916e-104	vCM-LV/RV-Purkinje	MYH6
BRINP3.1	1.23937e-106	0.326085	0.566	0.293	2.94969e-104	vCM-LV/RV-Purkinje	BRINP3
HEY2.10	1.01263e-104	-0.446604	0.177	0.501	2.41006e-102	vCM-LV/RV-Purkinje	HEY2
RBP1.11	2.88437e-102	-0.432242	0.286	0.594	6.8648e-100	vCM-LV/RV-Purkinje	RBP1
NKX2-5.15	3.07998e-101	0.317288	0.916	0.684	7.33035e-99	vCM-LV/RV-Purkinje	NKX2-5
FN1.17	1.98402e-100	-0.499606	0.813	0.895	4.72196e-98	vCM-LV/RV-Purkinje	FN1
COL15A1.17	3.80354e-100	-0.639745	0.217	0.514	9.05243e-98	vCM-LV/RV-Purkinje	COL15A1
DCN.16	3.9532e-100	-0.599976	0.438	0.684	9.40861e-98	vCM-LV/RV-Purkinje	DCN
PDGFRB.15	1.56566e-99	-0.578746	0.125	0.432	3.72627e-97	vCM-LV/RV-Purkinje	PDGFRB
FBLN2.17	1.66375e-96	-0.629552	0.19	0.481	3.95972e-94	vCM-LV/RV-Purkinje	FBLN2
NOTCH1.16	5.50959e-94	-0.498002	0.442	0.672	1.31128e-91	vCM-LV/RV-Purkinje	NOTCH1
PPP1R12B.14	8.09527e-86	0.297107	0.902	0.689	1.92668e-83	vCM-LV/RV-Purkinje	PPP1R12B
GJA1.16	1.03411e-82	0.334082	0.912	0.638	2.46118e-80	vCM-LV/RV-Purkinje	GJA1
FMOD.16	2.50712e-82	-0.504672	0.102	0.374	5.96695e-80	vCM-LV/RV-Purkinje	FMOD
POSTN.15	6.70136e-74	-0.647038	0.496	0.658	1.59492e-71	vCM-LV/RV-Purkinje	POSTN
DHRS3.9	5.44854e-68	-0.329073	0.379	0.598	1.29675e-65	vCM-LV/RV-Purkinje	DHRS3
OAF.10	5.02874e-65	-0.341506	0.228	0.472	1.19684e-62	vCM-LV/RV-Purkinje	OAF
KCNH2.12	3.62526e-63	0.257382	0.899	0.695	8.62813e-61	vCM-LV/RV-Purkinje	KCNH2
RABGAP1L.2	1.39346e-60	-0.259451	0.175	0.428	3.31643e-58	vCM-LV/RV-Purkinje	RABGAP1L
MECOM.11	5.54551e-58	-0.330598	0.127	0.351	1.31983e-55	vCM-LV/RV-Purkinje	MECOM
CXCL12.11	2.27019e-57	0.269506	0.749	0.526	5.40304e-55	vCM-LV/RV-Purkinje	CXCL12
KLF2.14	1.16817e-54	-0.368526	0.205	0.42	2.78023e-52	vCM-LV/RV-Purkinje	KLF2
FBLN5.14	1.2851e-52	-0.339617	0.079	0.28	3.05853e-50	vCM-LV/RV-Purkinje	FBLN5
MPZ.4	2.24193e-51	-0.26288	0.245	0.474	5.33579e-49	vCM-LV/RV-Purkinje	MPZ
COTL1.12	1.2214e-50	-0.321597	0.278	0.483	2.90693e-48	vCM-LV/RV-Purkinje	COTL1
TCF21.18	3.68679e-48	-0.394781	0.339	0.524	8.77456e-46	vCM-LV/RV-Purkinje	TCF21
EGR1.8	1.3794e-46	-0.356471	0.181	0.385	3.28298e-44	vCM-LV/RV-Purkinje	EGR1
RGS5.12	1.46471e-46	-0.354486	0.359	0.543	3.48602e-44	vCM-LV/RV-Purkinje	RGS5
SFRP1.5	6.85956e-46	-0.276136	0.399	0.59	1.63257e-43	vCM-LV/RV-Purkinje	SFRP1
KPNA2.5	3.73607e-43	-0.276839	0.464	0.632	8.89185e-41	vCM-LV/RV-Purkinje	KPNA2
NR2F2.15	5.44137e-43	-0.302596	0.537	0.673	1.29505e-40	vCM-LV/RV-Purkinje	NR2F2
COLEC11.12	9.81638e-42	-0.291651	0.147	0.328	2.3363e-39	vCM-LV/RV-Purkinje	COLEC11
COL9A2.12	1.98799e-41	-0.340636	0.091	0.264	4.73142e-39	vCM-LV/RV-Purkinje	COL9A2
BAMBI.6	4.68874e-41	-0.286491	0.526	0.691	1.11592e-38	vCM-LV/RV-Purkinje	BAMBI
NSG1.17	5.80205e-39	-0.345638	0.132	0.299	1.38089e-36	vCM-LV/RV-Purkinje	NSG1
PENK.12	2.0311e-37	-0.520742	0.149	0.31	4.83402e-35	vCM-LV/RV-Purkinje	PENK
DLK1.7	2.07169e-37	-0.276581	0.08	0.241	4.93063e-35	vCM-LV/RV-Purkinje	DLK1
MKI67.5	5.25788e-35	-0.284215	0.413	0.567	1.25138e-32	vCM-LV/RV-Purkinje	MKI67
INHBA.8	2.72926e-27	-0.272888	0.342	0.486	6.49565e-25	vCM-LV/RV-Purkinje	INHBA
DCN.17	0	0.964204	0.998	0.653	0	Compact vFibro	DCN
TCF21.19	0	0.889979	0.979	0.487	0	Compact vFibro	TCF21
COL15A1.18	0	0.881257	0.961	0.472	0	Compact vFibro	COL15A1
HHIP.5	0	0.80317	0.774	0.144	0	Compact vFibro	HHIP
SCN7A.4	0	0.782396	0.745	0.176	0	Compact vFibro	SCN7A
DLK1.8	0	0.716152	0.688	0.207	0	Compact vFibro	DLK1
LUM.3	0	0.674989	0.679	0.152	0	Compact vFibro	LUM
ALDH1A2.7	0	0.636527	0.755	0.24	0	Compact vFibro	ALDH1A2
SPON2.4	0	0.490895	0.605	0.176	0	Compact vFibro	SPON2
OAF.11	1.94031e-294	0.579925	0.866	0.437	4.61793e-292	Compact vFibro	OAF
GAS7.4	3.32176e-291	0.564061	0.761	0.336	7.90578e-289	Compact vFibro	GAS7
SULF1.5	1.87332e-209	0.454394	0.656	0.284	4.4585e-207	Compact vFibro	SULF1
FNDC1.3	1.66162e-204	0.383503	0.378	0.098	3.95465e-202	Compact vFibro	FNDC1
NKD2.2	6.51063e-202	0.421448	0.54	0.203	1.54953e-199	Compact vFibro	NKD2
CD34.19	5.2348e-196	0.51584	0.947	0.592	1.24588e-193	Compact vFibro	CD34
SOX9.15	3.68433e-166	0.433815	0.881	0.523	8.76871e-164	Compact vFibro	SOX9
COLEC11.13	3.49829e-156	0.378218	0.673	0.298	8.32594e-154	Compact vFibro	COLEC11
PDGFRA.5	2.9289e-140	0.36675	0.675	0.339	6.97079e-138	Compact vFibro	PDGFRA
FBLN2.18	8.29868e-101	0.348586	0.821	0.446	1.97509e-98	Compact vFibro	FBLN2
CGNL1.8	5.04622e-79	-0.291967	0.844	0.898	1.201e-76	Compact vFibro	CGNL1
FN1.18	1.97114e-76	0.292775	0.991	0.885	4.69131e-74	Compact vFibro	FN1
ECE1.12	7.39136e-73	-0.356346	0.698	0.796	1.75914e-70	Compact vFibro	ECE1
IRX3.14	9.41065e-57	-0.314687	0.616	0.715	2.23973e-54	Compact vFibro	IRX3
EGR1.9	1.04136e-53	0.315332	0.567	0.363	2.47843e-51	Compact vFibro	EGR1
NSG1.18	2.9962e-53	-0.388027	0.112	0.301	7.13095e-51	Compact vFibro	NSG1
SFRP1.6	3.71314e-49	-0.279366	0.42	0.59	8.83728e-47	Compact vFibro	SFRP1
IGFBP5.7	1.449e-48	-0.286597	0.747	0.805	3.44863e-46	Compact vFibro	IGFBP5
CRABP2.13	6.89483e-48	-0.321865	0.386	0.536	1.64097e-45	Compact vFibro	CRABP2
TECRL.18	5.64805e-40	-0.272221	0.563	0.631	1.34424e-37	Compact vFibro	TECRL
INHBA.9	4.50361e-34	-0.295476	0.352	0.486	1.07186e-31	Compact vFibro	INHBA
PENK.13	6.23915e-15	-0.382184	0.225	0.306	1.48492e-12	Compact vFibro	PENK
FMOD.17	7.27251e-13	-0.274375	0.317	0.363	1.73086e-10	Compact vFibro	FMOD
DES.11	6.06892e-251	0.326163	1	0.933	1.4444e-248	vCM-RV-Proliferating	DES
NAV1.12	1.88061e-203	0.498332	0.932	0.543	4.47584e-201	vCM-RV-Proliferating	NAV1
PLN.7	1.03266e-185	0.475952	0.891	0.5	2.45774e-183	vCM-RV-Proliferating	PLN
CASQ2.8	4.3884e-183	0.4389	0.95	0.639	1.04444e-180	vCM-RV-Proliferating	CASQ2
CKMT2.11	7.09598e-177	0.432884	0.955	0.616	1.68884e-174	vCM-RV-Proliferating	CKMT2
PPP1R12B.15	3.2182e-158	0.402821	0.963	0.687	7.65931e-156	vCM-RV-Proliferating	PPP1R12B
LBH.9	6.6818e-147	0.276849	0.999	0.917	1.59027e-144	vCM-RV-Proliferating	LBH
MYBL2.6	2.0405e-146	0.455176	0.926	0.609	4.85638e-144	vCM-RV-Proliferating	MYBL2
PCDH7.13	8.96454e-145	0.383265	0.959	0.629	2.13356e-142	vCM-RV-Proliferating	PCDH7
FN1.19	2.55362e-143	-0.638247	0.844	0.893	6.07762e-141	vCM-RV-Proliferating	FN1
PAM.5	2.99244e-135	0.342797	0.947	0.73	7.12201e-133	vCM-RV-Proliferating	PAM
POSTN.16	1.08993e-126	-0.859188	0.395	0.662	2.59404e-124	vCM-RV-Proliferating	POSTN
RYR2.12	4.93933e-119	0.356298	0.912	0.583	1.17556e-116	vCM-RV-Proliferating	RYR2
KCNH2.13	7.51189e-115	0.352136	0.981	0.692	1.78783e-112	vCM-RV-Proliferating	KCNH2
DHRS3.10	3.82259e-111	0.360507	0.897	0.572	9.09777e-109	vCM-RV-Proliferating	DHRS3
CNN1.10	2.7219e-101	0.32003	0.959	0.732	6.47812e-99	vCM-RV-Proliferating	CNN1
LMOD3.9	6.54677e-99	0.311672	0.844	0.503	1.55813e-96	vCM-RV-Proliferating	LMOD3
GJA1.17	1.38215e-98	0.383319	0.958	0.637	3.28951e-96	vCM-RV-Proliferating	GJA1
FBLN2.19	6.24997e-94	-0.68797	0.193	0.48	1.48749e-91	vCM-RV-Proliferating	FBLN2
NOTCH1.17	1.85648e-92	-0.539681	0.497	0.668	4.41843e-90	vCM-RV-Proliferating	NOTCH1
SCN5A.15	5.037e-91	0.349626	0.91	0.594	1.19881e-88	vCM-RV-Proliferating	SCN5A
RRM2.5	8.43228e-87	0.340521	0.738	0.448	2.00688e-84	vCM-RV-Proliferating	RRM2
FGF12.7	5.77932e-85	0.270294	0.749	0.413	1.37548e-82	vCM-RV-Proliferating	FGF12
RRAD.15	1.01263e-84	0.325075	0.987	0.769	2.41007e-82	vCM-RV-Proliferating	RRAD
PDGFRB.16	1.01605e-84	-0.586875	0.146	0.429	2.4182e-82	vCM-RV-Proliferating	PDGFRB
TTN.16	1.31386e-82	0.337774	0.997	0.794	3.12698e-80	vCM-RV-Proliferating	TTN
TOP2A.3	1.13266e-81	0.279179	0.775	0.46	2.69573e-79	vCM-RV-Proliferating	TOP2A
FZD1.10	2.43334e-81	0.280894	0.958	0.738	5.79134e-79	vCM-RV-Proliferating	FZD1
CD34.20	3.8704e-80	-0.556073	0.459	0.619	9.21155e-78	vCM-RV-Proliferating	CD34
FMOD.18	2.52811e-78	-0.53871	0.101	0.372	6.01691e-76	vCM-RV-Proliferating	FMOD
MYH7.14	2.86161e-75	0.282983	1	0.932	6.81062e-73	vCM-RV-Proliferating	MYH7
PTTG1.4	3.09499e-75	0.26029	0.745	0.426	7.36608e-73	vCM-RV-Proliferating	PTTG1
MKI67.6	9.2133e-74	0.29538	0.849	0.546	2.19277e-71	vCM-RV-Proliferating	MKI67
KIF20A.3	3.96888e-73	0.261556	0.66	0.355	9.44593e-71	vCM-RV-Proliferating	KIF20A
CXCL12.12	6.04684e-70	-0.458945	0.349	0.546	1.43915e-67	vCM-RV-Proliferating	CXCL12
COL14A1.14	1.65704e-69	-0.446074	0.175	0.418	3.94376e-67	vCM-RV-Proliferating	COL14A1
PCNA.3	7.67356e-67	0.286225	0.806	0.579	1.82631e-64	vCM-RV-Proliferating	PCNA
KPNA2.6	3.80727e-66	0.277853	0.852	0.613	9.06131e-64	vCM-RV-Proliferating	KPNA2
HEY2.11	4.60188e-64	0.26055	0.801	0.47	1.09525e-61	vCM-RV-Proliferating	HEY2
CDT1.3	8.65391e-64	0.258217	0.764	0.497	2.05963e-61	vCM-RV-Proliferating	CDT1
SOX9.16	9.89347e-53	-0.431973	0.398	0.549	2.35465e-50	vCM-RV-Proliferating	SOX9
IGFBP5.8	1.28123e-51	-0.31901	0.797	0.802	3.04932e-49	vCM-RV-Proliferating	IGFBP5
ADGRL1.10	4.37207e-49	-0.318532	0.346	0.506	1.04055e-46	vCM-RV-Proliferating	ADGRL1
MECOM.12	1.01789e-44	-0.331725	0.161	0.348	2.42259e-42	vCM-RV-Proliferating	MECOM
PENK.14	1.42602e-42	-0.57709	0.131	0.31	3.39392e-40	vCM-RV-Proliferating	PENK
VCAN.8	2.38757e-41	-0.314438	0.583	0.66	5.68242e-39	vCM-RV-Proliferating	VCAN
DPYSL3.12	1.11116e-40	-0.323395	0.729	0.734	2.64457e-38	vCM-RV-Proliferating	DPYSL3
NR2F2.16	8.81817e-39	-0.309831	0.646	0.668	2.09872e-36	vCM-RV-Proliferating	NR2F2
TBX3.5	3.66692e-38	-0.256573	0.118	0.292	8.72726e-36	vCM-RV-Proliferating	TBX3
COL15A1.19	2.19151e-37	-0.475171	0.386	0.504	5.2158e-35	vCM-RV-Proliferating	COL15A1
COL9A2.13	9.70975e-36	-0.359451	0.102	0.262	2.31092e-33	vCM-RV-Proliferating	COL9A2
NSG1.19	2.20212e-33	-0.364706	0.145	0.297	5.24105e-31	vCM-RV-Proliferating	NSG1
RGS5.13	2.06067e-31	-0.336989	0.454	0.537	4.90439e-29	vCM-RV-Proliferating	RGS5
COLEC11.14	3.25983e-31	-0.29831	0.181	0.325	7.7584e-29	vCM-RV-Proliferating	COLEC11
MAF.13	1.27615e-29	-0.311153	0.175	0.317	3.03723e-27	vCM-RV-Proliferating	MAF
DCN.18	1.43581e-26	-0.382028	0.671	0.672	3.41722e-24	vCM-RV-Proliferating	DCN
KLF2.15	2.38273e-25	-0.316167	0.313	0.414	5.67089e-23	vCM-RV-Proliferating	KLF2
COTL1.13	3.90509e-23	-0.265763	0.399	0.476	9.29413e-21	vCM-RV-Proliferating	COTL1
FBLN5.15	4.59203e-23	-0.293384	0.16	0.275	1.0929e-20	vCM-RV-Proliferating	FBLN5
OSR1.13	5.14949e-22	-0.282872	0.203	0.312	1.22558e-19	vCM-RV-Proliferating	OSR1
IRX1.11	2.79769e-21	-0.264085	0.165	0.284	6.65851e-19	vCM-RV-Proliferating	IRX1
NRP2.12	7.00573e-19	-0.252351	0.273	0.365	1.66736e-16	vCM-RV-Proliferating	NRP2
IGFBP4.18	1.16929e-18	-0.253679	0.814	0.729	2.78292e-16	vCM-RV-Proliferating	IGFBP4
TCF21.20	3.72216e-17	-0.303972	0.48	0.516	8.85874e-15	vCM-RV-Proliferating	TCF21
INHBA.10	1.01489e-15	-0.262936	0.438	0.481	2.41544e-13	vCM-RV-Proliferating	INHBA
DES.12	5.57908e-206	0.353006	1	0.934	1.32782e-203	vCM-RV-Trabecular	DES
PPP1R12B.16	6.88301e-173	0.517075	0.989	0.692	1.63816e-170	vCM-RV-Trabecular	PPP1R12B
GJA1.18	8.92447e-170	0.619062	0.977	0.642	2.12402e-167	vCM-RV-Trabecular	GJA1
PLN.8	1.18033e-155	0.551279	0.905	0.507	2.80919e-153	vCM-RV-Trabecular	PLN
LBH.10	9.49933e-154	0.327799	1	0.919	2.26084e-151	vCM-RV-Trabecular	LBH
SCN5A.16	2.13125e-151	0.551304	0.966	0.598	5.07237e-149	vCM-RV-Trabecular	SCN5A
CASQ2.9	1.49602e-148	0.492871	0.966	0.644	3.56052e-146	vCM-RV-Trabecular	CASQ2
NAV1.13	6.60842e-143	0.527234	0.935	0.55	1.5728e-140	vCM-RV-Trabecular	NAV1
SBSPON.1	2.27116e-115	0.355326	0.604	0.223	5.40537e-113	vCM-RV-Trabecular	SBSPON
TTN.17	2.51236e-108	0.415258	1	0.797	5.97942e-106	vCM-RV-Trabecular	TTN
FN1.20	7.87727e-99	-0.66892	0.813	0.893	1.87479e-96	vCM-RV-Trabecular	FN1
GJA5.8	4.05275e-95	0.44007	0.877	0.548	9.64554e-93	vCM-RV-Trabecular	GJA5
LMOD3.10	4.49234e-95	0.394484	0.864	0.509	1.06918e-92	vCM-RV-Trabecular	LMOD3
RYR2.13	2.2268e-92	0.399741	0.902	0.589	5.2998e-90	vCM-RV-Trabecular	RYR2
CKMT2.12	2.6963e-89	0.388423	0.941	0.622	6.4172e-87	vCM-RV-Trabecular	CKMT2
KCNH2.14	9.44855e-83	0.368257	0.969	0.697	2.24875e-80	vCM-RV-Trabecular	KCNH2
RRAD.16	2.72886e-77	0.374819	0.995	0.772	6.49469e-75	vCM-RV-Trabecular	RRAD
PCDH7.14	3.09029e-75	0.350163	0.939	0.636	7.35489e-73	vCM-RV-Trabecular	PCDH7
CD34.21	2.47255e-72	-0.654613	0.349	0.619	5.88467e-70	vCM-RV-Trabecular	CD34
PAM.6	4.43166e-65	0.303829	0.943	0.734	1.05473e-62	vCM-RV-Trabecular	PAM
NOTCH1.18	2.48918e-62	-0.554371	0.455	0.666	5.92425e-60	vCM-RV-Trabecular	NOTCH1
FBLN2.20	1.77761e-61	-0.688567	0.17	0.475	4.2307e-59	vCM-RV-Trabecular	FBLN2
PDGFRB.17	4.10412e-57	-0.593158	0.119	0.425	9.76779e-55	vCM-RV-Trabecular	PDGFRB
CACNA1C.8	2.60367e-55	0.30106	0.732	0.43	6.19674e-53	vCM-RV-Trabecular	CACNA1C
FGF12.8	1.59177e-53	0.276003	0.738	0.419	3.78841e-51	vCM-RV-Trabecular	FGF12
XPO4.7	5.5038e-53	0.295392	0.759	0.472	1.30991e-50	vCM-RV-Trabecular	XPO4
NR2F2.17	1.13197e-52	-0.442577	0.494	0.671	2.69408e-50	vCM-RV-Trabecular	NR2F2
SOX9.17	1.22052e-51	-0.512319	0.306	0.549	2.90485e-49	vCM-RV-Trabecular	SOX9
POSTN.17	2.20649e-51	-0.731095	0.514	0.654	5.25144e-49	vCM-RV-Trabecular	POSTN
FZD1.11	9.81858e-51	0.274116	0.941	0.742	2.33682e-48	vCM-RV-Trabecular	FZD1
ADGRL1.11	1.29429e-50	-0.397013	0.245	0.506	3.08042e-48	vCM-RV-Trabecular	ADGRL1
MYH7.15	3.59202e-50	0.278827	1	0.933	8.54902e-48	vCM-RV-Trabecular	MYH7
FMOD.19	1.29159e-44	-0.51526	0.113	0.367	3.07399e-42	vCM-RV-Trabecular	FMOD
COL15A1.20	1.52514e-40	-0.580748	0.298	0.505	3.62984e-38	vCM-RV-Trabecular	COL15A1
COL14A1.15	3.45789e-39	-0.422992	0.187	0.413	8.22977e-37	vCM-RV-Trabecular	COL14A1
DCN.19	1.45127e-38	-0.517698	0.556	0.675	3.45403e-36	vCM-RV-Trabecular	DCN
DPYSL3.13	1.17091e-37	-0.384343	0.673	0.736	2.78677e-35	vCM-RV-Trabecular	DPYSL3
IRX3.15	1.05773e-36	0.264639	0.941	0.703	2.51739e-34	vCM-RV-Trabecular	IRX3
PENK.15	4.79547e-30	-0.578624	0.111	0.307	1.14132e-27	vCM-RV-Trabecular	PENK
KLF2.16	4.8203e-30	-0.387087	0.227	0.414	1.14723e-27	vCM-RV-Trabecular	KLF2
MECOM.13	9.73491e-28	-0.325403	0.159	0.345	2.31691e-25	vCM-RV-Trabecular	MECOM
RBP1.12	1.07598e-27	-0.310026	0.457	0.582	2.56083e-25	vCM-RV-Trabecular	RBP1
COTL1.14	3.91023e-25	-0.320431	0.327	0.476	9.30635e-23	vCM-RV-Trabecular	COTL1
RGS5.14	2.26388e-23	-0.351748	0.422	0.537	5.38803e-21	vCM-RV-Trabecular	RGS5
EGR1.10	2.73315e-22	-0.365708	0.223	0.379	6.50491e-20	vCM-RV-Trabecular	EGR1
FBLN5.16	1.3405e-21	-0.316476	0.118	0.274	3.1904e-19	vCM-RV-Trabecular	FBLN5
CXCL12.13	2.81024e-21	-0.331977	0.455	0.54	6.68838e-19	vCM-RV-Trabecular	CXCL12
MAF.14	2.93407e-21	-0.315237	0.155	0.315	6.98308e-19	vCM-RV-Trabecular	MAF
IGFBP5.9	2.26562e-20	-0.252115	0.827	0.801	5.39217e-18	vCM-RV-Trabecular	IGFBP5
PDGFRA.6	6.99698e-20	-0.267497	0.213	0.361	1.66528e-17	vCM-RV-Trabecular	PDGFRA
COL9A2.14	7.98242e-20	-0.33752	0.111	0.259	1.89982e-17	vCM-RV-Trabecular	COL9A2
OAF.12	9.74749e-19	-0.267063	0.344	0.463	2.3199e-16	vCM-RV-Trabecular	OAF
COLEC11.15	7.15476e-18	-0.28215	0.188	0.322	1.70283e-15	vCM-RV-Trabecular	COLEC11
NSG1.20	1.46182e-16	-0.331424	0.167	0.294	3.47913e-14	vCM-RV-Trabecular	NSG1
DLK1.9	2.57815e-16	-0.2566	0.105	0.237	6.13599e-14	vCM-RV-Trabecular	DLK1
MKI67.7	4.43952e-15	-0.268243	0.496	0.561	1.05661e-12	vCM-RV-Trabecular	MKI67
TCF21.21	6.21904e-14	-0.311713	0.437	0.517	1.48013e-11	vCM-RV-Trabecular	TCF21
IRX3.16	0	0.703705	0.987	0.69	0	vCM-LV-Trabecular II	IRX3
GJA1.19	0	0.623139	0.963	0.63	0	vCM-LV-Trabecular II	GJA1
TECRL.19	0	0.574437	0.955	0.606	0	vCM-LV-Trabecular II	TECRL
MYH7.16	6.49286e-308	0.315441	1	0.931	1.5453e-305	vCM-LV-Trabecular II	MYH7
TTN.18	4.73001e-291	0.446178	0.994	0.79	1.12574e-288	vCM-LV-Trabecular II	TTN
SCN5A.17	3.81702e-290	0.529586	0.937	0.585	9.0845e-288	vCM-LV-Trabecular II	SCN5A
PPP1R12B.17	6.02152e-246	0.428727	0.944	0.683	1.43312e-243	vCM-LV-Trabecular II	PPP1R12B
IRX4.15	2.76067e-239	0.452964	0.913	0.578	6.57039e-237	vCM-LV-Trabecular II	IRX4
HAND1.12	3.31137e-234	0.439098	0.781	0.411	7.88107e-232	vCM-LV-Trabecular II	HAND1
DPYSL3.14	6.2476e-222	-0.634779	0.424	0.755	1.48693e-219	vCM-LV-Trabecular II	DPYSL3
CD34.22	6.3882e-192	-0.696472	0.28	0.634	1.52039e-189	vCM-LV-Trabecular II	CD34
IGFBP4.19	5.59943e-189	-0.641892	0.493	0.749	1.33266e-186	vCM-LV-Trabecular II	IGFBP4
FN1.21	1.68462e-177	-0.598796	0.803	0.897	4.00938e-175	vCM-LV-Trabecular II	FN1
GJA5.9	6.71524e-177	0.412675	0.823	0.539	1.59823e-174	vCM-LV-Trabecular II	GJA5
TBX5.10	6.66419e-170	0.371261	0.833	0.551	1.58608e-167	vCM-LV-Trabecular II	TBX5
DCN.20	2.52157e-146	-0.64638	0.415	0.689	6.00134e-144	vCM-LV-Trabecular II	DCN
KCNH2.15	2.53291e-146	0.337825	0.942	0.689	6.02833e-144	vCM-LV-Trabecular II	KCNH2
FBLN2.21	2.7625e-145	-0.693945	0.161	0.488	6.57475e-143	vCM-LV-Trabecular II	FBLN2
RRAD.17	6.47089e-144	0.3506	0.979	0.765	1.54007e-141	vCM-LV-Trabecular II	RRAD
SOX9.18	7.95734e-139	-0.542198	0.243	0.563	1.89385e-136	vCM-LV-Trabecular II	SOX9
NKX2-5.16	1.56841e-133	0.32317	0.938	0.679	3.73282e-131	vCM-LV-Trabecular II	NKX2-5
NOTCH1.19	1.09227e-127	-0.526377	0.456	0.674	2.59961e-125	vCM-LV-Trabecular II	NOTCH1
PDGFRB.18	3.94084e-127	-0.587809	0.126	0.436	9.3792e-125	vCM-LV-Trabecular II	PDGFRB
COL15A1.21	2.03502e-123	-0.637034	0.225	0.518	4.84336e-121	vCM-LV-Trabecular II	COL15A1
HEY2.12	9.02238e-121	-0.434001	0.202	0.504	2.14733e-118	vCM-LV-Trabecular II	HEY2
FMOD.20	1.71538e-116	-0.537717	0.087	0.379	4.0826e-114	vCM-LV-Trabecular II	FMOD
RBP1.13	4.72775e-116	-0.416813	0.325	0.596	1.12521e-113	vCM-LV-Trabecular II	RBP1
RYR2.14	3.18967e-106	0.295851	0.822	0.583	7.59142e-104	vCM-LV-Trabecular II	RYR2
HCN4.15	1.21015e-104	0.293501	0.789	0.525	2.88015e-102	vCM-LV-Trabecular II	HCN4
KLF2.17	1.07833e-90	-0.42583	0.173	0.425	2.56643e-88	vCM-LV-Trabecular II	KLF2
NR2F2.18	1.52183e-82	-0.374417	0.518	0.677	3.62195e-80	vCM-LV-Trabecular II	NR2F2
OAF.13	7.64656e-78	-0.343162	0.249	0.474	1.81988e-75	vCM-LV-Trabecular II	OAF
POSTN.18	3.34815e-75	-0.608798	0.546	0.657	7.96859e-73	vCM-LV-Trabecular II	POSTN
COTL1.15	3.69449e-75	-0.355111	0.263	0.486	8.79289e-73	vCM-LV-Trabecular II	COTL1
GAS7.5	3.69839e-74	-0.282674	0.142	0.374	8.80216e-72	vCM-LV-Trabecular II	GAS7
NRP2.13	1.80264e-73	-0.347284	0.149	0.375	4.29027e-71	vCM-LV-Trabecular II	NRP2
CXCL12.14	2.88346e-72	0.251193	0.776	0.521	6.86263e-70	vCM-LV-Trabecular II	CXCL12
MECOM.14	1.57624e-67	-0.324038	0.14	0.353	3.75144e-65	vCM-LV-Trabecular II	MECOM
PENK.16	1.34104e-66	-0.580729	0.114	0.315	3.19168e-64	vCM-LV-Trabecular II	PENK
FBLN5.17	2.50834e-64	-0.341063	0.084	0.283	5.96984e-62	vCM-LV-Trabecular II	FBLN5
RGS5.15	2.8576e-64	-0.376209	0.364	0.545	6.8011e-62	vCM-LV-Trabecular II	RGS5
COLEC11.16	1.36175e-54	-0.29922	0.144	0.33	3.24097e-52	vCM-LV-Trabecular II	COLEC11
CRABP2.14	1.50308e-54	-0.319063	0.368	0.539	3.57733e-52	vCM-LV-Trabecular II	CRABP2
ECE1.13	1.36437e-53	-0.289555	0.726	0.795	3.24721e-51	vCM-LV-Trabecular II	ECE1
DLK1.10	1.61029e-53	-0.294034	0.07	0.244	3.83249e-51	vCM-LV-Trabecular II	DLK1
COL9A2.15	8.2306e-52	-0.349931	0.094	0.266	1.95888e-49	vCM-LV-Trabecular II	COL9A2
EGR1.11	1.86403e-51	-0.355943	0.205	0.386	4.4364e-49	vCM-LV-Trabecular II	EGR1
PDGFRA.7	5.95311e-50	-0.276817	0.193	0.368	1.41684e-47	vCM-LV-Trabecular II	PDGFRA
NSG1.21	7.57322e-50	-0.357189	0.133	0.301	1.80243e-47	vCM-LV-Trabecular II	NSG1
MYBL2.7	4.3057e-44	-0.269413	0.514	0.63	1.02476e-41	vCM-LV-Trabecular II	MYBL2
PDLIM3.9	4.27196e-42	-0.272406	0.265	0.427	1.01673e-39	vCM-LV-Trabecular II	PDLIM3
BAMBI.7	1.09923e-40	-0.261984	0.58	0.689	2.61617e-38	vCM-LV-Trabecular II	BAMBI
MKI67.8	2.91365e-40	-0.287255	0.448	0.567	6.93448e-38	vCM-LV-Trabecular II	MKI67
TCF21.22	7.68618e-40	-0.343916	0.4	0.522	1.82931e-37	vCM-LV-Trabecular II	TCF21
COL14A1.16	5.21049e-34	-0.283086	0.289	0.415	1.2401e-31	vCM-LV-Trabecular II	COL14A1
MAF.15	6.69553e-34	-0.273529	0.181	0.319	1.59354e-31	vCM-LV-Trabecular II	MAF
