# Supplementary material for: Spatially organized cellular communities form the developing human heart
Source: Nature. 2024 Mar 13;627(8005):854–64. doi: 10.1038/s41586-024-07171-z (PMC10972757; doi:10.1038/s41586-024-07171-z)
Supplement: Supplementary file 4 — Supplementary Tables 1–22 [file 41586_2024_7171_MOESM4_ESM.zip › 2022-11-18398C-s4/2022-11-18398C-Supplementary Table 18 - CellChat cell-cell signaling interactions in the overall communities interactions.xlsx]

## Sheet: AVN-AV Ring
	BEC -> BEC	BEC -> EPDC	BEC -> VIC	BEC -> aCM-RA	BEC -> aFibro	BEC -> ncCM-AVC-like	EPDC -> BEC	EPDC -> EPDC	EPDC -> VIC	EPDC -> aCM-RA	EPDC -> aFibro	EPDC -> ncCM-AVC-like	VIC -> BEC	VIC -> EPDC	VIC -> VIC	VIC -> aCM-RA	VIC -> aFibro	VIC -> ncCM-AVC-like	aCM-RA -> BEC	aCM-RA -> EPDC	aCM-RA -> VIC	aCM-RA -> aCM-RA	aCM-RA -> aFibro	aCM-RA -> ncCM-AVC-like	aFibro -> BEC	aFibro -> EPDC	aFibro -> VIC	aFibro -> aCM-RA	aFibro -> aFibro	aFibro -> ncCM-AVC-like	ncCM-AVC-like -> BEC	ncCM-AVC-like -> EPDC	ncCM-AVC-like -> VIC	ncCM-AVC-like -> aCM-RA	ncCM-AVC-like -> aFibro	ncCM-AVC-like -> ncCM-AVC-like
ADM - CALCRL	0.0982915	0	0	0	0	0	0.105089	0	0	0	0	0	0	0	0	0	0	0	0.116683	0	0	0	0	0	0	0	0	0	0	0	0.0840493	0	0	0	0	0
AGRN - DAG1	0	0	0	0.127481	0	0.0866774	0	0	0	0	0	0	0	0	0	0	0	0	0	0	0	0	0	0	0	0	0	0	0	0	0	0	0	0	0	0
ANGPT1 - TEK	0	0	0	0	0	0	0	0	0	0	0	0	0	0	0	0	0	0	0.111549	0	0	0	0	0	0	0	0	0	0	0	0	0	0	0	0	0
ANGPTL1 - (ITGA1+ITGB1)	0	0	0	0	0	0	0	0	0	0	0	0	0.0980514	0.101973	0.0980252	0	0.117461	0	0	0	0	0	0	0	0	0	0	0	0	0	0	0	0	0	0	0
ANGPTL2 - (ITGA5+ITGB1)	0	0	0	0	0	0	0.123412	0	0.117607	0	0	0	0.117172	0	0.111927	0	0	0	0	0	0	0	0	0	0.132428	0	0.125767	0	0	0	0	0	0	0	0	0
APLN - APLNR	0.106189	0	0	0	0.0985983	0	0	0	0	0	0	0	0	0	0	0	0	0	0	0	0	0	0	0	0	0	0	0	0	0	0	0	0	0	0	0
BMP2 - (BMPR1A+ACVR2B)	0	0	0	0	0	0	0	0	0	0	0	0	0	0	0	0	0	0	0	0	0	0	0	0	0	0	0	0	0	0	0	0	0	0.0936591	0	0.0690863
BMP2 - (BMPR1A+BMPR2)	0	0	0	0	0	0	0	0	0	0	0	0	0	0	0	0	0	0	0	0	0	0	0	0	0	0	0	0	0	0	0	0.0855937	0.0824827	0.0936591	0	0.0690863
BMP4 - (BMPR1A+ACVR2B)	0	0	0	0	0	0	0	0	0	0.116665	0	0.0808458	0	0	0	0.0990153	0	0.0719572	0	0	0	0	0	0	0	0	0	0.125433	0	0.0849613	0	0	0	0	0	0
BMP4 - (BMPR1A+BMPR2)	0	0	0	0	0	0	0	0.104409	0.0998166	0.116665	0	0.0808458	0	0	0	0	0	0	0	0	0	0	0	0	0	0.111377	0.106166	0.125433	0	0.0849613	0	0	0	0	0	0
BMP5 - (ACVR1+BMPR2)	0	0	0	0	0	0	0	0	0	0	0	0	0	0	0	0	0	0	0	0	0.113022	0	0	0	0	0	0	0	0	0	0	0	0.082873	0	0	0
BMP5 - (BMPR1A+ACVR2B)	0	0	0	0	0	0	0	0	0	0	0	0	0	0	0	0	0	0	0	0	0	0.135115	0	0.0892958	0	0	0	0	0	0	0	0	0	0.0941626	0	0.0693599
BMP5 - (BMPR1A+BMPR2)	0	0	0	0	0	0	0	0	0	0	0	0	0	0	0	0	0	0	0	0.118946	0.113022	0.135115	0	0.0892958	0	0	0	0	0	0	0	0.086014	0.082873	0.0941626	0	0.0693599
BMP7 - (ACVR1+BMPR2)	0	0	0	0	0	0	0	0	0	0	0	0	0	0	0	0	0	0	0	0	0.110799	0	0	0	0	0	0	0	0	0	0	0	0.0719095	0	0	0
BMP7 - (BMPR1A+ACVR2B)	0	0	0	0	0	0	0	0	0	0	0	0	0	0	0	0	0	0	0	0	0	0.131951	0	0.0879025	0	0	0	0	0	0	0	0	0	0.0802599	0	0.0615112
BMP7 - (BMPR1A+BMPR2)	0	0	0	0	0	0	0	0	0	0	0	0	0	0	0	0	0	0	0	0.116486	0.110799	0.131951	0	0.0879025	0	0	0	0	0	0	0	0.0742629	0.0719095	0.0802599	0	0.0615112
CADM1 - CADM1	0	0	0	0	0	0	0	0	0	0	0	0	0	0	0	0	0	0	0	0	0	0.116216	0	0.0899646	0	0	0	0	0	0	0	0	0	0.0899646	0	0.0733454
CD46 - JAG1	0	0.0896563	0	0.0979604	0.0943216	0	0	0.0952776	0	0.10471	0.100563	0	0	0	0	0	0	0	0	0.10471	0	0.116216	0.11113	0	0	0.100563	0	0.11113	0.10647	0	0	0.0749924	0	0.0807156	0.0782289	0
CD99 - CD99	0.134794	0.149373	0.13904	0	0.160007	0	0.149373	0.167476	0.154606	0	0.180985	0	0.13904	0.154606	0.143563	0	0.166027	0	0	0	0	0	0	0	0.160007	0.180985	0.166027	0	0.196818	0	0	0	0	0	0	0
CDH2 - CDH2	0	0	0	0	0	0	0	0	0	0	0	0	0	0	0	0.146161	0	0.0963171	0	0	0.146161	0.220296	0	0.123584	0	0	0	0	0	0	0	0	0.0963171	0.123584	0	0.0858436
CDH5 - CDH5	0.137786	0	0	0	0	0	0	0	0	0	0	0	0	0	0	0	0	0	0	0	0	0	0	0	0	0	0	0	0	0	0	0	0	0	0	0
CLDN11 - CLDN11	0	0	0	0	0	0	0	0.0952776	0	0	0	0	0	0	0	0	0	0	0	0	0	0	0	0	0	0	0	0	0	0	0	0	0	0	0	0
COL1A1 - (ITGA1+ITGB1)	0	0	0	0	0	0	0.15403	0.164707	0.154562	0	0.205004	0	0.1416	0.150484	0.14198	0	0.18387	0	0	0	0	0	0	0	0.167016	0.179598	0.167607	0	0.228838	0	0	0	0	0	0	0
COL1A1 - (ITGA10+ITGB1)	0	0	0	0	0	0.0858211	0	0	0	0	0	0.111684	0	0	0	0	0	0.104951	0	0	0	0	0	0.0995164	0	0	0	0	0	0.118334	0	0	0	0	0	0.0728597
COL1A1 - (ITGA11+ITGB1)	0	0	0	0	0.132695	0	0	0	0	0	0.203141	0	0	0	0	0	0.182329	0	0	0	0	0	0.168562	0	0	0	0	0	0.226496	0	0	0	0	0	0.104053	0
COL1A1 - (ITGA2+ITGB1)	0.106524	0	0	0	0	0	0.149332	0	0	0	0	0	0.137555	0	0	0	0	0	0.128469	0	0	0	0	0	0.161475	0	0	0	0	0	0.0872561	0	0	0	0	0
COL1A1 - (ITGA3+ITGB1)	0	0	0	0.12645	0	0.0858211	0	0	0	0.192063	0	0.111684	0	0	0	0.172963	0	0.104951	0	0	0	0.158612	0	0.0995164	0	0	0	0.212601	0	0.118334	0	0	0	0.10019	0	0.0728597
COL1A1 - CD44	0	0	0	0	0.1072	0	0	0	0	0	0.152116	0	0	0	0	0	0.13972	0	0	0	0	0	0.129454	0	0	0	0	0	0.164639	0	0	0	0	0	0.0877174	0
COL1A2 - (ITGA1+ITGB1)	0	0	0	0	0	0	0.152238	0.162601	0.152713	0	0.202056	0	0.139919	0.14854	0.140254	0	0.181213	0	0	0	0	0	0	0	0.164244	0.176312	0.164751	0	0.223996	0	0	0	0	0	0	0
COL1A2 - (ITGA10+ITGB1)	0	0	0	0	0	0.0858211	0	0	0	0	0	0.110707	0	0	0	0	0	0.103998	0	0	0	0	0	0.0978022	0	0	0	0	0	0.116892	0	0	0	0	0	0.0722902
COL1A2 - (ITGA11+ITGB1)	0	0	0	0	0.132695	0	0	0	0	0	0.200218	0	0	0	0	0	0.179694	0	0	0	0	0	0.163759	0	0	0	0	0	0.22171	0	0	0	0	0	0.102912	0
COL1A2 - (ITGA2+ITGB1)	0.106524	0	0	0	0	0	0.147605	0	0	0	0	0	0.135934	0	0	0	0	0	0.125629	0	0	0	0	0	0.158822	0	0	0	0	0	0.0864415	0	0	0	0	0
COL1A2 - (ITGA3+ITGB1)	0	0	0	0.12645	0	0.0858211	0	0	0	0.189182	0	0.110707	0	0	0	0.170382	0	0.103998	0	0	0	0.154299	0	0.0978022	0	0	0	0.207977	0	0.116892	0	0	0	0.0991155	0	0.0722902
COL1A2 - CD44	0	0	0	0	0.1072	0	0	0	0	0	0.150196	0	0	0	0	0	0.137946	0	0	0	0	0	0.126547	0	0	0	0	0	0.161699	0	0	0	0	0	0.0868862	0
COL2A1 - (ITGA1+ITGB1)	0	0	0	0	0	0	0	0	0	0	0	0	0	0	0	0	0	0	0.132325	0.139624	0.132321	0	0.170091	0	0	0	0	0	0	0	0.0881703	0.0913523	0.0881684	0	0.10348	0
COL2A1 - (ITGA10+ITGB1)	0	0	0	0	0	0	0	0	0	0	0	0	0	0	0	0	0	0	0	0	0	0	0	0.0995164	0	0	0	0	0	0	0	0	0	0	0	0.0722902
COL2A1 - (ITGA11+ITGB1)	0	0	0	0	0	0	0	0	0	0	0	0	0	0	0	0	0	0	0	0	0	0	0.168562	0	0	0	0	0	0	0	0	0	0	0	0.102912	0
COL2A1 - (ITGA2+ITGB1)	0	0	0	0	0	0	0	0	0	0	0	0	0	0	0	0	0	0	0.128469	0	0	0	0	0	0	0	0	0	0	0	0.0864415	0	0	0	0	0
COL2A1 - (ITGA3+ITGB1)	0	0	0	0	0	0	0	0	0	0	0	0	0	0	0	0	0	0	0	0	0	0.158612	0	0.0995164	0	0	0	0	0	0	0	0	0	0.0991155	0	0.0722902
COL2A1 - CD44	0	0	0	0	0	0	0	0	0	0	0	0	0	0	0	0	0	0	0	0	0	0	0.129454	0	0	0	0	0	0	0	0	0	0	0	0.0868862	0
COL4A1 - (ITGA1+ITGB1)	0.129726	0.136976	0.129913	0	0.164925	0	0.126225	0	0	0	0.15994	0	0	0	0	0	0.139866	0	0	0	0	0	0.170091	0	0.144451	0.15336	0.144575	0	0.190009	0	0	0	0	0	0.104632	0
COL4A1 - (ITGA10+ITGB1)	0	0	0	0	0	0.0981832	0	0	0	0	0	0.0960597	0	0	0	0	0	0.0883592	0	0	0	0	0	0.0995164	0	0	0	0	0	0.106315	0	0	0	0	0	0.0728597
COL4A1 - (ITGA11+ITGB1)	0	0	0	0	0.163607	0	0	0	0	0	0.158615	0	0	0	0	0	0.138833	0	0	0	0	0	0.168562	0	0	0	0	0	0.18819	0	0	0	0	0	0.104053	0
COL4A1 - (ITGA2+ITGB1)	0.126198	0	0	0	0	0	0.122753	0	0	0	0	0	0.110461	0	0	0	0	0	0.128469	0	0	0	0	0	0.13999	0	0	0	0	0	0.0872561	0	0	0	0	0
COL4A1 - (ITGA3+ITGB1)	0	0	0	0.155292	0	0.0981832	0	0	0	0.150017	0	0.0960597	0	0	0	0.13204	0	0.0883592	0	0	0	0.158612	0	0.0995164	0	0	0	0.17664	0	0.106315	0	0	0	0.10019	0	0.0728597
COL4A1 - CD44	0	0	0	0	0.127654	0	0	0	0	0	0.123764	0	0	0	0	0	0.111201	0	0	0	0	0	0.129454	0	0	0	0	0	0.141497	0	0	0	0	0	0.0877174	0
COL4A2 - (ITGA1+ITGB1)	0.127052	0.133952	0.127195	0	0.160791	0	0.125443	0	0	0	0.158709	0	0.116613	0	0	0	0.14489	0	0.138292	0	0	0	0.179953	0	0.141811	0.150357	0.141908	0	0.185584	0	0.0925005	0	0	0	0.109411	0
COL4A2 - (ITGA10+ITGB1)	0	0	0	0	0	0.0966163	0	0	0	0	0	0.0956026	0	0	0	0	0	0.0903762	0	0	0	0	0	0.102873	0	0	0	0	0	0.104861	0	0	0	0	0	0.0751936
COL4A2 - (ITGA11+ITGB1)	0	0	0	0	0.159515	0	0	0	0	0	0.157401	0	0	0	0	0	0.143791	0	0	0	0	0	0.178259	0	0	0	0	0	0.183834	0	0	0	0	0	0.108787	0
COL4A2 - (ITGA2+ITGB1)	0.123632	0	0	0	0	0	0.122009	0	0	0	0	0	0.113627	0	0	0	0	0	0.13411	0	0	0	0	0	0.137487	0	0	0	0	0	0.0906194	0	0	0	0	0
COL4A2 - (ITGA3+ITGB1)	0	0	0	0.1514	0	0.0966163	0	0	0	0.148904	0	0.0956026	0	0	0	0.136598	0	0.0903762	0	0	0	0.167318	0	0.102873	0	0	0	0.172658	0	0.104861	0	0	0	0.10466	0	0.0751936
COL4A2 - CD44	0	0	0	0	0.124932	0	0	0	0	0	0.122996	0	0	0	0	0	0.114449	0	0	0	0	0	0.135249	0	0	0	0	0	0.138879	0	0	0	0	0	0.0911626	0
COL4A5 - (ITGA1+ITGB1)	0	0	0	0	0	0	0	0	0	0	0	0	0	0	0	0	0	0	0.129323	0.136274	0.12931	0	0.165208	0	0	0	0	0	0	0	0.0881703	0.0913523	0.0881684	0	0.10348	0
COL4A5 - (ITGA10+ITGB1)	0	0	0	0	0	0	0	0	0	0	0	0	0	0	0	0	0	0	0	0	0	0	0	0.0978022	0	0	0	0	0	0	0	0	0	0	0	0.0722902
COL4A5 - (ITGA11+ITGB1)	0	0	0	0	0	0	0	0	0	0	0	0	0	0	0	0	0	0	0	0	0	0	0.163759	0	0	0	0	0	0	0	0	0	0	0	0.102912	0
COL4A5 - (ITGA2+ITGB1)	0	0	0	0	0	0	0	0	0	0	0	0	0	0	0	0	0	0	0.125629	0	0	0	0	0	0	0	0	0	0	0	0.0864415	0	0	0	0	0
COL4A5 - (ITGA3+ITGB1)	0	0	0	0	0	0	0	0	0	0	0	0	0	0	0	0	0	0	0	0	0	0.154299	0	0.0978022	0	0	0	0	0	0	0	0	0	0.0991155	0	0.0722902
COL4A5 - CD44	0	0	0	0	0	0	0	0	0	0	0	0	0	0	0	0	0	0	0	0	0	0	0.126547	0	0	0	0	0	0	0	0	0	0	0	0.0868862	0
COL4A6 - (ITGA1+ITGB1)	0	0	0	0	0	0	0	0	0	0	0	0	0	0	0	0	0	0	0.113356	0.118631	0.113321	0	0.140125	0	0	0	0	0	0	0	0.0793254	0.0818729	0.0793083	0	0.0915666	0
COL4A6 - (ITGA10+ITGB1)	0	0	0	0	0	0	0	0	0	0	0	0	0	0	0	0	0	0	0	0	0	0	0	0.0883669	0	0	0	0	0	0	0	0	0	0	0	0.0662208
COL4A6 - (ITGA11+ITGB1)	0	0	0	0	0	0	0	0	0	0	0	0	0	0	0	0	0	0	0	0	0	0	0.139066	0	0	0	0	0	0	0	0	0	0	0	0.091113	0
COL4A6 - (ITGA2+ITGB1)	0	0	0	0	0	0	0	0	0	0	0	0	0	0	0	0	0	0	0.110484	0	0	0	0	0	0	0	0	0	0	0	0.0779083	0	0	0	0	0
COL4A6 - (ITGA3+ITGB1)	0	0	0	0	0	0	0	0	0	0	0	0	0	0	0	0	0	0	0	0	0	0.13205	0	0.0883669	0	0	0	0	0	0	0	0	0	0.0880479	0	0.0662208
COL4A6 - CD44	0	0	0	0	0	0	0	0	0	0	0	0	0	0	0	0	0	0	0	0	0	0	0.11113	0	0	0	0	0	0	0	0	0	0	0	0.0782289	0
COL6A1 - (ITGA1+ITGB1)	0	0	0	0	0.133641	0	0.137996	0.146165	0.138158	0	0.178769	0	0.126235	0.132983	0.126328	0	0.159708	0	0	0	0	0	0	0	0.145885	0.154996	0.146027	0	0.192426	0	0	0	0	0	0	0
COL6A1 - (ITGA10+ITGB1)	0	0	0	0	0	0.0858211	0	0	0	0	0	0.102812	0	0	0	0	0	0.0961061	0	0	0	0	0	0.0883669	0	0	0	0	0	0.1071	0	0	0	0	0	0.0662208
COL6A1 - (ITGA11+ITGB1)	0	0	0	0	0.132695	0	0	0	0	0	0.177189	0	0	0	0	0	0.15842	0	0	0	0	0	0.139066	0	0	0	0	0	0.190571	0	0	0	0	0	0.091113	0
COL6A1 - (ITGA2+ITGB1)	0.106524	0	0	0	0	0	0.133964	0	0	0	0	0	0.122813	0	0	0	0	0	0.110484	0	0	0	0	0	0.14135	0	0	0	0	0	0.0779083	0	0	0	0	0
COL6A1 - (ITGA3+ITGB1)	0	0	0	0.12645	0	0.0858211	0	0	0	0.167186	0	0.102812	0	0	0	0.150141	0	0.0961061	0	0	0	0.13205	0	0.0883669	0	0	0	0.178822	0	0.1071	0	0	0	0.0880479	0	0.0662208
COL6A1 - CD44	0	0	0	0	0.1072	0	0	0	0	0	0.135471	0	0	0	0	0	0.123965	0	0	0	0	0	0.11113	0	0	0	0	0	0.142926	0	0	0	0	0	0.0782289	0
COL6A2 - (ITGA1+ITGB1)	0.119643	0	0	0	0.149417	0	0.141015	0.149609	0.141225	0	0.183671	0	0.130242	0.137494	0.130386	0	0.165967	0	0	0	0	0	0	0	0.151202	0.161095	0.151419	0	0.201455	0	0	0	0	0	0	0
COL6A2 - (ITGA10+ITGB1)	0	0	0	0	0	0.0922168	0	0	0	0	0	0.104508	0	0	0	0	0	0.0984447	0	0	0	0	0	0	0	0	0	0	0	0.109983	0	0	0	0	0	0.0662208
COL6A2 - (ITGA11+ITGB1)	0	0	0	0	0.148273	0	0	0	0	0	0.182029	0	0	0	0	0	0.164604	0	0	0	0	0	0	0	0	0	0	0	0.199467	0	0	0	0	0	0.091113	0
COL6A2 - (ITGA2+ITGB1)	0.11654	0	0	0	0	0	0.136846	0	0	0	0	0	0.126644	0	0	0	0	0	0	0	0	0	0	0	0.146396	0	0	0	0	0	0.0779083	0	0	0	0	0
COL6A2 - (ITGA3+ITGB1)	0	0	0	0.140855	0	0.0922168	0	0	0	0.171726	0	0.104508	0	0	0	0.155937	0	0.0984447	0	0	0	0	0	0	0	0	0	0.187022	0	0.109983	0	0	0	0.0880479	0	0.0662208
COL6A2 - CD44	0	0	0	0	0.117509	0	0	0	0	0	0.138528	0	0	0	0	0	0.127989	0	0	0	0	0	0	0	0	0	0	0	0.14826	0	0	0	0	0	0.0782289	0
COL6A3 - (ITGA1+ITGB1)	0	0	0	0	0	0	0.13227	0.139683	0.132361	0	0.169545	0	0.123369	0.129776	0.123433	0	0.15526	0	0	0	0	0	0	0	0.141811	0.150357	0.141908	0	0.185584	0	0	0	0	0	0	0
COL6A3 - (ITGA10+ITGB1)	0	0	0	0	0	0	0	0	0	0	0	0.0995561	0	0	0	0	0	0.0944169	0	0	0	0	0	0	0	0	0	0	0	0.104861	0	0	0	0	0	0
COL6A3 - (ITGA11+ITGB1)	0	0	0	0	0	0	0	0	0	0	0.168087	0	0	0	0	0	0.154027	0	0	0	0	0	0	0	0	0	0	0	0.183834	0	0	0	0	0	0	0
COL6A3 - (ITGA2+ITGB1)	0	0	0	0	0	0	0.128507	0	0	0	0	0	0.120075	0	0	0	0	0	0	0	0	0	0	0	0.137487	0	0	0	0	0	0	0	0	0	0	0
COL6A3 - (ITGA3+ITGB1)	0	0	0	0	0	0	0	0	0	0.158733	0	0.0995561	0	0	0	0.146054	0	0.0944169	0	0	0	0	0	0	0	0	0	0.172658	0	0.104861	0	0	0	0	0	0
COL6A3 - CD44	0	0	0	0	0	0	0	0	0	0	0.129739	0	0	0	0	0	0.121112	0	0	0	0	0	0	0	0	0	0	0	0.138879	0	0	0	0	0	0	0
COL6A6 - (ITGA1+ITGB1)	0	0	0	0	0	0	0.125443	0.132032	0.125478	0	0.158709	0	0.0980514	0.101973	0.0980252	0	0.117461	0	0	0	0	0	0	0	0.127496	0.134267	0.127499	0	0.162165	0	0	0	0	0	0	0
COL6A6 - (ITGA10+ITGB1)	0	0	0	0	0	0	0	0	0	0	0	0.0956026	0	0	0	0	0	0.078781	0	0	0	0	0	0	0	0	0	0	0	0.0967652	0	0	0	0	0	0
COL6A6 - (ITGA11+ITGB1)	0	0	0	0	0	0	0	0	0	0	0.157401	0	0	0	0	0	0.116716	0	0	0	0	0	0	0	0	0	0	0	0.160778	0	0	0	0	0	0	0
COL6A6 - (ITGA2+ITGB1)	0	0	0	0	0	0	0.122009	0	0	0	0	0	0.0958953	0	0	0	0	0	0	0	0	0	0	0	0.123919	0	0	0	0	0	0	0	0	0	0	0
COL6A6 - (ITGA3+ITGB1)	0	0	0	0	0	0	0	0	0	0.148904	0	0.0956026	0	0	0	0.111733	0	0.078781	0	0	0	0	0	0	0	0	0	0.151737	0	0.0967652	0	0	0	0	0	0
COL6A6 - CD44	0	0	0	0	0	0	0	0	0	0	0.122996	0	0	0	0	0	0.0963814	0	0	0	0	0	0	0	0	0	0	0	0.124851	0	0	0	0	0	0	0
COL9A1 - (ITGA1+ITGB1)	0	0	0	0	0	0	0.126225	0.132905	0.126265	0	0.15994	0	0	0	0	0	0	0	0.132325	0.139624	0.132321	0	0.170091	0	0	0	0	0	0	0	0	0	0	0	0	0
COL9A1 - (ITGA10+ITGB1)	0	0	0	0	0	0	0	0	0	0	0	0.0960597	0	0	0	0	0	0.0817335	0	0	0	0	0	0.0995164	0	0	0	0	0	0.0888752	0	0	0	0	0	0.0662208
COL9A1 - (ITGA11+ITGB1)	0	0	0	0	0	0	0	0	0	0	0.158615	0	0	0	0	0	0.123282	0	0	0	0	0	0.168562	0	0	0	0	0	0.140286	0	0	0	0	0	0.091113	0
COL9A1 - (ITGA2+ITGB1)	0	0	0	0	0	0	0.122753	0	0	0	0	0	0.100304	0	0	0	0	0	0.128469	0	0	0	0	0	0.111278	0	0	0	0	0	0.0779083	0	0	0	0	0
COL9A1 - (ITGA3+ITGB1)	0	0	0	0	0	0	0	0	0	0.150017	0	0.0960597	0	0	0	0.117768	0	0.0817335	0	0	0	0.158612	0	0.0995164	0	0	0	0.133189	0	0.0888752	0	0	0	0.0880479	0	0.0662208
COL9A1 - CD44	0	0	0	0	0	0	0	0	0	0	0.123764	0	0	0	0	0	0.100851	0	0	0	0	0	0.129454	0	0	0	0	0	0.111952	0	0	0	0	0	0.0782289	0
COL9A2 - (ITGA1+ITGB1)	0	0	0	0	0	0	0	0	0	0	0	0	0.109775	0.114743	0.109766	0	0.134591	0	0	0	0	0	0	0	0	0	0	0	0	0	0	0	0	0	0	0
COL9A2 - (ITGA10+ITGB1)	0	0	0	0	0	0	0	0	0	0	0	0	0	0	0	0	0	0.0861943	0	0	0	0	0	0	0	0	0	0	0	0	0	0	0	0	0	0
COL9A2 - (ITGA11+ITGB1)	0	0	0	0	0	0	0	0	0	0	0	0	0	0	0	0	0.133627	0	0	0	0	0	0	0	0	0	0	0	0	0	0	0	0	0	0	0
COL9A2 - (ITGA2+ITGB1)	0	0	0	0	0	0	0	0	0	0	0	0	0.107102	0	0	0	0	0	0	0	0	0	0	0	0	0	0	0	0	0	0	0	0	0	0	0
COL9A2 - (ITGA3+ITGB1)	0	0	0	0	0	0	0	0	0	0	0	0	0	0	0	0.127261	0	0.0861943	0	0	0	0	0	0	0	0	0	0	0	0	0	0	0	0	0	0
COL9A2 - CD44	0	0	0	0	0	0	0	0	0	0	0	0	0	0	0	0	0.107768	0	0	0	0	0	0	0	0	0	0	0	0	0	0	0	0	0	0	0
COL9A3 - (ITGA1+ITGB1)	0	0	0	0	0	0	0.102383	0.106666	0.102354	0	0.123732	0	0.113295	0.11861	0.113297	0	0.139866	0	0	0	0	0	0	0	0	0	0	0	0	0	0	0	0	0	0	0
COL9A3 - (ITGA10+ITGB1)	0	0	0	0	0	0	0	0	0	0	0	0.0815531	0	0	0	0	0	0.0883592	0	0	0	0	0	0	0	0	0	0	0	0	0	0	0	0	0	0
COL9A3 - (ITGA11+ITGB1)	0	0	0	0	0	0	0	0	0	0	0.122905	0	0	0	0	0	0.138833	0	0	0	0	0	0	0	0	0	0	0	0	0	0	0	0	0	0	0
COL9A3 - (ITGA2+ITGB1)	0	0	0	0	0	0	0.100034	0	0	0	0	0	0.110461	0	0	0	0	0	0	0	0	0	0	0	0	0	0	0	0	0	0	0	0	0	0	0
COL9A3 - (ITGA3+ITGB1)	0	0	0	0	0	0	0	0	0	0.117393	0	0.0815531	0	0	0	0.13204	0	0.0883592	0	0	0	0	0	0	0	0	0	0	0	0	0	0	0	0	0	0
COL9A3 - CD44	0	0	0	0	0	0	0	0	0	0	0.100563	0	0	0	0	0	0.111201	0	0	0	0	0	0	0	0	0	0	0	0	0	0	0	0	0	0	0
CXCL12 - CXCR4	0.0880911	0	0	0	0	0	0.115209	0	0	0	0	0	0	0	0	0	0	0	0.117974	0	0	0	0	0	0.126022	0	0	0	0	0	0.0822898	0	0	0	0	0
DLK1 - NOTCH1	0	0	0	0	0	0	0.126905	0	0	0	0	0	0	0	0	0	0	0	0	0	0	0	0	0	0.105199	0	0	0	0	0	0	0	0	0	0	0
DLK1 - NOTCH2	0	0	0	0	0	0	0	0.12049	0.130663	0	0.12907	0.0845575	0	0	0	0	0	0	0	0	0	0	0	0	0	0.100563	0.107768	0	0.10647	0.0742084	0	0	0	0	0	0
DLK1 - NOTCH3	0	0	0	0	0	0	0	0.12049	0.114536	0	0.153891	0	0	0	0	0	0	0	0	0	0	0	0	0	0	0.100563	0.0963814	0	0.123174	0	0	0	0	0	0	0
DLK1 - NOTCH4	0	0	0	0	0	0	0.131535	0	0	0	0	0	0	0	0	0	0	0	0	0	0	0	0	0	0.108468	0	0	0	0	0	0	0	0	0	0	0
DLL4 - NOTCH1	0.0933227	0	0	0	0	0	0	0	0	0	0	0	0	0	0	0	0	0	0	0	0	0	0	0	0	0	0	0	0	0	0	0	0	0	0	0
DLL4 - NOTCH2	0	0.0896563	0.0953387	0	0.0943216	0.0680953	0	0	0	0	0	0	0	0	0	0	0	0	0	0	0	0	0	0	0	0	0	0	0	0	0	0	0	0	0	0
DLL4 - NOTCH3	0	0.0896563	0.0863172	0	0.1072	0	0	0	0	0	0	0	0	0	0	0	0	0	0	0	0	0	0	0	0	0	0	0	0	0	0	0	0	0	0	0
DLL4 - NOTCH4	0.0958864	0	0	0	0	0	0	0	0	0	0	0	0	0	0	0	0	0	0	0	0	0	0	0	0	0	0	0	0	0	0	0	0	0	0	0
DSC2 - DSG2	0	0	0	0	0	0	0	0	0	0	0	0	0	0	0	0	0	0	0	0	0	0.133184	0	0.0807156	0	0	0	0	0	0	0	0	0	0	0	0
EDN1 - EDNRA	0	0	0	0	0	0	0	0.0952776	0	0.120825	0.100563	0.077671	0	0	0	0	0	0	0	0	0	0	0	0	0	0.100563	0	0.129454	0.10647	0.0811482	0	0	0	0	0	0
EDN1 - EDNRB	0	0	0	0	0	0	0.101215	0	0	0	0	0	0	0	0	0	0	0	0	0	0	0	0	0	0.1072	0	0	0	0	0	0	0	0	0	0	0
EFNA1 - EPHA2	0	0	0	0.113309	0	0.0793023	0	0	0	0	0	0	0	0	0	0	0	0	0	0	0	0	0	0	0	0	0	0	0	0	0	0	0	0	0	0
EFNA1 - EPHA4	0	0	0	0.14569	0	0.0943369	0	0	0	0	0	0	0	0	0	0	0	0	0	0	0	0	0	0	0	0	0	0	0	0	0	0	0	0	0	0
EFNA1 - EPHA7	0	0	0.098016	0.113309	0	0.0793023	0	0	0	0	0	0	0	0	0	0	0	0	0	0	0	0	0	0	0	0	0	0	0	0	0	0	0	0	0	0
EFNA5 - EPHA2	0	0	0	0	0	0	0	0	0	0	0	0	0	0	0	0	0	0	0	0	0	0.116216	0	0.0807156	0	0	0	0	0	0	0	0	0	0.0807156	0	0.0618287
EFNA5 - EPHA4	0	0	0	0	0	0	0	0	0	0	0	0	0	0	0	0	0	0	0	0	0	0.15103	0	0.0965592	0	0	0	0	0	0	0	0	0	0.0961007	0	0.070717
EFNA5 - EPHA7	0	0	0	0	0	0	0	0	0	0	0	0	0	0	0	0	0	0	0	0	0.100184	0.116216	0	0.0807156	0	0	0	0	0	0	0	0	0.0726419	0.0807156	0	0.0618287
EFNA5 - EPHB2	0	0	0	0	0	0	0	0	0	0	0	0	0	0	0	0	0	0	0	0.10471	0	0	0	0	0	0	0	0	0	0	0	0.0749924	0	0	0	0
EFNB1 - EPHA4	0	0	0	0.121584	0	0.0836128	0	0	0	0.132158	0	0.0884812	0	0	0	0	0	0	0	0	0	0.15103	0	0.0965592	0	0	0	0.142551	0	0.0930218	0	0	0	0	0	0
EFNB1 - EPHB2	0	0.0896563	0	0	0	0	0	0.0952776	0	0	0	0	0	0	0	0	0	0	0	0.10471	0	0	0	0	0	0.100563	0	0	0	0	0	0	0	0	0	0
EFNB1 - EPHB3	0	0.0896563	0	0	0	0	0	0.0952776	0	0	0	0	0	0	0	0	0	0	0	0.10471	0	0	0	0	0	0.100563	0	0	0	0	0	0	0	0	0	0
EFNB1 - EPHB4	0.0933227	0	0	0	0	0	0.0994288	0	0	0	0	0	0	0	0	0	0	0	0.109746	0	0	0	0	0	0.105199	0	0	0	0	0	0	0	0	0	0	0
EFNB2 - EPHA4	0	0	0	0.152454	0	0.0971217	0	0	0	0.132158	0	0.0884812	0	0	0	0.125028	0	0.0852274	0	0	0	0	0	0	0	0	0	0	0	0	0	0	0	0	0	0
EFNB2 - EPHB2	0	0.105756	0	0	0	0	0	0.0952776	0	0	0	0	0	0.0915154	0	0	0	0	0	0	0	0	0	0	0	0	0	0	0	0	0	0	0	0	0	0
EFNB2 - EPHB3	0	0.105756	0	0	0	0	0	0.0952776	0	0	0	0	0	0.0915154	0	0	0	0	0	0	0	0	0	0	0	0	0	0	0	0	0	0	0	0	0	0
EFNB2 - EPHB4	0.110766	0	0	0	0	0	0.0994288	0	0	0	0	0	0.0953387	0	0	0	0	0	0	0	0	0	0	0	0	0	0	0	0	0	0	0	0	0	0	0
ESAM - ESAM	0.135838	0	0	0	0	0	0	0	0	0	0	0	0	0	0	0	0	0	0	0	0	0	0	0	0	0	0	0	0	0	0	0	0	0	0	0
FN1 - (ITGA3+ITGB1)	0	0	0	0.128204	0	0.0866249	0	0	0	0.16931	0	0.10361	0	0	0	0.150236	0	0.0961449	0	0	0	0.13205	0	0.0883669	0	0	0	0.193281	0	0.112114	0	0	0	0	0	0
FN1 - (ITGA5+ITGB1)	0.115549	0	0.110461	0	0	0	0.147141	0	0.139597	0	0	0	0.132758	0	0.126395	0	0	0	0.118821	0	0.113321	0	0	0	0.164652	0	0.155469	0	0	0	0	0	0	0	0	0
FN1 - (ITGA8+ITGB1)	0	0.115505	0	0	0.124155	0	0	0.14778	0	0	0.162192	0	0	0.133058	0	0	0.144643	0	0	0.118631	0	0	0.127782	0	0	0.165696	0	0	0.184013	0	0	0	0	0	0	0
FN1 - (ITGAV+ITGB1)	0	0	0	0	0	0	0	0.14778	0.139597	0.16931	0.162192	0.10361	0	0.133058	0.126395	0.150236	0.144643	0.0961449	0	0	0	0	0	0	0	0.165696	0.155469	0.193281	0.184013	0.112114	0	0	0	0	0	0
FN1 - CD44	0	0	0	0	0.108468	0	0	0	0	0	0.136903	0	0	0	0	0	0.124031	0	0	0	0	0	0.11113	0	0	0	0	0	0.1523	0	0	0	0	0	0	0
GAS6 - AXL	0	0	0	0	0	0	0	0	0	0	0	0	0	0.0915154	0.0880391	0	0.0963814	0	0	0.10471	0.100184	0	0.11113	0	0	0.100563	0.0963814	0	0.10647	0	0	0.0749924	0.0726419	0	0.0782289	0
GAS6 - TYRO3	0	0	0	0	0	0	0	0	0	0	0	0	0	0.0915154	0	0	0	0	0	0.10471	0	0	0	0	0	0.100563	0	0	0	0	0	0.0749924	0	0	0	0
GDF6 - (BMPR1A+ACVR2B)	0	0	0	0	0	0	0	0	0	0.103434	0	0.0742629	0	0	0	0	0	0	0	0	0	0	0	0	0	0	0	0.110268	0	0.0777212	0	0	0	0	0	0
GDF6 - (BMPR1A+BMPR2)	0	0	0	0	0	0	0	0.0936844	0.0899698	0.103434	0	0.0742629	0	0	0	0	0	0	0	0	0	0	0	0	0	0.0992559	0.0950962	0.110268	0	0.0777212	0	0	0	0	0	0
GRN - SORT1	0	0	0	0.111926	0	0	0	0	0	0.129257	0	0	0	0	0	0.114838	0	0	0	0	0	0.116216	0	0	0	0	0	0.129454	0	0	0	0	0	0.0807156	0	0
HBEGF - (ERBB2+ERBB4)	0	0	0	0.110825	0	0.074876	0	0	0	0	0	0	0	0	0	0	0	0	0	0	0	0	0	0	0	0	0	0	0	0	0	0	0	0	0	0
HBEGF - ERBB4	0	0	0	0.109746	0	0.0714656	0	0	0	0	0	0	0	0	0	0	0	0	0	0	0	0	0	0	0	0	0	0	0	0	0	0	0	0	0	0
HSPG2 - DAG1	0	0	0	0.149043	0	0.0961098	0	0	0	0.118289	0	0.0823334	0	0	0	0.112545	0	0.0795089	0	0	0	0.15584	0	0.0989182	0	0	0	0.126547	0	0.086251	0	0	0	0.088551	0	0.0667344
IGF1 - IGF1R	0	0	0	0	0	0	0	0	0	0.112845	0	0.0774061	0	0	0	0.11542	0	0.078609	0	0	0	0	0	0	0	0	0	0.121354	0	0.0813171	0	0	0	0	0	0
JAG1 - NOTCH1	0	0	0	0	0	0	0.0994288	0	0	0	0	0	0	0	0	0	0	0	0.109746	0	0	0	0	0	0.105199	0	0	0	0	0	0	0	0	0	0	0
JAG1 - NOTCH2	0	0	0	0	0	0	0	0.0952776	0.10172	0	0.100563	0	0	0	0	0	0	0	0	0.10471	0.112545	0	0.11113	0	0	0.100563	0.107768	0	0.10647	0	0	0	0	0	0	0
JAG1 - NOTCH3	0	0	0	0	0	0	0	0.0952776	0.0915154	0	0.115337	0	0	0	0	0	0	0	0	0.10471	0.100184	0	0.129454	0	0	0.100563	0.0963814	0	0.123174	0	0	0	0	0	0	0
JAG1 - NOTCH4	0	0	0	0	0	0	0.102344	0	0	0	0	0	0	0	0	0	0	0	0.113309	0	0	0	0	0	0.108468	0	0	0	0	0	0	0	0	0	0	0
JAM2 - (ITGA3+ITGB1)	0	0	0	0.12645	0	0.0858211	0	0	0	0	0	0	0	0	0	0	0	0	0	0	0	0	0	0	0	0	0	0	0	0	0	0	0	0	0	0
JAM2 - (ITGAV+ITGB1)	0	0.114082	0.109159	0.12645	0.122512	0.0858211	0	0	0	0	0	0	0	0	0	0	0	0	0	0	0	0	0	0	0	0	0	0	0	0	0	0	0	0	0	0
JAM2 - JAM2	0.10785	0	0	0	0	0	0	0	0	0	0	0	0	0	0	0	0	0	0	0	0	0	0	0	0	0	0	0	0	0	0	0	0	0	0	0
JAM2 - JAM3	0	0.101215	0.0969793	0	0.1072	0	0	0	0	0	0	0	0	0	0	0	0	0	0	0	0	0	0	0	0	0	0	0	0	0	0	0	0	0	0	0
JAM3 - JAM2	0	0	0	0	0	0	0.101215	0	0	0	0	0	0.0969793	0	0	0	0	0	0	0	0	0	0	0	0.1072	0	0	0	0	0	0	0	0	0	0	0
JAM3 - JAM3	0	0	0	0	0	0	0	0.0952776	0.0915154	0	0.100563	0	0	0.0915154	0.0880391	0	0.0963814	0	0	0	0	0	0	0	0	0.100563	0.0963814	0	0.10647	0	0	0	0	0	0	0
KITL - KIT	0.0948941	0	0	0	0	0	0	0	0	0	0	0	0	0	0	0	0	0	0	0	0	0	0	0	0	0	0	0	0	0	0	0	0	0	0	0
LAMA2 - (ITGA1+ITGB1)	0	0	0	0	0	0	0.102383	0.106666	0.102354	0	0.123732	0	0	0	0	0	0	0	0.129323	0.136274	0.12931	0	0.165208	0	0.108512	0.113336	0.10848	0	0.132797	0	0.0793254	0.0818729	0.0793083	0	0.0915666	0
LAMA2 - (ITGA2+ITGB1)	0	0	0	0	0	0	0.100034	0	0	0	0	0	0	0	0	0	0	0	0.125629	0	0	0	0	0	0.105877	0	0	0	0	0	0.0779083	0	0	0	0	0
LAMA2 - (ITGA3+ITGB1)	0	0	0	0	0	0	0	0	0	0.117393	0	0.0815531	0	0	0	0	0	0	0	0	0	0.154299	0	0.0978022	0	0	0	0.125522	0	0.0853951	0	0	0	0.0880479	0	0.0662208
LAMA2 - (ITGA6+ITGB1)	0	0	0	0	0	0	0.107444	0	0	0	0	0	0	0	0	0	0	0	0.137402	0	0	0	0	0	0.114214	0	0	0	0	0	0.0823302	0	0	0	0	0
LAMA2 - (ITGA7+ITGB1)	0	0	0	0	0	0	0	0	0	0.117393	0	0	0	0	0	0	0	0	0	0	0	0.154299	0	0.0978022	0	0	0	0.125522	0	0	0	0	0	0.0880479	0	0
LAMA2 - CD44	0	0	0	0	0	0	0	0	0	0	0.100563	0	0	0	0	0	0	0	0	0	0	0	0.126547	0	0	0	0	0	0.10647	0	0	0	0	0	0.0782289	0
LAMA2 - DAG1	0	0	0	0	0	0	0	0	0	0.118289	0	0.0823334	0	0	0	0	0	0	0	0	0	0.15584	0	0.0989182	0	0	0	0.126547	0	0.086251	0	0	0	0.088551	0	0.0667344
LAMA4 - (ITGA1+ITGB1)	0.113611	0.118974	0.113627	0	0.140284	0	0.11761	0.123341	0.117607	0	0.146527	0	0	0	0	0	0	0	0	0	0	0	0	0	0.125771	0.132346	0.125767	0	0.159413	0	0	0	0	0	0	0
LAMA4 - (ITGA2+ITGB1)	0.110775	0	0	0	0	0	0.114554	0	0	0	0	0	0.0958953	0	0	0	0	0	0.110484	0	0	0	0	0	0.122282	0	0	0	0	0	0	0	0	0	0	0
LAMA4 - (ITGA3+ITGB1)	0	0	0	0.132497	0	0.0885626	0	0	0	0.137927	0	0.0909579	0	0	0	0.111733	0	0.078781	0	0	0	0.13205	0	0.0883669	0	0	0	0.149287	0	0.0957633	0	0	0	0	0	0
LAMA4 - (ITGA6+ITGB1)	0.119716	0	0	0	0	0	0.12423	0	0	0	0	0	0.102684	0	0	0	0	0	0.119593	0	0	0	0	0	0.13337	0	0	0	0	0	0	0	0	0	0	0
LAMA4 - (ITGA7+ITGB1)	0	0	0	0.132497	0	0.0885626	0	0	0	0.137927	0	0	0	0	0	0.111733	0	0	0	0	0	0.13205	0	0	0	0	0	0.149287	0	0	0	0	0	0	0	0
LAMA4 - CD44	0	0	0	0	0.111556	0	0	0	0	0	0.115337	0	0	0	0	0	0.0963814	0	0	0	0	0	0.11113	0	0	0	0	0	0.123174	0	0	0	0	0	0	0
LAMA4 - DAG1	0	0	0	0.133623	0	0.0894695	0	0	0	0.139155	0	0.0919204	0	0	0	0	0	0	0	0	0	0	0	0	0	0	0	0.150726	0	0.0968307	0	0	0	0	0	0
LAMA5 - (ITGA1+ITGB1)	0	0	0	0	0	0	0	0	0	0	0	0	0	0	0	0	0	0	0.10979	0.114728	0.109755	0	0.13473	0	0	0	0	0	0	0	0.0793254	0.0818729	0.0793083	0	0.0915666	0
LAMA5 - (ITGA2+ITGB1)	0	0	0	0	0	0	0	0	0	0	0	0	0	0	0	0	0	0	0.107091	0	0	0	0	0	0	0	0	0	0	0	0.0779083	0	0	0	0	0
LAMA5 - (ITGA3+ITGB1)	0	0	0	0	0	0	0	0	0	0	0	0	0	0	0	0	0	0	0	0	0	0.12723	0	0.0861826	0	0	0	0	0	0	0	0	0	0.0880479	0	0.0662208
LAMA5 - (ITGA6+ITGB1)	0	0	0	0	0	0	0	0	0	0	0	0	0	0	0	0	0	0	0.115641	0	0	0	0	0	0	0	0	0	0	0	0.0823302	0	0	0	0	0
LAMA5 - (ITGA7+ITGB1)	0	0	0	0	0	0	0	0	0	0	0	0	0	0	0	0	0	0	0	0	0	0.12723	0	0.0861826	0	0	0	0	0	0	0	0	0	0.0880479	0	0.0662208
LAMA5 - CD44	0	0	0	0	0	0	0	0	0	0	0	0	0	0	0	0	0	0	0	0	0	0	0.107691	0	0	0	0	0	0	0	0	0	0	0	0.0782289	0
LAMA5 - DAG1	0	0	0	0	0	0	0	0	0	0	0	0	0	0	0	0	0	0	0	0	0	0.128284	0	0.0870553	0	0	0	0	0	0	0	0	0	0.088551	0	0.0667344
LAMB1 - (ITGA1+ITGB1)	0.109162	0.114082	0.109159	0	0.133641	0	0.11761	0.123341	0.117607	0	0.146527	0	0.109775	0.114743	0.109766	0	0.134591	0	0	0	0	0	0	0	0.125771	0.132346	0.125767	0	0.159413	0	0	0	0	0	0	0
LAMB1 - (ITGA2+ITGB1)	0.106524	0	0	0	0	0	0.114554	0	0	0	0	0	0.107102	0	0	0	0	0	0	0	0	0	0	0	0.122282	0	0	0	0	0	0	0	0	0	0	0
LAMB1 - (ITGA3+ITGB1)	0	0	0	0.12645	0	0.0858211	0	0	0	0.137927	0	0.0909579	0	0	0	0.127261	0	0.0861943	0	0	0	0	0	0	0	0	0	0.149287	0	0.0957633	0	0	0	0	0	0
LAMB1 - (ITGA6+ITGB1)	0.114841	0	0	0	0	0	0.12423	0	0	0	0	0	0.115542	0	0	0	0	0	0	0	0	0	0	0	0.13337	0	0	0	0	0	0	0	0	0	0	0
LAMB1 - (ITGA7+ITGB1)	0	0	0	0.12645	0	0.0858211	0	0	0	0.137927	0	0.0909579	0	0	0	0.127261	0	0.0861943	0	0	0	0	0	0	0	0	0	0.149287	0	0.0957633	0	0	0	0	0	0
LAMB1 - CD44	0	0	0	0	0.1072	0	0	0	0	0	0.115337	0	0	0	0	0	0.107768	0	0	0	0	0	0	0	0	0	0	0	0.123174	0	0	0	0	0	0	0
LAMB1 - DAG1	0	0	0	0.127481	0	0.0866774	0	0	0	0.139155	0	0.0919204	0	0	0	0.128307	0	0.08706	0	0	0	0	0	0	0	0	0	0.150726	0	0.0968307	0	0	0	0	0	0
LAMB2 - (ITGA1+ITGB1)	0	0	0	0	0	0	0	0	0	0	0	0	0	0	0	0	0	0	0.132325	0.139624	0.132321	0	0.170091	0	0	0	0	0	0	0	0.0881703	0.0913523	0.0881684	0	0.10348	0
LAMB2 - (ITGA2+ITGB1)	0.0938559	0	0	0	0	0	0.100034	0	0	0	0	0	0.0958953	0	0	0	0	0	0.128469	0	0	0	0	0	0.105877	0	0	0	0	0	0.0864415	0	0	0	0	0
LAMB2 - (ITGA3+ITGB1)	0	0	0	0.108974	0	0.0773993	0	0	0	0.117393	0	0.0815531	0	0	0	0.111733	0	0.078781	0	0	0	0.158612	0	0.0995164	0	0	0	0.125522	0	0.0853951	0	0	0	0.0991155	0	0.0722902
LAMB2 - (ITGA6+ITGB1)	0.100349	0	0	0	0	0	0.107444	0	0	0	0	0	0.102684	0	0	0	0	0	0.140764	0	0	0	0	0	0.114214	0	0	0	0	0	0.0918389	0	0	0	0	0
LAMB2 - (ITGA7+ITGB1)	0	0	0	0.108974	0	0	0	0	0	0.117393	0	0	0	0	0	0.111733	0	0	0	0	0	0.158612	0	0.0995164	0	0	0	0.125522	0	0	0	0	0	0.0991155	0	0.0722902
LAMB2 - CD44	0	0	0	0	0.0943216	0	0	0	0	0	0.100563	0	0	0	0	0	0.0963814	0	0	0	0	0	0.129454	0	0	0	0	0	0.10647	0	0	0	0	0	0.0868862	0
LAMB2 - DAG1	0	0	0	0	0	0	0	0	0	0	0	0	0	0	0	0.112545	0	0.0795089	0	0	0	0.160237	0	0.10067	0	0	0	0.126547	0	0.086251	0	0	0	0.0997478	0	0.0728969
LAMC1 - (ITGA1+ITGB1)	0.110459	0.115505	0.110461	0	0.135569	0	0.125443	0.132032	0.125478	0	0.158709	0	0.11193	0	0	0	0.137814	0	0.129323	0	0	0	0.165208	0	0.135673	0.14342	0.135719	0	0.175418	0	0.0881703	0	0	0	0.10348	0
LAMC1 - (ITGA2+ITGB1)	0.107764	0	0	0	0	0	0.122009	0	0	0	0	0	0.109159	0	0	0	0	0	0.125629	0	0	0	0	0	0.131669	0	0	0	0	0	0.0864415	0	0	0	0	0
LAMC1 - (ITGA3+ITGB1)	0	0	0	0.128204	0	0.0866249	0	0	0	0.148904	0	0.0956026	0	0	0	0.13018	0	0.087523	0	0	0	0.154299	0	0.0978022	0	0	0	0.163553	0	0.101435	0	0	0	0.0991155	0	0.0722902
LAMC1 - (ITGA6+ITGB1)	0.116264	0	0	0	0	0	0.132882	0	0	0	0	0	0.11791	0	0	0	0	0	0.137402	0	0	0	0	0	0.144399	0	0	0	0	0	0.0918389	0	0	0	0	0
LAMC1 - (ITGA7+ITGB1)	0	0	0	0.128204	0	0.0866249	0	0	0	0.148904	0	0.0956026	0	0	0	0.13018	0	0	0	0	0	0.154299	0	0	0	0	0	0.163553	0	0.101435	0	0	0	0.0991155	0	0
LAMC1 - CD44	0	0	0	0	0.108468	0	0	0	0	0	0.122996	0	0	0	0	0	0.109869	0	0	0	0	0	0.126547	0	0	0	0	0	0.132834	0	0	0	0	0	0.0868862	0
LAMC1 - DAG1	0	0	0	0.129262	0	0.0874961	0	0	0	0.150323	0	0.0966565	0	0	0	0.131273	0	0.0884138	0	0	0	0.15584	0	0.0989182	0	0	0	0.165265	0	0.102621	0	0	0	0.0997478	0	0.0728969
LGALS9 - CD44	0	0	0	0	0.0943216	0	0	0	0	0	0	0	0	0	0	0	0	0	0	0	0	0	0	0	0	0	0	0	0	0	0	0	0	0	0	0
MDK - (ITGA6+ITGB1)	0.129284	0	0	0	0	0	0.151738	0	0	0	0	0	0.141636	0	0	0	0	0	0.164116	0	0	0	0	0	0.166393	0	0	0	0	0	0.100685	0	0	0	0	0
MDK - LRP1	0	0.1312	0.121581	0	0.138087	0	0	0.154859	0.141722	0	0.164665	0	0	0.14431	0.132828	0	0.152779	0	0	0.167249	0.151933	0	0.178613	0	0	0.170199	0.15447	0	0.182129	0	0	0.101838	0.0959452	0	0.105938	0
MDK - NCL	0	0	0	0	0	0	0.155322	0.174947	0.160196	0.199353	0.190143	0.114212	0.14477	0.161684	0.148992	0.182268	0.174562	0	0	0	0	0	0	0	0.170696	0.194687	0.176605	0.225446	0.213711	0.122321	0	0	0	0	0	0
MDK - PTPRZ1	0	0	0.10752	0	0.120229	0	0	0	0.123211	0	0.140193	0	0	0	0.116412	0	0.131457	0	0	0	0.130607	0	0.149848	0	0	0	0.132756	0	0.152684	0	0	0	0.0869665	0	0.0950975	0
MDK - SDC2	0	0.1312	0.121581	0	0.152531	0	0	0.154859	0.141722	0	0.184841	0	0	0.14431	0.132828	0	0.170061	0	0	0.167249	0.151933	0	0.203486	0	0	0.170199	0.15447	0	0.207061	0	0	0.101838	0.0959452	0	0.114245	0
MPZL1 - MPZL1	0.0846614	0.0994288	0.0953387	0	0.0943216	0	0.0994288	0.120368	0.114426	0	0.113023	0	0.0953387	0.114426	0.109042	0	0.107768	0	0	0	0	0	0	0	0.0943216	0.113023	0.107768	0	0.10647	0	0	0	0	0	0	0
NAMPT - (ITGA5+ITGB1)	0.0998043	0	0.0958953	0	0	0	0.10682	0	0.102354	0	0	0	0.102114	0	0.0980252	0	0	0	0.118821	0	0.113321	0	0	0	0.113509	0	0.10848	0	0	0	0	0	0	0	0	0
NAMPT - INSR	0.0846614	0.0896563	0	0.0979604	0	0.0714656	0.0896563	0.0952776	0	0.10471	0	0.0749924	0.0863172	0.0915154	0	0.100184	0	0.0726419	0.0979604	0.10471	0	0.116216	0	0.0807156	0.0943216	0.100563	0	0.11113	0	0.0782289	0	0	0	0	0	0
NCAM1 - FGFR1	0	0	0	0	0	0	0	0	0	0	0	0	0.110551	0.122765	0.120674	0	0.12482	0	0.130402	0.147739	0.144721	0	0.150726	0	0	0	0	0	0	0	0.0901418	0.0980824	0.0967168	0	0.0994181	0
NCAM1 - NCAM1	0	0	0	0	0	0	0	0	0	0	0	0	0	0	0.113392	0.134372	0	0.0920213	0	0	0.134372	0.164879	0	0.105373	0	0	0	0	0	0	0	0	0.0920213	0.105373	0	0.0774117
NEGR1 - NEGR1	0	0	0	0	0	0	0	0.0952776	0	0	0	0	0	0	0	0	0	0	0	0	0	0	0	0	0	0	0	0	0	0	0	0	0	0	0	0
NPNT1 - (ITGA8+ITGB1)	0	0	0	0	0	0	0	0	0	0	0	0	0	0	0	0	0	0	0	0	0	0	0	0	0	0	0	0	0	0	0	0.0818729	0	0	0.0861301	0
NPPA - NPR1	0.107069	0	0	0	0	0	0.119475	0	0	0	0	0	0.0953387	0	0	0	0	0	0.174793	0	0	0	0	0	0.136378	0	0	0	0	0	0.100225	0	0	0	0	0
NPPB - NPR1	0	0	0	0	0	0	0	0	0	0	0	0	0	0	0	0	0	0	0.13499	0	0	0	0	0	0	0	0	0	0	0	0	0	0	0	0	0
NTF3 - NTRK2	0	0	0	0	0	0	0	0.0952776	0.0860609	0	0	0	0	0	0	0	0	0	0	0	0	0	0	0	0	0.100563	0.0903506	0	0	0	0	0	0	0	0	0
PDGFB - PDGFRA	0	0.107294	0.0983314	0	0.107708	0	0	0	0	0	0	0	0	0	0	0	0	0	0	0	0	0	0	0	0	0	0	0	0	0	0	0	0	0	0	0
PDGFB - PDGFRB	0	0.0899418	0.0874464	0	0.107708	0	0	0	0	0	0	0	0	0	0	0	0	0	0	0	0	0	0	0	0	0	0	0	0	0	0	0	0	0	0	0
PDGFC - PDGFRA	0	0	0	0	0	0	0	0	0	0	0	0	0	0	0	0	0	0	0	0.117325	0.106604	0	0.117714	0	0	0	0	0	0	0	0	0	0	0	0	0
PECAM1 - PECAM1	0.134014	0	0	0	0	0	0	0	0	0	0	0	0	0	0	0	0	0	0	0	0	0	0	0	0	0	0	0	0	0	0	0	0	0	0	0
PGF - VEGFR1	0.0958864	0	0	0	0	0	0	0	0	0	0	0	0	0	0	0	0	0	0	0	0	0	0	0	0	0	0	0	0	0	0	0	0	0	0	0
POSTN - (ITGAV+ITGB5)	0	0	0	0	0	0	0	0	0	0	0.138204	0	0	0	0	0	0.128585	0	0	0	0	0	0	0	0	0	0	0	0.131403	0	0	0	0	0	0.0782289	0
PROS1 - AXL	0	0.0896563	0.0863172	0	0.0943216	0	0	0.0952776	0.0915154	0	0.100563	0	0	0	0	0	0	0	0	0	0	0	0	0	0	0.100563	0.0963814	0	0.10647	0	0	0	0	0	0	0
PROS1 - TYRO3	0	0.0896563	0	0	0	0	0	0.0952776	0	0	0	0	0	0	0	0	0	0	0	0	0	0	0	0	0	0.100563	0	0	0	0	0	0	0	0	0	0
PTN - NCL	0	0	0	0	0	0	0.157405	0.177566	0.162423	0.202889	0.193289	0.115357	0.147653	0.16525	0.152061	0.186983	0.17879	0.110034	0	0	0	0	0	0	0.164049	0.186163	0.16947	0.213743	0.203351	0.11881	0	0	0	0	0	0
PTN - PTPRZ1	0	0	0.0863172	0	0.0943216	0	0	0	0.124697	0	0.142121	0	0	0	0.118521	0	0.134153	0	0	0	0	0	0	0	0	0	0.128241	0	0.146742	0	0	0	0.0726419	0	0.0782289	0
PTN - SDC2	0	0	0	0	0	0	0	0.157094	0.143613	0	0.187877	0	0	0.1474	0.135471	0	0.174159	0	0	0	0	0	0	0	0	0.163158	0.148592	0	0.197148	0	0	0	0	0	0	0
PTN - SDC3	0.0846614	0	0	0	0	0	0.121271	0	0	0	0	0	0.115422	0	0	0	0	0	0	0	0	0	0	0	0.12462	0	0	0	0	0	0.0714656	0	0	0	0	0
PTPRM - PTPRM	0.10785	0	0	0	0	0	0	0	0	0	0	0	0	0	0	0	0	0	0	0	0	0	0	0	0	0	0	0	0	0	0	0	0	0	0	0
RELN - (ITGA3+ITGB1)	0	0	0	0	0	0	0	0	0	0	0	0	0	0	0	0	0	0	0	0	0	0.154299	0	0.0978022	0	0	0	0	0	0	0	0	0	0	0	0
SEMA3A - (NRP1+PLXNA2)	0	0	0	0	0	0	0	0	0	0	0	0	0	0	0	0	0	0	0.107526	0	0	0.116216	0	0.0844542	0	0	0	0	0	0	0	0	0	0	0	0
SEMA3C - (NRP1+NRP2)	0	0	0	0	0	0	0.106589	0	0	0	0	0	0	0	0	0	0	0	0	0	0	0	0	0	0	0	0	0	0	0	0	0	0	0	0	0
SEMA3C - (NRP1+PLXNA2)	0	0	0	0	0	0	0.0976028	0	0	0.10471	0	0.0782091	0	0	0	0	0	0	0	0	0	0	0	0	0	0	0	0	0	0	0	0	0	0	0	0
SEMA3C - (NRP2+PLXNA2)	0	0	0	0	0	0	0.09677	0	0	0	0	0	0	0	0	0	0	0	0	0	0	0	0	0	0	0	0	0	0	0	0	0	0	0	0	0
SEMA3C - PLXND1	0	0	0	0	0	0	0.107647	0	0	0	0	0	0	0	0	0	0	0	0	0	0	0	0	0	0	0	0	0	0	0	0	0	0	0	0	0
SEMA3D - (NRP1+PLXNA2)	0	0	0	0	0	0	0.0976028	0	0	0.10471	0	0.0782091	0	0	0	0	0	0	0	0	0	0	0	0	0	0	0	0	0	0	0	0	0	0	0	0
SEMA3D - (NRP2+PLXNA2)	0	0	0	0	0	0	0.09677	0	0	0	0	0	0	0	0	0	0	0	0	0	0	0	0	0	0	0	0	0	0	0	0	0	0	0	0	0
SEMA6A - PLXNA2	0.0846614	0	0	0.0979604	0	0.0775405	0	0	0	0	0	0	0.0863172	0	0	0.100184	0	0.0789272	0	0	0	0	0	0	0	0	0	0	0	0	0	0	0	0	0	0
SEMA6B - PLXNA2	0.0846614	0	0	0.0979604	0	0.0775405	0	0	0	0	0	0	0	0	0	0	0	0	0	0	0	0	0	0	0	0	0	0	0	0	0	0	0	0	0	0
THBS1 - (ITGA3+ITGB1)	0	0	0	0	0	0	0	0	0	0.137927	0	0.0909579	0	0	0	0.111733	0	0.078781	0	0	0	0	0	0	0	0	0	0.149287	0	0.0957633	0	0	0	0	0	0
THBS1 - CD36	0	0	0	0	0	0	0.123261	0	0	0	0	0	0.102009	0	0	0	0	0	0	0	0	0	0	0	0.132255	0	0	0	0	0	0	0	0	0	0	0
THBS1 - CD47	0	0	0	0	0	0	0.101215	0.108437	0.10359	0.120825	0.115337	0.082912	0.0863172	0.0915154	0.0880391	0.100184	0.0963814	0.0726419	0	0	0	0	0	0	0.1072	0.115337	0.109869	0.129454	0.123174	0.0868862	0	0	0	0	0	0
THBS2 - (ITGA3+ITGB1)	0	0	0	0	0	0	0	0	0	0.137927	0	0.0909579	0	0	0	0.13018	0	0.087523	0	0	0	0	0	0	0	0	0	0.163553	0	0.101435	0	0	0	0	0	0
THBS2 - CD36	0	0	0	0	0	0	0.123261	0	0	0	0	0	0.117037	0	0	0	0	0	0	0	0	0	0	0	0.143119	0	0	0	0	0	0	0	0	0	0	0
THBS2 - CD47	0	0	0	0	0	0	0.101215	0.108437	0.10359	0.120825	0.115337	0.082912	0.0969793	0.10359	0.0991582	0.114838	0.109869	0.0800483	0	0	0	0	0	0	0.114443	0.123764	0.11749	0.140166	0.132834	0.0915841	0	0	0	0	0	0
THBS3 - (ITGA3+ITGB1)	0	0	0	0	0	0	0	0	0	0.117393	0	0.0815531	0	0	0	0.111733	0	0.078781	0	0	0	0	0	0	0	0	0	0.125522	0	0.0853951	0	0	0	0	0	0
THBS3 - CD36	0	0	0	0	0	0	0.106705	0	0	0	0	0	0.102009	0	0	0	0	0	0	0	0	0	0	0	0.11338	0	0	0	0	0	0	0	0	0	0	0
THBS3 - CD47	0	0	0	0	0	0	0.0896563	0.0952776	0.0915154	0.10471	0.100563	0.0749924	0.0863172	0.0915154	0.0880391	0.100184	0.0963814	0.0726419	0	0	0	0	0	0	0.0943216	0.100563	0.0963814	0.11113	0.10647	0.0782289	0	0	0	0	0	0
THBS4 - (ITGA3+ITGB1)	0	0	0	0	0	0	0	0	0	0	0	0	0	0	0	0.111733	0	0.078781	0	0	0	0	0	0	0	0	0	0	0	0	0	0	0	0	0	0
THBS4 - CD36	0	0	0	0	0	0	0	0	0	0	0	0	0.102009	0	0	0	0	0	0	0	0	0	0	0	0	0	0	0	0	0	0	0	0	0	0	0
THBS4 - CD47	0	0	0	0	0	0	0	0	0	0	0	0	0.0863172	0.0915154	0.0880391	0.100184	0.0963814	0.0726419	0	0	0	0	0	0	0	0	0	0	0	0	0	0	0	0	0	0
TNC - (ITGA8+ITGB1)	0	0	0	0	0	0	0	0.112151	0	0	0.120294	0	0	0.101973	0	0	0.108663	0	0	0	0	0	0	0	0	0.15082	0	0	0.165886	0	0	0	0	0	0	0
TNFSF12 - TNFRSF12A	0	0	0.0863172	0.0979604	0	0	0	0	0.0915154	0.10471	0	0	0	0	0.0880391	0.100184	0	0	0	0	0	0	0	0	0	0	0.0963814	0.11113	0	0	0	0	0	0	0	0
TNXB - (ITGA8+ITGB1)	0	0.0996703	0	0	0.106052	0	0	0.12072	0	0	0.130203	0	0	0	0	0	0	0	0	0	0	0	0	0	0	0.113336	0	0	0.12166	0	0	0	0	0	0	0
VEGFA - VEGFR1	0	0	0	0	0	0	0	0	0	0	0	0	0	0	0	0	0	0	0.113309	0	0	0	0	0	0	0	0	0	0	0	0.0793023	0	0	0	0	0
VEGFA - VEGFR1R2	0	0	0	0	0	0	0	0	0	0	0	0	0	0	0	0	0	0	0.120075	0	0	0	0	0	0	0	0	0	0	0	0.0825582	0	0	0	0	0
VEGFA - VEGFR2	0	0	0	0	0	0	0	0	0	0	0	0	0	0	0	0	0	0	0.123638	0	0	0	0	0	0	0	0	0	0	0	0.0842271	0	0	0	0	0
VEGFB - VEGFR1	0	0	0	0	0	0	0.102344	0	0	0	0	0	0.098016	0	0	0	0	0	0.132261	0	0	0	0	0	0.108468	0	0	0	0	0	0.088142	0	0	0	0	0
VEGFC - VEGFR2	0	0	0	0	0	0	0.110698	0	0	0	0	0	0	0	0	0	0	0	0	0	0	0	0	0	0	0	0	0	0	0	0	0	0	0	0	0
VEGFC - VEGFR2R3	0	0	0	0	0	0	0.100372	0	0	0	0	0	0	0	0	0	0	0	0	0	0	0	0	0	0	0	0	0	0	0	0	0	0	0	0	0
VEGFC - VEGFR3	0	0	0	0	0	0	0.0896563	0	0	0	0	0	0	0	0	0	0	0	0	0	0	0	0	0	0	0	0	0	0	0	0	0	0	0	0	0
WNT2B - (FZD1+LRP5)	0	0	0	0	0	0	0	0	0	0	0	0	0	0	0	0	0	0	0	0	0	0	0	0	0	0	0.0849998	0	0	0	0	0	0	0	0	0
WNT2B - (FZD1+LRP6)	0	0	0	0	0	0	0	0	0	0	0	0	0	0	0	0	0	0	0	0	0	0	0	0	0	0.0873334	0.0849998	0	0	0	0	0	0	0	0	0
WNT2B - (FZD2+LRP6)	0	0	0	0	0	0	0	0	0	0	0	0	0	0	0	0	0	0	0	0	0	0	0	0	0	0.0873334	0	0	0	0	0	0	0	0	0	0
WNT2B - (FZD4+LRP6)	0	0	0	0	0	0	0	0	0	0	0	0	0	0	0	0	0	0	0	0	0	0	0	0	0.0855113	0	0	0	0	0	0	0	0	0	0	0
WNT2B - (FZD6+LRP6)	0	0	0	0	0	0	0	0	0	0	0	0	0	0	0	0	0	0	0	0	0	0	0	0	0.0855113	0	0	0	0	0	0	0	0	0	0	0
WNT2B - (FZD7+LRP6)	0	0	0	0	0	0	0	0	0	0	0	0	0	0	0	0	0	0	0	0	0	0	0	0	0	0.0873334	0	0	0	0	0	0	0	0	0	0

## Sheet: VCS
	vCM-His-Purkinje -> vCM-His-Purkinje	vCM-His-Purkinje -> vCM-LV-Trabecular	vCM-His-Purkinje -> vEndocardial	vCM-His-Purkinje -> vFibro	vCM-LV-Trabecular -> vCM-His-Purkinje	vCM-LV-Trabecular -> vCM-LV-Trabecular	vCM-LV-Trabecular -> vEndocardial	vCM-LV-Trabecular -> vFibro	vEndocardial -> vCM-His-Purkinje	vEndocardial -> vCM-LV-Trabecular	vEndocardial -> vEndocardial	vEndocardial -> vFibro	vFibro -> vCM-His-Purkinje	vFibro -> vCM-LV-Trabecular	vFibro -> vEndocardial	vFibro -> vFibro
AGRN - DAG1	0	0	0	0	0	0	0	0	0.0817676	0.0991311	0	0	0	0	0	0
ANGPTL2 - (ITGA5+ITGB1)	0	0	0	0	0	0	0	0	0	0	0.116755	0	0	0	0.133011	0
BMP2 - (BMPR1A+BMPR2)	0.0699926	0	0	0	0	0	0	0	0	0	0	0	0	0	0	0
BMP4 - (BMPR1A+BMPR2)	0	0	0	0	0	0	0	0	0.0812756	0	0	0	0.0888328	0	0	0
BMP5 - (ACVR1+BMPR2)	0	0	0.0899684	0	0	0	0.11251	0	0	0	0	0	0	0	0	0
BMP5 - (BMPR1A+BMPR2)	0.0737558	0	0	0	0.0882505	0	0	0	0	0	0	0	0	0	0	0
BMP7 - (ACVR1+BMPR2)	0	0	0.0892245	0	0	0	0.0984089	0	0	0	0	0	0	0	0	0
BMP7 - (BMPR1A+BMPR2)	0.0732551	0	0	0	0.079334	0	0	0	0	0	0	0	0	0	0	0
CADM1 - CADM1	0.0820773	0.0995867	0	0	0.0995867	0.126592	0	0	0	0	0	0	0	0	0	0
CD46 - JAG1	0	0	0.0817676	0	0	0	0.0991311	0	0	0	0.102697	0	0	0	0.115066	0
CD99 - CD99	0	0	0	0	0	0	0	0	0	0	0.188143	0.229924	0	0	0.229924	0.295497
CDH2 - CDH2	0.0943272	0.1153	0	0.124791	0.1153	0.148198	0	0.16407	0	0	0	0	0.124791	0.16407	0	0
COL1A1 - (ITGA1+ITGB1)	0	0	0	0	0	0	0	0	0	0	0.200382	0	0	0	0.260629	0.296605
COL1A1 - (ITGA11+ITGB1)	0	0	0	0	0	0	0	0	0	0	0	0	0	0	0.227511	0.296605
COL1A1 - (ITGA3+ITGB1)	0.0806004	0	0	0	0.0974207	0	0	0	0.122473	0	0	0	0.142819	0	0	0
COL1A2 - (ITGA1+ITGB1)	0	0	0	0	0	0	0	0	0	0	0.199205	0.219037	0	0	0.252673	0.28555
COL1A2 - (ITGA11+ITGB1)	0	0	0	0	0	0	0	0	0	0	0.178923	0.219037	0	0	0.220964	0.28555
COL1A2 - (ITGA3+ITGB1)	0.0731297	0	0	0	0.0867137	0	0	0	0.121996	0	0	0	0.140185	0	0	0
COL4A1 - (ITGA1+ITGB1)	0	0	0.115713	0	0	0	0.142379	0	0	0	0.175816	0.189803	0	0	0.197844	0.215162
COL4A1 - (ITGA11+ITGB1)	0	0	0	0	0	0	0	0	0	0	0.158952	0.189803	0	0	0.17637	0.215162
COL4A1 - (ITGA3+ITGB1)	0.0842235	0	0	0	0.0974207	0	0	0	0.112309	0	0	0	0.12071	0	0	0
COL4A2 - (ITGA1+ITGB1)	0	0	0.116365	0	0	0	0.153847	0	0	0	0.173325	0.186802	0	0	0.197844	0.215162
COL4A2 - (ITGA11+ITGB1)	0	0	0	0	0	0	0.140519	0	0	0	0.156845	0.186802	0	0	0.17637	0.215162
COL4A2 - (ITGA3+ITGB1)	0.0845777	0	0	0	0.102764	0	0	0	0.111248	0	0	0	0.12071	0	0	0
COL4A5 - (ITGA1+ITGB1)	0	0	0.0959453	0.0996448	0	0	0	0	0	0	0	0	0	0	0	0
COL4A5 - (ITGA11+ITGB1)	0	0	0.0904378	0.0996448	0	0	0	0	0	0	0	0	0	0	0	0
COL4A5 - (ITGA3+ITGB1)	0.0731297	0	0	0	0	0	0	0	0	0	0	0	0	0	0	0
COL6A1 - (ITGA1+ITGB1)	0	0	0	0	0	0	0	0	0	0	0.170885	0	0	0	0.225114	0.249068
COL6A1 - (ITGA11+ITGB1)	0	0	0	0	0	0	0	0	0	0	0	0	0	0	0.198501	0.249068
COL6A1 - (ITGA3+ITGB1)	0.0794728	0	0	0	0.0867137	0	0	0	0.110203	0	0	0	0.130728	0	0	0
COL6A2 - (ITGA1+ITGB1)	0	0	0	0	0	0	0	0	0	0	0.180701	0	0	0	0.234092	0.260673
COL6A2 - (ITGA11+ITGB1)	0	0	0	0	0	0	0	0	0	0	0	0	0	0	0.205793	0.260673
COL6A2 - (ITGA3+ITGB1)	0.0731297	0	0	0	0	0	0	0	0.114371	0	0	0	0.133872	0	0	0
COL6A3 - (ITGA1+ITGB1)	0	0	0	0	0	0	0	0	0	0	0.171505	0	0	0	0.22033	0.24298
COL6A3 - (ITGA11+ITGB1)	0	0	0	0	0	0	0	0	0	0	0	0	0	0	0.194619	0.24298
COL6A3 - (ITGA3+ITGB1)	0	0	0	0	0	0	0	0	0.110469	0	0	0	0.129024	0	0	0
COL6A6 - (ITGA1+ITGB1)	0	0	0	0	0	0	0	0	0	0	0	0	0	0	0.17773	0.191203
COL6A6 - (ITGA11+ITGB1)	0	0	0	0	0	0	0	0	0	0	0	0	0	0	0.159949	0.191203
COL6A6 - (ITGA3+ITGB1)	0	0	0	0	0	0	0	0	0.0932534	0	0	0	0.112768	0	0	0
COL9A1 - (ITGA1+ITGB1)	0	0	0	0	0	0	0	0	0	0	0	0	0	0	0.197844	0.215162
COL9A1 - (ITGA11+ITGB1)	0	0	0	0	0	0	0	0	0	0	0	0	0	0	0.17637	0.215162
COL9A1 - (ITGA3+ITGB1)	0	0	0	0	0	0	0	0	0.0894301	0	0	0	0.12071	0	0	0
COL9A3 - (ITGA1+ITGB1)	0	0	0	0	0	0	0	0	0	0	0	0	0	0	0.145276	0.153929
COL9A3 - (ITGA11+ITGB1)	0	0	0	0	0	0	0	0	0	0	0	0	0	0	0.133011	0.153929
COL9A3 - (ITGA3+ITGB1)	0	0	0	0	0	0	0	0	0	0	0	0	0.0986661	0	0	0
DLK1 - NOTCH1	0	0	0	0	0	0	0	0	0	0	0	0	0	0	0.158385	0
DLK1 - NOTCH2	0	0	0	0	0	0	0	0	0	0	0	0	0	0	0.158385	0.18986
DLK1 - NOTCH3	0	0	0	0	0	0	0	0	0	0	0	0	0	0	0.197172	0.18986
EDN1 - EDNRA	0	0	0	0	0	0	0	0	0	0	0	0	0	0.110608	0.115066	0
EDN1 - EDNRB	0	0	0	0	0	0	0	0	0	0	0	0	0	0	0.115066	0
EFNB2 - EPHA4	0	0	0	0	0	0	0	0	0.092848	0	0	0	0	0	0	0
EFNB2 - EPHB3	0	0	0	0	0	0	0	0	0.0898173	0	0	0	0	0	0	0
EFNB2 - EPHB4	0	0	0	0	0	0	0	0	0	0	0.102697	0	0	0	0	0
EFNB3 - EPHA4	0	0	0	0	0.0899234	0	0	0	0	0	0	0	0	0	0	0
EFNB3 - EPHB3	0	0	0	0	0.0870777	0	0	0	0	0	0	0	0	0	0	0
EFNB3 - EPHB4	0	0	0	0	0	0	0.0991311	0	0	0	0	0	0	0	0	0
ESAM - ESAM	0	0	0	0	0	0	0	0	0	0	0.102697	0	0	0	0	0
FGF1 - FGFR1	0	0	0	0	0.0794908	0	0.111215	0.128742	0	0	0	0	0	0	0	0
FGF18 - FGFR1	0	0	0	0	0.0794908	0	0.111215	0.128742	0	0	0	0	0	0	0	0
FGF9 - FGFR1	0	0	0	0	0.0794908	0	0.111215	0.128742	0	0	0	0	0	0	0	0
FN1 - (ITGA3+ITGB1)	0.0731297	0	0	0	0.0867137	0	0	0	0.117694	0	0	0	0.129925	0	0	0
FN1 - (ITGA5+ITGB1)	0	0	0.0904378	0	0	0	0.112168	0	0	0	0.169891	0	0	0	0.196665	0
FN1 - (ITGA8+ITGB1)	0	0	0.0904378	0	0	0	0.112168	0	0	0	0.169891	0	0	0	0.196665	0
FN1 - (ITGAV+ITGB1)	0	0	0	0	0	0	0	0	0.117694	0.156094	0.169891	0	0	0	0.196665	0
GAS6 - AXL	0	0	0.0817676	0.0894209	0	0	0.113454	0.128742	0	0	0.102697	0.115066	0	0	0	0
GDF6 - (BMPR1A+BMPR2)	0	0	0	0	0	0	0	0	0	0	0	0	0.0888328	0	0	0
HSPG2 - DAG1	0.0679246	0.0794908	0	0	0.0794908	0.0958043	0	0	0.084962	0.103865	0	0	0.0894209	0.110608	0	0
IGF1 - IGF1R	0	0	0	0	0	0	0	0	0	0.0914889	0	0	0.0815987	0.101891	0	0
JAG1 - NOTCH1	0	0	0	0	0	0	0	0	0	0	0.102697	0	0	0	0	0
JAG1 - NOTCH2	0	0	0	0	0	0	0	0	0.0773856	0	0.102697	0.115066	0	0	0	0
JAG1 - NOTCH3	0	0	0	0	0	0	0	0	0	0	0.118149	0.115066	0	0	0	0
JAM3 - JAM3	0	0	0	0	0	0	0	0	0	0	0.102697	0.115066	0	0	0.115066	0.130823
LAMA2 - (ITGA1+ITGB1)	0	0	0.100336	0.104412	0	0	0.138943	0.146997	0	0	0	0	0	0	0.145276	0.153929
LAMA2 - (ITGA3+ITGB1)	0.0756665	0	0	0	0.0957782	0	0	0	0	0	0	0	0.0986661	0	0	0
LAMA2 - (ITGA7+ITGB1)	0.0756665	0.0898615	0	0	0.0957782	0.119719	0	0	0	0	0	0	0.0986661	0.12426	0	0
LAMA2 - DAG1	0.0701145	0.0825065	0	0	0.0870777	0.107045	0	0	0	0	0	0	0.0894209	0.110608	0	0
LAMA4 - (ITGA1+ITGB1)	0	0	0	0	0	0	0	0	0	0	0.152281	0.162105	0	0	0.195964	0.212889
LAMA4 - (ITGA3+ITGB1)	0.0731297	0	0	0	0.0867137	0	0	0	0.101974	0	0	0	0.11999	0	0	0
LAMA4 - (ITGA7+ITGB1)	0.0731297	0.0863051	0	0	0.0867137	0.10588	0	0	0.101974	0.129562	0	0	0.11999	0.160115	0	0
LAMA4 - DAG1	0	0.0794908	0	0	0	0.0958043	0	0	0.0921889	0.114874	0	0	0.106725	0.138355	0	0
LAMB1 - (ITGA1+ITGB1)	0	0	0	0	0	0	0	0	0	0	0.149853	0.159318	0	0	0.195964	0.212889
LAMB1 - (ITGA3+ITGB1)	0	0	0	0	0.0867137	0	0	0	0.100863	0	0	0	0.11999	0	0	0
LAMB1 - (ITGA7+ITGB1)	0	0	0	0	0.0867137	0.10588	0	0	0.100863	0.127772	0	0	0.11999	0.160115	0	0
LAMB1 - DAG1	0	0	0	0	0	0.0958043	0	0	0.0912716	0.113454	0	0	0.106725	0.138355	0	0
LAMB2 - (ITGA1+ITGB1)	0	0	0.109103	0.114036	0	0	0.120766	0.126686	0	0	0.1261	0.132569	0	0	0	0
LAMB2 - (ITGA3+ITGB1)	0.0806004	0	0	0	0.0867137	0	0	0	0.0894301	0	0	0	0	0	0	0
LAMB2 - (ITGA7+ITGB1)	0.0806004	0.0969099	0	0	0.0867137	0.10588	0	0	0.0894301	0.109958	0	0	0	0	0	0
LAMB2 - DAG1	0.0743565	0.0884439	0	0	0.0794908	0.0958043	0	0	0.0817676	0.0991311	0	0	0	0	0	0
LAMC1 - (ITGA1+ITGB1)	0	0	0	0	0	0	0	0	0	0	0.163902	0	0	0	0.212739	0.23345
LAMC1 - (ITGA3+ITGB1)	0.0806004	0	0	0	0.0957782	0	0	0	0.107169	0	0	0	0.126276	0	0	0
LAMC1 - (ITGA7+ITGB1)	0.0806004	0.0969099	0	0	0.0957782	0.119719	0	0	0.107169	0.138074	0	0	0.126276	0.171525	0	0
LAMC1 - DAG1	0	0.0884439	0	0	0	0.107045	0	0	0.0964675	0.121595	0	0	0.111762	0.146941	0	0
LAMC3 - (ITGA1+ITGB1)	0	0	0	0	0	0	0	0	0	0	0.1261	0.132569	0	0	0	0
LAMC3 - (ITGA3+ITGB1)	0	0	0	0	0	0	0	0	0.0894301	0	0	0	0	0	0	0
LAMC3 - (ITGA7+ITGB1)	0	0	0	0	0	0	0	0	0.0894301	0.109958	0	0	0	0	0	0
LAMC3 - DAG1	0	0	0	0	0	0	0	0	0.0817676	0.0991311	0	0	0	0	0	0
MDK - LRP1	0	0	0	0.12346	0	0	0	0.190953	0	0	0.14309	0.212084	0	0	0	0.264248
MDK - NCL	0	0	0	0	0	0	0	0	0	0	0.199163	0.251616	0	0	0	0
MDK - SDC2	0	0	0	0	0	0	0	0	0	0	0.173556	0.212084	0	0	0	0
MPZL1 - MPZL1	0	0	0	0	0	0	0	0	0	0	0.102697	0.115066	0	0	0.115066	0.130823
NCAM1 - FGFR1	0.0743565	0	0.101351	0.115681	0.0884439	0	0.129457	0.15379	0	0	0	0	0	0	0	0.156975
NCAM1 - NCAM1	0.0820773	0.0995867	0	0.100912	0.0995867	0.126592	0	0.128742	0	0	0	0	0.100912	0.128742	0	0.130823
NEGR1 - NEGR1	0	0	0	0	0	0	0	0	0	0	0	0	0	0	0	0.130823
NTF3 - NTRK2	0	0	0	0	0	0	0	0	0	0	0	0	0	0	0	0.130823
PECAM1 - PECAM1	0	0	0	0	0	0	0	0	0	0	0.102697	0	0	0	0	0
PROS1 - AXL	0	0	0	0	0	0	0	0	0	0	0.102697	0.115066	0	0	0.115066	0.130823
PTN - NCL	0	0	0	0	0	0	0	0	0	0	0	0	0.156102	0.228988	0.261686	0.360406
PTN - SDC2	0	0	0	0	0	0	0	0	0	0	0	0	0	0	0.219887	0.285627
SEMA3A - (NRP1+PLXNA2)	0.0679246	0.0794908	0	0	0	0	0	0	0	0	0	0	0	0	0	0
SEMA3A - (NRP1+PLXNA4)	0.0679246	0.0794908	0	0	0	0	0	0	0	0	0	0	0	0	0	0
THBS1 - (ITGA3+ITGB1)	0	0	0	0	0	0	0	0	0.0894301	0	0	0	0.0986661	0	0	0
THBS1 - CD36	0	0	0	0	0	0	0	0	0	0.0991311	0	0	0	0.110608	0	0
THBS1 - CD47	0	0	0	0	0	0	0	0	0.0817676	0.0991311	0.102697	0.115066	0.0894209	0.110608	0.115066	0.130823
THBS2 - (ITGA3+ITGB1)	0	0	0	0	0	0	0	0	0.100863	0	0	0	0.0986661	0	0	0
THBS2 - CD36	0	0	0	0	0	0	0	0	0	0.113454	0	0	0	0.110608	0	0
THBS2 - CD47	0	0	0	0	0	0	0	0	0.0912716	0.113454	0.118149	0.134822	0.0894209	0.110608	0.115066	0.130823
THBS3 - (ITGA3+ITGB1)	0	0	0	0	0	0	0	0	0.0894301	0	0	0	0	0	0	0
THBS3 - CD36	0	0	0	0	0	0	0	0	0	0.0991311	0	0	0	0	0	0
THBS3 - CD47	0	0	0	0	0	0	0	0	0.0817676	0.0991311	0.102697	0.115066	0	0	0	0
TNC - (ITGA8+ITGB1)	0	0	0	0	0	0	0	0	0	0	0.12697	0	0	0	0	0
TNFSF12 - TNFRSF12A	0	0	0	0	0	0	0	0	0	0.0991311	0	0	0	0.110608	0	0
TNXB - (ITGA8+ITGB1)	0	0	0	0	0	0	0	0	0	0	0.116755	0	0	0	0.159949	0

## Sheet: SAN-IFT
	BEC -> BEC	BEC -> EPDC	BEC -> Neuronal	BEC -> aCM-RA	BEC -> aFibro	BEC -> ncCM-IFT-like	EPDC -> BEC	EPDC -> EPDC	EPDC -> Neuronal	EPDC -> aCM-RA	EPDC -> aFibro	EPDC -> ncCM-IFT-like	Neuronal -> BEC	Neuronal -> EPDC	Neuronal -> Neuronal	Neuronal -> aCM-RA	Neuronal -> aFibro	Neuronal -> ncCM-IFT-like	aCM-RA -> BEC	aCM-RA -> EPDC	aCM-RA -> Neuronal	aCM-RA -> aCM-RA	aCM-RA -> aFibro	aCM-RA -> ncCM-IFT-like	aFibro -> BEC	aFibro -> EPDC	aFibro -> Neuronal	aFibro -> aCM-RA	aFibro -> aFibro	aFibro -> ncCM-IFT-like	ncCM-IFT-like -> BEC	ncCM-IFT-like -> EPDC	ncCM-IFT-like -> Neuronal	ncCM-IFT-like -> aCM-RA	ncCM-IFT-like -> aFibro	ncCM-IFT-like -> ncCM-IFT-like
ADM - CALCRL	0.0996342	0	0	0	0	0	0.106625	0	0	0	0	0	0	0	0	0	0	0	0.11858	0	0	0	0	0	0	0	0	0	0	0	0.0813744	0	0	0	0	0
AGRN - DAG1	0	0	0.0926225	0.129749	0	0.0878177	0	0	0	0	0	0	0	0	0.077387	0.101745	0	0.074037	0	0	0	0	0	0	0	0	0	0	0	0	0	0	0	0	0	0
ANGPT1 - TEK	0	0	0	0	0	0	0	0	0	0	0	0	0	0	0	0	0	0	0.113282	0	0	0	0	0	0	0	0	0	0	0	0	0	0	0	0	0
ANGPTL2 - (ITGA5+ITGB1)	0	0	0	0	0	0	0.125536	0	0	0	0	0	0	0	0	0	0	0	0	0	0	0	0	0	0.134876	0	0	0	0	0	0	0	0	0	0	0
APLN - APLNR	0.107758	0	0	0	0.0999494	0	0	0	0	0	0	0	0	0	0	0	0	0	0	0	0	0	0	0	0	0	0	0	0	0	0	0	0	0	0	0
BMP2 - (BMPR1A+ACVR2B)	0	0	0	0	0	0	0	0	0	0	0	0	0	0	0	0	0	0	0	0	0	0	0	0	0	0	0	0	0	0	0	0	0	0.0908216	0	0.0672069
BMP2 - (BMPR1A+BMPR2)	0	0	0	0	0	0	0	0	0	0	0	0	0	0	0	0	0	0	0	0	0	0	0	0	0	0	0	0	0	0	0	0.0832174	0	0.0908216	0	0.0672069
BMP4 - (BMPR1A+ACVR2B)	0	0	0	0	0	0	0	0	0	0.118561	0	0.0812789	0	0	0	0	0	0	0	0	0	0	0	0	0	0	0	0.127628	0	0.0854398	0	0	0	0.0806868	0	0.0614913
BMP4 - (BMPR1A+BMPR2)	0	0	0	0	0	0	0	0.105926	0	0.118561	0	0.0812789	0	0	0	0	0	0	0	0	0	0	0	0	0	0.113104	0	0.127628	0	0.0854398	0	0	0	0.0806868	0	0
BMP5 - (BMPR1A+ACVR2B)	0	0	0	0	0	0	0	0	0	0	0	0	0	0	0	0	0	0	0	0	0	0.137666	0	0.0898246	0	0	0	0	0	0	0	0	0	0.0899305	0	0.0667177
BMP5 - (BMPR1A+BMPR2)	0	0	0	0	0	0	0	0	0	0	0	0	0	0	0	0	0	0	0	0.120918	0	0.137666	0	0.0898246	0	0	0	0	0	0	0	0.0824687	0	0.0899305	0	0.0667177
BMP7 - (BMPR1A+ACVR2B)	0	0	0	0	0	0	0	0	0	0	0	0	0	0	0	0	0	0	0	0	0	0.134382	0	0.0884149	0	0	0	0	0	0	0	0	0	0.0885176	0	0.0659368
BMP7 - (BMPR1A+BMPR2)	0	0	0	0	0	0	0	0	0	0	0	0	0	0	0	0	0	0	0	0.118377	0	0.134382	0	0.0884149	0	0	0	0	0	0	0	0.0812789	0	0.0885176	0	0.0659368
CADM1 - CADM1	0	0	0	0	0	0	0	0	0	0	0	0	0	0	0.106448	0.11228	0	0.0856087	0	0	0.11228	0.118098	0	0.0890709	0	0	0	0	0	0	0	0	0.0856087	0.0890709	0	0.0714737
CD46 - JAG1	0	0.0907721	0.0888525	0.099294	0.0955573	0.0790319	0	0.0965386	0.0943704	0.106236	0.101969	0.0833676	0	0	0	0	0	0	0	0.106236	0.103616	0.118098	0.112849	0.0905013	0	0.101969	0.0995533	0.112849	0.108047	0.0873867	0	0.075365	0.074037	0.0811474	0.0786344	0.0670904
CD99 - CD99	0.137332	0.152496	0.120949	0	0.163596	0	0.152496	0.171411	0.132575	0	0.18559	0.108695	0.120949	0.132575	0.10804	0	0.140857	0	0	0	0	0	0	0	0.163596	0.18559	0.140857	0	0.202276	0	0	0.108695	0	0	0	0
CDH2 - CDH2	0	0	0	0	0	0	0	0	0	0	0	0	0	0	0.0941006	0.133222	0	0.0893608	0	0	0.133222	0.227157	0	0.123565	0	0	0	0	0	0	0	0	0.0893608	0.123565	0	0.0848468
CDH5 - CDH5	0.140438	0	0	0	0	0	0	0	0	0	0	0	0	0	0	0	0	0	0	0	0	0	0	0	0	0	0	0	0	0	0	0	0	0	0	0
CLDN11 - CLDN11	0	0	0	0	0	0	0	0.0965386	0	0	0	0	0	0	0	0	0	0	0	0	0	0	0	0	0	0	0	0	0	0	0	0	0	0	0	0
COL1A1 - (ITGA1+ITGB1)	0	0	0	0	0	0	0.157353	0.168512	0.148951	0	0.210933	0	0.117023	0	0.112896	0	0.145025	0	0	0	0	0	0	0	0.170929	0.184131	0.161169	0	0.236249	0	0	0	0	0	0	0
COL1A1 - (ITGA10+ITGB1)	0	0	0	0	0	0.0861274	0	0	0	0	0	0.112229	0	0	0	0	0	0.0899374	0	0	0	0	0	0.0999286	0	0	0	0	0	0.118944	0	0	0	0	0	0.0721352
COL1A1 - (ITGA11+ITGB1)	0	0	0	0	0.135153	0	0	0	0	0	0.208961	0	0	0	0	0	0.143991	0	0	0	0	0	0.172549	0	0	0	0	0	0.233755	0	0	0	0	0	0.103615	0
COL1A1 - (ITGA2+ITGB1)	0.108103	0	0.0989698	0	0	0	0.152454	0	0.134898	0	0	0	0.114122	0	0.103992	0	0	0	0.130772	0	0.11764	0	0	0	0.165131	0	0.144729	0	0	0	0.0869369	0	0.0809308	0	0	0
COL1A1 - (ITGA3+ITGB1)	0	0	0	0.128681	0	0.0861274	0	0	0	0.197257	0	0.112229	0	0	0	0.137386	0	0.0899374	0	0	0	0.162138	0	0.0999286	0	0	0	0.218984	0	0.118944	0	0	0	0.0997674	0	0.0721352
COL1A1 - (ITGAV+ITGB8)	0	0	0.0888525	0	0	0	0	0	0.117644	0	0	0	0	0	0.0931081	0	0	0	0	0	0.103616	0	0	0	0	0	0.124997	0	0	0	0	0	0.074037	0	0	0
COL1A1 - CD44	0	0	0.100113	0	0.108799	0	0	0	0.136826	0	0.155356	0	0	0	0.105203	0	0.115249	0	0	0	0.119258	0	0.131793	0	0	0	0.146964	0	0.168441	0	0	0	0.0816936	0	0.0873867	0
COL1A2 - (ITGA1+ITGB1)	0	0	0	0	0	0	0.155483	0.166308	0.147421	0	0.207813	0	0.115584	0	0.111618	0	0.1429	0	0	0	0	0	0	0	0.168028	0.180679	0.1588	0	0.231093	0	0	0	0	0	0	0
COL1A2 - (ITGA10+ITGB1)	0	0	0	0	0	0.0861274	0	0	0	0	0	0.11124	0	0	0	0	0	0.0890705	0	0	0	0	0	0.0981997	0	0	0	0	0	0.117484	0	0	0	0	0	0.0712299
COL1A2 - (ITGA11+ITGB1)	0	0	0	0	0.135153	0	0	0	0	0	0.205869	0	0	0	0	0	0.141886	0	0	0	0	0	0.16752	0	0	0	0	0	0.22866	0	0	0	0	0	0.10178	0
COL1A2 - (ITGA2+ITGB1)	0.108103	0	0.0989698	0	0	0	0.150654	0	0.133487	0	0	0	0.112737	0	0.10284	0	0	0	0.127831	0	0.115254	0	0	0	0.162358	0	0.142595	0	0	0	0.085627	0	0.0797945	0	0	0
COL1A2 - (ITGA3+ITGB1)	0	0	0	0.128681	0	0.0861274	0	0	0	0.194219	0	0.11124	0	0	0	0.135372	0	0.0890705	0	0	0	0.157634	0	0.0981997	0	0	0	0.214081	0	0.117484	0	0	0	0.0980438	0	0.0712299
COL1A2 - (ITGAV+ITGB8)	0	0	0.0888525	0	0	0	0	0	0.116493	0	0	0	0	0	0.0921525	0	0	0	0	0	0.101745	0	0	0	0	0	0.123295	0	0	0	0	0	0.073077	0	0	0
COL1A2 - CD44	0	0	0.100113	0	0.108799	0	0	0	0.135392	0	0.153354	0	0	0	0.104032	0	0.113789	0	0	0	0.116811	0	0.128781	0	0	0	0.144788	0	0.165365	0	0	0	0.0805376	0	0.0860524	0
COL2A1 - (ITGA1+ITGB1)	0	0	0	0	0	0	0	0	0	0	0	0	0.101243	0.105461	0.0984916	0	0.121962	0	0.13477	0.142349	0.129938	0	0.174152	0	0	0	0	0	0	0	0.0797424	0.0823171	0.0780843	0	0.0921227	0
COL2A1 - (ITGA10+ITGB1)	0	0	0	0	0	0	0	0	0	0	0	0	0	0	0	0	0	0.0802288	0	0	0	0	0	0.0999286	0	0	0	0	0	0	0	0	0	0	0	0.0660898
COL2A1 - (ITGA11+ITGB1)	0	0	0	0	0	0	0	0	0	0	0	0	0	0	0	0	0.121173	0	0	0	0	0	0.172549	0	0	0	0	0	0	0	0	0	0	0	0.0916636	0
COL2A1 - (ITGA2+ITGB1)	0	0	0	0	0	0	0	0	0	0	0	0	0.0989698	0	0.0912598	0	0	0	0.130772	0	0.11764	0	0	0	0	0	0	0	0	0	0.0783105	0	0.0734035	0	0	0
COL2A1 - (ITGA3+ITGB1)	0	0	0	0	0	0	0	0	0	0	0	0	0	0	0	0.115945	0	0.0802288	0	0	0	0.162138	0	0.0999286	0	0	0	0	0	0	0	0	0	0.088562	0	0.0660898
COL2A1 - (ITGAV+ITGB8)	0	0	0	0	0	0	0	0	0	0	0	0	0	0	0.0825884	0	0	0	0	0	0.103616	0	0	0	0	0	0	0	0	0	0	0	0.0676569	0	0	0
COL2A1 - CD44	0	0	0	0	0	0	0	0	0	0	0	0	0	0	0.0922309	0	0.0995533	0	0	0	0.119258	0	0.131793	0	0	0	0	0	0	0	0	0	0.074037	0	0.0786344	0
COL4A1 - (ITGA1+ITGB1)	0.132074	0.139597	0.126742	0	0.168741	0	0.128448	0	0.123892	0	0.163526	0	0.111385	0.11659	0.10784	0	0.136712	0	0	0	0.129938	0	0.174152	0	0.147369	0.156653	0.141139	0	0.195091	0	0	0	0.0865676	0	0	0
COL4A1 - (ITGA10+ITGB1)	0	0	0	0	0	0.0985941	0	0	0	0	0	0.0964458	0	0	0	0	0	0.0865209	0	0	0	0	0	0.0999286	0	0	0	0	0	0.106792	0	0	0	0	0	0.0721352
COL4A1 - (ITGA11+ITGB1)	0	0	0	0	0.167361	0	0	0	0	0	0.16214	0	0	0	0	0	0.135759	0	0	0	0	0	0.172549	0	0	0	0	0	0.193174	0	0	0	0	0	0.103615	0
COL4A1 - (ITGA2+ITGB1)	0.12842	0	0.115733	0	0	0	0.124854	0	0.112829	0	0	0	0.108699	0	0.0994696	0	0	0	0.130772	0	0.11764	0	0	0	0.142729	0	0.127228	0	0	0	0.0869369	0	0.0809308	0	0	0
COL4A1 - (ITGA3+ITGB1)	0	0	0	0.15867	0	0.0985941	0	0	0	0.153167	0	0.0964458	0	0	0	0.129566	0	0.0865209	0	0	0	0.162138	0	0.0999286	0	0	0	0.181024	0	0.106792	0	0	0	0.0997674	0	0.0721352
COL4A1 - (ITGAV+ITGB8)	0	0	0.10246	0	0	0	0	0	0.0999384	0	0	0	0	0	0.0893643	0	0	0	0	0	0.103616	0	0	0	0	0	0.111191	0	0	0	0	0	0.074037	0	0	0
COL4A1 - CD44	0	0	0.117224	0	0.129928	0	0	0	0.1143	0	0.1259	0	0	0	0.1006	0	0.109568	0	0	0	0.119258	0	0.131793	0	0	0	0.129073	0	0.144297	0	0	0	0.0816936	0	0.0873867	0
COL4A2 - (ITGA1+ITGB1)	0.129304	0.136458	0.124315	0	0.164415	0	0.127639	0	0.123156	0	0.162239	0	0.110196	0.115276	0.106759	0	0.134967	0	0.140965	0	0.135594	0	0.184505	0	0.144623	0.153522	0.138703	0	0.190429	0	0	0	0.0865676	0	0.10419	0
COL4A2 - (ITGA10+ITGB1)	0	0	0	0	0	0.0970123	0	0	0	0	0	0.0959849	0	0	0	0	0	0.085794	0	0	0	0	0	0.103315	0	0	0	0	0	0.105324	0	0	0	0	0	0.0721352
COL4A2 - (ITGA11+ITGB1)	0	0	0	0	0.163082	0	0	0	0	0	0.160872	0	0	0	0	0	0.134033	0	0	0	0	0	0.182725	0	0	0	0	0	0.188587	0	0	0	0	0	0.103615	0
COL4A2 - (ITGA2+ITGB1)	0.125764	0	0.113571	0	0	0	0.124084	0	0.1122	0	0	0	0.107558	0	0.0985131	0	0	0	0.136622	0	0.122353	0	0	0	0.140128	0	0.125157	0	0	0	0.0869369	0	0.0809308	0	0	0
COL4A2 - (ITGA3+ITGB1)	0	0	0	0.15461	0	0.0970123	0	0	0	0.152007	0	0.0959849	0	0	0	0.127942	0	0.085794	0	0	0	0.171246	0	0.103315	0	0	0	0.176844	0	0.105324	0	0	0	0.0997674	0	0.0721352
COL4A2 - (ITGAV+ITGB8)	0	0	0.100699	0	0	0	0	0	0.0994367	0	0	0	0	0	0.0885746	0	0	0	0	0	0.107296	0	0	0	0	0	0.109568	0	0	0	0	0	0.074037	0	0	0
COL4A2 - CD44	0	0	0.115021	0	0.127109	0	0	0	0.113656	0	0.125105	0	0	0	0.0996253	0	0.108383	0	0	0	0.124095	0	0.137805	0	0	0	0.126952	0	0.141575	0	0	0	0.0816936	0	0.0873867	0
COL4A5 - (ITGA1+ITGB1)	0	0	0	0	0	0	0	0	0	0	0	0	0	0	0	0	0	0	0.131658	0.138869	0.127078	0	0.169037	0	0	0	0	0	0	0	0.0886857	0.0919058	0.0865676	0	0.10419	0
COL4A5 - (ITGA10+ITGB1)	0	0	0	0	0	0	0	0	0	0	0	0	0	0	0	0	0	0	0	0	0	0	0	0.0981997	0	0	0	0	0	0	0	0	0	0	0	0.0721352
COL4A5 - (ITGA11+ITGB1)	0	0	0	0	0	0	0	0	0	0	0	0	0	0	0	0	0	0	0	0	0	0	0.16752	0	0	0	0	0	0	0	0	0	0	0	0.103615	0
COL4A5 - (ITGA2+ITGB1)	0	0	0	0	0	0	0	0	0	0	0	0	0	0	0	0	0	0	0.127831	0	0.115254	0	0	0	0	0	0	0	0	0	0.0869369	0	0.0809308	0	0	0
COL4A5 - (ITGA3+ITGB1)	0	0	0	0	0	0	0	0	0	0	0	0	0	0	0	0	0	0	0	0	0	0.157634	0	0.0981997	0	0	0	0	0	0	0	0	0	0.0997674	0	0.0721352
COL4A5 - (ITGAV+ITGB8)	0	0	0	0	0	0	0	0	0	0	0	0	0	0	0	0	0	0	0	0	0.101745	0	0	0	0	0	0	0	0	0	0	0	0.074037	0	0	0
COL4A5 - CD44	0	0	0	0	0	0	0	0	0	0	0	0	0	0	0	0	0	0	0	0	0.116811	0	0.128781	0	0	0	0	0	0	0	0	0	0.0816936	0	0.0873867	0
COL4A6 - (ITGA1+ITGB1)	0	0	0	0	0	0	0	0	0	0	0	0	0	0	0	0	0	0	0.115146	0.120592	0.11172	0	0.14287	0	0	0	0	0	0	0	0.0873273	0.0904425	0.0852884	0	0.102338	0
COL4A6 - (ITGA10+ITGB1)	0	0	0	0	0	0	0	0	0	0	0	0	0	0	0	0	0	0	0	0	0	0	0	0.0886901	0	0	0	0	0	0	0	0	0	0	0	0.0712299
COL4A6 - (ITGA11+ITGB1)	0	0	0	0	0	0	0	0	0	0	0	0	0	0	0	0	0	0	0	0	0	0	0.141769	0	0	0	0	0	0	0	0	0	0	0	0.10178	0
COL4A6 - (ITGA2+ITGB1)	0	0	0	0	0	0	0	0	0	0	0	0	0	0	0	0	0	0	0.112183	0	0.102379	0	0	0	0	0	0	0	0	0	0.085627	0	0.0797945	0	0	0
COL4A6 - (ITGA3+ITGB1)	0	0	0	0	0	0	0	0	0	0	0	0	0	0	0	0	0	0	0	0	0	0.134484	0	0.0886901	0	0	0	0	0	0	0	0	0	0.0980438	0	0.0712299
COL4A6 - (ITGAV+ITGB8)	0	0	0	0	0	0	0	0	0	0	0	0	0	0	0	0	0	0	0	0	0.0915353	0	0	0	0	0	0	0	0	0	0	0	0.073077	0	0	0
COL4A6 - CD44	0	0	0	0	0	0	0	0	0	0	0	0	0	0	0	0	0	0	0	0	0.103616	0	0.112849	0	0	0	0	0	0	0	0	0	0.0805376	0	0.0860524	0
COL6A1 - (ITGA1+ITGB1)	0	0	0.107533	0	0.136135	0	0.140658	0.149154	0.134803	0	0.18326	0	0	0	0.0984916	0	0.121962	0	0	0	0	0	0	0	0.148862	0.158361	0.142456	0	0.19764	0	0	0	0.0852884	0	0	0
COL6A1 - (ITGA10+ITGB1)	0	0	0	0	0	0.0861274	0	0	0	0	0	0.10326	0	0	0	0	0	0.0802288	0	0	0	0	0	0.0886901	0	0	0	0	0	0.107585	0	0	0	0	0	0.0712299
COL6A1 - (ITGA11+ITGB1)	0	0	0	0	0.135153	0	0	0	0	0	0.1816	0	0	0	0	0	0.121173	0	0	0	0	0	0.141769	0	0	0	0	0	0.195683	0	0	0	0	0	0.10178	0
COL6A1 - (ITGA2+ITGB1)	0.108103	0	0.0989698	0	0	0	0.136471	0	0.122231	0	0	0	0.0989698	0	0.0912598	0	0	0	0.112183	0	0.102379	0	0	0	0.144143	0	0.12835	0	0	0	0.085627	0	0.0797945	0	0	0
COL6A1 - (ITGA3+ITGB1)	0	0	0	0.128681	0	0.0861274	0	0	0	0.171108	0	0.10326	0	0	0	0.115945	0	0.0802288	0	0	0	0.134484	0	0.0886901	0	0	0	0.183316	0	0.107585	0	0	0	0.0980438	0	0.0712299
COL6A1 - (ITGAV+ITGB8)	0	0	0.0888525	0	0	0	0	0	0.107435	0	0	0	0	0	0.0825884	0	0	0	0	0	0.0915353	0	0	0	0	0	0.112071	0	0	0	0	0	0.073077	0	0	0
COL6A1 - CD44	0	0	0.100113	0	0.108799	0	0	0	0.123915	0	0.138034	0	0	0	0.0922309	0	0.0995533	0	0	0	0.103616	0	0.112849	0	0	0	0.130223	0	0.145783	0	0	0	0.0805376	0	0.0860524	0
COL6A2 - (ITGA1+ITGB1)	0.121638	0.127858	0.117464	0	0.152542	0	0.143795	0.152742	0.137538	0	0.188415	0	0	0	0.0984916	0	0	0	0	0	0	0	0	0	0.154402	0.164733	0.147293	0	0.207177	0	0	0	0	0	0	0
COL6A2 - (ITGA10+ITGB1)	0	0	0	0	0	0.0925738	0	0	0	0	0	0.104973	0	0	0	0	0	0.0802288	0	0	0	0	0	0	0	0	0	0	0	0.110498	0	0	0	0	0	0.0660898
COL6A2 - (ITGA11+ITGB1)	0	0	0	0	0.15135	0	0	0	0	0	0.186688	0	0	0	0	0	0.121173	0	0	0	0	0	0	0	0	0	0	0	0.205075	0	0	0	0	0	0.0916636	0
COL6A2 - (ITGA2+ITGB1)	0.118432	0	0.107558	0	0	0	0.139462	0	0.124625	0	0	0	0.0989698	0	0.0912598	0	0	0	0	0	0	0	0	0	0.149395	0	0.132498	0	0	0	0.0783105	0	0.0734035	0	0	0
COL6A2 - (ITGA3+ITGB1)	0	0	0	0.143628	0	0.0925738	0	0	0	0.175866	0	0.104973	0	0	0	0.115945	0	0.0802288	0	0	0	0	0	0	0	0	0	0.191943	0	0.110498	0	0	0	0.088562	0	0.0660898
COL6A2 - (ITGAV+ITGB8)	0	0	0.0958196	0	0	0	0	0	0.109349	0	0	0	0	0	0.0825884	0	0	0	0	0	0	0	0	0	0	0	0.115325	0	0	0	0	0	0.0676569	0	0	0
COL6A2 - CD44	0	0	0.108885	0	0.119433	0	0	0	0.126361	0	0.141209	0	0	0	0.0922309	0	0.0995533	0	0	0	0	0	0	0	0	0	0.134469	0	0.151336	0	0	0	0.074037	0	0.0786344	0
COL6A3 - (ITGA1+ITGB1)	0	0	0	0	0	0	0.134713	0.142411	0.129538	0	0.17358	0	0	0	0	0	0	0	0	0	0	0	0	0	0.144623	0.153522	0.138703	0	0.190429	0	0	0	0	0	0	0
COL6A3 - (ITGA10+ITGB1)	0	0	0	0	0	0	0	0	0	0	0	0.0999734	0	0	0	0	0	0	0	0	0	0	0	0	0	0	0	0	0	0.105324	0	0	0	0	0	0
COL6A3 - (ITGA11+ITGB1)	0	0	0	0	0	0	0	0	0	0	0.172052	0	0	0	0	0	0	0	0	0	0	0	0	0	0	0	0	0	0.188587	0	0	0	0	0	0	0
COL6A3 - (ITGA2+ITGB1)	0	0	0	0	0	0	0.130811	0	0.117671	0	0	0	0	0	0	0	0	0	0	0	0	0	0	0	0.140128	0	0.125157	0	0	0	0	0	0	0	0	0
COL6A3 - (ITGA3+ITGB1)	0	0	0	0	0	0	0	0	0	0.162264	0	0.0999734	0	0	0	0	0	0	0	0	0	0	0	0	0	0	0	0.176844	0	0.105324	0	0	0	0	0	0
COL6A3 - (ITGAV+ITGB8)	0	0	0	0	0	0	0	0	0.103799	0	0	0	0	0	0	0	0	0	0	0	0	0	0	0	0	0	0.109568	0	0	0	0	0	0	0	0	0
COL6A3 - CD44	0	0	0	0	0	0	0	0	0.119254	0	0.132089	0	0	0	0	0	0	0	0	0	0	0	0	0	0	0	0.126952	0	0.141575	0	0	0	0	0	0	0
COL6A6 - (ITGA1+ITGB1)	0	0	0	0	0	0	0.127639	0.134466	0.123156	0	0.162239	0	0	0	0	0	0	0	0	0	0	0	0	0	0.129764	0.136785	0.125256	0	0.165852	0	0	0	0	0	0	0
COL6A6 - (ITGA10+ITGB1)	0	0	0	0	0	0	0	0	0	0	0	0.0959849	0	0	0	0	0	0	0	0	0	0	0	0	0	0	0	0	0	0.0971552	0	0	0	0	0	0
COL6A6 - (ITGA11+ITGB1)	0	0	0	0	0	0	0	0	0	0	0.160872	0	0	0	0	0	0	0	0	0	0	0	0	0	0	0	0	0	0.164402	0	0	0	0	0	0	0
COL6A6 - (ITGA2+ITGB1)	0	0	0	0	0	0	0.124084	0	0.1122	0	0	0	0	0	0	0	0	0	0	0	0	0	0	0	0.12606	0	0.113813	0	0	0	0	0	0	0	0	0
COL6A6 - (ITGA3+ITGB1)	0	0	0	0	0	0	0	0	0	0.152007	0	0.0959849	0	0	0	0	0	0	0	0	0	0	0	0	0	0	0	0.154961	0	0.0971552	0	0	0	0	0	0
COL6A6 - (ITGAV+ITGB8)	0	0	0	0	0	0	0	0	0.0994367	0	0	0	0	0	0	0	0	0	0	0	0	0	0	0	0	0	0.100646	0	0	0	0	0	0	0	0	0
COL6A6 - CD44	0	0	0	0	0	0	0	0	0.113656	0	0.125105	0	0	0	0	0	0	0	0	0	0	0	0	0	0	0	0.115325	0	0.127025	0	0	0	0	0	0	0
COL9A1 - (ITGA1+ITGB1)	0	0	0	0	0	0	0.128448	0.135371	0.123892	0	0.163526	0	0	0	0	0	0	0	0.13477	0.142349	0.129938	0	0.174152	0	0	0	0.112496	0	0	0	0	0	0	0	0	0
COL9A1 - (ITGA10+ITGB1)	0	0	0	0	0	0	0	0	0	0	0	0.0964458	0	0	0	0	0	0	0	0	0	0	0	0.0999286	0	0	0	0	0	0.0892024	0	0	0	0	0	0
COL9A1 - (ITGA11+ITGB1)	0	0	0	0	0	0	0	0	0	0	0.16214	0	0	0	0	0	0	0	0	0	0	0	0.172549	0	0	0	0	0	0.143037	0	0	0	0	0	0	0
COL9A1 - (ITGA2+ITGB1)	0	0	0	0	0	0	0.124854	0	0.112829	0	0	0	0	0	0	0	0	0	0.130772	0	0.11764	0	0	0	0.113002	0	0.10306	0	0	0	0	0	0	0	0	0
COL9A1 - (ITGA3+ITGB1)	0	0	0	0	0	0	0	0	0	0.153167	0	0.0964458	0	0	0	0	0	0	0	0	0	0.162138	0	0.0999286	0	0	0	0.135666	0	0.0892024	0	0	0	0	0	0
COL9A1 - (ITGAV+ITGB8)	0	0	0	0	0	0	0	0	0.0999384	0	0	0	0	0	0	0	0	0	0	0	0.103616	0	0	0	0	0	0.0920921	0	0	0	0	0	0	0	0	0
COL9A1 - CD44	0	0	0	0	0	0	0	0	0.1143	0	0.1259	0	0	0	0	0	0	0	0	0	0.119258	0	0.131793	0	0	0	0.10431	0	0.113697	0	0	0	0	0	0	0
COL9A2 - (ITGA1+ITGB1)	0	0	0	0	0	0	0	0	0	0	0	0	0.0897516	0.0930265	0.0876566	0	0.105747	0	0	0	0	0	0	0	0	0	0	0	0	0	0	0	0	0	0	0
COL9A2 - (ITGA10+ITGB1)	0	0	0	0	0	0	0	0	0	0	0	0	0	0	0	0	0	0.0728204	0	0	0	0	0	0	0	0	0	0	0	0	0	0	0	0	0	0
COL9A2 - (ITGA11+ITGB1)	0	0	0	0	0	0	0	0	0	0	0	0	0	0	0	0	0.105142	0	0	0	0	0	0	0	0	0	0	0	0	0	0	0	0	0	0	0
COL9A2 - (ITGA2+ITGB1)	0	0	0	0	0	0	0	0	0	0	0	0	0.0879417	0	0.0818009	0	0	0	0	0	0	0	0	0	0	0	0	0	0	0	0	0	0	0	0	0
COL9A2 - (ITGA3+ITGB1)	0	0	0	0	0	0	0	0	0	0	0	0	0	0	0	0.101081	0	0.0728204	0	0	0	0	0	0	0	0	0	0	0	0	0	0	0	0	0	0
COL9A2 - (ITGAV+ITGB8)	0	0	0	0	0	0	0	0	0	0	0	0	0	0	0.0747276	0	0	0	0	0	0	0	0	0	0	0	0	0	0	0	0	0	0	0	0	0
COL9A2 - CD44	0	0	0	0	0	0	0	0	0	0	0	0	0	0	0.0825884	0	0.0883504	0	0	0	0	0	0	0	0	0	0	0	0	0	0	0	0	0	0	0
COL9A3 - (ITGA1+ITGB1)	0	0	0	0	0	0	0.10384	0.108249	0.101046	0	0.125867	0	0.107562	0.112375	0.104349	0	0.131114	0	0	0	0	0	0	0	0	0	0	0	0	0	0	0	0	0	0	0
COL9A3 - (ITGA10+ITGB1)	0	0	0	0	0	0	0	0	0	0	0	0.0818282	0	0	0	0	0	0.0841736	0	0	0	0	0	0	0	0	0	0	0	0	0	0	0	0	0	0
COL9A3 - (ITGA11+ITGB1)	0	0	0	0	0	0	0	0	0	0	0.125012	0	0	0	0	0	0.130222	0	0	0	0	0	0	0	0	0	0	0	0	0	0	0	0	0	0	0
COL9A3 - (ITGA2+ITGB1)	0	0	0	0	0	0	0.101425	0	0.0933436	0	0	0	0.10503	0	0.0963884	0	0	0	0	0	0	0	0	0	0	0	0	0	0	0	0	0	0	0	0	0
COL9A3 - (ITGA3+ITGB1)	0	0	0	0	0	0	0	0	0	0.119313	0	0.0818282	0	0	0	0.12437	0	0.0841736	0	0	0	0	0	0	0	0	0	0	0	0	0	0	0	0	0	0
COL9A3 - (ITGAV+ITGB8)	0	0	0	0	0	0	0	0	0.0842443	0	0	0	0	0	0.0868217	0	0	0	0	0	0	0	0	0	0	0	0	0	0	0	0	0	0	0	0	0
COL9A3 - CD44	0	0	0	0	0	0	0	0	0.0943704	0	0.101969	0	0	0	0.09746	0	0.10577	0	0	0	0	0	0	0	0	0	0	0	0	0	0	0	0	0	0	0
CXCL12 - CXCR4	0.0891679	0	0	0	0	0	0.117057	0	0	0	0	0	0.0828608	0	0	0	0	0	0.119914	0	0	0	0	0	0.128238	0	0	0	0	0	0.0861577	0	0	0	0	0
DLK1 - NOTCH1	0	0	0	0	0	0	0.129152	0	0.10337	0	0	0	0	0	0	0	0	0	0	0	0	0	0	0	0.106739	0	0.0883504	0	0	0	0	0	0	0	0	0
DLK1 - NOTCH2	0	0	0	0	0	0	0	0.122514	0	0	0.131395	0.0903136	0	0	0	0	0	0	0	0	0	0	0	0	0	0.101969	0	0	0.108047	0.0786344	0	0	0	0	0	0
DLK1 - NOTCH3	0	0	0	0	0	0	0	0.122514	0	0	0.157208	0	0	0	0	0	0	0	0	0	0	0	0	0	0	0.101969	0	0	0.12529	0	0	0	0	0	0	0
DLK1 - NOTCH4	0	0	0	0	0	0	0.13395	0	0	0	0	0	0	0	0	0	0	0	0	0	0	0	0	0	0.110106	0	0	0	0	0	0	0	0	0	0	0
DLL4 - NOTCH1	0.0945322	0	0.0798193	0	0	0	0	0	0	0	0	0	0	0	0	0	0	0	0	0	0	0	0	0	0	0	0	0	0	0	0	0	0	0	0	0
DLL4 - NOTCH2	0	0.0907721	0	0	0.0955573	0.0718039	0	0	0	0	0	0	0	0	0	0	0	0	0	0	0	0	0	0	0	0	0	0	0	0	0	0	0	0	0	0
DLL4 - NOTCH3	0	0.0907721	0	0	0.108799	0	0	0	0	0	0	0	0	0	0	0	0	0	0	0	0	0	0	0	0	0	0	0	0	0	0	0	0	0	0	0
DLL4 - NOTCH4	0.0971637	0	0	0	0	0	0	0	0	0	0	0	0	0	0	0	0	0	0	0	0	0	0	0	0	0	0	0	0	0	0	0	0	0	0	0
DSC2 - DSG2	0	0	0	0	0	0	0	0	0	0	0	0	0	0	0	0	0	0	0	0	0	0.135661	0	0.0811474	0	0	0	0	0	0	0	0	0	0.0890709	0	0.0618086
EDN1 - EDNRA	0	0	0	0	0	0	0	0.0965386	0	0.12286	0.101969	0.0821523	0	0	0	0	0	0	0	0	0	0	0	0	0	0.101969	0	0.131793	0.108047	0.0860524	0	0	0	0	0	0
EDN1 - EDNRB	0	0	0	0	0	0	0.102639	0	0.0983064	0	0	0	0	0	0	0	0	0	0	0	0	0	0	0	0.108799	0	0.103944	0	0	0	0	0	0	0	0	0
EFNA1 - EPHA2	0	0	0	0.115097	0	0.079719	0	0	0	0	0	0	0	0	0	0	0	0	0	0	0	0	0	0	0	0	0	0	0	0	0	0	0	0.0811474	0	0.0618086
EFNA1 - EPHA4	0	0	0	0.148659	0	0.0886571	0	0	0	0	0	0	0	0	0	0	0	0	0	0	0	0	0	0	0	0	0	0	0	0	0	0	0	0.0967134	0	0.0670904
EFNA1 - EPHA7	0	0	0	0.115097	0	0	0	0	0	0	0	0	0	0	0	0	0	0	0	0	0	0	0	0	0	0	0	0	0	0	0	0	0	0.0811474	0	0
EFNA5 - EPHA2	0	0	0	0	0	0	0	0	0	0	0	0	0	0	0	0	0	0	0	0	0	0.118098	0	0.0811474	0	0	0	0	0	0	0	0	0	0.0811474	0	0.0618086
EFNA5 - EPHA4	0	0	0	0	0	0	0	0	0	0	0	0	0	0	0	0	0	0	0	0	0	0.154223	0	0.0905013	0	0	0	0	0	0	0	0	0	0.0967134	0	0.0670904
EFNA5 - EPHA7	0	0	0	0	0	0	0	0	0	0	0	0	0	0	0	0	0	0	0	0	0	0.118098	0	0	0	0	0	0	0	0	0	0	0	0.0811474	0	0
EFNA5 - EPHB2	0	0	0	0	0	0	0	0	0	0	0	0	0	0	0	0	0	0	0	0.106236	0	0	0	0	0	0	0	0	0	0	0	0.075365	0	0	0	0
EFNB1 - EPHA4	0	0	0	0.123645	0	0.0790319	0	0	0	0.134596	0	0.0833676	0	0	0	0	0	0	0	0	0	0.154223	0	0.0905013	0	0	0	0.145392	0	0.0873867	0	0	0	0	0	0
EFNB1 - EPHB2	0	0.0907721	0	0	0	0	0	0.0965386	0	0	0	0	0	0	0	0	0	0	0	0.106236	0	0	0	0	0	0.101969	0	0	0	0	0	0	0	0	0	0
EFNB1 - EPHB3	0	0.0907721	0.0798193	0	0	0	0	0.0965386	0.0842443	0	0	0	0	0	0	0	0	0	0	0.106236	0.0915353	0	0	0	0	0.101969	0.0883504	0	0	0	0	0	0	0	0	0
EFNB1 - EPHB4	0.0945322	0	0	0	0	0	0.100803	0	0	0	0	0	0	0	0	0	0	0	0.111422	0	0	0	0	0	0.106739	0	0	0	0	0	0	0	0	0	0	0
EFNB2 - EPHA4	0	0	0	0.155709	0	0.091169	0	0	0	0.134596	0	0.0833676	0	0	0	0	0	0	0	0	0	0	0	0	0	0	0	0	0	0	0	0	0	0.0967134	0	0.0670904
EFNB2 - EPHB2	0	0.107312	0	0	0	0	0	0.0965386	0	0	0	0	0	0	0	0	0	0	0	0	0	0	0	0	0	0	0	0	0	0	0	0.075365	0	0	0	0
EFNB2 - EPHB3	0	0.107312	0.0923333	0	0	0	0	0.0965386	0.0842443	0	0	0	0	0	0	0	0	0	0	0	0	0	0	0	0	0	0	0	0	0	0	0.075365	0.0676569	0	0	0
EFNB2 - EPHB4	0.112475	0	0	0	0	0	0.100803	0	0	0	0	0	0	0	0	0	0	0	0	0	0	0	0	0	0	0	0	0	0	0	0.0779389	0	0	0	0	0
ESAM - ESAM	0.138416	0	0	0	0	0	0	0	0	0	0	0	0	0	0	0	0	0	0	0	0	0	0	0	0	0	0	0	0	0	0	0	0	0	0	0
FGF7 - FGFR1	0	0	0	0	0	0	0	0	0	0	0	0	0	0	0	0	0	0	0	0	0	0	0	0	0	0	0	0	0	0	0.0790319	0.0851049	0	0.0811474	0.0860524	0.0618086
FGF7 - FGFR2	0	0	0	0	0	0	0	0	0	0	0	0	0	0	0	0	0	0	0	0	0	0	0	0	0	0	0	0	0	0	0	0	0	0.0811474	0	0.0618086
FGF9 - FGFR1	0	0	0	0	0	0	0	0	0	0	0	0	0	0	0	0	0	0	0	0	0	0	0	0	0	0	0	0	0	0	0.0790319	0.0851049	0	0.0811474	0.0860524	0.0618086
FGF9 - FGFR2	0	0	0	0	0	0	0	0	0	0	0	0	0	0	0	0	0	0	0	0	0	0	0	0	0	0	0	0	0	0	0	0	0	0.0811474	0	0.0618086
FN1 - (ITGA3+ITGB1)	0	0	0	0.130498	0	0.0869373	0	0	0	0.173334	0	0.104066	0	0	0	0.118248	0	0.0813247	0	0	0	0.134484	0	0.0886901	0	0	0	0.198542	0	0.112651	0	0	0	0.0863679	0	0.0648602
FN1 - (ITGA5+ITGB1)	0.117409	0	0	0	0	0	0.150171	0	0	0	0	0	0.107388	0	0	0	0	0	0.120788	0	0	0	0	0	0.168455	0	0	0	0	0	0.0805116	0	0	0	0	0
FN1 - (ITGA8+ITGB1)	0	0.117364	0	0	0.126305	0	0	0.150836	0	0	0.16588	0	0	0.107361	0	0	0.114793	0	0	0.120592	0	0	0.130061	0	0	0.169548	0	0	0.188776	0	0	0.0804187	0	0	0.0845226	0
FN1 - (ITGAV+ITGB1)	0	0	0	0	0	0	0	0.150836	0.123356	0.173334	0.16588	0.104066	0	0	0	0	0	0	0	0	0	0	0	0	0	0.169548	0.135588	0.198542	0.188776	0.112651	0	0	0	0	0	0
FN1 - (ITGAV+ITGB8)	0	0	0.0897219	0	0	0	0	0	0.108334	0	0	0	0	0	0.0837601	0	0	0	0	0	0.0915353	0	0	0	0	0	0.117754	0	0	0	0	0	0.0663665	0	0	0
FN1 - CD44	0	0	0.101205	0	0.110106	0	0	0	0.125064	0	0.139521	0	0	0	0.0936772	0	0.101261	0	0	0	0.103616	0	0.112849	0	0	0	0.137631	0	0.155548	0	0	0	0.0724985	0	0.0768966	0
GAS6 - AXL	0	0	0	0	0	0	0	0	0	0	0	0	0	0	0	0	0	0	0	0.106236	0	0	0.112849	0	0	0.101969	0	0	0.108047	0	0	0.075365	0	0	0.0786344	0
GAS6 - TYRO3	0	0	0	0	0	0	0	0	0	0	0	0	0	0	0	0	0	0	0	0.106236	0	0	0	0	0	0.101969	0	0	0	0	0	0.075365	0	0	0	0
GDF6 - (BMPR1A+ACVR2B)	0	0	0	0	0	0	0	0	0	0.104922	0	0.0746282	0	0	0	0	0	0	0	0	0	0	0	0	0	0	0	0.111961	0	0.0781214	0	0	0	0	0	0
GDF6 - (BMPR1A+BMPR2)	0	0	0	0	0	0	0	0.0949033	0	0.104922	0	0.0746282	0	0	0	0	0	0	0	0	0	0	0	0	0	0.100625	0	0.111961	0	0.0781214	0	0	0	0	0	0
GRN - SORT1	0	0	0	0.11367	0	0.0790319	0	0	0	0.131588	0	0.0872969	0	0	0	0.0955578	0	0	0	0	0	0.118098	0	0	0	0	0	0.131793	0	0.0873867	0	0	0	0.0811474	0	0
HBEGF - (ERBB2+ERBB4)	0	0	0	0.112535	0	0.0744433	0	0	0	0	0	0	0	0	0	0	0	0	0	0	0	0	0	0	0	0	0	0	0	0	0	0	0	0	0	0
HBEGF - ERBB4	0	0	0	0.111422	0	0.0703522	0	0	0	0	0	0	0	0	0	0	0	0	0	0	0	0	0	0	0	0	0	0	0	0	0	0	0	0	0	0
HSPG2 - DAG1	0	0	0.103638	0.152152	0	0.0974894	0	0	0.0876395	0.120239	0	0.0833676	0	0	0.0858358	0.116811	0	0.0816936	0	0	0.106724	0.159243	0	0.100408	0	0	0.0920921	0.128781	0	0.0873867	0	0	0	0.0890709	0	0.0670904
IGF1 - IGF1R	0	0	0	0	0	0	0	0	0	0.114618	0	0.0778463	0	0	0	0	0	0	0	0	0	0	0	0	0	0	0	0.123407	0	0.0818029	0	0	0	0	0	0
JAG1 - NOTCH1	0	0	0	0	0	0	0.100803	0	0.0842443	0	0	0	0.0983826	0	0.0825884	0	0	0	0.111422	0	0.0915353	0	0	0	0.106739	0	0.0883504	0	0	0	0.0864834	0	0.074037	0	0	0
JAG1 - NOTCH2	0	0	0	0	0	0	0	0.0965386	0	0	0.101969	0.075365	0	0.0943704	0	0	0.0995533	0.074037	0	0.106236	0	0	0.112849	0.0811474	0	0.101969	0	0	0.108047	0.0786344	0	0.0833676	0	0	0.0873867	0.0670904
JAG1 - NOTCH3	0	0	0	0	0	0	0	0.0965386	0	0	0.11719	0	0	0.0943704	0	0	0.113908	0	0	0.106236	0	0	0.131793	0	0	0.101969	0	0	0.12529	0	0	0.0833676	0	0	0.098256	0
JAG1 - NOTCH4	0	0	0	0	0	0	0.103801	0	0	0	0	0	0.101205	0	0	0	0	0	0.115097	0	0	0	0	0	0.110106	0	0	0	0	0	0.0886571	0	0	0	0	0
JAM2 - (ITGA3+ITGB1)	0	0	0	0.128681	0	0.0861274	0	0	0	0	0	0	0	0	0	0	0	0	0	0	0	0	0	0	0	0	0	0	0	0	0	0	0	0	0	0
JAM2 - (ITGAV+ITGB1)	0	0.115894	0.0989698	0.128681	0.124605	0.0861274	0	0	0	0	0	0	0	0	0	0	0	0	0	0	0	0	0	0	0	0	0	0	0	0	0	0	0	0	0	0
JAM2 - JAM2	0.109468	0	0	0	0	0	0	0	0	0	0	0	0	0	0	0	0	0	0	0	0	0	0	0	0	0	0	0	0	0	0	0	0	0	0	0
JAM2 - JAM3	0	0.102639	0.0888525	0	0.108799	0	0	0	0	0	0	0	0	0	0	0	0	0	0	0	0	0	0	0	0	0	0	0	0	0	0	0	0	0	0	0
JAM3 - JAM2	0	0	0	0	0	0	0.102639	0	0	0	0	0	0.0888525	0	0	0	0	0	0	0	0	0	0	0	0.108799	0	0	0	0	0	0	0	0	0	0	0
JAM3 - JAM3	0	0	0	0	0	0	0	0.0965386	0.0842443	0	0.101969	0	0	0.0842443	0.0747276	0	0.0883504	0	0	0	0	0	0	0	0	0.101969	0.0883504	0	0.108047	0	0	0	0	0	0	0
KITL - KIT	0.0961449	0	0	0	0	0	0	0	0	0	0	0	0	0	0	0	0	0	0	0	0	0	0	0	0	0	0	0	0	0	0	0	0	0	0	0
L1CAM - L1CAM	0	0	0	0	0	0	0	0	0	0	0	0	0	0	0.0747276	0	0	0	0	0	0	0	0	0	0	0	0	0	0	0	0	0	0	0	0	0
LAMA2 - (ITGA1+ITGB1)	0	0	0	0	0	0	0.10384	0.108249	0.101046	0	0.125867	0	0.0935974	0.0971706	0.0913029	0	0.111106	0	0.131658	0.138869	0.127078	0	0.169037	0	0.110151	0.115124	0.107012	0	0.135259	0	0.0873273	0.0904425	0.0852884	0	0.102338	0
LAMA2 - (ITGA2+ITGB1)	0	0	0	0	0	0	0.101425	0	0.0933436	0	0	0	0.0916355	0	0.0849875	0	0	0	0.127831	0	0.115254	0	0	0	0.107437	0	0.0984113	0	0	0	0.085627	0	0.0797945	0	0	0
LAMA2 - (ITGA3+ITGB1)	0	0	0	0	0	0	0	0	0	0.119313	0	0.0818282	0	0	0	0.105995	0	0.0753362	0	0	0	0.157634	0	0.0981997	0	0	0	0.12772	0	0.0856968	0	0	0	0.0980438	0	0.0712299
LAMA2 - (ITGA6+ITGB1)	0	0	0	0	0	0	0.10905	0	0.0933436	0	0	0.0818282	0.0977939	0	0.0849875	0	0	0.0753362	0.14004	0	0.115254	0	0	0.0981997	0.116031	0	0.0984113	0	0	0.0856968	0.0909377	0	0.0797945	0	0	0.0712299
LAMA2 - (ITGA7+ITGB1)	0	0	0	0	0	0	0	0	0	0.119313	0	0.0863159	0	0	0	0.105995	0	0.0791126	0	0	0	0.157634	0	0.104669	0	0	0	0.12772	0	0.0906316	0	0	0	0.0980438	0	0.0745735
LAMA2 - (ITGAV+ITGB8)	0	0	0	0	0	0	0	0	0.0842443	0	0	0	0	0	0.077387	0	0	0	0	0	0.101745	0	0	0	0	0	0.0883504	0	0	0	0	0	0.073077	0	0	0
LAMA2 - CD44	0	0	0	0	0	0	0	0	0.0943704	0	0.101969	0	0	0	0.0858358	0	0.0920921	0	0	0	0.116811	0	0.128781	0	0	0	0.0995533	0	0.108047	0	0	0	0.0805376	0	0.0860524	0
LAMA2 - DAG1	0	0	0	0	0	0	0	0	0.0876395	0.120239	0	0.0833676	0	0	0.08024	0.106724	0	0.0766362	0	0	0.106724	0.159243	0	0.100408	0	0	0.0920921	0.128781	0	0.0873867	0	0	0.0756103	0.0986637	0	0.0723847
LAMA4 - (ITGA1+ITGB1)	0.115408	0.120946	0.111775	0	0.143035	0	0.119538	0.125463	0.115721	0	0.14953	0	0.107562	0.112375	0.104349	0	0.131114	0	0	0	0	0	0	0	0.127977	0.134792	0.123613	0	0.162975	0	0	0	0	0	0	0
LAMA4 - (ITGA2+ITGB1)	0.112483	0	0.102629	0	0	0	0.116382	0	0.105865	0	0	0	0.10503	0	0.0963884	0	0	0	0.112183	0	0.102379	0	0	0	0.124367	0	0.112431	0	0	0	0.0783105	0	0.0734035	0	0	0
LAMA4 - (ITGA3+ITGB1)	0	0	0	0.134948	0	0.0888899	0	0	0	0.140586	0	0.0913021	0	0	0	0.12437	0	0.0841736	0	0	0	0.134484	0	0.0886901	0	0	0	0.152406	0	0.0961449	0	0	0	0.088562	0	0.0660898
LAMA4 - (ITGA6+ITGB1)	0.121713	0	0.102629	0	0	0.0888899	0.126382	0	0.105865	0	0	0.0913021	0.112975	0	0.0963884	0	0	0.0841736	0.121587	0	0.102379	0	0	0.0886901	0.135854	0	0.112431	0	0	0.0961449	0.0827795	0	0.0734035	0	0	0.0660898
LAMA4 - (ITGA7+ITGB1)	0	0	0	0.134948	0	0.0941023	0	0	0	0.140586	0	0.0968531	0	0	0	0.12437	0	0.0888033	0	0	0	0.134484	0	0	0	0	0	0.152406	0	0.10232	0	0	0	0.088562	0	0
LAMA4 - (ITGAV+ITGB8)	0	0	0.0918243	0	0	0	0	0	0.0943704	0	0	0	0	0	0.0868217	0	0	0	0	0	0.0915353	0	0	0	0	0	0.0995533	0	0	0	0	0	0.0676569	0	0	0
LAMA4 - CD44	0	0	0.103851	0	0.113289	0	0	0	0.107174	0	0.11719	0	0	0	0.09746	0	0.10577	0	0	0	0.103616	0	0.112849	0	0	0	0.113908	0	0.12529	0	0	0	0.074037	0	0.0786344	0
LAMA4 - DAG1	0	0	0.0958465	0.136117	0	0.0906806	0	0	0.0986344	0.141861	0	0.0932038	0	0	0.0904016	0.125358	0	0.0857696	0	0	0	0	0	0.0905013	0	0	0.10431	0.153906	0	0.098256	0	0	0	0	0	0.0670904
LAMA5 - (ITGA1+ITGB1)	0	0	0	0	0	0	0	0	0	0	0	0	0	0	0	0	0	0	0.111468	0.116561	0.108266	0	0.137265	0	0	0	0	0	0	0	0.0797424	0.0823171	0.0780843	0	0.0921227	0
LAMA5 - (ITGA2+ITGB1)	0	0	0	0	0	0	0	0	0	0	0	0	0	0	0	0	0	0	0.108687	0	0.0994594	0	0	0	0	0	0	0	0	0	0.0783105	0	0.0734035	0	0	0
LAMA5 - (ITGA3+ITGB1)	0	0	0	0	0	0	0	0	0	0	0	0	0	0	0	0	0	0	0	0	0	0.129489	0	0.0864898	0	0	0	0	0	0	0	0	0	0.088562	0	0.0660898
LAMA5 - (ITGA6+ITGB1)	0	0	0	0	0	0	0	0	0	0	0	0	0	0	0	0	0	0	0.117504	0	0.0994594	0	0	0.0864898	0	0	0	0	0	0	0.0827795	0	0.0734035	0	0	0.0660898
LAMA5 - (ITGA7+ITGB1)	0	0	0	0	0	0	0	0	0	0	0	0	0	0	0	0	0	0	0	0	0	0.129489	0	0.0915253	0	0	0	0	0	0	0	0	0	0.088562	0	0.0689866
LAMA5 - (ITGAV+ITGB8)	0	0	0	0	0	0	0	0	0	0	0	0	0	0	0	0	0	0	0	0	0.0891891	0	0	0	0	0	0	0	0	0	0	0	0.0676569	0	0	0
LAMA5 - CD44	0	0	0	0	0	0	0	0	0	0	0	0	0	0	0	0	0	0	0	0	0.100627	0	0.109304	0	0	0	0	0	0	0	0	0	0.074037	0	0.0786344	0
LAMA5 - DAG1	0	0	0	0	0	0	0	0	0	0	0	0	0	0	0	0	0	0	0	0	0.0930052	0.130581	0	0.0882131	0	0	0	0	0	0	0	0	0.0698295	0.0890709	0	0.0670904
LAMB1 - (ITGA1+ITGB1)	0.11082	0.115894	0.107533	0	0.136135	0	0.119538	0.125463	0.115721	0	0.14953	0	0.102358	0.106676	0.0995317	0	0.123566	0	0	0	0	0	0	0	0.127977	0.134792	0.123613	0	0.162975	0	0	0	0	0	0	0
LAMB1 - (ITGA2+ITGB1)	0.108103	0	0.0989698	0	0	0	0.116382	0	0.105865	0	0	0	0.100039	0	0.0921682	0	0	0	0	0	0	0	0	0	0.124367	0	0.112431	0	0	0	0	0	0	0	0	0
LAMB1 - (ITGA3+ITGB1)	0	0	0	0.128681	0	0.0861274	0	0	0	0.140586	0	0.0913021	0	0	0	0.117418	0	0.0809311	0	0	0	0	0	0	0	0	0	0.152406	0	0.0961449	0	0	0	0	0	0
LAMB1 - (ITGA6+ITGB1)	0.116679	0	0.0989698	0	0	0.0861274	0.126382	0	0.105865	0	0	0.0913021	0.107323	0	0.0921682	0	0	0.0809311	0	0	0	0	0	0	0.135854	0	0.112431	0	0	0.0961449	0	0	0	0	0	0
LAMB1 - (ITGA7+ITGB1)	0	0	0	0.128681	0	0.09105	0	0	0	0.140586	0	0.0968531	0	0	0	0.117418	0	0.085254	0	0	0	0	0	0	0	0	0	0.152406	0	0.10232	0	0	0	0	0	0
LAMB1 - (ITGAV+ITGB8)	0	0	0.0888525	0	0	0	0	0	0.0943704	0	0	0	0	0	0.083339	0	0	0	0	0	0	0	0	0	0	0	0.0995533	0	0	0	0	0	0	0	0	0
LAMB1 - CD44	0	0	0.100113	0	0.108799	0	0	0	0.107174	0	0.11719	0	0	0	0.0931572	0	0.100646	0	0	0	0	0	0	0	0	0	0.113908	0	0.12529	0	0	0	0	0	0	0
LAMB1 - DAG1	0	0	0.0926225	0.129749	0	0.0878177	0	0	0.0986344	0.141861	0	0.0932038	0	0	0.0866448	0.118305	0	0.0824195	0	0	0	0	0	0	0	0	0.10431	0.153906	0	0.098256	0	0	0	0	0	0
LAMB2 - (ITGA1+ITGB1)	0	0	0	0	0	0	0	0	0	0	0	0	0	0	0	0	0	0	0.13477	0.142349	0.129938	0	0.174152	0	0	0	0	0	0	0	0.0929255	0.0964916	0.0905295	0	0.110009	0
LAMB2 - (ITGA2+ITGB1)	0.0950794	0	0.0879417	0	0	0	0.101425	0	0.0933436	0	0	0	0.0879417	0	0.0818009	0	0	0	0.130772	0	0.11764	0	0	0	0.107437	0	0.0984113	0	0	0	0.0910265	0	0.0844633	0	0	0
LAMB2 - (ITGA3+ITGB1)	0	0	0	0.110627	0	0.0776471	0	0	0	0.119313	0	0.0818282	0	0	0	0.101081	0	0.0728204	0	0	0	0.162138	0	0.0999286	0	0	0	0.12772	0	0.0856968	0	0	0	0.105203	0	0.0749337
LAMB2 - (ITGA6+ITGB1)	0.101749	0	0.0879417	0	0	0.0776471	0.10905	0	0.0933436	0	0	0.0818282	0.0936174	0	0.0818009	0	0	0.0728204	0.143534	0	0.11764	0	0	0.0999286	0.116031	0	0.0984113	0	0	0.0856968	0.0969481	0	0.0844633	0	0	0.0749337
LAMB2 - (ITGA7+ITGB1)	0	0	0	0.110627	0	0	0	0	0	0.119313	0	0	0	0	0	0.101081	0	0	0	0	0	0.162138	0	0.106616	0	0	0	0.12772	0	0	0	0	0	0.105203	0	0.0785882
LAMB2 - (ITGAV+ITGB8)	0	0	0.0798193	0	0	0	0	0	0.0842443	0	0	0	0	0	0.0747276	0	0	0	0	0	0.103616	0	0	0	0	0	0.0883504	0	0	0	0	0	0.0770197	0	0	0
LAMB2 - CD44	0	0	0.0888525	0	0.0955573	0	0	0	0.0943704	0	0.101969	0	0	0	0.0825884	0	0.0883504	0	0	0	0.119258	0	0.131793	0	0	0	0.0995533	0	0.108047	0	0	0	0.0852864	0	0.0915724	0
LAMB2 - DAG1	0	0	0	0	0	0.0790319	0	0	0	0	0	0.0833676	0	0	0	0	0	0.074037	0	0	0.108779	0.163837	0	0.102211	0	0	0	0	0	0.0873867	0	0	0.0798257	0.105909	0	0.0761979
LAMC1 - (ITGA1+ITGB1)	0.112158	0.117364	0.108774	0	0.138137	0	0.127639	0.134466	0.123156	0	0.162239	0	0.105058	0.109628	0.102039	0	0.127471	0	0.131658	0	0.127078	0	0.169037	0	0.138244	0.146297	0.132981	0	0.179741	0	0	0	0.0852884	0	0.102338	0
LAMC1 - (ITGA2+ITGB1)	0.10938	0	0.100039	0	0	0	0.124084	0	0.1122	0	0	0	0.102629	0	0.0943619	0	0	0	0.127831	0	0.115254	0	0	0	0.13409	0	0.120318	0	0	0	0.085627	0	0.0797945	0	0	0
LAMC1 - (ITGA3+ITGB1)	0	0	0	0.130498	0	0.0869373	0	0	0	0.152007	0	0.0959849	0	0	0	0.121008	0	0.0826206	0	0	0	0.157634	0	0.0981997	0	0	0	0.167304	0	0.101866	0	0	0	0.0980438	0	0.0712299
LAMC1 - (ITGA6+ITGB1)	0.118147	0	0.100039	0	0	0.0869373	0.135348	0	0.1122	0	0	0.0959849	0.110258	0	0.0943619	0	0	0.0826206	0.14004	0	0.115254	0	0	0.0981997	0.147315	0	0.120318	0	0	0.101866	0.0909377	0	0.0797945	0	0	0.0712299
LAMC1 - (ITGA7+ITGB1)	0	0	0	0.130498	0	0.0919454	0	0	0	0.152007	0	0.102061	0	0	0	0.121008	0	0.0871052	0	0	0	0.157634	0	0.104669	0	0	0	0.167304	0	0.108726	0	0	0	0.0980438	0	0.0745735
LAMC1 - (ITGAV+ITGB8)	0	0	0.0897219	0	0	0	0	0	0.0994367	0	0	0	0	0	0.0851499	0	0	0	0	0	0.101745	0	0	0	0	0	0.10577	0	0	0	0	0	0.073077	0	0	0
LAMC1 - CD44	0	0	0.101205	0	0.110106	0	0	0	0.113656	0	0.125105	0	0	0	0.095394	0	0.103299	0	0	0	0.116811	0	0.128781	0	0	0	0.121992	0	0.135298	0	0	0	0.0805376	0	0.0860524	0
LAMC1 - DAG1	0	0	0.0935652	0.131594	0	0.0886571	0	0	0.104163	0.153487	0	0.0980683	0	0	0.0885976	0.121947	0	0.0841655	0	0	0.106724	0.159243	0	0.100408	0	0	0.111131	0.169096	0	0.104213	0	0	0.0756103	0.0986637	0	0.0723847
LGALS9 - CD44	0	0	0.0888525	0	0.0955573	0	0	0	0	0	0	0	0	0	0	0	0	0	0	0	0	0	0	0	0	0	0	0	0	0	0	0	0	0	0	0
MDK - (ITGA6+ITGB1)	0.131617	0	0.10978	0	0	0.0942208	0.154961	0	0.125918	0	0	0.105894	0.119762	0	0.101447	0	0	0.0880189	0.167893	0	0.133939	0	0	0.11148	0.170278	0	0.13588	0	0	0.112854	0.100829	0	0.087478	0	0	0.0773039
MDK - LRP1	0	0.133603	0	0	0.140752	0	0	0.158218	0	0	0.168468	0	0	0.121454	0	0	0.127345	0	0	0.171173	0	0	0.183096	0	0	0.174265	0	0	0.186793	0	0	0.101969	0	0	0.106076	0
MDK - NCL	0	0	0	0	0	0	0.158702	0.179247	0.141032	0.204954	0.195232	0.116496	0	0	0	0	0	0	0	0	0	0	0	0	0.174786	0.200026	0.153585	0.232636	0.220161	0.124937	0	0	0	0	0	0
MDK - PTPRZ1	0	0	0.120139	0	0.122244	0	0	0	0.13917	0	0.14294	0	0	0	0.11017	0	0.112035	0	0	0	0.149646	0	0.152991	0	0	0	0.151389	0	0.155949	0	0	0	0.0939587	0	0.0951979	0
MDK - SDC2	0	0.133603	0	0	0.155789	0	0	0.158218	0.110384	0	0.189647	0	0	0.121454	0	0	0.139454	0	0	0.171173	0	0	0.209325	0	0	0.174265	0.117984	0	0.213111	0	0	0.101969	0	0	0.114429	0
MPZ - MPZ	0	0	0	0	0	0	0	0	0	0	0	0	0	0	0.112348	0	0	0	0	0	0	0	0	0	0	0	0	0	0	0	0	0	0	0	0	0
MPZ - MPZL1	0	0	0	0	0	0	0	0	0	0	0	0	0.0976205	0.117508	0	0	0.110693	0	0	0	0	0	0	0	0	0	0	0	0	0	0	0	0	0	0	0
MPZL1 - MPZL1	0.0856556	0.100803	0	0	0.0955573	0	0.100803	0.122388	0	0	0.114802	0	0	0	0	0	0	0	0	0	0	0	0	0	0.0955573	0.114802	0	0	0.108047	0	0	0	0	0	0	0
NAMPT - (ITGA5+ITGB1)	0.101189	0	0	0	0	0	0.108408	0	0	0	0	0	0	0	0	0	0	0	0.120788	0	0	0	0	0	0.115303	0	0	0	0	0	0.0824086	0	0	0	0	0
NAMPT - INSR	0.0856556	0.0907721	0	0.099294	0	0.0718039	0.0907721	0.0965386	0	0.106236	0	0.075365	0	0	0	0	0	0	0.099294	0.106236	0	0.118098	0	0.0811474	0.0955573	0.101969	0	0.112849	0	0.0786344	0.0718039	0.075365	0	0.0811474	0	0.0618086
NCAM1 - FGFR1	0	0	0	0	0	0	0.102639	0.113122	0	0.106236	0.114802	0	0.0888525	0.0966026	0	0	0	0	0.132775	0.150793	0	0.139008	0.153906	0.0905013	0.108799	0.120652	0	0.112849	0.122565	0	0.0921232	0.100422	0	0.0951505	0.101841	0.0696118
NCAM1 - L1CAM	0	0	0	0	0	0	0	0	0.0842443	0	0	0	0	0	0.0747276	0	0	0	0	0	0.103616	0	0	0	0	0	0.0883504	0	0	0	0	0	0.0771197	0	0	0
NCAM1 - NCAM1	0	0	0	0	0	0	0	0.0965386	0	0.12286	0.101969	0.0872969	0	0	0	0.103616	0	0.0771197	0	0.12286	0.103616	0.168692	0.131793	0.108091	0	0.101969	0	0.131793	0.108047	0.0917138	0	0.0872969	0.0771197	0.108091	0.0917138	0.0794757
NCAM1 - NCAM2	0	0	0	0	0	0	0	0	0.0842443	0	0	0	0	0	0.0747276	0	0	0	0	0	0.103616	0	0	0	0	0	0.0883504	0	0	0	0	0	0.0771197	0	0	0
NCAM2 - L1CAM	0	0	0	0	0	0	0	0	0	0	0	0	0	0	0.0747276	0	0	0	0	0	0	0	0	0	0	0	0	0	0	0	0	0	0	0	0	0
NEGR1 - NEGR1	0	0	0	0	0	0	0	0.0965386	0	0	0	0	0	0	0	0	0	0	0	0	0	0	0	0	0	0	0	0	0	0	0	0	0	0	0	0
NPPA - NPR1	0.108664	0	0	0	0	0	0.121465	0	0	0	0	0	0.108244	0	0	0	0	0	0.179085	0	0	0	0	0	0.138976	0	0	0	0	0	0.0988376	0	0	0	0	0
NPPB - NPR1	0	0	0	0	0	0	0	0	0	0	0	0	0	0	0	0	0	0	0.137535	0	0	0	0	0	0	0	0	0	0	0	0.0779389	0	0	0	0	0
NTF3 - NTRK2	0	0	0	0	0	0	0	0.0965386	0	0	0	0.075365	0	0	0	0	0	0	0	0	0	0	0	0	0	0.101969	0	0	0	0.0786344	0	0	0	0	0	0
NTF3 - NTRK3	0	0	0	0	0	0	0	0	0.0852963	0	0	0	0	0	0	0	0	0	0	0	0	0	0	0	0	0	0.0895082	0	0	0	0	0	0	0	0	0
PDGFA - PDGFRA	0	0	0	0	0	0	0	0	0	0	0	0	0	0.0878536	0	0	0.0880717	0	0	0	0	0	0	0	0	0	0	0	0	0	0	0.0792609	0	0	0.0794336	0
PDGFA - PDGFRB	0	0	0	0	0	0	0	0	0	0	0	0	0	0.0757796	0	0	0.0880717	0	0	0	0	0	0	0	0	0	0	0	0	0	0	0.0692921	0	0	0.0794336	0
PDGFB - PDGFRA	0	0.108896	0	0	0.109323	0	0	0	0	0	0	0	0	0	0	0	0	0	0	0	0	0	0	0	0	0	0	0	0	0	0	0	0	0	0	0
PDGFB - PDGFRB	0	0.0910647	0	0	0.109323	0	0	0	0	0	0	0	0	0	0	0	0	0	0	0	0	0	0	0	0	0	0	0	0	0	0	0	0	0	0	0
PDGFC - PDGFRA	0	0	0	0	0	0	0	0	0	0	0	0	0	0	0	0	0	0	0	0.119243	0	0	0.119645	0	0	0	0	0	0	0	0	0	0	0	0	0
PECAM1 - PECAM1	0.136522	0	0	0	0	0	0	0	0	0	0	0	0	0	0	0	0	0	0	0	0	0	0	0	0	0	0	0	0	0	0	0	0	0	0	0
PGF - VEGFR1	0.0971637	0	0	0	0	0	0	0	0	0	0	0	0	0	0	0	0	0	0	0	0	0	0	0	0	0	0	0	0	0	0	0	0	0	0	0
POSTN - (ITGAV+ITGB5)	0	0	0	0	0	0	0	0	0	0	0.140874	0	0	0	0	0	0.112807	0	0	0	0	0	0	0	0	0	0	0	0.133813	0	0	0	0	0	0.0786344	0
PROS1 - AXL	0	0.0907721	0	0	0.0955573	0	0	0.0965386	0	0	0.101969	0	0	0	0	0	0	0	0	0	0	0	0	0	0	0.101969	0	0	0.108047	0	0	0	0	0	0	0
PROS1 - TYRO3	0	0.0907721	0	0	0	0	0	0.0965386	0	0	0	0	0	0	0	0	0	0	0	0	0	0	0	0	0	0.101969	0	0	0	0	0	0	0	0	0	0
PTN - NCL	0	0	0	0	0	0	0.160877	0.181996	0.142729	0.208694	0.19855	0.117669	0.115613	0.126237	0.106008	0	0.133813	0.0914495	0	0	0	0	0	0	0.167823	0.191039	0.148231	0.220196	0.209183	0.121324	0	0	0	0	0	0
PTN - PTPRZ1	0	0	0.0948328	0	0.0955573	0	0	0	0.140847	0	0.144945	0	0	0	0.104861	0	0.106213	0	0	0	0	0	0	0	0	0	0.146116	0	0.149755	0	0	0	0.0781432	0	0.0786344	0
PTN - SDC2	0	0	0	0	0.115589	0	0	0.160552	0.111576	0	0.192845	0	0	0.114807	0	0	0.130966	0	0	0	0	0	0	0	0	0.166891	0.114404	0	0.202625	0	0	0	0	0	0	0
PTN - SDC3	0.0856556	0	0.0798193	0	0	0	0.123321	0	0.111576	0	0	0	0.0941193	0	0.0871198	0	0	0	0	0	0	0	0	0	0.126786	0	0.114404	0	0	0	0.0718039	0	0.0676569	0	0	0
PTPRM - PTPRM	0.109468	0	0	0	0	0	0	0	0	0	0	0	0	0	0	0	0	0	0	0	0	0	0	0	0	0	0	0	0	0	0	0	0	0	0	0
RELN - (ITGA3+ITGB1)	0	0	0	0	0	0	0	0	0	0	0	0	0	0	0	0.101081	0	0.0728204	0	0	0	0.157634	0	0.0981997	0	0	0	0	0	0	0	0	0	0	0	0
SEMA3A - (NRP1+PLXNA2)	0	0	0	0	0	0	0	0	0	0	0	0	0	0	0	0	0	0	0.109134	0	0	0.118098	0	0.0855729	0	0	0	0	0	0	0	0	0	0	0	0
SEMA3A - (NRP1+PLXNA4)	0	0	0	0	0	0	0	0	0	0	0	0	0	0	0	0	0	0	0	0	0	0	0	0.0855729	0	0	0	0	0	0	0	0	0	0	0	0
SEMA3B - (NRP1+PLXNA2)	0	0	0	0	0	0	0	0	0	0	0	0	0.100705	0	0	0.10838	0	0.0803222	0	0	0	0	0	0	0	0	0	0	0	0	0	0	0	0	0	0
SEMA3B - (NRP1+PLXNA4)	0	0	0	0	0	0	0	0	0	0	0	0	0	0	0	0	0	0.0803222	0	0	0	0	0	0	0	0	0	0	0	0	0	0	0	0	0	0
SEMA3B - (NRP2+PLXNA2)	0	0	0	0	0	0	0	0	0	0	0	0	0.0998294	0	0	0	0	0	0	0	0	0	0	0	0	0	0	0	0	0	0	0	0	0	0	0
SEMA3C - (NRP1+NRP2)	0	0	0	0	0	0	0.10817	0	0	0	0	0	0.105291	0	0	0	0	0	0	0	0	0	0	0	0	0	0	0	0	0	0	0	0	0	0	0
SEMA3C - (NRP1+PLXNA2)	0	0	0	0	0	0	0.0989265	0	0	0.106236	0	0.0791675	0.096609	0	0	0.103616	0	0.0776871	0	0	0	0	0	0	0	0	0	0	0	0	0	0	0	0	0	0
SEMA3C - (NRP1+PLXNA4)	0	0	0	0	0	0	0	0	0	0	0	0.0791675	0	0	0	0	0	0.0776871	0	0	0	0	0	0	0	0	0	0	0	0	0	0	0	0	0	0
SEMA3C - (NRP2+PLXNA2)	0	0	0	0	0	0	0.0980711	0	0	0	0	0	0.0957988	0	0	0	0	0	0	0	0	0	0	0	0	0	0	0	0	0	0	0	0	0	0	0
SEMA3C - PLXND1	0	0	0	0	0	0	0.109259	0	0	0	0	0	0.106304	0	0	0	0	0	0	0	0	0	0	0	0	0	0	0	0	0	0	0	0	0	0	0
SEMA3D - (NRP1+PLXNA2)	0	0	0	0	0	0	0.0989265	0	0	0.106236	0	0.0791675	0	0	0	0	0	0	0	0	0	0	0	0	0	0	0	0	0	0	0	0	0	0	0	0
SEMA3D - (NRP1+PLXNA4)	0	0	0	0	0	0	0	0	0	0	0	0.0791675	0	0	0	0	0	0	0	0	0	0	0	0	0	0	0	0	0	0	0	0	0	0	0	0
SEMA3D - (NRP2+PLXNA2)	0	0	0	0	0	0	0.0980711	0	0	0	0	0	0	0	0	0	0	0	0	0	0	0	0	0	0	0	0	0	0	0	0	0	0	0	0	0
SEMA3G - (NRP2+PLXNA2)	0	0	0	0	0	0	0	0	0	0	0	0	0.0833654	0	0	0	0	0	0	0	0	0	0	0	0	0	0	0	0	0	0	0	0	0	0	0
SEMA6A - PLXNA2	0.0856556	0	0	0.099294	0	0.0718039	0	0	0	0	0	0	0	0	0	0	0	0	0	0	0	0	0	0	0	0	0	0	0	0	0	0	0	0	0	0
SEMA6A - PLXNA4	0	0	0	0	0	0.0718039	0	0	0	0	0	0	0	0	0	0	0	0	0	0	0	0	0	0	0	0	0	0	0	0	0	0	0	0	0	0
SEMA6B - PLXNA2	0.0856556	0	0	0.099294	0	0.0718039	0	0	0	0	0	0	0	0	0	0	0	0	0	0	0	0	0	0	0	0	0	0	0	0	0	0	0	0	0	0
SEMA6B - PLXNA4	0	0	0	0	0	0.0718039	0	0	0	0	0	0	0	0	0	0	0	0	0	0	0	0	0	0	0	0	0	0	0	0	0	0	0	0	0	0
SPP1 - (ITGA5+ITGB1)	0	0	0	0	0	0	0	0	0	0	0	0	0.106713	0	0	0	0	0	0	0	0	0	0	0	0	0	0	0	0	0	0	0	0	0	0	0
SPP1 - (ITGA8+ITGB1)	0	0	0	0	0	0	0	0	0	0	0	0	0	0.106676	0	0	0.114012	0	0	0	0	0	0	0	0	0	0	0	0	0	0	0	0	0	0	0
SPP1 - (ITGAV+ITGB1)	0	0	0	0	0	0	0	0	0	0	0	0	0	0.106676	0.0921682	0.117418	0.114012	0.0809311	0	0	0	0	0	0	0	0	0	0	0	0	0	0	0	0	0	0
SPP1 - (ITGAV+ITGB5)	0	0	0	0	0	0	0	0	0	0	0	0	0	0	0	0	0.100646	0	0	0	0	0	0	0	0	0	0	0	0	0	0	0	0	0	0	0
SPP1 - CD44	0	0	0	0	0	0	0	0	0	0	0	0	0	0	0.0931572	0	0.100646	0	0	0	0	0	0	0	0	0	0	0	0	0	0	0	0	0	0	0
THBS1 - (ITGA3+ITGB1)	0	0	0	0	0	0	0	0	0	0.140586	0	0.0913021	0	0	0	0	0	0	0	0	0	0	0	0	0	0	0	0.152406	0	0.0961449	0	0	0	0	0	0
THBS1 - CD36	0	0	0	0	0	0	0.12538	0	0	0	0	0	0	0	0	0	0	0	0	0	0	0	0	0	0.134697	0	0	0	0	0	0	0	0	0	0	0
THBS1 - CD47	0	0	0	0	0	0	0.102639	0.110073	0.0943704	0.12286	0.11719	0.0833676	0	0	0	0	0	0	0	0	0	0	0	0	0.108799	0.11719	0.0995533	0.131793	0.12529	0.0873867	0	0	0	0	0	0
THBS2 - (ITGA3+ITGB1)	0	0	0	0	0	0	0	0	0	0.140586	0	0.0913021	0	0	0	0	0	0	0	0	0	0	0	0	0	0	0	0.167304	0	0.101866	0	0	0	0	0	0
THBS2 - CD36	0	0	0	0	0	0	0.12538	0	0	0	0	0	0	0	0	0	0	0	0	0	0	0	0	0	0.145983	0	0	0	0	0	0	0	0	0	0	0
THBS2 - CD47	0	0	0	0	0	0	0.102639	0.110073	0.0943704	0.12286	0.11719	0.0833676	0	0	0	0	0	0	0	0	0	0	0	0	0.116268	0.1259	0.10577	0.142912	0.135298	0.0921404	0	0	0	0	0	0
THBS3 - (ITGA3+ITGB1)	0	0	0	0	0	0	0	0	0	0.119313	0	0.0818282	0	0	0	0	0	0	0	0	0	0	0	0	0	0	0	0.12772	0	0.0856968	0	0	0	0	0	0
THBS3 - CD36	0	0	0	0	0	0	0.10829	0	0	0	0	0	0	0	0	0	0	0	0	0	0	0	0	0	0.11517	0	0	0	0	0	0	0	0	0	0	0
THBS3 - CD47	0	0	0	0	0	0	0.0907721	0.0965386	0.0842443	0.106236	0.101969	0.075365	0	0	0	0	0	0	0	0	0	0	0	0	0.0955573	0.101969	0.0883504	0.112849	0.108047	0.0786344	0	0	0	0	0	0
TNC - (ITGA8+ITGB1)	0	0	0	0	0	0	0	0.113902	0	0	0.122311	0	0	0.0930265	0	0	0.0985619	0	0	0	0	0	0	0	0	0.154005	0	0	0.169747	0	0	0	0	0	0	0
TNFSF12 - TNFRSF12A	0	0	0.0798193	0.099294	0	0	0	0	0.0842443	0.106236	0	0	0	0	0	0	0	0	0	0	0	0	0	0	0	0	0.0883504	0.112849	0	0	0	0	0	0	0	0
TNXB - (ITGA8+ITGB1)	0	0.101051	0	0	0.107616	0	0	0.122752	0	0	0.13257	0	0	0	0	0	0	0	0	0	0	0	0	0	0	0.115124	0	0	0.123723	0	0	0	0	0	0	0
VEGFA - VEGFR1	0	0	0	0	0	0	0	0	0	0	0	0	0	0	0	0	0	0	0.115097	0	0	0	0	0	0	0	0	0	0	0	0.079719	0	0	0	0	0
VEGFA - VEGFR1R2	0	0	0	0	0	0	0	0	0	0	0	0	0	0	0	0	0	0	0.122085	0	0	0	0	0	0	0	0	0	0	0	0.08301	0	0	0	0	0
VEGFA - VEGFR2	0	0	0	0	0	0	0	0	0	0	0	0	0	0	0	0	0	0	0.12577	0	0	0	0	0	0	0	0	0	0	0	0.0846974	0	0	0	0	0
VEGFB - VEGFR1	0	0	0	0	0	0	0.103801	0	0	0	0	0	0	0	0	0	0	0	0.134704	0	0	0	0	0	0.110106	0	0	0	0	0	0.0886571	0	0	0	0	0
VEGFC - VEGFR2	0	0	0	0	0	0	0.112403	0	0	0	0	0	0	0	0	0	0	0	0	0	0	0	0	0	0	0	0	0	0	0	0	0	0	0	0	0
VEGFC - VEGFR2R3	0	0	0	0	0	0	0.101773	0	0	0	0	0	0	0	0	0	0	0	0	0	0	0	0	0	0	0	0	0	0	0	0	0	0	0	0	0
VEGFC - VEGFR3	0	0	0	0	0	0	0.0907721	0	0	0	0	0	0	0	0	0	0	0	0	0	0	0	0	0	0	0	0	0	0	0	0	0	0	0	0	0
WNT2B - (FZD1+LRP6)	0	0	0	0	0	0	0	0	0	0	0	0	0	0	0	0	0	0	0	0	0	0	0	0	0	0.0883917	0.080604	0	0	0.0746048	0	0	0	0	0	0
WNT2B - (FZD2+LRP6)	0	0	0	0	0	0	0	0	0	0	0	0	0	0	0	0	0	0	0	0	0	0	0	0	0	0.0883917	0	0	0	0	0	0	0	0	0	0
WNT2B - (FZD3+LRP6)	0	0	0	0	0	0	0	0	0	0	0	0	0	0	0	0	0	0	0	0	0	0	0	0	0	0	0.080604	0	0	0	0	0	0	0	0	0
WNT2B - (FZD4+LRP6)	0	0	0	0	0	0	0	0	0	0	0	0	0	0	0	0	0	0	0	0	0	0	0	0	0.0865257	0	0	0	0	0	0	0	0	0	0	0
WNT2B - (FZD6+LRP6)	0	0	0	0	0	0	0	0	0	0	0	0	0	0	0	0	0	0	0	0	0	0	0	0	0.0865257	0	0	0	0	0	0	0	0	0	0	0
WNT2B - (FZD7+LRP6)	0	0	0	0	0	0	0	0	0	0	0	0	0	0	0	0	0	0	0	0	0	0	0	0	0	0.0883917	0	0	0	0.0712183	0	0	0	0	0	0
WNT5A - FZD1	0	0	0	0	0	0	0	0	0	0	0	0	0	0	0	0	0	0	0	0	0	0	0	0	0	0	0	0	0	0	0	0.0755016	0.0676569	0.0819341	0.0787831	0.0673064
WNT5A - FZD2	0	0	0	0	0	0	0	0	0	0	0	0	0	0	0	0	0	0	0	0	0	0	0	0	0	0	0	0	0	0	0	0.0755016	0	0	0	0
WNT5A - FZD3	0	0	0	0	0	0	0	0	0	0	0	0	0	0	0	0	0	0	0	0	0	0	0	0	0	0	0	0	0	0	0	0	0.0676569	0	0	0
WNT5A - FZD4	0	0	0	0	0	0	0	0	0	0	0	0	0	0	0	0	0	0	0	0	0	0	0	0	0	0	0	0	0	0	0.0718039	0	0	0	0	0
WNT5A - FZD6	0	0	0	0	0	0	0	0	0	0	0	0	0	0	0	0	0	0	0	0	0	0	0	0	0	0	0	0	0	0	0.0718039	0	0	0	0	0
WNT5A - FZD7	0	0	0	0	0	0	0	0	0	0	0	0	0	0	0	0	0	0	0	0	0	0	0	0	0	0	0	0	0	0	0	0.0755016	0	0	0	0.0619925
WNT5A - FZD8	0	0	0	0	0	0	0	0	0	0	0	0	0	0	0	0	0	0	0	0	0	0	0	0	0	0	0	0	0	0	0	0	0	0.0819341	0	0
WNT5A - MCAM	0	0	0	0	0	0	0	0	0	0	0	0	0	0	0	0	0	0	0	0	0	0	0	0	0	0	0	0	0	0	0.079719	0	0.0774211	0.0811474	0.0815846	0.0618086

## Sheet: Inner-LV
	vCM-LV-Trabecular -> vCM-LV-Trabecular	vCM-LV-Trabecular -> vCM-Proliferating	vCM-LV-Trabecular -> vEndocardial	vCM-LV-Trabecular -> vFibro	vCM-Proliferating -> vCM-LV-Trabecular	vCM-Proliferating -> vCM-Proliferating	vCM-Proliferating -> vEndocardial	vCM-Proliferating -> vFibro	vEndocardial -> vCM-LV-Trabecular	vEndocardial -> vCM-Proliferating	vEndocardial -> vEndocardial	vEndocardial -> vFibro	vFibro -> vCM-LV-Trabecular	vFibro -> vCM-Proliferating	vFibro -> vEndocardial	vFibro -> vFibro
AGRN - DAG1	0	0	0	0	0	0	0	0	0.0975265	0.104895	0	0	0	0	0	0
ANGPTL2 - (ITGA5+ITGB1)	0	0	0	0	0	0	0	0	0	0	0.114536	0	0	0	0.130138	0
BMP5 - (ACVR1+BMPR2)	0	0	0.110447	0	0	0	0.0934276	0	0	0	0	0	0	0	0	0
BMP7 - (ACVR1+BMPR2)	0	0	0.0968274	0	0	0	0.104087	0	0	0	0	0	0	0	0	0
CADM1 - CADM1	0.123987	0.118467	0	0	0.118467	0.113418	0	0	0	0	0	0	0	0	0	0
CD46 - JAG1	0	0	0.0975265	0	0	0	0.0940783	0	0	0	0.100976	0	0	0	0.11291	0
CD99 - CD99	0	0	0	0	0	0	0	0	0	0	0.182446	0.221472	0	0	0.221472	0.281683
CDH2 - CDH2	0.144641	0.140779	0	0.159721	0.140779	0.137076	0	0.155164	0	0	0	0	0.159721	0.155164	0	0
COL1A1 - (ITGA1+ITGB1)	0	0	0	0	0	0	0	0	0	0	0.193932	0.212779	0	0	0.249823	0.282689
COL1A1 - (ITGA11+ITGB1)	0	0	0	0	0	0	0	0	0	0	0.174723	0.212779	0	0	0.219233	0.282689
COL1A2 - (ITGA1+ITGB1)	0	0	0	0	0	0	0	0	0	0	0.19283	0.211354	0	0	0.242504	0.27263
COL1A2 - (ITGA11+ITGB1)	0	0	0	0	0	0	0	0	0	0	0.173763	0.211354	0	0	0.213148	0.27263
COL4A1 - (ITGA1+ITGB1)	0	0	0.139092	0	0	0	0.132183	0	0	0	0.170831	0.184007	0	0	0.191554	0.207743
COL4A1 - (ITGA11+ITGB1)	0	0	0	0	0	0	0	0	0	0	0.154867	0.184007	0	0	0.171354	0.207743
COL4A2 - (ITGA1+ITGB1)	0	0	0.150016	0	0	0	0.14201	0	0	0	0.168478	0.181185	0	0	0.191554	0.207743
COL4A2 - (ITGA11+ITGB1)	0	0	0.137317	0	0	0	0.130578	0	0	0	0.152865	0.181185	0	0	0.171354	0.207743
COL6A1 - (ITGA1+ITGB1)	0	0	0	0	0	0	0	0	0	0	0.166172	0	0	0	0.217007	0.239181
COL6A1 - (ITGA11+ITGB1)	0	0	0	0	0	0	0	0	0	0	0	0	0	0	0.19217	0.239181
COL6A2 - (ITGA1+ITGB1)	0	0	0	0	0	0	0	0	0	0	0.175439	0.189583	0	0	0.225337	0.249863
COL6A2 - (ITGA11+ITGB1)	0	0	0	0	0	0	0	0	0	0	0.158794	0.189583	0	0	0.198996	0.249863
COL6A3 - (ITGA1+ITGB1)	0	0	0	0	0	0	0	0	0	0	0.166758	0.179133	0	0	0.212557	0.233562
COL6A3 - (ITGA11+ITGB1)	0	0	0	0	0	0	0	0	0	0	0.151403	0.179133	0	0	0.18853	0.233562
COL6A6 - (ITGA1+ITGB1)	0	0	0	0	0	0	0	0	0	0	0.130888	0.137913	0	0	0.172638	0.185322
COL6A6 - (ITGA11+ITGB1)	0	0	0	0	0	0	0	0	0	0	0.120879	0.137913	0	0	0.155813	0.185322
COL9A1 - (ITGA1+ITGB1)	0	0	0	0	0	0	0	0	0	0	0	0	0	0	0.191554	0.207743
COL9A1 - (ITGA11+ITGB1)	0	0	0	0	0	0	0	0	0	0	0	0	0	0	0.171354	0.207743
COL9A3 - (ITGA1+ITGB1)	0	0	0	0	0	0	0	0	0	0	0	0	0	0	0.141855	0.150094
COL9A3 - (ITGA11+ITGB1)	0	0	0	0	0	0	0	0	0	0	0	0	0	0	0.130138	0.150094
DLK1 - NOTCH1	0	0	0	0	0	0	0	0	0	0	0	0	0	0	0.154328	0
DLK1 - NOTCH2	0	0	0	0	0	0	0	0	0	0	0	0	0	0.138777	0.154328	0.184061
DLK1 - NOTCH3	0	0	0	0	0	0	0	0	0	0	0	0	0	0	0.190924	0.184061
EDN1 - EDNRA	0	0	0	0	0	0	0	0	0	0	0	0	0.108614	0	0.11291	0
EDN1 - EDNRB	0	0	0	0	0	0	0	0	0	0	0	0	0	0	0.11291	0
EFNB2 - EPHB4	0	0	0	0	0	0	0	0	0	0	0.100976	0	0	0	0	0
EFNB3 - EPHB4	0	0	0.0975265	0	0	0	0.0940783	0	0	0	0	0	0	0	0	0
ESAM - ESAM	0	0	0	0	0	0	0	0	0	0	0.100976	0	0	0	0	0
FGF1 - FGFR1	0	0.0910769	0.1092	0.126049	0	0	0	0	0	0	0	0	0	0	0	0
FGF18 - FGFR1	0	0.0910769	0.1092	0.126049	0	0.0880627	0.104895	0.120348	0	0	0	0	0	0	0	0
FGF9 - FGFR1	0	0.0910769	0.1092	0.126049	0	0.0784875	0.0916019	0.103176	0	0	0	0	0	0	0	0
FN1 - (ITGA5+ITGB1)	0	0	0.110118	0	0	0	0	0	0	0	0.165232	0	0	0	0.190449	0
FN1 - (ITGA8+ITGB1)	0	0	0.110118	0	0	0	0	0	0	0	0.165232	0	0	0	0.190449	0
FN1 - (ITGAV+ITGB1)	0	0	0	0	0	0	0	0	0.152152	0.156617	0.165232	0	0.173215	0.179308	0.190449	0
GAS6 - AXL	0	0	0.111357	0.126049	0	0	0.104895	0.117832	0	0	0.100976	0.11291	0	0	0	0
GRN - SORT1	0	0.0910769	0	0	0	0.0880627	0	0	0	0.106884	0	0	0	0.120348	0	0
HSPG2 - DAG1	0.0943049	0.101177	0	0	0.0910769	0.0974709	0	0	0.102105	0.110193	0	0	0.108614	0.117832	0	0
IGF1 - IGF1R	0	0	0	0	0	0	0	0	0.0901205	0.0876783	0	0	0.100196	0.0971867	0	0
JAG1 - NOTCH1	0	0	0	0	0	0	0	0	0	0	0.100976	0	0	0	0	0
JAG1 - NOTCH2	0	0	0	0	0	0	0	0	0	0.0940783	0.100976	0.11291	0	0	0	0
JAG1 - NOTCH3	0	0	0	0	0	0	0	0	0	0	0.115877	0.11291	0	0	0	0
JAM3 - JAM3	0	0	0	0	0	0	0	0	0	0	0.100976	0.11291	0	0	0.11291	0.128043
LAMA2 - (ITGA1+ITGB1)	0	0	0.135811	0.143496	0	0	0.129216	0.136154	0	0	0	0	0	0	0.141855	0.150094
LAMA2 - (ITGA7+ITGB1)	0.117387	0.113116	0	0	0.112427	0.108504	0	0	0	0	0	0	0.121749	0.117167	0	0
LAMA2 - DAG1	0.105176	0.113732	0	0	0.101177	0.10907	0	0	0	0	0	0	0.108614	0.117832	0	0
LAMA4 - (ITGA1+ITGB1)	0	0	0	0	0	0	0	0	0	0	0.148527	0.157858	0	0	0.189792	0.205624
LAMA4 - (ITGA7+ITGB1)	0.104051	0.100686	0	0	0.100136	0.0970151	0	0	0.126835	0.121861	0	0	0.15597	0.148507	0	0
LAMA4 - DAG1	0.0943049	0.101177	0	0	0.0910769	0.0974709	0	0	0.112725	0.122573	0	0	0.135249	0.149557	0	0
LAMB1 - (ITGA1+ITGB1)	0	0	0	0	0	0	0	0	0	0	0.146216	0.155214	0	0	0.189792	0.205624
LAMB1 - (ITGA7+ITGB1)	0.104051	0.100686	0	0	0.100136	0.0970151	0	0	0.125119	0.120277	0	0	0.15597	0.148507	0	0
LAMB1 - DAG1	0.0943049	0.101177	0	0	0.0910769	0.0974709	0	0	0.111357	0.120972	0	0	0.135249	0.149557	0	0
LAMB2 - (ITGA1+ITGB1)	0	0	0.118393	0.124077	0	0	0.129216	0.136154	0	0	0.123515	0.129715	0	0	0	0
LAMB2 - (ITGA7+ITGB1)	0.104051	0.100686	0	0	0.112427	0.108504	0	0	0.107987	0.104367	0	0	0	0	0	0
LAMB2 - DAG1	0.0943049	0.101177	0	0	0.101177	0.10907	0	0	0.0975265	0.104895	0	0	0	0	0	0
LAMC1 - (ITGA1+ITGB1)	0	0	0	0	0	0	0	0	0	0	0.159561	0	0	0	0.205483	0.224742
LAMC1 - (ITGA7+ITGB1)	0.117387	0.113116	0	0	0.100136	0.0970151	0	0	0.134981	0.129355	0	0	0.166777	0.158257	0	0
LAMC1 - DAG1	0.105176	0.113732	0	0	0.0910769	0.0974709	0	0	0.119189	0.13015	0	0	0.143443	0.159437	0	0
LAMC3 - (ITGA1+ITGB1)	0	0	0	0	0	0	0	0	0	0	0.123515	0.129715	0	0	0	0
LAMC3 - (ITGA7+ITGB1)	0	0	0	0	0	0	0	0	0.107987	0.104367	0	0	0	0	0	0
LAMC3 - DAG1	0	0	0	0	0	0	0	0	0.0975265	0.104895	0	0	0	0	0	0
MDK - LRP1	0	0	0	0.185087	0	0	0	0.171677	0	0	0.139771	0.204873	0	0	0	0.253146
MDK - NCL	0	0	0	0	0	0	0	0	0	0	0.19279	0.24153	0	0	0.235435	0
MDK - SDC2	0	0	0	0	0	0	0	0	0	0	0.168697	0.204873	0	0	0	0
MPZL1 - MPZL1	0	0	0	0	0	0	0	0	0	0	0.100976	0.11291	0	0	0.11291	0.128043
NAMPT - (ITGA5+ITGB1)	0	0	0.110118	0	0	0	0.105742	0	0	0	0	0	0	0	0.130138	0
NAMPT - INSR	0.0943049	0.0910769	0	0	0.0910769	0.0880627	0	0	0	0	0	0	0.108614	0.104354	0	0
NCAM1 - FGFR1	0	0.103026	0.126734	0.149963	0	0.10027	0.122573	0.144166	0	0	0	0	0	0	0	0.152989
NCAM1 - NCAM1	0.123987	0.119998	0	0.126049	0.119998	0.116255	0	0.121948	0	0	0	0	0.126049	0.121948	0	0.128043
NEGR1 - NEGR1	0	0	0	0	0	0	0	0	0	0	0	0	0	0	0	0.128043
NTF3 - NTRK2	0	0	0	0	0	0	0	0	0	0	0	0	0	0	0	0.128043
PECAM1 - PECAM1	0	0	0	0	0	0	0	0	0	0	0.100976	0	0	0	0	0
PROS1 - AXL	0	0	0	0	0	0	0	0	0	0	0.100976	0.11291	0	0	0.11291	0.128043
PTN - NCL	0	0	0	0	0	0	0	0	0	0	0	0	0.220604	0.203715	0.250794	0.340065
PTN - SDC2	0	0	0	0	0	0	0	0	0	0	0	0	0	0	0.212145	0.2727
THBS1 - CD36	0	0	0	0	0	0	0	0	0.0975265	0.0940783	0	0	0.108614	0.104354	0	0
THBS1 - CD47	0	0	0	0	0	0	0	0	0.0975265	0.0940783	0.100976	0.11291	0.108614	0.104354	0.11291	0.128043
THBS2 - CD36	0	0	0	0	0	0	0	0	0.111357	0.106884	0	0	0.108614	0.104354	0	0
THBS2 - CD47	0	0	0	0	0	0	0	0	0.111357	0.106884	0.115877	0.131871	0.108614	0.104354	0.11291	0.128043
THBS3 - CD36	0	0	0	0	0	0	0	0	0.0975265	0.0940783	0	0	0	0	0	0
THBS3 - CD47	0	0	0	0	0	0	0	0	0.0975265	0.0940783	0.100976	0.11291	0	0	0	0
TNC - (ITGA8+ITGB1)	0	0	0	0	0	0	0	0	0	0	0.12435	0	0	0	0	0
TNFSF12 - TNFRSF12A	0	0	0	0	0	0	0	0	0.0975265	0.0940783	0	0	0.108614	0.104354	0	0
TNXB - (ITGA8+ITGB1)	0	0	0	0	0	0	0	0	0	0	0.114536	0	0	0	0.155813	0

## Sheet: Inner-RV
	vCM-Proliferating -> vCM-Proliferating	vCM-Proliferating -> vCM-RV-Trabecular	vCM-Proliferating -> vEndocardial	vCM-Proliferating -> vFibro	vCM-RV-Trabecular -> vCM-Proliferating	vCM-RV-Trabecular -> vCM-RV-Trabecular	vCM-RV-Trabecular -> vEndocardial	vCM-RV-Trabecular -> vFibro	vEndocardial -> vCM-Proliferating	vEndocardial -> vCM-RV-Trabecular	vEndocardial -> vEndocardial	vEndocardial -> vFibro	vFibro -> vCM-Proliferating	vFibro -> vCM-RV-Trabecular	vFibro -> vEndocardial	vFibro -> vFibro
AGRN - DAG1	0	0	0	0	0	0	0	0	0.1055	0.0960315	0	0	0	0	0	0
ANGPTL2 - (ITGA5+ITGB1)	0	0	0	0	0	0	0	0	0	0	0.115258	0	0	0	0.131071	0
BMP5 - (ACVR1+BMPR2)	0	0	0.0939076	0	0	0	0.108534	0	0	0	0	0	0	0	0	0
BMP7 - (ACVR1+BMPR2)	0	0	0.104683	0	0	0	0.106483	0	0	0	0	0	0	0	0	0
CADM1 - CADM1	0.114126	0.116269	0	0	0.116269	0.118493	0	0	0	0	0	0	0	0	0	0
CD46 - JAG1	0	0	0.094565	0	0	0	0.0960315	0	0	0	0.101537	0	0	0	0.113612	0
CD99 - CD99	0	0	0	0	0	0	0	0	0	0	0.184285	0.224189	0	0	0.224189	0.286092
CDH2 - CDH2	0.138112	0.141869	0	0.156493	0.141869	0.145835	0	0.161373	0	0	0	0	0.156493	0.161373	0	0
COL1A1 - (ITGA1+ITGB1)	0	0	0	0	0	0	0	0	0	0	0.196012	0.215285	0	0	0.253285	0.28713
COL1A1 - (ITGA11+ITGB1)	0	0	0	0	0	0	0	0	0	0	0.176409	0.215285	0	0	0.221895	0.28713
COL1A1 - (ITGA9+ITGB1)	0	0.0989337	0	0	0	0.115225	0	0	0	0.157141	0	0	0	0.192295	0	0
COL1A2 - (ITGA1+ITGB1)	0	0	0	0	0	0	0	0	0	0	0.194886	0.213827	0	0	0.245764	0.276758
COL1A2 - (ITGA11+ITGB1)	0	0	0	0	0	0	0	0	0	0	0.175431	0.213827	0	0	0.215663	0.276758
COL1A2 - (ITGA9+ITGB1)	0	0.0989337	0	0	0	0.10054	0	0	0	0.156356	0	0	0	0.187544	0	0
COL4A1 - (ITGA1+ITGB1)	0	0	0.133145	0	0	0	0.136071	0	0	0	0.172443	0.185878	0	0	0.193583	0.210131
COL4A1 - (ITGA11+ITGB1)	0	0	0	0	0	0	0	0	0	0	0.15619	0.185878	0	0	0.172976	0.210131
COL4A1 - (ITGA9+ITGB1)	0	0.11312	0	0	0	0.115225	0	0	0	0.140781	0	0	0	0.154231	0	0
COL4A2 - (ITGA1+ITGB1)	0	0	0.143122	0	0	0	0.146508	0	0	0	0.170045	0.182999	0	0	0.193583	0.210131
COL4A2 - (ITGA11+ITGB1)	0	0	0.131518	0	0	0	0.134371	0	0	0	0.154155	0.182999	0	0	0.172976	0.210131
COL4A2 - (ITGA9+ITGB1)	0	0.12039	0	0	0	0.122777	0	0	0	0.139117	0	0	0	0.154231	0	0
COL6A1 - (ITGA1+ITGB1)	0	0	0	0	0	0	0	0	0	0	0.167697	0	0	0	0.219614	0.242352
COL6A1 - (ITGA11+ITGB1)	0	0	0	0	0	0	0	0	0	0	0	0	0	0	0.194212	0.242352
COL6A1 - (ITGA9+ITGB1)	0	0.0989337	0	0	0	0.10054	0	0	0	0.137485	0	0	0	0.170981	0	0
COL6A2 - (ITGA1+ITGB1)	0	0	0	0	0	0	0	0	0	0	0.177139	0	0	0	0.22815	0.253326
COL6A2 - (ITGA11+ITGB1)	0	0	0	0	0	0	0	0	0	0	0	0	0	0	0.201187	0.253326
COL6A2 - (ITGA9+ITGB1)	0	0	0	0	0	0	0	0	0	0.144037	0	0	0	0.176404	0	0
COL6A3 - (ITGA1+ITGB1)	0	0	0	0	0	0	0	0	0	0	0.168293	0.180906	0	0	0.215058	0.236585
COL6A3 - (ITGA11+ITGB1)	0	0	0	0	0	0	0	0	0	0	0.152668	0.180906	0	0	0.190495	0.236585
COL6A3 - (ITGA9+ITGB1)	0	0	0	0	0	0	0	0	0	0.137899	0	0	0	0.168076	0	0
COL6A6 - (ITGA1+ITGB1)	0	0	0	0	0	0	0	0	0	0	0.131832	0.138961	0	0	0.174284	0.18722
COL6A6 - (ITGA11+ITGB1)	0	0	0	0	0	0	0	0	0	0	0.121684	0.138961	0	0	0.157153	0.18722
COL6A6 - (ITGA9+ITGB1)	0	0	0	0	0	0	0	0	0	0.112068	0	0	0	0.141495	0	0
COL9A1 - (ITGA1+ITGB1)	0	0	0	0	0	0	0	0	0	0	0	0	0	0	0.193583	0.210131
COL9A1 - (ITGA11+ITGB1)	0	0	0	0	0	0	0	0	0	0	0	0	0	0	0.172976	0.210131
COL9A1 - (ITGA9+ITGB1)	0	0.0989337	0	0	0	0	0	0	0	0.106591	0	0	0	0.154231	0	0
COL9A3 - (ITGA1+ITGB1)	0	0	0	0	0	0	0	0	0	0	0	0	0	0	0.142965	0.151337
COL9A3 - (ITGA11+ITGB1)	0	0	0	0	0	0	0	0	0	0	0	0	0	0	0.131071	0.151337
COL9A3 - (ITGA9+ITGB1)	0	0	0	0	0	0	0	0	0	0	0	0	0	0.119977	0	0
DLK1 - NOTCH1	0	0	0	0	0	0	0	0	0	0	0	0	0	0	0.155642	0
DLK1 - NOTCH2	0	0	0	0	0	0	0	0	0	0	0	0	0.139839	0	0.155642	0.185933
DLK1 - NOTCH3	0	0	0	0	0	0	0	0	0	0	0	0	0	0	0.19294	0.185933
EDN1 - EDNRA	0	0	0	0	0	0	0	0	0	0	0	0	0	0.106763	0.113612	0
EDN1 - EDNRB	0	0	0	0	0	0	0	0	0	0	0	0	0	0	0.113612	0
EFNA5 - EPHA7	0	0	0	0	0	0.0910924	0	0	0	0	0	0	0	0	0	0
EFNB2 - EPHB4	0	0	0	0	0	0	0	0	0	0	0.101537	0	0	0	0	0
EFNB3 - EPHB4	0	0	0.094565	0	0	0	0.0960315	0	0	0	0	0	0	0	0	0
ESAM - ESAM	0	0	0	0	0	0	0	0	0	0	0.101537	0	0	0	0	0
FGF1 - FGFR1	0	0	0	0	0.0897719	0.0910924	0.107329	0.123563	0	0	0	0	0	0	0	0
FGF18 - FGFR1	0.088489	0.0897719	0.1055	0.121145	0.101359	0.103046	0.124221	0.146457	0	0	0	0	0	0	0	0
FGF7 - FGFR1	0	0	0	0	0.0897719	0.0910924	0.107329	0.123563	0	0	0	0	0	0	0	0
FGF9 - FGFR1	0.0788259	0.0798423	0.0920632	0.103762	0	0	0	0	0	0	0	0	0	0	0	0
FN1 - (ITGA5+ITGB1)	0	0	0	0	0	0	0.0941265	0	0	0	0.166739	0	0	0	0.192454	0
FN1 - (ITGA8+ITGB1)	0	0	0	0	0	0	0.0941265	0	0	0	0.166739	0	0	0	0.192454	0
FN1 - (ITGAV+ITGB1)	0	0	0	0	0	0	0	0	0.15797	0.161714	0.166739	0	0.181084	0.186011	0.192454	0
GAS6 - AXL	0	0	0.1055	0.118597	0	0	0.107329	0.120912	0	0	0.101537	0.113612	0	0	0	0
GRN - SORT1	0.088489	0	0	0	0.0897719	0	0	0	0.107512	0	0	0	0.121145	0	0	0
HSPG2 - DAG1	0.0979935	0.0897719	0	0	0.0995692	0.0910924	0	0	0.110861	0.100468	0	0	0.118597	0.106763	0	0
IGF1 - IGF1R	0	0	0	0	0	0	0	0	0.0881009	0.0897242	0	0	0.0977062	0.0997068	0	0
JAG1 - NOTCH1	0	0	0	0	0	0	0	0	0	0	0.101537	0	0	0	0	0
JAG1 - NOTCH2	0	0	0	0	0	0	0	0	0.094565	0	0.101537	0.113612	0	0	0	0
JAG1 - NOTCH3	0	0	0	0	0	0	0	0	0	0	0.116616	0.113612	0	0	0	0
JAM3 - JAM3	0	0	0	0	0	0	0	0	0	0	0.101537	0.113612	0	0	0.113612	0.128946
LAMA2 - (ITGA1+ITGB1)	0	0	0.130136	0.137175	0	0	0.132929	0.140283	0	0	0	0	0	0	0.142965	0.151337
LAMA2 - (ITGA7+ITGB1)	0.109152	0.110911	0	0	0.11111	0.112933	0	0	0	0	0	0	0.117923	0.119977	0	0
LAMA2 - (ITGA9+ITGB1)	0	0.110911	0	0	0	0.112933	0	0	0	0	0	0	0	0.119977	0	0
LAMA2 - DAG1	0.109725	0.0995692	0	0	0.111704	0.101196	0	0	0	0	0	0	0.118597	0.106763	0	0
LAMA4 - (ITGA1+ITGB1)	0	0	0	0	0	0	0	0	0	0	0.149744	0.159233	0	0	0.191783	0.207964
LAMA4 - (ITGA7+ITGB1)	0.0975328	0.0989337	0	0	0.0990936	0.10054	0	0	0.122679	0.124906	0	0	0.149723	0.153057	0	0
LAMA4 - (ITGA9+ITGB1)	0	0.0989337	0	0	0	0.10054	0	0	0	0.124906	0	0	0	0.153057	0	0
LAMA4 - DAG1	0	0	0	0	0	0	0	0	0.123401	0.110733	0	0	0.150791	0.132391	0	0
LAMB1 - (ITGA1+ITGB1)	0	0	0	0	0	0	0	0	0	0	0.147395	0.156543	0	0	0.191783	0.207964
LAMB1 - (ITGA7+ITGB1)	0.0975328	0.0989337	0	0	0.0990936	0.10054	0	0	0.121074	0.123243	0	0	0.149723	0.153057	0	0
LAMB1 - (ITGA9+ITGB1)	0	0.0989337	0	0	0	0.10054	0	0	0	0.123243	0	0	0	0.153057	0	0
LAMB1 - DAG1	0	0	0	0	0	0	0	0	0.121778	0.109412	0	0	0.150791	0.132391	0	0
LAMB2 - (ITGA1+ITGB1)	0	0	0.130136	0.137175	0	0	0.136071	0.14383	0	0	0.124356	0.130642	0	0	0	0
LAMB2 - (ITGA7+ITGB1)	0.109152	0.110911	0	0	0.113327	0.115225	0	0	0.104966	0.106591	0	0	0	0	0	0
LAMB2 - (ITGA9+ITGB1)	0	0.110911	0	0	0	0.115225	0	0	0	0.106591	0	0	0	0	0	0
LAMB2 - DAG1	0.109725	0.0995692	0	0	0.113943	0.103046	0	0	0.1055	0.0960315	0	0	0	0	0	0
LAMC1 - (ITGA1+ITGB1)	0	0	0	0	0	0	0	0	0	0	0.160967	0	0	0	0.20782	0.22754
LAMC1 - (ITGA7+ITGB1)	0.0975328	0.0989337	0	0	0.11111	0.112933	0	0	0.130277	0.132794	0	0	0.15964	0.16344	0	0
LAMC1 - (ITGA9+ITGB1)	0	0.0989337	0	0	0	0.112933	0	0	0	0.132794	0	0	0	0.16344	0	0
LAMC1 - DAG1	0	0	0	0	0.111704	0	0	0	0.131083	0	0	0	0.16084	0.140232	0	0
LAMC3 - (ITGA1+ITGB1)	0	0	0	0	0	0	0	0	0	0	0.124356	0.130642	0	0	0	0
LAMC3 - (ITGA7+ITGB1)	0	0	0	0	0	0	0	0	0.104966	0.106591	0	0	0	0	0	0
LAMC3 - (ITGA9+ITGB1)	0	0	0	0	0	0	0	0	0	0.106591	0	0	0	0	0	0
LAMC3 - DAG1	0	0	0	0	0	0	0	0	0.1055	0.0960315	0	0	0	0	0	0
MDK - LRP1	0	0	0	0.173304	0	0	0	0.180838	0	0	0.140848	0.207195	0	0	0	0.256701
MDK - NCL	0	0	0	0	0	0	0	0	0	0	0.194845	0.244764	0	0	0	0
MDK - SDC2	0	0	0	0	0	0	0	0	0	0	0.170268	0.207195	0	0	0	0
MPZL1 - MPZL1	0	0	0	0	0	0	0	0	0	0	0.101537	0.113612	0	0	0.113612	0.128946
NAMPT - (ITGA5+ITGB1)	0	0	0.106357	0	0	0	0.108216	0	0	0	0	0	0	0	0.131071	0
NAMPT - INSR	0.088489	0.0897719	0	0	0.0897719	0.0910924	0	0	0	0	0	0	0.104954	0.106763	0	0
NCAM1 - FGFR1	0.100823	0.102492	0.123401	0.145312	0.101359	0.103046	0.124221	0.146457	0	0	0	0	0	0	0	0.15428
NCAM1 - NCAM1	0.116999	0.117743	0	0.122767	0.117743	0.118493	0	0.123563	0	0	0	0	0.122767	0.123563	0	0.128946
NEGR1 - NEGR1	0	0	0	0	0	0	0	0	0	0	0	0	0	0	0	0.128946
NTF3 - NTRK2	0	0	0	0	0	0	0	0	0	0	0	0	0	0	0	0.128946
PECAM1 - PECAM1	0	0	0	0	0	0	0	0	0	0	0.101537	0	0	0	0	0
PROS1 - AXL	0	0	0	0	0	0	0	0	0	0	0.101537	0.113612	0	0	0.113612	0.128946
PTN - NCL	0	0	0	0	0	0	0	0	0	0	0	0	0.206011	0.211116	0.254283	0.346512
PTN - SDC2	0	0	0	0	0	0	0	0	0	0	0	0	0	0	0.214636	0.27683
THBS1 - CD36	0	0	0	0	0	0	0	0	0.094565	0	0	0	0.104954	0	0	0
THBS1 - CD47	0	0	0	0	0	0	0	0	0.094565	0.0960315	0.101537	0.113612	0.104954	0.106763	0.113612	0.128946
THBS2 - CD36	0	0	0	0	0	0	0	0	0.107512	0	0	0	0.104954	0	0	0
THBS2 - CD47	0	0	0	0	0	0	0	0	0.107512	0.109412	0.116616	0.13283	0.104954	0.106763	0.113612	0.128946
THBS3 - CD36	0	0	0	0	0	0	0	0	0.094565	0	0	0	0	0	0	0
THBS3 - CD47	0	0	0	0	0	0	0	0	0.094565	0.0960315	0.101537	0.113612	0	0	0	0
TNC - (ITGA8+ITGB1)	0	0	0	0	0	0	0	0	0	0	0.125202	0	0	0	0	0
TNC - (ITGA9+ITGB1)	0	0	0	0	0	0	0	0	0	0.115047	0	0	0	0	0	0
TNFSF12 - TNFRSF12A	0	0	0	0	0	0	0	0	0.094565	0.0960315	0	0	0.104954	0.106763	0	0
TNXB - (ITGA8+ITGB1)	0	0	0	0	0	0	0	0	0	0	0.115258	0	0	0	0.157153	0
TNXB - (ITGA9+ITGB1)	0	0	0	0	0	0	0	0	0	0.106591	0	0	0	0.141495	0	0
VCAM1 - (ITGA9+ITGB1)	0	0	0	0	0	0.10054	0	0	0	0	0	0	0	0	0	0

## Sheet: Left Atria
	BEC -> BEC	BEC -> Epicardial	BEC -> aCM-LA	BEC -> aEndocardial	BEC -> aFibro	Epicardial -> BEC	Epicardial -> Epicardial	Epicardial -> aCM-LA	Epicardial -> aEndocardial	Epicardial -> aFibro	aCM-LA -> BEC	aCM-LA -> Epicardial	aCM-LA -> aCM-LA	aCM-LA -> aEndocardial	aCM-LA -> aFibro	aEndocardial -> BEC	aEndocardial -> Epicardial	aEndocardial -> aCM-LA	aEndocardial -> aEndocardial	aEndocardial -> aFibro	aFibro -> BEC	aFibro -> Epicardial	aFibro -> aCM-LA	aFibro -> aEndocardial	aFibro -> aFibro
ADM - CALCRL	0.109894	0	0	0.105918	0	0	0	0	0	0	0	0	0	0	0	0	0	0	0	0	0	0	0	0	0
AGRN - DAG1	0	0.0893478	0.134021	0.0948658	0	0	0.0773963	0.108816	0.0815029	0	0	0	0	0	0	0	0.0738377	0.101973	0.0775662	0	0	0	0	0	0
ANGPT1 - TEK	0	0	0	0	0	0	0	0	0	0	0.100353	0.0865517	0	0.103531	0	0	0	0	0	0	0	0	0	0	0
ANGPTL2 - (ITGA5+ITGB1)	0	0	0	0	0	0	0	0	0	0	0	0	0	0	0	0	0	0	0	0	0.154391	0	0	0.132374	0
ANGPTL2 - TLR4	0	0	0	0	0	0	0	0	0	0	0	0	0	0	0	0	0	0	0	0	0	0	0	0.107164	0
ANGPTL4 - (ITGA5+ITGB1)	0	0	0	0	0	0	0	0	0	0	0	0	0	0	0	0.0997731	0	0	0.0900899	0	0	0	0	0	0
ANGPTL4 - CDH11	0	0	0	0	0	0	0	0	0	0	0	0	0	0	0	0	0.0803409	0	0.0968068	0.0942935	0	0	0	0	0
ANGPTL4 - CDH5	0	0	0	0	0	0	0	0	0	0	0	0	0	0	0	0.105376	0	0	0.0906774	0	0	0	0	0	0
ANGPTL4 - SDC2	0	0	0	0	0	0	0	0	0	0	0	0	0	0	0	0	0.0815029	0	0	0.113745	0	0	0	0	0
ANGPTL4 - SDC3	0	0	0	0	0	0	0	0	0	0	0	0	0	0	0	0.0846387	0	0	0.0775662	0	0	0	0	0	0
ANGPTL4 - SDC4	0	0	0	0	0	0	0	0	0	0	0	0	0	0	0	0	0.0738377	0	0	0	0	0	0	0	0
APLN - APLNR	0.119861	0	0	0	0.110278	0	0	0	0	0	0	0	0	0	0	0	0	0	0	0	0	0	0	0	0
BMP4 - (BMPR1A+ACVR2B)	0	0	0	0	0	0	0	0.0856798	0	0	0	0	0	0	0	0	0	0	0	0	0	0	0.131761	0	0
BMP4 - (BMPR1A+BMPR2)	0	0	0	0	0	0	0	0.0856798	0	0	0	0	0	0	0	0	0	0	0	0	0	0.0979688	0.131761	0	0
BMP4 - (BMPR1B+BMPR2)	0	0	0	0	0	0	0	0	0.0757752	0	0	0	0	0	0	0	0	0	0	0	0	0	0	0.109685	0
BMP5 - (ACVR1+BMPR2)	0	0	0	0	0	0	0	0	0	0	0	0	0	0.112261	0	0	0	0	0	0	0	0	0	0	0
BMP5 - (BMPR1A+ACVR2B)	0	0	0	0	0	0	0	0	0	0	0	0	0.135529	0	0	0	0	0	0	0	0	0	0	0	0
BMP5 - (BMPR1A+BMPR2)	0	0	0	0	0	0	0	0	0	0	0	0.100036	0.135529	0	0	0	0	0	0	0	0	0	0	0	0
BMP5 - (BMPR1B+BMPR2)	0	0	0	0	0	0	0	0	0	0	0	0	0	0.112261	0	0	0	0	0	0	0	0	0	0	0
BMP7 - (ACVR1+BMPR2)	0	0	0	0	0	0	0	0	0	0	0	0	0	0.0951557	0	0	0	0	0	0	0	0	0	0	0
BMP7 - (BMPR1A+ACVR2B)	0	0	0	0	0	0	0	0	0	0	0	0	0.111315	0	0	0	0	0	0	0	0	0	0	0	0
BMP7 - (BMPR1A+BMPR2)	0	0	0	0	0	0	0	0	0	0	0	0.0861981	0.111315	0	0	0	0	0	0	0	0	0	0	0	0
BMP7 - (BMPR1B+BMPR2)	0	0	0	0	0	0	0	0	0	0	0	0	0	0.0951557	0	0	0	0	0	0	0	0	0	0	0
CADM1 - CADM1	0	0	0	0	0	0	0	0	0	0	0	0	0.156895	0	0	0	0	0	0	0	0	0	0	0	0
CD34 - SELP	0	0	0	0.105376	0	0	0	0	0	0	0	0	0	0	0	0	0	0	0.0906774	0	0	0	0	0	0
CD46 - JAG1	0	0	0.101776	0.0846387	0.104955	0	0	0.0865517	0.0738377	0.0888399	0	0	0.112191	0.0917197	0.116066	0	0	0.101973	0.0847749	0.105164	0	0	0.116066	0.0942935	0.120219
CD99 - CD99	0.157625	0.121874	0	0.139442	0.19323	0.121874	0.0993265	0	0.110758	0.142112	0	0	0	0	0	0.139442	0.110758	0	0.124888	0.166632	0.19323	0.142112	0	0.166632	0.249605
CDH1 - (ITGA1+ITGB1)	0	0	0	0	0	0.0884268	0	0	0.0807358	0	0	0	0	0	0	0	0	0	0	0	0	0	0	0	0
CDH1 - CDH1	0	0	0	0	0	0	0.0704512	0	0	0	0	0	0	0	0	0	0	0	0	0	0	0	0	0	0
CDH2 - CDH2	0	0	0	0	0	0	0	0.118023	0	0	0	0.118023	0.191589	0	0	0	0	0	0	0	0	0	0	0	0
CDH5 - CDH5	0.161733	0	0	0.130153	0	0	0	0	0	0	0	0	0	0	0	0.130153	0	0	0.108715	0	0	0	0	0	0
CLDN11 - CLDN11	0	0	0	0	0	0	0.0704512	0	0.0738377	0	0	0	0	0	0	0	0.0738377	0	0.0775662	0	0	0	0	0	0
COL1A1 - (ITGA1+ITGB1)	0	0	0	0	0	0.122348	0	0	0	0.152983	0	0	0	0	0	0	0	0	0	0	0.203549	0	0	0	0.303491
COL1A1 - (ITGA10+ITGB1)	0	0	0	0.106489	0	0	0	0	0.105673	0	0	0	0	0.117945	0	0	0	0	0.101563	0	0	0	0	0.161404	0
COL1A1 - (ITGA11+ITGB1)	0	0	0	0	0	0	0	0	0	0.151874	0	0	0	0	0	0	0	0	0	0	0	0	0	0	0.299384
COL1A1 - (ITGA2+ITGB1)	0.120288	0	0	0.106489	0	0.119249	0	0	0.105673	0	0.135113	0	0	0.117945	0	0.114041	0	0	0.101563	0	0.195375	0	0	0.161404	0
COL1A1 - (ITGA3+ITGB1)	0	0.104432	0.132214	0	0	0	0.103291	0.131107	0	0	0	0.115427	0.150346	0	0	0	0.0996223	0.124732	0	0	0	0.155531	0.229583	0	0
COL1A1 - (ITGA9+ITGB1)	0	0	0	0.106489	0	0	0	0	0.105673	0	0	0	0	0.117945	0	0	0	0	0.101563	0	0	0	0	0.161404	0
COL1A1 - (ITGAV+ITGB8)	0	0.0893478	0	0	0	0	0.0890876	0	0	0	0	0.0972756	0	0	0	0	0.0859129	0	0	0	0	0.125982	0	0	0
COL1A1 - CD44	0	0.0893478	0	0	0.121151	0	0.0890876	0	0	0.120673	0	0.0972756	0	0	0.136202	0	0.0859129	0	0	0.11492	0	0.125982	0	0	0.200015
COL1A1 - SDC4	0	0.0893478	0	0	0	0	0.0890876	0	0	0	0	0.0972756	0	0	0	0	0.0859129	0	0	0	0	0.125982	0	0	0
COL1A2 - (ITGA1+ITGB1)	0	0	0	0	0	0	0	0	0	0.145574	0	0	0	0	0	0.129417	0	0	0	0.16445	0.199446	0	0	0	0.295028
COL1A2 - (ITGA10+ITGB1)	0	0	0	0.106489	0	0	0	0	0.101875	0	0	0	0	0.117945	0	0	0	0	0.110865	0	0	0	0	0.158752	0
COL1A2 - (ITGA11+ITGB1)	0	0	0	0	0	0	0	0	0	0.144528	0	0	0	0	0	0	0	0	0	0.163136	0	0	0	0	0.291072
COL1A2 - (ITGA2+ITGB1)	0.120288	0	0	0.106489	0	0.114434	0	0	0.101875	0	0.135113	0	0	0.117945	0	0.125902	0	0	0.110865	0	0.191504	0	0	0.158752	0
COL1A2 - (ITGA3+ITGB1)	0	0.104432	0.132214	0	0	0	0.0997799	0.125261	0	0	0	0.115427	0.150346	0	0	0	0.108335	0.139155	0	0	0	0.153196	0.224182	0	0
COL1A2 - (ITGA9+ITGB1)	0	0	0	0.106489	0	0	0	0	0.101875	0	0	0	0	0.117945	0	0	0	0	0.110865	0	0	0	0	0.158752	0
COL1A2 - (ITGAV+ITGB8)	0	0.0893478	0	0	0	0	0.0862626	0	0	0	0	0.0972756	0	0	0	0	0.0926686	0	0	0	0	0.124253	0	0	0
COL1A2 - CD44	0	0.0893478	0	0	0.121151	0	0.0862626	0	0	0.115547	0	0.0972756	0	0	0.136202	0	0.0926686	0	0	0.127338	0	0.124253	0	0	0.195692
COL1A2 - SDC4	0	0.0893478	0	0	0	0	0.0862626	0	0	0	0	0.0972756	0	0	0	0	0.0926686	0	0	0	0	0.124253	0	0	0
COL2A1 - (ITGA1+ITGB1)	0	0	0	0	0	0	0	0	0	0	0.165009	0	0	0	0.227129	0	0	0	0	0	0	0	0	0	0
COL2A1 - (ITGA10+ITGB1)	0	0	0	0	0	0	0	0	0	0	0	0	0	0.135918	0	0	0	0	0	0	0	0	0	0	0
COL2A1 - (ITGA11+ITGB1)	0	0	0	0	0	0	0	0	0	0	0	0	0	0	0.224552	0	0	0	0	0	0	0	0	0	0
COL2A1 - (ITGA2+ITGB1)	0	0	0	0	0	0	0	0	0	0	0.159234	0	0	0.135918	0	0	0	0	0	0	0	0	0	0	0
COL2A1 - (ITGA3+ITGB1)	0	0	0	0	0	0	0	0	0	0	0	0.132298	0.180962	0	0	0	0	0	0	0	0	0	0	0	0
COL2A1 - (ITGA9+ITGB1)	0	0	0	0	0	0	0	0	0	0	0	0	0	0.135918	0	0	0	0	0	0	0	0	0	0	0
COL2A1 - (ITGAV+ITGB8)	0	0	0	0	0	0	0	0	0	0	0	0.109413	0	0	0	0	0	0	0	0	0	0	0	0	0
COL2A1 - CD44	0	0	0	0	0	0	0	0	0	0	0	0.109413	0	0	0.161247	0	0	0	0	0	0	0	0	0	0
COL2A1 - SDC4	0	0	0	0	0	0	0	0	0	0	0	0.109413	0	0	0	0	0	0	0	0	0	0	0	0	0
COL4A1 - (ITGA1+ITGB1)	0.150735	0	0	0	0.200452	0	0	0	0	0	0	0	0	0	0	0	0	0	0	0	0.170985	0	0	0	0.238751
COL4A1 - (ITGA10+ITGB1)	0	0	0	0.126152	0	0	0	0	0.0807358	0	0	0	0	0.115547	0	0	0	0	0.0965257	0	0	0	0	0.139931	0
COL4A1 - (ITGA11+ITGB1)	0	0	0	0	0.198506	0	0	0	0	0	0	0	0	0	0	0	0	0	0	0	0	0	0	0	0.235886
COL4A1 - (ITGA2+ITGB1)	0.145993	0	0	0.126152	0	0.0884268	0	0	0.0807358	0	0.131975	0	0	0.115547	0	0.107728	0	0	0.0965257	0	0.164769	0	0	0.139931	0
COL4A1 - (ITGA3+ITGB1)	0	0.122879	0.164121	0	0	0	0.0795845	0.0946938	0	0	0	0.113146	0.146464	0	0	0	0.0948246	0.117198	0	0	0	0.136134	0.188127	0	0
COL4A1 - (ITGA9+ITGB1)	0	0	0	0.126152	0	0	0	0	0.0807358	0	0	0	0	0.115547	0	0	0	0	0.0965257	0	0	0	0	0.139931	0
COL4A1 - (ITGAV+ITGB8)	0	0.10312	0	0	0	0	0.0704512	0	0	0	0	0.0956249	0	0	0	0	0.0822338	0	0	0	0	0.111968	0	0	0
COL4A1 - CD44	0	0.10312	0	0	0.147941	0	0.0704512	0	0	0.0888399	0	0.0956249	0	0	0.132988	0	0.0822338	0	0	0.108431	0	0.111968	0	0	0.166859
COL4A1 - SDC4	0	0.10312	0	0	0	0	0.0704512	0	0	0	0	0.0956249	0	0	0	0	0.0822338	0	0	0	0	0.111968	0	0	0
COL4A2 - (ITGA1+ITGB1)	0.147136	0	0	0	0.194374	0	0	0	0	0	0	0	0	0	0	0	0	0	0	0	0.167299	0	0	0	0.231805
COL4A2 - (ITGA10+ITGB1)	0	0	0	0.123587	0	0	0	0	0	0	0	0	0	0.117945	0	0	0	0	0.0955298	0	0	0	0	0.13743	0
COL4A2 - (ITGA11+ITGB1)	0	0	0	0	0.192513	0	0	0	0	0	0	0	0	0	0	0	0	0	0	0	0	0	0	0	0.229079
COL4A2 - (ITGA2+ITGB1)	0.142569	0	0	0.123587	0	0	0	0	0	0	0.135113	0	0	0.117945	0	0.106489	0	0	0.0955298	0	0.161313	0	0	0.13743	0
COL4A2 - (ITGA3+ITGB1)	0	0.120518	0.159773	0	0	0	0	0	0	0	0	0.115427	0.150346	0	0	0	0.0938713	0.11573	0	0	0	0.133814	0.183611	0	0
COL4A2 - (ITGA9+ITGB1)	0	0	0	0.123587	0	0	0	0	0	0	0	0	0	0.117945	0	0	0	0	0.0955298	0	0	0	0	0.13743	0
COL4A2 - (ITGAV+ITGB8)	0	0.101336	0	0	0	0	0	0	0	0	0	0.0972756	0	0	0	0	0.0815029	0	0	0	0	0.110322	0	0	0
COL4A2 - CD44	0	0.101336	0	0	0.144297	0	0	0	0	0	0	0.0972756	0	0	0.136202	0	0.0815029	0	0	0.107164	0	0.110322	0	0	0.16323
COL4A2 - SDC4	0	0.101336	0	0	0	0	0	0	0	0	0	0.0972756	0	0	0	0	0.0815029	0	0	0	0	0.110322	0	0	0
COL4A5 - (ITGA1+ITGB1)	0	0	0	0	0	0.100098	0	0	0	0.120328	0.136058	0	0	0	0.176362	0.0958914	0	0	0	0.114375	0	0	0	0	0
COL4A5 - (ITGA10+ITGB1)	0	0	0	0	0	0	0	0	0.0885354	0	0	0	0	0.115547	0	0	0	0	0.0852147	0	0	0	0	0	0
COL4A5 - (ITGA11+ITGB1)	0	0	0	0	0	0	0	0	0	0.119558	0	0	0	0	0.174711	0	0	0	0	0.113668	0	0	0	0	0
COL4A5 - (ITGA2+ITGB1)	0	0	0	0	0	0.0978701	0	0	0.0885354	0	0.131975	0	0	0.115547	0	0.0938282	0	0	0.0852147	0	0	0	0	0	0
COL4A5 - (ITGA3+ITGB1)	0	0	0	0	0	0	0.0871189	0.105618	0	0	0	0.113146	0.146464	0	0	0	0.0839331	0.100915	0	0	0	0	0	0	0
COL4A5 - (ITGA9+ITGB1)	0	0	0	0	0	0	0	0	0.0885354	0	0	0	0	0.115547	0	0	0	0	0.0852147	0	0	0	0	0	0
COL4A5 - (ITGAV+ITGB8)	0	0	0	0	0	0	0.0763477	0	0	0	0	0.0956249	0	0	0	0	0.0738377	0	0	0	0	0	0	0	0
COL4A5 - CD44	0	0	0	0	0	0	0.0763477	0	0	0.0984258	0	0.0956249	0	0	0.132988	0	0.0738377	0	0	0.0942935	0	0	0	0	0
COL4A5 - SDC4	0	0	0	0	0	0	0.0763477	0	0	0	0	0.0956249	0	0	0	0	0.0738377	0	0	0	0	0	0	0	0
COL4A6 - (ITGA1+ITGB1)	0	0	0	0	0	0.090257	0	0	0	0.106449	0.118497	0	0	0	0.148066	0	0	0	0	0	0	0	0	0	0
COL4A6 - (ITGA10+ITGB1)	0	0	0	0	0	0	0	0	0.0807358	0	0	0	0	0.10261	0	0	0	0	0	0	0	0	0	0	0
COL4A6 - (ITGA11+ITGB1)	0	0	0	0	0	0	0	0	0	0.105836	0	0	0	0	0.146884	0	0	0	0	0	0	0	0	0	0
COL4A6 - (ITGA2+ITGB1)	0	0	0	0	0	0.0884268	0	0	0.0807358	0	0.115362	0	0	0.10261	0	0	0	0	0	0	0	0	0	0	0
COL4A6 - (ITGA3+ITGB1)	0	0	0	0	0	0	0.0795845	0.0946938	0	0	0	0.100758	0.126264	0	0	0	0	0	0	0	0	0	0	0	0
COL4A6 - (ITGA9+ITGB1)	0	0	0	0	0	0	0	0	0.0807358	0	0	0	0	0.10261	0	0	0	0	0	0	0	0	0	0	0
COL4A6 - (ITGAV+ITGB8)	0	0	0	0	0	0	0.0704512	0	0	0	0	0.0865517	0	0	0	0	0	0	0	0	0	0	0	0	0
COL4A6 - CD44	0	0	0	0	0	0	0.0704512	0	0	0.0888399	0	0.0865517	0	0	0.116066	0	0	0	0	0	0	0	0	0	0
COL4A6 - SDC4	0	0	0	0	0	0	0.0704512	0	0	0	0	0.0865517	0	0	0	0	0	0	0	0	0	0	0	0	0
COL6A1 - (ITGA1+ITGB1)	0	0	0	0	0.156042	0.111866	0	0	0	0.137451	0	0	0	0	0	0	0	0	0	0	0.172999	0	0	0	0.242581
COL6A1 - (ITGA10+ITGB1)	0	0	0	0.106489	0	0	0	0	0.0976698	0	0	0	0	0.10261	0	0	0	0	0.0955298	0	0	0	0	0.14129	0
COL6A1 - (ITGA11+ITGB1)	0	0	0	0	0.154754	0	0	0	0	0.136486	0	0	0	0	0	0	0	0	0	0.132641	0	0	0	0	0.239639
COL6A1 - (ITGA2+ITGB1)	0.120288	0	0	0.106489	0	0.109155	0	0	0.0976698	0	0.115362	0	0	0.10261	0	0.106489	0	0	0.0955298	0	0.166657	0	0	0.14129	0
COL6A1 - (ITGA3+ITGB1)	0	0.104432	0.132214	0	0	0	0.0958337	0.118926	0	0	0	0.100758	0.126264	0	0	0	0.0938713	0.11573	0	0	0	0.13739	0.190607	0	0
COL6A1 - (ITGA9+ITGB1)	0	0	0	0.106489	0	0	0	0	0.0976698	0	0	0	0	0.10261	0	0	0	0	0.0955298	0	0	0	0	0.14129	0
COL6A1 - (ITGAV+ITGB8)	0	0.0893478	0	0	0	0	0.0831458	0	0	0	0	0.0865517	0	0	0	0	0.0815029	0	0	0	0	0.112861	0	0	0
COL6A1 - CD44	0	0.0893478	0	0	0.121151	0	0.0831458	0	0	0.110023	0	0.0865517	0	0	0.116066	0	0.0815029	0	0	0.107164	0	0.112861	0	0	0.168849
COL6A1 - SDC4	0	0.0893478	0	0	0	0	0.0831458	0	0	0	0	0.0865517	0	0	0	0	0.0815029	0	0	0	0	0.112861	0	0	0
COL6A2 - (ITGA1+ITGB1)	0	0	0	0	0.17799	0.112642	0	0	0	0.138595	0	0	0	0	0	0	0	0	0	0.144648	0.180529	0	0	0	0.257114
COL6A2 - (ITGA10+ITGB1)	0	0	0	0.116499	0	0	0	0	0.0982662	0	0	0	0	0	0	0	0	0	0.101165	0	0	0	0	0.146333	0
COL6A2 - (ITGA11+ITGB1)	0	0	0	0	0.176369	0	0	0	0	0.137619	0	0	0	0	0	0	0	0	0	0.143562	0	0	0	0	0.253883
COL6A2 - (ITGA2+ITGB1)	0.133218	0	0	0.116499	0	0.1099	0	0	0.0982662	0	0	0	0	0	0	0.113539	0	0	0.101165	0	0.173719	0	0	0.146333	0
COL6A2 - (ITGA3+ITGB1)	0	0.113913	0.148058	0	0	0	0.0963965	0.119816	0	0	0	0	0	0	0	0	0.0992447	0.12413	0	0	0	0.142022	0.199969	0	0
COL6A2 - (ITGA9+ITGB1)	0	0	0	0.116499	0	0	0	0	0.0982662	0	0	0	0	0	0	0	0	0	0.101165	0	0	0	0	0.146333	0
COL6A2 - (ITGAV+ITGB8)	0	0.096396	0	0	0	0	0.0835877	0	0	0	0	0	0	0	0	0	0.0856229	0	0	0	0	0.116161	0	0	0
COL6A2 - CD44	0	0.096396	0	0	0.134484	0	0.0835877	0	0	0.110798	0	0	0	0	0	0	0.0856229	0	0	0.114402	0	0.116161	0	0	0.176345
COL6A2 - SDC4	0	0.096396	0	0	0	0	0.0835877	0	0	0	0	0	0	0	0	0	0.0856229	0	0	0	0	0.116161	0	0	0
COL6A3 - (ITGA1+ITGB1)	0	0	0	0	0	0	0	0	0	0	0	0	0	0	0	0	0	0	0	0	0.167299	0	0	0	0.231805
COL6A3 - (ITGA10+ITGB1)	0	0	0	0	0	0	0	0	0.078909	0	0	0	0	0	0	0	0	0	0.0852147	0	0	0	0	0.13743	0
COL6A3 - (ITGA11+ITGB1)	0	0	0	0	0	0	0	0	0	0	0	0	0	0	0	0	0	0	0	0	0	0	0	0	0.229079
COL6A3 - (ITGA2+ITGB1)	0	0	0	0	0	0.0862401	0	0	0.078909	0	0	0	0	0	0	0.0938282	0	0	0.0852147	0	0.161313	0	0	0.13743	0
COL6A3 - (ITGA3+ITGB1)	0	0	0	0	0	0	0.0778123	0.0921893	0	0	0	0	0	0	0	0	0.0839331	0.100915	0	0	0	0.133814	0.183611	0	0
COL6A3 - (ITGA9+ITGB1)	0	0	0	0	0	0	0	0	0.078909	0	0	0	0	0	0	0	0	0	0.0852147	0	0	0	0	0.13743	0
COL6A3 - (ITGAV+ITGB8)	0	0	0	0	0	0	0.0690531	0	0	0	0	0	0	0	0	0	0.0738377	0	0	0	0	0.110322	0	0	0
COL6A3 - CD44	0	0	0	0	0	0	0.0690531	0	0	0.0866282	0	0	0	0	0	0	0.0738377	0	0	0.0942935	0	0.110322	0	0	0.16323
COL6A3 - SDC4	0	0	0	0	0	0	0.0690531	0	0	0	0	0	0	0	0	0	0.0738377	0	0	0	0	0.110322	0	0	0
COL6A6 - (ITGA1+ITGB1)	0	0	0	0	0	0	0	0	0	0.106449	0	0	0	0	0	0	0	0	0	0	0.147729	0	0	0	0.196375
COL6A6 - (ITGA10+ITGB1)	0	0	0	0	0	0	0	0	0.0807358	0	0	0	0	0	0	0	0	0	0	0	0	0	0	0.123871	0
COL6A6 - (ITGA11+ITGB1)	0	0	0	0	0	0	0	0	0	0.105836	0	0	0	0	0	0	0	0	0	0	0	0	0	0	0.194344
COL6A6 - (ITGA2+ITGB1)	0	0	0	0	0	0.0884268	0	0	0.0807358	0	0	0	0	0	0	0	0	0	0	0	0.142947	0	0	0.123871	0
COL6A6 - (ITGA3+ITGB1)	0	0	0	0	0	0	0.0795845	0.0946938	0	0	0	0	0	0	0	0	0	0	0	0	0	0.121083	0.160115	0	0
COL6A6 - (ITGA9+ITGB1)	0	0	0	0	0	0	0	0	0.0807358	0	0	0	0	0	0	0	0	0	0	0	0	0	0	0.123871	0
COL6A6 - (ITGAV+ITGB8)	0	0	0	0	0	0	0.0704512	0	0	0	0	0	0	0	0	0	0	0	0	0	0	0.101282	0	0	0
COL6A6 - CD44	0	0	0	0	0	0	0.0704512	0	0	0.0888399	0	0	0	0	0	0	0	0	0	0	0	0.101282	0	0	0.144188
COL6A6 - SDC4	0	0	0	0	0	0	0.0704512	0	0	0	0	0	0	0	0	0	0	0	0	0	0	0.101282	0	0	0
COL9A1 - (ITGA1+ITGB1)	0	0	0	0	0	0	0	0	0	0	0.118497	0	0	0	0.148066	0	0	0	0	0	0.130147	0	0	0	0.166667
COL9A1 - (ITGA10+ITGB1)	0	0	0	0	0	0	0	0	0	0	0	0	0	0.10261	0	0	0	0	0	0	0	0	0	0.111239	0
COL9A1 - (ITGA11+ITGB1)	0	0	0	0	0	0	0	0	0	0	0	0	0	0	0.146884	0	0	0	0	0	0	0	0	0	0.165176
COL9A1 - (ITGA2+ITGB1)	0	0	0	0	0	0	0	0	0	0	0.115362	0	0	0.10261	0	0	0	0	0	0	0.126384	0	0	0.111239	0
COL9A1 - (ITGA3+ITGB1)	0	0	0	0	0	0	0	0	0	0	0	0.100758	0.126264	0	0	0	0	0	0	0	0	0.109049	0.139594	0	0
COL9A1 - (ITGA9+ITGB1)	0	0	0	0	0	0	0	0	0	0	0	0	0	0.10261	0	0	0	0	0	0	0	0	0	0.111239	0
COL9A1 - (ITGAV+ITGB8)	0	0	0	0	0	0	0	0	0	0	0	0.0865517	0	0	0	0	0	0	0	0	0	0.0926241	0	0	0
COL9A1 - CD44	0	0	0	0	0	0	0	0	0	0	0	0.0865517	0	0	0.116066	0	0	0	0	0	0	0.0926241	0	0	0.127254
COL9A1 - SDC4	0	0	0	0	0	0	0	0	0	0	0	0.0865517	0	0	0	0	0	0	0	0	0	0.0926241	0	0	0
COL9A3 - (ITGA1+ITGB1)	0	0	0	0	0	0.104456	0	0	0	0.126612	0	0	0	0	0	0	0	0	0	0	0	0	0	0	0
COL9A3 - (ITGA10+ITGB1)	0	0	0	0	0	0	0	0	0.0919404	0	0	0	0	0	0	0	0	0	0	0	0	0	0	0	0
COL9A3 - (ITGA11+ITGB1)	0	0	0	0	0	0	0	0	0	0.125768	0	0	0	0	0	0	0	0	0	0	0	0	0	0	0
COL9A3 - (ITGA2+ITGB1)	0	0	0	0	0	0.102048	0	0	0.0919404	0	0	0	0	0	0	0	0	0	0	0	0	0	0	0	0
COL9A3 - (ITGA3+ITGB1)	0	0	0	0	0	0	0.0903853	0.110511	0	0	0	0	0	0	0	0	0	0	0	0	0	0	0	0	0
COL9A3 - (ITGA9+ITGB1)	0	0	0	0	0	0	0	0	0.0919404	0	0	0	0	0	0	0	0	0	0	0	0	0	0	0	0
COL9A3 - (ITGAV+ITGB8)	0	0	0	0	0	0	0.0788914	0	0	0	0	0	0	0	0	0	0	0	0	0	0	0	0	0	0
COL9A3 - CD44	0	0	0	0	0	0	0.0788914	0	0	0.102694	0	0	0	0	0	0	0	0	0	0	0	0	0	0	0
COL9A3 - SDC4	0	0	0	0	0	0	0.0788914	0	0	0	0	0	0	0	0	0	0	0	0	0	0	0	0	0	0
CXCL12 - ACKR3	0	0.0802186	0	0.0948658	0	0	0.0704512	0	0.0815029	0	0	0.0972756	0	0.119573	0	0	0.0822338	0	0.0976111	0	0	0.110577	0	0.139994	0
CXCL12 - CXCR4	0.0972975	0	0	0.0846387	0	0.0832913	0	0	0.0738377	0	0.123553	0	0	0.103852	0	0.100257	0	0	0.0868852	0	0.145753	0	0	0.119154	0
DLK1 - NOTCH1	0	0	0	0	0	0	0	0	0	0	0	0	0	0	0	0	0	0	0	0	0.118601	0	0	0.0942935	0
DLK1 - NOTCH2	0	0	0	0	0	0	0	0	0	0	0	0	0	0	0	0	0	0	0	0	0	0.0888399	0	0	0.120219
DLK1 - NOTCH3	0	0	0	0	0	0	0	0	0	0	0	0	0	0	0	0	0	0	0	0	0	0	0	0	0.141956
DLK1 - NOTCH4	0	0	0	0	0	0	0	0	0	0	0	0	0	0	0	0	0	0	0	0	0.122773	0	0	0	0
DLL4 - NOTCH1	0.10372	0	0	0.0846387	0	0	0	0	0	0	0	0	0	0	0	0	0	0	0	0	0	0	0	0	0
DLL4 - NOTCH2	0	0.0802186	0	0	0.104955	0	0	0	0	0	0	0	0	0	0	0	0	0	0	0	0	0	0	0	0
DLL4 - NOTCH3	0	0	0	0	0.121151	0	0	0	0	0	0	0	0	0	0	0	0	0	0	0	0	0	0	0	0
DLL4 - NOTCH4	0.106896	0	0	0	0	0	0	0	0	0	0	0	0	0	0	0	0	0	0	0	0	0	0	0	0
DSC2 - DSG2	0	0	0	0	0	0	0.0832891	0.0956249	0.0803409	0	0	0.0956249	0.112191	0.0917197	0	0	0.0803409	0.0917197	0.0775662	0	0	0	0	0	0
DSG2 - DSC3	0	0	0	0	0	0	0.080591	0	0	0	0	0.0920656	0	0	0	0	0.0778134	0	0	0	0	0	0	0	0
EDN1 - EDNRA	0	0	0	0	0	0	0	0	0	0	0	0	0	0	0	0	0	0.124924	0	0.113745	0	0	0.132988	0	0.120219
EDN1 - EDNRB	0	0	0	0	0	0	0	0	0	0	0	0	0	0	0	0.114377	0	0	0.107579	0	0.121151	0	0	0.113745	0
EFNA1 - EPHA2	0	0	0.118445	0	0	0	0	0.0865517	0	0	0	0	0	0	0	0	0	0.103852	0	0	0	0	0	0	0
EFNA1 - EPHA4	0	0	0.15157	0.0958575	0	0	0	0.103203	0	0	0	0	0	0	0	0	0	0.128513	0.0860696	0	0	0	0	0	0
EFNA4 - EPHA2	0	0	0	0	0	0	0	0	0	0	0	0	0	0	0	0	0	0.0917197	0	0	0	0	0	0	0
EFNA4 - EPHA4	0	0	0	0	0	0	0	0	0	0	0	0	0	0	0	0	0	0.110636	0.0775662	0	0	0	0	0	0
EFNA5 - EPHA2	0	0	0	0	0	0	0	0.0865517	0	0	0	0	0.112191	0	0	0	0	0	0	0	0	0	0	0	0
EFNA5 - EPHA4	0	0	0	0	0	0	0	0.103203	0	0	0	0	0.141859	0.0917197	0	0	0	0	0	0	0	0	0	0	0
EFNA5 - EPHB2	0	0	0	0	0	0	0.0763477	0	0	0	0	0.0956249	0	0	0	0	0	0	0	0	0	0	0	0	0
EFNB1 - EPHA4	0	0	0.125606	0	0	0	0	0.103203	0	0	0	0	0.141859	0	0	0	0	0	0	0	0	0	0.148112	0	0
EFNB1 - EPHB2	0	0.0879533	0	0	0	0	0.0763477	0	0	0	0	0.0956249	0	0	0	0	0	0	0	0	0	0.0984258	0	0	0
EFNB1 - EPHB4	0.10372	0	0	0.0932953	0	0.0879533	0	0	0.0803409	0	0.114558	0	0	0.101973	0	0	0	0	0	0	0.118601	0	0	0.105164	0
EFNB2 - EPHA4	0	0	0.158941	0.0988443	0	0	0	0.123794	0.0839965	0	0	0	0	0	0	0	0	0.137789	0.0902642	0	0	0	0	0	0
EFNB2 - EPHB2	0	0.103283	0	0	0	0	0.0871864	0	0	0	0	0	0	0	0	0	0.0939381	0	0	0	0	0	0	0	0
EFNB2 - EPHB4	0.125726	0	0	0.110729	0	0.102655	0	0	0.0924328	0	0	0	0	0	0	0.112145	0	0	0.100057	0	0	0	0	0	0
EFNB3 - EPHA4	0	0	0	0	0	0	0	0.103203	0.0738377	0	0	0	0.141859	0.0917197	0	0	0	0	0	0	0	0	0	0	0
EFNB3 - EPHB2	0	0	0	0	0	0	0.0763477	0	0	0	0	0.0956249	0	0	0	0	0	0	0	0	0	0	0	0	0
EFNB3 - EPHB4	0	0	0	0	0	0.0879533	0	0	0.0803409	0	0.114558	0	0	0.101973	0	0	0	0	0	0	0	0	0	0	0
EFNB3 - EPHB6	0	0	0	0	0	0	0.0773963	0	0	0	0	0.0972756	0	0	0	0	0	0	0	0	0	0	0	0	0
ENTPD1 - ADORA1	0	0	0.101776	0	0	0	0	0	0	0	0	0	0	0	0	0	0	0.103852	0	0	0	0	0.116066	0	0
ESAM - ESAM	0.159055	0	0	0.128456	0	0	0	0	0	0	0	0	0	0	0	0.128456	0	0	0.107579	0	0	0	0	0	0
F11R - F11R	0	0	0	0	0	0	0	0	0	0	0	0	0	0	0	0	0	0	0.0775662	0	0	0	0	0	0
F11R - JAM2	0	0	0	0	0	0	0	0	0	0	0	0	0	0	0	0.0948658	0	0	0	0	0	0	0	0	0
F11R - JAM3	0	0	0	0	0	0	0	0	0	0	0	0	0	0	0	0	0	0	0	0.0942935	0	0	0	0	0
FGF9 - FGFR1	0	0	0	0	0	0.0989905	0.0763477	0.0956249	0.0880641	0.110274	0	0	0	0	0	0	0	0	0	0	0	0	0	0	0
FGF9 - FGFR2	0	0	0	0	0	0	0	0.10677	0	0	0	0	0	0	0	0	0	0	0	0	0	0	0	0	0
FN1 - (ITGA3+ITGB1)	0	0.105613	0.134134	0	0	0	0.0951756	0.117891	0	0	0	0	0	0	0	0	0.109022	0.140341	0	0	0	0.145461	0.207157	0	0
FN1 - (ITGA5+ITGB1)	0	0	0	0	0	0.115973	0	0	0.103093	0	0	0	0	0	0	0.137055	0	0	0.119422	0	0.200048	0	0	0.16458	0
FN1 - (ITGA8+ITGB1)	0	0	0	0	0	0	0	0	0.103093	0	0	0	0	0	0	0	0	0	0.119422	0.150192	0	0	0	0.16458	0.229358
FN1 - (ITGAV+ITGB1)	0	0	0	0	0	0	0	0	0.102204	0	0	0	0	0	0	0	0.102397	0.140341	0.118294	0.150192	0	0.13391	0.207157	0.162448	0.229358
FN1 - (ITGAV+ITGB8)	0	0.090227	0	0	0	0	0.0826298	0	0	0	0	0	0	0	0	0	0.0932102	0	0	0	0	0.118627	0	0	0
FN1 - CD44	0	0.090227	0	0	0.122773	0	0.0826298	0	0	0.109121	0	0	0	0	0	0	0.0932102	0	0	0.128363	0	0.118627	0	0	0.18209
FN1 - SDC4	0	0.090227	0	0	0	0	0.0826298	0	0	0	0	0	0	0	0	0	0.0932102	0	0	0	0	0.118627	0	0	0
GAS6 - AXL	0	0	0	0	0	0	0.0900641	0	0	0.10815	0	0.0956249	0	0	0.116066	0	0	0	0	0	0	0.0984258	0	0	0.120219
GAS6 - TYRO3	0	0	0	0	0	0	0.0820721	0	0	0	0	0.0865517	0	0	0	0	0	0	0	0	0	0.0888399	0	0	0
GDF6 - (BMPR1A+ACVR2B)	0	0	0	0	0	0	0	0	0	0	0	0	0	0	0	0	0	0	0	0	0	0	0.115129	0	0
GDF6 - (BMPR1A+BMPR2)	0	0	0	0	0	0	0	0	0	0	0	0	0	0	0	0	0	0	0	0	0	0.0884675	0.115129	0	0
GDF6 - (BMPR1B+BMPR2)	0	0	0	0	0	0	0	0	0	0	0	0	0	0	0	0	0	0	0	0	0	0	0	0.0979288	0
GRN - SORT1	0	0	0.116935	0	0	0	0	0.102668	0	0	0	0	0.112191	0	0	0	0	0.110021	0	0	0	0	0.136202	0	0
HBEGF - (EGFR+ERBB2)	0	0.0802186	0	0	0	0	0	0	0	0	0	0	0	0	0	0	0	0	0	0	0	0	0	0	0
HBEGF - (ERBB2+ERBB4)	0	0	0.115734	0	0	0	0	0	0	0	0	0	0	0	0	0	0	0	0	0	0	0	0	0	0
HBEGF - EGFR	0	0.0802186	0	0	0	0	0	0	0	0	0	0	0	0	0	0	0	0	0	0	0	0	0	0	0
HBEGF - ERBB4	0	0	0.114558	0	0	0	0	0	0	0	0	0	0	0	0	0	0	0	0	0	0	0	0	0	0
HSPG2 - DAG1	0	0.0996081	0.158063	0.106515	0	0	0	0.0956249	0	0	0	0.0865517	0.127925	0.0917197	0	0	0.0908144	0.136957	0.0965208	0	0	0.0888399	0.132988	0.0942935	0
IGF1 - IGF1R	0	0	0	0	0	0	0	0	0	0	0	0	0	0	0	0	0	0	0	0	0	0	0.12917	0	0
JAG1 - NOTCH1	0	0	0	0	0	0	0	0	0	0	0.114558	0	0	0.0917197	0	0.0932953	0	0	0.0775662	0	0.118601	0	0	0.0942935	0
JAG1 - NOTCH2	0	0	0	0	0	0	0	0	0	0	0	0.0865517	0	0	0.116066	0	0.0738377	0	0	0.0942935	0	0.0888399	0	0	0.120219
JAG1 - NOTCH3	0	0	0	0	0	0	0	0	0	0	0	0	0	0	0.136202	0	0	0	0	0.107164	0	0	0	0	0.141956
JAG1 - NOTCH4	0	0	0	0	0	0	0	0	0	0	0.118445	0	0	0	0	0.0958575	0	0	0	0	0.122773	0	0	0	0
JAM2 - (ITGA3+ITGB1)	0	0.104432	0.132214	0	0	0	0	0	0	0	0	0	0	0	0	0	0	0	0	0	0	0	0	0	0
JAM2 - (ITGAV+ITGB1)	0	0.0980015	0.132214	0.112981	0.141078	0	0	0	0	0	0	0	0	0	0	0	0	0	0	0	0	0	0	0	0
JAM2 - F11R	0	0	0	0.0948658	0	0	0	0	0	0	0	0	0	0	0	0	0	0	0	0	0	0	0	0	0
JAM2 - JAM2	0.121981	0	0	0	0	0	0	0	0	0	0	0	0	0	0	0	0	0	0	0	0	0	0	0	0
JAM2 - JAM3	0	0	0	0	0.121151	0	0	0	0	0	0	0	0	0	0	0	0	0	0	0	0	0	0	0	0
JAM3 - F11R	0	0	0	0	0	0	0	0	0	0	0	0	0	0	0	0	0	0	0	0	0	0	0	0.0942935	0
JAM3 - JAM2	0	0	0	0	0	0	0	0	0	0	0	0	0	0	0	0	0	0	0	0	0.121151	0	0	0	0
JAM3 - JAM3	0	0	0	0	0	0	0	0	0	0	0	0	0	0	0	0	0	0	0	0	0	0	0	0	0.120219
KITL - KIT	0.105664	0	0	0	0	0	0	0	0	0	0	0	0	0	0	0.0846387	0	0	0	0	0	0	0	0	0
LAMA2 - (ITGA1+ITGB1)	0	0	0	0	0	0	0	0	0	0	0.136058	0	0	0	0.176362	0	0	0	0	0	0.122828	0	0	0	0.154891
LAMA2 - (ITGA2+ITGB1)	0	0	0	0	0	0	0	0	0	0	0.131975	0	0	0.115547	0	0	0	0	0	0	0.119464	0	0	0.105842	0
LAMA2 - (ITGA3+ITGB1)	0	0	0	0	0	0	0	0	0	0	0	0.113146	0.146464	0	0	0	0	0	0	0	0	0.103872	0.131194	0	0
LAMA2 - (ITGA6+ITGB1)	0	0	0	0	0	0	0	0	0	0	0.14503	0	0	0	0	0	0	0	0	0	0.130186	0	0	0	0
LAMA2 - (ITGA7+ITGB1)	0	0	0	0	0	0	0	0	0	0	0	0	0.159103	0	0	0	0	0	0	0	0	0	0.141336	0	0
LAMA2 - (ITGA9+ITGB1)	0	0	0	0	0	0	0	0	0	0	0	0	0	0.115547	0	0	0	0	0	0	0	0	0	0.105842	0
LAMA2 - (ITGAV+ITGB8)	0	0	0	0	0	0	0	0	0	0	0	0.0956249	0	0	0	0	0	0	0	0	0	0.0888399	0	0	0
LAMA2 - CD44	0	0	0	0	0	0	0	0	0	0	0	0.0956249	0	0	0.132988	0	0	0	0	0	0	0.0888399	0	0	0.120219
LAMA2 - DAG1	0	0	0	0	0	0	0	0	0	0	0	0.0956249	0.148688	0.101973	0	0	0	0	0	0	0	0.0888399	0.132988	0.0942935	0
LAMA4 - (ITGA1+ITGB1)	0.129404	0	0	0	0.165177	0	0	0	0	0	0.139385	0	0	0	0.181938	0.115837	0	0	0	0.143639	0.145417	0	0	0	0.192353
LAMA4 - (ITGA2+ITGB1)	0.125737	0	0	0.110737	0	0	0	0	0	0	0.135113	0	0	0.117945	0	0.112902	0	0	0.100659	0	0.140773	0	0	0.122236	0
LAMA4 - (ITGA3+ITGB1)	0	0.108474	0.138843	0	0	0	0	0	0	0	0	0.115427	0.150346	0	0	0	0.0987645	0.123366	0	0	0	0.119533	0.157387	0	0
LAMA4 - (ITGA6+ITGB1)	0.137385	0	0	0	0	0	0	0	0	0	0.148781	0	0	0	0	0.122152	0	0	0	0	0.155674	0	0	0	0
LAMA4 - (ITGA7+ITGB1)	0	0	0.150041	0	0	0	0	0	0	0	0	0	0.163659	0	0	0	0	0.132089	0	0	0	0	0.172038	0	0
LAMA4 - (ITGA9+ITGB1)	0	0	0	0.110737	0	0	0	0	0	0	0	0	0	0.117945	0	0	0	0	0.100659	0	0	0	0	0.122236	0
LAMA4 - (ITGAV+ITGB8)	0	0.0923534	0	0	0	0	0	0	0	0	0	0.0972756	0	0	0	0	0.0852544	0	0	0	0	0.100175	0	0	0
LAMA4 - CD44	0	0.0923534	0	0	0.126744	0	0	0	0	0	0	0.0972756	0	0	0.136202	0	0.0852544	0	0	0.113745	0	0.100175	0	0	0.141956
LAMA4 - DAG1	0	0.0923534	0.140826	0.0982612	0	0	0	0	0	0	0	0.0972756	0.152686	0.103852	0	0	0.0852544	0.124924	0.0902642	0	0	0.100175	0.159954	0.107164	0
LAMA5 - (ITGA1+ITGB1)	0	0	0	0	0	0.100098	0	0	0	0.120328	0.118497	0	0	0	0.148066	0	0	0	0	0	0	0	0	0	0
LAMA5 - (ITGA2+ITGB1)	0	0	0	0	0	0.0978701	0	0	0.0885354	0	0.115362	0	0	0.10261	0	0	0	0	0	0	0	0	0	0	0
LAMA5 - (ITGA3+ITGB1)	0	0	0	0	0	0	0.0871189	0.105618	0	0	0	0.100758	0.126264	0	0	0	0	0	0	0	0	0	0	0	0
LAMA5 - (ITGA6+ITGB1)	0	0	0	0	0	0.104871	0	0	0	0	0.12533	0	0	0	0	0	0	0	0	0	0	0	0	0	0
LAMA5 - (ITGA7+ITGB1)	0	0	0	0	0	0	0	0.112036	0	0	0	0	0.135631	0	0	0	0	0	0	0	0	0	0	0	0
LAMA5 - (ITGA9+ITGB1)	0	0	0	0	0	0	0	0	0.0885354	0	0	0	0	0.10261	0	0	0	0	0	0	0	0	0	0	0
LAMA5 - (ITGAV+ITGB8)	0	0	0	0	0	0	0.0763477	0	0	0	0	0.0865517	0	0	0	0	0	0	0	0	0	0	0	0	0
LAMA5 - CD44	0	0	0	0	0	0	0.0763477	0	0	0.0984258	0	0.0865517	0	0	0.116066	0	0	0	0	0	0	0	0	0	0
LAMA5 - DAG1	0	0	0	0	0	0	0.0763477	0.10677	0.0803409	0	0	0.0865517	0.127925	0.0917197	0	0	0	0	0	0	0	0	0	0	0
LAMB1 - (ITGA1+ITGB1)	0.123663	0	0	0	0.156042	0	0	0	0	0.106449	0	0	0	0	0	0.109125	0	0	0	0.133586	0.145417	0	0	0	0.192353
LAMB1 - (ITGA2+ITGB1)	0.120288	0	0	0.106489	0	0.0884268	0	0	0.0807358	0	0	0	0	0	0	0.106489	0	0	0.0955298	0	0.140773	0	0	0.122236	0
LAMB1 - (ITGA3+ITGB1)	0	0.104432	0.132214	0	0	0	0.0795845	0.0946938	0	0	0	0	0	0	0	0	0.0938713	0.11573	0	0	0	0.119533	0.157387	0	0
LAMB1 - (ITGA6+ITGB1)	0.131003	0	0	0	0	0.0941675	0	0	0	0	0	0	0	0	0	0.114801	0	0	0	0	0.155674	0	0	0	0
LAMB1 - (ITGA7+ITGB1)	0	0	0.142401	0	0	0	0	0.0998665	0	0	0	0	0	0	0	0	0	0.123461	0	0	0	0	0.172038	0	0
LAMB1 - (ITGA9+ITGB1)	0	0	0	0.106489	0	0	0	0	0.0807358	0	0	0	0	0	0	0	0	0	0.0955298	0	0	0	0	0.122236	0
LAMB1 - (ITGAV+ITGB8)	0	0.0893478	0	0	0	0	0.0704512	0	0	0	0	0	0	0	0	0	0.0815029	0	0	0	0	0.100175	0	0	0
LAMB1 - CD44	0	0.0893478	0	0	0.121151	0	0.0704512	0	0	0.0888399	0	0	0	0	0	0	0.0815029	0	0	0.107164	0	0.100175	0	0	0.141956
LAMB1 - DAG1	0	0.0893478	0.134021	0.0948658	0	0	0	0.0956249	0	0	0	0	0	0	0	0	0.0815029	0.117112	0.0860696	0	0	0.100175	0.159954	0.107164	0
LAMB2 - (ITGA1+ITGB1)	0	0	0	0	0	0	0	0	0	0	0.139385	0	0	0	0.181938	0	0	0	0	0	0	0	0	0	0
LAMB2 - (ITGA2+ITGB1)	0.104379	0	0	0.0938282	0	0.0884268	0	0	0.0807358	0	0.135113	0	0	0.117945	0	0.0938282	0	0	0.0852147	0	0.119464	0	0	0.105842	0
LAMB2 - (ITGA3+ITGB1)	0	0.0922768	0.113224	0	0	0	0.0795845	0.0946938	0	0	0	0.115427	0.150346	0	0	0	0.0839331	0.100915	0	0	0	0.103872	0.131194	0	0
LAMB2 - (ITGA6+ITGB1)	0.112472	0	0	0	0	0.0941675	0	0	0	0	0.148781	0	0	0	0	0.100317	0	0	0	0	0.130186	0	0	0	0
LAMB2 - (ITGA7+ITGB1)	0	0	0.120699	0	0	0	0	0.0998665	0	0	0	0	0.163659	0	0	0	0	0.106811	0	0	0	0	0.141336	0	0
LAMB2 - (ITGA9+ITGB1)	0	0	0	0.0938282	0	0	0	0	0.0807358	0	0	0	0	0.117945	0	0	0	0	0.0852147	0	0	0	0	0.105842	0
LAMB2 - (ITGAV+ITGB8)	0	0.0802186	0	0	0	0	0.0704512	0	0	0	0	0.0972756	0	0	0	0	0.0738377	0	0	0	0	0.0888399	0	0	0
LAMB2 - CD44	0	0.0802186	0	0	0.104955	0	0.0704512	0	0	0.0888399	0	0.0972756	0	0	0.136202	0	0.0738377	0	0	0.0942935	0	0.0888399	0	0	0.120219
LAMB2 - DAG1	0	0	0.114558	0	0	0	0	0	0	0	0	0.0972756	0.152686	0.103852	0	0	0	0	0	0	0	0	0.132988	0	0
LAMC1 - (ITGA1+ITGB1)	0.125331	0	0	0	0.158679	0	0	0	0	0.122898	0	0	0	0	0.176362	0	0	0	0	0.133586	0.158821	0	0	0	0.216154
LAMC1 - (ITGA2+ITGB1)	0.121872	0	0	0.107728	0	0.0995851	0	0	0.0899365	0	0.131975	0	0	0.115547	0	0.106489	0	0	0.0955298	0	0.153361	0	0	0.131616	0
LAMC1 - (ITGA3+ITGB1)	0	0.105613	0.134134	0	0	0	0.0884651	0.107622	0	0	0	0.113146	0.146464	0	0	0	0.0938713	0.11573	0	0	0	0.128385	0.173338	0	0
LAMC1 - (ITGA6+ITGB1)	0.132857	0	0	0	0	0.106818	0	0	0	0	0.14503	0	0	0	0	0.114801	0	0	0	0	0.170913	0	0	0	0
LAMC1 - (ITGA7+ITGB1)	0	0	0.144611	0	0	0	0	0.114276	0	0	0	0	0.159103	0	0	0	0	0.123461	0	0	0	0	0.191041	0	0
LAMC1 - (ITGA9+ITGB1)	0	0	0	0.107728	0	0	0	0	0.0899365	0	0	0	0	0.115547	0	0	0	0	0.0955298	0	0	0	0	0.131616	0
LAMC1 - (ITGAV+ITGB8)	0	0.090227	0	0	0	0	0.0773963	0	0	0	0	0.0956249	0	0	0	0	0.0815029	0	0	0	0	0.106473	0	0	0
LAMC1 - CD44	0	0.090227	0	0	0.122773	0	0.0773963	0	0	0.100175	0	0.0956249	0	0	0.132988	0	0.0815029	0	0	0.107164	0	0.106473	0	0	0.154941
LAMC1 - DAG1	0	0.090227	0.135991	0.0958575	0	0	0	0.108816	0	0	0	0	0.148688	0	0	0	0	0.117112	0	0	0	0.106473	0.176426	0.114402	0
LGALS9 - CD44	0	0.0802186	0	0	0.104955	0	0	0	0	0	0	0	0	0	0	0	0	0	0	0	0	0	0	0	0
LRRC4C - NTNG1	0	0	0	0	0	0	0	0	0	0	0	0	0	0	0	0	0.0822338	0	0	0	0	0	0	0	0
MDK - (ITGA6+ITGB1)	0.15014	0	0	0	0	0.112823	0	0	0	0	0.176732	0	0	0	0	0.135588	0	0	0	0	0.202626	0	0	0	0
MDK - LRP1	0	0.109823	0	0	0.162139	0	0.0883169	0	0	0.119263	0	0.12346	0	0	0.193732	0	0.102004	0	0	0.145655	0	0.135976	0	0	0.226438
MDK - NCL	0	0	0	0	0	0	0	0	0	0	0	0	0	0	0	0.138492	0.112567	0	0.120512	0.165503	0.209045	0.155086	0.246765	0.170621	0.27743
MDK - PTPRZ1	0	0	0	0	0.138059	0	0	0	0	0.105602	0	0	0	0	0.160378	0	0	0	0	0.126094	0	0	0	0	0.18264
MDK - SDC2	0	0.111932	0	0	0.182427	0	0	0	0	0.130116	0	0.126121	0	0	0.223252	0	0.103788	0	0	0.161408	0	0.139132	0	0	0.266322
MDK - SDC4	0	0.0982189	0	0	0	0	0.0805962	0	0	0	0	0.109012	0	0	0	0	0.0920078	0	0	0	0	0.11886	0	0	0
MIF - ACKR3	0	0.0973321	0	0.119429	0	0	0.084136	0	0.100121	0	0	0.103203	0	0.128513	0	0	0.0873274	0	0.104737	0	0	0.108251	0	0.136377	0
MPZL1 - MPZL1	0.0931304	0.0879533	0	0.0932953	0.104955	0.0879533	0.0832891	0	0.0880641	0.0984258	0	0	0	0	0	0.0932953	0.0880641	0	0.0934199	0.105164	0.104955	0.0984258	0	0.105164	0.120219
NAMPT - (ITGA5+ITGB1)	0.111789	0	0	0.0997731	0	0	0	0	0	0	0.124482	0	0	0.109762	0	0	0	0	0	0	0.12927	0	0	0.113469	0
NAMPT - INSR	0.0931304	0	0.101776	0	0	0	0	0	0	0	0.101776	0	0.112191	0	0	0	0	0	0	0	0.104955	0	0.116066	0	0
NCAM1 - FGFR1	0	0	0	0	0	0	0	0	0	0	0.143699	0.100512	0.136825	0.121787	0.168804	0	0	0	0	0	0.121151	0	0.116066	0.105164	0.138468
NCAM1 - NCAM1	0	0	0	0	0	0	0	0	0	0	0	0	0.174755	0	0.142633	0	0	0	0	0	0	0	0.142633	0	0.120219
NEGR1 - NEGR1	0	0	0	0	0	0	0	0	0	0	0	0	0	0	0	0	0	0	0.0775662	0	0	0	0	0	0
NGF - NGFR	0	0	0	0	0	0	0	0	0	0.0866282	0	0	0	0	0	0	0	0	0	0	0	0	0	0	0
NPPA - NPR1	0.120984	0.090227	0	0.109082	0	0.107595	0.0826298	0	0.0980513	0	0.187474	0.123633	0	0.159911	0	0.117023	0.0880949	0	0.105815	0	0.159788	0.110322	0	0.139597	0
NPPB - NPR1	0	0	0	0	0	0	0	0	0	0	0.124384	0.0920656	0	0.111855	0	0	0	0	0	0	0	0	0	0	0
NRG1 - (ERBB2+ERBB4)	0	0	0	0	0	0	0	0	0	0	0	0	0	0	0	0	0	0.119862	0	0	0	0	0	0	0
NRG1 - ERBB4	0	0	0	0	0	0	0	0	0	0	0	0	0	0	0	0	0	0.118614	0	0	0	0	0	0	0
NRG4 - (ERBB2+ERBB4)	0	0	0	0	0	0	0	0.0964433	0	0	0	0	0	0	0	0	0	0	0	0	0	0	0	0	0
NRG4 - ERBB4	0	0	0	0	0	0	0	0.0956249	0	0	0	0	0	0	0	0	0	0	0	0	0	0	0	0	0
PDGFA - PDGFRA	0	0	0	0	0	0	0.0631396	0	0	0.0878549	0	0	0	0	0	0	0	0	0	0	0	0	0	0	0
PDGFA - PDGFRB	0	0	0	0	0	0	0	0	0	0.0878549	0	0	0	0	0	0	0	0	0	0	0	0	0	0	0
PDGFB - PDGFRA	0	0.0790195	0	0	0.121831	0	0	0	0	0	0	0	0	0	0	0	0	0	0	0	0	0	0	0	0
PDGFB - PDGFRB	0	0	0	0	0.121831	0	0	0	0	0	0	0	0	0	0	0	0	0	0	0	0	0	0	0	0
PDGFC - PDGFRA	0	0	0	0	0	0	0.0678376	0	0	0.0971613	0	0	0	0	0	0	0	0	0	0	0	0	0	0	0
PDGFD - PDGFRB	0	0	0	0	0	0	0	0	0	0.0878549	0	0	0	0	0	0	0	0	0	0	0	0	0	0	0
PECAM1 - PECAM1	0.156559	0	0	0.13556	0	0	0	0	0	0	0	0	0	0	0	0.13556	0	0	0.119516	0	0	0	0	0	0
PGF - VEGFR1	0.106896	0	0	0.0948658	0	0	0	0	0	0	0	0	0	0	0	0	0	0	0	0	0	0	0	0	0
POSTN - (ITGAV+ITGB5)	0	0	0	0	0	0	0	0	0	0.0888399	0	0	0	0	0	0	0	0	0	0.13283	0	0	0	0	0.152998
PROS1 - AXL	0	0.0879533	0	0	0.104955	0	0.0845289	0	0	0.100175	0	0	0	0	0	0	0.0914351	0	0	0.110052	0	0.0984258	0	0	0.120219
PROS1 - TYRO3	0	0.0802186	0	0	0	0	0.0773963	0	0	0	0	0	0	0	0	0	0.0831625	0	0	0	0	0.0888399	0	0	0
PTN - NCL	0	0	0	0	0	0	0	0	0	0	0	0	0	0	0	0	0	0	0	0	0.199157	0.149626	0.232807	0.163976	0.260213
PTN - PTPRZ1	0	0	0	0	0.104955	0	0	0	0	0.101282	0	0	0	0	0.116066	0	0	0	0	0	0	0	0	0	0.174202
PTN - SDC2	0	0	0	0	0	0	0.0866044	0	0	0.123798	0	0	0	0	0	0	0	0	0	0	0	0.13439	0	0	0.250137
PTN - SDC3	0.0931304	0	0	0.0846387	0	0.090227	0	0	0.0822338	0	0.101776	0	0	0.0917197	0	0	0	0	0	0	0.143881	0	0	0.124572	0
PTN - SDC4	0	0.0802186	0	0	0	0	0.0780551	0	0	0	0	0.0865517	0	0	0	0	0	0	0	0	0	0.115227	0	0	0
PTPRM - PTPRM	0.121981	0	0	0	0	0	0	0	0	0	0	0	0	0	0	0	0	0	0	0	0	0	0	0	0
RELN - (ITGA3+ITGB1)	0	0	0	0	0	0	0	0	0	0	0	0.115427	0.150346	0	0	0	0	0	0	0	0	0	0	0	0
SEMA3A - (NRP1+PLXNA2)	0	0	0	0	0	0	0	0	0	0	0.11214	0	0	0	0	0	0	0	0	0	0	0	0	0	0
SEMA3A - (NRP1+PLXNA4)	0	0	0	0	0	0	0	0	0	0	0	0	0	0.10685	0	0	0	0	0	0	0	0	0	0	0
SEMA3B - (NRP1+PLXNA2)	0	0	0	0	0	0.097195	0	0	0	0	0	0	0	0	0	0	0	0	0	0	0	0	0	0	0
SEMA3B - (NRP1+PLXNA4)	0	0	0	0	0	0	0	0	0.0931381	0	0	0	0	0	0	0	0	0	0	0	0	0	0	0	0
SEMA3B - (NRP2+PLXNA2)	0	0	0	0	0	0.096375	0.0813942	0	0	0	0	0	0	0	0	0	0	0	0	0	0	0	0	0	0
SEMA3B - (NRP2+PLXNA4)	0	0	0	0	0	0	0	0	0.0913272	0	0	0	0	0	0	0	0	0	0	0	0	0	0	0	0
SEMA3C - (NRP1+NRP2)	0	0	0	0	0	0.112857	0	0	0.097936	0	0	0	0	0	0	0	0	0	0	0	0	0	0	0	0
SEMA3C - (NRP1+PLXNA2)	0	0	0	0	0	0.103059	0	0	0	0	0	0	0	0	0	0	0	0	0	0	0	0	0	0	0
SEMA3C - (NRP1+PLXNA4)	0	0	0	0	0	0	0	0	0.0984387	0	0	0	0	0	0	0	0	0	0	0	0	0	0	0	0
SEMA3C - (NRP2+PLXNA2)	0	0	0	0	0	0.102145	0.085481	0	0	0	0	0	0	0	0	0	0	0	0	0	0	0	0	0	0
SEMA3C - (NRP2+PLXNA4)	0	0	0	0	0	0	0	0	0.0964458	0	0	0	0	0	0	0	0	0	0	0	0	0	0	0	0
SEMA3C - PLXND1	0	0	0	0	0	0.113998	0	0	0.0959528	0	0	0	0	0	0	0	0	0	0	0	0	0	0	0	0
SEMA3D - (NRP1+PLXNA2)	0	0	0	0	0	0.0865214	0	0	0	0	0	0	0	0	0	0	0	0	0	0	0	0	0	0	0
SEMA3D - (NRP1+PLXNA4)	0	0	0	0	0	0	0	0	0.0833378	0	0	0	0	0	0	0	0	0	0	0	0	0	0	0	0
SEMA3D - (NRP2+PLXNA2)	0	0	0	0	0	0.0858664	0.0737631	0	0	0	0	0	0	0	0	0	0	0	0	0	0	0	0	0	0
SEMA3D - (NRP2+PLXNA4)	0	0	0	0	0	0	0	0	0.0818667	0	0	0	0	0	0	0	0	0	0	0	0	0	0	0	0
SEMA6A - PLXNA2	0.0931304	0.0802186	0	0	0	0	0	0	0	0	0	0	0	0	0	0	0	0	0	0	0	0	0	0	0
SEMA6A - PLXNA4	0	0	0	0.0948658	0	0	0	0	0	0	0	0	0	0	0	0	0	0	0	0	0	0	0	0	0
SEMA6B - PLXNA2	0.0931304	0.0802186	0	0	0	0	0	0	0	0	0	0	0	0	0	0	0	0	0	0	0	0	0	0	0
SEMA6B - PLXNA4	0	0	0	0.0948658	0	0	0	0	0	0	0	0	0	0	0	0	0	0	0	0	0	0	0	0	0
TGFB1 - (TGFBR1+TGFBR2)	0	0.0775081	0	0	0	0	0	0	0	0	0	0	0	0	0	0	0.0723861	0	0	0	0	0	0	0	0
TGFB2 - (TGFBR1+TGFBR2)	0	0	0	0	0	0	0.0725673	0	0	0	0	0	0	0	0	0	0	0	0	0	0	0	0	0	0
TGFB3 - (TGFBR1+TGFBR2)	0	0	0	0	0	0	0.0672198	0	0	0	0	0	0	0	0	0	0	0	0	0	0	0.0795514	0	0	0
THBS1 - (ITGA3+ITGB1)	0	0	0	0	0	0	0	0	0	0	0	0	0	0	0	0	0	0	0	0	0	0.119533	0.157387	0	0
THBS1 - CD36	0	0	0	0	0	0	0	0	0	0	0	0	0	0	0	0	0	0	0	0	0.154156	0	0.136202	0	0
THBS1 - CD47	0	0	0	0	0	0	0	0	0	0	0	0	0	0	0	0	0	0	0	0	0.121151	0.117999	0.136202	0.123984	0.141956
THBS1 - SDC4	0	0	0	0	0	0	0	0	0	0	0	0	0	0	0	0	0	0	0	0	0	0.100175	0	0	0
THBS2 - (ITGA3+ITGB1)	0	0	0	0	0	0	0	0	0	0	0	0	0	0	0	0	0	0	0	0	0	0.128385	0.173338	0	0
THBS2 - CD36	0	0	0	0	0	0	0	0	0	0	0	0	0	0	0	0	0	0	0	0	0.169122	0	0.148112	0	0
THBS2 - CD47	0	0	0	0	0	0	0	0	0	0	0	0	0	0	0	0	0	0	0	0	0.130484	0.126644	0.148112	0.133623	0.154941
THBS2 - SDC4	0	0	0	0	0	0	0	0	0	0	0	0	0	0	0	0	0	0	0	0	0	0.106473	0	0	0
THBS3 - (ITGA3+ITGB1)	0	0	0	0	0	0	0.0795845	0.0946938	0	0	0	0	0	0	0	0	0.0923569	0.113416	0	0	0	0.103872	0.131194	0	0
THBS3 - CD36	0	0	0	0	0	0.0935996	0	0.0865517	0	0	0	0	0	0	0	0.111756	0	0.101973	0	0	0.129103	0	0.116066	0	0
THBS3 - CD47	0	0	0	0	0	0.0802186	0.0788914	0.0865517	0.0815029	0.0888399	0	0	0	0	0	0.0932953	0.0914351	0.101973	0.0949825	0.105164	0.104955	0.102694	0.116066	0.107164	0.120219
THBS3 - SDC4	0	0	0	0	0	0	0.0704512	0	0	0	0	0	0	0	0	0	0.0803409	0	0	0	0	0.0888399	0	0	0
TNC - (ITGA8+ITGB1)	0	0	0	0	0	0	0	0	0	0	0	0	0	0	0	0	0	0	0	0	0	0	0	0.15044	0.201859
TNC - (ITGA9+ITGB1)	0	0	0	0	0	0	0	0	0	0	0	0	0	0	0	0	0	0	0	0	0	0	0	0.137816	0
TNC - SDC4	0	0	0	0	0	0	0	0	0	0	0	0	0	0	0	0	0	0	0	0	0	0.110577	0	0	0
TNFSF12 - TNFRSF12A	0	0.0802186	0.101776	0	0	0	0	0	0	0	0	0	0	0	0	0	0.0738377	0.0917197	0	0	0	0.0888399	0.116066	0	0
TNXB - (ITGA8+ITGB1)	0	0	0	0.0997731	0.119686	0	0	0	0.0953073	0.113423	0	0	0	0	0	0	0	0	0	0	0	0	0	0.113469	0.139948
TNXB - (ITGA9+ITGB1)	0	0	0	0.0938282	0	0	0	0	0.0899365	0	0	0	0	0	0	0	0	0	0	0	0	0	0	0.105842	0
TNXB - SDC4	0	0.0802186	0	0	0	0	0.0773963	0	0	0	0	0	0	0	0	0	0	0	0	0	0	0.0888399	0	0	0
VCAM1 - (ITGA9+ITGB1)	0	0	0	0	0	0	0	0	0	0	0	0	0	0	0	0	0	0	0	0.105842	0	0	0	0	0
VEGFA - VEGFR1	0	0	0	0	0	0	0	0	0	0	0.118445	0	0	0.103852	0	0	0	0	0	0	0	0	0	0	0
VEGFA - VEGFR1R2	0	0	0	0	0	0	0	0	0	0	0.125851	0	0	0.106405	0	0	0	0	0	0	0	0	0	0	0
VEGFA - VEGFR2	0	0	0	0	0	0	0	0	0	0	0.129771	0	0	0.106405	0	0	0	0	0	0	0	0	0	0	0
VEGFB - VEGFR1	0	0	0	0	0	0	0	0	0	0	0.139314	0	0	0.119573	0	0	0	0	0	0	0.122773	0	0	0.107164	0
WNT2B - (FZD1+LRP6)	0	0	0	0	0	0	0	0.0911057	0	0	0	0	0	0	0	0	0	0	0	0	0	0	0.100397	0	0
WNT2B - (FZD4+LRP5)	0	0	0	0	0	0	0	0	0.0780341	0	0	0	0	0	0	0	0	0	0	0	0	0	0	0.0847469	0
WNT2B - (FZD4+LRP6)	0	0	0	0	0	0.0859593	0	0	0.0780341	0	0	0	0	0	0	0	0	0	0	0	0.0941792	0	0	0.0847469	0
WNT2B - (FZD6+LRP5)	0	0	0	0	0	0	0	0	0.0820817	0	0	0	0	0	0	0	0	0	0	0	0	0	0	0.0895859	0
WNT2B - (FZD6+LRP6)	0	0	0	0	0	0.0859593	0	0	0.0820817	0	0	0	0	0	0	0	0	0	0	0	0.0941792	0	0	0.0895859	0
WNT2B - (FZD8+LRP5)	0	0	0	0	0	0	0	0	0.0780341	0	0	0	0	0	0	0	0	0	0	0	0	0	0	0.0847469	0
WNT2B - (FZD8+LRP6)	0	0	0	0	0	0	0	0.0911057	0.0780341	0	0	0	0	0	0	0	0	0	0	0	0	0	0.100397	0.0847469	0

## Sheet: OFT
	LEC -> LEC	LEC -> VSMC	LEC -> adFibro	VSMC -> LEC	VSMC -> VSMC	VSMC -> adFibro	adFibro -> LEC	adFibro -> VSMC	adFibro -> adFibro
AGRN - DAG1	0	0	0.0895256	0	0.142306	0.104681	0	0	0
ANGPT1 - TEK	0	0	0	0	0	0	0.0879606	0	0
ANGPT2 - (ITGA5+ITGB1)	0	0	0	0.173347	0	0	0	0	0
ANGPT2 - TEK	0.0956009	0	0	0.132112	0	0	0	0	0
ANGPTL2 - (ITGA5+ITGB1)	0	0	0	0	0	0	0.104974	0	0.0912535
ANGPTL2 - TLR4	0	0	0	0	0	0	0.0895256	0	0
APP - CD74	0.146457	0	0	0.179276	0	0	0.128272	0	0
BMP4 - (BMPR1A+BMPR2)	0	0	0	0	0	0	0	0	0.0914327
BMP5 - (ACVR1+BMPR2)	0	0	0	0	0	0.102702	0	0	0
BMP5 - (BMPR1A+BMPR2)	0	0	0	0	0	0.102702	0	0	0
CCL14 - ACKR2	0.116759	0	0	0	0	0	0	0	0
CCL2 - ACKR2	0	0	0	0	0	0	0.102166	0	0
CD99 - CD99	0.170386	0	0.148364	0	0	0	0.148364	0	0.131379
CD99 - CD99L2	0	0	0.112051	0	0	0.134	0	0	0.102133
CDH2 - CDH2	0	0	0	0	0	0	0	0	0.0827914
CDH5 - CDH5	0.149826	0	0	0	0	0	0	0	0
COL1A1 - (ITGA1+ITGB1)	0	0	0	0	0.404957	0	0	0.229079	0
COL1A1 - (ITGA11+ITGB1)	0	0	0.113836	0	0	0.169925	0	0	0.129968
COL1A1 - (ITGA3+ITGB1)	0	0	0	0	0.301487	0	0	0.194974	0
COL1A1 - (ITGA9+ITGB1)	0	0	0	0.200097	0	0	0.14694	0	0
COL1A2 - (ITGA1+ITGB1)	0	0	0	0	0.418601	0	0	0.22598	0
COL1A2 - (ITGA11+ITGB1)	0	0	0.0995033	0	0	0.172518	0	0	0.128779
COL1A2 - (ITGA3+ITGB1)	0	0	0	0	0.309724	0	0	0.192324	0
COL1A2 - (ITGA9+ITGB1)	0	0	0	0	0	0	0.145418	0	0
COL4A1 - (ITGA1+ITGB1)	0	0	0	0	0.419963	0	0	0	0
COL4A1 - (ITGA11+ITGB1)	0	0	0.122475	0	0	0.172773	0	0	0.113735
COL4A1 - (ITGA3+ITGB1)	0	0	0	0	0.310545	0	0	0	0
COL4A1 - (ITGA9+ITGB1)	0	0	0	0.204064	0	0	0	0	0
COL4A2 - (ITGA1+ITGB1)	0	0	0	0	0.406466	0	0	0	0
COL4A2 - (ITGA11+ITGB1)	0	0	0.121169	0	0	0.170216	0	0	0.109863
COL4A2 - (ITGA3+ITGB1)	0	0	0	0	0.3024	0	0	0	0
COL4A2 - (ITGA9+ITGB1)	0	0	0	0.200501	0	0	0	0	0
COL6A1 - (ITGA1+ITGB1)	0	0	0	0	0.279128	0	0	0.197229	0
COL6A1 - (ITGA11+ITGB1)	0	0	0.0995033	0	0	0.141649	0	0	0.117749
COL6A1 - (ITGA3+ITGB1)	0	0	0	0	0.222724	0	0	0.168794	0
COL6A1 - (ITGA9+ITGB1)	0	0	0	0	0	0	0.131486	0	0
COL6A2 - (ITGA1+ITGB1)	0	0	0	0	0.319873	0	0	0.204547	0
COL6A2 - (ITGA11+ITGB1)	0	0	0.113836	0	0	0.15183	0	0	0.120573
COL6A2 - (ITGA3+ITGB1)	0	0	0	0	0.248944	0	0	0.174642	0
COL6A2 - (ITGA9+ITGB1)	0	0	0	0	0	0	0.135022	0	0
COL6A3 - (ITGA1+ITGB1)	0	0	0	0	0.271194	0	0	0.183809	0
COL6A3 - (ITGA11+ITGB1)	0	0	0	0	0	0.13952	0	0	0.112493
COL6A3 - (ITGA3+ITGB1)	0	0	0	0	0.217509	0	0	0.158219	0
COL6A3 - (ITGA9+ITGB1)	0	0	0	0	0	0	0.124961	0	0
COL6A6 - (ITGA1+ITGB1)	0	0	0	0	0	0	0	0.160949	0.103165
COL6A6 - (ITGA11+ITGB1)	0	0	0	0	0	0	0	0	0.103165
COL6A6 - (ITGA3+ITGB1)	0	0	0	0	0	0	0	0.140386	0
COL6A6 - (ITGA9+ITGB1)	0	0	0	0	0	0	0.11355	0	0
COL9A1 - (ITGA1+ITGB1)	0	0	0	0	0.202667	0	0	0.13405	0
COL9A1 - (ITGA11+ITGB1)	0	0	0	0	0	0.118585	0	0	0.0912535
COL9A1 - (ITGA3+ITGB1)	0	0	0	0	0.170581	0	0	0.119217	0
COL9A3 - (ITGA1+ITGB1)	0	0.15264	0.0995033	0	0	0	0	0.13405	0.0912535
COL9A3 - (ITGA11+ITGB1)	0	0	0.0995033	0	0	0	0	0	0.0912535
COL9A3 - (ITGA3+ITGB1)	0	0.133699	0	0	0	0	0	0.119217	0
COL9A3 - (ITGA9+ITGB1)	0.109126	0	0	0	0	0	0.0992825	0	0
CSPG4 - (ITGA2+ITGB1)	0	0	0	0	0.170581	0	0	0	0
DLK1 - NOTCH1	0	0	0	0	0	0	0.137153	0.144953	0
DLK1 - NOTCH2	0	0	0	0	0	0	0	0.144953	0.106106
DLK1 - NOTCH3	0	0	0	0	0	0	0	0.206149	0.119527
EFNA1 - EPHA2	0.111254	0	0	0	0	0	0	0	0
EFNA4 - EPHA2	0	0	0	0	0	0	0.0895256	0	0
EFNA5 - EPHA2	0.0974524	0	0	0	0	0	0.0895256	0	0
EFNA5 - EPHB2	0	0	0.0992628	0	0	0	0	0	0.0910511
EFNB1 - EPHB1	0	0	0	0	0	0	0.0895256	0	0
EFNB1 - EPHB2	0	0	0	0	0	0	0	0	0.0910511
EFNB1 - EPHB3	0	0	0	0	0	0	0	0.104681	0.0827914
EFNB1 - EPHB4	0	0	0	0	0	0	0.101041	0	0.0827914
EFNB2 - EPHB1	0.0974524	0	0	0.135662	0	0	0.0796483	0	0
EFNB2 - EPHB2	0	0	0.0992628	0	0	0.139053	0	0	0.0808677
EFNB2 - EPHB3	0	0	0	0	0.173789	0.120776	0	0	0
EFNB2 - EPHB4	0.111254	0	0	0.163725	0	0.120776	0	0	0
ESAM - ESAM	0	0	0	0	0.233862	0	0	0	0
F11R - F11R	0.0974524	0	0	0	0	0	0	0	0
F11R - JAM3	0	0.115684	0.0895256	0	0	0	0	0	0
FN1 - (ITGA3+ITGB1)	0	0	0	0	0.287667	0	0	0.171547	0
FN1 - (ITGA5+ITGB1)	0	0	0	0.215411	0	0	0.142836	0	0.119086
FN1 - (ITGA8+ITGB1)	0	0	0	0	0.287667	0	0	0.171547	0.119086
FN1 - (ITGAV+ITGB1)	0	0	0	0	0.337466	0	0	0.187863	0
GAS6 - AXL	0	0	0	0	0.241978	0.150188	0	0	0
GAS6 - TYRO3	0	0	0.0895256	0	0	0.126326	0	0	0.0827914
GDF6 - (BMPR1A+BMPR2)	0	0	0	0	0	0	0	0	0.0818994
GRN - SORT1	0	0.147457	0	0	0	0	0	0.124452	0
HSPG2 - DAG1	0	0.135662	0.101041	0	0.142306	0.104681	0	0	0.0827914
IGF1 - IGF1R	0.104126	0	0.0873491	0	0	0	0.08942	0	0.0767592
JAG1 - NOTCH1	0	0	0	0.180872	0.19363	0	0.108589	0	0
JAG1 - NOTCH2	0	0	0	0	0.19363	0.130035	0	0	0
JAG1 - NOTCH3	0	0	0	0	0.32942	0	0	0	0
JAM3 - F11R	0	0	0	0.115684	0	0	0.0895256	0	0
JAM3 - JAM3	0	0	0	0	0.142306	0.104681	0	0.104681	0.0827914
LAMA2 - (ITGA1+ITGB1)	0	0	0	0	0	0	0	0.13405	0.0912535
LAMA2 - (ITGA3+ITGB1)	0	0	0	0	0	0	0	0.119217	0
LAMA2 - (ITGA6+ITGB1)	0	0	0	0	0	0	0.105957	0	0
LAMA2 - (ITGA7+ITGB1)	0	0	0	0	0	0	0	0.128969	0
LAMA2 - (ITGA9+ITGB1)	0	0	0	0	0	0	0.0992825	0	0
LAMA2 - DAG1	0	0	0	0	0	0	0	0.104681	0.0827914
LAMA4 - (ITGA1+ITGB1)	0	0.214428	0	0	0	0	0	0.163711	0
LAMA4 - (ITGA3+ITGB1)	0	0.180164	0	0	0	0	0	0.14254	0
LAMA4 - (ITGA6+ITGB1)	0.151034	0	0	0.154888	0	0	0.123827	0	0
LAMA4 - (ITGA7+ITGB1)	0	0.202416	0	0	0	0	0	0.15641	0
LAMA4 - (ITGA9+ITGB1)	0.138256	0	0	0	0	0	0.114957	0	0
LAMA4 - DAG1	0	0.149338	0.108437	0	0	0	0	0.122386	0.0934876
LAMA5 - (ITGA1+ITGB1)	0	0	0	0	0.202667	0	0	0	0
LAMA5 - (ITGA3+ITGB1)	0	0	0	0	0.170581	0	0	0	0
LAMA5 - (ITGA6+ITGB1)	0	0	0	0.144675	0	0	0	0	0
LAMA5 - (ITGA7+ITGB1)	0	0	0	0	0.191275	0	0	0	0
LAMA5 - DAG1	0	0	0	0	0.142306	0.104681	0	0	0
LAMB1 - (ITGA1+ITGB1)	0	0.188517	0.113836	0	0.202667	0	0	0.160949	0
LAMB1 - (ITGA3+ITGB1)	0	0.16091	0	0	0.170581	0	0	0.140386	0
LAMB1 - (ITGA6+ITGB1)	0.137487	0	0	0.144675	0	0	0.122219	0	0
LAMB1 - (ITGA7+ITGB1)	0	0.178862	0	0	0.191275	0	0	0.153859	0
LAMB1 - (ITGA9+ITGB1)	0.126612	0	0	0	0	0	0.11355	0	0
LAMB1 - DAG1	0	0.135662	0.101041	0	0.142306	0.104681	0	0.120776	0.0925451
LAMB2 - (ITGA1+ITGB1)	0	0	0	0	0.271194	0	0	0	0
LAMB2 - (ITGA3+ITGB1)	0	0	0	0	0.217509	0	0	0	0
LAMB2 - (ITGA6+ITGB1)	0.117244	0	0	0.176795	0	0	0.105957	0	0
LAMB2 - (ITGA7+ITGB1)	0	0	0	0	0.251652	0	0	0	0
LAMB2 - DAG1	0	0	0	0	0.173789	0.120776	0	0	0
LAMC1 - (ITGA1+ITGB1)	0	0	0	0	0.296671	0	0	0.170504	0
LAMC1 - (ITGA3+ITGB1)	0	0	0	0	0.234121	0	0	0	0
LAMC1 - (ITGA6+ITGB1)	0.134285	0	0	0.187446	0	0	0.127738	0	0
LAMC1 - (ITGA7+ITGB1)	0	0	0	0	0.27374	0	0	0.162685	0
LAMC1 - (ITGA9+ITGB1)	0	0	0	0.167945	0	0	0.11838	0	0
LAMC1 - DAG1	0	0	0	0	0.184385	0.125799	0	0	0
MDK - (ITGA6+ITGB1)	0.16316	0	0	0.22121	0	0	0.146212	0	0
MDK - LRP1	0	0	0.133945	0	0	0.170716	0	0	0.122421
MDK - NCL	0.174871	0	0	0.243328	0	0	0.155282	0.203764	0.134529
MDK - SDC2	0	0.235058	0	0	0.377981	0	0	0.201165	0
MPZL1 - MPZL1	0.0974524	0.115684	0.0895256	0.115684	0.142306	0.104681	0.0895256	0.104681	0.0827914
NCAM1 - FGFR1	0	0	0	0	0	0	0.101041	0.104681	0.0964776
NCAM1 - NCAM1	0	0	0	0	0	0	0	0	0.0827914
NGF - NGFR	0	0	0	0	0.222685	0.139964	0	0	0
NTF3 - NTRK2	0	0	0	0	0.176605	0.133132	0	0	0
NTF3 - NTRK3	0	0	0	0	0.176605	0	0	0	0
PDGFA - PDGFRA	0	0	0.0918436	0	0	0.117668	0	0	0
PDGFA - PDGFRB	0	0	0	0	0.190586	0	0	0	0
PDGFB - PDGFRA	0	0	0	0	0	0.102439	0	0	0
PDGFB - PDGFRB	0	0	0	0	0.15385	0	0	0	0
PECAM1 - PECAM1	0.159036	0	0	0	0	0	0	0	0
POSTN - (ITGAV+ITGB5)	0	0.130943	0	0	0.154348	0	0	0.14506	0
PROS1 - AXL	0	0.135662	0.101041	0	0	0	0	0.120776	0.0925451
PROS1 - TYRO3	0	0	0.0895256	0	0	0	0	0	0.0827914
PTN - NCL	0	0	0	0	0	0	0.158907	0.210163	0.137288
PTN - SDC2	0	0	0	0	0.265854	0	0	0.207475	0.12764
PTN - SDC3	0.0974524	0	0	0.135662	0	0	0.120355	0	0.0944785
PTPRM - PTPRM	0.0974524	0	0	0	0	0	0	0	0
RELN - (ITGA3+ITGB1)	0	0.17749	0	0	0	0	0	0	0
SEMA3A - (NRP1+PLXNA2)	0	0.124888	0	0	0	0	0	0	0
SEMA3C - (NRP1+PLXNA2)	0	0	0	0	0	0	0	0.121576	0
SEMA3C - PLXND1	0	0	0	0	0	0	0.115294	0.112852	0
SEMA3D - (NRP1+PLXNA2)	0	0	0	0	0	0	0	0.127835	0
SEMA6A - PLXNA2	0	0.135662	0	0	0	0	0	0.104681	0
TGFB1 - (ACVR1+TGFBR1)	0	0	0.101041	0	0	0	0	0	0
TGFB1 - (TGFBR1+TGFBR2)	0	0	0.0883145	0	0	0	0	0	0
TGFB3 - (ACVR1+TGFBR1)	0	0	0	0	0	0	0	0	0.0827914
TGFB3 - (TGFBR1+TGFBR2)	0	0	0	0	0	0	0	0	0.0675934
THBS1 - (ITGA3+ITGB1)	0	0.133699	0	0	0	0	0	0.119217	0
THBS1 - CD36	0.119065	0	0	0	0	0	0.107442	0	0
THBS1 - CD47	0.120288	0.115684	0.0992628	0	0	0	0.108437	0.104681	0.0910511
THBS2 - (ITGA3+ITGB1)	0	0	0	0	0	0	0	0.151697	0
THBS2 - CD36	0	0	0	0.141503	0	0	0.132717	0	0
THBS2 - CD47	0	0	0	0.143239	0	0.114368	0.134165	0.129189	0.108869
THBS3 - (ITGA3+ITGB1)	0	0	0	0	0	0	0	0.119217	0
THBS3 - CD36	0	0	0	0	0	0	0.107442	0	0
THBS3 - CD47	0	0	0	0	0	0	0.108437	0.104681	0.0910511
THBS4 - (ITGA3+ITGB1)	0	0	0	0	0.170581	0	0	0	0
THBS4 - CD36	0	0	0	0.147457	0	0	0.0935748	0	0
THBS4 - CD47	0	0	0	0.149338	0.142306	0.118244	0.0943346	0	0
TNC - (ITGA8+ITGB1)	0	0	0	0	0	0	0	0.1261	0.0952334
TNC - (ITGA9+ITGB1)	0	0	0	0	0	0	0.104012	0	0
TNXB - (ITGA8+ITGB1)	0	0.175947	0.121169	0	0	0	0	0.127109	0.0958077
TNXB - (ITGA9+ITGB1)	0.135754	0	0	0	0	0	0.104698	0	0
VEGFA - VEGFR2	0	0	0	0	0	0	0.112344	0	0
VEGFD - VEGFR2	0	0	0	0	0	0	0.112344	0	0
VEGFD - VEGFR2R3	0	0	0	0	0	0	0.111288	0	0
VEGFD - VEGFR3	0	0	0	0	0	0	0.106863	0	0
WNT2B - (FZD1+LRP6)	0	0	0	0	0	0	0	0.0904862	0.0702772
WNT2B - (FZD2+LRP6)	0	0	0	0	0	0	0	0	0.0670162
WNT2B - (FZD4+LRP6)	0	0	0	0	0	0	0	0.0904862	0.0702772
WNT2B - (FZD6+LRP5)	0	0	0	0	0	0	0.0781204	0	0
WNT2B - (FZD6+LRP6)	0	0	0	0	0	0	0.0781204	0	0
WNT2B - (FZD7+LRP6)	0	0	0	0	0	0	0	0	0.0702772
WNT5A - FZD1	0	0.11604	0.089739	0	0	0	0	0	0
WNT5A - FZD2	0	0	0.0798173	0	0	0	0	0	0
WNT5A - FZD4	0	0.11604	0.089739	0	0	0	0	0	0
WNT5A - FZD6	0.0974524	0	0	0	0	0	0	0	0
WNT5A - FZD7	0	0	0.089739	0	0	0	0	0	0
WNT5A - MCAM	0	0.156762	0	0	0	0	0	0	0

## Sheet: Outer-LV
interaction_name_2	BEC -> BEC	BEC -> Pericyte	BEC -> vCM-LV-Compact	BEC -> vCM-Proliferating	BEC -> vFibro	Pericyte -> BEC	Pericyte -> Pericyte	Pericyte -> vCM-LV-Compact	Pericyte -> vCM-Proliferating	Pericyte -> vFibro	vCM-LV-Compact -> BEC	vCM-LV-Compact -> Pericyte	vCM-LV-Compact -> vCM-LV-Compact	vCM-LV-Compact -> vCM-Proliferating	vCM-LV-Compact -> vFibro	vCM-Proliferating -> BEC	vCM-Proliferating -> Pericyte	vCM-Proliferating -> vCM-LV-Compact	vCM-Proliferating -> vCM-Proliferating	vCM-Proliferating -> vFibro	vFibro -> BEC	vFibro -> Pericyte	vFibro -> vCM-LV-Compact	vFibro -> vCM-Proliferating	vFibro -> vFibro
ADM - CALCRL	0.0979019	0	0	0	0	0	0	0	0	0	0	0	0	0	0	0	0	0	0	0	0	0	0	0	0
AGRN - DAG1	0	0	0.108336	0.105425	0	0	0	0.114007	0.110788	0	0	0	0	0	0	0	0	0	0	0	0	0	0	0	0
ANGPT1 - TEK	0	0	0	0	0	0.0866771	0	0	0	0	0	0	0	0	0	0	0	0	0	0	0	0	0	0	0
ANGPT2 - (ITGA5+ITGB1)	0	0	0	0	0	0.118652	0	0	0	0	0	0	0	0	0	0	0	0	0	0	0	0	0	0	0
ANGPT2 - TEK	0	0	0	0	0	0.0974359	0	0	0	0	0	0	0	0	0	0	0	0	0	0	0	0	0	0	0
ANGPTL2 - (ITGA5+ITGB1)	0	0	0	0	0	0	0	0	0	0	0	0	0	0	0	0	0	0	0	0	0.120716	0	0	0	0
APLN - APLNR	0.105729	0	0	0	0	0	0	0	0	0	0	0	0	0	0	0	0	0	0	0	0	0	0	0	0
CADM1 - CADM1	0	0	0	0	0	0	0	0	0	0	0	0	0.151112	0.125596	0	0	0	0.125596	0.107453	0	0	0	0	0	0
CD46 - JAG1	0	0.0877754	0	0	0	0	0.0914616	0	0	0	0	0.0995533	0	0	0	0	0.0878019	0	0	0	0	0.103988	0	0	0
CD99 - CD99	0.133944	0.141451	0	0.128114	0.173839	0.141451	0.149841	0	0	0.186684	0	0	0	0	0	0.128114	0	0	0	0	0.173839	0.186684	0	0	0.247552
CDH2 - CDH2	0	0	0	0	0	0	0	0	0	0	0	0	0.18295	0.150962	0.172957	0	0	0.150962	0.128457	0.144212	0	0	0.172957	0.144212	0
CDH5 - CDH5	0.136875	0	0	0	0	0	0	0	0	0	0	0	0	0	0	0	0	0	0	0	0	0	0	0	0
COL1A1 - (ITGA1+ITGB1)	0	0	0	0	0	0.136377	0.163462	0	0	0.173	0	0	0	0	0	0	0	0	0	0	0.178965	0.226271	0	0	0.248329
COL1A1 - (ITGA11+ITGB1)	0	0.112536	0	0	0.130519	0	0.142672	0	0	0.173	0	0.129637	0	0	0.15409	0	0.0985406	0	0	0.112048	0	0.190157	0	0	0.248329
COL1A1 - (ITGA2+ITGB1)	0.106061	0	0	0	0	0.132492	0	0	0	0	0.121116	0	0	0	0	0.0935322	0	0	0	0	0.172578	0	0	0	0
COL1A2 - (ITGA1+ITGB1)	0	0	0	0	0	0.136747	0.163945	0	0	0.173604	0	0	0	0	0	0	0	0	0	0	0.17497	0.220692	0	0	0.240533
COL1A2 - (ITGA11+ITGB1)	0	0.112536	0	0	0.130519	0	0.14308	0	0	0.173604	0	0.113589	0	0	0.13192	0	0.0985406	0	0	0.112048	0	0.18559	0	0	0.240533
COL1A2 - (ITGA2+ITGB1)	0.106061	0	0	0	0	0.132846	0	0	0	0	0.106985	0	0	0	0	0.0935322	0	0	0	0	0.168779	0	0	0	0
COL4A1 - (ITGA1+ITGB1)	0.128968	0.15285	0	0	0.161263	0.13586	0.162785	0	0	0.172154	0	0.15223	0	0	0	0	0.126368	0	0	0	0.146063	0.179228	0	0	0.188569
COL4A1 - (ITGA11+ITGB1)	0	0.134589	0	0	0.161263	0	0.1421	0	0	0.172154	0	0.132657	0	0	0.158381	0	0.112579	0	0	0.130578	0	0.153173	0	0	0.188569
COL4A1 - (ITGA2+ITGB1)	0.125497	0	0	0	0	0.131996	0	0	0	0	0.123751	0	0	0	0	0.106099	0	0	0	0	0.141442	0	0	0	0
COL4A2 - (ITGA1+ITGB1)	0.126337	0.149479	0	0	0.15711	0.13365	0.159879	0	0	0.168571	0.136536	0.165148	0	0	0	0.115361	0.135143	0	0	0	0.146063	0.179228	0	0	0.188569
COL4A2 - (ITGA11+ITGB1)	0	0.1317	0	0	0.15711	0	0.139662	0	0	0.168571	0	0.142726	0	0	0.172977	0	0.119748	0	0	0.140341	0	0.153173	0	0	0.188569
COL4A2 - (ITGA2+ITGB1)	0.122969	0	0	0	0	0.12988	0	0	0	0	0.132485	0	0	0	0	0.112455	0	0	0	0	0.141442	0	0	0	0
COL6A1 - (ITGA1+ITGB1)	0	0.126313	0	0	0	0.122497	0.144999	0	0	0	0	0	0	0	0	0	0	0	0	0	0.16078	0.200481	0	0	0.214115
COL6A1 - (ITGA11+ITGB1)	0	0.112536	0	0	0.130519	0	0.127459	0	0	0.151053	0	0.113589	0	0	0.13192	0	0.0985406	0	0	0.112048	0	0.169548	0	0	0.214115
COL6A1 - (ITGA2+ITGB1)	0.106061	0	0	0	0	0.11923	0	0	0	0	0.106985	0	0	0	0	0.0935322	0	0	0	0	0.155339	0	0	0	0
COL6A2 - (ITGA1+ITGB1)	0.119034	0.139973	0	0	0	0.126326	0.150136	0	0	0.156966	0	0	0	0	0	0	0	0	0	0	0.165469	0.207211	0	0	0.222636
COL6A2 - (ITGA11+ITGB1)	0	0.123731	0	0	0.145858	0	0.131631	0	0	0.156966	0	0	0	0	0	0	0	0	0	0	0	0.174818	0	0	0.222636
COL6A2 - (ITGA2+ITGB1)	0.115969	0	0	0	0	0.122883	0	0	0	0	0	0	0	0	0	0	0	0	0	0	0.159773	0	0	0	0
COL6A3 - (ITGA1+ITGB1)	0	0	0	0	0	0.131869	0.157524	0	0	0.165712	0	0	0	0	0	0	0	0	0	0	0.158252	0.196838	0	0	0.209601
COL6A3 - (ITGA11+ITGB1)	0	0	0	0	0	0	0.137703	0	0	0.165712	0	0	0	0	0	0	0	0	0	0	0	0.166717	0	0	0.209601
COL6A3 - (ITGA2+ITGB1)	0	0	0	0	0	0.128177	0	0	0	0	0	0	0	0	0	0	0	0	0	0	0.15295	0	0	0	0
COL6A6 - (ITGA1+ITGB1)	0	0	0	0	0	0	0	0	0	0	0	0	0	0	0	0	0	0	0	0	0.134667	0.162851	0	0	0.16991
COL6A6 - (ITGA11+ITGB1)	0	0	0	0	0	0	0	0	0	0	0	0	0	0	0	0	0	0	0	0	0	0.140651	0	0	0.16991
COL6A6 - (ITGA2+ITGB1)	0	0	0	0	0	0	0	0	0	0	0	0	0	0	0	0	0	0	0	0	0.13068	0	0	0	0
COL9A1 - (ITGA1+ITGB1)	0	0	0	0	0	0	0.114884	0	0	0	0	0	0	0	0	0	0.109169	0	0	0	0.146063	0.179228	0	0	0.188569
COL9A1 - (ITGA11+ITGB1)	0	0	0	0	0	0	0.103174	0	0	0.118077	0	0	0	0	0	0	0.0985406	0	0	0.112048	0	0.153173	0	0	0.188569
COL9A1 - (ITGA2+ITGB1)	0	0	0	0	0	0.0976966	0	0	0	0	0	0	0	0	0	0.0935322	0	0	0	0	0.141442	0	0	0	0
COL9A3 - (ITGA1+ITGB1)	0	0	0	0	0	0	0	0	0	0	0	0	0	0	0	0	0	0	0	0	0.115082	0.135367	0	0	0.139822
COL9A3 - (ITGA11+ITGB1)	0	0	0	0	0	0	0	0	0	0	0	0	0	0	0	0	0	0	0	0	0	0.119399	0	0	0.139822
COL9A3 - (ITGA2+ITGB1)	0	0	0	0	0	0	0	0	0	0	0	0	0	0	0	0	0	0	0	0	0.112124	0	0	0	0
CXCL12 - CXCR4	0.0877804	0.0877754	0	0	0	0.103505	0.103519	0	0	0	0	0	0	0	0	0	0	0	0	0	0.121425	0.121448	0	0	0
DLK1 - NOTCH1	0	0	0	0	0	0	0	0	0	0	0	0	0	0	0	0	0	0	0	0	0.150896	0.13813	0	0	0
DLK1 - NOTCH2	0	0	0	0	0	0	0	0	0	0	0	0	0	0	0	0	0	0	0	0	0	0.166736	0	0.12995	0.168849
DLK1 - NOTCH3	0	0	0	0	0	0	0	0	0	0	0	0	0	0	0	0	0	0	0	0	0	0.188696	0	0	0.168849
DLK1 - NOTCH4	0	0	0	0	0	0	0	0	0	0	0	0	0	0	0	0	0	0	0	0	0.157416	0	0	0	0
DLL4 - NOTCH1	0.092973	0.0877754	0	0	0	0	0	0	0	0	0	0	0	0	0	0	0	0	0	0	0	0	0	0	0
DLL4 - NOTCH2	0	0.0988216	0	0.0843993	0.0992495	0	0	0	0	0	0	0	0	0	0	0	0	0	0	0	0	0	0	0	0
DLL4 - NOTCH3	0	0.106668	0	0	0.0992495	0	0	0	0	0	0	0	0	0	0	0	0	0	0	0	0	0	0	0	0
DLL4 - NOTCH4	0.0955165	0	0	0	0	0	0	0	0	0	0	0	0	0	0	0	0	0	0	0	0	0	0	0	0
EDN1 - EDNRA	0	0	0	0	0	0	0	0	0	0	0	0	0	0	0	0	0	0	0	0	0	0.119861	0.114577	0	0
EDN1 - EDNRB	0	0	0	0	0	0	0	0	0	0	0	0	0	0	0	0	0	0	0	0	0.113609	0.103988	0	0	0
EFNB1 - EPHB4	0.092973	0	0	0	0	0.0971191	0	0	0	0	0	0	0	0	0	0	0	0	0	0	0	0	0	0	0
EFNB2 - EPHB4	0.11026	0	0	0	0	0.0971191	0	0	0	0	0	0	0	0	0	0	0	0	0	0	0	0	0	0	0
EFNB3 - EPHB4	0	0	0	0	0	0	0	0	0	0	0.106293	0	0	0	0	0.0930028	0	0	0	0	0	0	0	0	0
ENTPD1 - ADORA2B	0	0.0877754	0	0	0	0	0.0914616	0	0	0	0	0	0	0	0	0	0	0	0	0	0	0	0	0	0
ESAM - ESAM	0.134968	0.126897	0	0	0	0.126897	0.119119	0	0	0	0	0	0	0	0	0	0	0	0	0	0	0	0	0	0
FGF1 - FGFR1	0	0	0	0	0	0	0	0	0	0	0.108336	0.0995533	0	0.0952327	0.134151	0	0	0	0	0	0	0	0	0	0
FGF18 - FGFR1	0	0	0	0	0	0	0	0	0	0	0.125542	0.114007	0	0.108376	0.161572	0.0945629	0.0878019	0	0	0.113653	0	0	0	0	0
FGF9 - FGFR1	0	0	0	0	0	0	0	0	0	0	0.108336	0.0995533	0	0.0952327	0.134151	0.083627	0.0782802	0	0.0755838	0.0982165	0	0	0	0	0
FN1 - (ITGA5+ITGB1)	0.114989	0	0	0	0	0.138819	0	0	0	0	0	0	0	0	0	0	0	0	0	0	0.169879	0	0	0	0
FN1 - (ITGAV+ITGB1)	0	0	0	0	0	0	0.137703	0.149947	0.135436	0	0	0	0	0	0	0	0	0	0	0	0	0.168211	0.186849	0.164841	0
GAS6 - AXL	0	0	0	0	0	0	0.101652	0	0	0.117366	0	0.111747	0	0	0.131033	0	0.0971515	0	0	0.111407	0	0	0	0	0
GRN - SORT1	0	0	0	0.0945629	0	0	0	0	0.0878019	0	0	0	0	0.0952327	0	0	0	0	0.0844238	0	0	0	0	0.113653	0
HBEGF - (EGFR+ERBB2)	0	0	0	0	0.0992495	0	0	0	0	0	0	0	0	0	0	0	0	0	0	0	0	0	0	0	0
HBEGF - (ERBB2+ERBB4)	0	0	0.100445	0.0843993	0	0	0	0	0	0	0	0	0	0	0	0	0	0	0	0	0	0	0	0	0
HBEGF - EGFR	0	0	0	0	0.0992495	0	0	0	0	0	0	0	0	0	0	0	0	0	0	0	0	0	0	0	0
HBEGF - ERBB4	0	0	0.0952015	0.0843993	0	0	0	0	0	0	0	0	0	0	0	0	0	0	0	0	0	0	0	0	0
HSPG2 - DAG1	0	0	0.123787	0.119725	0	0	0	0	0	0	0	0	0.109216	0.106332	0	0	0	0.0952327	0.0930326	0	0	0	0.114577	0.111407	0
IGF1 - IGF1R	0	0	0	0	0	0	0	0	0	0	0	0	0	0	0	0	0	0	0	0	0	0	0.106561	0.0927736	0
JAG1 - NOTCH1	0	0	0	0	0	0.0971191	0.0914616	0	0	0	0	0	0	0	0	0	0	0	0	0	0	0	0	0	0
JAG1 - NOTCH2	0	0	0	0	0	0	0.103519	0	0.0878019	0.103988	0	0	0	0	0	0	0	0	0	0	0	0	0	0	0
JAG1 - NOTCH3	0	0	0	0	0	0	0.112162	0	0	0.103988	0	0	0	0	0	0	0	0	0	0	0	0	0	0	0
JAG1 - NOTCH4	0	0	0	0	0	0.0998979	0	0	0	0	0	0	0	0	0	0	0	0	0	0	0	0	0	0	0
JAM2 - (ITGAV+ITGB1)	0	0.112536	0.120449	0.111195	0	0	0	0	0	0	0	0	0	0	0	0	0	0	0	0	0	0	0	0	0
JAM2 - JAM2	0.107373	0	0	0	0	0	0	0	0	0	0	0	0	0	0	0	0	0	0	0	0	0	0	0	0
JAM2 - JAM3	0	0.0988216	0	0	0.113609	0	0	0	0	0	0	0	0	0	0	0	0	0	0	0	0	0	0	0	0
JAM3 - JAM2	0	0	0	0	0	0.0988216	0	0	0	0	0	0	0	0	0	0	0	0	0	0	0.113609	0	0	0	0
JAM3 - JAM3	0	0	0	0	0	0	0.0914616	0	0	0.103988	0	0	0	0	0	0	0	0	0	0	0	0.103988	0	0	0.120491
KITL - KIT	0.0945321	0	0	0	0	0	0	0	0	0	0	0	0	0	0	0	0	0	0	0	0	0	0	0	0
LAMA2 - (ITGA1+ITGB1)	0	0	0	0	0	0	0	0	0	0	0.124543	0.148359	0	0	0.15409	0.106681	0.123689	0	0	0.127647	0.115082	0.135367	0	0	0.139822
LAMA2 - (ITGA2+ITGB1)	0	0	0	0	0	0	0	0	0	0	0.121116	0	0	0	0	0.104157	0	0	0	0	0.112124	0	0	0	0
LAMA2 - (ITGA6+ITGB1)	0	0	0	0	0	0	0	0	0	0	0.132008	0	0	0	0	0.112111	0	0	0	0	0.121513	0	0	0	0
LAMA2 - (ITGA7+ITGB1)	0	0	0	0	0	0	0	0	0	0	0	0.129637	0.140239	0.119598	0	0	0.110397	0.117993	0.103032	0	0	0.119399	0.128296	0.110812	0
LAMA2 - DAG1	0	0	0	0	0	0	0	0	0	0	0	0	0.124068	0.120287	0	0	0	0.106332	0.103542	0	0	0	0.114577	0.111407	0
LAMA4 - (ITGA1+ITGB1)	0.113074	0.132123	0	0	0.136951	0.121762	0.144012	0	0	0.14993	0	0	0	0	0	0	0	0	0	0	0.145019	0.177722	0	0	0.186822
LAMA4 - (ITGA2+ITGB1)	0.110269	0	0	0	0	0.118529	0	0	0	0	0.106985	0	0	0	0	0.0935322	0	0	0	0	0.140457	0	0	0	0
LAMA4 - (ITGA6+ITGB1)	0.119105	0	0	0	0	0.128739	0	0	0	0	0.1155	0	0	0	0	0.0999762	0	0	0	0	0.155025	0	0	0	0
LAMA4 - (ITGA7+ITGB1)	0	0.117277	0.125925	0.109019	0	0	0.12666	0.136829	0.117093	0	0	0.113589	0.121612	0.10579	0	0	0.0985406	0.104523	0.0926172	0	0	0.152021	0.166908	0.138444	0
LAMA4 - DAG1	0	0	0.112785	0.109586	0	0	0	0.121481	0.117745	0	0	0	0	0	0	0	0	0	0	0	0	0	0.144621	0.139356	0
LAMB1 - (ITGA1+ITGB1)	0.108672	0.126313	0	0	0.130519	0.11438	0.13409	0	0	0.13884	0	0	0	0	0	0	0	0	0	0	0.145019	0.177722	0	0	0.186822
LAMB1 - (ITGA2+ITGB1)	0.106061	0	0	0	0	0.11149	0	0	0	0	0.106985	0	0	0	0	0.0935322	0	0	0	0	0.140457	0	0	0	0
LAMB1 - (ITGA6+ITGB1)	0.11429	0	0	0	0	0.120621	0	0	0	0	0.1155	0	0	0	0	0.0999762	0	0	0	0	0.155025	0	0	0	0
LAMB1 - (ITGA7+ITGB1)	0	0.112536	0.120449	0.104897	0	0	0.118667	0.1275	0.110205	0	0	0.113589	0.121612	0.10579	0	0	0.0985406	0.104523	0.0926172	0	0	0.152021	0.166908	0.138444	0
LAMB1 - DAG1	0	0	0.108336	0.105425	0	0	0	0.114007	0.110788	0	0	0	0	0	0	0	0	0	0	0	0	0	0.144621	0.139356	0
LAMB2 - (ITGA1+ITGB1)	0.0955502	0.109128	0	0	0.112005	0.0999347	0.114884	0	0	0.118077	0.109675	0.127947	0	0	0.13192	0.106681	0.123689	0	0	0.127647	0	0	0	0	0
LAMB2 - (ITGA2+ITGB1)	0.0935021	0	0	0	0	0.0976966	0	0	0	0	0.106985	0	0	0	0	0.104157	0	0	0	0	0	0	0	0	0
LAMB2 - (ITGA6+ITGB1)	0.0999418	0	0	0	0	0.104749	0	0	0	0	0.1155	0	0	0	0	0.112111	0	0	0	0	0	0	0	0	0
LAMB2 - (ITGA7+ITGB1)	0	0.0985072	0.104485	0.0925877	0	0	0.103174	0.109751	0.0966987	0	0	0.113589	0.121612	0.10579	0	0	0.110397	0.117993	0.103032	0	0	0	0	0	0
LAMB2 - DAG1	0	0	0.0952015	0.0930028	0	0	0	0.0995533	0.0971515	0	0	0	0.109216	0.106332	0	0	0	0.106332	0.103542	0	0	0	0	0	0
LAMC1 - (ITGA1+ITGB1)	0	0.128008	0	0	0	0.121762	0.144012	0	0	0	0	0	0	0	0	0	0	0	0	0	0.154195	0.190981	0	0	0.20247
LAMC1 - (ITGA2+ITGB1)	0.107288	0	0	0	0	0.118529	0	0	0	0	0.106985	0	0	0	0	0.0935322	0	0	0	0	0.149119	0	0	0	0
LAMC1 - (ITGA6+ITGB1)	0.115696	0	0	0	0	0.128739	0	0	0	0	0.1155	0	0	0	0	0.0999762	0	0	0	0	0.165313	0	0	0	0
LAMC1 - (ITGA7+ITGB1)	0	0.113917	0.12204	0.1061	0	0	0.12666	0.136829	0.117093	0	0	0.113589	0.121612	0.10579	0	0	0.0985406	0.104523	0.0926172	0	0	0.162191	0.179365	0.14688	0
LAMC1 - DAG1	0	0	0	0.106639	0	0	0	0	0.117745	0	0	0	0	0	0	0	0	0	0	0	0	0	0.154029	0.147895	0
LAMC3 - (ITGA1+ITGB1)	0	0	0	0	0	0.0999347	0.114884	0	0	0.118077	0	0	0	0	0	0	0	0	0	0	0	0	0	0	0
LAMC3 - (ITGA2+ITGB1)	0	0	0	0	0	0.0976966	0	0	0	0	0	0	0	0	0	0	0	0	0	0	0	0	0	0	0
LAMC3 - (ITGA6+ITGB1)	0	0	0	0	0	0.104749	0	0	0	0	0	0	0	0	0	0	0	0	0	0	0	0	0	0	0
LAMC3 - (ITGA7+ITGB1)	0	0	0	0	0	0	0.103174	0.109751	0.0966987	0	0	0	0	0	0	0	0	0	0	0	0	0	0	0	0
LAMC3 - DAG1	0	0	0	0	0	0	0	0.0995533	0.0971515	0	0	0	0	0	0	0	0	0	0	0	0	0	0	0	0
MDK - (ITGA6+ITGB1)	0.128534	0	0	0	0	0.142097	0	0	0	0	0.164407	0	0	0	0	0.132345	0	0	0	0	0.175879	0	0	0	0
MDK - LRP1	0	0	0	0	0.152747	0	0	0	0	0.17262	0	0.135448	0	0	0.206826	0	0	0	0	0.158369	0	0.143078	0	0	0.225238
MDK - NCL	0	0	0	0	0	0	0.158936	0	0	0.198375	0	0.187288	0	0	0.244629	0	0.146882	0	0	0.179925	0	0.202371	0	0	0.270989
MDK - SDC2	0	0.127164	0	0	0.152747	0	0.140644	0	0	0.17262	0	0.162547	0	0	0.206826	0	0.131037	0	0	0.158369	0	0.173706	0	0	0.225238
MPZL1 - MPZL1	0.0843747	0.0877754	0	0	0.0992495	0.0877754	0.0914616	0	0	0.103988	0	0	0	0	0	0	0	0	0	0	0.0992495	0.103988	0	0	0.120491
NAMPT - (ITGA5+ITGB1)	0.0994019	0	0	0	0	0	0	0	0	0	0.11478	0	0	0	0	0.099436	0	0	0	0	0.120716	0	0	0	0
NAMPT - INSR	0.0843747	0	0.0952015	0.0843993	0	0	0	0	0	0	0.0952015	0	0.109216	0.0952327	0	0.0843993	0	0.0952327	0.0844238	0	0.0992495	0	0.114577	0.0992834	0
NCAM1 - FGFR1	0	0	0	0	0	0	0	0	0	0	0.125542	0.114007	0	0.108376	0.161572	0.10867	0.0999323	0	0.0955794	0.134664	0.113609	0.103988	0	0	0.142331
NCAM1 - NCAM1	0	0	0	0	0	0	0	0	0	0	0	0	0.151112	0.127318	0.134151	0	0	0.127318	0.109996	0.115079	0	0	0.134151	0.115079	0.120491
NEGR1 - NEGR1	0	0	0	0	0	0	0	0	0	0	0	0	0	0	0	0	0	0	0	0	0	0	0	0	0.120491
NGF - NGFR	0	0	0	0	0	0	0.103519	0	0	0	0	0	0	0	0	0	0	0	0	0	0	0	0	0	0
NPPA - NPR1	0.1066	0	0	0	0	0.112087	0	0	0	0	0.150162	0	0	0	0	0.123268	0	0	0	0	0.129659	0	0	0	0
NPPB - NPR1	0	0	0	0	0	0	0	0	0	0	0	0	0	0	0	0.0930028	0	0	0	0	0	0	0	0	0
NTF3 - NTRK2	0	0	0	0	0	0	0	0	0	0.103988	0	0	0	0	0	0	0	0	0	0	0	0	0	0	0.120491
PDGFB - PDGFRA	0	0	0	0	0.123017	0	0	0	0	0	0	0	0	0	0	0	0	0	0	0	0	0	0	0	0
PDGFB - PDGFRB	0	0.110521	0	0	0.100751	0	0	0	0	0	0	0	0	0	0	0	0	0	0	0	0	0	0	0	0
PECAM1 - PECAM1	0.133179	0	0	0	0	0	0	0	0	0	0	0	0	0	0	0	0	0	0	0	0	0	0	0	0
PGF - VEGFR1	0.0955165	0	0	0	0	0.114332	0	0	0	0	0	0	0	0	0	0	0	0	0	0	0	0	0	0	0
PROS1 - AXL	0	0.0877754	0	0	0.0992495	0	0	0	0	0	0	0	0	0	0	0	0	0	0	0	0	0.103988	0	0	0.120491
PTN - NCL	0	0	0	0	0	0	0.148301	0	0	0	0	0	0	0	0	0	0	0	0	0	0.189799	0.213482	0.244023	0.185244	0.291539
PTN - SDC2	0	0	0	0	0	0	0.131725	0	0	0.159375	0	0	0	0	0	0	0.110788	0	0	0.129717	0	0.182696	0	0	0.240588
PTN - SDC3	0.0843747	0	0	0	0	0.107512	0	0	0	0	0.0952015	0	0	0	0	0.0930028	0	0	0	0	0.139857	0	0	0	0
PTPRM - PTPRM	0.107373	0	0	0	0	0	0	0	0	0	0	0	0	0	0	0	0	0	0	0	0	0	0	0	0
SEMA6A - PLXNA2	0.0843747	0	0.0952015	0	0	0	0	0	0	0	0	0	0	0	0	0	0	0	0	0	0	0	0	0	0
SEMA6A - PLXNA4	0	0	0	0.0843993	0	0	0	0	0	0	0	0	0	0	0	0	0	0	0	0	0	0	0	0	0
SEMA6B - PLXNA2	0.0843747	0	0.0952015	0	0	0	0	0	0	0	0	0	0	0	0	0	0	0	0	0	0	0	0	0	0
SEMA6B - PLXNA4	0	0	0	0.0843993	0	0	0	0	0	0	0	0	0	0	0	0	0	0	0	0	0	0	0	0	0
THBS1 - CD36	0	0	0	0	0	0	0	0	0	0	0	0	0	0	0	0	0	0	0	0	0.12057	0.122595	0.114577	0.0992834	0
THBS1 - CD47	0	0	0	0	0	0	0	0	0	0	0	0	0	0	0	0	0	0	0	0	0.0992495	0.103988	0.114577	0.0992834	0.120491
THBS2 - CD36	0	0	0	0	0	0	0	0	0	0	0	0	0	0	0	0	0	0	0	0	0.12057	0.122595	0.114577	0.0992834	0
THBS2 - CD47	0	0	0	0	0	0	0	0	0	0	0	0	0	0	0	0	0	0	0	0	0.0992495	0.103988	0.114577	0.0992834	0.120491
THBS4 - CD36	0	0	0	0	0	0.133763	0.136552	0.127202	0.108626	0	0	0	0	0	0	0	0	0	0	0	0	0	0	0	0
THBS4 - CD47	0	0	0	0	0	0.108585	0.114283	0.127202	0.108626	0.134534	0	0	0	0	0	0	0	0	0	0	0	0	0	0	0
TNFSF12 - TNFRSF12A	0	0	0.0952015	0.0843993	0	0	0	0.0995533	0.0878019	0	0	0	0	0	0	0	0	0	0	0	0	0	0.114577	0.0992834	0
VEGFA - VEGFR1	0	0	0	0	0	0	0	0	0	0	0.127262	0	0	0	0	0.095548	0	0	0	0	0	0	0	0	0
VEGFA - VEGFR1R2	0	0	0	0	0	0	0	0	0	0	0.135861	0	0	0	0	0.1004	0	0	0	0	0	0	0	0	0
VEGFA - VEGFR2	0	0	0	0	0	0	0	0	0	0	0.140324	0	0	0	0	0.102877	0	0	0	0	0	0	0	0	0
VEGFB - VEGFR1	0	0	0	0	0	0.0998979	0	0	0	0	0.127262	0	0	0	0	0.10867	0	0	0	0	0.115033	0	0	0	0

## Sheet: Outer-RV
	BEC -> BEC	BEC -> EPDC	BEC -> Pericyte	BEC -> vCM-Proliferating	BEC -> vCM-RV-Compact	BEC -> vFibro	EPDC -> BEC	EPDC -> EPDC	EPDC -> Pericyte	EPDC -> vCM-Proliferating	EPDC -> vCM-RV-Compact	EPDC -> vFibro	Pericyte -> BEC	Pericyte -> EPDC	Pericyte -> Pericyte	Pericyte -> vCM-Proliferating	Pericyte -> vCM-RV-Compact	Pericyte -> vFibro	vCM-Proliferating -> BEC	vCM-Proliferating -> EPDC	vCM-Proliferating -> Pericyte	vCM-Proliferating -> vCM-Proliferating	vCM-Proliferating -> vCM-RV-Compact	vCM-Proliferating -> vFibro	vCM-RV-Compact -> BEC	vCM-RV-Compact -> EPDC	vCM-RV-Compact -> Pericyte	vCM-RV-Compact -> vCM-Proliferating	vCM-RV-Compact -> vCM-RV-Compact	vCM-RV-Compact -> vFibro	vFibro -> BEC	vFibro -> EPDC	vFibro -> Pericyte	vFibro -> vCM-Proliferating	vFibro -> vCM-RV-Compact	vFibro -> vFibro
ADM - CALCRL	0.099377	0	0	0	0	0	0.106331	0	0	0	0	0	0	0	0	0	0	0	0	0	0	0	0	0	0	0	0	0	0	0	0	0	0	0	0	0
AGRN - DAG1	0	0	0	0.107138	0.0953793	0	0	0	0	0	0	0	0	0	0	0.112681	0.0997477	0	0	0	0	0	0	0	0	0	0	0	0	0	0	0	0	0	0	0
ANGPT1 - TEK	0	0	0	0	0	0	0	0	0	0	0	0	0.0878314	0	0	0	0	0	0	0	0	0	0	0	0	0	0	0	0	0	0	0	0	0	0	0
ANGPT2 - (ITGA5+ITGB1)	0	0	0	0	0	0	0	0	0	0	0	0	0.120826	0	0	0	0	0	0	0	0	0	0	0	0	0	0	0	0	0	0	0	0	0	0	0
ANGPT2 - TEK	0	0	0	0	0	0	0	0	0	0	0	0	0.0988969	0	0	0	0	0	0	0	0	0	0	0	0	0	0	0	0	0	0	0	0	0	0	0
ANGPTL2 - (ITGA5+ITGB1)	0	0	0	0	0	0	0.125106	0	0	0	0	0	0	0	0	0	0	0	0	0	0	0	0	0	0	0	0	0	0	0	0.122967	0	0	0	0	0
APLN - APLNR	0.107452	0	0	0	0	0	0	0	0	0	0	0	0	0	0	0	0	0	0	0	0	0	0	0	0	0	0	0	0	0	0	0	0	0	0	0
BMP4 - (BMPR1A+BMPR2)	0	0	0	0	0	0	0	0.105568	0	0	0	0	0	0	0	0	0	0	0	0	0	0	0	0	0	0	0	0	0	0	0	0.105813	0	0	0	0
BMP5 - (BMPR1A+BMPR2)	0	0	0	0	0	0	0	0	0	0	0	0	0	0.0928697	0	0	0	0	0	0.0894908	0	0	0	0	0	0.100385	0	0	0	0	0	0	0	0	0	0
BMP7 - (BMPR1A+BMPR2)	0	0	0	0	0	0	0	0	0	0	0	0	0	0	0	0	0	0	0	0.0992256	0	0	0	0	0	0.0986276	0	0	0	0	0	0	0	0	0	0
CADM1 - CADM1	0	0	0	0	0	0	0	0	0	0	0	0	0	0	0	0	0	0	0	0	0	0.109232	0.108508	0	0	0	0	0.108508	0.107793	0	0	0	0	0	0	0
CD46 - JAG1	0	0.0905616	0.0889593	0	0	0	0	0.0963005	0.0944908	0	0	0	0	0.0944908	0.0927478	0	0	0	0	0.0905898	0.0889865	0	0	0	0	0.0900911	0.0885052	0	0	0	0	0.107922	0.105654	0	0	0
CD99 - CD99	0.136721	0.151732	0.144552	0	0	0.178544	0.151732	0.170432	0.161451	0	0	0.205055	0.144552	0.161451	0.153324	0	0	0.192122	0	0	0	0	0	0	0	0	0	0	0	0	0.178544	0.205055	0.192122	0	0	0.257206
CDH2 - CDH2	0	0	0	0	0	0	0	0	0	0.111362	0.109685	0.122401	0	0	0	0	0	0	0	0.111362	0	0.131009	0.128774	0.147435	0	0.109685	0	0.128774	0.126607	0.144541	0	0.122401	0	0.147435	0.144541	0.167768
CDH5 - CDH5	0.139776	0	0	0	0	0	0	0	0	0	0	0	0	0	0	0	0	0	0	0	0	0	0	0	0	0	0	0	0	0	0	0	0	0	0	0
CLDN11 - CLDN11	0	0	0	0	0	0	0	0.0963005	0	0	0	0	0	0	0	0	0	0	0	0	0	0	0	0	0	0	0	0	0	0	0	0	0	0	0	0
COL1A1 - (ITGA1+ITGB1)	0	0	0	0	0	0	0.156499	0.167587	0.190665	0	0	0.207269	0	0	0.167617	0	0	0	0	0	0	0	0	0	0	0	0	0	0	0	0.183956	0.199276	0.23431	0	0	0.258045
COL1A1 - (ITGA11+ITGB1)	0	0	0.114489	0	0	0.133154	0	0	0.165066	0	0	0.207269	0	0	0.145826	0	0	0.17766	0	0	0.100035	0	0	0.113984	0	0	0.113738	0	0	0.132139	0	0	0.195802	0	0	0.258045
COL1A1 - (ITGA2+ITGB1)	0.107794	0	0	0	0	0	0.15169	0	0	0	0	0	0.135208	0	0	0	0	0	0.0948777	0	0	0	0	0	0.107128	0	0	0	0	0	0.177215	0	0	0	0	0
COL1A2 - (ITGA1+ITGB1)	0	0	0	0	0	0	0.154665	0.165422	0.188343	0	0	0.203977	0.139642	0	0.168124	0	0	0	0	0	0	0	0	0	0	0	0	0	0	0	0.179738	0.194214	0.228332	0	0	0.249637
COL1A2 - (ITGA11+ITGB1)	0	0	0.114489	0	0	0.133154	0	0	0.162992	0	0	0.203977	0	0	0.146253	0	0	0.178297	0	0	0.100035	0	0	0.113984	0	0	0.0994274	0	0	0.113196	0	0	0.190963	0	0	0.249637
COL1A2 - (ITGA2+ITGB1)	0.107794	0	0	0	0	0	0.149921	0	0	0	0	0	0.135577	0	0	0	0	0	0.0948777	0	0	0	0	0	0.0943308	0	0	0	0	0	0.173212	0	0	0	0	0
COL4A1 - (ITGA1+ITGB1)	0.13154	0.139023	0.156476	0	0	0.165305	0.127992	0	0.152763	0	0	0	0.138717	0.14704	0.166904	0	0	0.176768	0	0	0.128837	0	0	0	0	0	0.12783	0	0	0	0.149371	0	0.184235	0	0	0
COL4A1 - (ITGA11+ITGB1)	0	0	0.137393	0	0	0.165305	0	0	0.13342	0	0	0.159498	0	0	0.145229	0	0	0.176768	0	0	0.114534	0	0	0.133215	0	0	0.113738	0	0	0.132139	0	0	0.156815	0	0	0.194119
COL4A1 - (ITGA2+ITGB1)	0.127931	0	0	0	0	0	0.12443	0	0	0	0	0	0.134691	0	0	0	0	0	0.107834	0	0	0	0	0	0.107128	0	0	0	0	0	0.144542	0	0	0	0	0
COL4A2 - (ITGA1+ITGB1)	0.128804	0.135921	0.152946	0	0	0.160944	0.12719	0	0.151668	0	0	0	0.136414	0.144414	0.163851	0	0	0.172993	0.117414	0	0.13797	0	0	0	0.116578	0	0.136816	0	0	0	0.149371	0	0.184235	0	0	0
COL4A2 - (ITGA11+ITGB1)	0	0	0.134384	0	0	0.160944	0	0	0.132545	0	0	0.158246	0	0	0.142684	0	0	0.172993	0	0	0.121963	0	0	0.143392	0	0	0.12106	0	0	0.142146	0	0	0.156815	0	0	0.194119
COL4A2 - (ITGA2+ITGB1)	0.125305	0	0	0	0	0	0.123667	0	0	0	0	0	0.132489	0	0	0	0	0	0.114406	0	0	0	0	0	0.113611	0	0	0	0	0	0.144542	0	0	0	0	0
COL6A1 - (ITGA1+ITGB1)	0	0	0.128779	0	0	0	0.14007	0.148515	0.16917	0	0	0.17891	0	0	0.148259	0	0	0	0	0	0	0	0	0	0	0	0	0	0	0	0.164797	0.176591	0.206766	0	0	0.221299
COL6A1 - (ITGA11+ITGB1)	0	0	0.114489	0	0	0.133154	0	0	0.146686	0	0	0.17891	0	0	0.129971	0	0	0.154594	0	0	0.100035	0	0	0.113984	0	0	0.0994274	0	0	0.113196	0	0	0.174021	0	0	0.221299
COL6A1 - (ITGA2+ITGB1)	0.107794	0	0	0	0	0	0.135933	0	0	0	0	0	0.121425	0	0	0	0	0	0.0948777	0	0	0	0	0	0.0943308	0	0	0	0	0	0.159085	0	0	0	0	0
COL6A2 - (ITGA1+ITGB1)	0	0	0.143008	0	0	0	0.143166	0.152058	0.17332	0	0	0.18407	0	0	0.153633	0	0	0	0	0	0	0	0	0	0	0	0	0	0	0	0.169727	0.182356	0.213932	0	0	0.230413
COL6A2 - (ITGA11+ITGB1)	0	0	0.126096	0	0	0.149156	0	0	0.150117	0	0	0.18407	0	0	0.134312	0	0	0.160792	0	0	0	0	0	0	0	0	0	0	0	0	0	0	0.179578	0	0	0.230413
COL6A2 - (ITGA2+ITGB1)	0.118045	0	0	0	0	0	0.138889	0	0	0	0	0	0.125216	0	0	0	0	0	0	0	0	0	0	0	0	0	0	0	0	0	0.163739	0	0	0	0	0
COL6A3 - (ITGA1+ITGB1)	0	0	0	0	0	0	0.134194	0.141846	0.16122	0	0	0.169331	0.134559	0.142308	0.161379	0	0	0.169983	0	0	0	0	0	0	0	0	0	0	0	0	0.162142	0.173506	0.202893	0	0	0.21648
COL6A3 - (ITGA11+ITGB1)	0	0	0	0	0	0	0	0	0.14021	0	0	0.169331	0	0	0.140639	0	0	0.169983	0	0	0	0	0	0	0	0	0	0	0	0	0	0	0.17104	0	0	0.21648
COL6A3 - (ITGA2+ITGB1)	0	0	0	0	0	0	0.130333	0	0	0	0	0	0.130717	0	0	0	0	0	0	0	0	0	0	0	0	0	0	0	0	0	0.156581	0	0	0	0	0
COL6A6 - (ITGA1+ITGB1)	0	0	0	0	0	0	0.12719	0.133978	0.151668	0	0	0.158246	0	0	0	0	0	0	0	0	0	0	0	0	0	0	0	0	0	0	0.137474	0.145375	0.166974	0	0	0.174403
COL6A6 - (ITGA11+ITGB1)	0	0	0	0	0	0	0	0	0.132545	0	0	0.158246	0	0	0	0	0	0	0	0	0	0	0	0	0	0	0	0	0	0	0	0	0.143715	0	0	0.174403
COL6A6 - (ITGA2+ITGB1)	0	0	0	0	0	0	0.123667	0	0	0	0	0	0	0	0	0	0	0	0	0	0	0	0	0	0	0	0	0	0	0	0.133321	0	0	0	0	0
COL9A1 - (ITGA1+ITGB1)	0	0	0	0	0	0	0.127992	0.134874	0.152763	0	0	0.159498	0	0	0	0	0	0	0	0	0	0	0	0	0	0	0	0	0	0	0.149371	0.158829	0.184235	0	0	0.194119
COL9A1 - (ITGA11+ITGB1)	0	0	0	0	0	0	0	0	0.13342	0	0	0.159498	0	0	0.104813	0	0	0.12023	0	0	0.100035	0	0	0.113984	0	0	0	0	0	0	0	0	0.156815	0	0	0.194119
COL9A1 - (ITGA2+ITGB1)	0	0	0	0	0	0	0.12443	0	0	0	0	0	0.0991655	0	0	0	0	0	0.0948777	0	0	0	0	0	0	0	0	0	0	0	0.144542	0	0	0	0	0
COL9A3 - (ITGA1+ITGB1)	0	0	0	0	0	0	0.103562	0	0.119705	0	0	0.123175	0	0	0	0	0	0	0	0	0	0	0	0	0	0	0	0	0	0	0.117126	0	0.138204	0	0	0.142851
COL9A3 - (ITGA11+ITGB1)	0	0	0	0	0	0	0	0	0.107045	0	0	0.123175	0	0	0	0	0	0	0	0	0	0	0	0	0	0	0	0	0	0	0	0	0.1216	0	0	0.142851
COL9A3 - (ITGA2+ITGB1)	0	0	0	0	0	0	0.101161	0	0	0	0	0	0	0	0	0	0	0	0	0	0	0	0	0	0	0	0	0	0	0	0.114063	0	0	0	0	0
CXCL12 - CXCR4	0.0889644	0	0.0889593	0	0	0	0.116695	0	0.116752	0	0	0	0.105156	0	0.10517	0	0	0	0	0	0	0	0	0	0	0	0	0	0	0	0.123703	0	0.123727	0	0	0
DLK1 - NOTCH1	0	0	0	0	0	0	0.12869	0	0.119225	0	0	0	0	0	0	0	0	0	0	0	0	0	0	0	0	0	0	0	0	0	0.15443	0	0.141085	0	0	0
DLK1 - NOTCH2	0	0	0	0	0	0	0	0.122121	0.14006	0.113081	0	0.141434	0	0	0	0	0	0	0	0	0	0	0	0	0	0	0	0	0	0	0	0.145158	0.17106	0.132562	0	0.173285
DLK1 - NOTCH3	0	0	0	0	0	0	0	0.122121	0.155431	0	0	0.141434	0	0	0	0	0	0	0	0	0	0	0	0	0	0	0	0	0	0	0	0.145158	0.194253	0	0	0.173285
DLK1 - NOTCH4	0	0	0	0	0	0	0.13344	0	0	0	0	0	0	0	0	0	0	0	0	0	0	0	0	0	0	0	0	0	0	0	0.161265	0	0	0	0	0
DLL4 - NOTCH1	0.0943023	0	0.0889593	0	0	0	0	0	0	0	0	0	0	0	0	0	0	0	0	0	0	0	0	0	0	0	0	0	0	0	0	0	0	0	0	0
DLL4 - NOTCH2	0	0.0905616	0.100325	0.0854933	0	0.100766	0	0	0	0	0	0	0	0	0	0	0	0	0	0	0	0	0	0	0	0	0	0	0	0	0	0	0	0	0	0
DLL4 - NOTCH3	0	0.0905616	0.108422	0	0	0.100766	0	0	0	0	0	0	0	0	0	0	0	0	0	0	0	0	0	0	0	0	0	0	0	0	0	0	0	0	0	0
DLL4 - NOTCH4	0.0969201	0	0	0	0	0	0	0	0	0	0	0	0	0	0	0	0	0	0	0	0	0	0	0	0	0	0	0	0	0	0	0	0	0	0	0
EDN1 - EDNRA	0	0	0	0	0	0	0	0.0963005	0.107416	0	0.0900911	0	0	0	0	0	0	0	0	0	0	0	0	0	0	0	0	0	0	0	0	0.107922	0.12208	0	0.100184	0
EDN1 - EDNRB	0	0	0	0	0	0	0.102367	0	0.0944908	0	0	0	0	0	0	0	0	0	0	0	0	0	0	0	0	0	0	0	0	0	0.1156	0	0.105654	0	0	0
EFNA5 - EPHB2	0	0	0	0	0	0	0	0	0	0	0	0	0	0	0	0	0	0	0	0	0	0	0	0	0	0.0900911	0	0	0	0	0	0	0	0	0	0
EFNB1 - EPHB2	0	0.0905616	0	0	0	0	0	0.0963005	0	0	0	0	0	0.0944908	0	0	0	0	0	0	0	0	0	0	0	0	0	0	0	0	0	0	0	0	0	0
EFNB1 - EPHB3	0	0.0905616	0	0	0	0	0	0.0963005	0	0	0	0	0	0.0944908	0	0	0	0	0	0	0	0	0	0	0	0	0	0	0	0	0	0	0	0	0	0
EFNB1 - EPHB4	0.0943023	0	0	0	0	0	0.100542	0	0	0	0	0	0.0985705	0	0	0	0	0	0	0	0	0	0	0	0	0	0	0	0	0	0	0	0	0	0	0
EFNB2 - EPHB2	0	0.107013	0	0	0	0	0	0.0963005	0	0	0	0	0	0.0944908	0	0	0	0	0	0	0	0	0	0	0	0	0	0	0	0	0	0	0	0	0	0
EFNB2 - EPHB3	0	0.107013	0	0	0	0	0	0.0963005	0	0	0	0	0	0.0944908	0	0	0	0	0	0	0	0	0	0	0	0	0	0	0	0	0	0	0	0	0	0
EFNB2 - EPHB4	0.112135	0	0	0	0	0	0.100542	0	0	0	0	0	0.0985705	0	0	0	0	0	0	0	0	0	0	0	0	0	0	0	0	0	0	0	0	0	0	0
EFNB3 - EPHB2	0	0	0	0	0	0	0	0	0	0	0	0	0	0	0	0	0	0	0	0.0905898	0	0	0	0	0	0.0900911	0	0	0	0	0	0	0	0	0	0
EFNB3 - EPHB3	0	0	0	0	0	0	0	0	0	0	0	0	0	0	0	0	0	0	0	0.0905898	0	0	0	0	0	0.0900911	0	0	0	0	0	0	0	0	0	0
EFNB3 - EPHB4	0	0	0	0	0	0	0	0	0	0	0	0	0	0	0	0	0	0	0.094333	0	0	0	0	0	0.0937923	0	0	0	0	0	0	0	0	0	0	0
ENTPD1 - ADORA2B	0	0	0.0889593	0	0	0	0	0	0	0	0	0	0	0	0.0927478	0	0	0	0	0	0	0	0	0	0	0	0	0	0	0	0	0	0	0	0	0
ESAM - ESAM	0.137787	0	0.129387	0	0	0	0	0	0	0	0	0	0.129387	0	0.12131	0	0	0	0	0	0	0	0	0	0	0	0	0	0	0	0	0	0	0	0	0
FGF1 - FGFR1	0	0	0	0	0	0	0	0	0	0	0	0	0	0	0	0	0	0	0	0	0	0	0	0	0.0953793	0.104366	0.0885052	0.0850739	0.0846339	0.114834	0	0	0	0	0	0
FGF18 - FGFR1	0	0	0	0	0	0	0	0	0	0	0	0	0	0	0	0	0	0	0.0959384	0.105036	0.0889865	0.0855184	0.0850739	0.115646	0.108467	0.120196	0.0997477	0.0954106	0.0948575	0.134353	0	0	0	0	0	0
FGF9 - FGFR1	0	0	0	0	0	0	0	0	0	0	0	0	0	0	0	0	0	0	0.084701	0.0917223	0.0792205	0.07646	0.0761045	0.0997011	0	0	0	0	0	0	0	0	0	0	0	0
FN1 - (ITGA5+ITGB1)	0.11703	0	0	0	0	0	0.149446	0	0	0	0	0	0.141804	0	0	0	0	0	0	0	0	0	0	0	0	0	0	0	0	0	0.174371	0	0	0	0	0
FN1 - (ITGA8+ITGB1)	0	0.116999	0	0	0	0	0	0.150176	0	0	0	0	0	0.142308	0	0	0	0	0	0	0	0	0	0	0	0	0	0	0	0	0	0.175133	0	0	0	0
FN1 - (ITGAV+ITGB1)	0	0	0	0	0	0	0	0.150176	0.148296	0.14559	0.132392	0	0	0.142308	0.140639	0.138276	0	0	0	0	0	0	0	0	0	0	0	0	0	0	0	0.175133	0.172613	0.169066	0	0
GAS6 - AXL	0	0	0	0	0	0	0	0	0	0	0	0	0	0.105408	0.103243	0	0	0.119492	0	0.100576	0.098604	0	0	0.113321	0	0.099962	0.0980134	0	0	0.112542	0	0	0	0	0	0
GAS6 - TYRO3	0	0	0	0	0	0	0	0	0	0	0	0	0	0.105408	0	0	0	0	0	0.100576	0	0	0	0	0	0.099962	0	0	0	0	0	0	0	0	0	0
GDF6 - (BMPR1A+BMPR2)	0	0	0	0	0	0	0	0.0946173	0	0	0	0	0	0	0	0	0	0	0	0	0	0	0	0	0	0	0	0	0	0	0	0.105813	0	0	0	0
GRN - SORT1	0	0	0	0.0959384	0	0	0	0	0	0.108394	0	0	0	0	0	0.0889865	0	0	0	0	0	0.0855184	0	0	0	0	0	0.0850739	0	0	0	0	0	0.115646	0	0
HBEGF - (EGFR+ERBB2)	0	0	0	0	0	0.100766	0	0	0	0	0	0	0	0	0	0	0	0	0	0	0	0	0	0	0	0	0	0	0	0	0	0	0	0	0	0
HBEGF - (ERBB2+ERBB4)	0	0	0	0.0854933	0.085049	0	0	0	0	0	0	0	0	0	0	0	0	0	0	0	0	0	0	0	0	0	0	0	0	0	0	0	0	0	0	0
HBEGF - EGFR	0	0	0	0	0	0.100766	0	0	0	0	0	0	0	0	0	0	0	0	0	0	0	0	0	0	0	0	0	0	0	0	0	0	0	0	0	0
HBEGF - ERBB4	0	0	0	0.0854933	0.085049	0	0	0	0	0	0	0	0	0	0	0	0	0	0	0	0	0	0	0	0	0	0	0	0	0	0	0	0	0	0	0
HSPG2 - DAG1	0	0	0	0.121938	0.107155	0	0	0	0	0.100576	0.0900911	0	0	0	0	0	0	0	0	0	0	0.0943636	0.0850739	0	0	0	0	0.0938226	0.0846339	0	0	0	0	0.113321	0.100184	0
IGF1 - IGF1R	0	0	0	0	0	0	0	0	0	0.0962127	0.0969064	0	0	0	0	0	0	0	0	0	0	0	0	0	0	0	0	0	0	0	0	0	0	0.0940972	0.0947605	0
JAG1 - NOTCH1	0	0	0	0	0	0	0.100542	0	0.0944908	0	0	0	0.0985705	0	0.0927478	0	0	0	0	0	0	0	0	0	0	0	0	0	0	0	0	0	0	0	0	0
JAG1 - NOTCH2	0	0	0	0	0	0	0	0.0963005	0.107416	0.0905898	0	0.107922	0	0.0944908	0.10517	0.0889865	0	0.105654	0	0	0	0	0	0	0	0	0	0	0	0	0	0	0	0	0	0
JAG1 - NOTCH3	0	0	0	0	0	0	0	0.0963005	0.116752	0	0	0.107922	0	0.0944908	0.114102	0	0	0.105654	0	0	0	0	0	0	0	0	0	0	0	0	0	0	0	0	0	0
JAG1 - NOTCH4	0	0	0	0	0	0	0.103523	0	0	0	0	0	0.101434	0	0	0	0	0	0	0	0	0	0	0	0	0	0	0	0	0	0	0	0	0	0	0
JAM2 - (ITGAV+ITGB1)	0	0.11554	0.114489	0.113102	0.104644	0	0	0	0	0	0	0	0	0	0	0	0	0	0	0	0	0	0	0	0	0	0	0	0	0	0	0	0	0	0	0
JAM2 - JAM2	0.10915	0	0	0	0	0	0	0	0	0	0	0	0	0	0	0	0	0	0	0	0	0	0	0	0	0	0	0	0	0	0	0	0	0	0	0
JAM2 - JAM3	0	0.102367	0.100325	0	0	0.1156	0	0	0	0	0	0	0	0	0	0	0	0	0	0	0	0	0	0	0	0	0	0	0	0	0	0	0	0	0	0
JAM3 - JAM2	0	0	0	0	0	0	0.102367	0	0	0	0	0	0.100325	0	0	0	0	0	0	0	0	0	0	0	0	0	0	0	0	0	0.1156	0	0	0	0	0
JAM3 - JAM3	0	0	0	0	0	0	0	0.0963005	0.0944908	0	0	0.107922	0	0.0944908	0.0927478	0	0	0.105654	0	0	0	0	0	0	0	0	0	0	0	0	0	0.107922	0.105654	0	0	0.122733
KITL - KIT	0.0959068	0	0	0	0	0	0	0	0	0	0	0	0	0	0	0	0	0	0	0	0	0	0	0	0	0	0	0	0	0	0	0	0	0	0	0
LAMA2 - (ITGA1+ITGB1)	0	0	0	0	0	0	0.103562	0	0.119705	0	0	0.123175	0	0	0	0	0	0	0.108435	0.113283	0.126053	0	0	0.130166	0.107721	0.112504	0.125089	0	0	0.129139	0.117126	0	0.138204	0	0	0.142851
LAMA2 - (ITGA2+ITGB1)	0	0	0	0	0	0	0.101161	0	0	0	0	0	0	0	0	0	0	0	0.105828	0	0	0	0	0	0.105148	0	0	0	0	0	0.114063	0	0	0	0	0
LAMA2 - (ITGA6+ITGB1)	0	0	0	0	0	0	0.108741	0	0	0	0	0	0	0	0	0	0	0	0.11405	0	0	0	0	0	0.113261	0	0	0	0	0	0.123794	0	0	0	0	0
LAMA2 - (ITGA7+ITGB1)	0	0	0	0	0	0	0	0	0.107045	0.100091	0.0983616	0	0	0	0	0	0	0	0	0	0.112276	0.104667	0.102786	0	0	0	0.111511	0.104002	0.102144	0	0	0	0.1216	0.112705	0.110517	0
LAMA2 - DAG1	0	0	0	0	0	0	0	0	0	0.100576	0.0900911	0	0	0	0	0	0	0	0	0	0	0.105194	0.0938226	0	0	0	0	0.104522	0.0932877	0	0	0	0	0.113321	0.100184	0
LAMA4 - (ITGA1+ITGB1)	0.115046	0.120555	0.134824	0	0	0.139855	0.119157	0	0.140703	0	0	0	0.124052	0.1305	0.147227	0	0	0.153417	0	0	0	0	0	0	0	0	0	0	0	0	0.148279	0.157586	0.182643	0	0	0.192268
LAMA4 - (ITGA2+ITGB1)	0.112143	0	0	0	0	0	0.116024	0	0	0	0	0	0.120698	0	0	0	0	0	0.0948777	0	0	0	0	0	0.0943308	0	0	0	0	0	0.143513	0	0	0	0	0
LAMA4 - (ITGA6+ITGB1)	0.121296	0	0	0	0	0	0.125945	0	0	0	0	0	0.131302	0	0	0	0	0	0.101515	0	0	0	0	0	0.100889	0	0	0	0	0	0.158756	0	0	0	0	0
LAMA4 - (ITGA7+ITGB1)	0	0	0.1194	0.110852	0.108753	0	0	0	0.123817	0.114633	0.112383	0	0	0	0.12914	0.119209	0.116791	0	0	0	0.100035	0.0939363	0.0924114	0	0	0	0.0994274	0.0934002	0.0918924	0	0	0	0.155608	0.141412	0.138022	0
LAMA4 - DAG1	0	0	0	0.111438	0.0988108	0	0	0	0	0.115264	0.101767	0	0	0	0	0.119885	0.105423	0	0	0	0	0.0943636	0.0850739	0	0	0	0	0.0938226	0.0846339	0	0	0	0	0.142364	0.122421	0
LAMB1 - (ITGA1+ITGB1)	0.110493	0	0.128779	0	0	0.133154	0.119157	0	0.140703	0	0	0.145942	0.116398	0	0.136873	0	0	0.141825	0	0	0	0	0	0	0	0	0	0	0	0	0.148279	0.157586	0.182643	0	0	0.192268
LAMB1 - (ITGA2+ITGB1)	0.107794	0	0	0	0	0	0.116024	0	0	0	0	0	0.113407	0	0	0	0	0	0.0948777	0	0	0	0	0	0.0943308	0	0	0	0	0	0.143513	0	0	0	0	0
LAMB1 - (ITGA6+ITGB1)	0.116306	0	0	0	0	0	0.125945	0	0	0	0	0	0.122868	0	0	0	0	0	0.101515	0	0	0	0	0	0.100889	0	0	0	0	0	0.158756	0	0	0	0	0
LAMB1 - (ITGA7+ITGB1)	0	0	0.114489	0.106593	0.104644	0	0	0	0.123817	0.114633	0.112383	0	0	0	0.120842	0.112078	0.109926	0	0	0	0.100035	0.0939363	0.0924114	0	0	0	0.0994274	0.0934002	0.0918924	0	0	0	0.155608	0.141412	0.138022	0
LAMB1 - DAG1	0	0	0	0.107138	0.0953793	0	0	0	0	0.115264	0.101767	0	0	0	0	0.112681	0.0997477	0	0	0	0	0.0943636	0.0850739	0	0	0	0	0.0938226	0.0846339	0	0	0	0	0.142364	0.122421	0
LAMB2 - (ITGA1+ITGB1)	0.0969548	0	0.110964	0	0	0.11394	0.103562	0	0.119705	0	0	0.123175	0.101472	0	0.116921	0	0	0.12023	0.108435	0.113283	0.126053	0	0	0.130166	0.109793	0.114775	0.12783	0	0	0.132139	0	0	0	0	0	0
LAMB2 - (ITGA2+ITGB1)	0.0948467	0	0	0	0	0	0.101161	0	0	0	0	0	0.0991655	0	0	0	0	0	0.105828	0	0	0	0	0	0.107128	0	0	0	0	0	0	0	0	0	0	0
LAMB2 - (ITGA6+ITGB1)	0.10148	0	0	0	0	0	0.108741	0	0	0	0	0	0.106439	0	0	0	0	0	0.11405	0	0	0	0	0	0.115531	0	0	0	0	0	0	0	0	0	0	0
LAMB2 - (ITGA7+ITGB1)	0	0	0.100001	0.093906	0.092382	0	0	0	0.107045	0.100091	0.0983616	0	0	0	0.104813	0.0981375	0.0964743	0	0	0	0.112276	0.104667	0.102786	0	0	0	0.113738	0.105941	0.104017	0	0	0	0	0	0	0
LAMB2 - DAG1	0	0	0	0.094333	0.085049	0	0	0	0	0.100576	0.0900911	0	0	0	0	0.098604	0.0885052	0	0	0	0	0.105194	0.0938226	0	0	0	0	0.10648	0.0948575	0	0	0	0	0	0	0
LAMC1 - (ITGA1+ITGB1)	0	0	0.130541	0	0	0	0.12719	0	0.151668	0	0	0	0.124052	0	0.147227	0	0	0	0	0	0	0	0	0	0	0	0	0	0	0	0.157887	0.168586	0.196676	0	0	0.208882
LAMC1 - (ITGA2+ITGB1)	0.109062	0	0	0	0	0	0.123667	0	0	0	0	0	0.120698	0	0	0	0	0	0.0948777	0	0	0	0	0	0.0943308	0	0	0	0	0	0.152568	0	0	0	0	0
LAMC1 - (ITGA6+ITGB1)	0.117762	0	0	0	0	0	0.134822	0	0	0	0	0	0.131302	0	0	0	0	0	0.101515	0	0	0	0	0	0.100889	0	0	0	0	0	0.169563	0	0	0	0	0
LAMC1 - (ITGA7+ITGB1)	0	0	0.115919	0.107835	0.105843	0	0	0	0.132545	0.122104	0.119568	0	0	0	0.12914	0.119209	0.116791	0	0	0	0.100035	0.0939363	0.0924114	0	0	0	0.0994274	0.0934002	0.0918924	0	0	0	0.16628	0.150226	0.146432	0
LAMC1 - DAG1	0	0	0	0.108392	0.0963815	0	0	0	0	0.122813	0.107681	0	0	0	0	0.119885	0.105423	0	0	0	0	0.0943636	0.0850739	0	0	0	0	0.0938226	0.0846339	0	0	0	0	0.151288	0.129096	0
LAMC3 - (ITGA1+ITGB1)	0	0	0	0	0	0	0	0	0	0	0	0	0.101472	0.105679	0.116921	0	0	0.12023	0	0	0	0	0	0	0	0	0	0	0	0	0	0	0	0	0	0
LAMC3 - (ITGA2+ITGB1)	0	0	0	0	0	0	0	0	0	0	0	0	0.0991655	0	0	0	0	0	0	0	0	0	0	0	0	0	0	0	0	0	0	0	0	0	0	0
LAMC3 - (ITGA6+ITGB1)	0	0	0	0	0	0	0	0	0	0	0	0	0.106439	0	0	0	0	0	0	0	0	0	0	0	0	0	0	0	0	0	0	0	0	0	0	0
LAMC3 - (ITGA7+ITGB1)	0	0	0	0	0	0	0	0	0	0	0	0	0	0	0.104813	0.0981375	0.0964743	0	0	0	0	0	0	0	0	0	0	0	0	0	0	0	0	0	0	0
LAMC3 - DAG1	0	0	0	0	0	0	0	0	0	0	0	0	0	0	0	0.098604	0.0885052	0	0	0	0	0	0	0	0	0	0	0	0	0	0	0	0	0	0	0
MDK - (ITGA6+ITGB1)	0.131089	0	0	0	0	0	0.154153	0	0	0	0	0	0.145226	0	0	0	0	0	0.135055	0	0	0	0	0	0.13564	0	0	0	0	0	0.180698	0	0	0	0	0
MDK - LRP1	0	0.133096	0	0	0	0.156369	0	0.15746	0.128643	0	0	0.191109	0	0.147937	0	0	0	0.17726	0	0.137345	0	0	0	0.162265	0	0.138028	0	0	0	0.16322	0	0.184968	0.14625	0	0	0.233202
MDK - NCL	0	0	0	0	0	0	0.15782	0.178102	0.173928	0	0	0.222393	0	0	0.16286	0	0	0	0	0	0	0	0	0	0	0	0.150875	0	0	0	0	0.214741	0.208777	0	0	0.2826
MDK - SDC2	0	0	0	0	0	0	0	0.15746	0.152678	0	0	0.191109	0	0	0	0	0	0	0	0	0	0	0	0	0	0	0	0	0	0	0	0.184968	0.178405	0	0	0.233202
MPZL1 - MPZL1	0.0854681	0.100542	0.0889593	0	0	0.100766	0.100542	0.121995	0.105408	0	0	0.122401	0.0889593	0.105408	0.0927478	0	0	0.105654	0	0	0	0	0	0	0	0	0	0	0	0	0.100766	0.122401	0.105654	0	0	0.122733
NAMPT - (ITGA5+ITGB1)	0.100923	0	0	0	0	0	0.108102	0	0	0	0	0	0	0	0	0	0	0	0.100958	0	0	0	0	0	0.100339	0	0	0	0	0	0.122967	0	0	0	0	0
NAMPT - INSR	0.0854681	0.0905616	0	0.0854933	0.085049	0	0.0905616	0.0963005	0	0.0905898	0.0900911	0	0	0	0	0	0	0	0.0854933	0.0905898	0	0.0855184	0.0850739	0	0.085049	0.0900911	0	0.0850739	0.0846339	0	0.100766	0.107922	0	0.100801	0.100184	0
NCAM1 - FGFR1	0	0	0	0	0	0	0.102367	0.112792	0	0	0	0.125118	0	0	0	0	0	0	0.11049	0.122678	0.10147	0.0969849	0.0964135	0.13747	0.108467	0.120196	0.0997477	0.0954106	0.0948575	0.134353	0.1156	0.129071	0	0	0	0.14547
NCAM1 - NCAM1	0	0	0	0	0	0	0	0.0963005	0	0.10356	0.101767	0.107922	0	0	0	0	0	0	0	0.10356	0	0.111861	0.109791	0.117123	0	0.101767	0	0.109791	0.107793	0.114834	0	0.107922	0	0.117123	0.114834	0.122733
NEGR1 - NEGR1	0	0	0	0	0	0	0	0.0963005	0	0	0	0.107922	0	0	0	0	0	0	0	0	0	0	0	0	0	0	0	0	0	0	0	0.107922	0	0	0	0.122733
NGF - NGFR	0	0	0	0	0	0	0	0	0	0	0	0	0	0	0.10517	0	0	0	0	0	0	0	0	0	0	0	0	0	0	0	0	0	0	0	0	0
NPPA - NPR1	0.108352	0	0	0	0	0	0.121069	0	0	0	0	0	0.114024	0	0	0	0	0	0.125616	0	0	0	0	0	0.1281	0	0	0	0	0	0.132259	0	0	0	0	0
NPPB - NPR1	0	0	0	0	0	0	0	0	0	0	0	0	0	0	0	0	0	0	0.094333	0	0	0	0	0	0.0937923	0	0	0	0	0	0	0	0	0	0	0
NTF3 - NTRK2	0	0	0	0	0	0	0	0.0963005	0	0	0	0.107922	0	0.0944908	0	0	0	0.105654	0	0	0	0	0	0	0	0	0	0	0	0	0	0.107922	0	0	0	0.122733
PDGFB - PDGFRA	0	0.108186	0	0	0	0.125355	0	0	0	0	0	0	0	0	0	0	0	0	0	0	0	0	0	0	0	0	0	0	0	0	0	0	0	0	0	0
PDGFB - PDGFRB	0	0.0905805	0.112405	0	0	0.102313	0	0	0	0	0	0	0	0	0	0	0	0	0	0	0	0	0	0	0	0	0	0	0	0	0	0	0	0	0	0
PECAM1 - PECAM1	0.135924	0	0	0	0	0	0	0	0	0	0	0	0	0	0	0	0	0	0	0	0	0	0	0	0	0	0	0	0	0	0	0	0	0	0	0
PGF - VEGFR1	0.0969201	0	0	0	0	0	0	0	0	0	0	0	0.116349	0	0	0	0	0	0	0	0	0	0	0	0	0	0	0	0	0	0	0	0	0	0	0
PROS1 - AXL	0	0.0905616	0.0889593	0	0	0.100766	0	0.0963005	0.0944908	0	0	0.107922	0	0	0	0	0	0	0	0	0	0	0	0	0	0	0	0	0	0	0	0.107922	0.105654	0	0	0.122733
PROS1 - TYRO3	0	0.0905616	0	0	0	0	0	0.0963005	0	0	0	0	0	0	0	0	0	0	0	0	0	0	0	0	0	0	0	0	0	0	0	0.107922	0	0	0	0
PTN - NCL	0	0	0	0	0	0	0.159949	0.180788	0.176457	0	0	0.226596	0	0	0	0	0	0	0	0	0	0	0	0	0	0	0	0	0	0	0.195423	0.227445	0.220623	0.190597	0.18685	0.305022
PTN - SDC2	0	0	0	0	0	0	0	0.159759	0.154839	0	0	0.194506	0	0	0	0	0	0	0	0	0	0	0	0	0	0	0	0	0	0	0	0.195195	0.1879	0	0	0.249696
PTN - SDC3	0.0854681	0	0	0	0	0	0.12291	0	0	0	0	0	0.109293	0	0	0	0	0	0.094333	0	0	0	0	0	0.085049	0	0	0	0	0	0.142887	0	0	0	0	0
PTPRM - PTPRM	0.10915	0	0	0	0	0	0	0	0	0	0	0	0	0	0	0	0	0	0	0	0	0	0	0	0	0	0	0	0	0	0	0	0	0	0	0
SEMA3C - (NRP1+NRP2)	0	0	0	0	0	0	0.107866	0	0	0	0	0	0	0	0	0	0	0	0	0	0	0	0	0	0	0	0	0	0	0	0	0	0	0	0	0
SEMA3C - (NRP1+PLXNA2)	0	0	0	0	0	0	0.0986753	0	0	0	0.0900911	0	0	0	0	0	0	0	0	0	0	0	0	0	0	0	0	0	0	0	0	0	0	0	0	0
SEMA3C - (NRP1+PLXNA4)	0	0	0	0	0	0	0	0	0	0.0905898	0	0	0	0	0	0	0	0	0	0	0	0	0	0	0	0	0	0	0	0	0	0	0	0	0	0
SEMA3C - (NRP2+PLXNA2)	0	0	0	0	0	0	0.0978244	0	0	0	0	0	0	0	0	0	0	0	0	0	0	0	0	0	0	0	0	0	0	0	0	0	0	0	0	0
SEMA3C - PLXND1	0	0	0	0	0	0	0.108949	0	0.0944908	0	0	0	0	0	0	0	0	0	0	0	0	0	0	0	0	0	0	0	0	0	0	0	0	0	0	0
SEMA3D - (NRP1+PLXNA2)	0	0	0	0	0	0	0.0986753	0	0	0	0.0900911	0	0	0	0	0	0	0	0	0	0	0	0	0	0	0	0	0	0	0	0	0	0	0	0	0
SEMA3D - (NRP1+PLXNA4)	0	0	0	0	0	0	0	0	0	0.0905898	0	0	0	0	0	0	0	0	0	0	0	0	0	0	0	0	0	0	0	0	0	0	0	0	0	0
SEMA3D - (NRP2+PLXNA2)	0	0	0	0	0	0	0.0978244	0	0	0	0	0	0	0	0	0	0	0	0	0	0	0	0	0	0	0	0	0	0	0	0	0	0	0	0	0
SEMA6A - PLXNA2	0.0854681	0	0	0	0.085049	0	0	0	0	0	0	0	0	0	0	0	0	0	0	0	0	0	0	0	0	0	0	0	0	0	0	0	0	0	0	0
SEMA6A - PLXNA4	0	0	0	0.0854933	0	0	0	0	0	0	0	0	0	0	0	0	0	0	0	0	0	0	0	0	0	0	0	0	0	0	0	0	0	0	0	0
SEMA6B - PLXNA2	0.0854681	0	0	0	0.085049	0	0	0	0	0	0	0	0	0	0	0	0	0	0	0	0	0	0	0	0	0	0	0	0	0	0	0	0	0	0	0
SEMA6B - PLXNA4	0	0	0	0.0854933	0	0	0	0	0	0	0	0	0	0	0	0	0	0	0	0	0	0	0	0	0	0	0	0	0	0	0	0	0	0	0	0
THBS1 - CD36	0	0	0	0	0	0	0.124952	0	0.127213	0.102403	0.101767	0	0	0	0	0	0	0	0	0	0	0	0	0	0	0	0	0	0	0	0.122815	0	0.124917	0.100801	0.100184	0
THBS1 - CD47	0	0	0	0	0	0	0.102367	0.109761	0.107416	0.102403	0.101767	0.125118	0	0	0	0	0	0	0	0	0	0	0	0	0	0	0	0	0	0	0.100766	0.107922	0.105654	0.100801	0.100184	0.122733
THBS2 - CD36	0	0	0	0	0	0	0.124952	0	0.127213	0.102403	0.101767	0	0	0	0	0	0	0	0	0	0	0	0	0	0	0	0	0	0	0	0.122815	0	0.124917	0.100801	0.100184	0
THBS2 - CD47	0	0	0	0	0	0	0.102367	0.109761	0.107416	0.102403	0.101767	0.125118	0	0	0	0	0	0	0	0	0	0	0	0	0	0	0	0	0	0	0.100766	0.107922	0.105654	0.100801	0.100184	0.122733
THBS3 - CD36	0	0	0	0	0	0	0.107985	0	0.109606	0.0905898	0.0900911	0	0	0	0	0	0	0	0	0	0	0	0	0	0	0	0	0	0	0	0	0	0	0	0	0
THBS3 - CD47	0	0	0	0	0	0	0.0905616	0.0963005	0.0944908	0.0905898	0.0900911	0.107922	0	0	0	0	0	0	0	0	0	0	0	0	0	0	0	0	0	0	0	0	0	0	0	0
THBS4 - CD36	0	0	0	0	0	0	0	0	0	0	0	0	0.136532	0	0.139439	0.110445	0.109704	0	0	0	0	0	0	0	0	0	0	0	0	0	0	0	0	0	0	0
THBS4 - CD47	0	0	0	0	0	0	0	0	0	0	0	0	0.110403	0.119052	0.116298	0.110445	0.109704	0.137335	0	0	0	0	0	0	0	0	0	0	0	0	0	0	0	0	0	0
TNC - (ITGA8+ITGB1)	0	0	0	0	0	0	0	0.113566	0	0	0	0	0	0	0	0	0	0	0	0	0	0	0	0	0	0	0	0	0	0	0	0	0	0	0	0
TNFSF12 - TNFRSF12A	0	0	0	0.0854933	0	0	0	0	0	0.0905898	0	0	0	0	0	0.0889865	0	0	0	0	0	0	0	0	0	0	0	0	0	0	0	0	0	0.100801	0	0
TNXB - (ITGA8+ITGB1)	0	0.100788	0	0	0	0	0	0.122356	0	0	0	0	0	0	0	0	0	0	0	0	0	0	0	0	0	0	0	0	0	0	0	0.145375	0	0	0	0
VEGFA - VEGFR1	0	0	0	0	0	0	0	0	0	0	0	0	0	0	0	0	0	0	0.0969525	0	0	0	0	0	0.109749	0	0	0	0	0	0	0	0	0	0	0
VEGFA - VEGFR1R2	0	0	0	0	0	0	0	0	0	0	0	0	0	0	0	0	0	0	0.101952	0	0	0	0	0	0.116085	0	0	0	0	0	0	0	0	0	0	0
VEGFA - VEGFR2	0	0	0	0	0	0	0	0	0	0	0	0	0	0	0	0	0	0	0.104507	0	0	0	0	0	0.119328	0	0	0	0	0	0	0	0	0	0	0
VEGFB - VEGFR1	0	0	0	0	0	0	0.103523	0	0	0	0	0	0.101434	0	0	0	0	0	0.11049	0	0	0	0	0	0.109749	0	0	0	0	0	0.117075	0	0	0	0	0
VEGFC - VEGFR2	0	0	0	0	0	0	0.112182	0	0	0	0	0	0	0	0	0	0	0	0	0	0	0	0	0	0	0	0	0	0	0	0	0	0	0	0	0
VEGFC - VEGFR2R3	0	0	0	0	0	0	0.101596	0	0	0	0	0	0	0	0	0	0	0	0	0	0	0	0	0	0	0	0	0	0	0	0	0	0	0	0	0
VEGFC - VEGFR3	0	0	0	0	0	0	0.0905616	0	0	0	0	0	0	0	0	0	0	0	0	0	0	0	0	0	0	0	0	0	0	0	0	0	0	0	0	0

## Sheet: Mus. Valve Leaf.
	VIC -> VIC	VIC -> vCM-LV-AV	VIC -> vFibro	vCM-LV-AV -> VIC	vCM-LV-AV -> vCM-LV-AV	vCM-LV-AV -> vFibro	vFibro -> VIC	vFibro -> vCM-LV-AV	vFibro -> vFibro
ANGPTL1 - (ITGA1+ITGB1)	0.109623	0	0.131891	0	0	0	0	0	0
ANGPTL2 - (ITGA5+ITGB1)	0.127294	0	0	0	0	0	0.132057	0	0
BMP4 - (BMPR1A+BMPR2)	0.09548	0	0	0	0	0	0.112061	0	0
BMP5 - (ACVR1+BMPR2)	0	0	0	0.099583	0	0	0	0	0
BMP5 - (BMPR1A+BMPR2)	0	0	0	0.099583	0	0	0	0	0
BMP7 - (ACVR1+BMPR2)	0	0	0	0.0875295	0	0	0	0	0
BMP7 - (BMPR1A+BMPR2)	0	0	0	0.0875295	0	0	0	0	0
CADM1 - CADM1	0	0	0	0	0.102653	0	0	0	0
CD99 - CD99	0.169692	0	0.226948	0	0	0	0.226948	0	0.34247
CDH2 - CDH2	0	0.122219	0	0.122219	0.120525	0.150775	0	0.150775	0
COL1A1 - (ITGA1+ITGB1)	0.167499	0	0.225777	0	0	0	0.224804	0	0.343958
COL1A1 - (ITGA11+ITGB1)	0	0	0.225777	0	0	0	0	0	0.343958
COL1A2 - (ITGA1+ITGB1)	0.165116	0	0.221464	0	0	0	0.218401	0	0.329181
COL1A2 - (ITGA11+ITGB1)	0	0	0.221464	0	0	0	0	0	0.329181
COL4A1 - (ITGA1+ITGB1)	0	0	0	0	0	0	0.174707	0	0.239034
COL4A1 - (ITGA11+ITGB1)	0	0	0	0	0	0	0	0	0.239034
COL4A2 - (ITGA1+ITGB1)	0	0	0	0	0	0	0.174707	0	0.239034
COL4A2 - (ITGA11+ITGB1)	0	0	0	0	0	0	0	0	0.239034
COL6A1 - (ITGA1+ITGB1)	0	0	0	0	0	0	0.19641	0	0.281626
COL6A1 - (ITGA11+ITGB1)	0	0	0	0	0	0	0	0	0.281626
COL6A2 - (ITGA1+ITGB1)	0	0	0	0	0	0	0.203553	0	0.296555
COL6A2 - (ITGA11+ITGB1)	0	0	0	0	0	0	0	0	0.296555
COL6A3 - (ITGA1+ITGB1)	0	0	0	0	0	0	0.192607	0	0.273868
COL6A3 - (ITGA11+ITGB1)	0	0	0	0	0	0	0	0	0.273868
COL6A6 - (ITGA1+ITGB1)	0	0	0	0	0	0	0.158576	0	0.209825
COL6A6 - (ITGA11+ITGB1)	0	0	0	0	0	0	0	0	0.209825
COL9A1 - (ITGA1+ITGB1)	0	0	0	0	0	0	0.174707	0	0.239034
COL9A1 - (ITGA11+ITGB1)	0	0	0	0	0	0	0	0	0.239034
COL9A2 - (ITGA1+ITGB1)	0.124508	0	0.154051	0	0	0	0	0	0
COL9A2 - (ITGA11+ITGB1)	0	0	0.154051	0	0	0	0	0	0
COL9A3 - (ITGA1+ITGB1)	0.129067	0	0.161092	0	0	0	0.132057	0	0.165773
COL9A3 - (ITGA11+ITGB1)	0	0	0.161092	0	0	0	0	0	0.165773
DLK1 - NOTCH2	0	0	0	0	0	0	0.189362	0	0.208209
DLK1 - NOTCH3	0	0	0	0	0	0	0.157417	0	0.208209
EDN1 - EDNRA	0	0	0	0	0	0	0	0.102776	0
FGF18 - FGFR1	0	0	0	0.105636	0.0770854	0.118253	0	0	0
FN1 - (ITGA5+ITGB1)	0.146308	0	0	0.0987881	0	0	0.194611	0	0
FN1 - (ITGAV+ITGB1)	0	0	0	0	0	0	0.194611	0	0
GAS6 - AXL	0.0972845	0	0.114555	0.0886554	0	0.102776	0	0	0
GDF6 - (BMPR1A+BMPR2)	0	0	0	0	0	0	0.112061	0	0
HSPG2 - DAG1	0	0.0886554	0	0	0.0814324	0	0	0.102776	0
IGF1 - IGF1R	0	0.0982476	0	0	0	0	0	0.0940887	0
JAM3 - JAM3	0.0972845	0	0.114555	0	0	0	0.114555	0	0.13928
LAMA2 - (ITGA1+ITGB1)	0	0	0	0.0987881	0	0.116516	0.132057	0	0.165773
LAMA2 - (ITGA7+ITGB1)	0	0	0	0	0.0890294	0	0	0.11518	0
LAMA2 - DAG1	0	0	0	0	0.0814324	0	0	0.102776	0
LAMA4 - (ITGA1+ITGB1)	0	0	0	0	0	0	0.173206	0	0.236233
LAMA4 - (ITGA7+ITGB1)	0	0.097735	0	0	0.0890294	0	0	0.14533	0
LAMA4 - DAG1	0	0.0886554	0	0	0.0814324	0	0	0.126314	0
LAMB1 - (ITGA1+ITGB1)	0	0	0	0	0	0	0.173206	0	0.236233
LAMB1 - (ITGA7+ITGB1)	0	0.109405	0	0	0.0890294	0	0	0.14533	0
LAMB1 - DAG1	0	0.0981976	0	0	0.0814324	0	0	0.126314	0
LAMB2 - (ITGA1+ITGB1)	0.109623	0	0.131891	0.0987881	0	0.116516	0	0	0
LAMB2 - (ITGA7+ITGB1)	0	0.097735	0	0	0.0890294	0	0	0	0
LAMB2 - DAG1	0	0.0886554	0	0	0.0814324	0	0	0	0
LAMC1 - (ITGA1+ITGB1)	0	0	0	0	0	0	0.186571	0	0.26182
LAMC1 - (ITGA7+ITGB1)	0	0.111554	0	0	0.0890294	0	0	0.154654	0
LAMC1 - DAG1	0	0.0999386	0	0	0.0814324	0	0	0.133432	0
MDK - LRP1	0	0	0.211127	0	0	0	0	0	0
MDK - NCL	0	0	0.250183	0	0	0	0	0	0
MDK - PTPRZ1	0.133119	0	0	0.11515	0	0	0.163875	0	0
MDK - SDC2	0	0	0.211127	0	0	0	0	0	0
MPZL1 - MPZL1	0.123579	0	0.131004	0	0	0	0.131004	0	0.13928
NAMPT - (ITGA5+ITGB1)	0.109623	0	0	0.0987881	0	0	0.132057	0	0
NAMPT - INSR	0	0.0886554	0	0	0.0814324	0	0	0.102776	0
NCAM1 - FGFR1	0.138713	0	0.161528	0.121808	0	0.139056	0.144586	0	0.169311
NCAM1 - NCAM1	0.12919	0.114403	0.134121	0.114403	0.102653	0.118253	0.134121	0.118253	0.13928
NEGR1 - NEGR1	0	0	0	0	0	0	0	0	0.13928
NTF3 - NTRK2	0	0	0	0	0	0	0	0	0.13928
PROS1 - AXL	0	0	0	0	0	0	0.114555	0	0.13928
PTN - NCL	0	0	0.25873	0	0	0	0	0	0.43281
PTN - PTPRZ1	0.135881	0	0	0.0886554	0	0	0.172295	0	0
PTN - SDC2	0	0	0.217772	0	0	0	0	0	0.329283
SEMA6A - PLXNA2	0	0.0886554	0	0	0	0	0	0	0
THBS1 - CD47	0.0972845	0.0886554	0.114555	0	0	0	0.114555	0.102776	0.13928
THBS2 - CD47	0.111041	0.0999386	0.134121	0	0	0	0.114555	0.102776	0.13928
THBS3 - CD47	0.0972845	0.0886554	0.114555	0	0	0	0	0	0
THBS4 - CD47	0.0972845	0.0886554	0.114555	0	0	0	0	0	0
TNFSF12 - TNFRSF12A	0.0972845	0.0999386	0	0	0	0	0.114555	0.118253	0

[truncated: 3 more sheets: Right Atria, Subepicardial, Valve]
