# Supplementary material for: Spatially organized cellular communities form the developing human heart
Source: Nature. 2024 Mar 13;627(8005):854–64. doi: 10.1038/s41586-024-07171-z (PMC10972757; doi:10.1038/s41586-024-07171-z)
Supplement: Supplementary file 4 — Supplementary Tables 1–22 [file 41586_2024_7171_MOESM4_ESM.zip › 2022-11-18398C-s4/2022-11-18398C-Supplementary Table 19 - CellChat cell-cell signaling interactions in the ventricular communities interactions.xlsx]

## Sheet: His Mus. Valve Leaf.
	VIC -> VIC	VIC -> vCM-IVS-His	VIC -> vCM-LV-AV	VIC -> vCM-RV-AV	vCM-IVS-His -> VIC	vCM-IVS-His -> vCM-IVS-His	vCM-IVS-His -> vCM-LV-AV	vCM-IVS-His -> vCM-RV-AV	vCM-LV-AV -> VIC	vCM-LV-AV -> vCM-IVS-His	vCM-LV-AV -> vCM-LV-AV	vCM-LV-AV -> vCM-RV-AV	vCM-RV-AV -> VIC	vCM-RV-AV -> vCM-IVS-His	vCM-RV-AV -> vCM-LV-AV	vCM-RV-AV -> vCM-RV-AV
ANGPTL1 - (ITGA1+ITGB1)	0.146737	0	0	0	0	0	0	0	0	0	0	0	0	0	0	0
ANGPTL2 - (ITGA5+ITGB1)	0.183706	0	0	0	0	0	0	0	0	0	0	0	0	0	0	0
BMP2 - (BMPR1A+BMPR2)	0	0	0	0	0	0.0859668	0	0	0	0	0	0	0	0	0	0
BMP4 - (BMPR1A+BMPR2)	0	0.091466	0	0	0	0	0	0	0	0	0	0	0	0	0	0
BMP5 - (ACVR1+BMPR2)	0	0	0	0	0.0911362	0	0	0	0.133033	0	0	0	0.135048	0	0	0
BMP5 - (BMPR1A+BMPR2)	0	0	0	0	0	0.0730465	0	0	0	0.0977094	0	0	0	0.0987924	0	0
BMP7 - (ACVR1+BMPR2)	0	0	0	0	0.0911362	0	0	0	0.112371	0	0	0	0.115234	0	0	0
BMP7 - (BMPR1A+BMPR2)	0	0	0	0	0	0.0730465	0	0	0	0.0860849	0	0	0	0.0877555	0	0
CADM1 - CADM1	0	0	0	0	0	0.0959059	0.115365	0.118385	0	0.115365	0.144671	0.149453	0	0.118385	0.149453	0.154561
CD99 - CD99	0.277086	0	0	0.221801	0	0	0	0	0	0	0	0	0.221801	0	0	0
CDH2 - CDH2	0	0	0.183599	0.18604	0	0.100849	0.129918	0.131213	0.183599	0.129918	0.182478	0.185099	0.18604	0.131213	0.185099	0.187738
COL1A1 - (ITGA1+ITGB1)	0.271357	0	0	0	0.119582	0	0	0	0.159007	0	0	0	0.164802	0	0	0
COL1A1 - (ITGA10+ITGB1)	0	0.151647	0	0	0	0.0886396	0	0	0	0.108599	0	0	0	0.111272	0	0
COL1A1 - (ITGA3+ITGB1)	0	0.144718	0	0	0	0.0860322	0	0	0	0.104711	0	0	0	0.107193	0	0
COL1A2 - (ITGA1+ITGB1)	0.265522	0	0	0	0.117127	0	0	0	0.154697	0	0	0	0.164802	0	0	0
COL1A2 - (ITGA10+ITGB1)	0	0.149787	0	0	0	0.0872815	0	0	0	0.106568	0	0	0	0.111272	0	0
COL1A2 - (ITGA3+ITGB1)	0	0.142973	0	0	0	0.0847469	0	0	0	0.102813	0	0	0	0.107193	0	0
COL4A1 - (ITGA1+ITGB1)	0.183706	0	0	0	0.127678	0	0	0	0.159007	0	0	0	0.164802	0	0	0
COL4A1 - (ITGA10+ITGB1)	0	0.119582	0	0	0	0.0930224	0	0	0	0.108599	0	0	0	0.111272	0	0
COL4A1 - (ITGA3+ITGB1)	0	0.114892	0	0	0	0.0901817	0	0	0	0.104711	0	0	0	0.107193	0	0
COL4A2 - (ITGA1+ITGB1)	0.183706	0	0	0	0.128486	0	0	0	0.161773	0	0	0	0.167775	0	0	0
COL4A2 - (ITGA10+ITGB1)	0	0.119582	0	0	0	0.0934523	0	0	0	0.109885	0	0	0	0.112621	0	0
COL4A2 - (ITGA3+ITGB1)	0	0.114892	0	0	0	0.090589	0	0	0	0.105912	0	0	0	0.108452	0	0
COL4A5 - (ITGA1+ITGB1)	0.146737	0	0	0	0.103881	0	0	0	0	0	0	0	0	0	0	0
COL4A5 - (ITGA10+ITGB1)	0	0.102718	0	0	0	0.0797012	0	0	0	0	0	0	0	0	0	0
COL4A5 - (ITGA3+ITGB1)	0	0.0992002	0	0	0	0.0775667	0	0	0	0	0	0	0	0	0	0
COL6A1 - (ITGA1+ITGB1)	0.216913	0	0	0	0.103881	0	0	0	0.154697	0	0	0	0.164802	0	0	0
COL6A1 - (ITGA10+ITGB1)	0	0.132865	0	0	0	0.0797012	0	0	0	0.106568	0	0	0	0.111272	0	0
COL6A1 - (ITGA3+ITGB1)	0	0.127211	0	0	0	0.0775667	0	0	0	0.102813	0	0	0	0.107193	0	0
COL6A2 - (ITGA1+ITGB1)	0.232703	0	0	0	0.096927	0	0	0	0.132399	0	0	0	0.136393	0	0	0
COL6A2 - (ITGA10+ITGB1)	0	0.13866	0	0	0	0.0755414	0	0	0	0.09548	0	0	0	0.0975396	0	0
COL6A2 - (ITGA3+ITGB1)	0	0.132592	0	0	0	0.0736177	0	0	0	0.0924329	0	0	0	0.0943618	0	0
COL6A3 - (ITGA1+ITGB1)	0.207421	0	0	0	0	0	0	0	0	0	0	0	0	0	0	0
COL6A3 - (ITGA10+ITGB1)	0	0.129227	0	0	0	0	0	0	0	0	0	0	0	0	0	0
COL6A3 - (ITGA3+ITGB1)	0	0.123837	0	0	0	0	0	0	0	0	0	0	0	0	0	0
COL6A6 - (ITGA1+ITGB1)	0.146737	0	0	0	0	0	0	0	0	0	0	0	0	0	0	0
COL6A6 - (ITGA10+ITGB1)	0	0.102718	0	0	0	0	0	0	0	0	0	0	0	0	0	0
COL6A6 - (ITGA3+ITGB1)	0	0.0992002	0	0	0	0	0	0	0	0	0	0	0	0	0	0
COL9A1 - (ITGA1+ITGB1)	0.146737	0	0	0	0	0	0	0	0	0	0	0	0	0	0	0
COL9A1 - (ITGA10+ITGB1)	0	0.102718	0	0	0	0	0	0	0	0	0	0	0	0	0	0
COL9A1 - (ITGA3+ITGB1)	0	0.0992002	0	0	0	0	0	0	0	0	0	0	0	0	0	0
COL9A2 - (ITGA1+ITGB1)	0.180148	0	0	0	0	0	0	0	0	0	0	0	0	0	0	0
COL9A2 - (ITGA10+ITGB1)	0	0.118062	0	0	0	0	0	0	0	0	0	0	0	0	0	0
COL9A2 - (ITGA3+ITGB1)	0	0.113481	0	0	0	0	0	0	0	0	0	0	0	0	0	0
COL9A3 - (ITGA1+ITGB1)	0.183706	0	0	0	0	0	0	0	0	0	0	0	0	0	0	0
COL9A3 - (ITGA10+ITGB1)	0	0.119582	0	0	0	0	0	0	0	0	0	0	0	0	0	0
COL9A3 - (ITGA3+ITGB1)	0	0.114892	0	0	0	0	0	0	0	0	0	0	0	0	0	0
EFNB2 - EPHA4	0	0.114254	0	0	0	0	0	0	0	0	0	0	0	0	0	0
EFNB2 - EPHB3	0	0.104225	0	0	0	0	0	0	0	0	0	0	0	0	0	0
EFNB3 - EPHA4	0	0	0	0	0	0	0	0	0	0.105369	0	0	0	0	0	0
EFNB3 - EPHB3	0	0	0	0	0	0	0	0	0	0.0967804	0	0	0	0	0	0
FGF1 - FGFR1	0	0	0	0	0.111469	0.0735609	0	0.088499	0	0	0	0	0	0	0	0
FGF1 - FGFR2	0	0	0	0	0.0927414	0	0	0	0	0	0	0	0	0	0	0
FGF18 - FGFR1	0	0	0	0	0	0	0	0	0.144978	0	0	0	0.14978	0	0	0
FGF18 - FGFR2	0	0	0	0	0	0	0	0	0.114821	0	0	0	0.117813	0	0	0
FGF9 - FGFR1	0	0	0	0	0.103526	0.069996	0	0.0833895	0	0	0	0	0	0	0	0
FGF9 - FGFR2	0	0	0	0	0.0871457	0	0	0	0	0	0	0	0	0	0	0
FN1 - (ITGA3+ITGB1)	0	0.127376	0	0	0	0.0775667	0	0	0	0.0924329	0	0	0	0.0943618	0	0
FN1 - (ITGA5+ITGB1)	0.217385	0	0	0	0.103881	0	0	0	0.132399	0	0	0	0.136393	0	0	0
FN1 - (ITGAV+ITGB1)	0.217385	0.133043	0.183726	0.189597	0	0	0	0	0	0	0	0	0	0	0	0
GAS6 - AXL	0.125452	0	0	0	0.0927414	0	0	0	0.131342	0	0	0	0.117813	0	0	0
HSPG2 - DAG1	0.125452	0.0927414	0.114821	0.117813	0.0927414	0.0735609	0.0868002	0.088499	0.114821	0.0868002	0.105851	0.108388	0.117813	0.088499	0.108388	0.11105
IGF1 - IGF1R	0	0.100361	0.129602	0.13974	0	0	0	0	0	0	0	0	0	0	0	0
JAM3 - JAM3	0.125452	0	0	0	0	0	0	0	0	0	0	0	0	0	0	0
LAMA2 - (ITGA1+ITGB1)	0	0	0	0	0.103881	0	0	0	0.132399	0	0	0	0.136393	0	0	0
LAMA2 - (ITGA3+ITGB1)	0	0	0	0	0	0.0775667	0	0	0	0.0924329	0	0	0	0.0943618	0	0
LAMA2 - (ITGA7+ITGB1)	0	0	0	0	0	0	0.09548	0.0970233	0	0	0.119049	0.121457	0	0	0.122268	0.12481
LAMA2 - DAG1	0	0	0	0	0.0927414	0.0735609	0.0868002	0.088499	0.114821	0.0868002	0.105851	0.108388	0.117813	0.088499	0.108388	0.11105
LAMA4 - (ITGA1+ITGB1)	0.146737	0	0	0	0	0	0	0	0.132399	0	0	0	0.136393	0	0	0
LAMA4 - (ITGA3+ITGB1)	0	0.0992002	0	0	0	0	0	0	0	0.0924329	0	0	0	0.0943618	0	0
LAMA4 - (ITGA7+ITGB1)	0	0	0.130516	0.133417	0	0	0	0	0	0	0.119049	0.121457	0	0	0.122268	0.12481
LAMA4 - DAG1	0.125452	0.0927414	0.114821	0.117813	0	0	0	0	0.114821	0.0868002	0.105851	0.108388	0.117813	0.088499	0.108388	0.11105
LAMA5 - (ITGA1+ITGB1)	0	0	0	0	0.103881	0	0	0	0	0	0	0	0	0	0	0
LAMA5 - (ITGA3+ITGB1)	0	0	0	0	0	0.0775667	0	0	0	0	0	0	0	0	0	0
LAMA5 - (ITGA7+ITGB1)	0	0	0	0	0	0.0797012	0.09548	0.0970233	0	0	0	0	0	0	0	0
LAMA5 - DAG1	0	0	0	0	0.0927414	0.0735609	0.0868002	0.088499	0	0	0	0	0	0	0	0
LAMB1 - (ITGA1+ITGB1)	0.174635	0	0	0	0	0	0	0	0.132399	0	0	0	0	0	0	0
LAMB1 - (ITGA3+ITGB1)	0	0.111255	0	0	0	0	0	0	0	0.0924329	0	0	0	0	0	0
LAMB1 - (ITGA7+ITGB1)	0	0.115665	0.152156	0.156125	0	0	0	0	0	0	0.119049	0.121457	0	0	0	0
LAMB1 - DAG1	0.14544	0.103229	0.131342	0.135271	0	0	0	0	0.114821	0.0868002	0.105851	0.108388	0	0	0	0
LAMB2 - (ITGA1+ITGB1)	0.146737	0	0	0	0.119582	0	0	0	0.132399	0	0	0	0.145473	0	0	0
LAMB2 - (ITGA3+ITGB1)	0	0.0992002	0	0	0	0.0860322	0	0	0	0.0924329	0	0	0	0.098631	0	0
LAMB2 - (ITGA7+ITGB1)	0	0	0.130516	0.133417	0	0.0886396	0.108599	0.110608	0	0	0.119049	0.121457	0	0.1021	0.12952	0.132378
LAMB2 - DAG1	0.125452	0.0927414	0.114821	0.117813	0.105153	0.081159	0.0975798	0.099732	0.114821	0.0868002	0.105851	0.108388	0.124558	0.0922516	0.114071	0.117023
LAMC1 - (ITGA1+ITGB1)	0.180148	0	0	0	0.118397	0	0	0	0.132399	0	0	0	0.160176	0	0	0
LAMC1 - (ITGA3+ITGB1)	0	0.113481	0	0	0	0.0854136	0	0	0	0.0924329	0	0	0	0.105205	0	0
LAMC1 - (ITGA7+ITGB1)	0	0	0.156331	0.160527	0	0.0879859	0.10762	0.109591	0	0	0.119049	0.121457	0	0	0.141062	0.144466
LAMC1 - DAG1	0.149288	0.105153	0.134472	0.138593	0	0	0	0	0	0	0	0	0	0	0	0
MDK - LRP1	0.240463	0	0	0	0	0	0	0	0.198588	0	0	0	0.206705	0	0	0
MDK - NCL	0.288489	0.164364	0	0	0	0	0	0	0	0	0	0	0	0	0	0
MDK - PTPRZ1	0.191989	0	0	0	0.106371	0	0	0	0.16415	0	0	0	0.169629	0	0	0
MDK - SDC2	0.240463	0.124686	0	0	0	0	0	0	0.198588	0	0	0	0.206705	0	0	0
MPZL1 - MPZL1	0.172817	0.103229	0	0	0.103229	0.0735609	0	0	0	0	0	0	0	0	0	0
NCAM1 - FGFR1	0.208257	0	0	0	0.133331	0	0	0	0.177134	0	0	0	0.184355	0	0	0
NCAM1 - NCAM1	0.191501	0.126283	0.164828	0.171063	0.126283	0	0	0	0.164828	0	0	0	0.171063	0	0	0.154561
PTN - NCL	0.300916	0.168171	0.246232	0.257549	0	0	0	0	0	0	0	0	0	0	0	0
PTN - PTPRZ1	0.198248	0	0	0	0.106371	0	0	0	0.114821	0	0	0	0.135271	0	0	0
PTN - SDC2	0.249834	0.127296	0	0	0	0	0	0	0	0	0	0	0	0	0	0
RELN - (ITGA3+ITGB1)	0	0.0992002	0	0	0	0	0	0	0	0	0	0	0	0	0	0
SEMA3A - (NRP1+PLXNA2)	0	0	0	0	0	0.0825349	0.0967804	0	0	0	0	0	0	0	0	0
SEMA3A - (NRP1+PLXNA4)	0	0	0	0	0	0.078424	0	0	0	0	0	0	0	0	0	0
SEMA3B - (NRP1+PLXNA2)	0	0.0953161	0.114821	0	0	0	0	0	0	0	0	0	0	0	0	0
SEMA3B - (NRP1+PLXNA4)	0	0.089857	0	0	0	0	0	0	0	0	0	0	0	0	0	0
SEMA6A - PLXNA2	0	0.105153	0.114821	0	0	0	0	0	0	0	0	0	0	0	0	0
SEMA6A - PLXNA4	0	0.0927414	0	0	0	0	0	0	0	0	0	0	0	0	0	0
THBS1 - (ITGA3+ITGB1)	0	0.0992002	0	0	0	0	0	0	0	0	0	0	0	0	0	0
THBS1 - CD47	0.125452	0.0927414	0.114821	0.117813	0	0	0	0	0	0	0	0	0	0	0	0
THBS2 - (ITGA3+ITGB1)	0	0.113481	0	0	0	0	0	0	0	0	0	0	0	0	0	0
THBS2 - CD47	0.149288	0.105153	0.134472	0.138593	0	0	0	0	0	0	0	0	0	0	0	0
THBS3 - (ITGA3+ITGB1)	0	0.0992002	0	0	0	0	0	0	0	0	0	0	0	0	0	0
THBS3 - CD47	0.125452	0.0927414	0.114821	0.117813	0	0	0	0	0	0	0	0	0	0	0	0
THBS4 - (ITGA3+ITGB1)	0	0.103929	0	0	0	0	0	0	0	0	0	0	0	0	0	0
THBS4 - CD47	0.133129	0.0968707	0.121219	0.124558	0	0	0	0	0	0	0	0	0	0	0	0
TNFSF12 - TNFRSF12A	0.125452	0	0.134472	0.117813	0	0	0	0	0	0	0	0	0	0	0	0

## Sheet: Inner-LV
interaction_name_2	Trabecular vFibro -> Trabecular vFibro	Trabecular vFibro -> vCM-LV-Trabecular I	Trabecular vFibro -> vCM-LV-Trabecular II	Trabecular vFibro -> vEndocardial	vCM-LV-Trabecular I -> Trabecular vFibro	vCM-LV-Trabecular I -> vCM-LV-Trabecular I	vCM-LV-Trabecular I -> vCM-LV-Trabecular II	vCM-LV-Trabecular I -> vEndocardial	vCM-LV-Trabecular II -> Trabecular vFibro	vCM-LV-Trabecular II -> vCM-LV-Trabecular I	vCM-LV-Trabecular II -> vCM-LV-Trabecular II	vCM-LV-Trabecular II -> vEndocardial	vEndocardial -> Trabecular vFibro	vEndocardial -> vCM-LV-Trabecular I	vEndocardial -> vCM-LV-Trabecular II	vEndocardial -> vEndocardial
AGRN - DAG1	0	0	0	0	0	0	0	0	0	0	0	0	0	0.0915763	0.0959191	0
ANGPTL2 - (ITGA5+ITGB1)	0	0	0	0.132273	0	0	0	0	0	0	0	0	0	0	0	0
ANGPTL2 - TLR4	0	0	0	0.106931	0	0	0	0	0	0	0	0	0	0	0	0
ANGPTL4 - (ITGA5+ITGB1)	0	0	0	0	0	0	0	0	0	0	0	0	0	0	0	0.107255
ANGPTL4 - CDH11	0	0	0	0	0	0	0	0	0	0	0	0	0.121128	0	0	0.117013
ANGPTL4 - CDH5	0	0	0	0	0	0	0	0	0	0	0	0	0	0	0	0.107502
ANGPTL4 - SDC2	0	0	0	0	0	0	0	0	0	0	0	0	0.123788	0	0	0
ANGPTL4 - SDC3	0	0	0	0	0	0	0	0	0	0	0	0	0	0	0	0.0899663
BMP5 - (ACVR1+BMPR2)	0	0	0	0	0	0	0	0.0863023	0	0	0	0.1146	0	0	0	0
BMP7 - (ACVR1+BMPR2)	0	0	0	0	0	0	0	0.0952995	0	0	0	0.100033	0	0	0	0
CADM1 - CADM1	0	0	0	0	0	0.0963575	0.113798	0	0	0.113798	0.138946	0	0	0	0	0
CD34 - SELP	0	0	0	0.106931	0	0	0	0	0	0	0	0	0	0	0	0.108089
CD46 - JAG1	0	0	0	0.106931	0	0	0	0.0832228	0	0	0	0.0959191	0	0	0	0.0998084
CD99 - CD99	0.300428	0	0	0.207808	0	0	0	0.129029	0	0	0	0	0.207808	0.129029	0	0.158581
CDH2 - CDH2	0	0	0	0	0	0.112914	0.134233	0	0	0.134233	0.165415	0	0	0	0	0
CDH5 - CDH5	0	0	0	0	0	0	0	0	0	0	0	0	0	0	0	0.132946
CLDN11 - CLDN11	0	0	0	0	0	0	0	0	0	0	0	0	0	0	0	0.0899663
COL1A1 - (ITGA1+ITGB1)	0.368064	0	0	0.198515	0	0	0	0	0	0	0	0	0	0	0	0
COL1A1 - (ITGA10+ITGB1)	0	0	0	0.198515	0	0	0	0.0920896	0	0	0	0.124967	0	0	0	0.116495
COL1A1 - (ITGA11+ITGB1)	0.305441	0	0	0	0	0	0	0	0	0	0	0	0	0	0	0
COL1A1 - (ITGA2+ITGB1)	0	0	0	0.198515	0	0	0	0.0920896	0	0	0	0.124967	0	0	0	0.116495
COL1A1 - (ITGA9+ITGB1)	0	0	0	0.198515	0	0	0	0.0920896	0	0	0	0.124967	0	0	0	0.116495
COL1A2 - (ITGA1+ITGB1)	0.353181	0	0	0.19376	0	0	0	0	0	0	0	0	0.198937	0	0	0
COL1A2 - (ITGA10+ITGB1)	0	0	0	0.19376	0	0	0	0.0920896	0	0	0	0.12228	0	0	0	0.13546
COL1A2 - (ITGA11+ITGB1)	0.294328	0	0	0	0	0	0	0	0	0	0	0	0	0	0	0
COL1A2 - (ITGA2+ITGB1)	0	0	0	0.19376	0	0	0	0.0920896	0	0	0	0.12228	0	0	0	0.13546
COL1A2 - (ITGA9+ITGB1)	0	0	0	0.19376	0	0	0	0.0920896	0	0	0	0.12228	0	0	0	0.13546
COL4A1 - (ITGA1+ITGB1)	0.276392	0	0	0.167011	0	0	0	0	0	0	0	0	0.17304	0	0	0
COL4A1 - (ITGA10+ITGB1)	0	0	0	0.167011	0	0	0	0.104247	0	0	0	0.124967	0	0	0	0.12256
COL4A1 - (ITGA11+ITGB1)	0.236732	0	0	0	0	0	0	0	0	0	0	0	0	0	0	0
COL4A1 - (ITGA2+ITGB1)	0	0	0	0.167011	0	0	0	0.104247	0	0	0	0.124967	0	0	0	0.12256
COL4A1 - (ITGA9+ITGB1)	0	0	0	0.167011	0	0	0	0.104247	0	0	0	0.124967	0	0	0	0.12256
COL4A2 - (ITGA1+ITGB1)	0.273613	0	0	0.16596	0.150803	0	0	0	0.196495	0	0	0	0.167206	0	0	0
COL4A2 - (ITGA10+ITGB1)	0	0	0	0.16596	0	0	0	0.110983	0	0	0	0.133878	0	0	0	0.119547
COL4A2 - (ITGA11+ITGB1)	0.234626	0	0	0	0	0	0	0	0	0	0	0	0	0	0	0
COL4A2 - (ITGA2+ITGB1)	0	0	0	0.16596	0	0	0	0.110983	0	0	0	0.133878	0	0	0	0.119547
COL4A2 - (ITGA9+ITGB1)	0	0	0	0.16596	0	0	0	0.110983	0	0	0	0.133878	0	0	0	0.119547
COL6A1 - (ITGA1+ITGB1)	0.28334	0	0	0.16961	0	0	0	0	0	0	0	0	0	0	0	0
COL6A1 - (ITGA10+ITGB1)	0	0	0	0.16961	0	0	0	0.0920896	0	0	0	0.107892	0	0	0	0.115049
COL6A1 - (ITGA11+ITGB1)	0.241989	0	0	0	0	0	0	0	0	0	0	0	0	0	0	0
COL6A1 - (ITGA2+ITGB1)	0	0	0	0.16961	0	0	0	0.0920896	0	0	0	0.107892	0	0	0	0.115049
COL6A1 - (ITGA9+ITGB1)	0	0	0	0.16961	0	0	0	0.0920896	0	0	0	0.107892	0	0	0	0.115049
COL6A2 - (ITGA1+ITGB1)	0.302918	0	0	0.176725	0	0	0	0	0	0	0	0	0.178055	0	0	0
COL6A2 - (ITGA10+ITGB1)	0	0	0	0.176725	0	0	0	0	0	0	0	0.107892	0	0	0	0.125115
COL6A2 - (ITGA11+ITGB1)	0.256735	0	0	0	0	0	0	0	0	0	0	0	0	0	0	0
COL6A2 - (ITGA2+ITGB1)	0	0	0	0.176725	0	0	0	0	0	0	0	0.107892	0	0	0	0.125115
COL6A2 - (ITGA9+ITGB1)	0	0	0	0.176725	0	0	0	0	0	0	0	0.107892	0	0	0	0.125115
COL6A3 - (ITGA1+ITGB1)	0.28334	0	0	0.16961	0	0	0	0	0	0	0	0	0	0	0	0
COL6A3 - (ITGA10+ITGB1)	0	0	0	0.16961	0	0	0	0	0	0	0	0	0	0	0	0.100418
COL6A3 - (ITGA11+ITGB1)	0.241989	0	0	0	0	0	0	0	0	0	0	0	0	0	0	0
COL6A3 - (ITGA2+ITGB1)	0	0	0	0.16961	0	0	0	0	0	0	0	0	0	0	0	0.100418
COL6A3 - (ITGA9+ITGB1)	0	0	0	0.16961	0	0	0	0	0	0	0	0	0	0	0	0.100418
COL6A6 - (ITGA1+ITGB1)	0.220294	0	0	0.144331	0	0	0	0	0	0	0	0	0	0	0	0
COL6A6 - (ITGA10+ITGB1)	0	0	0	0.144331	0	0	0	0	0	0	0	0	0	0	0	0
COL6A6 - (ITGA11+ITGB1)	0.193608	0	0	0	0	0	0	0	0	0	0	0	0	0	0	0
COL6A6 - (ITGA2+ITGB1)	0	0	0	0.144331	0	0	0	0	0	0	0	0	0	0	0	0
COL6A6 - (ITGA9+ITGB1)	0	0	0	0.144331	0	0	0	0	0	0	0	0	0	0	0	0
COL9A1 - (ITGA1+ITGB1)	0.220294	0	0	0.144331	0	0	0	0	0	0	0	0	0	0	0	0
COL9A1 - (ITGA10+ITGB1)	0	0	0	0.144331	0	0	0	0	0	0	0	0	0	0	0	0
COL9A1 - (ITGA11+ITGB1)	0.193608	0	0	0	0	0	0	0	0	0	0	0	0	0	0	0
COL9A1 - (ITGA2+ITGB1)	0	0	0	0.144331	0	0	0	0	0	0	0	0	0	0	0	0
COL9A1 - (ITGA9+ITGB1)	0	0	0	0.144331	0	0	0	0	0	0	0	0	0	0	0	0
CXCL12 - ACKR3	0	0	0	0.16443	0	0	0	0.0930885	0	0	0	0.113763	0	0	0	0.101607
DLK1 - NOTCH1	0	0	0	0.115474	0	0	0	0	0	0	0	0	0	0	0	0
DLK1 - NOTCH2	0.145001	0.104596	0	0	0	0	0	0	0	0	0	0	0	0	0	0
DLK1 - NOTCH3	0.177737	0	0	0	0	0	0	0	0	0	0	0	0	0	0	0
DSC2 - DSG2	0	0	0	0	0	0	0	0	0	0	0	0	0	0.0832228	0.0959191	0.0899663
EDN1 - EDNRA	0	0	0	0	0	0	0	0	0	0	0	0	0.126705	0	0.111533	0
EDN1 - EDNRB	0	0	0	0	0	0	0	0	0	0	0	0	0	0	0	0.124449
EFNA1 - EPHA4	0	0	0	0	0	0	0	0	0	0	0	0	0	0	0	0.101607
EFNB2 - EPHA4	0	0	0	0	0	0	0	0	0	0	0	0	0	0	0	0.107502
EFNB2 - EPHB3	0	0	0	0	0	0	0	0	0	0	0	0	0	0.0980124	0	0
EFNB2 - EPHB4	0	0	0	0	0	0	0	0	0	0	0	0	0	0	0	0.12167
ESAM - ESAM	0	0	0	0	0	0	0	0	0	0	0	0	0	0	0	0.134679
F11R - F11R	0	0	0	0	0	0	0	0	0	0	0	0	0	0	0	0.0899663
F11R - JAM3	0	0	0	0	0	0	0	0	0	0	0	0	0.106931	0	0	0
FGF18 - FGFR1	0	0	0	0	0.111371	0.0774198	0	0.0915763	0.135345	0.0882916	0	0.107188	0	0	0	0
FN1 - (ITGA5+ITGB1)	0	0	0	0.199762	0	0	0	0	0	0	0	0.115825	0	0	0	0.148606
FN1 - (ITGA8+ITGB1)	0.260851	0	0	0.199762	0	0	0	0	0	0	0	0	0.180022	0	0	0.148606
FN1 - (ITGAV+ITGB1)	0.260851	0.16553	0.197501	0.178666	0	0	0	0	0	0	0	0	0.180022	0.128801	0.147402	0.136643
GAS6 - AXL	0.13178	0	0	0	0.0975373	0	0	0	0.132172	0	0	0	0	0	0	0
GRN - SORT1	0	0.111371	0	0	0	0.0774198	0	0	0	0.0882916	0	0	0	0.0930885	0	0
HSPG2 - DAG1	0	0.109213	0.115447	0	0	0.0845987	0.0882916	0	0	0.0977514	0.102716	0	0	0.116216	0.123658	0
IGF1 - IGF1R	0	0.098954	0.116763	0	0	0	0	0	0	0	0	0	0	0	0	0
JAG1 - NOTCH1	0	0	0	0	0	0	0	0	0	0	0	0	0	0	0	0.0899663
JAG1 - NOTCH2	0	0	0	0	0	0	0	0	0	0	0	0	0.106931	0.0832228	0	0
JAG1 - NOTCH3	0	0	0	0	0	0	0	0	0	0	0	0	0.123788	0	0	0
JAM3 - F11R	0	0	0	0.106931	0	0	0	0	0	0	0	0	0	0	0	0
JAM3 - JAM3	0.13178	0	0	0	0	0	0	0	0	0	0	0	0	0	0	0
LAMA2 - (ITGA1+ITGB1)	0	0	0	0	0.135552	0	0	0.102371	0.145554	0	0	0.107892	0	0	0	0
LAMA2 - (ITGA2+ITGB1)	0	0	0	0	0	0	0	0.102371	0	0	0	0.107892	0	0	0	0
LAMA2 - (ITGA7+ITGB1)	0	0	0	0	0	0.0932185	0.108213	0	0	0.0977705	0.114386	0	0	0	0	0
LAMA2 - (ITGA9+ITGB1)	0	0	0	0	0	0	0	0.102371	0	0	0	0.107892	0	0	0	0
LAMA2 - DAG1	0	0	0	0	0	0.0932013	0.0977514	0	0	0.0977514	0.102716	0	0	0	0	0
LAMA4 - (ITGA1+ITGB1)	0.220294	0	0	0.144331	0	0	0	0	0	0	0	0	0.17304	0	0	0.12256
LAMA4 - (ITGA2+ITGB1)	0	0	0	0.144331	0	0	0	0.0920896	0	0	0	0.107892	0	0	0	0.12256
LAMA4 - (ITGA7+ITGB1)	0	0.126784	0.156231	0	0	0.084613	0.0967789	0	0	0.0977705	0.114386	0	0	0.109677	0.131061	0
LAMA4 - (ITGA9+ITGB1)	0	0	0	0.144331	0	0	0	0.0920896	0	0	0	0.107892	0	0	0	0.12256
LAMA4 - DAG1	0	0.126752	0.135345	0	0	0	0.0882916	0	0	0	0.102716	0	0	0.109654	0.116113	0
LAMB1 - (ITGA1+ITGB1)	0.220294	0	0	0.144331	0	0	0	0	0	0	0	0	0.158659	0	0	0.115049
LAMB1 - (ITGA2+ITGB1)	0	0	0	0.144331	0	0	0	0.0920896	0	0	0	0.107892	0	0	0	0.115049
LAMB1 - (ITGA7+ITGB1)	0	0.126784	0.156231	0	0	0.084613	0.0967789	0	0	0.0977705	0.114386	0	0	0.103617	0.122485	0
LAMB1 - (ITGA9+ITGB1)	0	0	0	0.144331	0	0	0	0.0920896	0	0	0	0.107892	0	0	0	0.115049
LAMB1 - DAG1	0	0.126752	0.135345	0	0	0	0.0882916	0	0	0	0.102716	0	0	0.103596	0.109266	0
LAMB2 - (ITGA1+ITGB1)	0.172513	0	0	0.122027	0.135552	0	0	0.102371	0.145554	0	0	0.107892	0.132273	0	0	0.100418
LAMB2 - (ITGA2+ITGB1)	0	0	0	0.122027	0	0	0	0.102371	0	0	0	0.107892	0	0	0	0.100418
LAMB2 - (ITGA7+ITGB1)	0	0.109237	0.1304	0	0	0.0932185	0.108213	0	0	0.0977705	0.114386	0	0	0.091593	0.10602	0
LAMB2 - (ITGA9+ITGB1)	0	0	0	0.122027	0	0	0	0.102371	0	0	0	0.107892	0	0	0	0.100418
LAMB2 - DAG1	0	0.109213	0.115447	0	0	0.0932013	0.0977514	0	0	0.0977514	0.102716	0	0	0.0915763	0.0959191	0
LAMC1 - (ITGA1+ITGB1)	0.266714	0	0	0.16332	0	0	0	0	0	0	0	0	0.158659	0	0	0
LAMC1 - (ITGA2+ITGB1)	0	0	0	0.16332	0	0	0	0.0920896	0	0	0	0.12228	0	0	0	0.115049
LAMC1 - (ITGA7+ITGB1)	0	0.141226	0.17881	0	0	0.084613	0.0967789	0	0	0.109445	0.130709	0	0	0.103617	0.122485	0
LAMC1 - (ITGA9+ITGB1)	0	0	0	0.16332	0	0	0	0.0920896	0	0	0	0.12228	0	0	0	0.115049
LAMC1 - DAG1	0	0.141187	0.152193	0	0	0	0.0882916	0	0	0.109421	0.115747	0	0	0.103596	0.109266	0
LAMC3 - (ITGA1+ITGB1)	0.172513	0	0	0.122027	0	0	0	0	0	0	0	0	0	0	0	0
LAMC3 - (ITGA2+ITGB1)	0	0	0	0.122027	0	0	0	0	0	0	0	0	0	0	0	0
LAMC3 - (ITGA7+ITGB1)	0	0.109237	0.1304	0	0	0	0	0	0	0	0	0	0	0	0	0
LAMC3 - (ITGA9+ITGB1)	0	0	0	0.122027	0	0	0	0	0	0	0	0	0	0	0	0
LAMC3 - DAG1	0	0.109213	0.115447	0	0	0	0	0	0	0	0	0	0	0	0	0
MDK - LRP1	0.206627	0	0	0	0	0	0	0	0	0	0	0	0	0	0	0
MDK - NCL	0.348185	0	0	0.214425	0	0	0	0	0	0	0	0	0	0	0	0
MDK - SDC2	0.276791	0	0	0	0.152668	0	0	0	0.205173	0	0	0	0.183371	0	0	0
MIF - ACKR3	0	0	0	0.167112	0	0	0	0.11952	0	0	0	0.143133	0	0	0	0.128645
MPZL1 - MPZL1	0.13178	0	0	0.106931	0	0	0	0	0	0	0	0	0.106931	0	0	0.0899663
NCAM1 - FGFR1	0.158355	0	0	0.121128	0.131471	0.0866994	0	0.104768	0.163307	0.0994764	0	0.124033	0	0	0	0
NCAM1 - NCAM1	0.13178	0.11274	0.135345	0	0.11274	0.0983975	0.115209	0	0.135345	0.115209	0.138946	0	0	0	0	0
NEGR1 - NEGR1	0.13178	0	0	0	0	0	0	0	0	0	0	0	0	0	0	0
NPPA - NPR1	0	0	0	0.156366	0	0	0	0.126491	0	0	0	0.163457	0	0	0	0.123258
NPPB - NPR1	0	0	0	0	0	0	0	0.0930885	0	0	0	0.115021	0	0	0	0
PECAM1 - PECAM1	0	0	0	0	0	0	0	0	0	0	0	0	0	0	0	0.14297
PROS1 - AXL	0.13178	0	0	0	0	0	0	0	0	0	0	0	0.121128	0	0	0
PTN - NCL	0.342527	0.176086	0.238388	0.212256	0	0	0	0	0	0	0	0	0	0	0	0
PTN - SDC2	0.272905	0	0	0	0	0	0	0	0	0	0	0	0	0	0	0
PTN - SDC3	0	0	0	0.150216	0	0	0	0.0915763	0	0	0	0.107188	0	0	0	0
PTPRM - PTPRM	0	0	0	0	0	0	0	0	0	0	0	0	0	0	0	0.0899663
THBS1 - CD36	0	0	0.11174	0	0	0	0	0	0	0	0	0	0	0	0	0
THBS1 - CD47	0.13178	0.0975373	0.115447	0.121128	0	0	0	0	0	0	0	0	0	0	0	0
THBS2 - CD36	0	0	0.130292	0	0	0	0	0	0	0	0	0	0	0	0	0
THBS2 - CD47	0.158355	0.111371	0.135345	0.143087	0	0	0	0	0	0	0	0	0	0	0	0
THBS3 - CD36	0	0	0	0	0	0	0	0	0	0	0	0	0	0	0.0933461	0
THBS3 - CD47	0	0	0	0	0	0	0	0	0	0	0	0	0.106931	0.0832228	0.0959191	0.0998084
TNC - (ITGA8+ITGB1)	0.167413	0	0	0.140766	0	0	0	0	0	0	0	0	0	0	0	0
TNC - (ITGA9+ITGB1)	0	0	0	0.129254	0	0	0	0	0	0	0	0	0	0	0	0
TNFSF12 - TNFRSF12A	0	0.0975373	0.115447	0	0	0	0	0	0	0	0	0	0	0.0832228	0.0959191	0
TNXB - (ITGA8+ITGB1)	0.155486	0	0	0.132273	0	0	0	0	0	0	0	0	0	0	0	0
TNXB - (ITGA9+ITGB1)	0	0	0	0.122027	0	0	0	0	0	0	0	0	0	0	0	0
VEGFA - VEGFR1	0	0	0	0	0	0	0	0.0940429	0	0	0	0.110583	0	0	0	0
VEGFA - VEGFR1R2	0	0	0	0	0	0	0	0.0950944	0	0	0	0.11204	0	0	0	0
VEGFA - VEGFR2	0	0	0	0	0	0	0	0.0946044	0	0	0	0.11136	0	0	0	0
VEGFB - VEGFR1	0	0	0	0.125481	0	0	0	0.106727	0	0	0	0.110583	0	0	0	0

## Sheet: Inner-RV
	Trabecular vFibro -> Trabecular vFibro	Trabecular vFibro -> vCM-RV-Hybrid	Trabecular vFibro -> vCM-RV-Proliferating	Trabecular vFibro -> vCM-RV-Trabecular	Trabecular vFibro -> vEndocardial	vCM-RV-Hybrid -> Trabecular vFibro	vCM-RV-Hybrid -> vCM-RV-Hybrid	vCM-RV-Hybrid -> vCM-RV-Proliferating	vCM-RV-Hybrid -> vCM-RV-Trabecular	vCM-RV-Hybrid -> vEndocardial	vCM-RV-Proliferating -> Trabecular vFibro	vCM-RV-Proliferating -> vCM-RV-Hybrid	vCM-RV-Proliferating -> vCM-RV-Proliferating	vCM-RV-Proliferating -> vCM-RV-Trabecular	vCM-RV-Proliferating -> vEndocardial	vCM-RV-Trabecular -> Trabecular vFibro	vCM-RV-Trabecular -> vCM-RV-Hybrid	vCM-RV-Trabecular -> vCM-RV-Proliferating	vCM-RV-Trabecular -> vCM-RV-Trabecular	vCM-RV-Trabecular -> vEndocardial	vEndocardial -> Trabecular vFibro	vEndocardial -> vCM-RV-Hybrid	vEndocardial -> vCM-RV-Proliferating	vEndocardial -> vCM-RV-Trabecular	vEndocardial -> vEndocardial
AGRN - DAG1	0	0	0	0	0	0	0	0	0	0	0	0	0	0	0	0	0	0	0	0	0	0.0891051	0.0907959	0.0934852	0
ANGPTL2 - (ITGA5+ITGB1)	0	0	0	0	0.128529	0	0	0	0	0	0	0	0	0	0	0	0	0	0	0	0	0	0	0	0
ANGPTL2 - TLR4	0	0	0	0	0.104471	0	0	0	0	0	0	0	0	0	0	0	0	0	0	0	0	0	0	0	0
ANGPTL4 - (ITGA5+ITGB1)	0	0	0	0	0	0	0	0	0	0	0	0	0	0	0	0	0	0	0	0	0	0	0	0	0.10478
ANGPTL4 - CDH11	0	0	0	0	0	0	0	0	0	0	0	0	0	0	0	0	0	0	0	0	0.117981	0	0	0	0.114073
ANGPTL4 - CDH5	0	0	0	0	0	0	0	0	0	0	0	0	0	0	0	0	0	0	0	0	0	0	0	0	0.105016
ANGPTL4 - SDC2	0	0	0	0	0	0	0	0	0	0	0	0	0	0	0	0	0	0	0	0	0.120503	0	0	0	0
ANGPTL4 - SDC3	0	0	0	0	0	0	0	0	0	0	0	0	0	0	0	0	0	0	0	0	0	0	0	0	0.0882185
BMP4 - (BMPR1A+BMPR2)	0	0	0.0946607	0	0	0	0	0	0	0	0	0	0	0	0	0	0	0	0	0	0	0	0	0	0
BMP5 - (ACVR1+BMPR2)	0	0	0	0	0	0	0	0	0	0.105006	0	0	0	0	0.0856088	0	0	0	0	0.111143	0	0	0	0	0
BMP5 - (BMPR1A+BMPR2)	0	0	0	0	0	0	0	0.0918143	0	0	0	0	0.076613	0	0	0	0	0.0964718	0	0	0	0	0	0	0
BMP7 - (ACVR1+BMPR2)	0	0	0	0	0	0	0	0	0	0.0926445	0	0	0	0	0.0944546	0	0	0	0	0.109002	0	0	0	0	0
BMP7 - (BMPR1A+BMPR2)	0	0	0	0	0	0	0	0.0821995	0	0	0	0	0.083639	0	0	0	0	0.0948476	0	0	0	0	0	0	0
CADM1 - CADM1	0	0	0	0	0	0	0.116668	0.105726	0.124293	0	0	0.105726	0.0966602	0.111949	0	0	0.124293	0.111949	0.132984	0	0	0	0	0	0
CD34 - SELP	0	0	0	0	0.104471	0	0	0	0	0	0	0	0	0	0	0	0	0	0	0	0	0	0	0	0.105576
CD46 - JAG1	0	0	0	0	0.104471	0	0	0	0	0.0891051	0	0	0	0	0.0825778	0	0	0	0	0.0934852	0	0	0	0	0.0976618
CD99 - CD99	0.281785	0	0	0	0.198714	0	0	0	0	0	0	0	0	0	0.127485	0	0	0	0	0	0.198714	0	0.127485	0	0.15323
CDH2 - CDH2	0	0	0	0	0	0	0.139029	0.125351	0.15233	0	0	0.125351	0.114113	0.136048	0	0	0.15233	0.136048	0.168423	0	0	0	0	0	0
CDH5 - CDH5	0	0	0	0	0	0	0	0	0	0	0	0	0	0	0	0	0	0	0	0	0	0	0	0	0.129164
CLDN11 - CLDN11	0	0	0	0	0	0	0	0	0	0	0	0	0	0	0	0	0	0	0	0	0	0	0	0	0.0882185
COL1A1 - (ITGA1+ITGB1)	0.340467	0	0	0	0.1902	0	0	0	0	0	0	0	0	0	0	0	0	0	0	0	0	0	0	0	0
COL1A1 - (ITGA10+ITGB1)	0	0	0	0	0.1902	0	0	0	0	0.113644	0	0	0	0	0.103237	0	0	0	0	0.120867	0	0	0	0	0.113581
COL1A1 - (ITGA11+ITGB1)	0.286191	0	0	0	0	0	0	0	0	0	0	0	0	0	0	0	0	0	0	0	0	0	0	0	0
COL1A1 - (ITGA2+ITGB1)	0	0	0	0	0.1902	0	0	0	0	0.113644	0	0	0	0	0.103237	0	0	0	0	0.120867	0	0	0	0	0.113581
COL1A1 - (ITGA9+ITGB1)	0	0	0.164018	0.211257	0.1902	0	0	0.103689	0.120701	0.113644	0	0	0.0949547	0.109027	0.103237	0	0	0.109668	0.128881	0.120867	0	0	0.103637	0.120633	0.113581
COL1A2 - (ITGA1+ITGB1)	0.327694	0	0	0	0.185831	0	0	0	0	0	0	0	0	0	0	0	0	0	0	0	0.190587	0	0	0	0
COL1A2 - (ITGA10+ITGB1)	0	0	0	0	0.185831	0	0	0	0	0.111418	0	0	0	0	0.0913005	0	0	0	0	0.104823	0	0	0	0	0.131536
COL1A2 - (ITGA11+ITGB1)	0.276412	0	0	0	0	0	0	0	0	0	0	0	0	0	0	0	0	0	0	0	0	0	0	0	0
COL1A2 - (ITGA2+ITGB1)	0	0	0	0	0.185831	0	0	0	0	0.111418	0	0	0	0	0.0913005	0	0	0	0	0.104823	0	0	0	0	0.131536
COL1A2 - (ITGA9+ITGB1)	0	0	0.160739	0.205825	0.185831	0	0	0.101831	0.118189	0.111418	0	0	0.0847571	0.0957891	0.0913005	0	0	0.096288	0.110783	0.104823	0	0	0.118418	0.141175	0.131536
COL4A1 - (ITGA1+ITGB1)	0.260534	0	0	0	0.161086	0	0	0	0	0	0	0	0	0	0	0	0	0	0	0	0.166688	0	0	0	0
COL4A1 - (ITGA10+ITGB1)	0	0	0	0	0.161086	0	0	0	0	0.113644	0	0	0	0	0.103237	0	0	0	0	0.120867	0	0	0	0	0.119339
COL4A1 - (ITGA11+ITGB1)	0.225002	0	0	0	0	0	0	0	0	0	0	0	0	0	0	0	0	0	0	0	0	0	0	0	0
COL4A1 - (ITGA2+ITGB1)	0	0	0	0	0.161086	0	0	0	0	0.113644	0	0	0	0	0.103237	0	0	0	0	0.120867	0	0	0	0	0.119339
COL4A1 - (ITGA9+ITGB1)	0	0	0.14182	0.175724	0.161086	0	0	0.103689	0.120701	0.113644	0	0	0.0949547	0.109027	0.103237	0	0	0.109668	0.128881	0.120867	0	0	0.108417	0.127164	0.119339
COL4A2 - (ITGA1+ITGB1)	0.258064	0	0	0	0.160108	0.164255	0	0	0	0	0.147633	0	0	0	0	0.186546	0	0	0	0	0.161267	0	0	0	0
COL4A2 - (ITGA10+ITGB1)	0	0	0	0	0.160108	0	0	0	0	0.118031	0	0	0	0	0.109244	0	0	0	0	0.129184	0	0	0	0	0.116481
COL4A2 - (ITGA11+ITGB1)	0.223098	0	0	0	0	0	0	0	0	0	0	0	0	0	0	0	0	0	0	0	0	0	0	0	0
COL4A2 - (ITGA2+ITGB1)	0	0	0	0	0.160108	0	0	0	0	0.118031	0	0	0	0	0.109244	0	0	0	0	0.129184	0	0	0	0	0.116481
COL4A2 - (ITGA9+ITGB1)	0	0	0.14106	0.174556	0.160108	0	0	0.107333	0.125672	0.118031	0	0	0.10002	0.115766	0.109244	0	0	0.116481	0.138404	0.129184	0	0	0.106049	0.123916	0.116481
COL4A5 - (ITGA1+ITGB1)	0	0	0	0	0	0	0	0	0	0	0	0	0	0	0	0.140023	0	0	0	0.104823	0	0	0	0	0
COL4A5 - (ITGA10+ITGB1)	0	0	0	0	0	0	0	0	0	0	0	0	0	0	0	0	0	0	0	0.104823	0	0	0	0	0
COL4A5 - (ITGA11+ITGB1)	0	0	0	0	0	0	0	0	0	0	0	0	0	0	0	0.128593	0	0	0	0	0	0	0	0	0
COL4A5 - (ITGA2+ITGB1)	0	0	0	0	0	0	0	0	0	0	0	0	0	0	0	0	0	0	0	0.104823	0	0	0	0	0
COL4A5 - (ITGA9+ITGB1)	0	0	0	0	0	0	0	0	0	0	0	0	0	0	0	0	0	0.096288	0.110783	0.104823	0	0	0	0	0
COL6A1 - (ITGA1+ITGB1)	0.266699	0	0	0	0.163503	0	0	0	0	0	0	0	0	0	0	0	0	0	0	0	0	0	0	0	0
COL6A1 - (ITGA10+ITGB1)	0	0	0	0	0.163503	0	0	0	0	0.0993467	0	0	0	0	0.0913005	0	0	0	0	0.104823	0	0	0	0	0.112206
COL6A1 - (ITGA11+ITGB1)	0.229746	0	0	0	0	0	0	0	0	0	0	0	0	0	0	0	0	0	0	0	0	0	0	0	0
COL6A1 - (ITGA2+ITGB1)	0	0	0	0	0.163503	0	0	0	0	0.0993467	0	0	0	0	0.0913005	0	0	0	0	0.104823	0	0	0	0	0.112206
COL6A1 - (ITGA9+ITGB1)	0	0	0.143695	0.178618	0.163503	0	0	0.0916478	0.104685	0.0993467	0	0	0.0847571	0.0957891	0.0913005	0	0	0.096288	0.110783	0.104823	0	0	0.10249	0.11908	0.112206
COL6A2 - (ITGA1+ITGB1)	0.283975	0	0	0	0.170105	0	0	0	0	0	0	0	0	0	0	0	0	0	0	0	0.171337	0	0	0	0
COL6A2 - (ITGA10+ITGB1)	0	0	0	0	0.170105	0	0	0	0	0	0	0	0	0	0	0	0	0	0	0	0	0	0	0	0.12176
COL6A2 - (ITGA11+ITGB1)	0.242997	0	0	0	0	0	0	0	0	0	0	0	0	0	0	0	0	0	0	0	0	0	0	0	0
COL6A2 - (ITGA2+ITGB1)	0	0	0	0	0.170105	0	0	0	0	0	0	0	0	0	0	0	0	0	0	0	0	0	0	0	0.12176
COL6A2 - (ITGA9+ITGB1)	0	0	0.148786	0.18657	0.170105	0	0	0	0	0	0	0	0	0	0	0	0	0	0	0	0	0	0.110415	0.129926	0.12176
COL6A3 - (ITGA1+ITGB1)	0.266699	0	0	0	0.163503	0	0	0	0	0	0	0	0	0	0	0	0	0	0	0	0	0	0	0	0
COL6A3 - (ITGA10+ITGB1)	0	0	0	0	0.163503	0	0	0	0	0	0	0	0	0	0	0	0	0	0	0	0	0	0	0	0.0982458
COL6A3 - (ITGA11+ITGB1)	0.229746	0	0	0	0	0	0	0	0	0	0	0	0	0	0	0	0	0	0	0	0	0	0	0	0
COL6A3 - (ITGA2+ITGB1)	0	0	0	0	0.163503	0	0	0	0	0	0	0	0	0	0	0	0	0	0	0	0	0	0	0	0.0982458
COL6A3 - (ITGA9+ITGB1)	0	0	0.143695	0.178618	0.163503	0	0	0	0	0	0	0	0	0	0	0	0	0	0	0	0	0	0.0907101	0.103463	0.0982458
COL6A6 - (ITGA1+ITGB1)	0.210101	0	0	0	0.139885	0	0	0	0	0	0	0	0	0	0	0	0	0	0	0	0	0	0	0	0
COL6A6 - (ITGA10+ITGB1)	0	0	0	0	0.139885	0	0	0	0	0	0	0	0	0	0	0	0	0	0	0	0	0	0	0	0
COL6A6 - (ITGA11+ITGB1)	0.185691	0	0	0	0	0	0	0	0	0	0	0	0	0	0	0	0	0	0	0	0	0	0	0	0
COL6A6 - (ITGA2+ITGB1)	0	0	0	0	0.139885	0	0	0	0	0	0	0	0	0	0	0	0	0	0	0	0	0	0	0	0
COL6A6 - (ITGA9+ITGB1)	0	0	0.1251	0.150733	0.139885	0	0	0	0	0	0	0	0	0	0	0	0	0	0	0	0	0	0	0	0
COL9A1 - (ITGA1+ITGB1)	0.210101	0	0	0	0.139885	0	0	0	0	0	0	0	0	0	0	0	0	0	0	0	0	0	0	0	0
COL9A1 - (ITGA10+ITGB1)	0	0	0	0	0.139885	0	0	0	0	0	0	0	0	0	0	0	0	0	0	0	0	0	0	0	0
COL9A1 - (ITGA11+ITGB1)	0.185691	0	0	0	0	0	0	0	0	0	0	0	0	0	0	0	0	0	0	0	0	0	0	0	0
COL9A1 - (ITGA2+ITGB1)	0	0	0	0	0.139885	0	0	0	0	0	0	0	0	0	0	0	0	0	0	0	0	0	0	0	0
COL9A1 - (ITGA9+ITGB1)	0	0	0.1251	0.150733	0.139885	0	0	0	0	0	0	0	0	0	0	0	0	0	0	0	0	0	0	0	0
CXCL12 - ACKR3	0	0	0	0	0.158684	0	0	0	0	0	0	0	0	0	0	0	0	0	0	0	0	0	0	0	0.0993836
DLK1 - NOTCH1	0	0	0	0	0.11261	0	0	0	0	0	0	0	0	0	0	0	0	0	0	0	0	0	0	0	0
DLK1 - NOTCH2	0.140514	0	0.103579	0	0	0	0	0	0	0	0	0	0	0	0	0	0	0	0	0	0	0	0	0	0
DLK1 - NOTCH3	0.171042	0	0	0	0	0	0	0	0	0	0	0	0	0	0	0	0	0	0	0	0	0	0	0	0
DSC2 - DSG2	0	0	0	0	0	0	0	0	0	0	0	0	0	0	0	0	0	0	0	0	0	0.0891051	0.0825778	0.0934852	0.0882185
EDN1 - EDNRA	0	0	0	0	0	0	0	0	0	0	0	0	0	0	0	0	0	0	0	0	0.123266	0.102425	0.0938941	0.108256	0
EDN1 - EDNRB	0	0	0	0	0	0	0	0	0	0	0	0	0	0	0	0	0	0	0	0	0	0	0	0	0.121129
EFNA1 - EPHA4	0	0	0	0	0	0	0	0	0	0	0	0	0	0	0	0	0	0	0	0	0	0	0	0	0.0993836
EFNA1 - EPHA7	0	0	0	0	0	0	0	0	0	0	0	0	0	0	0	0	0	0	0	0	0	0	0	0.106119	0
EFNA5 - EPHA4	0	0	0	0	0	0	0	0	0	0	0	0	0	0	0	0	0	0	0	0.0934852	0	0	0	0	0
EFNA5 - EPHA7	0	0	0	0	0	0	0	0	0	0	0	0	0	0	0	0	0	0	0.0994208	0	0	0	0	0	0
EFNB2 - EPHA4	0	0	0	0	0	0	0	0	0	0	0	0	0	0	0	0	0	0	0	0	0	0	0	0	0.105016
EFNB2 - EPHB4	0	0	0	0	0	0	0	0	0	0	0	0	0	0	0	0	0	0	0	0	0	0	0	0	0.118495
EFNB3 - EPHA4	0	0	0	0	0	0	0	0	0	0.0891051	0	0	0	0	0.0825778	0	0	0	0	0.0934852	0	0	0	0	0
EFNB3 - EPHB4	0	0	0	0	0	0	0	0	0	0.0987496	0	0	0	0	0.0907959	0	0	0	0	0.104158	0	0	0	0	0
ESAM - ESAM	0	0	0	0	0	0	0	0	0	0	0	0	0	0	0	0	0	0	0	0	0	0	0	0	0.1308
F11R - F11R	0	0	0	0	0	0	0	0	0	0	0	0	0	0	0	0	0	0	0	0	0	0	0	0	0.0882185
F11R - JAM3	0	0	0	0	0	0	0	0	0	0	0	0	0	0	0	0	0	0	0	0	0.104471	0	0	0	0
FGF1 - FGFR1	0	0	0	0	0	0.122163	0	0.0833542	0.0944815	0.0987496	0.106844	0	0.0759218	0.0850446	0.0884921	0.130549	0	0.087175	0.0994208	0.104158	0	0	0	0	0
FGF18 - FGFR1	0	0	0	0	0	0.144494	0	0.0932529	0.107404	0.112871	0.110219	0	0.0776151	0.087175	0.0907959	0.156376	0	0.0980613	0.113833	0.119993	0	0	0	0	0
FGF7 - FGFR1	0	0	0	0	0	0	0	0	0	0	0	0	0	0	0	0.130549	0	0.087175	0.0994208	0.104158	0	0	0	0	0
FN1 - (ITGA5+ITGB1)	0	0	0	0	0.191344	0	0	0	0	0.106034	0	0	0	0	0	0	0	0	0	0	0	0	0	0	0.143897
FN1 - (ITGA8+ITGB1)	0.246681	0	0	0	0.191344	0.120448	0	0	0	0	0	0	0	0	0	0	0	0	0	0	0.173158	0	0	0	0.143897
FN1 - (ITGAV+ITGB1)	0.246681	0.168977	0.164874	0.209058	0.171902	0	0	0	0	0	0	0	0	0	0	0	0	0	0	0	0.173158	0.130911	0.128399	0.153708	0.132652
GAS6 - AXL	0.128064	0	0	0	0	0.119572	0	0	0	0	0.108105	0	0	0	0	0.127594	0	0	0	0	0	0	0	0	0
GDF6 - (BMPR1A+BMPR2)	0	0	0.0946607	0	0	0	0	0	0	0	0	0	0	0	0	0	0	0	0	0	0	0	0	0	0
GRN - SORT1	0	0	0.110219	0	0	0	0	0.0833542	0	0	0	0	0.0776151	0	0	0	0	0.087175	0	0	0	0	0.0922823	0	0
HSPG2 - DAG1	0	0.105717	0.108105	0.111939	0	0	0.0900098	0.0917354	0.0944815	0	0	0.0833542	0.084832	0.087175	0	0	0.0944815	0.0963847	0.0994208	0	0	0.112561	0.114962	0.119642	0
IGF1 - IGF1R	0	0.109177	0.0983921	0.114279	0	0	0	0	0	0	0	0	0	0	0	0	0	0	0	0	0	0	0	0	0
JAG1 - NOTCH1	0	0	0	0	0	0	0	0	0	0	0	0	0	0	0	0	0	0	0	0	0	0	0	0	0.0882185
JAG1 - NOTCH2	0	0	0	0	0	0	0	0	0	0	0	0	0	0	0	0	0	0	0	0	0.104471	0	0.0825778	0	0
JAG1 - NOTCH3	0	0	0	0	0	0	0	0	0	0	0	0	0	0	0	0	0	0	0	0	0.120503	0	0	0	0
JAM3 - F11R	0	0	0	0	0.104471	0	0	0	0	0	0	0	0	0	0	0	0	0	0	0	0	0	0	0	0
JAM3 - JAM3	0.128064	0	0	0	0	0	0	0	0	0	0	0	0	0	0	0	0	0	0	0	0	0	0	0	0
LAMA2 - (ITGA1+ITGB1)	0	0	0	0	0	0.151883	0	0	0	0.111418	0.133849	0	0	0	0.101397	0.165065	0	0	0	0.118352	0	0	0	0	0
LAMA2 - (ITGA2+ITGB1)	0	0	0	0	0	0	0	0	0	0.111418	0	0	0	0	0.101397	0	0	0	0	0.118352	0	0	0	0	0
LAMA2 - (ITGA7+ITGB1)	0	0	0	0	0	0	0.110079	0.101831	0.118189	0	0	0.100286	0.0933943	0.106974	0	0	0.116842	0.107592	0.126021	0	0	0	0	0	0
LAMA2 - (ITGA9+ITGB1)	0	0	0	0	0	0	0	0.101831	0.118189	0.111418	0	0	0.0933943	0.106974	0.101397	0	0	0.107592	0.126021	0.118352	0	0	0	0	0
LAMA2 - DAG1	0	0	0	0	0	0	0.0998619	0.101938	0.105396	0	0	0.0917354	0.0934845	0.0963847	0	0	0.105396	0.107712	0.11158	0	0	0	0	0	0
LAMA4 - (ITGA1+ITGB1)	0.210101	0	0	0	0.139885	0	0	0	0	0	0	0	0	0	0	0	0	0	0	0	0.166688	0	0	0	0.119339
LAMA4 - (ITGA2+ITGB1)	0	0	0	0	0.139885	0	0	0	0	0.0993467	0	0	0	0	0.0913005	0	0	0	0	0.104823	0	0	0	0	0.119339
LAMA4 - (ITGA7+ITGB1)	0	0.137789	0.1251	0.150733	0	0	0.0982647	0.0916478	0.104685	0	0	0.0903858	0.0847571	0.0957891	0	0	0.103619	0.096288	0.110783	0	0	0.117838	0.108417	0.127164	0
LAMA4 - (ITGA9+ITGB1)	0	0	0.1251	0.150733	0.139885	0	0	0.0916478	0.104685	0.0993467	0	0	0.0847571	0.0957891	0.0913005	0	0	0.096288	0.110783	0.104823	0	0	0.108417	0.127164	0.119339
LAMA4 - DAG1	0	0.122163	0.125262	0.130549	0	0	0	0	0	0	0	0	0	0	0	0	0	0	0	0	0	0.106275	0.108537	0.112565	0
LAMB1 - (ITGA1+ITGB1)	0.210101	0	0	0	0.139885	0	0	0	0	0	0	0	0	0	0	0	0	0	0	0	0.153302	0	0	0	0.112206
LAMB1 - (ITGA2+ITGB1)	0	0	0	0	0.139885	0	0	0	0	0.0993467	0	0	0	0	0.0913005	0	0	0	0	0.104823	0	0	0	0	0.112206
LAMB1 - (ITGA7+ITGB1)	0	0.137789	0.1251	0.150733	0	0	0.0982647	0.0916478	0.104685	0	0	0.0903858	0.0847571	0.0957891	0	0	0.103619	0.096288	0.110783	0	0	0.110853	0.10249	0.11908	0
LAMB1 - (ITGA9+ITGB1)	0	0	0.1251	0.150733	0.139885	0	0	0.0916478	0.104685	0.0993467	0	0	0.0847571	0.0957891	0.0913005	0	0	0.096288	0.110783	0.104823	0	0	0.10249	0.11908	0.112206
LAMB1 - DAG1	0	0.122163	0.125262	0.130549	0	0	0	0	0	0	0	0	0	0	0	0	0	0	0	0	0	0.10051	0.102599	0.106119	0
LAMB2 - (ITGA1+ITGB1)	0.166199	0	0	0	0.118834	0.151883	0	0	0	0.111418	0.137036	0	0	0	0.103237	0.16994	0	0	0	0.120867	0.128529	0	0	0	0.0982458
LAMB2 - (ITGA2+ITGB1)	0	0	0	0	0.118834	0	0	0	0	0.111418	0	0	0	0	0.103237	0	0	0	0	0.120867	0	0	0	0	0.0982458
LAMB2 - (ITGA7+ITGB1)	0	0.117289	0.107983	0.126553	0	0	0.110079	0.101831	0.118189	0	0	0.10209	0.0949547	0.109027	0	0	0.119299	0.109668	0.128881	0	0	0.0971875	0.0907101	0.103463	0
LAMB2 - (ITGA9+ITGB1)	0	0	0.107983	0.126553	0.118834	0	0	0.101831	0.118189	0.111418	0	0	0.0949547	0.109027	0.103237	0	0	0.109668	0.128881	0.120867	0	0	0.0907101	0.103463	0.0982458
LAMB2 - DAG1	0	0.105717	0.108105	0.111939	0	0	0.0998619	0.101938	0.105396	0	0	0.0932529	0.0950478	0.0980613	0	0	0.107404	0.109792	0.113833	0	0	0.0891051	0.0907959	0.0934852	0
LAMC1 - (ITGA1+ITGB1)	0.251917	0	0	0	0.15765	0	0	0	0	0	0	0	0	0	0	0	0	0	0	0	0.153302	0	0	0	0
LAMC1 - (ITGA2+ITGB1)	0	0	0	0	0.15765	0	0	0	0	0.0993467	0	0	0	0	0.101397	0	0	0	0	0.118352	0	0	0	0	0.112206
LAMC1 - (ITGA7+ITGB1)	0	0.155079	0.139144	0.171627	0	0	0.0982647	0.0916478	0.104685	0	0	0.100286	0.0933943	0.106974	0	0	0.116842	0.107592	0.126021	0	0	0.110853	0.10249	0.11908	0
LAMC1 - (ITGA9+ITGB1)	0	0	0.139144	0.171627	0.15765	0	0	0.0916478	0.104685	0.0993467	0	0	0.0933943	0.106974	0.101397	0	0	0.107592	0.126021	0.118352	0	0	0.10249	0.11908	0.112206
LAMC1 - DAG1	0	0.135725	0.139341	0.146156	0	0	0	0	0	0	0	0	0.0934845	0	0	0	0	0.107712	0	0	0	0	0.102599	0	0
LAMC3 - (ITGA1+ITGB1)	0.166199	0	0	0	0.118834	0	0	0	0	0	0	0	0	0	0	0	0	0	0	0	0	0	0	0	0
LAMC3 - (ITGA2+ITGB1)	0	0	0	0	0.118834	0	0	0	0	0	0	0	0	0	0	0	0	0	0	0	0	0	0	0	0
LAMC3 - (ITGA7+ITGB1)	0	0.117289	0.107983	0.126553	0	0	0	0	0	0	0	0	0	0	0	0	0	0	0	0	0	0	0	0	0
LAMC3 - (ITGA9+ITGB1)	0	0	0.107983	0.126553	0.118834	0	0	0	0	0	0	0	0	0	0	0	0	0	0	0	0	0	0	0	0
LAMC3 - DAG1	0	0.105717	0.108105	0.111939	0	0	0	0	0	0	0	0	0	0	0	0	0	0	0	0	0	0	0	0	0
MDK - LRP1	0.197634	0	0	0	0	0	0	0	0	0	0	0	0	0	0	0	0	0	0	0	0	0	0	0	0
MDK - NCL	0.323389	0	0	0	0.204756	0	0	0	0	0	0	0	0	0	0	0	0	0	0	0	0.202967	0	0	0	0
MDK - SDC2	0.260888	0	0	0	0	0.178222	0	0	0	0	0.151779	0	0	0	0	0.196204	0	0	0	0	0.176254	0	0	0	0
MIF - ACKR3	0	0	0	0	0.161181	0	0	0	0	0.130369	0	0	0	0	0.118194	0	0	0	0	0.138975	0	0	0	0	0.125101
MPZL1 - MPZL1	0.128064	0	0	0	0.104471	0	0	0	0	0	0	0	0	0	0	0	0	0	0	0	0.104471	0	0	0	0.0882185
NAMPT - (ITGA5+ITGB1)	0	0	0	0	0.128529	0	0	0	0	0.106034	0	0	0	0	0.0969173	0	0	0	0	0.112295	0	0	0	0	0
NAMPT - INSR	0	0.105717	0.0966525	0.127594	0	0	0.0900098	0.0833542	0.105396	0	0	0.0833542	0.0776151	0.0963847	0	0	0.0944815	0.087175	0.11158	0	0	0	0	0	0
NCAM1 - FGFR1	0.153019	0	0	0.111939	0.117981	0.144494	0	0.0932529	0.107404	0.112871	0.137432	0	0.0903266	0.103541	0.108537	0.156376	0	0.0980613	0.113833	0.119993	0	0	0	0	0
NCAM1 - NCAM1	0.128064	0.122163	0.117189	0.130549	0	0.122163	0.116668	0.11202	0.124293	0	0.117189	0.11202	0.107635	0.119031	0	0.130549	0.124293	0.119031	0.132984	0	0	0	0	0	0
NEGR1 - NEGR1	0.128064	0	0	0	0	0	0	0	0	0	0	0	0	0	0	0	0	0	0	0	0	0	0	0	0
NPPA - NPR1	0	0	0	0	0.151161	0	0	0	0	0.14206	0	0	0	0	0.124178	0	0	0	0	0.155884	0	0	0	0	0.120001
NPPB - NPR1	0	0	0	0	0	0	0	0	0	0.10051	0	0	0	0	0.0954695	0	0	0	0	0.111539	0	0	0	0	0
NRG1 - (ERBB2+ERBB4)	0	0	0	0	0	0	0	0	0	0	0	0	0	0	0	0	0	0	0	0	0	0.0891051	0.0825778	0.0985367	0
NRG1 - ERBB4	0	0	0	0	0	0	0	0	0	0	0	0	0	0	0	0	0	0	0	0	0	0.0891051	0.0825778	0.0934852	0
PECAM1 - PECAM1	0	0	0	0	0	0	0	0	0	0	0	0	0	0	0	0	0	0	0	0	0	0	0	0	0.138606
PROS1 - AXL	0.128064	0	0	0	0	0	0	0	0	0	0	0	0	0	0	0	0	0	0	0	0.117981	0	0	0	0
PTN - NCL	0.318502	0.198513	0.170091	0.221649	0.202778	0	0	0	0	0	0	0	0	0	0	0	0	0	0	0	0	0	0	0	0
PTN - SDC2	0.257433	0	0	0	0	0	0	0	0	0	0.128078	0	0	0	0	0	0	0	0	0	0	0	0	0	0
PTN - SDC3	0	0	0	0	0.145406	0	0	0	0	0.0891051	0	0	0	0	0.0922823	0	0	0	0	0.0934852	0	0	0	0	0
PTPRM - PTPRM	0	0	0	0	0	0	0	0	0	0	0	0	0	0	0	0	0	0	0	0	0	0	0	0	0.0882185
SEMA5A - PLXNA1	0	0	0.110219	0	0	0	0	0.0833542	0	0	0	0	0.0776151	0	0	0	0	0.0980613	0	0	0	0	0	0	0
SEMA6D - PLXNA1	0	0	0.0966525	0	0	0	0	0	0	0	0	0	0	0	0	0	0	0	0	0	0	0	0.0825778	0	0
THBS1 - CD36	0	0.105717	0	0	0	0	0	0	0	0	0	0	0	0	0	0	0	0	0	0	0	0	0	0	0
THBS1 - CD47	0.128064	0.105717	0.0966525	0.111939	0.117981	0	0	0	0	0	0	0	0	0	0	0	0	0	0	0	0	0	0	0	0
THBS2 - CD36	0	0.122163	0	0	0	0	0	0	0	0	0	0	0	0	0	0	0	0	0	0	0	0	0	0	0
THBS2 - CD47	0.153019	0.122163	0.110219	0.130549	0.138716	0	0	0	0	0	0	0	0	0	0	0	0	0	0	0	0	0	0	0	0
THBS3 - CD36	0	0	0	0	0	0	0	0	0	0	0	0	0	0	0	0	0	0	0	0	0	0.0891051	0	0	0
THBS3 - CD47	0	0	0	0	0	0	0	0	0	0	0	0	0	0	0	0	0	0	0	0	0.104471	0.0891051	0.0825778	0.0934852	0.0976618
TNC - (ITGA8+ITGB1)	0.161461	0	0	0	0.136533	0	0	0	0	0	0	0	0	0	0	0	0	0	0	0	0	0	0	0	0
TNC - (ITGA9+ITGB1)	0	0	0.113606	0.134348	0.125677	0	0	0	0	0	0	0	0	0	0	0	0	0	0	0	0	0	0	0	0
TNFSF12 - TNFRSF12A	0	0	0.0966525	0.111939	0	0	0	0	0	0	0	0	0	0	0	0	0	0	0	0	0	0	0.0825778	0.0934852	0
TNXB - (ITGA8+ITGB1)	0.150338	0	0	0	0.128529	0	0	0	0	0	0	0	0	0	0	0	0	0	0	0	0	0	0	0	0
TNXB - (ITGA9+ITGB1)	0	0	0.107983	0.126553	0.118834	0	0	0	0	0	0	0	0	0	0	0	0	0	0	0	0	0	0	0	0
VCAM1 - (ITGA9+ITGB1)	0	0	0	0	0	0	0	0	0	0	0	0.0916478	0	0.096288	0	0	0.104685	0	0.110783	0	0	0.0993467	0	0.104823	0
VEGFA - VEGFR1	0	0	0	0	0	0	0	0	0	0.116599	0	0	0	0	0.0932201	0	0	0	0	0.124214	0	0	0	0	0
VEGFA - VEGFR1R2	0	0	0	0	0	0	0	0	0	0.118197	0	0	0	0	0.0942532	0	0	0	0	0.12603	0	0	0	0	0
VEGFA - VEGFR2	0	0	0	0	0	0	0	0	0	0.117451	0	0	0	0	0.0937718	0	0	0	0	0.125182	0	0	0	0	0
VEGFB - VEGFR1	0	0	0	0	0.122107	0	0	0	0	0.116599	0	0	0	0	0.105669	0	0	0	0	0.124214	0	0	0	0	0

## Sheet: Intermediate-LV
interaction_name_2	BEC -> BEC	BEC -> Compact vFibro	BEC -> Pericyte	BEC -> Trabecular vFibro	BEC -> vCM-LV-Compact I	BEC -> vCM-LV-Compact II	BEC -> vCM-LV-Hybrid	BEC -> vCM-LV-Trabecular I	BEC -> vCM-LV-Trabecular II	Compact vFibro -> BEC	Compact vFibro -> Compact vFibro	Compact vFibro -> Pericyte	Compact vFibro -> Trabecular vFibro	Compact vFibro -> vCM-LV-Compact I	Compact vFibro -> vCM-LV-Compact II	Compact vFibro -> vCM-LV-Hybrid	Compact vFibro -> vCM-LV-Trabecular I	Compact vFibro -> vCM-LV-Trabecular II	Pericyte -> BEC	Pericyte -> Compact vFibro	Pericyte -> Pericyte	Pericyte -> Trabecular vFibro	Pericyte -> vCM-LV-Compact I	Pericyte -> vCM-LV-Compact II	Pericyte -> vCM-LV-Hybrid	Pericyte -> vCM-LV-Trabecular I	Pericyte -> vCM-LV-Trabecular II	Trabecular vFibro -> BEC	Trabecular vFibro -> Compact vFibro	Trabecular vFibro -> Pericyte	Trabecular vFibro -> Trabecular vFibro	Trabecular vFibro -> vCM-LV-Compact I	Trabecular vFibro -> vCM-LV-Compact II	Trabecular vFibro -> vCM-LV-Hybrid	Trabecular vFibro -> vCM-LV-Trabecular I	Trabecular vFibro -> vCM-LV-Trabecular II	vCM-LV-Compact I -> BEC	vCM-LV-Compact I -> Compact vFibro	vCM-LV-Compact I -> Pericyte	vCM-LV-Compact I -> Trabecular vFibro	vCM-LV-Compact I -> vCM-LV-Compact I	vCM-LV-Compact I -> vCM-LV-Compact II	vCM-LV-Compact I -> vCM-LV-Hybrid	vCM-LV-Compact I -> vCM-LV-Trabecular I	vCM-LV-Compact I -> vCM-LV-Trabecular II	vCM-LV-Compact II -> BEC	vCM-LV-Compact II -> Compact vFibro	vCM-LV-Compact II -> Pericyte	vCM-LV-Compact II -> Trabecular vFibro
ADM - CALCRL	0.0940428	0	0	0	0	0	0	0	0	0	0	0	0	0	0	0	0	0	0	0	0	0	0	0	0	0	0	0	0	0	0	0	0	0	0	0	0	0	0	0	0	0	0	0	0	0	0	0	0
AGRN - DAG1	0	0	0	0	0.102897	0.0918918	0.0885663	0.0884531	0.0925537	0	0	0	0	0	0	0	0	0	0	0	0	0	0.109299	0.0969637	0.0932684	0.0931428	0.097701	0	0	0	0	0	0	0	0	0	0	0	0	0	0	0	0	0	0	0	0	0	0
ANGPT1 - TEK	0	0	0	0	0	0	0	0	0	0	0	0	0	0	0	0	0	0	0.0930255	0	0	0	0	0	0	0	0	0	0	0	0	0	0	0	0	0	0	0	0	0	0	0	0	0	0	0	0	0	0
ANGPT2 - (ITGA5+ITGB1)	0	0	0	0	0	0	0	0	0	0	0	0	0	0	0	0	0	0	0.114455	0	0	0	0	0	0	0	0	0	0	0	0	0	0	0	0	0	0	0	0	0	0	0	0	0	0	0	0	0	0
ANGPT2 - TEK	0	0	0	0	0	0	0	0	0	0	0	0	0	0	0	0	0	0	0.105469	0	0	0	0	0	0	0	0	0	0	0	0	0	0	0	0	0	0	0	0	0	0	0	0	0	0	0	0	0	0
ANGPTL2 - (ITGA5+ITGB1)	0	0	0	0	0	0	0	0	0	0.107401	0	0	0	0	0	0	0	0	0	0	0	0	0	0	0	0	0	0.108546	0	0	0	0	0	0	0	0	0	0	0	0	0	0	0	0	0	0	0	0	0
APLN - APLNR	0.110151	0	0	0	0	0	0	0	0	0	0	0	0	0	0	0	0	0	0	0	0	0	0	0	0	0	0	0	0	0	0	0	0	0	0	0	0	0	0	0	0	0	0	0	0	0	0	0	0
CADM1 - CADM1	0	0	0	0	0	0	0	0	0	0	0	0	0	0	0	0	0	0	0	0	0	0	0	0	0	0	0	0	0	0	0	0	0	0	0	0	0	0	0	0	0.139386	0.11993	0.114328	0.101514	0.12106	0	0	0	0
CD46 - JAG1	0	0	0.0854569	0	0	0	0	0	0	0	0	0.0949363	0	0	0	0	0	0	0	0	0.0898264	0	0	0	0	0	0	0	0	0.0958299	0	0	0	0	0	0	0	0	0.0959442	0	0	0	0	0	0	0	0	0.0863065	0
CD99 - CD99	0.126824	0.147505	0.135526	0.149673	0	0.122546	0	0.10389	0	0.147505	0.176231	0.159399	0.179335	0	0	0	0.117342	0	0.135526	0.159399	0.145502	0.161934	0	0	0	0.109634	0	0.149673	0.179335	0.161934	0.182551	0	0	0	0.11871	0	0	0	0	0	0	0	0	0	0	0.122546	0	0	0
CDH2 - CDH2	0	0	0	0	0	0	0	0	0	0	0	0	0	0.145401	0.126196	0.118343	0.106813	0.125572	0	0	0	0	0	0	0	0	0	0	0	0	0	0	0	0	0	0	0	0.145401	0	0	0.16604	0.141389	0.131663	0.117467	0.140673	0	0.126196	0	0
CDH5 - CDH5	0.129448	0	0	0	0	0	0	0	0	0	0	0	0	0	0	0	0	0	0	0	0	0	0	0	0	0	0	0	0	0	0	0	0	0	0	0	0	0	0	0	0	0	0	0	0	0	0	0	0
COL1A1 - (ITGA1+ITGB1)	0	0	0	0	0	0	0	0	0	0.151068	0	0.187245	0.200008	0	0	0	0	0	0.130861	0	0.158312	0.166574	0	0	0	0	0	0.154227	0	0.191939	0.205496	0	0	0	0	0	0	0	0	0	0	0	0	0	0	0	0	0	0
COL1A1 - (ITGA11+ITGB1)	0	0.114739	0.108753	0.116536	0	0	0	0	0	0	0.175705	0.161795	0.179863	0	0	0	0	0	0	0.148748	0.138732	0.151744	0	0	0	0	0	0	0.180026	0.16544	0.184389	0	0	0	0	0	0	0.134475	0.126325	0.136949	0	0	0	0	0	0	0.101348	0.096661	0.102751
COL1A1 - (ITGA2+ITGB1)	0.101546	0	0	0	0	0	0	0	0	0.146489	0	0	0	0	0	0	0	0	0.12728	0	0	0	0	0	0	0	0	0.149478	0	0	0	0	0	0	0	0	0.116705	0	0	0	0	0	0	0	0	0.0909183	0	0	0
COL1A2 - (ITGA1+ITGB1)	0	0	0	0	0	0	0	0	0	0.148292	0	0.183513	0.195408	0	0	0	0	0	0.131092	0	0.15862	0.166935	0	0	0	0	0	0.151406	0	0.188135	0.200772	0	0	0	0	0	0	0	0	0	0	0	0	0	0	0	0	0	0
COL1A2 - (ITGA11+ITGB1)	0	0.114739	0.108753	0.116536	0	0	0	0	0	0	0.171867	0.158569	0.175855	0	0	0	0	0	0	0.149052	0.138995	0.152059	0	0	0	0	0	0	0.176095	0.16215	0.18028	0	0	0	0	0	0	0.114902	0.108914	0.116708	0	0	0	0	0	0	0.101348	0.096661	0.102751
COL1A2 - (ITGA2+ITGB1)	0.101546	0	0	0	0	0	0	0	0	0.14382	0	0	0	0	0	0	0	0	0.127502	0	0	0	0	0	0	0	0	0.146766	0	0	0	0	0	0	0	0	0.101678	0	0	0	0	0	0	0	0	0.0909183	0	0	0
COL4A1 - (ITGA1+ITGB1)	0.122874	0	0.146626	0.153782	0	0	0	0	0	0.126221	0	0.152819	0.159664	0	0	0	0	0	0.130384	0	0.157676	0.165829	0	0	0	0	0	0.134783	0	0.165021	0.173388	0	0	0	0	0	0	0	0.14395	0.149783	0	0	0	0	0	0	0	0.123294	0.127548
COL4A1 - (ITGA11+ITGB1)	0	0.138539	0.129801	0.141131	0	0	0	0	0	0	0.142573	0.133423	0.14535	0	0	0	0	0	0	0.148121	0.138191	0.151093	0	0	0	0	0	0	0.153679	0.14307	0.156899	0	0	0	0	0	0	0.134475	0.126325	0.136949	0	0	0	0	0	0	0.116276	0.110133	0.118121
COL4A1 - (ITGA2+ITGB1)	0.119728	0	0	0	0	0	0	0	0	0.12275	0	0	0	0	0	0	0	0	0.126822	0	0	0	0	0	0	0	0	0.130887	0	0	0	0	0	0	0	0	0.116705	0	0	0	0	0	0	0	0	0.102748	0	0	0
COL4A2 - (ITGA1+ITGB1)	0.120505	0	0.143558	0.150216	0	0	0	0	0	0.126221	0	0.152819	0.159664	0	0	0	0	0	0.128348	0	0.154949	0.162655	0	0	0	0	0	0.134103	0	0.164061	0.172291	0	0	0	0	0	0	0	0.150825	0.157378	0	0	0	0	0	0.11141	0	0.131632	0.13668
COL4A2 - (ITGA11+ITGB1)	0	0.135483	0.127134	0.137967	0	0	0	0	0	0	0.142573	0.133423	0.14535	0	0	0	0	0	0	0.145457	0.135885	0.148327	0	0	0	0	0	0	0.152787	0.1423	0.155971	0	0	0	0	0	0	0.140665	0.131761	0.143371	0	0	0	0	0	0	0.123959	0.116984	0.126053
COL4A2 - (ITGA2+ITGB1)	0.117443	0	0	0	0	0	0	0	0	0.12275	0	0	0	0	0	0	0	0	0.124867	0	0	0	0	0	0	0	0	0.13024	0	0	0	0	0	0	0	0	0.121336	0	0	0	0	0	0	0	0	0.108697	0	0	0
COL6A1 - (ITGA1+ITGB1)	0	0	0.121567	0.125701	0	0	0	0	0	0.138895	0	0.170604	0.179981	0	0	0	0	0	0.118028	0	0.140932	0.14676	0	0	0	0	0	0.136454	0	0.16738	0.176097	0	0	0	0	0	0	0	0	0	0	0	0	0	0	0	0	0	0
COL6A1 - (ITGA11+ITGB1)	0	0.114739	0.108753	0.116536	0	0	0	0	0	0	0.159151	0.147763	0.162593	0	0	0	0	0	0	0.132214	0.124306	0.134597	0	0	0	0	0	0	0.15588	0.144966	0.159191	0	0	0	0	0	0	0.114902	0.108914	0.116708	0	0	0	0	0	0	0.101348	0.096661	0.102751
COL6A1 - (ITGA2+ITGB1)	0.101546	0	0	0	0	0	0	0	0	0.134826	0	0	0	0	0	0	0	0	0.114992	0	0	0	0	0	0	0	0	0.132478	0	0	0	0	0	0	0	0	0.101678	0	0	0	0	0	0	0	0	0.0909183	0	0	0
COL6A2 - (ITGA1+ITGB1)	0.113377	0	0.134168	0.139561	0	0	0	0	0	0.142398	0	0.175459	0.185703	0	0	0	0	0	0.121579	0	0.14578	0.152187	0	0	0	0	0	0.140966	0	0.173722	0.183467	0	0	0	0	0	0	0	0	0	0	0	0	0	0	0	0	0	0
COL6A2 - (ITGA11+ITGB1)	0	0.126435	0.119173	0.128609	0	0	0	0	0	0	0.163845	0.151772	0.167486	0	0	0	0	0	0	0.136725	0.128271	0.13927	0	0	0	0	0	0	0.161879	0.150111	0.165442	0	0	0	0	0	0	0	0	0	0	0	0	0	0	0	0	0	0
COL6A2 - (ITGA2+ITGB1)	0.110593	0	0	0	0	0	0	0	0	0.138173	0	0	0	0	0	0	0	0	0.118386	0	0	0	0	0	0	0	0	0.136779	0	0	0	0	0	0	0	0	0	0	0	0	0	0	0	0	0	0	0	0	0
COL6A3 - (ITGA1+ITGB1)	0	0	0	0	0	0	0	0	0	0.136128	0	0.166743	0.175492	0	0	0	0	0	0.126705	0	0.152736	0.160101	0	0	0	0	0	0.136454	0	0.16738	0.176097	0	0	0	0	0	0	0	0	0	0	0	0	0	0	0	0	0	0
COL6A3 - (ITGA11+ITGB1)	0	0	0	0	0	0	0	0	0	0	0.155479	0.144611	0.15877	0	0	0	0	0	0	0.143321	0.134029	0.14611	0	0	0	0	0	0	0.15588	0.144966	0.159191	0	0	0	0	0	0	0	0	0	0	0	0	0	0	0	0	0	0
COL6A3 - (ITGA2+ITGB1)	0	0	0	0	0	0	0	0	0	0.132186	0	0	0	0	0	0	0	0	0.123292	0	0	0	0	0	0	0	0	0.132478	0	0	0	0	0	0	0	0	0	0	0	0	0	0	0	0	0	0	0	0	0
COL6A6 - (ITGA1+ITGB1)	0	0	0	0	0	0	0	0	0	0.118305	0	0.141693	0.147341	0	0	0	0	0	0	0	0	0	0	0	0	0	0	0.119696	0	0.143693	0.149505	0	0	0	0	0	0	0	0	0	0	0	0	0	0	0	0	0	0
COL6A6 - (ITGA11+ITGB1)	0	0	0	0	0	0	0	0	0	0	0.132503	0.124584	0.134905	0	0	0	0	0	0	0	0	0	0	0	0	0	0	0	0.13425	0.126127	0.136716	0	0	0	0	0	0	0	0	0	0	0	0	0	0	0	0	0	0
COL6A6 - (ITGA2+ITGB1)	0	0	0	0	0	0	0	0	0	0.115217	0	0	0	0	0	0	0	0	0	0	0	0	0	0	0	0	0	0.116536	0	0	0	0	0	0	0	0	0	0	0	0	0	0	0	0	0	0	0	0	0
COL9A1 - (ITGA1+ITGB1)	0	0	0	0	0	0	0	0	0	0.127011	0	0.153931	0.160911	0	0	0	0	0	0.0969403	0	0.112316	0.115695	0	0	0	0	0	0.119696	0	0.143693	0.149505	0	0	0	0	0	0	0	0	0	0	0	0	0	0	0	0	0	0
COL9A1 - (ITGA11+ITGB1)	0	0	0	0	0	0	0	0	0	0	0.143589	0.13431	0.146405	0	0	0	0	0	0	0.106237	0.101098	0.107779	0	0	0	0	0	0	0.13425	0.126127	0.136716	0	0	0	0	0	0	0	0	0	0	0	0	0	0	0	0	0	0
COL9A1 - (ITGA2+ITGB1)	0	0	0	0	0	0	0	0	0	0.123502	0	0	0	0	0	0	0	0	0.0948329	0	0	0	0	0	0	0	0	0.116536	0	0	0	0	0	0	0	0	0	0	0	0	0	0	0	0	0	0	0	0	0
COL9A3 - (ITGA1+ITGB1)	0	0	0	0	0	0	0	0	0	0.102919	0	0.120421	0.124313	0	0	0	0	0	0	0	0	0	0	0	0	0	0	0	0	0	0	0	0	0	0	0	0	0	0	0	0	0	0	0	0	0	0	0	0
COL9A3 - (ITGA11+ITGB1)	0	0	0	0	0	0	0	0	0	0	0.113459	0.107617	0.115221	0	0	0	0	0	0	0	0	0	0	0	0	0	0	0	0	0	0	0	0	0	0	0	0	0	0	0	0	0	0	0	0	0	0	0	0
COL9A3 - (ITGA2+ITGB1)	0	0	0	0	0	0	0	0	0	0.100546	0	0	0	0	0	0	0	0	0	0	0	0	0	0	0	0	0	0	0	0	0	0	0	0	0	0	0	0	0	0	0	0	0	0	0	0	0	0	0
CXCL12 - CXCR4	0.0846653	0	0.0854569	0	0	0	0	0	0	0.107962	0	0.109279	0	0	0	0	0	0	0.100297	0	0.101429	0	0	0	0	0	0	0.117212	0	0.118803	0	0	0	0	0	0	0	0	0	0	0	0	0	0	0	0	0	0	0
DLK1 - NOTCH1	0	0	0	0	0	0	0	0	0	0.134945	0	0.126497	0	0	0	0	0	0	0	0	0	0	0	0	0	0	0	0.108472	0	0.102635	0	0	0	0	0	0	0	0	0	0	0	0	0	0	0	0	0	0	0
DLK1 - NOTCH2	0	0	0	0	0	0	0	0	0	0	0.136872	0.149859	0.138737	0	0.119627	0	0.101297	0	0	0	0	0	0	0	0	0	0	0	0.10936	0.118021	0.110548	0	0.0980651	0	0.0853974	0	0	0	0	0	0	0	0	0	0	0	0	0	0
DLK1 - NOTCH3	0	0	0	0	0	0	0	0	0	0	0	0.166984	0.167349	0	0	0	0	0	0	0	0	0	0	0	0	0	0	0	0	0.129305	0.128607	0	0	0	0	0	0	0	0	0	0	0	0	0	0	0	0	0	0
DLK1 - NOTCH4	0	0	0	0	0	0	0	0	0	0.144878	0	0	0	0	0	0	0	0	0	0	0	0	0	0	0	0	0	0.115205	0	0	0	0	0	0	0	0	0	0	0	0	0	0	0	0	0	0	0	0	0
DLL4 - NOTCH1	0.0894858	0	0.0854569	0	0	0	0	0	0	0	0	0	0	0	0	0	0	0	0	0	0	0	0	0	0	0	0	0	0	0	0	0	0	0	0	0	0	0	0	0	0	0	0	0	0	0	0	0	0
DLL4 - NOTCH2	0	0.090069	0.0958926	0.0908729	0	0.082265	0	0.073161	0	0	0	0	0	0	0	0	0	0	0	0	0	0	0	0	0	0	0	0	0	0	0	0	0	0	0	0	0	0	0	0	0	0	0	0	0	0	0	0	0
DLL4 - NOTCH3	0	0	0.103264	0.102765	0	0	0	0	0	0	0	0	0	0	0	0	0	0	0	0	0	0	0	0	0	0	0	0	0	0	0	0	0	0	0	0	0	0	0	0	0	0	0	0	0	0	0	0	0
DLL4 - NOTCH4	0.0940428	0	0	0	0	0	0	0	0	0	0	0	0	0	0	0	0	0	0	0	0	0	0	0	0	0	0	0	0	0	0	0	0	0	0	0	0	0	0	0	0	0	0	0	0	0	0	0	0
EDN1 - EDNRA	0	0	0	0	0	0	0	0	0	0	0	0.107993	0.101668	0.101797	0	0.08775	0	0.0916626	0	0	0	0	0	0	0	0	0	0	0	0	0	0	0	0	0	0	0	0	0	0	0	0	0	0	0	0	0	0	0
EDN1 - EDNRB	0	0	0	0	0	0	0	0	0	0.101738	0	0.0949363	0	0	0	0	0	0	0	0	0	0	0	0	0	0	0	0	0	0	0	0	0	0	0	0	0	0	0	0	0	0	0	0	0	0	0	0	0
EFNB1 - EPHB3	0	0	0	0	0	0	0	0.073161	0	0	0	0	0	0	0	0	0	0	0	0	0	0	0	0	0	0.0763402	0	0	0	0	0	0	0	0	0	0	0	0	0	0	0	0	0	0	0	0	0	0	0
EFNB1 - EPHB4	0.0894858	0	0	0	0	0	0	0	0	0	0	0	0	0	0	0	0	0	0.0942887	0	0	0	0	0	0	0	0	0	0	0	0	0	0	0	0	0	0	0	0	0	0	0	0	0	0	0	0	0	0
EFNB2 - EPHB3	0	0	0	0	0	0	0	0.0841439	0	0	0	0	0	0	0	0	0	0	0	0	0	0	0	0	0	0.0763402	0	0	0	0	0	0	0	0	0	0	0	0	0	0	0	0	0	0	0	0	0	0	0
EFNB2 - EPHB4	0.106345	0	0	0	0	0	0	0	0	0	0	0	0	0	0	0	0	0	0.0942887	0	0	0	0	0	0	0	0	0	0	0	0	0	0	0	0	0	0	0	0	0	0	0	0	0	0	0	0	0	0
EFNB3 - EPHB3	0	0	0	0	0	0	0	0	0	0	0	0	0	0	0	0	0	0	0	0	0	0	0	0	0	0	0	0	0	0	0	0	0	0	0	0	0	0	0	0	0	0	0	0.0807141	0	0	0	0	0
EFNB3 - EPHB4	0	0	0	0	0	0	0	0	0	0	0	0	0	0	0	0	0	0	0	0	0	0	0	0	0	0	0	0	0	0	0	0	0	0	0	0	0.101052	0	0	0	0	0	0	0	0	0.0904179	0	0	0
ENTPD1 - ADORA2B	0	0	0.0854569	0	0	0	0	0	0	0	0	0	0	0	0	0	0	0	0	0	0.0898264	0	0	0	0	0	0	0	0	0	0	0	0	0	0	0	0	0	0	0	0	0	0	0	0	0	0	0	0
ESAM - ESAM	0.129448	0	0.122944	0	0	0	0	0	0	0	0	0	0	0	0	0	0	0	0.122944	0	0.11636	0	0	0	0	0	0	0	0	0	0	0	0	0	0	0	0	0	0	0	0	0	0	0	0	0	0	0	0
FGF1 - FGFR1	0	0	0	0	0	0	0	0	0	0	0	0	0	0	0	0	0	0	0	0	0	0	0	0	0	0	0	0	0	0	0	0	0	0	0	0	0.102897	0.116958	0.0959442	0.118318	0	0.0919392	0	0.0807141	0	0	0	0	0
FGF18 - FGFR1	0	0	0	0	0	0	0	0	0	0	0	0	0	0	0	0	0	0	0	0	0	0	0	0	0	0	0	0	0	0	0	0	0	0	0	0	0.118296	0.137269	0.109299	0.139145	0	0.104131	0	0.0899609	0	0.0918918	0.102945	0.0863065	0.103996
FGF7 - FGFR1	0	0	0	0	0	0	0	0	0	0.101738	0.115464	0.0949363	0.116789	0	0.0910133	0	0.0799996	0	0	0	0	0	0	0	0	0	0	0	0	0	0	0	0	0	0	0	0	0	0	0	0	0	0	0	0	0.0918918	0.102945	0.0863065	0.103996
FGF9 - FGFR1	0	0	0	0	0	0	0	0	0	0	0	0	0	0	0	0	0	0	0	0	0	0	0	0	0	0	0	0	0	0	0	0	0	0	0	0	0.102897	0.116958	0.0959442	0.118318	0	0.0919392	0	0.0807141	0	0.0918918	0.102945	0.0863065	0.103996
FN1 - (ITGA5+ITGB1)	0.108436	0	0	0	0	0	0	0	0	0.144441	0	0	0	0	0	0	0	0	0.133108	0	0	0	0	0	0	0	0	0.150184	0	0	0	0	0	0	0	0	0.108693	0	0	0	0	0	0	0	0	0	0	0	0
FN1 - (ITGA8+ITGB1)	0	0	0	0.116536	0	0	0	0	0	0	0	0	0.15987	0	0	0	0	0	0	0	0	0.14611	0	0	0	0	0	0	0	0	0.167141	0	0	0	0	0	0	0	0	0.116708	0	0	0	0	0	0	0	0	0
FN1 - (ITGAV+ITGB1)	0	0	0	0	0	0	0	0	0	0	0	0.14552	0.15987	0.154264	0.132856	0.124527	0.11824	0.133582	0	0	0.134029	0.14611	0.141415	0.123213	0.116018	0.110537	0.123838	0	0	0.151502	0.167141	0.161074	0.137858	0.128924	0.122092	0.138646	0	0	0	0	0	0	0	0	0	0	0	0	0
GAS6 - AXL	0	0	0	0	0	0	0	0	0	0	0	0	0	0	0	0	0	0	0	0.119814	0.0996363	0.107077	0	0	0	0	0	0	0.114418	0.0958299	0.102693	0	0	0	0	0	0	0.130952	0.10722	0.115885	0	0	0	0	0	0	0.113633	0.0953241	0.102113
GRN - SORT1	0	0	0	0	0	0.0918918	0	0.0806776	0	0	0	0	0	0	0.102945	0	0.0890743	0	0	0	0	0	0	0.0863065	0	0.0763402	0	0	0	0	0	0	0.103996	0	0.0898604	0	0	0	0	0	0	0.0919392	0	0.0807141	0	0	0	0	0
HBEGF - (EGFR+ERBB2)	0	0.090069	0	0	0	0	0	0	0	0	0	0	0	0	0	0	0	0	0	0	0	0	0	0	0	0	0	0	0	0	0	0	0	0	0	0	0	0	0	0	0	0	0	0	0	0	0	0	0
HBEGF - (ERBB2+ERBB4)	0	0	0	0	0.0909756	0.082265	0.0832219	0	0	0	0	0	0	0	0	0	0	0	0	0	0	0	0	0	0	0	0	0	0	0	0	0	0	0	0	0	0	0	0	0	0	0	0	0	0	0	0	0	0
HBEGF - EGFR	0	0.090069	0	0	0	0	0	0	0	0	0	0	0	0	0	0	0	0	0	0	0	0	0	0	0	0	0	0	0	0	0	0	0	0	0	0	0	0	0	0	0	0	0	0	0	0	0	0	0
HBEGF - ERBB4	0	0	0	0	0.0909756	0.082265	0.0795896	0	0	0	0	0	0	0	0	0	0	0	0	0	0	0	0	0	0	0	0	0	0	0	0	0	0	0	0	0	0	0	0	0	0	0	0	0	0	0	0	0	0
HSPG2 - DAG1	0	0	0	0	0.117109	0.103062	0.0988971	0.098561	0.103895	0	0	0	0	0.101797	0.0910133	0.08775	0.0876887	0.0916626	0	0	0	0	0	0	0	0	0	0	0	0	0	0.102825	0.0918342	0.0885128	0.0884505	0.0924953	0	0	0	0	0.102956	0.0919392	0.0886103	0.0885478	0.0926018	0	0	0	0
IGF1 - IGF1R	0	0	0	0	0	0	0	0	0	0	0	0	0	0.102548	0.090787	0.0875987	0.0800266	0.0912864	0	0	0	0	0	0	0	0	0	0	0	0	0	0.105144	0.0928159	0.0894862	0.081599	0.093338	0	0	0	0	0	0	0	0	0	0	0	0	0
JAG1 - NOTCH1	0	0	0	0	0	0	0	0	0	0	0	0	0	0	0	0	0	0	0.0942887	0	0.0898264	0	0	0	0	0	0	0	0	0	0	0	0	0	0	0	0	0	0	0	0	0	0	0	0	0	0	0	0
JAG1 - NOTCH2	0	0	0	0	0	0	0	0	0	0	0	0	0	0	0	0	0	0	0	0.0949363	0.101429	0.0958299	0	0.0863065	0	0.0763402	0	0	0	0	0	0	0	0	0	0	0	0	0	0	0	0	0	0	0	0	0	0	0
JAG1 - NOTCH3	0	0	0	0	0	0	0	0	0	0	0	0	0	0	0	0	0	0	0	0	0.109713	0.10915	0	0	0	0	0	0	0	0	0	0	0	0	0	0	0	0	0	0	0	0	0	0	0	0	0	0	0
JAG1 - NOTCH4	0	0	0	0	0	0	0	0	0	0	0	0	0	0	0	0	0	0	0.0993618	0	0	0	0	0	0	0	0	0	0	0	0	0	0	0	0	0	0	0	0	0	0	0	0	0	0	0	0	0	0
JAM2 - (ITGAV+ITGB1)	0	0	0.108753	0.116536	0.113439	0.101454	0.0965	0.0929024	0.101866	0	0	0	0	0	0	0	0	0	0	0	0	0	0	0	0	0	0	0	0	0	0	0	0	0	0	0	0	0	0	0	0	0	0	0	0	0	0	0	0
JAM2 - JAM2	0.102749	0	0	0	0	0	0	0	0	0	0	0	0	0	0	0	0	0	0	0	0	0	0	0	0	0	0	0	0	0	0	0	0	0	0	0	0	0	0	0	0	0	0	0	0	0	0	0	0
JAM2 - JAM3	0.0909292	0.101738	0.0958926	0.102765	0	0	0	0	0	0	0	0	0	0	0	0	0	0	0	0	0	0	0	0	0	0	0	0	0	0	0	0	0	0	0	0	0	0	0	0	0	0	0	0	0	0	0	0	0
JAM3 - JAM2	0.0909292	0	0	0	0	0	0	0	0	0.101738	0	0	0	0	0	0	0	0	0.0958926	0	0	0	0	0	0	0	0	0.102765	0	0	0	0	0	0	0	0	0	0	0	0	0	0	0	0	0	0	0	0	0
JAM3 - JAM3	0.0814927	0.090069	0.0854569	0.0908729	0	0	0	0	0	0.090069	0.100663	0.0949363	0.101668	0	0	0	0	0	0.0854569	0.0949363	0.0898264	0.0958299	0	0	0	0	0	0.0908729	0.101668	0.0958299	0.102693	0	0	0	0	0	0	0	0	0	0	0	0	0	0	0	0	0	0
KITL - KIT	0.0909292	0	0	0	0	0	0	0	0	0	0	0	0	0	0	0	0	0	0	0	0	0	0	0	0	0	0	0	0	0	0	0	0	0	0	0	0	0	0	0	0	0	0	0	0	0	0	0	0
LAMA2 - (ITGA1+ITGB1)	0	0	0	0	0	0	0	0	0	0.102919	0	0.120421	0.124313	0	0	0	0	0	0	0	0	0	0	0	0	0	0	0	0	0	0	0	0	0	0	0	0.117409	0	0.140484	0.145984	0	0	0	0	0	0.103294	0	0.120742	0.124782
LAMA2 - (ITGA2+ITGB1)	0	0	0	0	0	0	0	0	0	0.100546	0	0	0	0	0	0	0	0	0	0	0	0	0	0	0	0	0	0	0	0	0	0	0	0	0	0	0.114358	0	0	0	0	0	0	0	0	0.100925	0	0	0
LAMA2 - (ITGA6+ITGB1)	0	0	0	0	0	0	0	0	0	0.108032	0	0	0	0	0	0	0	0	0	0	0	0	0	0	0	0	0	0	0	0	0	0	0	0	0	0	0.12402	0	0	0	0	0	0	0	0	0.108376	0	0	0
LAMA2 - (ITGA7+ITGB1)	0	0	0	0	0	0	0	0	0	0	0	0.107617	0	0.112164	0.100444	0.0955776	0.0877041	0.100844	0	0	0	0	0	0	0	0	0	0	0	0	0	0	0	0	0	0	0	0	0.123584	0	0.129659	0.114238	0.107993	0.0980363	0.11476	0	0	0.108043	0
LAMA2 - DAG1	0	0	0	0	0	0	0	0	0	0	0	0	0	0.101797	0.0910133	0.08775	0.0876887	0.0916626	0	0	0	0	0	0	0	0	0	0	0	0	0	0	0	0	0	0	0	0	0	0	0.116052	0.102242	0.0981422	0.0980173	0.103063	0	0	0	0
LAMA4 - (ITGA1+ITGB1)	0.107957	0	0.126939	0.131561	0	0	0	0	0	0.127011	0	0.153931	0.160911	0	0	0	0	0	0.117346	0	0.139999	0.145723	0	0	0	0	0	0.119696	0	0.143693	0.149505	0	0	0	0	0	0	0	0	0	0	0	0	0	0	0	0	0	0
LAMA4 - (ITGA2+ITGB1)	0.105397	0	0	0	0	0	0	0	0	0.123502	0	0	0	0	0	0	0	0	0.11434	0	0	0	0	0	0	0	0	0.116536	0	0	0	0	0	0	0	0	0.101678	0	0	0	0	0	0	0	0	0.0909183	0	0	0
LAMA4 - (ITGA6+ITGB1)	0.113442	0	0	0	0	0	0	0	0	0.134604	0	0	0	0	0	0	0	0	0.123812	0	0	0	0	0	0	0	0	0.126548	0	0	0	0	0	0	0	0	0.109339	0	0	0	0	0	0	0	0	0.0969954	0	0	0
LAMA4 - (ITGA7+ITGB1)	0	0	0.113174	0	0.118285	0.105306	0.0999836	0.0913802	0.105752	0	0	0.13431	0	0.1416	0.123386	0.116148	0.104689	0.124002	0	0	0.123546	0	0.129681	0.114239	0.108006	0.0980299	0.114766	0	0	0.126127	0	0.132473	0.116414	0.109938	0.0996333	0.116957	0	0	0.108914	0	0.113573	0.101573	0.0965992	0.0885635	0.101982	0	0	0.096661	0
LAMA4 - DAG1	0	0	0	0	0.106902	0.0950728	0.0915175	0.0913637	0.0957815	0	0	0	0	0.12563	0.109604	0.104905	0.104668	0.110546	0	0	0	0	0.11615	0.102318	0.0982118	0.098011	0.103139	0	0	0	0	0.118318	0.103996	0.0997573	0.0996137	0.104845	0	0	0	0	0	0	0	0	0	0	0	0	0
LAMB1 - (ITGA1+ITGB1)	0.103938	0	0.121567	0.125701	0	0	0	0	0	0.126221	0	0.152819	0.159664	0	0	0	0	0	0.110474	0	0.130605	0.135388	0	0	0	0	0	0.119696	0	0.143693	0.149505	0	0	0	0	0	0	0	0	0	0	0	0	0	0	0	0	0	0
LAMB1 - (ITGA2+ITGB1)	0.101546	0	0	0	0	0	0	0	0	0.12275	0	0	0	0	0	0	0	0	0.107776	0	0	0	0	0	0	0	0	0.116536	0	0	0	0	0	0	0	0	0.101678	0	0	0	0	0	0	0	0	0.0909183	0	0	0
LAMB1 - (ITGA6+ITGB1)	0.109066	0	0	0	0	0	0	0	0	0.133734	0	0	0	0	0	0	0	0	0.116285	0	0	0	0	0	0	0	0	0.126548	0	0	0	0	0	0	0	0	0.109339	0	0	0	0	0	0	0	0	0.0969954	0	0	0
LAMB1 - (ITGA7+ITGB1)	0	0	0.108753	0	0.113439	0.101454	0.0965	0.0884686	0.101866	0	0	0.133423	0	0.140607	0.122634	0.115479	0.104147	0.123241	0	0	0.115929	0	0.121269	0.107672	0.102109	0.09316	0.108136	0	0	0.126127	0	0.132473	0.116414	0.109938	0.0996333	0.116957	0	0	0.108914	0	0.113573	0.101573	0.0965992	0.0885635	0.101982	0	0	0.096661	0
LAMB1 - DAG1	0	0	0	0	0.102897	0.0918918	0.0885663	0.0884531	0.0925537	0	0	0	0	0.124838	0.109001	0.104353	0.104126	0.109933	0	0	0	0	0.109299	0.0969637	0.0932684	0.0931428	0.097701	0	0	0	0	0.118318	0.103996	0.0997573	0.0996137	0.104845	0	0	0	0	0	0	0	0	0	0	0	0	0
LAMB2 - (ITGA1+ITGB1)	0.0918708	0	0.105567	0.108546	0	0	0	0	0	0	0	0	0	0	0	0	0	0	0.0969403	0	0.112316	0.115695	0	0	0	0	0	0.103969	0	0.121862	0.125849	0	0	0	0	0	0.104104	0	0.122047	0.126046	0	0	0	0	0	0.103294	0	0.120742	0.124782
LAMB2 - (ITGA2+ITGB1)	0.0899759	0	0	0	0	0	0	0	0	0	0	0	0	0	0	0	0	0	0.0948329	0	0	0	0	0	0	0	0	0.101549	0	0	0	0	0	0	0	0	0.101678	0	0	0	0	0	0	0	0	0.100925	0	0	0
LAMB2 - (ITGA6+ITGB1)	0.0959235	0	0	0	0	0	0	0	0	0	0	0	0	0	0	0	0	0	0.101464	0	0	0	0	0	0	0	0	0.10919	0	0	0	0	0	0	0	0	0.109339	0	0	0	0	0	0	0	0	0.108376	0	0	0
LAMB2 - (ITGA7+ITGB1)	0	0	0.0955965	0	0.0991671	0.0898936	0.0859761	0.0795519	0.0902142	0	0	0	0	0	0	0	0	0	0	0	0.101098	0	0.1051	0.0947415	0.0904003	0.0833251	0.0950977	0	0	0.108767	0	0.113413	0.101444	0.0964833	0.0884661	0.101853	0	0	0.108914	0	0.113573	0.101573	0.0965992	0.0885635	0.101982	0	0	0.108043	0
LAMB2 - DAG1	0	0	0	0	0.0909756	0.082265	0.0795896	0.0795392	0.0827951	0	0	0	0	0	0	0	0	0	0	0	0	0	0.0959442	0.0863065	0.0833665	0.0833112	0.0868902	0	0	0	0	0.102825	0.0918342	0.0885128	0.0884505	0.0924953	0	0	0	0	0.102956	0.0919392	0.0886103	0.0885478	0.0926018	0	0	0	0
LAMC1 - (ITGA1+ITGB1)	0.107579	0	0.126434	0.131006	0	0	0	0	0	0.133458	0	0.163001	0.171185	0	0	0	0	0	0.117346	0	0.139999	0.145723	0	0	0	0	0	0.132389	0	0.161638	0.169529	0	0	0	0	0	0	0	0	0	0	0	0	0	0	0	0	0	0
LAMC1 - (ITGA2+ITGB1)	0.105035	0	0	0	0	0	0	0	0	0.129641	0	0	0	0	0	0	0	0	0.11434	0	0	0	0	0	0	0	0	0.128609	0	0	0	0	0	0	0	0	0.101678	0	0	0	0	0	0	0	0	0.0909183	0	0	0
LAMC1 - (ITGA6+ITGB1)	0.11303	0	0	0	0	0	0	0	0	0.141696	0	0	0	0	0	0	0	0	0.123812	0	0	0	0	0	0	0	0	0.14057	0	0	0	0	0	0	0	0	0.109339	0	0	0	0	0	0	0	0	0.0969954	0	0	0
LAMC1 - (ITGA7+ITGB1)	0	0	0.112757	0	0.117827	0.104943	0.099656	0.0911072	0.105386	0	0	0.141581	0	0.149789	0.129537	0.121597	0.109075	0.130223	0	0	0.123546	0	0.129681	0.114239	0.108006	0.0980299	0.114766	0	0	0.140361	0	0.148386	0.128496	0.120672	0.10834	0.129168	0	0	0.108914	0	0.113573	0.101573	0.0965992	0.0885635	0.101982	0	0	0.096661	0
LAMC1 - DAG1	0	0	0	0	0	0	0	0.0910909	0	0	0	0	0	0.132134	0.114522	0.109402	0.109052	0.115551	0	0	0	0	0.11615	0.102318	0.0982118	0.098011	0.103139	0	0	0	0	0.130995	0.113665	0.10862	0.108317	0.11468	0	0	0	0	0	0	0	0	0	0	0	0	0
LAMC3 - (ITGA1+ITGB1)	0	0	0	0	0	0	0	0	0	0	0	0	0	0	0	0	0	0	0.0969403	0	0.112316	0.115695	0	0	0	0	0	0.103969	0	0.121862	0.125849	0	0	0	0	0	0	0	0	0	0	0	0	0	0	0	0	0	0
LAMC3 - (ITGA2+ITGB1)	0	0	0	0	0	0	0	0	0	0	0	0	0	0	0	0	0	0	0.0948329	0	0	0	0	0	0	0	0	0.101549	0	0	0	0	0	0	0	0	0	0	0	0	0	0	0	0	0	0	0	0	0
LAMC3 - (ITGA6+ITGB1)	0	0	0	0	0	0	0	0	0	0	0	0	0	0	0	0	0	0	0.101464	0	0	0	0	0	0	0	0	0.10919	0	0	0	0	0	0	0	0	0	0	0	0	0	0	0	0	0	0	0	0	0
LAMC3 - (ITGA7+ITGB1)	0	0	0	0	0	0	0	0	0	0	0	0	0	0	0	0	0	0	0	0	0.101098	0	0.1051	0.0947415	0.0904003	0.0833251	0.0950977	0	0	0.108767	0	0.113413	0.101444	0.0964833	0.0884661	0.101853	0	0	0	0	0	0	0	0	0	0	0	0	0
LAMC3 - DAG1	0	0	0	0	0	0	0	0	0	0	0	0	0	0	0	0	0	0	0	0	0	0	0.0959442	0.0863065	0.0833665	0.0833112	0.0868902	0	0	0	0	0.102825	0.0918342	0.0885128	0.0884505	0.0924953	0	0	0	0	0	0	0	0	0	0	0	0	0
MDK - (ITGA6+ITGB1)	0.120968	0	0	0	0	0	0	0	0	0.147618	0	0	0	0	0	0	0	0	0.136119	0	0	0	0	0	0	0	0	0.15375	0	0	0	0	0	0	0	0	0.152198	0	0	0	0	0	0	0	0	0.128513	0	0	0
MDK - LRP1	0	0.130832	0	0	0	0	0	0	0	0	0.162895	0	0	0	0	0	0	0	0	0.149032	0	0	0	0	0	0	0	0	0.170637	0.1301	0.143082	0	0	0	0	0	0	0.168614	0.128853	0.141576	0	0	0	0	0	0	0.13998	0	0
MDK - NCL	0	0	0	0	0	0	0	0	0	0	0	0	0.189155	0	0	0	0	0	0	0.167039	0.152507	0.170658	0	0	0	0	0	0.157428	0.19426	0.174862	0.199148	0	0	0	0.12853	0	0	0.191863	0.172927	0.196643	0	0	0	0	0	0	0.155718	0.143012	0.158856
MDK - SDC2	0	0.130832	0	0.132535	0	0	0	0	0	0	0.162895	0	0.165544	0	0	0	0	0	0	0.149032	0	0.151245	0	0	0	0	0	0	0.170637	0.1301	0.173545	0	0	0	0	0	0	0.168614	0.128853	0.171453	0	0	0	0	0	0	0.13998	0	0.141931
MPZL1 - MPZL1	0.0991679	0.0999348	0.0942887	0.100925	0	0	0	0	0	0.0999348	0.100663	0.0949363	0.101668	0	0	0	0	0	0.0942887	0.0949363	0.0898264	0.0958299	0	0	0	0	0	0.100925	0.101668	0.0958299	0.102693	0	0	0	0	0	0	0	0	0	0	0	0	0	0	0	0	0	0
NAMPT - (ITGA5+ITGB1)	0.0954261	0	0	0	0	0	0	0	0	0.107401	0	0	0	0	0	0	0	0	0	0	0	0	0	0	0	0	0	0.108546	0	0	0	0	0	0	0	0	0.108693	0	0	0	0	0	0	0	0	0.0964868	0	0	0
NAMPT - INSR	0.0814927	0	0	0	0.0909756	0.082265	0.0795896	0.073161	0.0827951	0.090069	0	0	0	0.101797	0.0910133	0.08775	0.0799996	0.0916626	0	0	0	0	0	0	0	0	0	0.0908729	0	0	0	0.102825	0.0918342	0.0885128	0.0806332	0.0924953	0.0909756	0	0	0	0.102956	0.0919392	0.0886103	0.0807141	0.0926018	0.082265	0	0	0
NCAM1 - FGFR1	0	0	0	0	0	0	0	0	0	0	0	0	0	0	0	0	0	0	0	0	0	0	0	0	0	0	0	0.102765	0.116789	0.0958299	0.118144	0	0.0918342	0	0.0806332	0	0.118296	0.137269	0.109299	0.139145	0	0.104131	0	0.0899609	0	0.10398	0.11836	0.0969637	0.119752
NCAM1 - NCAM1	0	0	0	0	0	0	0	0	0	0	0	0	0	0	0	0	0	0	0	0	0	0	0	0	0	0	0	0	0	0	0.102693	0.118318	0.103996	0.0997573	0.0907495	0.104845	0	0	0	0.118318	0.139386	0.11993	0.114328	0.102636	0.12106	0	0	0	0.103996
NEGR1 - NEGR1	0	0	0	0	0	0	0	0	0	0	0.129082	0	0.114418	0	0	0	0	0	0	0	0	0	0	0	0	0	0	0	0.114418	0	0.102693	0	0	0	0	0	0	0	0	0	0	0	0	0	0	0	0	0	0
NGF - NGFR	0	0	0	0	0	0	0	0	0	0	0	0	0	0	0	0	0	0	0	0	0.101429	0.0958299	0	0	0	0	0	0	0	0	0	0	0	0	0	0	0	0	0	0	0	0	0	0	0	0	0	0	0
NPPA - NPR1	0.100929	0	0	0	0	0	0	0	0	0.114423	0	0	0	0	0	0	0	0	0.107081	0	0	0	0	0	0	0	0	0.121626	0	0	0	0	0	0	0	0	0.139135	0	0	0	0	0	0	0	0	0.118304	0	0	0
NPPB - NPR1	0	0	0	0	0	0	0	0	0	0	0	0	0	0	0	0	0	0	0	0	0	0	0	0	0	0	0	0	0	0	0	0	0	0	0	0	0	0	0	0	0	0	0	0	0	0.0904179	0	0	0
NTF3 - NTRK2	0	0	0	0	0	0	0	0	0	0	0.100663	0	0	0	0	0	0	0	0	0.0949363	0	0	0	0	0	0	0	0	0	0	0	0	0	0	0	0	0	0	0	0	0	0	0	0	0	0	0	0	0
PDGFB - PDGFRA	0	0.109113	0	0.103718	0	0	0	0	0	0	0	0	0	0	0	0	0	0	0	0	0	0	0	0	0	0	0	0	0	0	0	0	0	0	0	0	0	0	0	0	0	0	0	0	0	0	0	0	0
PDGFB - PDGFRB	0	0.0912298	0.106828	0.103718	0	0	0	0	0	0	0	0	0	0	0	0	0	0	0	0	0	0	0	0	0	0	0	0	0	0	0	0	0	0	0	0	0	0	0	0	0	0	0	0	0	0	0	0	0
PECAM1 - PECAM1	0.12896	0	0	0	0	0	0	0	0	0	0	0	0	0	0	0	0	0	0	0	0	0	0	0	0	0	0	0	0	0	0	0	0	0	0	0	0	0	0	0	0	0	0	0	0	0	0	0	0
PGF - VEGFR1	0.0956216	0	0	0	0	0	0	0	0	0	0	0	0	0	0	0	0	0	0.115851	0	0	0	0	0	0	0	0	0	0	0	0	0	0	0	0	0	0	0	0	0	0	0	0	0	0	0	0	0	0
PROS1 - AXL	0	0.0999348	0.0854569	0.0908729	0	0	0	0	0	0	0.113147	0.0949363	0.101668	0	0	0	0	0	0	0	0	0	0	0	0	0	0	0	0.114418	0.0958299	0.102693	0	0	0	0	0	0	0	0	0	0	0	0	0	0	0	0	0	0
PTN - NCL	0	0	0	0	0	0	0	0	0	0.159345	0.197146	0.177169	0.202147	0.193307	0.158906	0.149217	0.129821	0.160896	0.130724	0.155213	0.142617	0.15837	0	0	0	0	0	0.156249	0.192478	0.173423	0.197284	0.188554	0.155714	0.146399	0.12774	0.157624	0	0	0	0	0	0	0	0	0	0	0	0	0
PTN - SDC2	0	0	0	0	0	0	0	0	0	0	0.173326	0.131843	0.176327	0	0	0	0	0	0	0.139055	0.110605	0.14098	0	0	0	0	0	0	0.169152	0.129192	0.172009	0	0	0	0	0	0	0	0	0	0	0	0	0	0	0	0	0	0
PTN - SDC3	0	0	0	0	0	0	0	0	0	0.122639	0	0	0	0	0	0	0	0	0.104054	0	0	0	0	0	0	0	0	0.120342	0	0	0	0	0	0	0	0	0.0909756	0	0	0	0	0	0	0	0	0.082265	0	0	0
PTPRM - PTPRM	0.102749	0	0	0	0	0	0	0	0	0	0	0	0	0	0	0	0	0	0	0	0	0	0	0	0	0	0	0	0	0	0	0	0	0	0	0	0	0	0	0	0	0	0	0	0	0	0	0	0
SEMA3C - (NRP1+NRP2)	0	0	0	0	0	0	0	0	0	0.107168	0	0	0	0	0	0	0	0	0	0	0	0	0	0	0	0	0	0	0	0	0	0	0	0	0	0	0	0	0	0	0	0	0	0	0	0	0	0	0
SEMA3C - (NRP1+PLXNA1)	0	0	0	0	0	0	0	0	0	0	0	0	0	0	0	0.08775	0	0	0	0	0	0	0	0	0	0	0	0	0	0	0	0	0	0	0	0	0	0	0	0	0	0	0	0	0	0	0	0	0
SEMA3C - (NRP1+PLXNA2)	0	0	0	0	0	0	0	0	0	0.0980908	0	0	0	0	0	0.08775	0.0799996	0.0916626	0	0	0	0	0	0	0	0	0	0	0	0	0	0	0	0	0	0	0	0	0	0	0	0	0	0	0	0	0	0	0
SEMA3C - (NRP1+PLXNA4)	0	0	0	0	0	0	0	0	0	0	0	0	0	0	0	0.08775	0.0799996	0.0916626	0	0	0	0	0	0	0	0	0	0	0	0	0	0	0	0	0	0	0	0	0	0	0	0	0	0	0	0	0	0	0
SEMA3C - (NRP2+PLXNA2)	0	0	0	0	0	0	0	0	0	0.0972499	0	0	0	0	0	0	0	0	0	0	0	0	0	0	0	0	0	0	0	0	0	0	0	0	0	0	0	0	0	0	0	0	0	0	0	0	0	0	0
SEMA3C - PLXND1	0	0	0	0	0	0	0	0	0	0.108237	0	0.0949363	0	0	0	0	0	0	0	0	0	0	0	0	0	0	0	0	0	0	0	0	0	0	0	0	0	0	0	0	0	0	0	0	0	0	0	0	0
SEMA3D - (NRP1+PLXNA1)	0	0	0	0	0	0	0	0	0	0	0	0	0	0	0	0.08775	0	0	0	0	0	0	0	0	0	0	0	0	0	0	0	0	0	0	0	0	0	0	0	0	0	0	0	0	0	0	0	0	0
SEMA3D - (NRP1+PLXNA2)	0	0	0	0	0	0	0	0	0	0.0980908	0	0	0	0	0	0.08775	0.0799996	0.0916626	0	0	0	0	0	0	0	0	0	0	0	0	0	0	0	0	0	0	0	0	0	0	0	0	0	0	0	0	0	0	0
SEMA3D - (NRP1+PLXNA4)	0	0	0	0	0	0	0	0	0	0	0	0	0	0	0	0.08775	0.0799996	0.0916626	0	0	0	0	0	0	0	0	0	0	0	0	0	0	0	0	0	0	0	0	0	0	0	0	0	0	0	0	0	0	0
SEMA3D - (NRP2+PLXNA2)	0	0	0	0	0	0	0	0	0	0.0972499	0	0	0	0	0	0	0	0	0	0	0	0	0	0	0	0	0	0	0	0	0	0	0	0	0	0	0	0	0	0	0	0	0	0	0	0	0	0	0
SEMA5A - PLXNA1	0	0	0	0	0	0	0	0	0	0	0	0	0	0	0	0.08775	0	0	0	0	0	0	0	0	0.0987009	0	0	0	0	0	0	0	0	0.0997573	0	0	0	0	0	0	0	0	0.0886103	0	0	0	0	0	0
SEMA5B - PLXNA1	0	0	0	0	0	0	0	0	0	0	0	0	0	0	0	0	0	0	0	0	0	0	0	0	0.0833665	0	0	0	0	0	0	0	0	0	0	0	0	0	0	0	0	0	0	0	0	0	0	0	0
SEMA6A - PLXNA2	0.0814927	0	0	0	0	0	0.0795896	0.073161	0.0827951	0	0	0	0	0	0	0	0	0	0	0	0	0	0	0	0	0	0	0	0	0	0	0	0	0	0	0	0	0	0	0	0	0	0	0	0	0	0	0	0
SEMA6A - PLXNA4	0	0	0	0	0	0	0.0795896	0.073161	0.0827951	0	0	0	0	0	0	0	0	0	0	0	0	0	0	0	0	0	0	0	0	0	0	0	0	0	0	0	0	0	0	0	0	0	0	0	0	0	0	0	0
SEMA6B - PLXNA2	0.0814927	0	0	0	0	0	0.0795896	0.073161	0.0827951	0	0	0	0	0	0	0	0	0	0	0	0	0	0	0	0	0	0	0	0	0	0	0	0	0	0	0	0	0	0	0	0	0	0	0	0	0	0	0	0
SEMA6B - PLXNA4	0	0	0	0	0	0	0.0795896	0.073161	0.0827951	0	0	0	0	0	0	0	0	0	0	0	0	0	0	0	0	0	0	0	0	0	0	0	0	0	0	0	0	0	0	0	0	0	0	0	0	0	0	0	0
SEMA6D - PLXNA1	0	0	0	0	0	0	0	0	0	0	0	0	0	0	0	0.08775	0	0	0	0	0	0	0	0	0.0982118	0	0	0	0	0	0	0	0	0.0885128	0	0	0	0	0	0	0	0	0	0	0	0	0	0	0
THBS1 - CD36	0	0	0	0	0	0	0	0	0	0.110422	0	0.110206	0	0.101797	0.0910133	0.08775	0	0.0893101	0	0	0	0	0	0	0	0	0	0.111633	0	0.111412	0	0.102825	0.0918342	0.0885128	0	0.0901004	0	0	0	0	0	0	0	0	0	0	0	0	0
THBS1 - CD47	0	0	0	0	0	0	0	0	0	0.090069	0.100663	0.0949363	0.101668	0.101797	0.0910133	0.08775	0.0799996	0.0916626	0	0	0	0	0	0	0	0	0	0.0908729	0.101668	0.0958299	0.102693	0.102825	0.0918342	0.0885128	0.0806332	0.0924953	0	0	0	0	0	0	0	0	0	0	0	0	0
THBS2 - CD36	0	0	0	0	0	0	0	0	0	0.110422	0	0.110206	0	0.101797	0.0910133	0.08775	0	0	0	0	0	0	0	0	0	0	0	0.129765	0	0.129652	0	0.118318	0.103996	0.0997573	0	0.101787	0	0	0	0	0	0	0	0	0	0	0	0	0
THBS2 - CD47	0	0	0	0	0	0	0	0	0	0.090069	0.100663	0.0949363	0.101668	0.101797	0.0910133	0.08775	0.0799996	0.0916626	0	0	0	0	0	0	0	0	0	0.102765	0.116789	0.10915	0.118144	0.118318	0.103996	0.0997573	0.0898604	0.104845	0	0	0	0	0	0	0	0	0	0	0	0	0
THBS3 - CD36	0	0	0	0	0	0	0	0	0	0.110422	0	0.110206	0	0.101797	0.0910133	0.08775	0	0.0893101	0	0	0	0	0	0	0	0	0	0	0	0	0	0	0	0	0	0	0	0	0	0	0	0	0	0	0	0	0	0	0
THBS3 - CD47	0	0	0	0	0	0	0	0	0	0.090069	0.100663	0.0949363	0.101668	0.101797	0.0910133	0.08775	0.0799996	0.0916626	0	0	0	0	0	0	0	0	0	0	0	0	0	0	0	0	0	0	0	0	0	0	0	0	0	0	0	0	0	0	0
THBS4 - CD36	0	0	0	0	0	0	0	0	0	0	0	0	0	0	0	0	0	0	0.133935	0	0.134255	0	0.122507	0.10722	0.102719	0	0.104894	0	0	0	0	0	0	0	0	0	0	0	0	0	0	0	0	0	0	0	0	0	0
THBS4 - CD47	0	0	0	0	0	0	0	0	0	0	0	0	0	0	0	0	0	0	0.105911	0.120869	0.112706	0.122321	0.122507	0.10722	0.102719	0.0922568	0.108122	0	0	0	0	0	0	0	0	0	0	0	0	0	0	0	0	0	0	0	0	0	0
TNC - (ITGA8+ITGB1)	0	0	0	0	0	0	0	0	0	0	0	0	0	0	0	0	0	0	0	0	0	0	0	0	0	0	0	0	0	0	0.123113	0	0	0	0	0	0	0	0	0	0	0	0	0	0	0	0	0	0
TNFSF12 - TNFRSF12A	0	0	0	0	0.0909756	0.082265	0	0.073161	0.0827951	0	0	0	0	0.101797	0.0910133	0	0.0799996	0.0916626	0	0	0	0	0.0959442	0.0863065	0	0.0763402	0.0868902	0	0	0	0	0.102825	0.0918342	0	0.0806332	0.0924953	0	0	0	0	0	0	0	0	0	0	0	0	0
TNXB - (ITGA8+ITGB1)	0	0	0	0.101549	0	0	0	0	0	0	0	0	0.134905	0	0	0	0	0	0	0	0	0	0	0	0	0	0	0	0	0	0.116539	0	0	0	0	0	0	0	0	0	0	0	0	0	0	0	0	0	0
VEGFA - VEGFR1	0	0	0	0	0	0	0	0	0	0	0	0	0	0	0	0	0	0	0	0	0	0	0	0	0	0	0	0	0	0	0	0	0	0	0	0	0.126231	0	0	0	0	0	0	0	0	0.0966867	0	0	0
VEGFA - VEGFR1R2	0	0	0	0	0	0	0	0	0	0	0	0	0	0	0	0	0	0	0	0	0	0	0	0	0	0	0	0	0	0	0	0	0	0	0	0	0.131911	0	0	0	0	0	0	0	0	0.100066	0	0	0
VEGFA - VEGFR2	0	0	0	0	0	0	0	0	0	0	0	0	0	0	0	0	0	0	0	0	0	0	0	0	0	0	0	0	0	0	0	0	0	0	0	0	0.133357	0	0	0	0	0	0	0	0	0.100921	0	0	0
VEGFB - VEGFR1	0	0	0	0	0	0	0	0	0	0.107649	0	0	0	0	0	0	0	0	0.101126	0	0	0	0	0	0	0	0	0.108799	0	0	0	0	0	0	0	0	0.123524	0	0	0	0	0	0	0	0	0.110061	0	0	0
[truncated: 32 more columns]

## Sheet: Outer-LV
interaction_name_2	Compact vFibro -> Compact vFibro	Compact vFibro -> Pericyte	Compact vFibro -> vCM-LV-Compact I	Compact vFibro -> vCM-LV-Compact II	Pericyte -> Compact vFibro	Pericyte -> Pericyte	Pericyte -> vCM-LV-Compact I	Pericyte -> vCM-LV-Compact II	vCM-LV-Compact I -> Compact vFibro	vCM-LV-Compact I -> Pericyte	vCM-LV-Compact I -> vCM-LV-Compact I	vCM-LV-Compact I -> vCM-LV-Compact II	vCM-LV-Compact II -> Compact vFibro	vCM-LV-Compact II -> Pericyte	vCM-LV-Compact II -> vCM-LV-Compact I	vCM-LV-Compact II -> vCM-LV-Compact II
AGRN - DAG1	0	0	0	0	0	0	0.125247	0.109312	0	0	0	0	0	0	0	0
CADM1 - CADM1	0	0	0	0	0	0	0	0	0	0	0.166372	0.139383	0	0	0.139383	0.119927
CD46 - JAG1	0	0.106746	0	0	0	0.100329	0	0	0	0.108022	0	0	0	0.095958	0	0
CD99 - CD99	0.221284	0.195378	0	0.169527	0.195378	0.174902	0	0.153894	0	0	0	0	0.169527	0.153894	0	0
CDH2 - CDH2	0	0	0.174985	0.147891	0	0	0	0	0.174985	0	0.205637	0.1691	0.147891	0	0.1691	0.14357
COL1A1 - (ITGA1+ITGB1)	0	0.238044	0	0	0	0.193464	0	0	0	0	0	0	0	0	0	0
COL1A1 - (ITGA11+ITGB1)	0.220464	0.198951	0	0	0.179733	0.165291	0	0	0.159429	0.148097	0	0	0.114918	0.108928	0	0
COL1A2 - (ITGA1+ITGB1)	0	0.232187	0	0	0	0.193916	0	0	0	0	0	0	0	0	0	0
COL1A2 - (ITGA11+ITGB1)	0.21451	0.194145	0	0	0.180174	0.165661	0	0	0.132661	0.124742	0	0	0.114918	0.108928	0	0
COL4A1 - (ITGA1+ITGB1)	0	0.185667	0	0	0	0.192532	0	0	0	0.172831	0	0	0	0.143887	0	0
COL4A1 - (ITGA11+ITGB1)	0.170908	0.157917	0	0	0.178825	0.164529	0	0	0.159429	0.148097	0	0	0.134476	0.126323	0	0
COL4A2 - (ITGA1+ITGB1)	0	0.185667	0	0	0	0.188546	0	0	0	0.182778	0	0	0	0.155298	0	0
COL4A2 - (ITGA11+ITGB1)	0.170908	0.157917	0	0	0.174979	0.161292	0	0	0.168187	0.155607	0	0	0.144836	0.135397	0	0
COL6A1 - (ITGA1+ITGB1)	0	0.21225	0	0	0	0.168399	0	0	0	0	0	0	0	0	0	0
COL6A1 - (ITGA11+ITGB1)	0.195182	0.178306	0	0	0.15623	0.145299	0	0	0.132661	0.124742	0	0	0.114918	0.108928	0	0
COL6A2 - (ITGA1+ITGB1)	0	0.219687	0	0	0	0.1753	0	0	0	0	0	0	0	0	0	0
COL6A2 - (ITGA11+ITGB1)	0.202245	0.184136	0	0	0.162547	0.150725	0	0	0	0	0	0	0	0	0	0
COL6A3 - (ITGA1+ITGB1)	0	0.20639	0	0	0	0.185326	0	0	0	0	0	0	0	0	0	0
COL6A3 - (ITGA11+ITGB1)	0.189717	0.173762	0	0	0.171912	0.158699	0	0	0	0	0	0	0	0	0	0
COL6A6 - (ITGA1+ITGB1)	0	0.169588	0	0	0	0	0	0	0	0	0	0	0	0	0	0
COL6A6 - (ITGA11+ITGB1)	0.156665	0.145709	0	0	0	0	0	0	0	0	0	0	0	0	0	0
COL9A1 - (ITGA1+ITGB1)	0	0.187298	0	0	0	0.129211	0	0	0	0	0	0	0	0	0	0
COL9A1 - (ITGA11+ITGB1)	0.172366	0.159156	0	0	0.121244	0.114595	0	0	0	0	0	0	0	0	0	0
COL9A3 - (ITGA1+ITGB1)	0	0.140055	0	0	0	0	0	0	0	0	0	0	0	0	0	0
COL9A3 - (ITGA11+ITGB1)	0.130742	0.123044	0	0	0	0	0	0	0	0	0	0	0	0	0	0
CXCL12 - CXCR4	0	0.12522	0	0	0	0.11502	0	0	0	0	0	0	0	0	0	0
DLK1 - NOTCH1	0	0.148329	0	0	0	0	0	0	0	0	0	0	0	0	0	0
DLK1 - NOTCH2	0.162798	0.181346	0	0.13897	0	0	0	0	0	0	0	0	0	0	0	0
DLK1 - NOTCH3	0	0.206755	0	0	0	0	0	0	0	0	0	0	0	0	0	0
EDN1 - EDNRA	0	0.123535	0.115498	0	0	0	0	0	0	0	0	0	0	0	0	0
EDN1 - EDNRB	0	0.106746	0	0	0	0	0	0	0	0	0	0	0	0	0	0
ENTPD1 - ADORA2B	0	0	0	0	0	0.100329	0	0	0	0	0	0	0	0	0	0
ESAM - ESAM	0	0	0	0	0	0.134584	0	0	0	0	0	0	0	0	0	0
FGF1 - FGFR1	0	0	0	0	0	0	0	0	0.135409	0.108022	0	0.102972	0	0	0	0
FGF18 - FGFR1	0	0	0	0	0	0	0	0	0.163365	0.125247	0	0.118508	0.116974	0.095958	0	0.0919518
FGF7 - FGFR1	0.13341	0.106746	0	0.101812	0	0	0	0	0	0	0	0	0.116974	0.095958	0	0.0919518
FGF9 - FGFR1	0	0	0	0	0	0	0	0	0.135409	0.108022	0	0.102972	0.116974	0.095958	0	0.0919518
FN1 - (ITGAV+ITGB1)	0	0.175069	0.187936	0.157083	0	0.158699	0.169205	0.143779	0	0	0	0	0	0	0	0
GAS6 - AXL	0	0	0	0	0.139237	0.112722	0	0	0.154508	0.122526	0	0	0.130958	0.107234	0	0
GRN - SORT1	0	0	0	0.116974	0	0	0	0.095958	0	0	0	0.102972	0	0	0	0.0919518
HSPG2 - DAG1	0	0	0.115498	0.101812	0	0	0	0	0	0	0.116993	0.102972	0	0	0.102972	0.0919518
IGF1 - IGF1R	0	0	0.115665	0.100868	0	0	0	0	0	0	0	0	0	0	0	0
JAG1 - NOTCH1	0	0	0	0	0	0.100329	0	0	0	0	0	0	0	0	0	0
JAG1 - NOTCH2	0	0	0	0	0.106746	0.11502	0	0.095958	0	0	0	0	0	0	0	0
JAG1 - NOTCH3	0	0	0	0	0	0.125781	0	0	0	0	0	0	0	0	0	0
JAM3 - JAM3	0.114041	0.106746	0	0	0.106746	0.100329	0	0	0	0	0	0	0	0	0	0
LAMA2 - (ITGA1+ITGB1)	0	0.140055	0	0	0	0	0	0	0	0.167878	0	0	0	0.140438	0	0
LAMA2 - (ITGA7+ITGB1)	0	0.123044	0.129026	0	0	0	0	0	0	0.144349	0.152716	0.131764	0	0.123586	0.129668	0.114243
LAMA2 - DAG1	0	0	0.115498	0.101812	0	0	0	0	0	0	0.134197	0.116069	0	0	0.116069	0.102255
LAMA4 - (ITGA1+ITGB1)	0	0.187298	0	0	0	0.167079	0	0	0	0	0	0	0	0	0	0
LAMA4 - (ITGA7+ITGB1)	0	0.159156	0.169523	0.144057	0	0.144265	0.152721	0.131743	0	0	0.130894	0	0	0	0.11359	0
LAMA4 - DAG1	0	0	0.14716	0.125641	0	0	0.134319	0.11616	0	0	0	0	0	0	0	0
LAMB1 - (ITGA1+ITGB1)	0	0.185667	0	0	0	0.153944	0	0	0	0	0	0	0	0	0	0
LAMB1 - (ITGA7+ITGB1)	0	0.157917	0.168105	0.143035	0	0.134009	0.141206	0	0	0	0.130894	0	0	0	0.11359	0
LAMB1 - DAG1	0	0	0.146076	0.12485	0	0	0.125247	0.109312	0	0	0	0	0	0	0	0
LAMB2 - (ITGA1+ITGB1)	0	0	0	0	0	0.129211	0	0	0	0.14226	0	0	0	0.140438	0	0
LAMB2 - (ITGA7+ITGB1)	0	0	0	0	0	0.114595	0.119766	0	0	0.124742	0.130894	0	0	0.123586	0.129668	0.114243
LAMB2 - DAG1	0	0	0	0	0	0	0.108022	0.095958	0	0	0.116993	0.102972	0	0	0.116069	0.102255
LAMC1 - (ITGA1+ITGB1)	0	0.200757	0	0	0	0.167079	0	0	0	0	0	0	0	0	0	0
LAMC1 - (ITGA7+ITGB1)	0	0.169427	0.181359	0.152483	0	0.144265	0.152721	0.131743	0	0	0.130894	0	0	0	0.11359	0
LAMC1 - DAG1	0	0	0.156153	0.132138	0	0	0.134319	0.11616	0	0	0	0	0	0	0	0
LAMC3 - (ITGA1+ITGB1)	0	0	0	0	0	0.129211	0	0	0	0	0	0	0	0	0	0
LAMC3 - (ITGA7+ITGB1)	0	0	0	0	0	0.114595	0.119766	0.106497	0	0	0	0	0	0	0	0
LAMC3 - DAG1	0	0	0	0	0	0	0.108022	0.095958	0	0	0	0	0	0	0	0
MDK - LRP1	0.20081	0	0	0	0.180145	0	0	0	0.209542	0.151576	0	0	0.16708	0	0	0
MDK - NCL	0.23466	0.206944	0	0	0.206837	0.184994	0	0	0.246241	0.21588	0	0	0.189745	0.171199	0	0
MDK - SDC2	0.20081	0	0	0	0.180145	0	0	0	0.209542	0.151576	0	0	0.16708	0	0	0
MPZL1 - MPZL1	0.114041	0.106746	0	0	0.106746	0.100329	0	0	0	0	0	0	0	0	0	0
NAMPT - INSR	0	0	0.115498	0.101812	0	0	0	0	0	0	0.116993	0.102972	0	0	0.102972	0.0919518
NCAM1 - FGFR1	0	0	0	0	0	0	0	0	0.163365	0.125247	0	0.118508	0.137266	0.109312	0	0.104143
NCAM1 - NCAM1	0	0	0	0	0	0	0	0	0	0	0.166372	0.139383	0	0	0.139383	0.119927
NEGR1 - NEGR1	0.151911	0	0	0	0	0	0	0	0	0	0	0	0	0	0	0
NGF - NGFR	0	0	0	0	0	0.11502	0	0	0	0	0	0	0	0	0	0
NTF3 - NTRK2	0.114041	0	0	0	0.106746	0	0	0	0	0	0	0	0	0	0	0
PROS1 - AXL	0.130327	0.106746	0	0	0	0	0	0	0	0	0	0	0	0	0	0
PTN - NCL	0.254746	0.222325	0.24859	0.194429	0.189183	0.170789	0	0	0	0	0	0	0	0	0	0
PTN - SDC2	0.216766	0.155715	0	0	0.165837	0.126955	0	0	0	0	0	0	0	0	0	0
SEMA3C - PLXND1	0	0.106746	0	0	0	0	0	0	0	0	0	0	0	0	0	0
THBS1 - CD36	0	0.126439	0.115498	0.101812	0	0	0	0	0	0	0	0	0	0	0	0
THBS1 - CD47	0.114041	0.106746	0.115498	0.101812	0	0	0	0	0	0	0	0	0	0	0	0
THBS2 - CD36	0	0.126439	0.115498	0.101812	0	0	0	0	0	0	0	0	0	0	0	0
THBS2 - CD47	0.114041	0.106746	0.115498	0.101812	0	0	0	0	0	0	0	0	0	0	0	0
THBS3 - CD36	0	0.126439	0.115498	0.101812	0	0	0	0	0	0	0	0	0	0	0	0
THBS3 - CD47	0.114041	0.106746	0.115498	0.101812	0	0	0	0	0	0	0	0	0	0	0	0
THBS4 - CD36	0	0	0	0	0	0.159014	0.142885	0.122511	0	0	0	0	0	0	0	0
THBS4 - CD47	0	0	0	0	0.140661	0.129727	0.142885	0.122511	0	0	0	0	0	0	0	0
TNFSF12 - TNFRSF12A	0	0	0.115498	0.101812	0	0	0.108022	0.095958	0	0	0	0	0	0	0	0

## Sheet: Outer-RV
interaction_name_2	BEC -> BEC	BEC -> Compact vFibro	BEC -> Epicardial	BEC -> Pericyte	BEC -> vCM-RV-Compact	BEC -> vCM-RV-Hybrid	BEC -> vCM-RV-Proliferating	Compact vFibro -> BEC	Compact vFibro -> Compact vFibro	Compact vFibro -> Epicardial	Compact vFibro -> Pericyte	Compact vFibro -> vCM-RV-Compact	Compact vFibro -> vCM-RV-Hybrid	Compact vFibro -> vCM-RV-Proliferating	Epicardial -> BEC	Epicardial -> Compact vFibro	Epicardial -> Epicardial	Epicardial -> Pericyte	Epicardial -> vCM-RV-Compact	Epicardial -> vCM-RV-Hybrid	Epicardial -> vCM-RV-Proliferating	Pericyte -> BEC	Pericyte -> Compact vFibro	Pericyte -> Epicardial	Pericyte -> Pericyte	Pericyte -> vCM-RV-Compact	Pericyte -> vCM-RV-Hybrid	Pericyte -> vCM-RV-Proliferating	vCM-RV-Compact -> BEC	vCM-RV-Compact -> Compact vFibro	vCM-RV-Compact -> Epicardial	vCM-RV-Compact -> Pericyte	vCM-RV-Compact -> vCM-RV-Compact	vCM-RV-Compact -> vCM-RV-Hybrid	vCM-RV-Compact -> vCM-RV-Proliferating	vCM-RV-Hybrid -> BEC	vCM-RV-Hybrid -> Compact vFibro	vCM-RV-Hybrid -> Epicardial	vCM-RV-Hybrid -> Pericyte	vCM-RV-Hybrid -> vCM-RV-Compact	vCM-RV-Hybrid -> vCM-RV-Hybrid	vCM-RV-Hybrid -> vCM-RV-Proliferating	vCM-RV-Proliferating -> BEC	vCM-RV-Proliferating -> Compact vFibro	vCM-RV-Proliferating -> Epicardial	vCM-RV-Proliferating -> Pericyte	vCM-RV-Proliferating -> vCM-RV-Compact	vCM-RV-Proliferating -> vCM-RV-Hybrid	vCM-RV-Proliferating -> vCM-RV-Proliferating
ADM - CALCRL	0.110921	0	0	0	0	0	0	0	0	0	0	0	0	0	0.106101	0	0	0	0	0	0	0	0	0	0	0	0	0	0	0	0	0	0	0	0	0	0	0	0	0	0	0	0	0	0	0	0	0	0
AGRN - DAG1	0	0	0	0	0.0985972	0.102426	0.104574	0	0	0	0	0	0	0	0	0	0	0	0	0	0	0	0	0	0	0.10446	0.108768	0.111193	0	0	0	0	0	0	0	0	0	0	0	0	0	0	0	0	0	0	0	0	0
ANGPT1 - TEK	0	0	0	0	0	0	0	0	0	0	0	0	0	0	0	0	0	0	0	0	0	0.109352	0	0	0	0	0	0	0	0	0	0	0	0	0	0	0	0	0	0	0	0	0	0	0	0	0	0	0
ANGPT2 - (ITGA5+ITGB1)	0	0	0	0	0	0	0	0	0	0	0	0	0	0	0	0	0	0	0	0	0	0.140228	0	0	0	0	0	0	0	0	0	0	0	0	0	0	0	0	0	0	0	0	0	0	0	0	0	0	0
ANGPT2 - TEK	0	0	0	0	0	0	0	0	0	0	0	0	0	0	0	0	0	0	0	0	0	0.126934	0	0	0	0	0	0	0	0	0	0	0	0	0	0	0	0	0	0	0	0	0	0	0	0	0	0	0
ANGPTL2 - (ITGA5+ITGB1)	0	0	0	0	0	0	0	0.129986	0	0	0	0	0	0	0.124721	0	0	0	0	0	0	0	0	0	0	0	0	0	0	0	0	0	0	0	0	0	0	0	0	0	0	0	0	0	0	0	0	0	0
APLN - APLNR	0.133945	0	0	0	0	0	0	0	0	0	0	0	0	0	0	0	0	0	0	0	0	0	0	0	0	0	0	0	0	0	0	0	0	0	0	0	0	0	0	0	0	0	0	0	0	0	0	0	0
BMP4 - (BMPR1A+BMPR2)	0	0	0	0	0	0	0	0	0	0.099049	0	0	0	0.0910774	0	0	0.0945345	0	0	0	0.0872479	0	0	0	0	0	0	0	0	0	0	0	0	0	0	0	0	0	0	0	0	0	0	0	0	0	0	0	0
BMP5 - (BMPR1A+BMPR2)	0	0	0	0	0	0	0	0	0	0	0	0	0	0	0	0	0	0	0	0	0	0	0	0.0934997	0	0	0	0.0863642	0	0	0.0919313	0	0	0	0.0850258	0	0	0.0968877	0	0	0	0.089249	0	0	0.0801189	0	0	0	0.0748218
BMP7 - (BMPR1A+BMPR2)	0	0	0	0	0	0	0	0	0	0	0	0	0	0	0	0	0	0	0	0	0	0	0	0	0	0	0	0	0	0	0.0835178	0	0	0	0.0777777	0	0	0.0862489	0	0	0	0.080141	0	0	0.08783	0	0	0	0.0815057
CADM1 - CADM1	0	0	0	0	0	0	0	0	0	0	0	0	0	0	0	0	0	0	0	0	0	0	0	0	0	0	0	0	0	0	0	0	0.100068	0.105948	0.0968456	0	0	0	0	0.105948	0.112555	0.102337	0	0	0	0	0.0968456	0.102337	0.09382
CD46 - JAG1	0	0	0	0.0991801	0	0	0	0	0	0	0.11218	0	0	0	0	0	0	0.0953091	0	0	0	0	0	0	0.105114	0	0	0	0	0	0	0.0922015	0	0	0	0	0	0	0.0955414	0	0	0	0	0	0	0.0880766	0	0	0
CD99 - CD99	0.159049	0.19303	0.149324	0.173018	0	0	0	0.19303	0.245447	0.17889	0.213976	0	0	0	0.149324	0.17889	0.140719	0.16157	0	0	0	0.173018	0.213976	0.16157	0.189659	0	0	0	0	0	0	0	0	0	0	0	0	0	0	0	0	0	0	0	0	0	0	0	0
CDH2 - CDH2	0	0	0	0	0	0	0	0	0.16313	0.113669	0	0.136882	0.146847	0.131733	0	0.113669	0	0	0.100377	0.105661	0.0976273	0	0	0	0	0	0	0	0	0.136882	0.100377	0	0.117666	0.124891	0.113735	0	0.146847	0.105661	0	0.124891	0.133046	0.120445	0	0.131733	0.0976273	0	0.113735	0.120445	0.110014
CDH5 - CDH5	0.163099	0	0	0	0	0	0	0	0	0	0	0	0	0	0	0	0	0	0	0	0	0	0	0	0	0	0	0	0	0	0	0	0	0	0	0	0	0	0	0	0	0	0	0	0	0	0	0	0
CLDN11 - CLDN11	0	0	0	0	0	0	0	0	0	0	0	0	0	0	0	0	0.0947677	0	0	0	0	0	0	0	0	0	0	0	0	0	0	0	0	0	0	0	0	0	0	0	0	0	0	0	0	0	0	0	0
COL1A1 - (ITGA1+ITGB1)	0	0	0	0	0	0	0	0.19904	0	0.176404	0.265292	0	0	0	0.155543	0	0.141489	0.192211	0	0	0	0.165616	0	0	0.211391	0	0	0	0	0	0	0	0	0	0	0	0	0	0	0	0	0	0	0	0	0	0	0	0
COL1A1 - (ITGA11+ITGB1)	0	0.140865	0	0.131942	0	0	0	0	0.244447	0	0.218229	0	0	0	0	0.182158	0	0.167117	0	0	0	0	0.195477	0	0.178491	0	0	0	0	0.127192	0	0.119872	0	0	0	0	0.133637	0	0.125579	0	0	0	0	0.119473	0	0.112992	0	0	0
COL1A1 - (ITGA2+ITGB1)	0.121486	0	0	0	0	0	0	0.191329	0	0	0	0	0	0	0.150916	0	0	0	0	0	0	0.159998	0	0	0	0	0	0	0.111178	0	0	0	0	0	0	0.116071	0	0	0	0	0	0	0.105236	0	0	0	0	0	0
COL1A1 - (ITGA9+ITGB1)	0	0	0	0	0	0	0.104462	0	0	0	0	0	0	0.1524	0	0	0	0	0	0	0.125631	0	0	0	0	0	0	0.131791	0	0	0	0	0	0	0.0967492	0	0	0	0	0	0	0.100433	0	0	0	0	0	0	0.0922174
COL1A2 - (ITGA1+ITGB1)	0	0	0	0	0	0	0	0.194352	0	0.172602	0.258186	0	0	0	0.153966	0	0.140135	0.190214	0	0	0	0.16598	0	0	0.211922	0	0	0	0	0	0	0	0	0	0	0	0	0	0	0	0	0	0	0	0	0	0	0	0
COL1A2 - (ITGA11+ITGB1)	0	0.140865	0	0.131942	0	0	0	0	0.237207	0	0.212512	0	0	0	0	0.17992	0	0.16526	0	0	0	0	0.195995	0	0.17892	0	0	0	0	0.124416	0	0.117408	0	0	0	0	0.130576	0	0.122878	0	0	0	0	0.103792	0	0.09888	0	0	0
COL1A2 - (ITGA2+ITGB1)	0.121486	0	0	0	0	0	0	0.186882	0	0	0	0	0	0	0.149383	0	0	0	0	0	0	0.160345	0	0	0	0	0	0	0.109053	0	0	0	0	0	0	0.113757	0	0	0	0	0	0	0.0928795	0	0	0	0	0	0
COL1A2 - (ITGA9+ITGB1)	0	0	0	0	0	0	0.104462	0	0	0	0	0	0	0.149545	0	0	0	0	0	0	0.124557	0	0	0	0	0	0	0.132027	0	0	0	0	0	0	0.095134	0	0	0	0	0	0	0.0986939	0	0	0	0	0	0	0.0825835
COL4A1 - (ITGA1+ITGB1)	0.153	0	0.139082	0.190977	0	0	0	0	0	0	0.20247	0	0	0	0	0	0	0.154551	0	0	0	0.164865	0	0.148771	0.210295	0	0	0	0	0	0	0.135529	0	0	0	0	0	0	0.14287	0	0	0	0	0	0	0.1268	0	0	0
COL4A1 - (ITGA11+ITGB1)	0	0.178189	0	0.163948	0	0	0	0	0.185199	0	0.170032	0	0	0	0	0.144338	0	0.134953	0	0	0	0	0.194409	0	0.177609	0	0	0	0	0.127192	0	0.119872	0	0	0	0	0.133637	0	0.125579	0	0	0	0	0.119473	0	0.112992	0	0	0
COL4A1 - (ITGA2+ITGB1)	0.148223	0	0	0	0	0	0	0.153082	0	0	0	0	0	0	0.124053	0	0	0	0	0	0	0.159285	0	0	0	0	0	0	0.111178	0	0	0	0	0	0	0.116071	0	0	0	0	0	0	0.105236	0	0	0	0	0	0
COL4A1 - (ITGA9+ITGB1)	0	0	0	0	0	0	0.123702	0	0	0	0	0	0	0.127015	0	0	0	0	0	0	0.106365	0	0	0	0	0	0	0.131304	0	0	0	0	0	0	0.0967492	0	0	0	0	0	0	0.100433	0	0	0	0	0	0	0.0922174
COL4A2 - (ITGA1+ITGB1)	0.149399	0	0.136039	0.185969	0	0	0	0	0	0	0.20247	0	0	0	0	0	0	0.153446	0	0	0	0.161668	0	0.146114	0.205615	0	0	0	0	0	0	0.145548	0	0	0	0	0	0	0.149566	0	0	0	0	0	0	0.135528	0	0	0
COL4A2 - (ITGA11+ITGB1)	0	0.173224	0	0.159772	0	0	0	0	0.185199	0	0.170032	0	0	0	0	0.143317	0	0.134063	0	0	0	0	0.189896	0	0.173864	0	0	0	0	0.136403	0	0.127994	0	0	0	0	0.139726	0	0.130927	0	0	0	0	0.127565	0	0.120181	0	0	0
COL4A2 - (ITGA2+ITGB1)	0.144781	0	0	0	0	0	0	0.153082	0	0	0	0	0	0	0.123298	0	0	0	0	0	0	0.156249	0	0	0	0	0	0	0.118147	0	0	0	0	0	0	0.120634	0	0	0	0	0	0	0.111458	0	0	0	0	0	0
COL4A2 - (ITGA9+ITGB1)	0	0	0	0	0	0	0.121284	0	0	0	0	0	0	0.127015	0	0	0	0	0	0	0.105809	0	0	0	0	0	0	0.129225	0	0	0	0	0	0	0.101992	0	0	0	0	0	0	0.103836	0	0	0	0	0	0	0.0969687
COL6A1 - (ITGA1+ITGB1)	0	0	0	0.151164	0	0	0	0.178769	0	0.159938	0.234134	0	0	0	0.139582	0	0.127833	0.171168	0	0	0	0	0	0	0.182095	0	0	0	0	0	0	0	0	0	0	0	0	0	0	0	0	0	0	0	0	0	0	0	0
COL6A1 - (ITGA11+ITGB1)	0	0.140865	0	0.131942	0	0	0	0	0.213928	0	0.193799	0	0	0	0	0.160134	0	0.14858	0	0	0	0	0.168083	0	0.15549	0	0	0	0	0.109568	0	0.104109	0	0	0	0	0.114317	0	0.108387	0	0	0	0	0.103792	0	0.09888	0	0	0
COL6A1 - (ITGA2+ITGB1)	0.121486	0	0	0	0	0	0	0.172163	0	0	0	0	0	0	0.135524	0	0	0	0	0	0	0.141196	0	0	0	0	0	0	0.0974783	0	0	0	0	0	0	0.101219	0	0	0	0	0	0	0.0928795	0	0	0	0	0	0
COL6A1 - (ITGA9+ITGB1)	0	0	0	0	0	0	0.104462	0	0	0	0	0	0	0.139921	0	0	0	0	0	0	0.114716	0	0	0	0	0	0	0.118725	0	0	0	0	0	0	0.0861994	0	0	0	0	0	0	0.0891118	0	0	0	0	0	0	0.0825835
COL6A2 - (ITGA1+ITGB1)	0	0	0	0.170854	0	0	0	0.184527	0	0.164624	0.24308	0	0	0	0.142767	0	0.130552	0.175492	0	0	0	0	0	0	0.190123	0	0	0	0	0	0	0	0	0	0	0	0	0	0	0	0	0	0	0	0	0	0	0	0
COL6A2 - (ITGA11+ITGB1)	0	0.158819	0	0.147509	0	0	0	0	0.222395	0	0.200663	0	0	0	0	0.164425	0	0.152236	0	0	0	0	0.175396	0	0.1617	0	0	0	0	0	0	0	0	0	0	0	0	0	0	0	0	0	0	0	0	0	0	0	0
COL6A2 - (ITGA2+ITGB1)	0.134596	0	0	0	0	0	0	0.177591	0	0	0	0	0	0	0.138577	0	0	0	0	0	0	0.146314	0	0	0	0	0	0	0	0	0	0	0	0	0	0	0	0	0	0	0	0	0	0	0	0	0	0	0
COL6A2 - (ITGA9+ITGB1)	0	0	0	0	0	0	0.11403	0	0	0	0	0	0	0.143502	0	0	0	0	0	0	0.116906	0	0	0	0	0	0	0.122331	0	0	0	0	0	0	0	0	0	0	0	0	0	0	0	0	0	0	0	0	0
COL6A3 - (ITGA1+ITGB1)	0	0	0	0	0	0	0	0.174268	0	0.156267	0.227111	0	0	0	0.134924	0	0.123854	0.164769	0	0	0	0.159102	0	0.143979	0.20184	0	0	0	0	0	0	0	0	0	0	0	0	0	0	0	0	0	0	0	0	0	0	0	0
COL6A3 - (ITGA11+ITGB1)	0	0	0	0	0	0	0	0	0.20741	0	0.18847	0	0	0	0	0.153939	0	0.143267	0	0	0	0	0.186306	0	0.170871	0	0	0	0	0	0	0	0	0	0	0	0	0	0	0	0	0	0	0	0	0	0	0	0
COL6A3 - (ITGA2+ITGB1)	0	0	0	0	0	0	0	0.167924	0	0	0	0	0	0	0.131068	0	0	0	0	0	0	0.153815	0	0	0	0	0	0	0	0	0	0	0	0	0	0	0	0	0	0	0	0	0	0	0	0	0	0	0
COL6A3 - (ITGA9+ITGB1)	0	0	0	0	0	0	0	0	0	0	0	0	0	0.137098	0	0	0	0	0	0	0.111496	0	0	0	0	0	0	0.127549	0	0	0	0	0	0	0	0	0	0	0	0	0	0	0	0	0	0	0	0	0
COL6A6 - (ITGA1+ITGB1)	0	0	0	0	0	0	0	0.146259	0	0.133183	0.18359	0	0	0	0.126779	0	0.116884	0.153446	0	0	0	0	0	0	0	0	0	0	0	0	0	0	0	0	0	0	0	0	0	0	0	0	0	0	0	0	0	0	0
COL6A6 - (ITGA11+ITGB1)	0	0	0	0	0	0	0	0	0.168618	0	0.15599	0	0	0	0	0.143317	0	0.134063	0	0	0	0	0	0	0	0	0	0	0	0	0	0	0	0	0	0	0	0	0	0	0	0	0	0	0	0	0	0	0
COL6A6 - (ITGA2+ITGB1)	0	0	0	0	0	0	0	0.141584	0	0	0	0	0	0	0.123298	0	0	0	0	0	0	0	0	0	0	0	0	0	0	0	0	0	0	0	0	0	0	0	0	0	0	0	0	0	0	0	0	0	0
COL6A6 - (ITGA9+ITGB1)	0	0	0	0	0	0	0	0	0	0	0	0	0	0.118985	0	0	0	0	0	0	0.105809	0	0	0	0	0	0	0	0	0	0	0	0	0	0	0	0	0	0	0	0	0	0	0	0	0	0	0	0
COL9A1 - (ITGA1+ITGB1)	0	0	0	0	0	0	0	0.159723	0	0.144338	0.204398	0	0	0	0.127571	0	0.117562	0.154551	0	0	0	0	0	0	0.137239	0	0	0	0	0	0	0	0	0	0	0	0	0	0	0	0	0	0	0	0	0	0	0	0
COL9A1 - (ITGA11+ITGB1)	0	0	0	0	0	0	0	0	0.186908	0	0.171466	0	0	0	0	0.144338	0	0.134953	0	0	0	0	0.128298	0	0.120876	0	0	0	0	0	0	0	0	0	0	0	0	0	0	0	0	0	0	0	0	0	0	0	0
COL9A1 - (ITGA2+ITGB1)	0	0	0	0	0	0	0	0.154246	0	0	0	0	0	0	0.124053	0	0	0	0	0	0	0.112028	0	0	0	0	0	0	0	0	0	0	0	0	0	0	0	0	0	0	0	0	0	0	0	0	0	0	0
COL9A1 - (ITGA9+ITGB1)	0	0	0	0	0	0	0	0	0	0	0	0	0	0.127818	0	0	0	0	0	0	0.106365	0	0	0	0	0	0	0.0973839	0	0	0	0	0	0	0	0	0	0	0	0	0	0	0	0	0	0	0	0	0
COL9A3 - (ITGA1+ITGB1)	0	0	0	0	0	0	0	0.123486	0	0.113985	0.149536	0	0	0	0.103348	0	0.0966087	0.120988	0	0	0	0	0	0	0	0	0	0	0	0	0	0	0	0	0	0	0	0	0	0	0	0	0	0	0	0	0	0	0
COL9A3 - (ITGA11+ITGB1)	0	0	0	0	0	0	0	0	0.138983	0	0.130315	0	0	0	0	0.113985	0	0.108088	0	0	0	0	0	0	0	0	0	0	0	0	0	0	0	0	0	0	0	0	0	0	0	0	0	0	0	0	0	0	0
COL9A3 - (ITGA2+ITGB1)	0	0	0	0	0	0	0	0.12009	0	0	0	0	0	0	0.100959	0	0	0	0	0	0	0	0	0	0	0	0	0	0	0	0	0	0	0	0	0	0	0	0	0	0	0	0	0	0	0	0	0	0
COL9A3 - (ITGA9+ITGB1)	0	0	0	0	0	0	0	0	0	0	0	0	0	0.103419	0	0	0	0	0	0	0.0889097	0	0	0	0	0	0	0	0	0	0	0	0	0	0	0	0	0	0	0	0	0	0	0	0	0	0	0	0
CXCL12 - CXCR4	0.0981139	0	0	0.0991801	0	0	0	0.130808	0	0	0.132757	0	0	0	0.117028	0	0	0.118635	0	0	0	0.119724	0	0	0.121349	0	0	0	0	0	0	0	0	0	0	0	0	0	0	0	0	0	0	0	0	0	0	0	0
DLK1 - NOTCH1	0	0	0	0	0	0	0	0.172355	0	0	0.158991	0	0	0	0.129926	0	0	0.122013	0	0	0	0	0	0	0	0	0	0	0	0	0	0	0	0	0	0	0	0	0	0	0	0	0	0	0	0	0	0	0
DLK1 - NOTCH2	0	0	0	0	0	0	0	0	0.175732	0.137582	0.197375	0.131198	0	0.123001	0	0.131637	0.108997	0.14372	0.104951	0	0.0996396	0	0	0	0	0	0	0	0	0	0	0	0	0	0	0	0	0	0	0	0	0	0	0	0	0	0	0	0
DLK1 - NOTCH3	0	0	0	0	0	0	0	0	0	0.137582	0.227547	0	0	0	0	0	0.108997	0.159595	0	0	0	0	0	0	0	0	0	0	0	0	0	0	0	0	0	0	0	0	0	0	0	0	0	0	0	0	0	0	0
DLK1 - NOTCH4	0	0	0	0	0	0	0	0.18864	0	0	0	0	0	0	0.139195	0	0	0	0	0	0	0	0	0	0	0	0	0	0	0	0	0	0	0	0	0	0	0	0	0	0	0	0	0	0	0	0	0	0
DLL4 - NOTCH1	0.104642	0	0	0.0991801	0	0	0	0	0	0	0	0	0	0	0	0	0	0	0	0	0	0	0	0	0	0	0	0	0	0	0	0	0	0	0	0	0	0	0	0	0	0	0	0	0	0	0	0	0
DLL4 - NOTCH2	0	0.105447	0.0904044	0.113509	0.0876037	0	0.0838716	0	0	0	0	0	0	0	0	0	0	0	0	0	0	0	0	0	0	0	0	0	0	0	0	0	0	0	0	0	0	0	0	0	0	0	0	0	0	0	0	0	0
DLL4 - NOTCH3	0	0	0.0904044	0.123968	0	0	0	0	0	0	0	0	0	0	0	0	0	0	0	0	0	0	0	0	0	0	0	0	0	0	0	0	0	0	0	0	0	0	0	0	0	0	0	0	0	0	0	0	0
DLL4 - NOTCH4	0.110921	0	0	0	0	0	0	0	0	0	0	0	0	0	0	0	0	0	0	0	0	0	0	0	0	0	0	0	0	0	0	0	0	0	0	0	0	0	0	0	0	0	0	0	0	0	0	0	0
DSG2 - DSC3	0	0	0	0	0	0	0	0	0	0	0	0	0	0	0	0	0	0	0	0	0	0	0	0	0	0	0	0	0	0	0.0845698	0	0	0	0	0	0	0.0873713	0	0	0	0	0	0	0.0810866	0	0	0	0
EDN1 - EDNRA	0	0	0	0	0	0	0	0	0	0	0.130865	0.0975933	0.101343	0.0929839	0	0	0	0.125679	0.0947707	0.0983029	0.0904181	0	0	0	0	0	0	0	0	0	0	0	0	0	0	0	0	0	0	0	0	0	0	0	0	0	0	0	0
EDN1 - EDNRB	0	0	0	0	0	0	0	0.121792	0	0	0.11218	0	0	0	0.117288	0	0	0.108467	0	0	0	0	0	0	0	0	0	0	0	0	0	0	0	0	0	0	0	0	0	0	0	0	0	0	0	0	0	0	0
EFNA5 - EPHB2	0	0	0	0	0	0	0	0	0	0	0	0	0	0	0	0	0.087177	0	0	0	0	0	0	0	0	0	0	0	0	0	0.0845698	0	0	0	0	0	0	0	0	0	0	0	0	0	0	0	0	0	0
EFNB1 - EPHB2	0	0	0.0904044	0	0	0	0	0	0	0	0	0	0	0	0	0	0.087177	0	0	0	0	0	0	0.0953091	0	0	0	0	0	0	0	0	0	0	0	0	0	0	0	0	0	0	0	0	0	0	0	0	0
EFNB1 - EPHB3	0	0	0.0904044	0	0	0	0	0	0	0	0	0	0	0	0	0	0.087177	0	0	0	0	0	0	0.0953091	0	0	0	0	0	0	0	0	0	0	0	0	0	0	0	0	0	0	0	0	0	0	0	0	0
EFNB1 - EPHB4	0.104642	0	0	0	0	0	0	0	0	0	0	0	0	0	0.100342	0	0	0	0	0	0	0.11127	0	0	0	0	0	0	0	0	0	0	0	0	0	0	0	0	0	0	0	0	0	0	0	0	0	0	0
EFNB2 - EPHB2	0	0	0.107774	0	0	0	0	0	0	0	0	0	0	0	0	0	0.087177	0	0	0	0	0	0	0.0953091	0	0	0	0	0	0	0	0	0	0	0	0	0	0	0	0	0	0	0	0	0	0	0	0	0
EFNB2 - EPHB3	0	0	0.107774	0	0	0	0	0	0	0	0	0	0	0	0	0	0.087177	0	0	0	0	0	0	0.0953091	0	0	0	0	0	0	0	0	0	0	0	0	0	0	0	0	0	0	0	0	0	0	0	0	0
EFNB2 - EPHB4	0.128391	0	0	0	0	0	0	0	0	0	0	0	0	0	0.100342	0	0	0	0	0	0	0.11127	0	0	0	0	0	0	0	0	0	0	0	0	0	0	0	0	0	0	0	0	0	0	0	0	0	0	0
EFNB3 - EPHB2	0	0	0	0	0	0	0	0	0	0	0	0	0	0	0	0	0	0	0	0	0	0	0	0	0	0	0	0	0	0	0.0845698	0	0	0	0	0	0	0.0873713	0	0	0	0	0	0	0.0810866	0	0	0	0
EFNB3 - EPHB3	0	0	0	0	0	0	0	0	0	0	0	0	0	0	0	0	0	0	0	0	0	0	0	0	0	0	0	0	0	0	0.0845698	0	0	0	0	0	0	0.0873713	0	0	0	0	0	0	0.0810866	0	0	0	0
EFNB3 - EPHB4	0	0	0	0	0	0	0	0	0	0	0	0	0	0	0	0	0	0	0	0	0	0	0	0	0	0	0	0	0.0969038	0	0	0	0	0	0	0.1006	0	0	0	0	0	0	0.0923578	0	0	0	0	0	0
ENTPD1 - ADORA2B	0	0	0	0.0991801	0	0	0	0	0	0	0	0	0	0	0	0	0	0	0	0	0	0	0	0	0.105114	0	0	0	0	0	0	0	0	0	0	0	0	0	0	0	0	0	0	0	0	0	0	0	0
ESAM - ESAM	0.163099	0	0	0.153279	0	0	0	0	0	0	0	0	0	0	0	0	0	0	0	0	0	0.153279	0	0	0.143306	0	0	0	0	0	0	0	0	0	0	0	0	0	0	0	0	0	0	0	0	0	0	0	0
FGF1 - FGFR1	0	0	0	0	0	0	0	0	0	0	0	0	0	0	0	0	0	0	0	0	0	0	0	0	0	0	0	0	0.0985972	0.111435	0.0947707	0.0922015	0.082114	0	0.0788262	0.102426	0.116351	0.0983029	0.0955414	0.0847526	0	0.0812546	0.0914367	0.102374	0.0881365	0.0859029	0.0770806	0	0.0741764
FGF18 - FGFR1	0	0	0	0	0	0	0	0	0	0	0	0	0	0	0	0	0	0	0	0	0	0	0	0	0	0	0	0	0.112617	0.129681	0.107652	0.10446	0.0916975	0	0.0876165	0.11764	0.136387	0.112233	0.108768	0.0950003	0	0.0906271	0.0938948	0.105465	0.0904181	0.0880766	0.0788262	0	0.0757916
FGF7 - FGFR1	0	0	0	0	0	0	0	0.121792	0.142	0.116007	0.11218	0.0975933	0	0.0929839	0	0	0	0	0	0	0	0	0	0	0	0	0	0	0	0	0	0	0	0	0	0	0	0	0	0	0	0	0	0	0	0	0	0	0
FN1 - (ITGA5+ITGB1)	0.131434	0	0	0	0	0	0	0.187914	0	0	0	0	0	0	0.148451	0	0	0	0	0	0	0.169169	0	0	0	0	0	0	0.103899	0	0	0	0	0	0	0.10816	0	0	0	0	0	0	0	0	0	0	0	0	0
FN1 - (ITGA8+ITGB1)	0	0	0.115248	0	0	0	0	0	0	0.157324	0	0	0	0	0	0	0.128836	0	0	0	0	0	0	0.143979	0	0	0	0	0	0	0.0934171	0	0	0	0	0	0	0.0968473	0	0	0	0	0	0	0	0	0	0	0
FN1 - (ITGAV+ITGB1)	0	0	0	0	0	0	0	0	0	0.157324	0.190001	0.146387	0	0.150209	0	0	0.128836	0.149926	0.121425	0.12637	0.123904	0	0	0.143979	0.170871	0.134765	0	0.137989	0	0	0	0	0	0	0	0	0	0	0	0	0	0	0	0	0	0	0	0	0
GAS6 - AXL	0	0	0	0	0	0	0	0	0	0	0	0	0	0	0	0.113669	0.096382	0.0953091	0	0	0	0	0.148604	0.120377	0.118794	0	0	0	0	0.124044	0.103739	0.102561	0	0	0	0	0.130166	0.107986	0.106711	0	0	0	0	0.116692	0.0985461	0.0974827	0	0	0
GAS6 - TYRO3	0	0	0	0	0	0	0	0	0	0	0	0	0	0	0	0	0.087177	0	0	0	0	0	0	0.106421	0	0	0	0	0	0	0.0932051	0	0	0	0	0	0	0.0966195	0	0	0	0	0	0	0.088992	0	0	0	0
GDF6 - (BMPR1A+BMPR2)	0	0	0	0	0	0	0	0	0	0.099049	0	0	0	0.0910774	0	0	0.0856607	0	0	0	0.079633	0	0	0	0	0	0	0	0	0	0	0	0	0	0	0	0	0	0	0	0	0	0	0	0	0	0	0	0
GRN - SORT1	0	0	0	0	0	0	0.0938948	0	0	0	0	0	0	0.105465	0	0	0	0	0	0	0.0950502	0	0	0	0	0	0	0.0880766	0	0	0	0	0	0	0.0788262	0	0	0	0	0	0	0.0812546	0	0	0	0	0	0	0.0757916
HBEGF - (EGFR+ERBB2)	0	0.105447	0	0	0	0	0	0	0	0	0	0	0	0	0	0	0	0	0	0	0	0	0	0	0	0	0	0	0	0	0	0	0	0	0	0	0	0	0	0	0	0	0	0	0	0	0	0	0
HBEGF - (ERBB2+ERBB4)	0	0	0	0	0.0920229	0.0906134	0.0838716	0	0	0	0	0	0	0	0	0	0	0	0	0	0	0	0	0	0	0	0	0	0	0	0	0	0	0	0	0	0	0	0	0	0	0	0	0	0	0	0	0	0
HBEGF - EGFR	0	0.105447	0	0	0	0	0	0	0	0	0	0	0	0	0	0	0	0	0	0	0	0	0	0	0	0	0	0	0	0	0	0	0	0	0	0	0	0	0	0	0	0	0	0	0	0	0	0	0
HBEGF - ERBB4	0	0	0	0	0.0876037	0.0906134	0.0838716	0	0	0	0	0	0	0	0	0	0	0	0	0	0	0	0	0	0	0	0	0	0	0	0	0	0	0	0	0	0	0	0	0	0	0	0	0	0	0	0	0	0
HSPG2 - DAG1	0	0	0	0	0.111545	0.11647	0.118913	0	0	0	0	0.0975933	0.101343	0.10353	0	0	0	0	0.0845698	0.0873713	0.088992	0	0	0	0	0	0	0	0	0	0	0	0.082114	0.0847526	0.0862768	0	0	0	0	0.0847526	0.0875665	0.0891945	0	0	0	0	0.0788262	0.0812546	0.0826545
IGF1 - IGF1R	0	0	0	0	0	0	0	0	0	0	0	0.0969084	0.101913	0.0923619	0	0	0	0	0.0870943	0.0911159	0.0834045	0	0	0	0	0	0	0	0	0	0	0	0	0	0	0	0	0	0	0	0	0	0	0	0	0	0	0	0
JAG1 - NOTCH1	0	0	0	0	0	0	0	0	0	0	0	0	0	0	0	0	0	0	0	0	0	0.11127	0	0	0.105114	0	0	0	0	0	0	0	0	0	0	0	0	0	0	0	0	0	0	0	0	0	0	0	0
JAG1 - NOTCH2	0	0	0	0	0	0	0	0	0	0	0	0	0	0	0	0	0	0	0	0	0	0	0.11218	0.0953091	0.121349	0.0922015	0	0.0880766	0	0	0	0	0	0	0	0	0	0	0	0	0	0	0	0	0	0	0	0	0
JAG1 - NOTCH3	0	0	0	0	0	0	0	0	0	0	0	0	0	0	0	0	0	0	0	0	0	0	0	0.0953091	0.13338	0	0	0	0	0	0	0	0	0	0	0	0	0	0	0	0	0	0	0	0	0	0	0	0
JAG1 - NOTCH4	0	0	0	0	0	0	0	0	0	0	0	0	0	0	0	0	0	0	0	0	0	0.118396	0	0	0	0	0	0	0	0	0	0	0	0	0	0	0	0	0	0	0	0	0	0	0	0	0	0	0
JAM2 - (ITGAV+ITGB1)	0	0	0.115248	0.131942	0.109216	0.113169	0.111747	0	0	0	0	0	0	0	0	0	0	0	0	0	0	0	0	0	0	0	0	0	0	0	0	0	0	0	0	0	0	0	0	0	0	0	0	0	0	0	0	0	0
JAM2 - JAM2	0.123206	0	0	0	0	0	0	0	0	0	0	0	0	0	0	0	0	0	0	0	0	0	0	0	0	0	0	0	0	0	0	0	0	0	0	0	0	0	0	0	0	0	0	0	0	0	0	0	0
JAM2 - JAM3	0.10662	0.121792	0.102159	0.113509	0	0	0	0	0	0	0	0	0	0	0	0	0	0	0	0	0	0	0	0	0	0	0	0	0	0	0	0	0	0	0	0	0	0	0	0	0	0	0	0	0	0	0	0	0
JAM3 - JAM2	0.10662	0	0	0	0	0	0	0.121792	0	0	0	0	0	0	0.102159	0	0	0	0	0	0	0.113509	0	0	0	0	0	0	0	0	0	0	0	0	0	0	0	0	0	0	0	0	0	0	0	0	0	0	0
JAM3 - JAM3	0.09388	0.105447	0.0904044	0.0991801	0	0	0	0.105447	0.120264	0.101082	0.11218	0	0	0	0.0904044	0.101082	0.087177	0.0953091	0	0	0	0.0991801	0.11218	0.0953091	0.105114	0	0	0	0	0	0	0	0	0	0	0	0	0	0	0	0	0	0	0	0	0	0	0	0
KITL - KIT	0.10662	0	0	0	0	0	0	0	0	0	0	0	0	0	0	0	0	0	0	0	0	0	0	0	0	0	0	0	0	0	0	0	0	0	0	0	0	0	0	0	0	0	0	0	0	0	0	0	0
LAMA2 - (ITGA1+ITGB1)	0	0	0	0	0	0	0	0.123486	0	0	0.149536	0	0	0	0.103348	0	0	0.120988	0	0	0	0	0	0	0	0	0	0	0.111815	0	0.103999	0.132476	0	0	0	0.116765	0	0.108268	0.139482	0	0	0	0.105806	0	0.0987809	0.124124	0	0	0
LAMA2 - (ITGA2+ITGB1)	0	0	0	0	0	0	0	0.12009	0	0	0	0	0	0	0.100959	0	0	0	0	0	0	0	0	0	0	0	0	0	0.109053	0	0	0	0	0	0	0.113757	0	0	0	0	0	0	0.103329	0	0	0	0	0	0
LAMA2 - (ITGA6+ITGB1)	0	0	0	0	0	0	0	0.13091	0	0	0	0	0	0	0.108498	0	0	0	0	0	0	0	0	0	0	0	0	0	0.11777	0	0	0	0	0	0	0.123274	0	0	0	0	0	0	0.111122	0	0	0	0	0	0
LAMA2 - (ITGA7+ITGB1)	0	0	0	0	0	0	0	0	0	0	0.130315	0.108064	0.111925	0.103419	0	0	0	0.108088	0.0923212	0.0951247	0.0889097	0	0	0	0	0	0	0	0	0	0	0.117408	0.0990583	0.102298	0.095134	0	0	0	0.122878	0.102924	0.106426	0.0986939	0	0	0	0.1108	0.0943129	0.097245	0.0907488
LAMA2 - (ITGA9+ITGB1)	0	0	0	0	0	0	0	0	0	0	0	0	0	0.103419	0	0	0	0	0	0	0.0889097	0	0	0	0	0	0	0	0	0	0	0	0	0	0.095134	0	0	0	0	0	0	0.0986939	0	0	0	0	0	0	0.0907488
LAMA2 - DAG1	0	0	0	0	0	0	0	0	0	0	0	0.0975933	0.101343	0.10353	0	0	0	0	0.0845698	0.0873713	0.088992	0	0	0	0	0	0	0	0	0	0	0	0.090231	0.0934273	0.0952274	0	0	0	0	0.0934273	0.0968582	0.0987944	0	0	0	0	0.0862768	0.0891945	0.0908338
LAMA4 - (ITGA1+ITGB1)	0.130735	0	0	0.159468	0	0	0	0.159723	0	0.144338	0.204398	0	0	0	0	0	0	0.142352	0	0	0	0.144739	0	0	0.180564	0	0	0	0	0	0	0	0	0	0	0	0	0	0	0	0	0	0	0	0	0	0	0	0
LAMA4 - (ITGA2+ITGB1)	0.127018	0	0	0	0	0	0	0.154246	0	0	0	0	0	0	0.115729	0	0	0	0	0	0	0.14022	0	0	0	0	0	0	0.0974783	0	0	0	0	0	0	0.101219	0	0	0	0	0	0	0.0928795	0	0	0	0	0	0
LAMA4 - (ITGA6+ITGB1)	0.138806	0	0	0	0	0	0	0.171806	0	0	0	0	0	0	0.12555	0	0	0	0	0	0	0.154617	0	0	0	0	0	0	0.104488	0	0	0	0	0	0	0.108799	0	0	0	0	0	0	0.0992222	0	0	0	0	0	0
LAMA4 - (ITGA7+ITGB1)	0	0	0	0.138479	0.11368	0.117975	0.108532	0	0	0	0.171466	0.135028	0.141137	0.127818	0	0	0	0.125178	0.10454	0.108157	0.100177	0	0	0	0.15431	0.124152	0.129296	0.118032	0	0	0	0.104109	0.0894024	0.0920289	0.0861994	0	0	0	0.108387	0.0925392	0.0953561	0.0891118	0	0	0	0.09888	0.0855188	0.087919	0.0825835
LAMA4 - (ITGA9+ITGB1)	0	0	0	0	0	0	0.108532	0	0	0	0	0	0	0.127818	0	0	0	0	0	0	0.100177	0	0	0	0	0	0	0.118032	0	0	0	0	0	0	0.0861994	0	0	0	0	0	0	0.0891118	0	0	0	0	0	0	0.0825835
LAMA4 - DAG1	0	0	0	0	0.102264	0.106389	0.108652	0	0	0	0	0.119268	0.124916	0.127984	0	0	0	0	0	0.0983029	0.10028	0	0	0	0	0.110692	0.115541	0.118174	0	0	0	0	0	0	0	0	0	0	0	0	0	0	0	0	0	0	0	0	0
LAMB1 - (ITGA1+ITGB1)	0.124913	0	0	0.151164	0	0	0	0.158484	0	0.143317	0.20247	0	0	0	0.118834	0	0	0.142352	0	0	0	0.134474	0	0	0.165395	0	0	0	0	0	0	0	0	0	0	0	0	0	0	0	0	0	0	0	0	0	0	0	0
LAMB1 - (ITGA2+ITGB1)	0.121486	0	0	0	0	0	0	0.153082	0	0	0	0	0	0	0.115729	0	0	0	0	0	0	0.130511	0	0	0	0	0	0	0.0974783	0	0	0	0	0	0	0.101219	0	0	0	0	0	0	0.0928795	0	0	0	0	0	0
LAMB1 - (ITGA6+ITGB1)	0.132355	0	0	0	0	0	0	0.170404	0	0	0	0	0	0	0.12555	0	0	0	0	0	0	0.143139	0	0	0	0	0	0	0.104488	0	0	0	0	0	0	0.108799	0	0	0	0	0	0	0.0992222	0	0	0	0	0	0
LAMB1 - (ITGA7+ITGB1)	0	0	0	0.131942	0.109216	0.113169	0.104462	0	0	0	0.170032	0.134131	0.140155	0.127015	0	0	0	0.125178	0.10454	0.108157	0.100177	0	0	0	0.142656	0.116456	0.120961	0.111066	0	0	0	0.104109	0.0894024	0.0920289	0.0861994	0	0	0	0.108387	0.0925392	0.0953561	0.0891118	0	0	0	0.09888	0.0855188	0.087919	0.0825835
LAMB1 - (ITGA9+ITGB1)	0	0	0	0	0	0	0.104462	0	0	0	0	0	0	0.127015	0	0	0	0	0	0	0.100177	0	0	0	0	0	0	0.111066	0	0	0	0	0	0	0.0861994	0	0	0	0	0	0	0.0891118	0	0	0	0	0	0	0.0825835
LAMB1 - DAG1	0	0	0	0	0.0985972	0.102426	0.104574	0	0	0	0	0.118556	0.124135	0.127179	0	0	0	0	0.0947707	0.0983029	0.10028	0	0	0	0	0.10446	0.108768	0.111193	0	0	0	0	0	0	0	0	0	0	0	0	0	0	0	0	0	0	0	0	0
LAMB2 - (ITGA1+ITGB1)	0.107915	0	0	0.127295	0	0	0	0	0	0	0	0	0	0	0.103348	0	0	0.120988	0	0	0	0.114978	0	0	0.137239	0	0	0	0.114041	0	0.105931	0.135529	0	0	0	0.116765	0	0.108268	0.139482	0	0	0	0.107797	0	0.100523	0.1268	0	0	0
LAMB2 - (ITGA2+ITGB1)	0.105313	0	0	0	0	0	0	0	0	0	0	0	0	0	0.100959	0	0	0	0	0	0	0.112028	0	0	0	0	0	0	0.111178	0	0	0	0	0	0	0.113757	0	0	0	0	0	0	0.105236	0	0	0	0	0	0
LAMB2 - (ITGA6+ITGB1)	0.113542	0	0	0	0	0	0	0	0	0	0	0	0	0	0.108498	0	0	0	0	0	0	0.121388	0	0	0	0	0	0	0.120212	0	0	0	0	0	0	0.123274	0	0	0	0	0	0	0.113295	0	0	0	0	0	0
LAMB2 - (ITGA7+ITGB1)	0	0	0	0.113094	0.0959487	0.0989804	0.0922691	0	0	0	0	0	0	0	0	0	0	0.108088	0.0923212	0.0951247	0.0889097	0	0	0	0.120876	0.101492	0.10489	0.0973839	0	0	0	0.119872	0.100813	0.104172	0.0967492	0	0	0	0.122878	0.102924	0.106426	0.0986939	0	0	0	0.112992	0.0959022	0.098937	0.0922174
LAMB2 - (ITGA9+ITGB1)	0	0	0	0	0	0	0.0922691	0	0	0	0	0	0	0	0	0	0	0	0	0	0.0889097	0	0	0	0	0	0	0.0973839	0	0	0	0	0	0	0.0967492	0	0	0	0	0	0	0.0986939	0	0	0	0	0	0	0.0922174
LAMB2 - DAG1	0	0	0	0	0.0876037	0.0906134	0.0923578	0	0	0	0	0	0	0	0	0	0	0	0.0845698	0.0873713	0.088992	0	0	0	0	0.0922015	0.0955414	0.0974827	0	0	0	0	0.0916975	0.0950003	0.0968456	0	0	0	0	0.0934273	0.0968582	0.0987944	0	0	0	0	0.0876165	0.0906271	0.0923049
LAMC1 - (ITGA1+ITGB1)	0	0	0	0.15868	0	0	0	0.169961	0	0.152746	0.220381	0	0	0	0	0	0	0.148998	0	0	0	0.144739	0	0	0.180564	0	0	0	0	0	0	0.135529	0	0	0	0	0	0	0	0	0	0	0	0	0	0.124124	0	0	0
LAMC1 - (ITGA2+ITGB1)	0.126494	0	0	0	0	0	0	0.163873	0	0	0	0	0	0	0.120264	0	0	0	0	0	0	0.14022	0	0	0	0	0	0	0.111178	0	0	0	0	0	0	0.101219	0	0	0	0	0	0	0.103329	0	0	0	0	0	0
LAMC1 - (ITGA6+ITGB1)	0.138195	0	0	0	0	0	0	0.183368	0	0	0	0	0	0	0.130793	0	0	0	0	0	0	0.154617	0	0	0	0	0	0	0.120212	0	0	0	0	0	0	0.108799	0	0	0	0	0	0	0.111122	0	0	0	0	0	0
LAMC1 - (ITGA7+ITGB1)	0	0	0	0.137858	0.113259	0.117521	0.108149	0	0	0	0.183402	0.142393	0.149218	0.134376	0	0	0	0.130491	0.108239	0.112125	0.103562	0	0	0	0.15431	0.124152	0.129296	0.118032	0	0	0	0.119872	0.100813	0.104172	0.0967492	0	0	0	0.108387	0.0925392	0.0953561	0.0891118	0	0	0	0.1108	0.0943129	0.097245	0.0907488
LAMC1 - (ITGA9+ITGB1)	0	0	0	0	0	0	0.108149	0	0	0	0	0	0	0.134376	0	0	0	0	0	0	0.103562	0	0	0	0	0	0	0.118032	0	0	0	0	0	0	0.0967492	0	0	0	0	0	0	0.0891118	0	0	0	0	0	0	0.0907488
LAMC1 - DAG1	0	0	0	0	0	0.106015	0.108268	0	0	0	0	0.125101	0.13133	0.134557	0	0	0	0	0	0.101604	0.103672	0	0	0	0	0	0.115541	0.118174	0	0	0	0	0	0.0950003	0.0968456	0	0	0	0	0	0	0	0	0	0	0	0	0	0.0908338
LAMC3 - (ITGA1+ITGB1)	0	0	0	0	0	0	0	0	0	0	0	0	0	0	0	0	0	0	0	0	0	0.114978	0	0.106697	0.137239	0	0	0	0	0	0	0	0	0	0	0	0	0	0	0	0	0	0	0	0	0	0	0	0
LAMC3 - (ITGA2+ITGB1)	0	0	0	0	0	0	0	0	0	0	0	0	0	0	0	0	0	0	0	0	0	0.112028	0	0	0	0	0	0	0	0	0	0	0	0	0	0	0	0	0	0	0	0	0	0	0	0	0	0	0
LAMC3 - (ITGA6+ITGB1)	0	0	0	0	0	0	0	0	0	0	0	0	0	0	0	0	0	0	0	0	0	0.121388	0	0	0	0	0	0	0	0	0	0	0	0	0	0	0	0	0	0	0	0	0	0	0	0	0	0	0
LAMC3 - (ITGA7+ITGB1)	0	0	0	0	0	0	0	0	0	0	0	0	0	0	0	0	0	0	0	0	0	0	0	0	0.120876	0.101492	0.10489	0.0973839	0	0	0	0	0	0	0	0	0	0	0	0	0	0	0	0	0	0	0	0	0
LAMC3 - (ITGA9+ITGB1)	0	0	0	0	0	0	0	0	0	0	0	0	0	0	0	0	0	0	0	0	0	0	0	0	0	0	0	0.0973839	0	0	0	0	0	0	0	0	0	0	0	0	0	0	0	0	0	0	0	0	0
LAMC3 - DAG1	0	0	0	0	0	0	0	0	0	0	0	0	0	0	0	0	0	0	0	0	0	0	0	0	0	0.0922015	0.0955414	0.0974827	0	0	0	0	0	0	0	0	0	0	0	0	0	0	0	0	0	0	0	0	0
MDK - (ITGA6+ITGB1)	0.1501	0	0	0	0	0	0	0.19322	0	0	0	0	0	0	0.151165	0	0	0	0	0	0	0.173965	0	0	0	0	0	0	0.141924	0	0	0	0	0	0	0.14974	0	0	0	0	0	0	0.130716	0	0	0	0	0	0
MDK - LRP1	0	0.165763	0.131395	0	0	0	0	0	0.220671	0.163677	0.157296	0	0	0	0	0.167684	0.132599	0.128513	0	0	0	0	0.195961	0.149678	0.144354	0	0	0	0	0.156278	0.125363	0.121636	0	0	0	0	0.16579	0.131412	0.127311	0	0	0	0	0.142691	0.116467	0	0	0	0
MDK - NCL	0	0	0	0	0	0	0	0	0	0.186252	0.227774	0	0	0	0.154641	0.190005	0.146768	0.171387	0	0	0	0	0	0.168273	0.201451	0	0	0	0	0.175701	0.138091	0.159672	0	0	0	0	0.187851	0.145488	0.169645	0	0	0	0	0	0	0	0	0	0
MDK - SDC2	0	0.165763	0	0	0	0	0	0	0.220671	0.163677	0	0	0	0	0	0.167684	0.132599	0	0	0	0	0	0.195961	0.149678	0	0	0	0	0	0.156278	0.125363	0	0	0	0	0	0.16579	0.131412	0	0	0	0	0	0.142691	0	0	0	0	0
MPZL1 - MPZL1	0.118106	0.119219	0.112658	0.11127	0	0	0	0.119219	0.120264	0.113669	0.11218	0	0	0	0.112658	0.113669	0.10769	0.106421	0	0	0	0.11127	0.11218	0.106421	0.105114	0	0	0	0	0	0	0	0	0	0	0	0	0	0	0	0	0	0	0	0	0	0	0	0
NAMPT - (ITGA5+ITGB1)	0.112847	0	0	0	0	0	0	0.129986	0	0	0	0	0	0	0	0	0	0	0	0	0	0	0	0	0	0	0	0	0.103899	0	0	0	0	0	0	0.10816	0	0	0	0	0	0	0.098691	0	0	0	0	0	0
NAMPT - INSR	0.09388	0	0.0904044	0	0.0876037	0.0906134	0.0838716	0.105447	0	0.101082	0	0.0975933	0.101343	0.0929839	0	0	0	0	0	0	0	0	0	0	0	0	0	0	0.0876037	0	0.0845698	0	0.082114	0.0847526	0.0788262	0.0906134	0	0.0873713	0	0.0847526	0.0875665	0.0812546	0.0838716	0	0.0810866	0	0.0788262	0.0812546	0.0757916
NCAM1 - FGFR1	0	0	0	0	0	0	0	0	0	0	0	0	0	0	0.102159	0.116007	0.098057	0	0	0	0	0	0	0	0	0	0	0	0.112617	0.129681	0.107652	0.10446	0.0916975	0	0.0876165	0.11764	0.136387	0.112233	0.108768	0.0950003	0	0.0906271	0.112884	0.130036	0.107897	0.1048	0.0919591	0	0.0878554
NCAM1 - NCAM1	0	0	0	0	0	0	0	0	0	0	0	0	0	0	0	0	0.087177	0	0.0947707	0.0983029	0.0950502	0	0	0	0	0	0	0	0	0	0.0947707	0	0.103704	0.107949	0.103931	0	0	0.0983029	0	0.107949	0.112555	0.108194	0	0	0.0950502	0	0.103931	0.108194	0.104055
NEGR1 - NEGR1	0	0	0	0	0	0	0	0	0.16313	0	0	0	0	0	0	0	0	0	0	0	0	0	0	0	0	0	0	0	0	0	0	0	0	0	0	0	0	0	0	0	0	0	0	0	0	0	0	0	0
NGF - NGFR	0	0	0	0	0	0	0	0	0	0	0	0	0	0	0	0	0	0	0	0	0	0	0	0	0.121349	0	0	0	0	0	0	0	0	0	0	0	0	0	0	0	0	0	0	0	0	0	0	0	0
NPPA - NPR1	0.120606	0	0	0	0	0	0	0.14039	0	0	0	0	0	0	0.120727	0	0	0	0	0	0	0.129496	0	0	0	0	0	0	0.131911	0	0	0	0	0	0	0.14221	0	0	0	0	0	0	0.124295	0	0	0	0	0	0
NPPB - NPR1	0	0	0	0	0	0	0	0	0	0	0	0	0	0	0	0	0	0	0	0	0	0	0	0	0	0	0	0	0.0969038	0	0	0	0	0	0	0.1006	0	0	0	0	0	0	0.09555	0	0	0	0	0	0
NTF3 - NTRK2	0	0	0	0	0	0	0	0	0.120264	0.101082	0	0	0	0	0	0.101082	0.087177	0	0	0	0	0	0.11218	0.0953091	0	0	0	0	0	0	0	0	0	0	0	0	0	0	0	0	0	0	0	0	0	0	0	0	0
PDGFB - PDGFRA	0	0.130921	0.106696	0	0	0	0	0	0	0	0	0	0	0	0	0	0	0	0	0	0	0	0	0	0	0	0	0	0	0	0	0	0	0	0	0	0	0	0	0	0	0	0	0	0	0	0	0	0
PDGFB - PDGFRB	0	0.106046	0.0895731	0.127505	0	0	0	0	0	0	0	0	0	0	0	0	0	0	0	0	0	0	0	0	0	0	0	0	0	0	0	0	0	0	0	0	0	0	0	0	0	0	0	0	0	0	0	0	0
PDGFC - PDGFRA	0	0	0	0	0	0	0	0	0	0	0	0	0	0	0	0.104547	0.0885011	0	0	0	0	0	0	0	0	0	0	0	0	0	0	0	0	0	0	0	0	0	0	0	0	0	0	0	0	0	0	0	0
PECAM1 - PECAM1	0.162345	0	0	0	0	0	0	0	0	0	0	0	0	0	0	0	0	0	0	0	0	0	0	0	0	0	0	0	0	0	0	0	0	0	0	0	0	0	0	0	0	0	0	0	0	0	0	0	0
PGF - VEGFR1	0.11312	0	0	0	0	0	0	0	0	0	0	0	0	0	0	0	0	0	0	0	0	0.142485	0	0	0	0	0	0	0	0	0	0	0	0	0	0	0	0	0	0	0	0	0	0	0	0	0	0	0
PROS1 - AXL	0	0.119219	0.100342	0.0991801	0	0	0	0	0.138514	0.113669	0.11218	0	0	0	0	0.113669	0.096382	0.0953091	0	0	0	0	0	0	0	0	0	0	0	0	0	0	0	0	0	0	0	0	0	0	0	0	0	0	0	0	0	0	0
PROS1 - TYRO3	0	0	0.0904044	0	0	0	0	0	0	0.101082	0	0	0	0	0	0	0.087177	0	0	0	0	0	0	0	0	0	0	0	0	0	0	0	0	0	0	0	0	0	0	0	0	0	0	0	0	0	0	0	0
PTN - NCL	0	0	0	0	0	0	0	0.21322	0.286709	0.198434	0.246261	0.177801	0.190654	0.164217	0.158094	0.195207	0.149835	0.175584	0.13771	0.145297	0.129427	0	0	0	0	0	0	0	0	0	0	0	0	0	0	0	0	0	0	0	0	0	0	0	0	0	0	0	0
PTN - SDC2	0	0	0	0	0	0	0	0	0.239947	0.174048	0	0	0	0	0	0.172147	0.135374	0	0	0	0	0	0.17922	0	0	0	0	0	0	0	0	0	0	0	0	0	0	0	0	0	0	0	0	0	0	0	0	0	0
PTN - SDC3	0	0	0	0	0	0	0	0.15291	0	0	0	0	0	0	0.122162	0	0	0	0	0	0	0.125106	0	0	0	0	0	0	0.0876037	0	0	0	0	0	0	0.0906134	0	0	0	0	0	0	0.0938948	0	0	0	0	0	0
PTPRM - PTPRM	0.123206	0	0	0	0	0	0	0	0	0	0	0	0	0	0	0	0	0	0	0	0	0	0	0	0	0	0	0	0	0	0	0	0	0	0	0	0	0	0	0	0	0	0	0	0	0	0	0	0
SEMA3B - (NRP1+PLXNA1)	0	0	0	0	0	0	0	0	0	0	0	0	0	0	0	0	0	0	0	0	0.0810866	0	0	0	0	0	0	0	0	0	0	0	0	0	0	0	0	0	0	0	0	0	0	0	0	0	0	0	0
SEMA3B - (NRP1+PLXNA2)	0	0	0	0	0	0	0	0	0	0	0	0	0	0	0.0984848	0	0	0	0.0845698	0.0873713	0	0	0	0	0	0	0	0	0	0	0	0	0	0	0	0	0	0	0	0	0	0	0	0	0	0	0	0	0
SEMA3B - (NRP2+PLXNA2)	0	0	0	0	0	0	0	0	0	0	0	0	0	0	0.0976378	0	0	0	0	0	0	0	0	0	0	0	0	0	0	0	0	0	0	0	0	0	0	0	0	0	0	0	0	0	0	0	0	0	0
SEMA3C - (NRP1+NRP2)	0	0	0	0	0	0	0	0.129646	0	0	0	0	0	0	0.107628	0	0	0	0	0	0	0	0	0	0	0	0	0	0	0	0	0	0	0	0	0	0	0	0	0	0	0	0	0	0	0	0	0	0
SEMA3C - (NRP1+PLXNA1)	0	0	0	0	0	0	0	0	0	0	0	0	0	0.0929839	0	0	0	0	0	0	0.0810866	0	0	0	0	0	0	0	0	0	0	0	0	0	0	0	0	0	0	0	0	0	0	0	0	0	0	0	0
SEMA3C - (NRP1+PLXNA2)	0	0	0	0	0	0	0	0.116606	0	0	0	0.0975933	0.101343	0	0.0984848	0	0	0	0.0845698	0.0873713	0	0	0	0	0	0	0	0	0	0	0	0	0	0	0	0	0	0	0	0	0	0	0	0	0	0	0	0	0
SEMA3C - (NRP2+PLXNA2)	0	0	0	0	0	0	0	0.11542	0	0	0	0	0	0	0.0976378	0	0	0	0	0	0	0	0	0	0	0	0	0	0	0	0	0	0	0	0	0	0	0	0	0	0	0	0	0	0	0	0	0	0
SEMA3C - PLXND1	0	0	0	0	0	0	0	0.13121	0	0	0.11218	0	0	0	0.108704	0	0	0.0953091	0	0	0	0	0	0	0	0	0	0	0	0	0	0	0	0	0	0	0	0	0	0	0	0	0	0	0	0	0	0	0
SEMA3D - (NRP1+PLXNA1)	0	0	0	0	0	0	0	0	0	0	0	0	0	0.0929839	0	0	0	0	0	0	0.0810866	0	0	0	0	0	0	0	0	0	0	0	0	0	0	0	0	0	0	0	0	0	0	0	0	0	0	0	0
SEMA3D - (NRP1+PLXNA2)	0	0	0	0	0	0	0	0.116606	0	0	0	0.0975933	0.101343	0	0.0984848	0	0	0	0.0845698	0.0873713	0	0	0	0	0	0	0	0	0	0	0	0	0	0	0	0	0	0	0	0	0	0	0	0	0	0	0	0	0
SEMA3D - (NRP2+PLXNA2)	0	0	0	0	0	0	0	0.11542	0	0	0	0	0	0	0.0976378	0	0	0	0	0	0	0	0	0	0	0	0	0	0	0	0	0	0	0	0	0	0	0	0	0	0	0	0	0	0	0	0	0	0
SEMA5A - PLXNA1	0	0	0	0	0	0	0	0	0	0	0	0	0	0.0929839	0	0	0	0	0	0	0	0	0	0	0	0	0	0.105356	0	0	0	0	0	0	0.0788262	0	0	0	0	0	0	0.0812546	0	0	0	0	0	0	0.0757916
SEMA5B - PLXNA1	0	0	0	0	0	0	0	0	0	0	0	0	0	0	0	0	0	0	0	0	0	0	0	0	0	0	0	0.0880766	0	0	0	0	0	0	0	0	0	0	0	0	0	0	0	0	0	0	0	0	0
SEMA6A - PLXNA2	0.09388	0	0	0	0.0876037	0.0906134	0	0	0	0	0	0	0	0	0	0	0	0	0	0	0	0	0	0	0	0	0	0	0	0	0	0	0	0	0	0	0	0	0	0	0	0	0	0	0	0	0	0	0
SEMA6B - PLXNA2	0.09388	0	0	0	0.0876037	0.0906134	0	0	0	0	0	0	0	0	0	0	0	0	0	0	0	0	0	0	0	0	0	0	0	0	0	0	0	0	0	0	0	0	0	0	0	0	0	0	0	0	0	0	0
SEMA6D - PLXNA1	0	0	0	0	0	0	0	0	0	0	0	0	0	0.0929839	0	0	0	0	0	0	0.0810866	0	0	0	0	0	0	0.1048	0	0	0	0	0	0	0	0	0	0	0	0	0	0	0	0	0	0	0	0	0
THBS1 - CD36	0	0	0	0	0	0	0	0.13443	0	0	0.134127	0.0975933	0.101343	0	0.128694	0	0	0.128637	0.0947707	0.0983029	0	0	0	0	0	0	0	0	0	0	0	0	0	0	0	0	0	0	0	0	0	0	0	0	0	0	0	0	0
THBS1 - CD47	0	0	0	0	0	0	0	0.105447	0.120264	0.101082	0.11218	0.0975933	0.101343	0.0929839	0.102159	0.116007	0.098057	0.108467	0.0947707	0.0983029	0.0904181	0	0	0	0	0	0	0	0	0	0	0	0	0	0	0	0	0	0	0	0	0	0	0	0	0	0	0	0
THBS2 - CD36	0	0	0	0	0	0	0	0.13443	0	0	0.134127	0.0975933	0.101343	0	0.130453	0	0	0.130429	0.0957591	0.0993667	0	0	0	0	0	0	0	0	0	0	0	0	0	0	0	0	0	0	0	0	0	0	0	0	0	0	0	0	0
THBS2 - CD47	0	0	0	0	0	0	0	0.105447	0.120264	0.101082	0.11218	0.0975933	0.101343	0.0929839	0.103309	0.117491	0.0991155	0.109763	0.0957591	0.0993667	0.0913174	0	0	0	0	0	0	0	0	0	0	0	0	0	0	0	0	0	0	0	0	0	0	0	0	0	0	0	0
THBS3 - CD36	0	0	0	0	0	0	0	0.13443	0	0	0.134127	0.0975933	0.101343	0	0.110904	0	0	0.110698	0.0845698	0.0873713	0	0	0	0	0	0	0	0	0	0	0	0	0	0	0	0	0	0	0	0	0	0	0	0	0	0	0	0	0
THBS3 - CD47	0	0	0	0	0	0	0	0.105447	0.120264	0.101082	0.11218	0.0975933	0.101343	0.0929839	0.0904044	0.101082	0.087177	0.0953091	0.0845698	0.0873713	0.0810866	0	0	0	0	0	0	0	0	0	0	0	0	0	0	0	0	0	0	0	0	0	0	0	0	0	0	0	0
THBS4 - CD36	0	0	0	0	0	0	0	0	0	0	0	0	0	0	0	0	0	0	0	0	0	0.170483	0	0	0.171234	0.116439	0.121816	0	0	0	0	0	0	0	0	0	0	0	0	0	0	0	0	0	0	0	0	0	0
THBS4 - CD47	0	0	0	0	0	0	0	0	0	0	0	0	0	0	0	0	0	0	0	0	0	0.127794	0.150226	0.121439	0.13782	0.116439	0.121816	0.109936	0	0	0	0	0	0	0	0	0	0	0	0	0	0	0	0	0	0	0	0	0
TNC - (ITGA8+ITGB1)	0	0	0	0	0	0	0	0	0	0	0	0	0	0	0	0	0.111373	0	0	0	0	0	0	0	0	0	0	0	0	0	0	0	0	0	0	0	0	0	0	0	0	0	0	0	0	0	0	0	0
TNC - (ITGA9+ITGB1)	0	0	0	0	0	0	0	0	0	0	0	0	0	0	0	0	0	0	0	0	0.101269	0	0	0	0	0	0	0	0	0	0	0	0	0	0	0	0	0	0	0	0	0	0	0	0	0	0	0	0
TNFSF12 - TNFRSF12A	0	0	0	0	0	0	0.0838716	0	0	0	0	0	0	0.0929839	0	0	0	0	0	0	0.0810866	0	0	0	0	0	0	0.0880766	0	0	0	0	0	0	0	0	0	0	0	0	0	0	0	0	0	0	0	0	0
TNXB - (ITGA8+ITGB1)	0	0	0.100588	0	0	0	0	0	0	0.133183	0	0	0	0	0	0	0.110054	0	0	0	0	0	0	0	0	0	0	0	0	0	0	0	0	0	0	0	0	0	0	0	0	0	0	0	0	0	0	0	0
TNXB - (ITGA9+ITGB1)	0	0	0	0	0	0	0.0922691	0	0	0	0	0	0	0.118985	0	0	0	0	0	0	0.100177	0	0	0	0	0	0	0	0	0	0	0	0	0	0	0	0	0	0	0	0	0	0	0	0	0	0	0	0
VCAM1 - (ITGA9+ITGB1)	0	0	0	0	0	0	0	0	0	0	0	0	0	0	0	0	0	0	0	0	0	0	0	0	0	0	0	0	0	0	0	0	0	0	0	0	0	0	0	0	0	0	0	0	0.0889097	0	0	0.0891118	0
VEGFA - VEGFR1	0	0	0	0	0	0	0	0	0	0	0	0	0	0	0	0	0	0	0	0	0	0	0	0	0	0	0	0	0.119751	0	0	0	0	0	0	0.125447	0	0	0	0	0	0	0.0988998	0	0	0	0	0	0
VEGFA - VEGFR1R2	0	0	0	0	0	0	0	0	0	0	0	0	0	0	0	0	0	0	0	0	0	0	0	0	0	0	0	0	0.125194	0	0	0	0	0	0	0.131433	0	0	0	0	0	0	0.102696	0	0	0	0	0	0
VEGFA - VEGFR2	0	0	0	0	0	0	0	0	0	0	0	0	0	0	0	0	0	0	0	0	0	0	0	0	0	0	0	0	0.126482	0	0	0	0	0	0	0.132853	0	0	0	0	0	0	0.103594	0	0	0	0	0	0
VEGFB - VEGFR1	0	0	0	0	0	0	0	0.130349	0	0	0	0	0	0	0.108112	0	0	0	0	0	0	0.120905	0	0	0	0	0	0	0.117324	0	0	0	0	0	0	0.125447	0	0	0	0	0	0	0.112884	0	0	0	0	0	0
VEGFC - VEGFR2	0	0	0	0	0	0	0	0	0	0	0	0	0	0	0.113746	0	0	0	0	0	0	0	0	0	0	0	0	0	0	0	0	0	0	0	0	0	0	0	0	0	0	0	0	0	0	0	0	0	0
VEGFC - VEGFR2R3	0	0	0	0	0	0	0	0	0	0	0	0	0	0	0.102276	0	0	0	0	0	0	0	0	0	0	0	0	0	0	0	0	0	0	0	0	0	0	0	0	0	0	0	0	0	0	0	0	0	0
VEGFC - VEGFR3	0	0	0	0	0	0	0	0	0	0	0	0	0	0	0.0904044	0	0	0	0	0	0	0	0	0	0	0	0	0	0	0	0	0	0	0	0	0	0	0	0	0	0	0	0	0	0	0	0	0	0

## Sheet: VCS
interaction_name_2	Purkinje Fiber -> Purkinje Fiber	Purkinje Fiber -> Trabecular vFibro	Purkinje Fiber -> vCM-LV-Trabecular I	Purkinje Fiber -> vCM-LV-Trabecular II	Purkinje Fiber -> vEndocardial	Trabecular vFibro -> Purkinje Fiber	Trabecular vFibro -> Trabecular vFibro	Trabecular vFibro -> vCM-LV-Trabecular I	Trabecular vFibro -> vCM-LV-Trabecular II	Trabecular vFibro -> vEndocardial	vCM-LV-Trabecular I -> Purkinje Fiber	vCM-LV-Trabecular I -> Trabecular vFibro	vCM-LV-Trabecular I -> vCM-LV-Trabecular I	vCM-LV-Trabecular I -> vCM-LV-Trabecular II	vCM-LV-Trabecular I -> vEndocardial	vCM-LV-Trabecular II -> Purkinje Fiber	vCM-LV-Trabecular II -> Trabecular vFibro	vCM-LV-Trabecular II -> vCM-LV-Trabecular I	vCM-LV-Trabecular II -> vCM-LV-Trabecular II	vCM-LV-Trabecular II -> vEndocardial	vEndocardial -> Purkinje Fiber	vEndocardial -> Trabecular vFibro	vEndocardial -> vCM-LV-Trabecular I	vEndocardial -> vCM-LV-Trabecular II	vEndocardial -> vEndocardial
AGRN - DAG1	0	0	0	0	0	0	0	0	0	0	0	0	0	0	0	0	0	0	0	0	0.0794983	0	0.0911412	0.0954419	0
ANGPT1 - TEK	0	0	0	0	0.0873414	0	0	0	0	0	0	0	0	0	0	0	0	0	0	0	0	0	0	0	0
ANGPTL2 - (ITGA5+ITGB1)	0	0	0	0	0	0	0	0	0	0.131367	0	0	0	0	0	0	0	0	0	0	0	0	0	0	0
ANGPTL2 - TLR4	0	0	0	0	0	0	0	0	0	0.106338	0	0	0	0	0	0	0	0	0	0	0	0	0	0	0
ANGPTL4 - (ITGA5+ITGB1)	0	0	0	0	0	0	0	0	0	0	0	0	0	0	0	0	0	0	0	0	0	0	0	0	0.106659
ANGPTL4 - CDH11	0	0	0	0	0	0	0	0	0	0	0	0	0	0	0	0	0	0	0	0	0	0.120368	0	0	0.116304
ANGPTL4 - CDH5	0	0	0	0	0	0	0	0	0	0	0	0	0	0	0	0	0	0	0	0	0	0	0	0	0.106903
ANGPTL4 - SDC2	0	0	0	0	0	0	0	0	0	0	0	0	0	0	0	0	0	0	0	0	0	0.122994	0	0	0
ANGPTL4 - SDC3	0	0	0	0	0	0	0	0	0	0	0	0	0	0	0	0	0	0	0	0	0	0	0	0	0.0895463
BMP5 - (ACVR1+BMPR2)	0	0	0	0	0.0919167	0	0	0	0	0	0	0	0	0	0.0859158	0	0	0	0	0.11392	0	0	0	0	0
BMP7 - (ACVR1+BMPR2)	0	0	0	0	0.0919167	0	0	0	0	0	0	0	0	0	0.0948284	0	0	0	0	0.0995141	0	0	0	0	0
CADM1 - CADM1	0.0873225	0	0.0913995	0.106946	0	0	0	0	0	0	0.0913995	0	0.0958759	0.113126	0	0.106946	0	0.113126	0.137947	0	0	0	0	0	0
CD34 - SELP	0	0	0	0	0	0	0	0	0	0.106338	0	0	0	0	0	0	0	0	0	0	0	0	0	0	0.107483
CD46 - JAG1	0	0	0	0	0.0794983	0	0	0	0	0.106338	0	0	0	0	0.0828633	0	0	0	0	0.0954419	0	0	0	0	0.0992918
CD99 - CD99	0	0	0	0	0	0	0.295796	0	0	0.205581	0	0	0	0	0.128167	0	0	0	0	0	0	0.205581	0.128167	0	0.157281
CDH2 - CDH2	0.101322	0	0.106508	0.125282	0	0	0	0	0	0	0.106508	0	0.112254	0.133301	0	0.125282	0	0.133301	0.164001	0	0	0	0	0	0
CDH5 - CDH5	0	0	0	0	0	0	0	0	0	0	0	0	0	0	0	0	0	0	0	0	0	0	0	0	0.132031
CLDN11 - CLDN11	0	0	0	0	0	0	0	0	0	0	0	0	0	0	0	0	0	0	0	0	0	0	0	0	0.0895463
COL1A1 - (ITGA1+ITGB1)	0	0	0	0	0	0	0.361135	0	0	0.196482	0	0	0	0	0	0	0	0	0	0	0	0	0	0	0
COL1A1 - (ITGA10+ITGB1)	0	0	0	0	0.0984681	0	0	0	0	0.196482	0	0	0	0	0.0916496	0	0	0	0	0.124158	0	0	0	0	0.115792
COL1A1 - (ITGA11+ITGB1)	0	0	0	0	0	0	0.300654	0	0	0	0	0	0	0	0	0	0	0	0	0	0	0	0	0	0
COL1A1 - (ITGA2+ITGB1)	0	0	0	0	0.0984681	0	0	0	0	0.196482	0	0	0	0	0.0916496	0	0	0	0	0.124158	0	0	0	0	0.115792
COL1A1 - (ITGA3+ITGB1)	0.0856527	0	0	0	0	0.151501	0	0	0	0	0.0804397	0	0	0	0	0.104452	0	0	0	0	0.0984687	0	0	0	0
COL1A1 - (ITGA9+ITGB1)	0	0	0	0	0.0984681	0	0	0	0	0.196482	0	0	0	0	0.0916496	0	0	0	0	0.124158	0	0	0	0	0.115792
COL1A2 - (ITGA1+ITGB1)	0	0	0	0	0	0	0.346796	0	0	0.191823	0	0	0	0	0	0	0	0	0	0	0	0.196895	0	0	0
COL1A2 - (ITGA10+ITGB1)	0	0	0	0	0.0875508	0	0	0	0	0.191823	0	0	0	0	0.0916496	0	0	0	0	0.121506	0	0	0	0	0.13451
COL1A2 - (ITGA11+ITGB1)	0	0	0	0	0	0	0.289881	0	0	0	0	0	0	0	0	0	0	0	0	0	0	0	0	0	0
COL1A2 - (ITGA2+ITGB1)	0	0	0	0	0.0875508	0	0	0	0	0.191823	0	0	0	0	0.0916496	0	0	0	0	0.121506	0	0	0	0	0.13451
COL1A2 - (ITGA3+ITGB1)	0.0772648	0	0	0	0	0.14869	0	0	0	0	0.0804397	0	0	0	0	0.102566	0	0	0	0	0.111734	0	0	0	0
COL1A2 - (ITGA9+ITGB1)	0	0	0	0	0.0875508	0	0	0	0	0.191823	0	0	0	0	0.0916496	0	0	0	0	0.121506	0	0	0	0	0.13451
COL4A1 - (ITGA1+ITGB1)	0	0.138071	0	0	0	0	0.272467	0	0	0.16557	0	0	0	0	0	0	0	0	0	0	0	0.171493	0	0	0
COL4A1 - (ITGA10+ITGB1)	0	0	0	0	0.103919	0	0	0	0	0.16557	0	0	0	0	0.103683	0	0	0	0	0.124158	0	0	0	0	0.121782
COL4A1 - (ITGA11+ITGB1)	0	0	0	0	0	0	0.233846	0	0	0	0	0	0	0	0	0	0	0	0	0	0	0	0	0	0
COL4A1 - (ITGA2+ITGB1)	0	0	0	0	0.103919	0	0	0	0	0.16557	0	0	0	0	0.103683	0	0	0	0	0.124158	0	0	0	0	0.121782
COL4A1 - (ITGA3+ITGB1)	0.0897558	0	0	0	0	0.132329	0	0	0	0	0.0895718	0	0	0	0	0.104452	0	0	0	0	0.102776	0	0	0	0
COL4A1 - (ITGA9+ITGB1)	0	0	0	0	0.103919	0	0	0	0	0.16557	0	0	0	0	0.103683	0	0	0	0	0.124158	0	0	0	0	0.121782
COL4A2 - (ITGA1+ITGB1)	0	0.139002	0	0	0	0	0.269766	0	0	0.164536	0	0.149627	0	0	0	0	0.194503	0	0	0	0	0.165761	0	0	0
COL4A2 - (ITGA10+ITGB1)	0	0	0	0	0.104457	0	0	0	0	0.164536	0	0	0	0	0.110345	0	0	0	0	0.132951	0	0	0	0	0.118807
COL4A2 - (ITGA11+ITGB1)	0	0	0	0	0	0	0.231791	0	0	0	0	0	0	0	0	0	0	0	0	0	0	0	0	0	0
COL4A2 - (ITGA2+ITGB1)	0	0	0	0	0.104457	0	0	0	0	0.164536	0	0	0	0	0.110345	0	0	0	0	0.132951	0	0	0	0	0.118807
COL4A2 - (ITGA3+ITGB1)	0.0901582	0	0	0	0	0.131666	0	0	0	0	0.0945109	0	0	0	0	0.110619	0	0	0	0	0.100645	0	0	0	0
COL4A2 - (ITGA9+ITGB1)	0	0	0	0	0.104457	0	0	0	0	0.164536	0	0	0	0	0.110345	0	0	0	0	0.132951	0	0	0	0	0.118807
COL4A5 - (ITGA1+ITGB1)	0	0.110819	0	0	0.0875508	0	0	0	0	0	0	0	0	0	0	0	0	0	0	0	0	0	0	0	0
COL4A5 - (ITGA10+ITGB1)	0	0	0	0	0.0875508	0	0	0	0	0	0	0	0	0	0	0	0	0	0	0	0	0	0	0	0
COL4A5 - (ITGA11+ITGB1)	0	0.103536	0	0	0	0	0	0	0	0	0	0	0	0	0	0	0	0	0	0	0	0	0	0	0
COL4A5 - (ITGA2+ITGB1)	0	0	0	0	0.0875508	0	0	0	0	0	0	0	0	0	0	0	0	0	0	0	0	0	0	0	0
COL4A5 - (ITGA3+ITGB1)	0.0772648	0	0	0	0	0	0	0	0	0	0	0	0	0	0	0	0	0	0	0	0	0	0	0	0
COL4A5 - (ITGA9+ITGB1)	0	0	0	0	0.0875508	0	0	0	0	0	0	0	0	0	0	0	0	0	0	0	0	0	0	0	0
COL6A1 - (ITGA1+ITGB1)	0	0	0	0	0	0	0.279216	0	0	0.168124	0	0	0	0	0	0	0	0	0	0	0	0	0	0	0
COL6A1 - (ITGA10+ITGB1)	0	0	0	0	0.0967926	0	0	0	0	0.168124	0	0	0	0	0.0916496	0	0	0	0	0.107289	0	0	0	0	0.114363
COL6A1 - (ITGA11+ITGB1)	0	0	0	0	0	0	0.238975	0	0	0	0	0	0	0	0	0	0	0	0	0	0	0	0	0	0
COL6A1 - (ITGA2+ITGB1)	0	0	0	0	0.0967926	0	0	0	0	0.168124	0	0	0	0	0.0916496	0	0	0	0	0.107289	0	0	0	0	0.114363
COL6A1 - (ITGA3+ITGB1)	0.0843804	0	0	0	0	0.133962	0	0	0	0	0.0804397	0	0	0	0	0.0922408	0	0	0	0	0.097432	0	0	0	0
COL6A1 - (ITGA9+ITGB1)	0	0	0	0	0.0967926	0	0	0	0	0.168124	0	0	0	0	0.0916496	0	0	0	0	0.107289	0	0	0	0	0.114363
COL6A2 - (ITGA1+ITGB1)	0	0	0	0	0	0	0.29821	0	0	0.175112	0	0	0	0	0	0	0	0	0	0	0	0.176418	0	0	0
COL6A2 - (ITGA10+ITGB1)	0	0	0	0	0.0875508	0	0	0	0	0.175112	0	0	0	0	0	0	0	0	0	0.107289	0	0	0	0	0.124304
COL6A2 - (ITGA11+ITGB1)	0	0	0	0	0	0	0.253345	0	0	0	0	0	0	0	0	0	0	0	0	0	0	0	0	0	0
COL6A2 - (ITGA2+ITGB1)	0	0	0	0	0.0875508	0	0	0	0	0.175112	0	0	0	0	0	0	0	0	0	0.107289	0	0	0	0	0.124304
COL6A2 - (ITGA3+ITGB1)	0.0772648	0	0	0	0	0.138383	0	0	0	0	0	0	0	0	0	0.0922408	0	0	0	0	0.104572	0	0	0	0
COL6A2 - (ITGA9+ITGB1)	0	0	0	0	0.0875508	0	0	0	0	0.175112	0	0	0	0	0	0	0	0	0	0.107289	0	0	0	0	0.124304
COL6A3 - (ITGA1+ITGB1)	0	0	0	0	0	0	0.279216	0	0	0.168124	0	0	0	0	0	0	0	0	0	0	0	0	0	0	0
COL6A3 - (ITGA10+ITGB1)	0	0	0	0	0	0	0	0	0	0.168124	0	0	0	0	0	0	0	0	0	0	0	0	0	0	0.0998955
COL6A3 - (ITGA11+ITGB1)	0	0	0	0	0	0	0.238975	0	0	0	0	0	0	0	0	0	0	0	0	0	0	0	0	0	0
COL6A3 - (ITGA2+ITGB1)	0	0	0	0	0	0	0	0	0	0.168124	0	0	0	0	0	0	0	0	0	0	0	0	0	0	0.0998955
COL6A3 - (ITGA3+ITGB1)	0	0	0	0	0	0.133962	0	0	0	0	0	0	0	0	0	0	0	0	0	0	0.0867227	0	0	0	0
COL6A3 - (ITGA9+ITGB1)	0	0	0	0	0	0	0	0	0	0.168124	0	0	0	0	0	0	0	0	0	0	0	0	0	0	0.0998955
COL6A6 - (ITGA1+ITGB1)	0	0	0	0	0	0	0.217793	0	0	0.143253	0	0	0	0	0	0	0	0	0	0	0	0	0	0	0
COL6A6 - (ITGA10+ITGB1)	0	0	0	0	0	0	0	0	0	0.143253	0	0	0	0	0	0	0	0	0	0	0	0	0	0	0
COL6A6 - (ITGA11+ITGB1)	0	0	0	0	0	0	0.191674	0	0	0	0	0	0	0	0	0	0	0	0	0	0	0	0	0	0
COL6A6 - (ITGA2+ITGB1)	0	0	0	0	0	0	0	0	0	0.143253	0	0	0	0	0	0	0	0	0	0	0	0	0	0	0
COL6A6 - (ITGA3+ITGB1)	0	0	0	0	0	0.117645	0	0	0	0	0	0	0	0	0	0	0	0	0	0	0	0	0	0	0
COL6A6 - (ITGA9+ITGB1)	0	0	0	0	0	0	0	0	0	0.143253	0	0	0	0	0	0	0	0	0	0	0	0	0	0	0
COL9A1 - (ITGA1+ITGB1)	0	0	0	0	0	0	0.217793	0	0	0.143253	0	0	0	0	0	0	0	0	0	0	0	0	0	0	0
COL9A1 - (ITGA10+ITGB1)	0	0	0	0	0	0	0	0	0	0.143253	0	0	0	0	0	0	0	0	0	0	0	0	0	0	0
COL9A1 - (ITGA11+ITGB1)	0	0	0	0	0	0	0.191674	0	0	0	0	0	0	0	0	0	0	0	0	0	0	0	0	0	0
COL9A1 - (ITGA2+ITGB1)	0	0	0	0	0	0	0	0	0	0.143253	0	0	0	0	0	0	0	0	0	0	0	0	0	0	0
COL9A1 - (ITGA3+ITGB1)	0	0	0	0	0	0.117645	0	0	0	0	0	0	0	0	0	0	0	0	0	0	0	0	0	0	0
COL9A1 - (ITGA9+ITGB1)	0	0	0	0	0	0	0	0	0	0.143253	0	0	0	0	0	0	0	0	0	0	0	0	0	0	0
CXCL12 - ACKR3	0	0	0	0	0.0884532	0	0	0	0	0.163033	0	0	0	0	0.092639	0	0	0	0	0.113092	0	0	0	0	0.101072
DLK1 - NOTCH1	0	0	0	0	0	0	0	0	0	0.114783	0	0	0	0	0	0	0	0	0	0	0	0	0	0	0
DLK1 - NOTCH2	0	0	0	0	0	0	0.143913	0.104029	0	0	0	0	0	0	0	0	0	0	0	0	0	0	0	0	0
DLK1 - NOTCH3	0	0	0	0	0	0	0.176106	0	0	0	0	0	0	0	0	0	0	0	0	0	0	0	0	0	0
DSC2 - DSG2	0	0	0	0	0	0	0	0	0	0	0	0	0	0	0	0	0	0	0	0	0.0794983	0	0.0828633	0.0954419	0.0895463
EDN1 - EDNRA	0	0	0	0	0	0	0	0	0	0	0	0	0	0	0	0	0	0	0	0	0	0.125874	0	0.110888	0
EDN1 - EDNRB	0	0	0	0	0	0	0	0	0	0	0	0	0	0	0	0	0	0	0	0	0	0	0	0	0.123647
EFNA1 - EPHA4	0	0	0	0	0	0	0	0	0	0	0	0	0	0	0	0	0	0	0	0	0.0995985	0	0	0	0.101072
EFNA1 - EPHA7	0	0	0	0	0	0	0	0	0	0	0	0	0	0	0	0	0	0	0	0	0.0884532	0	0	0	0
EFNB2 - EPHA4	0	0	0	0	0	0	0	0	0	0	0	0	0	0	0	0	0	0	0	0	0.105165	0	0	0	0.106903
EFNB2 - EPHB3	0	0	0	0	0	0	0	0	0	0	0	0	0	0	0	0	0	0	0	0	0.0928873	0	0.0975142	0	0
EFNB2 - EPHB4	0	0	0	0	0	0	0	0	0	0	0	0	0	0	0	0	0	0	0	0	0	0	0	0	0.120903
ESAM - ESAM	0	0	0	0	0	0	0	0	0	0	0	0	0	0	0	0	0	0	0	0	0	0	0	0	0.13374
F11R - F11R	0	0	0	0	0	0	0	0	0	0	0	0	0	0	0	0	0	0	0	0	0	0	0	0	0.0895463
F11R - JAM3	0	0	0	0	0	0	0	0	0	0	0	0	0	0	0	0	0	0	0	0	0	0.106338	0	0	0
FGF18 - FGFR1	0	0	0	0	0	0	0	0	0	0	0	0.110728	0.0771086	0	0.0911412	0	0.134397	0.0878871	0	0.106593	0	0	0	0	0
FGF9 - FGFR1	0	0.0977245	0.0705614	0	0.0821419	0	0	0	0	0	0	0	0	0	0	0	0	0	0	0	0	0	0	0	0
FN1 - (ITGA3+ITGB1)	0.0772648	0	0	0	0	0.139577	0	0	0	0	0	0	0	0	0	0.0922408	0	0	0	0	0.112542	0	0	0	0
FN1 - (ITGA5+ITGB1)	0	0	0	0	0.0927027	0	0	0	0	0.197703	0	0	0	0	0	0	0	0	0	0.11513	0	0	0	0	0.147463
FN1 - (ITGA8+ITGB1)	0	0	0	0	0	0	0.257352	0	0	0.197703	0	0	0	0	0	0	0	0	0	0	0	0.178349	0	0	0.147463
FN1 - (ITGAV+ITGB1)	0	0	0	0	0	0.139577	0.257352	0.164114	0.195489	0.177017	0	0	0	0	0	0	0	0	0	0	0.112542	0.178349	0.127942	0.146278	0.135677
GAS6 - AXL	0	0.0924604	0	0	0	0	0.130881	0	0	0	0	0.0970439	0	0	0	0	0.131267	0	0	0	0	0	0	0	0
GRN - SORT1	0	0	0.0741865	0	0	0	0	0.110728	0	0	0	0	0.0771086	0	0	0	0	0.0878871	0	0	0	0	0.092639	0	0
HSPG2 - DAG1	0.0714777	0	0.0807528	0.0841109	0	0.0924604	0	0.108595	0.114756	0	0.0741865	0	0.0842272	0.0878871	0	0.0841109	0	0.0972558	0.102168	0	0.0976538	0	0.115516	0.122866	0
IGF1 - IGF1R	0	0	0	0	0	0.0908478	0	0.0984462	0.116056	0	0	0	0	0	0	0	0	0	0	0	0	0	0	0	0
JAG1 - NOTCH1	0	0	0	0	0	0	0	0	0	0	0	0	0	0	0	0	0	0	0	0	0	0	0	0	0.0895463
JAG1 - NOTCH2	0	0	0	0	0	0	0	0	0	0	0	0	0	0	0	0	0	0	0	0	0	0.106338	0.0828633	0	0
JAG1 - NOTCH3	0	0	0	0	0	0	0	0	0	0	0	0	0	0	0	0	0	0	0	0	0	0.122994	0	0	0
JAM3 - F11R	0	0	0	0	0	0	0	0	0	0.106338	0	0	0	0	0	0	0	0	0	0	0	0	0	0	0
JAM3 - JAM3	0	0	0	0	0	0	0.130881	0	0	0	0	0	0	0	0	0	0	0	0	0	0	0	0	0	0
LAMA2 - (ITGA1+ITGB1)	0	0.128759	0	0	0.0984681	0	0	0	0	0	0	0.134601	0	0	0.101827	0	0.144458	0	0	0.107289	0	0	0	0	0
LAMA2 - (ITGA2+ITGB1)	0	0	0	0	0.0984681	0	0	0	0	0	0	0	0	0	0.101827	0	0	0	0	0.107289	0	0	0	0	0
LAMA2 - (ITGA3+ITGB1)	0.0856527	0	0	0	0	0	0	0	0	0	0.0881813	0	0	0	0	0.0922408	0	0	0	0	0	0	0	0	0
LAMA2 - (ITGA7+ITGB1)	0.0856527	0	0.0899725	0.103865	0	0	0	0	0	0	0.0881813	0	0.0927677	0.107606	0	0.0922408	0	0.0972747	0.113708	0	0	0	0	0	0
LAMA2 - (ITGA9+ITGB1)	0	0	0	0	0.0984681	0	0	0	0	0	0	0	0	0	0.101827	0	0	0	0	0.107289	0	0	0	0	0
LAMA2 - DAG1	0.0786355	0	0.0899565	0.0942011	0	0	0	0	0	0	0.0807528	0	0.0927507	0.0972558	0	0.0841109	0	0.0972558	0.102168	0	0	0	0	0	0
LAMA4 - (ITGA1+ITGB1)	0	0	0	0	0	0	0.217793	0	0	0.143253	0	0	0	0	0	0	0	0	0	0	0	0.171493	0	0	0.121782
LAMA4 - (ITGA2+ITGB1)	0	0	0	0	0.0875508	0	0	0	0	0.143253	0	0	0	0	0.0916496	0	0	0	0	0.107289	0	0	0	0	0.121782
LAMA4 - (ITGA3+ITGB1)	0.0772648	0	0	0	0	0.117645	0	0	0	0	0.0804397	0	0	0	0	0.0922408	0	0	0	0	0.102776	0	0	0	0
LAMA4 - (ITGA7+ITGB1)	0.0772648	0	0.0807659	0.0917786	0	0.117645	0	0.125951	0.154969	0	0.0804397	0	0.0842414	0.0962931	0	0.0922408	0	0.0972747	0.113708	0	0.102776	0	0.109054	0.130172	0
LAMA4 - (ITGA9+ITGB1)	0	0	0	0	0.0875508	0	0	0	0	0.143253	0	0	0	0	0.0916496	0	0	0	0	0.107289	0	0	0	0	0.121782
LAMA4 - DAG1	0	0	0	0.0841109	0	0.1048	0	0.12592	0.134397	0	0	0	0	0.0878871	0	0	0	0	0.102168	0	0.0928873	0	0.109031	0.115414	0
LAMB1 - (ITGA1+ITGB1)	0	0	0	0	0	0	0.217793	0	0	0.143253	0	0	0	0	0	0	0	0	0	0	0	0.157357	0	0	0.114363
LAMB1 - (ITGA2+ITGB1)	0	0	0	0	0.0825554	0	0	0	0	0.143253	0	0	0	0	0.0916496	0	0	0	0	0.107289	0	0	0	0	0.114363
LAMB1 - (ITGA3+ITGB1)	0.0733469	0	0	0	0	0.117645	0	0	0	0	0.0804397	0	0	0	0	0.0922408	0	0	0	0	0.097432	0	0	0	0
LAMB1 - (ITGA7+ITGB1)	0.0733469	0	0.0764952	0.086302	0	0.117645	0	0.125951	0.154969	0	0.0804397	0	0.0842414	0.0962931	0	0.0922408	0	0.0972747	0.113708	0	0.097432	0	0.103061	0.121708	0
LAMB1 - (ITGA9+ITGB1)	0	0	0	0	0.0825554	0	0	0	0	0.143253	0	0	0	0	0.0916496	0	0	0	0	0.107289	0	0	0	0	0.114363
LAMB1 - DAG1	0	0	0	0.0794813	0	0.1048	0	0.12592	0.134397	0	0	0	0	0.0878871	0	0	0	0	0.102168	0	0.0884532	0	0.10304	0.108647	0
LAMB2 - (ITGA1+ITGB1)	0	0.128759	0	0	0.0984681	0	0.170976	0	0	0.121256	0	0.134601	0	0	0.101827	0	0.144458	0	0	0.107289	0	0.131367	0	0	0.0998955
LAMB2 - (ITGA2+ITGB1)	0	0	0	0	0.0984681	0	0	0	0	0.121256	0	0	0	0	0.101827	0	0	0	0	0.107289	0	0	0	0	0.0998955
LAMB2 - (ITGA3+ITGB1)	0.0856527	0	0	0	0	0.10238	0	0	0	0	0.0881813	0	0	0	0	0.0922408	0	0	0	0	0.0867227	0	0	0	0
LAMB2 - (ITGA7+ITGB1)	0.0856527	0	0.0899725	0.103865	0	0.10238	0	0.108618	0.129519	0	0.0881813	0	0.0927677	0.107606	0	0.0922408	0	0.0972747	0.113708	0	0.0867227	0	0.0911578	0.105437	0
LAMB2 - (ITGA9+ITGB1)	0	0	0	0	0.0984681	0	0	0	0	0.121256	0	0	0	0	0.101827	0	0	0	0	0.107289	0	0	0	0	0.0998955
LAMB2 - DAG1	0.0786355	0	0.0899565	0.0942011	0	0.0924604	0	0.108595	0.114756	0	0.0807528	0	0.0927507	0.0972558	0	0.0841109	0	0.0972558	0.102168	0	0.0794983	0	0.0911412	0.0954419	0
LAMC1 - (ITGA1+ITGB1)	0	0	0	0	0	0	0.263057	0	0	0.161942	0	0	0	0	0	0	0	0	0	0	0	0.157357	0	0	0
LAMC1 - (ITGA2+ITGB1)	0	0	0	0	0.0984681	0	0	0	0	0.161942	0	0	0	0	0.0916496	0	0	0	0	0.121506	0	0	0	0	0.114363
LAMC1 - (ITGA3+ITGB1)	0.0856527	0	0	0	0	0.129993	0	0	0	0	0.0804397	0	0	0	0	0.102566	0	0	0	0	0.097432	0	0	0	0
LAMC1 - (ITGA7+ITGB1)	0.0856527	0	0.0899725	0.103865	0	0.129993	0	0.140194	0.177159	0	0.0804397	0	0.0842414	0.0962931	0	0.102566	0	0.108824	0.129825	0	0.097432	0	0.103061	0.121708	0
LAMC1 - (ITGA9+ITGB1)	0	0	0	0	0.0984681	0	0	0	0	0.161942	0	0	0	0	0.0916496	0	0	0	0	0.121506	0	0	0	0	0.114363
LAMC1 - DAG1	0	0	0.0899565	0.0942011	0	0.114626	0	0.140156	0.150995	0	0	0	0	0.0878871	0	0	0	0.108801	0.115053	0	0	0	0.10304	0.108647	0
LAMC3 - (ITGA1+ITGB1)	0	0	0	0	0	0	0.170976	0	0	0.121256	0	0	0	0	0	0	0	0	0	0	0	0	0	0	0
LAMC3 - (ITGA2+ITGB1)	0	0	0	0	0	0	0	0	0	0.121256	0	0	0	0	0	0	0	0	0	0	0	0	0	0	0
LAMC3 - (ITGA3+ITGB1)	0	0	0	0	0	0.10238	0	0	0	0	0	0	0	0	0	0	0	0	0	0	0	0	0	0	0
LAMC3 - (ITGA7+ITGB1)	0	0	0	0	0	0.10238	0	0.108618	0.129519	0	0	0	0	0	0	0	0	0	0	0	0	0	0	0	0
LAMC3 - (ITGA9+ITGB1)	0	0	0	0	0	0	0	0	0	0.121256	0	0	0	0	0	0	0	0	0	0	0	0	0	0	0
LAMC3 - DAG1	0	0	0	0	0	0.0924604	0	0.108595	0.114756	0	0	0	0	0	0	0	0	0	0	0	0	0	0	0	0
MDK - LRP1	0	0	0	0	0	0	0.204426	0	0	0	0	0	0	0	0	0	0	0	0	0	0	0	0	0	0
MDK - NCL	0	0	0	0	0	0	0.341978	0	0	0.212055	0	0	0	0	0	0	0	0	0	0	0	0	0	0	0
MDK - SDC2	0	0.133027	0	0	0	0	0.272854	0	0	0	0	0.151463	0	0	0	0	0.203002	0	0	0	0	0.181635	0	0	0
MIF - ACKR3	0	0	0	0	0.10941	0	0	0	0	0.165669	0	0	0	0	0.11878	0	0	0	0	0.142073	0	0	0	0	0.127788
MPZL1 - MPZL1	0	0	0	0	0	0	0.130881	0	0	0.106338	0	0	0	0	0	0	0	0	0	0	0	0.106338	0	0	0.0895463
NCAM1 - FGFR1	0	0.120819	0.0819264	0	0.0978873	0	0.157059	0	0	0.120368	0	0.130576	0.0863094	0	0.104199	0	0.161929	0.0989632	0	0.123236	0	0	0	0	0
NCAM1 - NCAM1	0.0873225	0.1048	0.0923081	0.106946	0	0.1048	0.130881	0.112081	0.134397	0	0.0923081	0.112081	0.0978954	0.114522	0	0.106946	0.134397	0.114522	0.137947	0	0	0	0	0	0
NEGR1 - NEGR1	0	0	0	0	0	0	0.130881	0	0	0	0	0	0	0	0	0	0	0	0	0	0	0	0	0	0
NPPA - NPR1	0	0	0	0	0.121367	0	0	0	0	0.155102	0	0	0	0	0.125662	0	0	0	0	0.162076	0	0	0	0	0.122471
NPPB - NPR1	0	0	0	0	0	0	0	0	0	0	0	0	0	0	0.092639	0	0	0	0	0.114335	0	0	0	0	0
PECAM1 - PECAM1	0	0	0	0	0	0	0	0	0	0	0	0	0	0	0	0	0	0	0	0	0	0	0	0	0.141913
PROS1 - AXL	0	0	0	0	0	0	0.130881	0	0	0	0	0	0	0	0	0	0	0	0	0	0	0.120368	0	0	0
PTN - NCL	0	0	0	0	0	0.160205	0.336518	0.174485	0.235462	0.209933	0	0	0	0	0	0	0	0	0	0	0	0	0	0	0
PTN - SDC2	0	0	0	0	0	0	0.269077	0	0	0	0	0	0	0	0	0	0	0	0	0	0	0	0	0	0
PTN - SDC3	0	0	0	0	0.0884532	0	0	0	0	0.149049	0	0	0	0	0.0911412	0	0	0	0	0.106593	0	0	0	0	0
PTPRM - PTPRM	0.0714777	0	0	0	0.0794983	0	0	0	0	0	0	0	0	0	0	0	0	0	0	0	0.0794983	0	0	0	0.0895463
SEMA3A - (NRP1+PLXNA2)	0.0714777	0	0.0741865	0.0841109	0	0	0	0	0	0	0	0	0	0	0	0	0	0	0	0	0	0	0	0	0
SEMA3A - (NRP1+PLXNA4)	0.0743937	0	0.0741865	0.0841109	0.0877648	0	0	0	0	0	0	0	0	0	0	0	0	0	0	0	0	0	0	0	0
THBS1 - (ITGA3+ITGB1)	0	0	0	0	0	0.10238	0	0	0	0	0	0	0	0	0	0	0	0	0	0	0	0	0	0	0
THBS1 - CD36	0	0	0	0	0	0	0	0	0.111093	0	0	0	0	0	0	0	0	0	0	0	0	0	0	0	0
THBS1 - CD47	0	0	0	0	0	0.0924604	0.130881	0.0970439	0.114756	0.120368	0	0	0	0	0	0	0	0	0	0	0	0	0	0	0
THBS2 - (ITGA3+ITGB1)	0	0	0	0	0	0.117645	0	0	0	0	0	0	0	0	0	0	0	0	0	0	0	0	0	0	0
THBS2 - CD36	0	0	0	0	0	0	0	0	0.129413	0	0	0	0	0	0	0	0	0	0	0	0	0	0	0	0
THBS2 - CD47	0	0	0	0	0	0.1048	0.157059	0.110728	0.134397	0.142027	0	0	0	0	0	0	0	0	0	0	0	0	0	0	0
THBS3 - (ITGA3+ITGB1)	0	0	0	0	0	0	0	0	0	0	0	0	0	0	0	0	0	0	0	0	0.0867227	0	0	0	0
THBS3 - CD36	0	0	0	0	0	0	0	0	0	0	0	0	0	0	0	0	0	0	0	0	0	0	0	0.0928941	0
THBS3 - CD47	0	0	0	0	0	0	0	0	0	0	0	0	0	0	0	0	0	0	0	0	0.0794983	0.106338	0.0828633	0.0954419	0.0992918
TNC - (ITGA8+ITGB1)	0	0	0	0	0	0	0.165965	0	0	0.139741	0	0	0	0	0	0	0	0	0	0	0	0	0	0	0
TNC - (ITGA9+ITGB1)	0	0	0	0	0	0	0	0	0	0.128389	0	0	0	0	0	0	0	0	0	0	0	0	0	0	0
TNFSF12 - TNFRSF12A	0	0	0	0	0	0	0	0.0970439	0.114756	0	0	0	0	0	0	0	0	0	0	0	0	0	0.0828633	0.0954419	0
TNXB - (ITGA8+ITGB1)	0	0	0	0	0	0	0.154236	0	0	0.131367	0	0	0	0	0	0	0	0	0	0	0	0	0	0	0
TNXB - (ITGA9+ITGB1)	0	0	0	0	0	0	0	0	0	0.121256	0	0	0	0	0	0	0	0	0	0	0	0	0	0	0
VCAM1 - (ITGA9+ITGB1)	0	0	0	0	0	0	0	0	0	0	0	0	0	0	0	0	0	0	0	0	0.0875508	0	0	0	0
VEGFA - VEGFR1	0	0	0	0	0.0893145	0	0	0	0	0	0	0	0	0	0.0935842	0	0	0	0	0.10995	0	0	0	0	0
VEGFA - VEGFR1R2	0	0	0	0	0.0902624	0	0	0	0	0	0	0	0	0	0.0946254	0	0	0	0	0.11139	0	0	0	0	0
VEGFA - VEGFR2	0	0	0	0	0.0898208	0	0	0	0	0	0	0	0	0	0.0941402	0	0	0	0	0.110718	0	0	0	0	0
VEGFB - VEGFR1	0	0	0	0	0.0893145	0	0	0	0	0.124666	0	0	0	0	0.106137	0	0	0	0	0.10995	0	0	0	0	0

## Sheet: Subepicardial
interaction_name_2	EPDC -> EPDC	EPDC -> Epicardial	EPDC -> LEC	EPDC -> Neuronal	EPDC -> VSMC	EPDC -> vCM-LV-AV	Epicardial -> EPDC	Epicardial -> Epicardial	Epicardial -> LEC	Epicardial -> Neuronal	Epicardial -> VSMC	Epicardial -> vCM-LV-AV	LEC -> EPDC	LEC -> Epicardial	LEC -> LEC	LEC -> Neuronal	LEC -> VSMC	LEC -> vCM-LV-AV	Neuronal -> EPDC	Neuronal -> Epicardial	Neuronal -> LEC	Neuronal -> Neuronal	Neuronal -> VSMC	Neuronal -> vCM-LV-AV	VSMC -> EPDC	VSMC -> Epicardial	VSMC -> LEC	VSMC -> Neuronal	VSMC -> VSMC	VSMC -> vCM-LV-AV	vCM-LV-AV -> EPDC	vCM-LV-AV -> Epicardial	vCM-LV-AV -> LEC	vCM-LV-AV -> Neuronal	vCM-LV-AV -> VSMC	vCM-LV-AV -> vCM-LV-AV
ADM - CALCRL	0	0	0.104462	0	0.104967	0	0	0	0.0980775	0	0.0985227	0	0	0	0	0	0	0	0	0	0	0	0	0	0	0	0	0	0	0	0	0	0	0	0	0
AGRN - DAG1	0	0	0	0	0	0	0	0	0	0	0	0	0	0	0.0735844	0.085007	0.0822246	0.0843841	0	0	0.0767063	0.089201	0.0861422	0.0885154	0	0	0.0903661	0.108138	0.103755	0.107218	0	0	0	0	0	0
ANGPT2 - (ITGA5+ITGB1)	0	0	0	0	0	0	0	0	0	0	0	0	0	0	0.0875406	0	0.0952048	0	0	0	0	0	0	0	0	0	0.108756	0	0.120933	0	0	0	0	0	0	0
ANGPT2 - TEK	0	0	0	0	0	0	0	0	0	0	0	0	0	0	0.075026	0	0	0	0	0	0	0	0	0	0	0	0.0901967	0	0	0	0	0	0	0	0	0
ANGPTL2 - (ITGA5+ITGB1)	0	0	0.125595	0	0.141602	0	0	0	0.116479	0	0.13012	0	0	0	0	0	0	0	0	0	0	0	0	0	0	0	0	0	0	0	0	0	0	0	0	0
ANGPTL2 - TLR4	0	0	0.103286	0	0	0	0	0	0.0970406	0	0	0	0	0	0	0	0	0	0	0	0	0	0	0	0	0	0	0	0	0	0	0	0	0	0	0
APP - CD74	0	0	0.127562	0	0	0	0	0	0.119813	0	0	0	0	0	0.0982299	0	0	0	0	0	0.103873	0	0	0	0	0	0.109944	0	0	0	0	0	0.107364	0	0	0
BMP4 - (BMPR1A+BMPR2)	0.134753	0.124315	0	0	0	0	0.124315	0.115377	0	0	0	0	0	0	0	0	0	0	0	0	0	0	0	0	0	0	0	0	0	0	0	0	0	0	0	0
BMP5 - (BMPR1A+BMPR2)	0	0	0	0	0	0	0	0	0	0	0	0	0	0	0	0	0	0	0	0	0	0	0	0	0.102287	0.096158	0	0	0	0	0.125347	0.116266	0	0	0	0
BMP7 - (BMPR1A+BMPR2)	0	0	0	0	0	0	0	0	0	0	0	0	0	0	0	0	0	0	0	0	0	0	0	0	0	0	0	0	0	0	0.106836	0.100167	0	0	0	0
CADM1 - CADM1	0	0	0	0	0	0	0	0	0	0	0	0	0	0	0	0	0	0	0	0	0	0.11942	0	0.125621	0	0	0	0	0	0	0	0	0	0.125621	0	0.132016
CCL14 - ACKR2	0	0	0	0	0	0	0	0	0	0	0	0	0	0	0.0840826	0	0	0	0	0	0	0	0	0	0	0	0	0	0	0	0	0	0	0	0	0
CCL2 - ACKR2	0	0	0.109003	0	0	0	0	0	0.10207	0	0	0	0	0	0	0	0	0	0	0	0	0	0	0	0	0	0	0	0	0	0	0	0	0	0	0
CD46 - JAG1	0.120194	0	0	0.109544	0.127713	0	0.11182	0	0	0.102544	0.118299	0	0.0912838	0	0	0.085007	0.0955562	0	0.0961377	0	0	0.089201	0.100888	0	0.104967	0	0	0.096752	0.110656	0	0.108512	0	0	0.099756	0.114603	0
CD99 - CD99	0.261813	0.221894	0.152485	0.164086	0.194931	0	0.221894	0.192516	0	0	0.171878	0	0.152485	0	0	0	0	0	0.164086	0	0	0	0	0	0.194931	0.171878	0	0	0.155232	0	0	0	0	0	0	0
CDH2 - CDH2	0.120194	0.11182	0	0.110867	0	0.13891	0.11182	0.104536	0	0.103703	0	0.127844	0	0	0	0	0	0	0.110867	0.103703	0	0.102748	0	0.126156	0	0	0	0	0	0	0.13891	0.127844	0	0.126156	0	0.162925
CDH5 - CDH5	0	0	0	0	0	0	0	0	0	0	0	0	0	0	0.0945814	0	0.0981593	0	0	0	0	0	0	0	0	0	0.0981593	0	0.101886	0	0	0	0	0	0	0
CLDN11 - CLDN11	0.120194	0.117879	0	0	0	0	0.117879	0.115645	0	0	0	0	0	0	0	0	0	0	0	0	0	0	0	0	0	0	0	0	0	0	0	0	0	0	0	0
COL1A1 - (ITGA1+ITGB1)	0.255135	0.220137	0	0.185489	0.223117	0	0.22064	0.193972	0	0.166525	0.196233	0	0	0	0	0	0	0	0	0	0	0.123594	0.139328	0	0	0	0	0	0	0	0	0	0	0	0	0
COL1A1 - (ITGA2+ITGB1)	0	0	0	0.167528	0	0	0	0	0	0.151931	0	0	0	0	0	0.0914264	0	0	0	0	0	0.11463	0	0	0	0	0	0.12318	0	0	0	0	0	0.112663	0	0
COL1A1 - (ITGA3+ITGB1)	0	0	0	0	0.197798	0	0	0	0	0	0.176413	0	0	0	0	0	0.0998072	0	0	0	0	0	0.128081	0	0	0	0	0	0.138863	0	0	0	0	0	0.125663	0
COL1A1 - (ITGA9+ITGB1)	0	0	0.152207	0	0	0	0	0	0.139223	0	0	0	0	0	0.0866218	0	0	0	0	0	0.107207	0	0	0	0	0	0.11464	0	0	0	0	0	0.105458	0	0	0
COL1A1 - CD44	0	0	0	0.17044	0	0	0	0	0	0.154318	0	0	0	0	0	0.0924027	0	0	0	0	0	0.116084	0	0	0	0	0	0.12489	0	0	0	0	0	0.114142	0	0
COL1A2 - (ITGA1+ITGB1)	0.250092	0.216373	0	0.183097	0.219698	0	0.217341	0.191417	0	0.164845	0.193926	0	0	0	0	0	0	0	0	0	0	0.122	0.137316	0	0	0	0	0.137673	0.15749	0	0	0	0	0	0	0
COL1A2 - (ITGA2+ITGB1)	0	0	0	0.165348	0	0	0	0	0	0.150366	0	0	0	0	0	0.0841737	0	0	0	0	0	0.113178	0	0	0	0	0	0.126595	0	0	0	0	0	0.110479	0	0
COL1A2 - (ITGA3+ITGB1)	0	0	0	0	0.194783	0	0	0	0	0	0.174318	0	0	0	0	0	0.091229	0	0	0	0	0	0.126276	0	0	0	0	0	0.143208	0	0	0	0	0	0.122954	0
COL1A2 - (ITGA9+ITGB1)	0	0	0.150395	0	0	0	0	0	0.137899	0	0	0	0	0	0.0800817	0	0	0	0	0	0.105932	0	0	0	0	0	0.117601	0	0	0	0	0	0.10354	0	0	0
COL1A2 - CD44	0	0	0	0.168217	0	0	0	0	0	0.152727	0	0	0	0	0	0.085007	0	0	0	0	0	0.114607	0	0	0	0	0	0.128378	0	0	0	0	0	0.111905	0	0
COL2A1 - (ITGA1+ITGB1)	0	0	0	0	0	0	0	0	0	0	0	0	0	0	0	0	0	0	0.124745	0.115748	0	0.10655	0.118096	0	0	0	0	0	0	0	0	0	0	0	0	0
COL2A1 - (ITGA2+ITGB1)	0	0	0	0	0	0	0	0	0	0	0	0	0	0	0	0	0	0	0	0	0	0.0993819	0	0	0	0	0	0	0	0	0	0	0	0	0	0
COL2A1 - (ITGA3+ITGB1)	0	0	0	0	0	0	0	0	0	0	0	0	0	0	0	0	0	0	0	0	0	0	0.109362	0	0	0	0	0	0	0	0	0	0	0	0	0
COL2A1 - (ITGA9+ITGB1)	0	0	0	0	0	0	0	0	0	0	0	0	0	0	0	0	0	0	0	0	0.0937327	0	0	0	0	0	0	0	0	0	0	0	0	0	0	0
COL2A1 - CD44	0	0	0	0	0	0	0	0	0	0	0	0	0	0	0	0	0	0	0	0	0	0.100531	0	0	0	0	0	0	0	0	0	0	0	0	0	0
COL4A1 - (ITGA1+ITGB1)	0	0	0	0.148472	0.171855	0	0	0	0	0.135899	0.155231	0	0	0	0	0.10672	0.118289	0	0.140537	0.129221	0	0.11753	0.1317	0	0.172288	0.155585	0	0.138527	0.158602	0	0	0	0	0.121965	0.137333	0
COL4A1 - (ITGA2+ITGB1)	0	0	0	0.135141	0	0	0	0	0	0.124645	0	0	0	0	0	0.0996547	0	0	0	0	0	0.109144	0	0	0	0	0	0.127361	0	0	0	0	0	0.112663	0	0
COL4A1 - (ITGA3+ITGB1)	0	0	0	0	0.154273	0	0	0	0	0	0.140744	0	0	0	0	0	0.109685	0	0	0	0	0	0.121285	0	0	0	0	0	0.144185	0	0	0	0	0	0.125663	0
COL4A1 - (ITGA9+ITGB1)	0	0	0.124915	0	0	0	0	0	0.115894	0	0	0	0	0	0.0939813	0	0	0	0	0	0.102381	0	0	0	0	0	0.118263	0	0	0	0	0	0.105458	0	0	0
COL4A1 - CD44	0	0	0	0.137245	0	0	0	0	0	0.126432	0	0	0	0	0	0.100794	0	0	0	0	0	0.110495	0	0	0	0	0	0.12916	0	0	0	0	0	0.114142	0	0
COL4A2 - (ITGA1+ITGB1)	0	0	0	0.14742	0.170451	0	0	0	0	0.135017	0.154085	0	0	0	0	0.106176	0.117622	0	0.138646	0.127621	0	0.116254	0.130106	0	0.168311	0.152334	0	0.136088	0.155428	0	0	0	0	0.12356	0.139356	0
COL4A2 - (ITGA2+ITGB1)	0	0	0	0.134245	0	0	0	0	0	0.123882	0	0	0	0	0	0.0991664	0	0	0	0	0	0.108001	0	0	0	0	0	0.125179	0	0	0	0	0	0.114046	0	0
COL4A2 - (ITGA3+ITGB1)	0	0	0	0	0.153108	0	0	0	0	0	0.139773	0	0	0	0	0	0.109095	0	0	0	0	0	0.119878	0	0	0	0	0	0.141402	0	0	0	0	0	0.127385	0
COL4A2 - (ITGA9+ITGB1)	0	0	0.124148	0	0	0	0	0	0.115233	0	0	0	0	0	0.0935462	0	0	0	0	0	0.101373	0	0	0	0	0	0.116373	0	0	0	0	0	0.10667	0	0	0
COL4A2 - CD44	0	0	0	0.136324	0	0	0	0	0	0.12565	0	0	0	0	0	0.100296	0	0	0	0	0	0.10933	0	0	0	0	0	0.126932	0	0	0	0	0	0.115559	0	0
COL4A5 - (ITGA1+ITGB1)	0	0	0	0	0	0	0	0	0	0	0	0	0.10168	0.0956215	0	0.0893524	0.0973418	0	0	0	0	0	0	0	0	0	0	0	0	0	0	0	0	0	0	0
COL4A5 - (ITGA2+ITGB1)	0	0	0	0	0	0	0	0	0	0	0	0	0	0	0	0.0841737	0	0	0	0	0	0	0	0	0	0	0	0	0	0	0	0	0	0	0	0
COL4A5 - (ITGA3+ITGB1)	0	0	0	0	0	0	0	0	0	0	0	0	0	0	0	0	0.091229	0	0	0	0	0	0	0	0	0	0	0	0	0	0	0	0	0	0	0
COL4A5 - (ITGA9+ITGB1)	0	0	0	0	0	0	0	0	0	0	0	0	0	0	0.0800817	0	0	0	0	0	0	0	0	0	0	0	0	0	0	0	0	0	0	0	0	0
COL4A5 - CD44	0	0	0	0	0	0	0	0	0	0	0	0	0	0	0	0.085007	0	0	0	0	0	0	0	0	0	0	0	0	0	0	0	0	0	0	0	0
COL6A1 - (ITGA1+ITGB1)	0.212858	0.187931	0	0.163753	0.192584	0	0.188988	0.169077	0	0.149214	0.17278	0	0	0	0	0	0	0	0	0	0	0	0	0	0	0	0	0	0	0	0	0	0	0	0	0
COL6A1 - (ITGA2+ITGB1)	0	0	0	0.148253	0	0	0	0	0	0.136265	0	0	0	0	0	0.0841737	0	0	0	0	0	0.0993819	0	0	0	0	0	0.109506	0	0	0	0	0	0.110479	0	0
COL6A1 - (ITGA3+ITGB1)	0	0	0	0	0.171562	0	0	0	0	0	0.155708	0	0	0	0	0	0.091229	0	0	0	0	0	0.109362	0	0	0	0	0	0.121747	0	0	0	0	0	0.122954	0
COL6A1 - (ITGA9+ITGB1)	0	0	0.136062	0	0	0	0	0	0.125898	0	0	0	0	0	0.0800817	0	0	0	0	0	0.0937327	0	0	0	0	0	0.102687	0	0	0	0	0	0.10354	0	0	0
COL6A1 - CD44	0	0	0	0.150712	0	0	0	0	0	0.138336	0	0	0	0	0	0.085007	0	0	0	0	0	0.100531	0	0	0	0	0	0.110901	0	0	0	0	0	0.111905	0	0
COL6A2 - (ITGA1+ITGB1)	0.219998	0.193475	0	0.167692	0.198026	0	0.195018	0.173887	0	0.152714	0.177464	0	0	0	0	0	0	0	0	0	0	0	0	0	0	0	0	0.125909	0.142332	0	0	0	0	0	0	0
COL6A2 - (ITGA2+ITGB1)	0	0	0	0.151674	0	0	0	0	0	0.139364	0	0	0	0	0	0.0951689	0	0	0	0	0	0.0993819	0	0	0	0	0	0.11619	0	0	0	0	0	0.0986104	0	0
COL6A2 - (ITGA3+ITGB1)	0	0	0	0	0.176148	0	0	0	0	0	0.159757	0	0	0	0	0	0.104281	0	0	0	0	0	0.109362	0	0	0	0	0	0.130056	0	0	0	0	0	0.108435	0
COL6A2 - (ITGA9+ITGB1)	0	0	0.138948	0	0	0	0	0	0.128549	0	0	0	0	0	0.0899768	0	0	0	0	0	0.0937327	0	0	0	0	0	0.108549	0	0	0	0	0	0.0930407	0	0	0
COL6A2 - CD44	0	0	0	0.154222	0	0	0	0	0	0.141506	0	0	0	0	0	0.0962199	0	0	0	0	0	0.100531	0	0	0	0	0	0.117741	0	0	0	0	0	0.099756	0	0
COL6A3 - (ITGA1+ITGB1)	0.198663	0.176779	0	0.155603	0.181452	0	0.180393	0.162165	0	0.144068	0.165946	0	0	0	0	0	0	0	0	0	0	0	0	0	0	0	0	0.117504	0.131704	0	0	0	0	0	0	0
COL6A3 - (ITGA2+ITGB1)	0	0	0	0.141236	0	0	0	0	0	0.131747	0	0	0	0	0	0	0	0	0	0	0	0	0	0	0	0	0	0.108846	0	0	0	0	0	0	0	0
COL6A3 - (ITGA3+ITGB1)	0	0	0	0	0.162254	0	0	0	0	0	0.14985	0	0	0	0	0	0	0	0	0	0	0	0	0	0	0	0	0	0.120933	0	0	0	0	0	0	0
COL6A3 - (ITGA9+ITGB1)	0	0	0.130115	0	0	0	0	0	0.122022	0	0	0	0	0	0	0	0	0	0	0	0	0	0	0	0	0	0.102106	0	0	0	0	0	0	0	0	0
COL6A3 - CD44	0	0	0	0.143507	0	0	0	0	0	0.133711	0	0	0	0	0	0	0	0	0	0	0	0	0	0	0	0	0	0.110226	0	0	0	0	0	0	0	0
COL6A6 - (ITGA1+ITGB1)	0.185088	0.165949	0	0.14742	0.170451	0	0.165949	0.150397	0	0.135017	0.154085	0	0	0	0	0	0	0	0	0	0	0	0	0	0	0	0	0	0	0	0	0	0	0	0	0
COL6A6 - (ITGA2+ITGB1)	0	0	0	0.134245	0	0	0	0	0	0.123882	0	0	0	0	0	0	0	0	0	0	0	0	0	0	0	0	0	0	0	0	0	0	0	0	0	0
COL6A6 - (ITGA3+ITGB1)	0	0	0	0	0.153108	0	0	0	0	0	0.139773	0	0	0	0	0	0	0	0	0	0	0	0	0	0	0	0	0	0	0	0	0	0	0	0	0
COL6A6 - (ITGA9+ITGB1)	0	0	0.124148	0	0	0	0	0	0.115233	0	0	0	0	0	0	0	0	0	0	0	0	0	0	0	0	0	0	0	0	0	0	0	0	0	0	0
COL6A6 - CD44	0	0	0	0.136324	0	0	0	0	0	0.12565	0	0	0	0	0	0	0	0	0	0	0	0	0	0	0	0	0	0	0	0	0	0	0	0	0	0
COL9A1 - (ITGA1+ITGB1)	0.186798	0.167322	0	0.148472	0.171855	0	0.167322	0.151524	0	0.135899	0.155231	0	0	0	0	0	0	0	0	0	0	0	0	0	0	0	0	0	0	0	0	0	0	0	0	0
COL9A1 - (ITGA2+ITGB1)	0	0	0	0.135141	0	0	0	0	0	0.124645	0	0	0	0	0	0	0	0	0	0	0	0	0	0	0	0	0	0.095674	0	0	0	0	0	0	0	0
COL9A1 - (ITGA3+ITGB1)	0	0	0	0	0.154273	0	0	0	0	0	0.140744	0	0	0	0	0	0	0	0	0	0	0	0	0	0	0	0	0	0.104894	0	0	0	0	0	0	0
COL9A1 - (ITGA9+ITGB1)	0	0	0.124915	0	0	0	0	0	0.115894	0	0	0	0	0	0	0	0	0	0	0	0	0	0	0	0	0	0.0904222	0	0	0	0	0	0	0	0	0
COL9A1 - CD44	0	0	0	0.137245	0	0	0	0	0	0.126432	0	0	0	0	0	0	0	0	0	0	0	0	0	0	0	0	0	0.096752	0	0	0	0	0	0	0	0
COL9A2 - (ITGA1+ITGB1)	0	0	0	0	0	0	0	0	0	0	0	0	0	0	0	0	0	0	0.107739	0.100961	0	0.0939978	0.102881	0	0	0	0	0	0	0	0	0	0	0	0	0
COL9A2 - (ITGA2+ITGB1)	0	0	0	0	0	0	0	0	0	0	0	0	0	0	0	0	0	0	0	0	0	0.0882839	0	0	0	0	0	0	0	0	0	0	0	0	0	0
COL9A2 - (ITGA3+ITGB1)	0	0	0	0	0	0	0	0	0	0	0	0	0	0	0	0	0	0	0	0	0	0	0.096077	0	0	0	0	0	0	0	0	0	0	0	0	0
COL9A2 - (ITGA9+ITGB1)	0	0	0	0	0	0	0	0	0	0	0	0	0	0	0	0	0	0	0	0	0.0837931	0	0	0	0	0	0	0	0	0	0	0	0	0	0	0
COL9A2 - CD44	0	0	0	0	0	0	0	0	0	0	0	0	0	0	0	0	0	0	0	0	0	0.089201	0	0	0	0	0	0	0	0	0	0	0	0	0	0
COL9A3 - (ITGA1+ITGB1)	0.168507	0.152495	0	0.136923	0.156597	0	0.12783	0.118399	0	0.108935	0.121048	0	0	0	0	0.0893524	0.0973418	0	0.13664	0.125918	0	0.114889	0.128403	0	0	0	0	0	0	0	0	0	0	0	0	0
COL9A3 - (ITGA2+ITGB1)	0	0	0	0.125309	0	0	0	0	0	0.101334	0	0	0	0	0	0.0841737	0	0	0	0	0	0.106781	0	0	0	0	0	0	0	0	0	0	0	0	0	0
COL9A3 - (ITGA3+ITGB1)	0	0	0	0	0.141602	0	0	0	0	0	0.111737	0	0	0	0	0	0.091229	0	0	0	0	0	0.118379	0	0	0	0	0	0	0	0	0	0	0	0	0
COL9A3 - (ITGA9+ITGB1)	0	0	0.116459	0	0	0	0	0	0.0954619	0	0	0	0	0	0.0800817	0	0	0	0	0	0.100296	0	0	0	0	0	0	0	0	0	0	0	0	0	0	0
COL9A3 - CD44	0	0	0	0.127141	0	0	0	0	0	0.102544	0	0	0	0	0	0.085007	0	0	0	0	0	0.108085	0	0	0	0	0	0	0	0	0	0	0	0	0	0
CSPG4 - (ITGA2+ITGB1)	0	0	0	0	0	0	0	0	0	0	0	0	0	0	0	0	0	0	0	0	0	0	0	0	0	0	0	0	0.104894	0	0	0	0	0	0	0
CXCL12 - CXCR4	0	0	0	0	0.133153	0	0	0	0	0	0.123665	0	0	0	0	0	0	0	0	0	0	0	0.0861422	0	0	0	0	0	0.109061	0	0	0	0	0	0.102766	0
DLK1 - NOTCH1	0	0	0.132937	0.121757	0.136274	0	0	0	0.124368	0.114578	0.127343	0	0	0	0	0	0	0	0	0	0	0	0	0	0	0	0	0	0	0	0	0	0	0	0	0
DLK1 - NOTCH2	0.1631	0.148053	0	0	0.136274	0	0.15047	0.137572	0	0	0.127343	0	0	0	0	0	0	0	0	0	0	0	0	0	0	0	0	0	0	0	0	0	0	0	0	0
DLK1 - NOTCH3	0.1631	0.148053	0	0	0.182062	0	0.15047	0.137572	0	0	0.166244	0	0	0	0	0	0	0	0	0	0	0	0	0	0	0	0	0	0	0	0	0	0	0	0	0
DLK1 - NOTCH4	0	0	0	0	0.136274	0	0	0	0	0	0.127343	0	0	0	0	0	0	0	0	0	0	0	0	0	0	0	0	0	0	0	0	0	0	0	0	0
DSG2 - DSC3	0	0	0	0	0	0	0	0	0	0	0	0	0	0	0	0	0	0	0	0	0	0	0	0	0	0	0	0	0	0	0	0.101639	0	0	0	0
EDN1 - EDNRA	0.120194	0	0	0	0.110289	0	0.130379	0	0	0	0.118773	0	0	0	0	0	0	0	0	0	0	0	0	0	0	0	0	0	0	0	0	0	0	0	0	0
EDN1 - EDNRB	0	0	0.0912838	0.114877	0.121156	0	0	0	0.0970406	0.123891	0.131346	0	0	0	0	0	0	0	0	0	0	0	0	0	0	0	0	0	0	0	0	0	0	0	0	0
EFNA1 - EPHA2	0	0	0	0	0	0	0	0	0	0	0	0	0	0	0.0811897	0	0	0	0	0	0	0	0	0	0	0	0.0822246	0	0	0	0	0	0	0	0	0
EFNA4 - EPHA2	0	0	0.0912838	0	0	0	0	0	0	0	0	0	0	0	0	0	0	0	0	0	0	0	0	0	0	0	0	0	0	0	0	0	0	0	0	0
EFNA5 - EPHA2	0	0	0	0	0	0	0	0	0.0863709	0	0	0	0	0	0.0761607	0	0	0	0	0	0	0	0	0	0	0	0	0	0	0	0	0	0	0	0	0
EFNA5 - EPHB2	0	0	0	0	0	0	0.11182	0.104536	0	0	0	0	0.0952822	0.0899422	0	0	0	0	0	0	0	0	0	0	0	0	0	0	0	0	0	0	0	0	0	0
EFNB1 - EPHB1	0	0	0.0912838	0	0	0	0	0	0.0863709	0	0	0	0	0	0	0	0	0	0	0	0	0	0	0	0	0	0	0	0	0	0	0	0	0	0	0
EFNB1 - EPHB2	0.120194	0.11182	0	0	0	0	0.11182	0.104536	0	0	0	0	0	0	0	0	0	0	0	0	0	0	0	0	0	0	0	0	0	0	0	0	0	0	0	0
EFNB1 - EPHB3	0.120194	0.11182	0	0.0961377	0.104967	0	0.11182	0.104536	0	0.090704	0.0985227	0	0	0	0	0	0	0	0	0	0	0	0	0	0	0	0	0	0	0	0	0	0	0	0	0
EFNB1 - EPHB4	0	0	0.103286	0	0	0	0	0	0.0970406	0	0	0	0	0	0	0	0	0	0	0	0	0	0	0	0	0	0	0	0	0	0	0	0	0	0	0
EFNB2 - EPHB1	0	0	0.0912838	0	0	0	0	0	0.0863709	0	0	0	0	0	0.0735844	0	0	0	0	0	0	0	0	0	0	0	0.0927656	0	0	0	0	0	0	0	0	0
EFNB2 - EPHB2	0.120194	0.11182	0	0	0	0	0.11182	0.104536	0	0	0	0	0.0912838	0.0863709	0	0	0	0	0	0	0	0	0	0	0.122777	0.114051	0	0	0	0	0	0	0	0	0	0
EFNB2 - EPHB3	0.120194	0.11182	0	0.0961377	0.104967	0	0.11182	0.104536	0	0.090704	0.0985227	0	0.0912838	0.0863709	0	0.0767063	0.0822246	0	0	0	0	0	0	0	0.122777	0.114051	0	0.0977827	0.106931	0	0	0	0	0	0	0
EFNB2 - EPHB4	0	0	0.103286	0	0	0	0	0	0.0970406	0	0	0	0	0	0.0811897	0	0	0	0	0	0	0	0	0	0	0	0.105065	0	0	0	0	0	0	0	0	0
EFNB3 - EPHB1	0	0	0	0	0	0	0	0	0	0	0	0	0	0	0	0	0	0	0	0	0	0	0	0	0	0	0	0	0	0	0	0	0.0843841	0	0	0
EFNB3 - EPHB2	0	0	0	0	0	0	0	0	0	0	0	0	0	0	0	0	0	0	0	0	0	0	0	0	0	0	0	0	0	0	0.108512	0.101639	0	0	0	0
EFNB3 - EPHB3	0	0	0	0	0	0	0	0	0	0	0	0	0	0	0	0	0	0	0	0	0	0	0	0	0	0	0	0	0	0	0.108512	0.101639	0	0.0885154	0.0959459	0
EFNB3 - EPHB4	0	0	0	0	0	0	0	0	0	0	0	0	0	0	0	0	0	0	0	0	0	0	0	0	0	0	0	0	0	0	0	0	0.0945397	0	0	0
ENTPD1 - ADORA2B	0	0	0	0	0	0	0	0	0	0	0	0	0	0	0	0	0	0	0	0	0	0	0	0	0	0	0	0	0.0931638	0	0	0	0	0	0	0
ESAM - ESAM	0	0	0	0	0	0	0	0	0	0	0	0	0	0	0	0	0	0	0	0	0	0	0	0	0	0	0	0	0.141831	0	0	0	0	0	0	0
F11R - F11R	0	0	0	0	0	0	0	0	0	0	0	0	0	0	0.0735844	0	0	0	0	0	0	0	0	0	0	0	0	0	0	0	0	0	0	0	0	0
F11R - JAM2	0	0	0	0	0	0	0	0	0	0	0	0	0	0	0	0	0.0822246	0	0	0	0	0	0	0	0	0	0	0	0	0	0	0	0	0	0	0
F11R - JAM3	0	0	0	0	0	0	0	0	0	0	0	0	0.0912838	0.0863709	0	0.0767063	0.0822246	0	0	0	0	0	0	0	0	0	0	0	0	0	0	0	0	0	0	0
FGF18 - FGFR1	0	0	0	0	0	0	0	0	0	0	0	0	0	0	0	0	0	0	0	0	0	0	0	0	0	0	0	0	0	0	0.129904	0.116745	0.0945397	0	0.0959459	0
FN1 - (ITGA3+ITGB1)	0	0	0	0	0.174423	0	0	0	0	0	0.157197	0	0	0	0	0	0.101292	0	0	0	0	0	0.110664	0	0	0	0	0	0.13912	0	0	0	0	0	0.108435	0
FN1 - (ITGA5+ITGB1)	0	0	0.15001	0	0.174423	0	0	0	0.137094	0	0.157197	0	0	0	0	0	0.101292	0	0	0	0.100626	0	0.110664	0	0	0	0.123284	0	0.13912	0	0	0	0	0	0.108435	0
FN1 - (ITGA8+ITGB1)	0.217301	0.191386	0	0	0	0	0.191197	0.170843	0	0	0	0	0	0	0	0	0	0	0	0	0	0	0	0	0	0	0	0	0	0	0	0	0	0	0	0
FN1 - (ITGAV+ITGB1)	0.217301	0.191386	0.137866	0.15039	0.174423	0.179654	0.191197	0.170843	0.126876	0.137407	0.157197	0.161431	0	0	0	0	0	0	0	0	0	0	0	0	0	0	0	0	0.13912	0	0	0	0	0	0	0
FN1 - CD44	0	0	0	0.152905	0	0	0	0	0	0.139504	0	0	0	0	0	0.0936731	0	0	0	0	0	0.101628	0	0	0	0	0	0.125097	0	0	0	0	0	0.099756	0	0
GAS6 - AXL	0	0	0	0	0	0	0.11182	0.118058	0	0	0.103197	0	0.0912838	0.0953993	0	0	0.0854547	0	0	0	0	0	0	0	0.126743	0.134602	0	0	0.115731	0	0.123155	0.130667	0	0	0.112755	0
GAS6 - TYRO3	0	0	0	0	0	0	0.11182	0.104536	0	0	0	0	0.0912838	0.0863709	0	0	0	0	0	0	0	0	0	0	0.126743	0.117466	0	0	0	0	0.123155	0.114377	0	0	0	0
HBEGF - (ERBB2+ERBB4)	0	0	0	0	0	0	0	0	0	0	0	0	0	0	0	0	0	0	0	0	0	0	0	0.09303	0	0	0	0	0	0	0	0	0	0	0	0
HBEGF - ERBB4	0	0	0	0	0	0	0	0	0	0	0	0	0	0	0	0	0	0	0	0	0	0	0	0.0885154	0	0	0	0	0	0	0	0	0	0	0	0
HSPG2 - DAG1	0	0	0.0912838	0.109544	0.104967	0.108512	0	0	0.0863709	0.102544	0.0985227	0.101639	0	0	0.0803423	0.0940859	0.0907547	0.0933927	0	0	0.085007	0.100531	0.096752	0.099756	0	0	0.0883288	0.105262	0.101078	0.104362	0	0	0.0843841	0.099756	0.0959459	0.0988993
IGF1 - IGF1R	0	0	0.0970674	0	0	0.115034	0	0	0.0885417	0	0	0.103252	0	0	0.0779595	0	0	0.0891416	0	0	0	0	0	0	0	0	0	0	0	0	0	0	0	0	0	0
JAG1 - NOTCH1	0	0	0.103286	0.0961377	0.104967	0	0	0	0	0	0	0	0	0	0	0	0	0	0	0	0.0952355	0.089201	0.096752	0	0	0	0.108595	0.100888	0.110656	0	0	0	0	0	0	0
JAG1 - NOTCH2	0.120194	0.11182	0	0	0.104967	0	0	0	0	0	0	0	0	0	0	0	0	0	0.109544	0.102544	0	0	0.096752	0	0.127713	0.118299	0	0	0.110656	0	0	0	0	0	0	0
JAG1 - NOTCH3	0.120194	0.11182	0	0	0.131282	0	0	0	0	0	0	0	0	0	0	0	0	0	0.109544	0.102544	0	0	0.11838	0	0.127713	0.118299	0	0	0.139588	0	0	0	0	0	0	0
JAG1 - NOTCH4	0	0	0	0	0.104967	0	0	0	0	0	0	0	0	0	0	0	0	0	0	0	0	0	0.096752	0	0	0	0	0	0.110656	0	0	0	0	0	0	0
JAM2 - (ITGA3+ITGB1)	0	0	0	0	0	0	0	0	0	0	0	0	0	0	0	0	0	0	0	0	0	0	0	0	0	0	0	0	0.104894	0	0	0	0	0	0	0
JAM2 - (ITGAV+ITGB1)	0	0	0	0	0	0	0	0	0	0	0	0	0	0	0	0	0	0	0	0	0	0	0	0	0.118952	0.110743	0.0904222	0.095674	0.104894	0.106667	0	0	0	0	0	0
JAM2 - F11R	0	0	0	0	0	0	0	0	0	0	0	0	0	0	0	0	0	0	0	0	0	0	0	0	0	0	0.0822246	0	0	0	0	0	0	0	0	0
JAM2 - JAM2	0	0	0	0	0	0	0	0	0	0	0	0	0	0	0	0	0	0	0	0	0	0	0	0	0	0	0	0	0.0931638	0	0	0	0	0	0	0
JAM2 - JAM3	0	0	0	0	0	0	0	0	0	0	0	0	0	0	0	0	0	0	0	0	0	0	0	0	0.104967	0.0985227	0	0.0861422	0.0931638	0	0	0	0	0	0	0
JAM3 - F11R	0	0	0.0912838	0	0	0	0	0	0.0863709	0	0	0	0	0	0	0	0	0	0	0	0.0767063	0	0	0	0	0	0.0822246	0	0	0	0	0	0	0	0	0
JAM3 - JAM2	0	0	0	0	0.104967	0	0	0	0	0	0.0985227	0	0	0	0	0	0	0	0	0	0	0	0.0861422	0	0	0	0	0	0.0931638	0	0	0	0	0	0	0
JAM3 - JAM3	0.120194	0.11182	0	0.0961377	0.104967	0	0.11182	0.104536	0	0.090704	0.0985227	0	0	0	0	0	0	0	0.0961377	0.090704	0	0.0801049	0.0861422	0	0.104967	0.0985227	0	0.0861422	0.0931638	0	0	0	0	0	0	0
L1CAM - L1CAM	0	0	0	0	0	0	0	0	0	0	0	0	0	0	0	0	0	0	0	0	0	0.0801049	0	0	0	0	0	0	0	0	0	0	0	0	0	0
LAMA2 - (ITGA1+ITGB1)	0.138893	0.12783	0	0.116868	0.130923	0	0.12783	0.118399	0	0.108935	0.121048	0	0	0	0	0	0	0	0.113331	0.105856	0	0.0981996	0.107933	0	0	0	0	0	0	0	0.123525	0.114697	0	0.105794	0.117181	0
LAMA2 - (ITGA2+ITGB1)	0	0	0	0.108164	0	0	0	0	0	0.101334	0	0	0	0	0	0	0	0	0	0	0	0.0920029	0	0	0	0	0	0	0	0	0	0	0	0.0986104	0	0
LAMA2 - (ITGA3+ITGB1)	0	0	0	0	0.120099	0	0	0	0	0	0.111737	0	0	0	0	0	0	0	0	0	0	0	0.100497	0	0	0	0	0	0	0	0	0	0	0	0.108435	0
LAMA2 - (ITGA6+ITGB1)	0	0	0.108486	0.110913	0	0	0	0	0.101617	0.103743	0	0	0	0	0	0	0	0	0	0	0.0922176	0.0939777	0	0	0	0	0	0	0	0	0	0	0.0988777	0.10089	0	0
LAMA2 - (ITGA7+ITGB1)	0	0	0	0	0.120099	0.122428	0	0	0	0	0.111737	0.113751	0	0	0	0	0	0	0	0	0	0	0.100497	0.102126	0	0	0	0	0	0	0	0	0	0	0.108435	0.110329
LAMA2 - (ITGA9+ITGB1)	0	0	0.1015	0	0	0	0	0	0.0954619	0	0	0	0	0	0	0	0	0	0	0	0.0871373	0	0	0	0	0	0	0	0	0	0	0	0.0930407	0	0	0
LAMA2 - CD44	0	0	0	0.109544	0	0	0	0	0	0.102544	0	0	0	0	0	0	0	0	0	0	0	0.0929965	0	0	0	0	0	0	0	0	0	0	0	0.099756	0	0
LAMA2 - DAG1	0	0	0.0912838	0.109544	0.104967	0.108512	0	0	0.0863709	0.102544	0.0985227	0.101639	0	0	0	0	0	0	0	0	0.0795101	0.0929965	0.0896941	0.09227	0	0	0	0	0	0	0	0	0.0843841	0.099756	0.0959459	0.0988993
LAMA4 - (ITGA1+ITGB1)	0.168507	0.152495	0	0.136923	0.156597	0	0.152495	0.139262	0	0.126159	0.142675	0	0.126185	0.116987	0	0.107426	0.119155	0	0.134494	0.124094	0	0.113415	0.12657	0	0.140028	0.12879	0	0.117504	0.131704	0	0	0	0	0	0	0
LAMA4 - (ITGA2+ITGB1)	0	0	0	0.125309	0	0	0	0	0	0.116233	0	0	0	0	0	0.100289	0	0	0	0	0	0.105468	0	0	0	0	0	0.108846	0	0	0	0	0	0.0986104	0	0
LAMA4 - (ITGA3+ITGB1)	0	0	0	0	0.141602	0	0	0	0	0	0.13012	0	0	0	0	0	0.110453	0	0	0	0	0	0.116769	0	0	0	0	0	0.120933	0	0	0	0	0	0.108435	0
LAMA4 - (ITGA6+ITGB1)	0	0	0.125595	0.128962	0	0	0	0	0.116479	0.119369	0	0	0	0	0.100356	0.102575	0	0	0	0	0.105559	0.108005	0	0	0	0	0.109062	0.111592	0	0	0	0	0.0988777	0.10089	0	0
LAMA4 - (ITGA7+ITGB1)	0	0	0	0	0.141602	0.144887	0	0	0	0	0.13012	0.13289	0	0	0	0	0.110453	0.112469	0	0	0	0	0.116769	0.119022	0	0	0	0	0.120933	0.123321	0	0	0	0	0.108435	0.110329
LAMA4 - (ITGA9+ITGB1)	0	0	0.116459	0	0	0	0	0	0.108579	0	0	0	0	0	0.0945457	0	0	0	0	0	0.0991344	0	0	0	0	0	0.102106	0	0	0	0	0	0.0930407	0	0	0
LAMA4 - CD44	0	0	0	0.127141	0	0	0	0	0	0.117808	0	0	0	0	0	0.10144	0	0	0	0	0	0.106745	0	0	0	0	0	0.110226	0	0	0	0	0	0.099756	0	0
LAMA4 - DAG1	0	0	0.103286	0.127141	0.121156	0.125904	0	0	0.0970406	0.117808	0.112651	0.116745	0	0	0.0857452	0.10144	0.0977093	0.100774	0	0	0.0894925	0.106745	0.102605	0.10599	0	0	0.0918374	0.110226	0.105699	0.109295	0	0	0	0.099756	0	0
LAMA5 - (ITGA1+ITGB1)	0	0	0	0	0	0	0	0	0	0	0	0	0	0	0	0	0	0	0	0	0	0	0	0	0.118952	0.110743	0	0.102421	0.113057	0	0	0	0	0	0	0
LAMA5 - (ITGA2+ITGB1)	0	0	0	0	0	0	0	0	0	0	0	0	0	0	0	0	0	0	0	0	0	0	0	0	0	0	0	0.095674	0	0	0	0	0	0	0	0
LAMA5 - (ITGA3+ITGB1)	0	0	0	0	0	0	0	0	0	0	0	0	0	0	0	0	0	0	0	0	0	0	0	0	0	0	0	0	0.104894	0	0	0	0	0	0	0
LAMA5 - (ITGA6+ITGB1)	0	0	0	0	0	0	0	0	0	0	0	0	0	0	0	0	0	0	0	0	0	0	0	0	0	0	0.0959256	0.0978179	0	0	0	0	0	0	0	0
LAMA5 - (ITGA7+ITGB1)	0	0	0	0	0	0	0	0	0	0	0	0	0	0	0	0	0	0	0	0	0	0	0	0	0	0	0	0	0.104894	0.106667	0	0	0	0	0	0
LAMA5 - (ITGA9+ITGB1)	0	0	0	0	0	0	0	0	0	0	0	0	0	0	0	0	0	0	0	0	0	0	0	0	0	0	0.0904222	0	0	0	0	0	0	0	0	0
LAMA5 - CD44	0	0	0	0	0	0	0	0	0	0	0	0	0	0	0	0	0	0	0	0	0	0	0	0	0	0	0	0.096752	0	0	0	0	0	0	0	0
LAMA5 - DAG1	0	0	0	0	0	0	0	0	0	0	0	0	0	0	0	0	0	0	0	0	0	0	0	0	0	0	0.0822246	0.096752	0.0931638	0.0959459	0	0	0	0	0	0
LAMB1 - (ITGA1+ITGB1)	0.168507	0.152495	0	0.136923	0.156597	0	0.152495	0.139262	0	0.126159	0.142675	0	0	0	0	0.0989	0.108773	0	0.130596	0.120768	0	0.110702	0.123208	0	0	0	0	0	0	0	0	0	0	0	0	0
LAMB1 - (ITGA2+ITGB1)	0	0	0	0.125309	0	0	0	0	0	0.116233	0	0	0	0	0	0.0926719	0	0	0	0	0	0.103058	0	0	0	0	0	0.095674	0	0	0	0	0	0.0986104	0	0
LAMB1 - (ITGA3+ITGB1)	0	0	0	0	0.141602	0	0	0	0	0	0.13012	0	0	0	0	0	0.101292	0	0	0	0	0	0.113826	0	0	0	0	0	0.104894	0	0	0	0	0	0.108435	0
LAMB1 - (ITGA6+ITGB1)	0	0	0.125595	0.128962	0	0	0	0	0.116479	0.119369	0	0	0	0	0.0928461	0.0946609	0	0	0	0	0.103193	0.105496	0	0	0	0	0.0959256	0.0978179	0	0	0	0	0.0988777	0.10089	0	0
LAMB1 - (ITGA7+ITGB1)	0	0	0	0	0.141602	0.144887	0	0	0	0	0.13012	0.13289	0	0	0	0	0.101292	0.102958	0	0	0	0	0.113826	0.115953	0	0	0	0	0.104894	0.106667	0	0	0	0	0.108435	0.110329
LAMB1 - (ITGA9+ITGB1)	0	0	0.116459	0	0	0	0	0	0.108579	0	0	0	0	0	0.0877398	0	0	0	0	0	0.0969993	0	0	0	0	0	0.0904222	0	0	0	0	0	0.0930407	0	0	0
LAMB1 - CD44	0	0	0	0.127141	0	0	0	0	0	0.117808	0	0	0	0	0	0.0936731	0	0	0	0	0	0.104285	0	0	0	0	0	0.096752	0	0	0	0	0	0.099756	0	0
LAMB1 - DAG1	0	0	0.103286	0.127141	0.121156	0.125904	0	0	0.0970406	0.117808	0.112651	0.116745	0	0	0	0.0936731	0	0	0	0	0.08772	0.104285	0.100282	0.103513	0	0	0	0.096752	0	0	0	0	0	0.099756	0	0
LAMB2 - (ITGA1+ITGB1)	0.138893	0.12783	0	0.116868	0.130923	0	0.12783	0.118399	0	0.108935	0.121048	0	0.10168	0.0956215	0	0.0893524	0.0973418	0	0.107739	0.100961	0	0.0939978	0.102881	0	0.140028	0.12879	0	0.117504	0.131704	0	0.123525	0.114697	0	0.105794	0.117181	0
LAMB2 - (ITGA2+ITGB1)	0	0	0	0.108164	0	0	0	0	0	0.101334	0	0	0	0	0	0.0841737	0	0	0	0	0	0.0882839	0	0	0	0	0	0.108846	0	0	0	0	0	0.0986104	0	0
LAMB2 - (ITGA3+ITGB1)	0	0	0	0	0.120099	0	0	0	0	0	0.111737	0	0	0	0	0	0.091229	0	0	0	0	0	0.096077	0	0	0	0	0	0.120933	0	0	0	0	0	0.108435	0
LAMB2 - (ITGA6+ITGB1)	0	0	0.108486	0.110913	0	0	0	0	0.101617	0.103743	0	0	0	0	0.0843684	0.0858288	0	0	0	0	0.0884981	0.0901063	0	0	0	0	0.109062	0.111592	0	0	0	0	0.0988777	0.10089	0	0
LAMB2 - (ITGA7+ITGB1)	0	0	0	0	0.120099	0.122428	0	0	0	0	0.111737	0.113751	0	0	0	0	0.091229	0.0925666	0	0	0	0	0.096077	0.0975616	0	0	0	0	0.120933	0.123321	0	0	0	0	0.108435	0.110329
LAMB2 - (ITGA9+ITGB1)	0	0	0.1015	0	0	0	0	0	0.0954619	0	0	0	0	0	0.0800817	0	0	0	0	0	0.0837931	0	0	0	0	0	0.102106	0	0	0	0	0	0.0930407	0	0	0
LAMB2 - CD44	0	0	0	0.109544	0	0	0	0	0	0.102544	0	0	0	0	0	0.085007	0	0	0	0	0	0.089201	0	0	0	0	0	0.110226	0	0	0	0	0	0.099756	0	0
LAMB2 - DAG1	0	0	0.0912838	0.109544	0.104967	0.108512	0	0	0.0863709	0.102544	0.0985227	0.101639	0	0	0.0735844	0.085007	0.0822246	0.0843841	0	0	0.0767063	0.089201	0.0861422	0.0885154	0	0	0.0918374	0.110226	0.105699	0.109295	0	0	0.0843841	0.099756	0.0959459	0.0988993
LAMC1 - (ITGA1+ITGB1)	0.178317	0.160485	0	0.143199	0.164845	0	0.160485	0.145895	0	0.131468	0.14949	0	0	0	0	0.0989	0.108773	0	0.133606	0.123337	0	0.1128	0.125807	0	0	0	0	0.12061	0.135612	0	0	0	0	0	0	0
LAMC1 - (ITGA2+ITGB1)	0	0	0	0.13065	0	0	0	0	0	0.120814	0	0	0	0	0	0.0926719	0	0	0	0	0	0.104921	0	0	0	0	0	0.111556	0	0	0	0	0	0.0986104	0	0
LAMC1 - (ITGA3+ITGB1)	0	0	0	0	0.148454	0	0	0	0	0	0.135884	0	0	0	0	0	0.101292	0	0	0	0	0	0.1161	0	0	0	0	0	0.124285	0	0	0	0	0	0.108435	0
LAMC1 - (ITGA6+ITGB1)	0	0	0.130877	0.134597	0	0	0	0	0.121008	0.124182	0	0	0	0	0.0928461	0.0946609	0	0	0	0	0.105023	0.107436	0	0	0	0	0.111743	0.114428	0	0	0	0	0.0988777	0.10089	0	0
LAMC1 - (ITGA7+ITGB1)	0	0	0	0	0.148454	0.152091	0	0	0	0	0.135884	0.138925	0	0	0	0	0.101292	0.102958	0	0	0	0	0.1161	0.118324	0	0	0	0	0.124285	0.126818	0	0	0	0	0.108435	0.110329
LAMC1 - (ITGA9+ITGB1)	0	0	0.121063	0	0	0	0	0	0.112571	0	0	0	0	0	0.0877398	0	0	0	0	0	0.0986504	0	0	0	0	0	0.10449	0	0	0	0	0	0.0930407	0	0	0
LAMC1 - CD44	0	0	0	0.132629	0	0	0	0	0	0.122505	0	0	0	0	0	0.0936731	0	0	0	0	0	0.106187	0	0	0	0	0	0.112999	0	0	0	0	0	0.099756	0	0
LAMC1 - DAG1	0	0	0.106938	0.132629	0.126212	0.131373	0	0	0.100257	0.122505	0.11701	0.121432	0	0	0	0.0936731	0	0	0	0	0.0890907	0.106187	0.102077	0.105427	0	0	0.093784	0.112999	0	0.112063	0	0	0	0	0	0
LGALS9 - CD44	0	0	0	0	0	0	0	0	0	0	0	0	0	0	0	0.0952355	0	0	0	0	0	0	0	0	0	0	0	0	0	0	0	0	0	0	0	0
MDK - (ITGA6+ITGB1)	0	0	0.154357	0.160243	0	0	0	0	0.138503	0.143133	0	0	0	0	0.106019	0.108636	0	0	0	0	0.111937	0.114839	0	0	0	0	0.123859	0.127415	0	0	0	0	0.131967	0.136111	0	0
MDK - LRP1	0.247587	0.204708	0	0	0	0	0.209055	0	0	0	0	0	0	0	0	0	0	0	0	0	0	0	0	0	0	0	0	0	0	0	0.194442	0	0	0	0	0
MDK - NCL	0.280326	0.240197	0.164137	0.177872	0.210655	0	0	0	0.146492	0.157288	0	0	0	0	0	0	0	0	0	0	0	0	0	0	0	0	0	0	0	0	0	0	0	0	0	0
MDK - PTPRZ1	0	0	0	0.175024	0	0	0	0	0	0.15501	0	0	0	0	0	0.115502	0	0	0	0	0	0.122582	0	0	0	0	0	0.137033	0	0	0	0	0	0.146922	0	0
MDK - SDC2	0.234639	0.204708	0	0	0.196618	0	0	0	0	0	0.171582	0	0	0	0	0	0.12436	0	0	0	0	0	0.132579	0	0	0	0	0	0.149637	0	0	0	0	0	0.161652	0
MPZ - MPZ	0	0	0	0	0	0	0	0	0	0	0	0	0	0	0	0	0	0	0	0	0	0.124597	0	0	0	0	0	0	0	0	0	0	0	0	0	0
MPZ - MPZL1	0	0	0	0	0	0	0	0	0	0	0	0	0	0	0	0	0	0	0.141864	0.130342	0.0929838	0	0.107221	0	0	0	0	0	0	0	0	0	0	0	0	0
MPZL1 - MPZL1	0.163021	0.147988	0.101429	0	0.118608	0	0.147988	0.135494	0.0953993	0	0.110446	0	0.101429	0.0953993	0	0	0	0	0	0	0	0	0	0	0.118608	0.110446	0	0	0.0931638	0	0	0	0	0	0	0
NAMPT - (ITGA5+ITGB1)	0	0	0.108486	0	0.120099	0	0	0	0	0	0	0	0	0	0	0	0	0	0	0	0	0	0	0	0	0	0	0	0	0	0	0	0.0988777	0	0.108435	0
NAMPT - INSR	0.120194	0.11182	0	0	0	0.108512	0	0	0	0	0	0	0	0	0	0	0	0	0	0	0	0	0	0	0	0	0	0	0	0	0.108512	0.101639	0	0	0	0.0988993
NCAM1 - FGFR1	0.14701	0.130379	0.103286	0	0	0	0.134673	0.120582	0.0970406	0	0	0	0	0	0	0	0	0	0.11256	0.102544	0.085007	0	0	0	0	0	0	0	0	0	0.155323	0.136944	0.107364	0	0.109295	0
NCAM1 - L1CAM	0	0	0	0.0961377	0	0	0	0	0	0.090704	0	0	0	0	0	0	0	0	0	0	0	0.0801049	0	0	0	0	0	0	0	0	0	0	0	0.099756	0	0
NCAM1 - NCAM1	0.120194	0.11182	0	0.0961377	0	0.125904	0.11182	0.104536	0	0.090704	0	0.116745	0	0	0	0	0	0	0.0961377	0.090704	0	0.0801049	0	0.099756	0	0	0	0	0	0	0.125904	0.116745	0	0.099756	0	0.132016
NCAM1 - NCAM2	0	0	0	0.0961377	0	0	0	0	0	0.090704	0	0	0	0	0	0	0	0	0	0	0	0.0801049	0	0	0	0	0	0	0	0	0	0	0	0.099756	0	0
NCAM2 - L1CAM	0	0	0	0	0	0	0	0	0	0	0	0	0	0	0	0	0	0	0	0	0	0.0801049	0	0	0	0	0	0	0	0	0	0	0	0	0	0
NEGR1 - NEGR1	0.120194	0	0	0	0	0	0	0	0	0	0	0	0	0	0	0	0	0	0	0	0	0	0	0	0	0	0	0	0	0	0	0	0	0	0	0
NGF - NGFR	0	0	0	0	0	0	0	0	0	0	0	0	0	0	0	0	0	0	0	0	0	0	0	0	0	0	0	0.109021	0.111071	0	0	0	0	0	0	0
NRXN1 - NLGN1	0	0	0	0	0	0	0	0	0	0	0	0	0	0	0	0	0	0	0	0	0	0.0971441	0	0	0	0	0	0	0	0	0	0	0	0	0	0
NRXN2 - NLGN1	0	0	0	0.0961377	0	0	0	0	0	0	0	0	0	0	0	0	0	0	0	0	0	0	0	0	0	0	0	0	0	0	0	0	0	0	0	0
NTF3 - NTRK2	0.120194	0.11182	0	0	0	0	0.11182	0.104536	0	0	0	0	0	0	0	0	0	0	0	0	0	0	0	0	0.104967	0.0985227	0	0	0	0	0	0	0	0	0	0
NTF3 - NTRK3	0	0	0	0.0978288	0	0	0	0	0	0.0922079	0	0	0	0	0	0	0	0	0	0	0	0	0	0	0	0	0	0.0874975	0	0	0	0	0	0	0	0
PDGFA - PDGFRA	0	0	0	0	0	0	0	0	0	0	0	0	0.099584	0.0932373	0	0	0	0	0.100314	0.0938769	0	0	0	0	0.109289	0.101692	0	0	0	0	0	0	0	0	0	0
PDGFA - PDGFRB	0	0	0	0	0	0	0	0	0	0	0	0	0.0840027	0.0797605	0	0	0.0883808	0	0.0845216	0	0	0	0.0889554	0	0.0908044	0.0858676	0	0	0.0959419	0	0	0	0	0	0	0
PDGFB - PDGFRA	0	0	0	0	0	0	0	0	0	0	0	0	0	0	0	0	0	0	0	0	0	0	0	0	0.109289	0.101692	0	0	0	0	0	0	0	0	0	0
PDGFB - PDGFRB	0	0	0	0	0	0	0	0	0	0	0	0	0	0	0	0	0	0	0	0	0	0	0	0	0.0908044	0.0858676	0	0	0.0959419	0	0	0	0	0	0	0
PDGFC - PDGFRA	0	0	0	0	0	0	0.115258	0.106841	0	0	0	0	0.099584	0.0932373	0	0	0	0	0	0	0	0	0	0	0	0	0	0	0	0	0	0	0	0	0	0
PECAM1 - PECAM1	0	0	0	0	0	0	0	0	0	0	0	0	0	0	0.105485	0	0.107358	0	0	0	0	0	0	0	0	0	0.107358	0	0.108719	0	0	0	0	0	0	0
PROS1 - AXL	0.120194	0.127433	0	0	0.110289	0	0.11182	0.118058	0	0	0.103197	0	0.0912838	0.0953993	0	0	0.0854547	0	0	0	0	0	0	0	0	0	0	0	0	0	0	0	0	0	0	0
PROS1 - TYRO3	0.120194	0.11182	0	0	0	0	0.11182	0.104536	0	0	0	0	0.0912838	0.0863709	0	0	0	0	0	0	0	0	0	0	0	0	0	0	0	0	0	0	0	0	0	0
PTN - NCL	0.284485	0.243226	0.165519	0.179528	0.212982	0.21854	0.240273	0.210169	0.149526	0.160854	0.187199	0.191446	0	0	0	0	0	0	0	0	0	0	0	0	0	0	0	0	0	0	0	0	0	0	0	0
PTN - PTPRZ1	0	0	0	0.176657	0	0	0	0	0	0.158534	0	0	0	0	0	0.0904569	0	0	0	0	0	0.117059	0	0	0	0	0	0.119374	0	0	0	0	0	0.107345	0	0
PTN - SDC2	0.237852	0.20715	0	0	0.19877	0	0.206032	0.182591	0	0	0.176084	0	0	0	0	0	0	0	0	0	0	0	0	0	0	0	0	0	0	0	0	0	0	0	0	0
PTN - SDC3	0.164079	0	0.124227	0.133392	0	0	0.148235	0	0.114931	0.122733	0	0	0.085857	0	0	0	0	0	0.11022	0	0	0	0	0	0.111802	0	0	0	0	0	0.100929	0	0	0	0	0
PTPRM - PTPRM	0	0	0	0	0	0	0	0	0	0	0	0	0	0	0.0735844	0	0.0822246	0	0	0	0	0	0	0	0	0	0.0822246	0	0.0931638	0	0	0	0	0	0	0
RELN - (ITGA3+ITGB1)	0	0	0	0	0	0	0	0	0	0	0	0	0	0	0	0	0.108619	0	0	0	0	0	0.096077	0	0	0	0	0	0	0	0	0	0	0	0	0
SEMA3A - (NRP1+PLXNA2)	0	0	0	0	0	0	0	0	0	0	0	0	0	0	0	0	0.0958626	0.0929813	0	0	0	0	0	0	0	0	0	0	0	0	0	0	0	0	0	0
SEMA3B - (NRP1+PLXNA2)	0	0	0	0	0	0	0	0	0	0	0.105121	0.101639	0	0	0	0	0	0	0	0	0	0	0.109697	0.10599	0	0	0	0	0	0	0	0	0	0	0	0
SEMA3C - (NRP1+PLXNA2)	0	0	0	0	0.112489	0.108512	0	0	0	0	0.105121	0.101639	0	0	0	0	0	0	0	0	0	0	0.104237	0.100852	0	0	0	0	0	0	0	0	0	0	0	0
SEMA3C - PLXND1	0	0	0.109378	0.0961377	0.104967	0	0	0	0.102399	0.090704	0.0985227	0	0	0	0	0	0	0	0	0	0.101373	0.0900764	0.0977827	0	0	0	0	0	0	0	0	0	0	0	0	0
SEMA3D - (NRP1+PLXNA2)	0	0	0	0	0.112489	0.108512	0	0	0	0	0.105121	0.101639	0	0	0	0	0	0	0	0	0	0	0	0	0	0	0	0	0	0	0	0	0	0	0	0
SEMA6A - PLXNA2	0	0	0	0	0	0	0	0	0	0	0	0	0	0	0	0	0.0918374	0.0945397	0	0	0	0	0	0	0	0	0	0	0	0	0	0	0	0	0	0
SPP1 - (ITGA5+ITGB1)	0	0	0	0	0	0	0	0	0	0	0	0	0	0	0	0	0	0	0	0	0.100626	0	0.110664	0	0	0	0	0	0	0	0	0	0	0	0	0
SPP1 - (ITGA8+ITGB1)	0	0	0	0	0	0	0	0	0	0	0	0	0	0	0	0	0	0	0.126444	0.117209	0	0	0	0	0	0	0	0	0	0	0	0	0	0	0	0
SPP1 - (ITGA9+ITGB1)	0	0	0	0	0	0	0	0	0	0	0	0	0	0	0	0	0	0	0	0	0.0946891	0	0	0	0	0	0	0	0	0	0	0	0	0	0	0
SPP1 - (ITGAV+ITGB1)	0	0	0	0	0	0	0	0	0	0	0	0	0	0	0	0	0	0	0.126444	0.117209	0.0946891	0.100457	0.110664	0.112664	0	0	0	0	0	0	0	0	0	0	0	0
SPP1 - CD44	0	0	0	0	0	0	0	0	0	0	0	0	0	0	0	0	0	0	0	0	0	0.101628	0	0	0	0	0	0	0	0	0	0	0	0	0	0
TGFB1 - (TGFBR1+TGFBR2)	0	0	0	0	0	0	0	0	0	0	0	0	0.0895288	0	0	0	0	0	0	0	0	0	0	0	0	0	0	0	0	0	0	0	0	0	0	0
TGFB3 - (TGFBR1+TGFBR2)	0.0901415	0	0	0	0	0	0.0854258	0	0	0	0	0	0	0	0	0	0	0	0	0	0	0	0	0	0	0	0	0	0	0	0	0	0	0	0	0
THBS1 - (ITGA3+ITGB1)	0	0	0	0	0.141602	0	0	0	0	0	0.13012	0	0	0	0	0	0.091229	0	0	0	0	0	0	0	0	0	0	0	0	0	0	0	0	0	0	0
THBS1 - CD36	0	0	0.126967	0	0	0	0	0	0.117659	0	0	0	0	0	0.0849995	0	0	0	0	0	0	0	0	0	0	0	0	0	0	0	0	0	0	0	0	0
THBS1 - CD47	0.141907	0.130379	0.130426	0.109544	0.121156	0.125904	0.130379	0.120582	0.120623	0.102544	0.112651	0.116745	0.0912838	0.0863709	0.0865761	0	0.0822246	0.0843841	0	0	0	0	0	0	0	0	0	0	0	0	0	0	0	0	0	0
THBS2 - (ITGA3+ITGB1)	0	0	0	0	0.141602	0	0	0	0	0	0.131968	0	0	0	0	0	0	0	0	0	0	0	0	0	0	0	0	0	0	0	0	0	0	0	0	0
THBS2 - CD36	0	0	0.126967	0	0	0	0	0	0.119143	0	0	0	0	0	0	0	0	0	0	0	0	0	0	0	0	0	0	0	0	0	0	0	0	0	0	0
THBS2 - CD47	0.141907	0.130379	0.130426	0.109544	0.121156	0.125904	0.132257	0.122187	0.122171	0.103703	0.114051	0.118249	0	0	0	0	0	0	0	0	0	0	0	0	0	0	0	0	0	0	0	0	0	0	0	0
THBS3 - (ITGA3+ITGB1)	0	0	0	0	0.120099	0	0	0	0	0	0.111737	0	0	0	0	0	0.091229	0	0	0	0	0	0	0	0	0	0	0	0	0	0	0	0	0	0	0
THBS3 - CD36	0	0	0.109532	0	0	0	0	0	0.102533	0	0	0	0	0	0.0849995	0	0	0	0	0	0	0	0	0	0	0	0	0	0	0	0	0	0	0	0	0
THBS3 - CD47	0.120194	0.11182	0.112164	0.0961377	0.104967	0.108512	0.11182	0.104536	0.104836	0.090704	0.0985227	0.101639	0.0912838	0.0863709	0.0865761	0.0767063	0.0822246	0.0843841	0	0	0	0	0	0	0	0	0	0	0	0	0	0	0	0	0	0
THBS4 - (ITGA3+ITGB1)	0	0	0	0	0	0	0	0	0	0	0	0	0	0	0	0	0	0	0	0	0	0	0	0	0	0	0	0	0.110185	0	0	0	0	0	0	0
THBS4 - CD36	0	0	0	0	0	0	0	0	0	0	0	0	0	0	0	0	0	0	0	0	0	0	0	0	0	0	0.1012	0	0	0	0	0	0	0	0	0
THBS4 - CD47	0	0	0	0	0	0	0	0	0	0	0	0	0	0	0	0	0	0	0	0	0	0	0	0	0.110289	0.103197	0.103429	0.0896941	0.0973324	0.100373	0	0	0	0	0	0
TNC - (ITGA8+ITGB1)	0.148328	0.135778	0	0	0	0	0.155042	0.141383	0	0	0	0	0	0	0	0	0	0	0.107739	0.100961	0	0	0	0	0	0	0	0	0	0	0	0	0	0	0	0
TNC - (ITGA9+ITGB1)	0	0	0.106448	0	0	0	0	0	0.109865	0	0	0	0	0	0	0	0	0	0	0	0.0837931	0	0	0	0	0	0	0	0	0	0	0	0	0	0	0
TNFSF12 - TNFRSF12A	0	0	0	0.0961377	0	0.125904	0	0	0	0.090704	0	0.116745	0	0	0	0.0767063	0	0.0945397	0	0	0	0	0	0	0	0	0	0.0861422	0	0.109295	0	0	0	0	0	0
TNXB - (ITGA8+ITGB1)	0.138893	0.12783	0	0	0	0	0.152495	0.139262	0	0	0	0	0.118179	0.110073	0	0	0	0	0	0	0	0	0	0	0	0	0	0	0	0	0	0	0	0	0	0
TNXB - (ITGA9+ITGB1)	0	0	0.1015	0	0	0	0	0	0.108579	0	0	0	0	0	0.0899768	0	0	0	0	0	0	0	0	0	0	0	0	0	0	0	0	0	0	0	0	0
VCAM1 - (ITGA9+ITGB1)	0	0	0	0	0	0	0	0	0	0	0	0	0.1015	0.0954619	0	0	0	0.0930407	0	0	0	0	0	0	0	0	0	0	0	0	0	0	0	0	0	0
VEGFA - VEGFR2	0	0	0.115157	0	0	0	0	0	0	0	0	0	0	0	0	0	0	0	0	0	0	0	0	0	0	0	0	0	0	0	0	0	0.104389	0	0	0
VEGFC - VEGFR2	0	0	0.115157	0	0	0	0	0	0.107447	0	0	0	0	0	0	0	0	0	0	0	0	0	0	0	0	0	0	0	0	0	0	0	0	0	0	0
VEGFC - VEGFR2R3	0	0	0.114048	0	0	0	0	0	0.106481	0	0	0	0	0	0	0	0	0	0	0	0	0	0	0	0	0	0	0	0	0	0	0	0	0	0	0
VEGFC - VEGFR3	0	0	0.109378	0	0	0	0	0	0.102399	0	0	0	0	0	0	0	0	0	0	0	0	0	0	0	0	0	0	0	0	0	0	0	0	0	0	0
WNT5A - FZD1	0	0	0	0	0	0	0	0	0	0	0	0	0.0915056	0.0865695	0	0.0767063	0	0.0960085	0	0	0	0	0	0	0	0	0	0	0	0	0	0	0	0	0	0
WNT5A - FZD2	0	0	0	0	0	0	0	0	0	0	0	0	0.0915056	0	0	0	0	0	0	0	0	0	0	0	0	0	0	0	0	0	0	0	0	0	0	0
WNT5A - FZD3	0	0	0	0	0	0	0	0	0	0	0	0	0	0	0	0.0767063	0	0	0	0	0	0	0	0	0	0	0	0	0	0	0	0	0	0	0	0
WNT5A - FZD4	0	0	0	0	0	0	0	0	0	0	0	0	0	0	0	0	0.0824045	0	0	0	0	0	0	0	0	0	0	0	0	0	0	0	0	0	0	0
WNT5A - FZD6	0	0	0	0	0	0	0	0	0	0	0	0	0	0	0.0735844	0	0	0	0	0	0	0	0	0	0	0	0	0	0	0	0	0	0	0	0	0
WNT5A - FZD7	0	0	0	0	0	0	0	0	0	0	0	0	0.0915056	0.0865695	0	0	0	0	0	0	0	0	0	0	0	0	0	0	0	0	0	0	0	0	0	0
WNT5A - MCAM	0	0	0	0	0	0	0	0	0	0	0	0	0	0	0	0.0881837	0.100489	0.0843841	0	0	0	0	0	0	0	0	0	0	0	0	0	0	0	0	0	0

## Sheet: Valve
interaction_name_2	VEC -> VEC	VEC -> VIC	VEC -> vCM-LV-AV	VEC -> vCM-RV-AV	VIC -> VEC	VIC -> VIC	VIC -> vCM-LV-AV	VIC -> vCM-RV-AV	vCM-LV-AV -> VEC	vCM-LV-AV -> VIC	vCM-LV-AV -> vCM-LV-AV	vCM-LV-AV -> vCM-RV-AV	vCM-RV-AV -> VEC	vCM-RV-AV -> VIC	vCM-RV-AV -> vCM-LV-AV	vCM-RV-AV -> vCM-RV-AV
AGRN - DAG1	0.0896999	0.103824	0.0964343	0.0985356	0	0	0	0	0	0	0	0	0	0	0	0
ANGPT1 - TEK	0	0	0	0	0.117733	0	0	0	0	0	0	0	0	0	0	0
ANGPTL1 - (ITGA1+ITGB1)	0	0	0	0	0	0.143701	0	0	0	0	0	0	0	0	0	0
ANGPTL2 - (ITGA5+ITGB1)	0	0	0	0	0.153032	0.178972	0	0	0	0	0	0	0	0	0	0
ANGPTL2 - TLR4	0	0	0	0	0.12121	0	0	0	0	0	0	0	0	0	0	0
BMP4 - (BMPR1A+BMPR2)	0.0911275	0	0	0	0.1072	0	0	0	0	0	0	0	0	0	0	0
BMP5 - (ACVR1+BMPR2)	0	0	0	0	0	0	0	0	0.123578	0.130532	0	0	0.125336	0.132472	0	0
BMP5 - (BMPR1A+BMPR2)	0	0	0	0	0	0	0	0	0.115827	0	0	0	0.11736	0	0	0
BMP7 - (ACVR1+BMPR2)	0	0	0	0	0	0	0	0	0.105659	0.110581	0	0	0.108187	0.113353	0	0
BMP7 - (BMPR1A+BMPR2)	0	0	0	0	0	0	0	0	0.0998826	0	0	0	0.102139	0	0	0
CADM1 - CADM1	0	0	0	0	0	0	0	0	0	0	0.141719	0.146304	0	0	0.146304	0.151196
CD34 - SELP	0.103003	0	0	0	0.103824	0	0	0	0	0	0	0	0	0	0	0
CD46 - JAG1	0.0994746	0	0	0	0	0	0	0	0.0964343	0	0	0	0.0985356	0	0	0
CD99 - CD99	0.156394	0.197234	0	0.167792	0.197234	0.266454	0	0.214936	0	0	0	0	0.167792	0.214936	0	0
CDH2 - CDH2	0	0	0	0	0	0	0.17887	0.181186	0	0.17887	0.177806	0.180293	0	0.181186	0.180293	0.182797
CDH5 - CDH5	0.13387	0	0	0	0	0	0	0	0	0	0	0	0	0	0	0
CLDN11 - CLDN11	0.0896999	0	0	0	0	0	0	0	0	0	0	0	0	0	0	0
COL1A1 - (ITGA1+ITGB1)	0	0.141912	0	0	0	0.261153	0	0	0	0.155448	0	0	0	0.160982	0	0
COL1A1 - (ITGA10+ITGB1)	0.11607	0	0	0	0.18542	0	0	0	0.124968	0	0	0	0.12852	0	0	0
COL1A1 - (ITGA2+ITGB1)	0.11607	0	0	0	0.18542	0	0	0	0.124968	0	0	0	0.12852	0	0	0
COL1A1 - (ITGA9+ITGB1)	0.119185	0	0	0	0.192651	0	0	0	0.128599	0	0	0	0.132363	0	0	0
COL1A2 - (ITGA1+ITGB1)	0	0.165654	0	0	0	0.255744	0	0	0	0.151326	0	0	0	0.160982	0	0
COL1A2 - (ITGA10+ITGB1)	0.131516	0	0	0	0.182661	0	0	0	0.122288	0	0	0	0.12852	0	0	0
COL1A2 - (ITGA2+ITGB1)	0.131516	0	0	0	0.182661	0	0	0	0.122288	0	0	0	0.12852	0	0	0
COL1A2 - (ITGA9+ITGB1)	0.135366	0	0	0	0.189752	0	0	0	0.125774	0	0	0	0.132363	0	0	0
COL4A1 - (ITGA1+ITGB1)	0	0.138667	0	0	0	0.178972	0	0	0	0.155448	0	0	0	0.160982	0	0
COL4A1 - (ITGA10+ITGB1)	0.113888	0	0	0	0.139735	0	0	0	0.124968	0	0	0	0.12852	0	0	0
COL4A1 - (ITGA2+ITGB1)	0.113888	0	0	0	0.139735	0	0	0	0.124968	0	0	0	0.12852	0	0	0
COL4A1 - (ITGA9+ITGB1)	0.116896	0	0	0	0.14428	0	0	0	0.128599	0	0	0	0.132363	0	0	0
COL4A5 - (ITGA1+ITGB1)	0	0	0	0	0	0.143701	0	0	0	0	0	0	0	0	0	0
COL4A5 - (ITGA10+ITGB1)	0	0	0	0	0.117253	0	0	0	0	0	0	0	0	0	0	0
COL4A5 - (ITGA2+ITGB1)	0	0	0	0	0.117253	0	0	0	0	0	0	0	0	0	0	0
COL4A5 - (ITGA9+ITGB1)	0	0	0	0	0.120489	0	0	0	0	0	0	0	0	0	0	0
COL6A1 - (ITGA1+ITGB1)	0	0.138667	0	0	0	0.210343	0	0	0	0.151326	0	0	0	0.160982	0	0
COL6A1 - (ITGA10+ITGB1)	0.113888	0	0	0	0.158185	0	0	0	0.122288	0	0	0	0.12852	0	0	0
COL6A1 - (ITGA2+ITGB1)	0.113888	0	0	0	0.158185	0	0	0	0.122288	0	0	0	0.12852	0	0	0
COL6A1 - (ITGA9+ITGB1)	0.116896	0	0	0	0.163866	0	0	0	0.125774	0	0	0	0.132363	0	0	0
COL6A2 - (ITGA1+ITGB1)	0	0.150784	0	0	0	0.225158	0	0	0	0.129922	0	0	0	0.133765	0	0
COL6A2 - (ITGA10+ITGB1)	0.121947	0	0	0	0.166444	0	0	0	0.107914	0	0	0	0.110553	0	0	0
COL6A2 - (ITGA2+ITGB1)	0.121947	0	0	0	0.166444	0	0	0	0.107914	0	0	0	0.110553	0	0	0
COL6A2 - (ITGA9+ITGB1)	0.125349	0	0	0	0.172625	0	0	0	0.110649	0	0	0	0.113425	0	0	0
COL6A3 - (ITGA1+ITGB1)	0	0.117988	0	0	0	0.201405	0	0	0	0	0	0	0	0	0	0
COL6A3 - (ITGA10+ITGB1)	0.0995507	0	0	0	0.153065	0	0	0	0	0	0	0	0	0	0	0
COL6A3 - (ITGA2+ITGB1)	0.0995507	0	0	0	0.153065	0	0	0	0	0	0	0	0	0	0	0
COL6A3 - (ITGA9+ITGB1)	0.101874	0	0	0	0.158432	0	0	0	0	0	0	0	0	0	0	0
COL6A6 - (ITGA1+ITGB1)	0	0	0	0	0	0.143701	0	0	0	0	0	0	0	0	0	0
COL6A6 - (ITGA10+ITGB1)	0	0	0	0	0.117253	0	0	0	0	0	0	0	0	0	0	0
COL6A6 - (ITGA2+ITGB1)	0	0	0	0	0.117253	0	0	0	0	0	0	0	0	0	0	0
COL6A6 - (ITGA9+ITGB1)	0	0	0	0	0.120489	0	0	0	0	0	0	0	0	0	0	0
COL9A1 - (ITGA1+ITGB1)	0	0	0	0	0	0.143701	0	0	0	0	0	0	0	0	0	0
COL9A1 - (ITGA10+ITGB1)	0	0	0	0	0.117253	0	0	0	0	0	0	0	0	0	0	0
COL9A1 - (ITGA2+ITGB1)	0	0	0	0	0.117253	0	0	0	0	0	0	0	0	0	0	0
COL9A1 - (ITGA9+ITGB1)	0	0	0	0	0.120489	0	0	0	0	0	0	0	0	0	0	0
COL9A2 - (ITGA1+ITGB1)	0	0	0	0	0	0.175593	0	0	0	0	0	0	0	0	0	0
COL9A2 - (ITGA10+ITGB1)	0	0	0	0	0.137665	0	0	0	0	0	0	0	0	0	0	0
COL9A2 - (ITGA2+ITGB1)	0	0	0	0	0.137665	0	0	0	0	0	0	0	0	0	0	0
COL9A2 - (ITGA9+ITGB1)	0	0	0	0	0.142084	0	0	0	0	0	0	0	0	0	0	0
COL9A3 - (ITGA1+ITGB1)	0	0.117988	0	0	0	0.178972	0	0	0	0	0	0	0	0	0	0
COL9A3 - (ITGA10+ITGB1)	0.0995507	0	0	0	0.139735	0	0	0	0	0	0	0	0	0	0	0
COL9A3 - (ITGA2+ITGB1)	0.0995507	0	0	0	0.139735	0	0	0	0	0	0	0	0	0	0	0
COL9A3 - (ITGA9+ITGB1)	0.101874	0	0	0	0.14428	0	0	0	0	0	0	0	0	0	0	0
CXCL12 - ACKR3	0.103201	0	0	0	0	0	0	0	0.103325	0	0	0	0.0985356	0	0	0
CXCL12 - CXCR4	0.103201	0	0	0	0	0	0	0	0.103325	0	0	0	0.0985356	0	0	0
DSC2 - DSG2	0.0896999	0	0.0964343	0	0	0	0	0	0	0	0	0	0	0	0	0
EDN1 - EDNRA	0	0	0	0.105741	0	0	0	0	0	0	0	0	0	0	0	0
EDN1 - EDNRB	0.114058	0	0	0	0	0	0	0	0	0	0	0	0	0	0	0
EFNA1 - EPHA4	0.10126	0	0	0	0	0	0	0	0	0	0	0	0	0	0	0
EFNA1 - EPHA7	0	0.119631	0	0	0	0	0	0	0	0	0	0	0	0	0	0
EFNB2 - EPHA4	0.105131	0	0	0	0.103824	0	0	0	0	0	0	0	0	0	0	0
EFNB2 - EPHB4	0.118633	0	0	0	0.117147	0	0	0	0	0	0	0	0	0	0	0
EFNB3 - EPHA4	0	0	0	0	0	0	0	0	0.0964343	0	0	0	0	0	0	0
EFNB3 - EPHB4	0	0	0	0	0	0	0	0	0.107825	0	0	0	0	0	0	0
ESAM - ESAM	0.119061	0	0	0	0	0	0	0	0	0	0	0	0	0	0	0
F11R - F11R	0.0896999	0	0	0	0	0	0	0	0	0	0	0	0	0	0	0
F11R - JAM2	0.0896999	0	0	0	0	0	0	0	0	0	0	0	0	0	0	0
F11R - JAM3	0	0.103824	0	0	0	0	0	0	0	0	0	0	0	0	0	0
FGF18 - FGFR1	0	0	0	0	0	0	0	0	0	0.142013	0	0	0	0.146618	0	0
FGF18 - FGFR2	0	0	0	0	0	0	0	0	0	0.112954	0	0	0	0.115847	0	0
FN1 - (ITGA5+ITGB1)	0.145963	0.170447	0	0	0.175086	0.210787	0	0	0	0.129922	0	0	0	0.133765	0	0
FN1 - (ITGA8+ITGB1)	0.138511	0	0	0	0.164133	0	0	0	0.110649	0	0	0	0.113425	0	0	0
FN1 - (ITGAV+ITGB1)	0.134529	0.170447	0.14909	0.152958	0.158436	0.210787	0.17899	0.184558	0	0	0	0	0	0	0	0
GAS6 - AXL	0	0	0	0	0	0.123226	0	0	0	0.128904	0	0	0	0.115847	0	0
HSPG2 - DAG1	0.112966	0.13632	0.123859	0.127347	0.103824	0.123226	0.112954	0.115847	0.0964343	0.112954	0.104262	0.106723	0.0985356	0.115847	0.106723	0.109302
IGF1 - IGF1R	0	0	0	0	0	0	0.127227	0.136984	0	0	0	0	0	0	0	0
JAG1 - NOTCH1	0.0896999	0	0	0	0	0	0	0	0	0	0	0	0	0	0	0
JAG1 - NOTCH2	0	0.117147	0	0.0985356	0	0	0	0	0	0	0	0	0	0	0	0
JAG1 - NOTCH3	0	0.103824	0	0	0	0	0	0	0	0	0	0	0	0	0	0
JAM2 - (ITGAV+ITGB1)	0.0995507	0.117988	0.107268	0.10922	0	0	0	0	0	0	0	0	0	0	0	0
JAM2 - F11R	0.0896999	0	0	0	0	0	0	0	0	0	0	0	0	0	0	0
JAM2 - JAM2	0.0896999	0	0	0	0	0	0	0	0	0	0	0	0	0	0	0
JAM2 - JAM3	0	0.103824	0	0	0	0	0	0	0	0	0	0	0	0	0	0
JAM3 - F11R	0	0	0	0	0.103824	0	0	0	0	0	0	0	0	0	0	0
JAM3 - JAM2	0	0	0	0	0.103824	0	0	0	0	0	0	0	0	0	0	0
JAM3 - JAM3	0	0	0	0	0	0.123226	0	0	0	0	0	0	0	0	0	0
LAMA2 - (ITGA1+ITGB1)	0	0	0	0	0	0	0	0	0	0.129922	0	0	0	0.133765	0	0
LAMA2 - (ITGA2+ITGB1)	0	0	0	0	0	0	0	0	0.107914	0	0	0	0.110553	0	0	0
LAMA2 - (ITGA6+ITGB1)	0	0	0	0	0	0	0	0	0.107914	0	0	0	0.110553	0	0	0
LAMA2 - (ITGA7+ITGB1)	0	0	0	0	0	0	0	0	0	0	0.117042	0.11937	0	0	0.120152	0.122606
LAMA2 - (ITGA9+ITGB1)	0	0	0	0	0	0	0	0	0.110649	0	0	0	0.113425	0	0	0
LAMA2 - DAG1	0	0	0	0	0	0	0	0	0.0964343	0.112954	0.104262	0.106723	0.0985356	0.115847	0.106723	0.109302
LAMA4 - (ITGA1+ITGB1)	0	0.138667	0	0	0	0.143701	0	0	0	0.129922	0	0	0	0.133765	0	0
LAMA4 - (ITGA2+ITGB1)	0.113888	0	0	0	0.117253	0	0	0	0.107914	0	0	0	0.110553	0	0	0
LAMA4 - (ITGA6+ITGB1)	0.113888	0	0	0	0.117253	0	0	0	0.107914	0	0	0	0.110553	0	0	0
LAMA4 - (ITGA7+ITGB1)	0	0	0.124112	0.126742	0	0	0.128108	0.130902	0	0	0.117042	0.11937	0	0	0.120152	0.122606
LAMA4 - (ITGA9+ITGB1)	0.116896	0	0	0	0.120489	0	0	0	0.110649	0	0	0	0.113425	0	0	0
LAMA4 - DAG1	0.10126	0.119631	0.109926	0.112664	0.103824	0.123226	0.112954	0.115847	0.0964343	0.112954	0.104262	0.106723	0.0985356	0.115847	0.106723	0.109302
LAMB1 - (ITGA1+ITGB1)	0	0.138667	0	0	0	0.170351	0	0	0	0.129922	0	0	0	0	0	0
LAMB1 - (ITGA2+ITGB1)	0.113888	0	0	0	0.134419	0	0	0	0.107914	0	0	0	0	0	0	0
LAMB1 - (ITGA6+ITGB1)	0.113888	0	0	0	0.134419	0	0	0	0.107914	0	0	0	0	0	0	0
LAMB1 - (ITGA7+ITGB1)	0	0	0.124112	0.126742	0	0	0.148894	0.152692	0	0	0.117042	0.11937	0	0	0	0
LAMB1 - (ITGA9+ITGB1)	0.116896	0	0	0	0.138643	0	0	0	0.110649	0	0	0	0	0	0	0
LAMB1 - DAG1	0.10126	0.119631	0.109926	0.112664	0.117147	0.142456	0.128904	0.132686	0.0964343	0.112954	0.104262	0.106723	0	0	0	0
LAMB2 - (ITGA1+ITGB1)	0	0.117988	0	0	0	0.143701	0	0	0	0.129922	0	0	0	0.142488	0	0
LAMB2 - (ITGA2+ITGB1)	0.0995507	0	0	0	0.117253	0	0	0	0.107914	0	0	0	0.116446	0	0	0
LAMB2 - (ITGA6+ITGB1)	0.0995507	0	0	0	0.117253	0	0	0	0.107914	0	0	0	0.116446	0	0	0
LAMB2 - (ITGA7+ITGB1)	0	0	0.107268	0.10922	0	0	0.128108	0.130902	0	0	0.117042	0.11937	0	0	0.127148	0.129902
LAMB2 - (ITGA9+ITGB1)	0.101874	0	0	0	0.120489	0	0	0	0.110649	0	0	0	0.119627	0	0	0
LAMB2 - DAG1	0.0896999	0.103824	0.0964343	0.0985356	0.103824	0.123226	0.112954	0.115847	0.0964343	0.112954	0.104262	0.106723	0.10321	0.122363	0.112228	0.115084
LAMC1 - (ITGA1+ITGB1)	0	0.138667	0	0	0	0.175593	0	0	0	0.129922	0	0	0	0.156565	0	0
LAMC1 - (ITGA2+ITGB1)	0.113888	0	0	0	0.137665	0	0	0	0.107914	0	0	0	0.125687	0	0	0
LAMC1 - (ITGA6+ITGB1)	0.113888	0	0	0	0.137665	0	0	0	0.107914	0	0	0	0.125687	0	0	0
LAMC1 - (ITGA7+ITGB1)	0	0	0.124112	0.126742	0	0	0.15289	0.156901	0	0	0.117042	0.11937	0	0	0.138253	0.141522
LAMC1 - (ITGA9+ITGB1)	0.116896	0	0	0	0.142084	0	0	0	0.110649	0	0	0	0.129372	0	0	0
LAMC1 - DAG1	0.10126	0.119631	0.109926	0.112664	0.119631	0.146146	0.131917	0.135881	0	0	0	0	0	0	0	0
MDK - (ITGA6+ITGB1)	0.135291	0	0	0	0.172056	0	0	0	0.149502	0	0	0	0.154056	0	0	0
MDK - LRP1	0	0.170006	0	0	0	0.232415	0	0	0	0.193067	0	0	0	0.20073	0	0
MDK - NCL	0.153707	0	0	0	0.202712	0.276982	0	0	0.17254	0	0	0	0.178706	0	0	0
MDK - PTPRZ1	0	0.144193	0	0	0	0.186824	0	0	0	0.16036	0	0	0	0.165584	0	0
MDK - SDC2	0	0.170006	0	0	0	0.232415	0	0	0	0.193067	0	0	0	0.20073	0	0
MIF - ACKR3	0.1095	0	0	0	0.128704	0	0	0	0.125107	0	0	0	0.127494	0	0	0
MPZL1 - MPZL1	0.0896999	0.117147	0	0	0.117147	0.168621	0	0	0	0	0	0	0	0	0	0
NCAM1 - FGFR1	0	0	0	0	0	0.202193	0	0	0	0.172728	0	0	0	0.179588	0	0
NCAM1 - NCAM1	0	0	0	0	0	0.186362	0.161007	0.166951	0	0.161007	0.141719	0.146304	0	0.166951	0.146304	0.151196
NEGR1 - NEGR1	0.0896999	0	0	0	0	0	0	0	0	0	0	0	0	0	0	0
NPPA - NPR1	0.118619	0	0	0	0.119631	0	0	0	0.143808	0	0	0	0.152925	0	0	0
NPPB - NPR1	0	0	0	0	0	0	0	0	0.109926	0	0	0	0.112664	0	0	0
NRG1 - (ERBB2+ERBB4)	0	0	0.101816	0.0985356	0	0	0	0	0	0	0	0	0	0	0	0
NRG1 - ERBB4	0	0	0.0964343	0.0985356	0	0	0	0	0	0	0	0	0	0	0	0
PECAM1 - PECAM1	0.139253	0	0	0	0	0	0	0	0	0	0	0	0	0	0	0
PROS1 - AXL	0	0.119631	0	0	0	0	0	0	0	0	0	0	0	0	0	0
PTN - NCL	0	0	0	0	0.208533	0.288419	0.2378	0.248339	0	0	0	0	0	0	0	0
PTN - PTPRZ1	0	0.103824	0	0	0	0.192746	0	0	0	0.112954	0	0	0	0.132686	0	0
PTN - SDC2	0	0	0	0	0	0.241158	0	0	0	0	0	0	0	0.155103	0	0
PTN - SDC3	0.0896999	0	0	0	0.149148	0	0	0	0.0964343	0	0	0	0.110459	0	0	0
PTPRM - PTPRM	0.0896999	0	0	0	0	0	0	0	0	0	0	0	0	0	0	0
SEMA3B - (NRP1+PLXNA2)	0	0	0	0	0	0	0.112954	0	0	0	0	0	0	0	0	0
SEMA3B - (NRP1+PLXNA4)	0	0	0	0	0.111176	0	0	0	0	0	0	0	0	0	0	0
SEMA3B - (NRP2+PLXNA4)	0	0	0	0	0.111176	0	0	0	0	0	0	0	0	0	0	0
SEMA6A - PLXNA2	0	0	0	0	0	0	0.112954	0	0	0	0	0	0	0	0	0
SEMA6A - PLXNA4	0	0	0	0	0.103824	0	0	0	0	0	0	0	0	0	0	0
THBS1 - CD47	0	0	0	0	0.117147	0.123226	0.112954	0.115847	0	0	0	0	0	0	0	0
THBS2 - CD47	0	0	0	0	0.137521	0.146146	0.131917	0.135881	0	0	0	0	0	0	0	0
THBS3 - CD47	0.0994746	0.103824	0.0964343	0.0985356	0.117147	0.123226	0.112954	0.115847	0	0	0	0	0	0	0	0
THBS4 - CD47	0	0	0	0	0.123786	0.130625	0.119139	0.122363	0	0	0	0	0	0	0	0
TNC - (ITGA8+ITGB1)	0	0	0	0	0.120489	0	0	0	0	0	0	0	0	0	0	0
TNC - (ITGA9+ITGB1)	0	0	0	0	0.120489	0	0	0	0	0	0	0	0	0	0	0
TNFSF12 - TNFRSF12A	0	0.103824	0.109926	0.0985356	0	0.123226	0.131917	0.115847	0	0	0	0	0	0	0	0
VCAM1 - (ITGA9+ITGB1)	0	0.120489	0.110649	0	0	0	0	0	0	0	0	0	0	0	0	0
VEGFA - VEGFR1	0	0	0	0	0	0	0	0	0.109926	0	0	0	0.112664	0	0	0
VEGFA - VEGFR1R2	0	0	0	0	0	0	0	0	0.104804	0	0	0	0.10729	0	0	0
VEGFA - VEGFR2	0	0	0	0	0	0	0	0	0.0982479	0	0	0	0.10043	0	0	0
VEGFB - VEGFR1	0	0	0	0	0.119631	0	0	0	0.12485	0	0	0	0.112664	0	0	0
