# Supplementary material for: Spatially organized cellular communities form the developing human heart
Source: Nature. 2024 Mar 13;627(8005):854–64. doi: 10.1038/s41586-024-07171-z (PMC10972757; doi:10.1038/s41586-024-07171-z)
Supplement: Supplementary file 4 — Supplementary Tables 1–22 [file 41586_2024_7171_MOESM4_ESM.zip › 2022-11-18398C-s4/2022-11-18398C-Supplementary Table 2 - Developing Human Heart scRNA-seq metadata.xlsx]

## Sheet: human_heart_metadata
	orig.ident	nCount_RNA	nFeature_RNA	percent.mt	Rep	Age	Region	RNA_snn_res.0.8	seurat_clusters	clusters	colors	major_cell_class	Donor
13W3D_LA_AAACCTGCAAACTGTC	13W3D_LA	16411	3984	1.60258	1	13	LA	6	6	17	#00BA38	Fibro	5
13W3D_LA_AAACCTGCAAGGGTCA	13W3D_LA	9148	2934	4.66769	1	13	LA	14	14	31	#F564E3	WBC	5
13W3D_LA_AAACCTGCAAGTAATG	13W3D_LA	14272	3521	8.16984	1	13	LA	9	9	10	#DE8C00	aCM	5
13W3D_LA_AAACCTGCACATAACC	13W3D_LA	13078	3375	1.49105	1	13	LA	4	4	20	#00BA38	Fibro	5
13W3D_LA_AAACCTGCAGACGCCT	13W3D_LA	9162	2631	1.3425	1	13	LA	1	1	22	#00BA38	Fibro	5
13W3D_LA_AAACCTGCATACGCTA	13W3D_LA	2347	1004	12.3136	1	13	LA	14	14	31	#F564E3	WBC	5
13W3D_LA_AAACCTGGTCCGAAGA	13W3D_LA	6619	2268	1.08778	1	13	LA	1	1	22	#00BA38	Fibro	5
13W3D_LA_AAACCTGGTTATCCGA	13W3D_LA	7635	2301	1.6241	1	13	LA	1	1	22	#00BA38	Fibro	5
13W3D_LA_AAACCTGTCAACCATG	13W3D_LA	7751	2723	1.72881	1	13	LA	13	13	18	#00BA38	Fibro	5
13W3D_LA_AAACCTGTCACTCTTA	13W3D_LA	5194	1741	0.924143	1	13	LA	1	1	22	#00BA38	Fibro	5
13W3D_LA_AAACCTGTCCAAACAC	13W3D_LA	18682	4496	6.94786	1	13	LA	6	6	17	#00BA38	Fibro	5
13W3D_LA_AAACCTGTCCACGAAT	13W3D_LA	3045	1329	10.0164	1	13	LA	9	9	10	#DE8C00	aCM	5
13W3D_LA_AAACCTGTCCCTCAGT	13W3D_LA	8982	2673	1.52527	1	13	LA	1	1	22	#00BA38	Fibro	5
13W3D_LA_AAACCTGTCGCATGGC	13W3D_LA	6246	2279	1.20077	1	13	LA	1	1	22	#00BA38	Fibro	5
13W3D_LA_AAACCTGTCTGCAGTA	13W3D_LA	6381	2009	1.64551	1	13	LA	1	1	22	#00BA38	Fibro	5
13W3D_LA_AAACCTGTCTTCGAGA	13W3D_LA	3475	1547	7.53957	1	13	LA	23	23	27	#00BFC4	Neural crest-like	5
13W3D_LA_AAACCTGTCTTGCAAG	13W3D_LA	15595	4072	2.17377	1	13	LA	7	7	28	#00B4F0	Endocardial	5
13W3D_LA_AAACGGGAGACGCTTT	13W3D_LA	5932	2071	1.58463	1	13	LA	1	1	22	#00BA38	Fibro	5
13W3D_LA_AAACGGGAGATAGGAG	13W3D_LA	2291	1238	3.18638	1	13	LA	7	7	28	#00B4F0	Endocardial	5
13W3D_LA_AAACGGGAGGATATAC	13W3D_LA	8402	2495	2.38039	1	13	LA	1	1	22	#00BA38	Fibro	5
13W3D_LA_AAACGGGAGGGCTTGA	13W3D_LA	9174	2957	10.8677	1	13	LA	26	26	8	#DE8C00	aCM	5
13W3D_LA_AAACGGGAGTACGTAA	13W3D_LA	4697	1838	2.23547	1	13	LA	23	23	27	#00BFC4	Neural crest-like	5
13W3D_LA_AAACGGGGTAGTGAAT	13W3D_LA	5157	1986	1.86155	1	13	LA	1	1	22	#00BA38	Fibro	5
13W3D_LA_AAACGGGGTCAAGCGA	13W3D_LA	10523	2799	1.24489	1	13	LA	1	1	22	#00BA38	Fibro	5
13W3D_LA_AAACGGGGTCTGCAAT	13W3D_LA	5888	1988	2.85326	1	13	LA	10	10	14	#7CAE00	SMC	5
13W3D_LA_AAACGGGGTTAAGACA	13W3D_LA	6773	2334	2.05227	1	13	LA	1	1	22	#00BA38	Fibro	5
13W3D_LA_AAACGGGGTTTGCATG	13W3D_LA	10193	3177	1.3833	1	13	LA	13	13	18	#00BA38	Fibro	5
13W3D_LA_AAACGGGTCAGTCAGT	13W3D_LA	7215	2431	1.8018	1	13	LA	1	1	22	#00BA38	Fibro	5
13W3D_LA_AAACGGGTCAGTTGAC	13W3D_LA	6005	2005	8.32639	1	13	LA	9	9	10	#DE8C00	aCM	5
13W3D_LA_AAACGGGTCTTGAGAC	13W3D_LA	13633	3589	7.33514	1	13	LA	26	26	8	#DE8C00	aCM	5
13W3D_LA_AAAGATGCATGTAGTC	13W3D_LA	5539	2027	2.22062	1	13	LA	1	1	22	#00BA38	Fibro	5
13W3D_LA_AAAGATGGTAGCCTAT	13W3D_LA	6116	2040	3.02485	1	13	LA	10	10	14	#7CAE00	SMC	5
13W3D_LA_AAAGATGGTCTAGAGG	13W3D_LA	4585	1499	5.88877	1	13	LA	14	14	31	#F564E3	WBC	5
13W3D_LA_AAAGATGGTGTATGGG	13W3D_LA	8508	2694	2.20969	1	13	LA	6	6	17	#00BA38	Fibro	5
13W3D_LA_AAAGATGGTGTCGCTG	13W3D_LA	3070	1329	2.18241	1	13	LA	1	1	22	#00BA38	Fibro	5
13W3D_LA_AAAGATGGTTACTGAC	13W3D_LA	12316	3281	1.50211	1	13	LA	6	6	17	#00BA38	Fibro	5
13W3D_LA_AAAGATGGTTCAGTAC	13W3D_LA	6498	2169	1.95445	1	13	LA	1	1	22	#00BA38	Fibro	5
13W3D_LA_AAAGATGGTTCATGGT	13W3D_LA	4264	1759	2.48593	1	13	LA	4	4	20	#00BA38	Fibro	5
13W3D_LA_AAAGATGTCGACGGAA	13W3D_LA	9555	2598	1.59079	1	13	LA	1	1	22	#00BA38	Fibro	5
13W3D_LA_AAAGATGTCGCTTAGA	13W3D_LA	5880	2134	2.04082	1	13	LA	1	1	22	#00BA38	Fibro	5
13W3D_LA_AAAGCAACAAAGCGGT	13W3D_LA	4507	1552	0.133126	1	13	LA	31	31	12	#B79F00	ncCM	5
13W3D_LA_AAAGCAACAAGCCCAC	13W3D_LA	23162	4743	1.81763	1	13	LA	13	13	18	#00BA38	Fibro	5
13W3D_LA_AAAGCAACAAGTCTAC	13W3D_LA	3166	1262	0.694883	1	13	LA	13	13	18	#00BA38	Fibro	5
13W3D_LA_AAAGCAACACGTAAGG	13W3D_LA	8051	2492	2.06186	1	13	LA	1	1	22	#00BA38	Fibro	5
13W3D_LA_AAAGCAACAGTCCTTC	13W3D_LA	11819	3421	2.03063	1	13	LA	13	13	18	#00BA38	Fibro	5
13W3D_LA_AAAGCAACATATACGC	13W3D_LA	9497	2520	9.97157	1	13	LA	9	9	10	#DE8C00	aCM	5
13W3D_LA_AAAGCAAGTAATCACC	13W3D_LA	3938	1522	2.10767	1	13	LA	3	3	7	#DE8C00	aCM	5
13W3D_LA_AAAGCAAGTCTCAACA	13W3D_LA	10217	2704	6.11726	1	13	LA	9	9	10	#DE8C00	aCM	5
13W3D_LA_AAAGCAATCAGAAATG	13W3D_LA	5268	2081	8.16249	1	13	LA	24	24	6	#DE8C00	aCM	5
13W3D_LA_AAAGCAATCAGCATGT	13W3D_LA	13765	3461	1.06793	1	13	LA	1	1	22	#00BA38	Fibro	5
13W3D_LA_AAAGCAATCATCTGTT	13W3D_LA	7333	2167	2.86377	1	13	LA	4	4	20	#00BA38	Fibro	5
13W3D_LA_AAAGCAATCGAACTGT	13W3D_LA	19077	4417	2.53184	1	13	LA	14	14	31	#F564E3	WBC	5
13W3D_LA_AAAGCAATCTATGTGG	13W3D_LA	7331	2295	1.59596	1	13	LA	14	14	31	#F564E3	WBC	5
13W3D_LA_AAAGCAATCTGTGCAA	13W3D_LA	5826	1990	1.32166	1	13	LA	1	1	22	#00BA38	Fibro	5
13W3D_LA_AAAGTAGAGCGTAGTG	13W3D_LA	10952	3006	2.64792	1	13	LA	6	6	17	#00BA38	Fibro	5
13W3D_LA_AAAGTAGAGGACATTA	13W3D_LA	7430	2427	1.19785	1	13	LA	1	1	22	#00BA38	Fibro	5
13W3D_LA_AAAGTAGCAAACGCGA	13W3D_LA	8075	2684	6.51393	1	13	LA	24	24	6	#DE8C00	aCM	5
13W3D_LA_AAAGTAGGTCTCCACT	13W3D_LA	3581	1596	2.09439	1	13	LA	1	1	22	#00BA38	Fibro	5
13W3D_LA_AAAGTAGGTGAAATCA	13W3D_LA	14175	3106	8.36684	1	13	LA	3	3	7	#DE8C00	aCM	5
13W3D_LA_AAAGTAGGTGCAACTT	13W3D_LA	9646	2790	1.35808	1	13	LA	1	1	22	#00BA38	Fibro	5
13W3D_LA_AAAGTAGGTGCGATAG	13W3D_LA	8907	2673	1.81879	1	13	LA	4	4	20	#00BA38	Fibro	5
13W3D_LA_AAAGTAGGTGGACGAT	13W3D_LA	7465	2157	10.5961	1	13	LA	24	24	6	#DE8C00	aCM	5
13W3D_LA_AAAGTAGGTTGCGCAC	13W3D_LA	15021	3944	1.62439	1	13	LA	13	13	18	#00BA38	Fibro	5
13W3D_LA_AAAGTAGTCCACGTTC	13W3D_LA	3512	1221	34.2255	1	13	LA	21	21	9	#DE8C00	aCM	5
13W3D_LA_AAAGTAGTCTTGACGA	13W3D_LA	6363	2110	6.72639	1	13	LA	9	9	10	#DE8C00	aCM	5
13W3D_LA_AAAGTAGTCTTGTACT	13W3D_LA	12224	3359	1.72611	1	13	LA	1	1	22	#00BA38	Fibro	5
13W3D_LA_AAATGCCAGAACAATC	13W3D_LA	6182	2344	1.29408	1	13	LA	1	1	22	#00BA38	Fibro	5
13W3D_LA_AAATGCCAGCAGGTCA	13W3D_LA	8024	2288	2.81655	1	13	LA	29	29	32	#F564E3	WBC	5
13W3D_LA_AAATGCCAGGAGCGAG	13W3D_LA	2802	1121	7.56602	1	13	LA	9	9	10	#DE8C00	aCM	5
13W3D_LA_AAATGCCAGGCCCGTT	13W3D_LA	5495	2128	2.2748	1	13	LA	7	7	28	#00B4F0	Endocardial	5
13W3D_LA_AAATGCCAGTAATCCC	13W3D_LA	18739	4621	2.17728	1	13	LA	6	6	17	#00BA38	Fibro	5
13W3D_LA_AAATGCCAGTGGTCCC	13W3D_LA	7646	2609	1.50405	1	13	LA	1	1	22	#00BA38	Fibro	5
13W3D_LA_AAATGCCAGTTGCAGG	13W3D_LA	7538	2311	1.7246	1	13	LA	1	1	22	#00BA38	Fibro	5
13W3D_LA_AAATGCCCAAACCTAC	13W3D_LA	17351	4261	1.56187	1	13	LA	6	6	17	#00BA38	Fibro	5
13W3D_LA_AAATGCCCAGACGCCT	13W3D_LA	11113	3139	1.47575	1	13	LA	1	1	22	#00BA38	Fibro	5
13W3D_LA_AAATGCCCAGCCAATT	13W3D_LA	8613	2412	1.50935	1	13	LA	1	1	22	#00BA38	Fibro	5
13W3D_LA_AAATGCCCAGCGTAAG	13W3D_LA	9058	2893	1.71119	1	13	LA	13	13	18	#00BA38	Fibro	5
13W3D_LA_AAATGCCGTCGAAAGC	13W3D_LA	9993	2721	1.21085	1	13	LA	7	7	28	#00B4F0	Endocardial	5
13W3D_LA_AAATGCCGTTCTCATT	13W3D_LA	8689	2608	1.55369	1	13	LA	4	4	20	#00BA38	Fibro	5
13W3D_LA_AAATGCCGTTTCCACC	13W3D_LA	10656	3043	1.22935	1	13	LA	1	1	22	#00BA38	Fibro	5
13W3D_LA_AAATGCCTCCATGAAC	13W3D_LA	4773	1644	7.54243	1	13	LA	14	14	31	#F564E3	WBC	5
13W3D_LA_AAATGCCTCGGATGGA	13W3D_LA	15490	3682	1.49128	1	13	LA	4	4	20	#00BA38	Fibro	5
13W3D_LA_AAATGCCTCGGCGGTT	13W3D_LA	11124	3226	3.80259	1	13	LA	17	17	15	#7CAE00	SMC	5
13W3D_LA_AACACGTAGACAAAGG	13W3D_LA	6405	2345	1.65496	1	13	LA	1	1	22	#00BA38	Fibro	5
13W3D_LA_AACACGTAGCCCAACC	13W3D_LA	6528	2205	2.31311	1	13	LA	1	1	22	#00BA38	Fibro	5
13W3D_LA_AACACGTAGCTTATCG	13W3D_LA	6965	2479	2.25413	1	13	LA	4	4	20	#00BA38	Fibro	5
13W3D_LA_AACACGTAGTGCGATG	13W3D_LA	2504	1151	1.71725	1	13	LA	22	22	16	#00BA38	Fibro	5
13W3D_LA_AACACGTCAAAGGAAG	13W3D_LA	4226	1798	2.43729	1	13	LA	23	23	27	#00BFC4	Neural crest-like	5
13W3D_LA_AACACGTCAATACGCT	13W3D_LA	5539	2170	3.06915	1	13	LA	10	10	14	#7CAE00	SMC	5
13W3D_LA_AACACGTCACAGGTTT	13W3D_LA	16652	3996	1.78357	1	13	LA	1	1	22	#00BA38	Fibro	5
13W3D_LA_AACACGTCACATGTGT	13W3D_LA	11463	3819	11.21	1	13	LA	7	7	28	#00B4F0	Endocardial	5
13W3D_LA_AACACGTCACCTATCC	13W3D_LA	6575	2259	1.96198	1	13	LA	1	1	22	#00BA38	Fibro	5
13W3D_LA_AACACGTCACTAAGTC	13W3D_LA	11083	3095	1.38049	1	13	LA	1	1	22	#00BA38	Fibro	5
13W3D_LA_AACACGTCATGCCACG	13W3D_LA	5419	1939	0.738144	1	13	LA	19	19	21	#00BA38	Fibro	5
13W3D_LA_AACACGTGTAGCAAAT	13W3D_LA	6800	2006	6.36765	1	13	LA	9	9	10	#DE8C00	aCM	5
13W3D_LA_AACACGTGTATGGTTC	13W3D_LA	5237	2009	1.60397	1	13	LA	1	1	22	#00BA38	Fibro	5
13W3D_LA_AACACGTGTCCTCTTG	13W3D_LA	5057	1692	4.05379	1	13	LA	29	29	32	#F564E3	WBC	5
13W3D_LA_AACACGTGTCTCGTTC	13W3D_LA	5298	1962	2.24613	1	13	LA	1	1	22	#00BA38	Fibro	5
13W3D_LA_AACACGTGTTAAGGGC	13W3D_LA	3257	1526	3.71508	1	13	LA	7	7	28	#00B4F0	Endocardial	5
13W3D_LA_AACACGTGTTCAGACT	13W3D_LA	8168	2774	2.97502	1	13	LA	17	17	15	#7CAE00	SMC	5
13W3D_LA_AACACGTTCCAGAGGA	13W3D_LA	7947	2518	1.59809	1	13	LA	1	1	22	#00BA38	Fibro	5
13W3D_LA_AACACGTTCCCTCAGT	13W3D_LA	4873	1740	5.43813	1	13	LA	27	27	25	#00C08B	Epicardial	5
13W3D_LA_AACACGTTCTTTACAC	13W3D_LA	3447	1379	1.16043	1	13	LA	1	1	22	#00BA38	Fibro	5
13W3D_LA_AACCATGAGACAAAGG	13W3D_LA	10631	2830	1.81545	1	13	LA	1	1	22	#00BA38	Fibro	5
13W3D_LA_AACCATGAGAGTACCG	13W3D_LA	6374	2193	2.46313	1	13	LA	24	24	6	#DE8C00	aCM	5
13W3D_LA_AACCATGAGCACCGTC	13W3D_LA	7904	2661	1.82186	1	13	LA	4	4	20	#00BA38	Fibro	5
13W3D_LA_AACCATGAGCTGAACG	13W3D_LA	7105	2253	1.84377	1	13	LA	1	1	22	#00BA38	Fibro	5
13W3D_LA_AACCATGAGTCTCGGC	13W3D_LA	10144	3154	1.32098	1	13	LA	13	13	18	#00BA38	Fibro	5
13W3D_LA_AACCATGAGTTAGGTA	13W3D_LA	7722	2627	2.7713	1	13	LA	13	13	18	#00BA38	Fibro	5
13W3D_LA_AACCATGCACATTAGC	13W3D_LA	8581	2672	1.87624	1	13	LA	19	19	21	#00BA38	Fibro	5
13W3D_LA_AACCATGCACGGTGTC	13W3D_LA	5017	1838	13.4144	1	13	LA	9	9	10	#DE8C00	aCM	5
13W3D_LA_AACCATGCAGCTTAAC	13W3D_LA	7875	2170	2.19683	1	13	LA	29	29	32	#F564E3	WBC	5
13W3D_LA_AACCATGGTGGTGTAG	13W3D_LA	6692	2148	8.75672	1	13	LA	9	9	10	#DE8C00	aCM	5
13W3D_LA_AACCATGTCAATCACG	13W3D_LA	9704	2746	1.4324	1	13	LA	13	13	18	#00BA38	Fibro	5
13W3D_LA_AACCATGTCAGCGACC	13W3D_LA	5640	2221	2.9078	1	13	LA	7	7	28	#00B4F0	Endocardial	5
13W3D_LA_AACCATGTCCATGCTC	13W3D_LA	4520	1879	1.9469	1	13	LA	23	23	27	#00BFC4	Neural crest-like	5
13W3D_LA_AACCATGTCCGTAGTA	13W3D_LA	5587	1909	9.5758	1	13	LA	9	9	10	#DE8C00	aCM	5
13W3D_LA_AACCATGTCTAACTGG	13W3D_LA	6338	2190	1.65667	1	13	LA	1	1	22	#00BA38	Fibro	5
13W3D_LA_AACCATGTCTTGTACT	13W3D_LA	13150	3877	2.3346	1	13	LA	6	6	17	#00BA38	Fibro	5
13W3D_LA_AACCGCGAGACTAGGC	13W3D_LA	11340	3379	4.96473	1	13	LA	25	25	13	#7CAE00	SMC	5
13W3D_LA_AACCGCGAGGCAGGTT	13W3D_LA	6228	2207	2.66538	1	13	LA	17	17	15	#7CAE00	SMC	5
13W3D_LA_AACCGCGAGGTCATCT	13W3D_LA	2480	1177	22.5	1	13	LA	21	21	9	#DE8C00	aCM	5
13W3D_LA_AACCGCGAGTGAACGC	13W3D_LA	4845	1666	10.8153	1	13	LA	9	9	10	#DE8C00	aCM	5
13W3D_LA_AACCGCGAGTTAGGTA	13W3D_LA	7583	2476	1.49018	1	13	LA	1	1	22	#00BA38	Fibro	5
13W3D_LA_AACCGCGCAAGAAAGG	13W3D_LA	5881	2150	2.27852	1	13	LA	1	1	22	#00BA38	Fibro	5
13W3D_LA_AACCGCGCACTAAGTC	13W3D_LA	9092	2453	3.3216	1	13	LA	14	14	31	#F564E3	WBC	5
13W3D_LA_AACCGCGCAGGTCGTC	13W3D_LA	6737	2238	1.21716	1	13	LA	1	1	22	#00BA38	Fibro	5
13W3D_LA_AACCGCGCAGTGACAG	13W3D_LA	6323	2091	1.47082	1	13	LA	1	1	22	#00BA38	Fibro	5
13W3D_LA_AACCGCGGTACGACCC	13W3D_LA	8971	2491	1.41567	1	13	LA	1	1	22	#00BA38	Fibro	5
13W3D_LA_AACCGCGGTGACTACT	13W3D_LA	7966	2221	12.6412	1	13	LA	9	9	10	#DE8C00	aCM	5
13W3D_LA_AACCGCGGTGCGCTTG	13W3D_LA	15234	3655	2.4616	1	13	LA	14	14	31	#F564E3	WBC	5
13W3D_LA_AACCGCGTCAACCAAC	13W3D_LA	9540	2523	7.2956	1	13	LA	9	9	10	#DE8C00	aCM	5
13W3D_LA_AACCGCGTCATTATCC	13W3D_LA	5527	2093	1.91786	1	13	LA	10	10	14	#7CAE00	SMC	5
13W3D_LA_AACCGCGTCCTCCTAG	13W3D_LA	6963	2391	7.48241	1	13	LA	24	24	6	#DE8C00	aCM	5
13W3D_LA_AACCGCGTCTCGTTTA	13W3D_LA	5684	2074	2.77973	1	13	LA	10	10	14	#7CAE00	SMC	5
13W3D_LA_AACCGCGTCTTCGAGA	13W3D_LA	5241	1816	1.71723	1	13	LA	10	10	14	#7CAE00	SMC	5
13W3D_LA_AACCGCGTCTTTAGTC	13W3D_LA	15142	4532	2.3907	1	13	LA	28	28	26	#00BFC4	Neural crest-like	5
13W3D_LA_AACGTTGAGACTAAGT	13W3D_LA	8582	2765	2.35376	1	13	LA	10	10	14	#7CAE00	SMC	5
13W3D_LA_AACGTTGAGGATGTAT	13W3D_LA	7066	2278	0.764223	1	13	LA	1	1	22	#00BA38	Fibro	5
13W3D_LA_AACGTTGAGTTAGGTA	13W3D_LA	6121	1894	1.76442	1	13	LA	1	1	22	#00BA38	Fibro	5
13W3D_LA_AACGTTGCAATGGAGC	13W3D_LA	10947	3430	2.56691	1	13	LA	7	7	28	#00B4F0	Endocardial	5
13W3D_LA_AACGTTGGTATGAATG	13W3D_LA	9073	2733	1.53202	1	13	LA	1	1	22	#00BA38	Fibro	5
13W3D_LA_AACGTTGGTCAAAGCG	13W3D_LA	9328	2630	1.56518	1	13	LA	1	1	22	#00BA38	Fibro	5
13W3D_LA_AACGTTGGTGAGCGAT	13W3D_LA	10102	2883	1.52445	1	13	LA	1	1	22	#00BA38	Fibro	5
13W3D_LA_AACGTTGGTGTTTGGT	13W3D_LA	6522	2356	6.85373	1	13	LA	9	9	10	#DE8C00	aCM	5
13W3D_LA_AACGTTGGTTATCCGA	13W3D_LA	8063	2710	1.56269	1	13	LA	1	1	22	#00BA38	Fibro	5
13W3D_LA_AACGTTGGTTTGCATG	13W3D_LA	7104	2442	3.88514	1	13	LA	17	17	15	#7CAE00	SMC	5
13W3D_LA_AACGTTGTCATCTGCC	13W3D_LA	9096	2757	2.3197	1	13	LA	4	4	20	#00BA38	Fibro	5
13W3D_LA_AACGTTGTCGAGGTAG	13W3D_LA	6560	1973	1.3872	1	13	LA	1	1	22	#00BA38	Fibro	5
13W3D_LA_AACGTTGTCGTACCGG	13W3D_LA	4161	1239	0.0720981	1	13	LA	31	31	12	#B79F00	ncCM	5
13W3D_LA_AACTCAGAGAAACCAT	13W3D_LA	14511	3558	2.17077	1	13	LA	13	13	18	#00BA38	Fibro	5
13W3D_LA_AACTCAGAGAAGCCCA	13W3D_LA	3407	1293	4.19724	1	13	LA	29	29	32	#F564E3	WBC	5
13W3D_LA_AACTCAGAGCAGCGTA	13W3D_LA	8769	2659	1.45969	1	13	LA	1	1	22	#00BA38	Fibro	5
13W3D_LA_AACTCAGAGGTACTCT	13W3D_LA	6950	2284	1.6259	1	13	LA	1	1	22	#00BA38	Fibro	5
13W3D_LA_AACTCAGCAATAAGCA	13W3D_LA	7016	2343	2.7366	1	13	LA	4	4	20	#00BA38	Fibro	5
13W3D_LA_AACTCAGCAGACGCAA	13W3D_LA	3969	1841	2.01562	1	13	LA	23	23	27	#00BFC4	Neural crest-like	5
13W3D_LA_AACTCAGCAGGGAGAG	13W3D_LA	9233	2764	1.77624	1	13	LA	4	4	20	#00BA38	Fibro	5
13W3D_LA_AACTCAGGTAGGACAC	13W3D_LA	3859	1515	2.85048	1	13	LA	10	10	14	#7CAE00	SMC	5
13W3D_LA_AACTCAGGTAGGGACT	13W3D_LA	7410	2463	1.18758	1	13	LA	1	1	22	#00BA38	Fibro	5
13W3D_LA_AACTCAGGTTAAAGAC	13W3D_LA	6377	2236	2.2738	1	13	LA	1	1	22	#00BA38	Fibro	5
13W3D_LA_AACTCAGGTTCGTCTC	13W3D_LA	6137	1842	4.51361	1	13	LA	14	14	31	#F564E3	WBC	5
13W3D_LA_AACTCAGTCACTCCTG	13W3D_LA	7255	2381	2.16402	1	13	LA	4	4	20	#00BA38	Fibro	5
13W3D_LA_AACTCAGTCAGGATCT	13W3D_LA	6566	2232	1.523	1	13	LA	1	1	22	#00BA38	Fibro	5
13W3D_LA_AACTCAGTCATTATCC	13W3D_LA	6215	1964	1.38375	1	13	LA	1	1	22	#00BA38	Fibro	5
13W3D_LA_AACTCAGTCGCAAGCC	13W3D_LA	7333	2596	4.07746	1	13	LA	17	17	15	#7CAE00	SMC	5
13W3D_LA_AACTCAGTCGTAGGAG	13W3D_LA	7662	2392	1.31819	1	13	LA	1	1	22	#00BA38	Fibro	5
13W3D_LA_AACTCAGTCGTCTGAA	13W3D_LA	2956	1336	2.90934	1	13	LA	7	7	28	#00B4F0	Endocardial	5
13W3D_LA_AACTCCCAGAAGAAGC	13W3D_LA	8138	2355	1.21652	1	13	LA	1	1	22	#00BA38	Fibro	5
13W3D_LA_AACTCCCAGCGTCTAT	13W3D_LA	13093	3619	1.49698	1	13	LA	6	6	17	#00BA38	Fibro	5
13W3D_LA_AACTCCCAGTCCATAC	13W3D_LA	11336	3246	1.79076	1	13	LA	1	1	22	#00BA38	Fibro	5
13W3D_LA_AACTCCCCAACCGCCA	13W3D_LA	11879	3484	2.08772	1	13	LA	6	6	17	#00BA38	Fibro	5
13W3D_LA_AACTCCCCACCCATGG	13W3D_LA	6451	2359	2.17021	1	13	LA	7	7	28	#00B4F0	Endocardial	5
13W3D_LA_AACTCCCCACGTGAGA	13W3D_LA	6345	2131	7.9275	1	13	LA	9	9	10	#DE8C00	aCM	5
13W3D_LA_AACTCCCCACGTTGGC	13W3D_LA	7299	2482	2.7127	1	13	LA	17	17	15	#7CAE00	SMC	5
13W3D_LA_AACTCCCGTACCTACA	13W3D_LA	14606	3933	3.12885	1	13	LA	27	27	25	#00C08B	Epicardial	5
13W3D_LA_AACTCCCGTACTCTCC	13W3D_LA	4990	1340	8.8978	1	13	LA	24	24	6	#DE8C00	aCM	5
13W3D_LA_AACTCCCGTCCGAGTC	13W3D_LA	7073	2391	8.22847	1	13	LA	4	4	20	#00BA38	Fibro	5
13W3D_LA_AACTCCCGTCTTGTCC	13W3D_LA	9257	2526	7.17295	1	13	LA	9	9	10	#DE8C00	aCM	5
13W3D_LA_AACTCCCGTGACGGTA	13W3D_LA	14445	3462	1.31533	1	13	LA	19	19	21	#00BA38	Fibro	5
13W3D_LA_AACTCCCGTGCACCAC	13W3D_LA	5460	2012	1.53846	1	13	LA	1	1	22	#00BA38	Fibro	5
13W3D_LA_AACTCCCTCAGCTGGC	13W3D_LA	4328	1640	2.49538	1	13	LA	9	9	10	#DE8C00	aCM	5
13W3D_LA_AACTCCCTCCAACCAA	13W3D_LA	9922	3125	1.68313	1	13	LA	13	13	18	#00BA38	Fibro	5
13W3D_LA_AACTCCCTCTCACATT	13W3D_LA	8255	2808	1.5748	1	13	LA	1	1	22	#00BA38	Fibro	5
13W3D_LA_AACTCTTAGACAATAC	13W3D_LA	5363	1995	6.39567	1	13	LA	24	24	6	#DE8C00	aCM	5
13W3D_LA_AACTCTTAGTGTCTCA	13W3D_LA	10953	3209	1.50644	1	13	LA	13	13	18	#00BA38	Fibro	5
13W3D_LA_AACTCTTCACTGTTAG	13W3D_LA	15434	4053	2.92212	1	13	LA	17	17	15	#7CAE00	SMC	5
13W3D_LA_AACTCTTCAGACACTT	13W3D_LA	6172	2205	2.965	1	13	LA	7	7	28	#00B4F0	Endocardial	5
13W3D_LA_AACTCTTGTTGCTCCT	13W3D_LA	6363	2049	6.94641	1	13	LA	9	9	10	#DE8C00	aCM	5
13W3D_LA_AACTCTTTCCCTTGTG	13W3D_LA	10626	3448	1.87276	1	13	LA	6	6	17	#00BA38	Fibro	5
13W3D_LA_AACTCTTTCCGGCACA	13W3D_LA	7319	2510	1.16136	1	13	LA	1	1	22	#00BA38	Fibro	5
13W3D_LA_AACTCTTTCCTGCCAT	13W3D_LA	8888	2733	1.73267	1	13	LA	1	1	22	#00BA38	Fibro	5
13W3D_LA_AACTCTTTCGGAGGTA	13W3D_LA	6530	1810	7.50383	1	13	LA	14	14	31	#F564E3	WBC	5
13W3D_LA_AACTCTTTCGGTTAAC	13W3D_LA	6107	2400	2.68544	1	13	LA	23	23	27	#00BFC4	Neural crest-like	5
13W3D_LA_AACTCTTTCGTTTAGG	13W3D_LA	5778	1902	5.6767	1	13	LA	9	9	10	#DE8C00	aCM	5
13W3D_LA_AACTGGTAGATCTGCT	13W3D_LA	8337	2713	3.81432	1	13	LA	17	17	15	#7CAE00	SMC	5
13W3D_LA_AACTGGTAGATGTGGC	13W3D_LA	9515	2729	1.46085	1	13	LA	1	1	22	#00BA38	Fibro	5
13W3D_LA_AACTGGTAGGCCATAG	13W3D_LA	7987	2454	1.3522	1	13	LA	1	1	22	#00BA38	Fibro	5
13W3D_LA_AACTGGTCAGGCGATA	13W3D_LA	5479	2077	2.04417	1	13	LA	1	1	22	#00BA38	Fibro	5
13W3D_LA_AACTGGTCATCTATGG	13W3D_LA	6395	2044	1.43862	1	13	LA	1	1	22	#00BA38	Fibro	5
13W3D_LA_AACTGGTCATTTGCTT	13W3D_LA	8487	2603	1.81454	1	13	LA	1	1	22	#00BA38	Fibro	5
13W3D_LA_AACTGGTGTAAAGGAG	13W3D_LA	2700	1159	33.2963	1	13	LA	21	21	9	#DE8C00	aCM	5
13W3D_LA_AACTGGTGTGCAGACA	13W3D_LA	5794	2217	2.81326	1	13	LA	17	17	15	#7CAE00	SMC	5
13W3D_LA_AACTGGTTCCGCATCT	13W3D_LA	5070	2071	3.41223	1	13	LA	7	7	28	#00B4F0	Endocardial	5
13W3D_LA_AACTGGTTCGTGGACC	13W3D_LA	4534	1509	5.64623	1	13	LA	14	14	31	#F564E3	WBC	5
13W3D_LA_AACTTTCAGAAACCAT	13W3D_LA	9146	2744	1.07151	1	13	LA	1	1	22	#00BA38	Fibro	5
13W3D_LA_AACTTTCAGCGAGAAA	13W3D_LA	12090	3281	1.66253	1	13	LA	1	1	22	#00BA38	Fibro	5
13W3D_LA_AACTTTCAGGATCGCA	13W3D_LA	7806	2561	2.49808	1	13	LA	7	7	28	#00B4F0	Endocardial	5
13W3D_LA_AACTTTCAGTCTCCTC	13W3D_LA	2643	1221	0.983731	1	13	LA	1	1	22	#00BA38	Fibro	5
13W3D_LA_AACTTTCAGTGACTCT	13W3D_LA	8791	2436	6.27915	1	13	LA	9	9	10	#DE8C00	aCM	5
13W3D_LA_AACTTTCCAGCCTTGG	13W3D_LA	7566	2502	8.97436	1	13	LA	9	9	10	#DE8C00	aCM	5
13W3D_LA_AACTTTCCAGGACGTA	13W3D_LA	14311	3599	1.71197	1	13	LA	1	1	22	#00BA38	Fibro	5
13W3D_LA_AACTTTCCAGTCCTTC	13W3D_LA	8053	2712	1.42804	1	13	LA	1	1	22	#00BA38	Fibro	5
13W3D_LA_AACTTTCCATATACCG	13W3D_LA	6833	2190	1.08298	1	13	LA	1	1	22	#00BA38	Fibro	5
13W3D_LA_AACTTTCGTGAAATCA	13W3D_LA	14725	3957	1.29032	1	13	LA	13	13	18	#00BA38	Fibro	5
13W3D_LA_AACTTTCGTGACAAAT	13W3D_LA	5873	2157	2.48595	1	13	LA	11	11	29	#619CFF	BEC	5
13W3D_LA_AACTTTCGTTATCCGA	13W3D_LA	7886	2399	4.89475	1	13	LA	9	9	10	#DE8C00	aCM	5
13W3D_LA_AACTTTCTCACGGTTA	13W3D_LA	7963	2478	1.10511	1	13	LA	1	1	22	#00BA38	Fibro	5
13W3D_LA_AACTTTCTCATCTGCC	13W3D_LA	7273	1967	0.178743	1	13	LA	31	31	12	#B79F00	ncCM	5
13W3D_LA_AACTTTCTCCAGAAGG	13W3D_LA	8072	2592	1.79633	1	13	LA	1	1	22	#00BA38	Fibro	5
13W3D_LA_AACTTTCTCCGTACAA	13W3D_LA	7047	2414	1.75961	1	13	LA	1	1	22	#00BA38	Fibro	5
13W3D_LA_AACTTTCTCTCCGGTT	13W3D_LA	11961	3630	3.52813	1	13	LA	25	25	13	#7CAE00	SMC	5
13W3D_LA_AAGACCTAGATGTTAG	13W3D_LA	5656	2252	0.990099	1	13	LA	1	1	22	#00BA38	Fibro	5
13W3D_LA_AAGACCTAGCGCCTCA	13W3D_LA	2314	1039	2.93863	1	13	LA	14	14	31	#F564E3	WBC	5
13W3D_LA_AAGACCTCAACGATCT	13W3D_LA	4676	1978	5.92387	1	13	LA	24	24	6	#DE8C00	aCM	5
13W3D_LA_AAGACCTCAATGTAAG	13W3D_LA	8703	2695	1.41331	1	13	LA	1	1	22	#00BA38	Fibro	5
13W3D_LA_AAGACCTCACATGGGA	13W3D_LA	2625	1137	1.48571	1	13	LA	1	1	22	#00BA38	Fibro	5
13W3D_LA_AAGACCTCAGGTCCAC	13W3D_LA	6661	2109	0.960817	1	13	LA	1	1	22	#00BA38	Fibro	5
13W3D_LA_AAGACCTCATAAAGGT	13W3D_LA	3070	1420	1.59609	1	13	LA	1	1	22	#00BA38	Fibro	5
13W3D_LA_AAGACCTCATCCGCGA	13W3D_LA	10084	3066	1.22967	1	13	LA	13	13	18	#00BA38	Fibro	5
13W3D_LA_AAGACCTCATCCTAGA	13W3D_LA	2509	1357	4.54364	1	13	LA	7	7	28	#00B4F0	Endocardial	5
13W3D_LA_AAGACCTGTTAAGATG	13W3D_LA	7844	2344	2.02703	1	13	LA	1	1	22	#00BA38	Fibro	5
13W3D_LA_AAGACCTGTTCGAATC	13W3D_LA	5389	2058	1.11338	1	13	LA	1	1	22	#00BA38	Fibro	5
13W3D_LA_AAGACCTTCCGGCACA	13W3D_LA	6825	2213	1.18681	1	13	LA	1	1	22	#00BA38	Fibro	5
13W3D_LA_AAGACCTTCTTGTACT	13W3D_LA	9238	2388	7.55575	1	13	LA	9	9	10	#DE8C00	aCM	5
13W3D_LA_AAGCCGCAGACACGAC	13W3D_LA	7163	2127	0.781795	1	13	LA	1	1	22	#00BA38	Fibro	5
13W3D_LA_AAGCCGCAGTGCCAGA	13W3D_LA	9049	2707	1.95602	1	13	LA	1	1	22	#00BA38	Fibro	5
13W3D_LA_AAGCCGCCACATCCGG	13W3D_LA	7385	2311	1.15098	1	13	LA	1	1	22	#00BA38	Fibro	5
13W3D_LA_AAGCCGCCATACTACG	13W3D_LA	7790	2350	1.19384	1	13	LA	1	1	22	#00BA38	Fibro	5
13W3D_LA_AAGCCGCCATGTTGAC	13W3D_LA	3881	1595	3.42695	1	13	LA	23	23	27	#00BFC4	Neural crest-like	5
13W3D_LA_AAGCCGCGTCGCATAT	13W3D_LA	7596	2334	1.61927	1	13	LA	1	1	22	#00BA38	Fibro	5
13W3D_LA_AAGCCGCGTGCTGTAT	13W3D_LA	8386	2496	8.93155	1	13	LA	9	9	10	#DE8C00	aCM	5
13W3D_LA_AAGCCGCGTGTTGAGG	13W3D_LA	8333	2535	1.68007	1	13	LA	1	1	22	#00BA38	Fibro	5
13W3D_LA_AAGCCGCGTTTCGCTC	13W3D_LA	6312	2252	3.29531	1	13	LA	10	10	14	#7CAE00	SMC	5
13W3D_LA_AAGCCGCGTTTGACAC	13W3D_LA	7388	2401	6.5647	1	13	LA	9	9	10	#DE8C00	aCM	5
13W3D_LA_AAGCCGCTCCAGATCA	13W3D_LA	5566	2094	3.55731	1	13	LA	7	7	28	#00B4F0	Endocardial	5
13W3D_LA_AAGCCGCTCTATGTGG	13W3D_LA	4418	1536	11.3852	1	13	LA	9	9	10	#DE8C00	aCM	5
13W3D_LA_AAGGAGCAGGCTAGAC	13W3D_LA	9247	2831	1.91413	1	13	LA	1	1	22	#00BA38	Fibro	5
13W3D_LA_AAGGAGCAGGTGATAT	13W3D_LA	6923	2302	7.85787	1	13	LA	24	24	6	#DE8C00	aCM	5
13W3D_LA_AAGGAGCAGTGTTAGA	13W3D_LA	8051	2596	1.09303	1	13	LA	1	1	22	#00BA38	Fibro	5
13W3D_LA_AAGGAGCCACAGAGGT	13W3D_LA	7548	2583	1.86804	1	13	LA	4	4	20	#00BA38	Fibro	5
13W3D_LA_AAGGAGCCACGCCAGT	13W3D_LA	11060	3339	1.96203	1	13	LA	6	6	17	#00BA38	Fibro	5
13W3D_LA_AAGGAGCCAGCATGAG	13W3D_LA	5566	2124	1.07797	1	13	LA	1	1	22	#00BA38	Fibro	5
13W3D_LA_AAGGAGCCATCTGGTA	13W3D_LA	4950	1625	5.89899	1	13	LA	14	14	31	#F564E3	WBC	5
13W3D_LA_AAGGAGCGTCTGATCA	13W3D_LA	2456	1385	7.04397	1	13	LA	11	11	29	#619CFF	BEC	5
13W3D_LA_AAGGAGCGTGTTCGAT	13W3D_LA	8757	2862	2.36382	1	13	LA	6	6	17	#00BA38	Fibro	5
13W3D_LA_AAGGAGCGTGTTTGGT	13W3D_LA	3255	1469	2.15054	1	13	LA	1	1	22	#00BA38	Fibro	5
13W3D_LA_AAGGAGCGTTAAGACA	13W3D_LA	18464	4410	1.27816	1	13	LA	6	6	17	#00BA38	Fibro	5
13W3D_LA_AAGGAGCTCGAGCCCA	13W3D_LA	4087	1483	9.51798	1	13	LA	9	9	10	#DE8C00	aCM	5
13W3D_LA_AAGGAGCTCTCATTCA	13W3D_LA	10475	3065	2.10024	1	13	LA	13	13	18	#00BA38	Fibro	5
13W3D_LA_AAGGCAGAGCTGTTCA	13W3D_LA	3527	1354	1.0207	1	13	LA	1	1	22	#00BA38	Fibro	5
13W3D_LA_AAGGCAGAGGCAAAGA	13W3D_LA	5971	1993	1.35656	1	13	LA	1	1	22	#00BA38	Fibro	5
13W3D_LA_AAGGCAGAGGTCATCT	13W3D_LA	4841	1867	2.49948	1	13	LA	4	4	20	#00BA38	Fibro	5
13W3D_LA_AAGGCAGAGTACGCCC	13W3D_LA	5177	2037	2.64632	1	13	LA	23	23	27	#00BFC4	Neural crest-like	5
13W3D_LA_AAGGCAGCATGAAGTA	13W3D_LA	7083	2292	1.21417	1	13	LA	1	1	22	#00BA38	Fibro	5
13W3D_LA_AAGGCAGGTAATTGGA	13W3D_LA	6987	2418	1.60298	1	13	LA	7	7	28	#00B4F0	Endocardial	5
13W3D_LA_AAGGCAGGTACAGCAG	13W3D_LA	9850	2862	1.21827	1	13	LA	1	1	22	#00BA38	Fibro	5
13W3D_LA_AAGGCAGGTAGAGCTG	13W3D_LA	14355	3887	1.83908	1	13	LA	6	6	17	#00BA38	Fibro	5
13W3D_LA_AAGGCAGGTCGAGTTT	13W3D_LA	4220	1706	2.44076	1	13	LA	10	10	14	#7CAE00	SMC	5
13W3D_LA_AAGGCAGTCGTTTAGG	13W3D_LA	7086	2437	1.32656	1	13	LA	1	1	22	#00BA38	Fibro	5
13W3D_LA_AAGGCAGTCTTGGGTA	13W3D_LA	2135	1026	0.88993	1	13	LA	1	1	22	#00BA38	Fibro	5
13W3D_LA_AAGGTTCAGGAATTAC	13W3D_LA	13599	3455	2.00015	1	13	LA	13	13	18	#00BA38	Fibro	5
13W3D_LA_AAGGTTCAGGGAAACA	13W3D_LA	8291	2676	1.70064	1	13	LA	10	10	14	#7CAE00	SMC	5
13W3D_LA_AAGGTTCAGTCGATAA	13W3D_LA	7495	2583	1.32088	1	13	LA	1	1	22	#00BA38	Fibro	5
13W3D_LA_AAGGTTCCACAGTCGC	13W3D_LA	4422	1708	0.85934	1	13	LA	13	13	18	#00BA38	Fibro	5
13W3D_LA_AAGGTTCCAGTATCTG	13W3D_LA	11449	3145	1.72941	1	13	LA	13	13	18	#00BA38	Fibro	5
13W3D_LA_AAGGTTCCAGTCCTTC	13W3D_LA	10973	3447	1.58571	1	13	LA	6	6	17	#00BA38	Fibro	5
13W3D_LA_AAGGTTCGTATAAACG	13W3D_LA	12358	3514	8.64218	1	13	LA	26	26	8	#DE8C00	aCM	5
13W3D_LA_AAGGTTCGTCGTCTTC	13W3D_LA	7777	2667	1.09297	1	13	LA	6	6	17	#00BA38	Fibro	5
13W3D_LA_AAGGTTCGTGTTGGGA	13W3D_LA	9781	2571	7.9542	1	13	LA	9	9	10	#DE8C00	aCM	5
13W3D_LA_AAGGTTCTCAGAGGTG	13W3D_LA	8710	3005	1.87141	1	13	LA	13	13	18	#00BA38	Fibro	5
13W3D_LA_AAGGTTCTCATCACCC	13W3D_LA	8493	2619	1.70729	1	13	LA	1	1	22	#00BA38	Fibro	5
13W3D_LA_AAGGTTCTCCAGGGCT	13W3D_LA	7081	2580	1.52521	1	13	LA	1	1	22	#00BA38	Fibro	5
13W3D_LA_AAGGTTCTCGACAGCC	13W3D_LA	6021	2226	1.1626	1	13	LA	6	6	17	#00BA38	Fibro	5
13W3D_LA_AAGGTTCTCGGAGGTA	13W3D_LA	10883	2861	1.04751	1	13	LA	1	1	22	#00BA38	Fibro	5
13W3D_LA_AAGGTTCTCTTGCCGT	13W3D_LA	4817	1617	15.7982	1	13	LA	9	9	10	#DE8C00	aCM	5
13W3D_LA_AAGGTTCTCTTTAGGG	13W3D_LA	6387	2170	1.42477	1	13	LA	1	1	22	#00BA38	Fibro	5
13W3D_LA_AAGTCTGAGATGTAAC	13W3D_LA	12157	3331	1.48063	1	13	LA	4	4	20	#00BA38	Fibro	5
13W3D_LA_AAGTCTGAGGAACTGC	13W3D_LA	3155	1471	1.17274	1	13	LA	6	6	17	#00BA38	Fibro	5
13W3D_LA_AAGTCTGAGGGCTCTC	13W3D_LA	7825	2486	1.26518	1	13	LA	1	1	22	#00BA38	Fibro	5
13W3D_LA_AAGTCTGAGTAATCCC	13W3D_LA	9735	3243	2.97894	1	13	LA	23	23	27	#00BFC4	Neural crest-like	5
13W3D_LA_AAGTCTGAGTATTGGA	13W3D_LA	7870	2425	1.60102	1	13	LA	1	1	22	#00BA38	Fibro	5
13W3D_LA_AAGTCTGCAAGAAAGG	13W3D_LA	6837	2565	1.75516	1	13	LA	1	1	22	#00BA38	Fibro	5
13W3D_LA_AAGTCTGCAGAGTGTG	13W3D_LA	4032	1638	2.03373	1	13	LA	1	1	22	#00BA38	Fibro	5
13W3D_LA_AAGTCTGGTCCTAGCG	13W3D_LA	8631	2819	2.14344	1	13	LA	13	13	18	#00BA38	Fibro	5
13W3D_LA_AAGTCTGGTGCGATAG	13W3D_LA	5724	2031	1.31027	1	13	LA	1	1	22	#00BA38	Fibro	5
13W3D_LA_AAGTCTGGTGTGCCTG	13W3D_LA	6324	2482	1.96078	1	13	LA	23	23	27	#00BFC4	Neural crest-like	5
13W3D_LA_AAGTCTGGTGTTTGTG	13W3D_LA	10319	3141	1.44394	1	13	LA	13	13	18	#00BA38	Fibro	5
13W3D_LA_AAGTCTGGTTACTGAC	13W3D_LA	8420	2641	1.33017	1	13	LA	7	7	28	#00B4F0	Endocardial	5
13W3D_LA_AAGTCTGGTTTGTGTG	13W3D_LA	12518	3500	2.48442	1	13	LA	6	6	17	#00BA38	Fibro	5
13W3D_LA_AAGTCTGTCGAGAGCA	13W3D_LA	7081	2347	1.82178	1	13	LA	1	1	22	#00BA38	Fibro	5
13W3D_LA_AAGTCTGTCTAACTGG	13W3D_LA	9084	2734	2.14663	1	13	LA	4	4	20	#00BA38	Fibro	5
13W3D_LA_AATCCAGAGATAGGAG	13W3D_LA	8126	2839	1.42752	1	13	LA	6	6	17	#00BA38	Fibro	5
13W3D_LA_AATCCAGAGATCCCGC	13W3D_LA	4963	1932	2.53879	1	13	LA	17	17	15	#7CAE00	SMC	5
13W3D_LA_AATCCAGCAATCGGTT	13W3D_LA	14233	3932	2.07967	1	13	LA	6	6	17	#00BA38	Fibro	5
13W3D_LA_AATCCAGGTACCCAAT	13W3D_LA	8871	2837	1.57818	1	13	LA	6	6	17	#00BA38	Fibro	5
13W3D_LA_AATCCAGGTAGAGCTG	13W3D_LA	11644	2956	1.45139	1	13	LA	1	1	22	#00BA38	Fibro	5
13W3D_LA_AATCCAGGTCTAAAGA	13W3D_LA	6299	2191	1.60343	1	13	LA	1	1	22	#00BA38	Fibro	5
13W3D_LA_AATCCAGGTTAGTGGG	13W3D_LA	3982	1269	3.76695	1	13	LA	14	14	31	#F564E3	WBC	5
13W3D_LA_AATCCAGGTTTGTTGG	13W3D_LA	6272	2151	0.924745	1	13	LA	1	1	22	#00BA38	Fibro	5
13W3D_LA_AATCCAGTCCAAGCCG	13W3D_LA	8862	2783	1.34281	1	13	LA	1	1	22	#00BA38	Fibro	5
13W3D_LA_AATCCAGTCCTAGGGC	13W3D_LA	7852	2398	1.04432	1	13	LA	1	1	22	#00BA38	Fibro	5
13W3D_LA_AATCCAGTCGGCGGTT	13W3D_LA	6685	2341	2.40838	1	13	LA	1	1	22	#00BA38	Fibro	5
13W3D_LA_AATCGGTAGCCACGCT	13W3D_LA	5084	1935	2.77341	1	13	LA	7	7	28	#00B4F0	Endocardial	5
13W3D_LA_AATCGGTAGCGTTCCG	13W3D_LA	9218	2646	1.39944	1	13	LA	1	1	22	#00BA38	Fibro	5
13W3D_LA_AATCGGTAGGCCATAG	13W3D_LA	3898	1475	18.3427	1	13	LA	9	9	10	#DE8C00	aCM	5
13W3D_LA_AATCGGTCAGGCGATA	13W3D_LA	2241	1047	2.36502	1	13	LA	23	23	27	#00BFC4	Neural crest-like	5
13W3D_LA_AATCGGTCAGGCTCAC	13W3D_LA	11045	3062	1.63875	1	13	LA	4	4	20	#00BA38	Fibro	5
13W3D_LA_AATCGGTTCATGCAAC	13W3D_LA	7112	2327	1.61699	1	13	LA	4	4	20	#00BA38	Fibro	5
13W3D_LA_ACACCAAAGACTAGAT	13W3D_LA	10467	3073	1.47129	1	13	LA	1	1	22	#00BA38	Fibro	5
13W3D_LA_ACACCAAAGAGTAATC	13W3D_LA	6816	2144	1.15904	1	13	LA	1	1	22	#00BA38	Fibro	5
13W3D_LA_ACACCAAAGCCATCGC	13W3D_LA	7773	2339	2.08414	1	13	LA	1	1	22	#00BA38	Fibro	5
13W3D_LA_ACACCAAAGGACAGCT	13W3D_LA	11880	3428	1.8771	1	13	LA	1	1	22	#00BA38	Fibro	5
13W3D_LA_ACACCAAAGGCTAGCA	13W3D_LA	10863	2899	7.48412	1	13	LA	9	9	10	#DE8C00	aCM	5
13W3D_LA_ACACCAAAGTCCCACG	13W3D_LA	8637	2914	2.79032	1	13	LA	6	6	17	#00BA38	Fibro	5
13W3D_LA_ACACCAACATGGTCAT	13W3D_LA	6299	2079	9.55707	1	13	LA	9	9	10	#DE8C00	aCM	5
13W3D_LA_ACACCAAGTATCGCAT	13W3D_LA	7000	2554	3.41429	1	13	LA	17	17	15	#7CAE00	SMC	5
13W3D_LA_ACACCAAGTCATGCCG	13W3D_LA	11350	3018	2.7489	1	13	LA	27	27	25	#00C08B	Epicardial	5
13W3D_LA_ACACCAAGTGCGCTTG	13W3D_LA	2475	1045	19.0707	1	13	LA	21	21	9	#DE8C00	aCM	5
13W3D_LA_ACACCAATCAACACGT	13W3D_LA	6808	2269	1.26322	1	13	LA	1	1	22	#00BA38	Fibro	5
13W3D_LA_ACACCAATCGAATGCT	13W3D_LA	7687	2411	3.16118	1	13	LA	1	1	22	#00BA38	Fibro	5
13W3D_LA_ACACCAATCTATCGCC	13W3D_LA	7721	2480	6.85144	1	13	LA	9	9	10	#DE8C00	aCM	5
13W3D_LA_ACACCCTAGCCACGTC	13W3D_LA	15799	4166	1.03171	1	13	LA	6	6	17	#00BA38	Fibro	5
13W3D_LA_ACACCCTAGCTACCGC	13W3D_LA	10291	3231	3.52735	1	13	LA	17	17	15	#7CAE00	SMC	5
13W3D_LA_ACACCCTAGGTACTCT	13W3D_LA	3409	1396	8.47756	1	13	LA	3	3	7	#DE8C00	aCM	5
13W3D_LA_ACACCCTAGTGCCATT	13W3D_LA	8784	2803	1.95811	1	13	LA	1	1	22	#00BA38	Fibro	5
13W3D_LA_ACACCCTCATCTCCCA	13W3D_LA	6204	2313	4.31979	1	13	LA	17	17	15	#7CAE00	SMC	5
13W3D_LA_ACACCCTGTCGTCTTC	13W3D_LA	7033	2653	2.11858	1	13	LA	7	7	28	#00B4F0	Endocardial	5
13W3D_LA_ACACCCTGTCTGATTG	13W3D_LA	4867	1798	4.06821	1	13	LA	23	23	27	#00BFC4	Neural crest-like	5
13W3D_LA_ACACCCTGTGGTTTCA	13W3D_LA	2593	1179	6.74894	1	13	LA	9	9	10	#DE8C00	aCM	5
13W3D_LA_ACACCCTGTTAAGACA	13W3D_LA	3581	1536	14.2977	1	13	LA	9	9	10	#DE8C00	aCM	5
13W3D_LA_ACACCCTGTTCAGACT	13W3D_LA	5680	2333	4.15493	1	13	LA	23	23	27	#00BFC4	Neural crest-like	5
13W3D_LA_ACACCCTTCAGAAATG	13W3D_LA	7901	2354	8.59385	1	13	LA	3	3	7	#DE8C00	aCM	5
13W3D_LA_ACACCCTTCATCTGCC	13W3D_LA	6860	2620	3.207	1	13	LA	17	17	15	#7CAE00	SMC	5
13W3D_LA_ACACCCTTCCTTGGTC	13W3D_LA	4238	1820	3.5866	1	13	LA	23	23	27	#00BFC4	Neural crest-like	5
13W3D_LA_ACACCGGAGAATGTGT	13W3D_LA	7186	2390	1.72558	1	13	LA	1	1	22	#00BA38	Fibro	5
13W3D_LA_ACACCGGAGATAGTCA	13W3D_LA	4390	1808	1.57175	1	13	LA	1	1	22	#00BA38	Fibro	5
13W3D_LA_ACACCGGAGCCCAGCT	13W3D_LA	19822	4306	1.71527	1	13	LA	7	7	28	#00B4F0	Endocardial	5
13W3D_LA_ACACCGGAGTCGCCGT	13W3D_LA	6642	2352	1.58085	1	13	LA	1	1	22	#00BA38	Fibro	5
13W3D_LA_ACACCGGAGTTAGGTA	13W3D_LA	6566	2182	9.71672	1	13	LA	9	9	10	#DE8C00	aCM	5
13W3D_LA_ACACCGGCACCAGTTA	13W3D_LA	3092	1353	20.3105	1	13	LA	15	15	3	#F8766D	vCM	5
13W3D_LA_ACACCGGCACTCTGTC	13W3D_LA	8698	2717	1.33364	1	13	LA	1	1	22	#00BA38	Fibro	5
13W3D_LA_ACACCGGGTAATTGGA	13W3D_LA	6727	2328	1.72439	1	13	LA	1	1	22	#00BA38	Fibro	5
13W3D_LA_ACACCGGGTCCTGCTT	13W3D_LA	6924	2323	1.61756	1	13	LA	1	1	22	#00BA38	Fibro	5
13W3D_LA_ACACCGGGTTATCACG	13W3D_LA	8058	2382	1.29064	1	13	LA	1	1	22	#00BA38	Fibro	5
13W3D_LA_ACACCGGGTTCCAACA	13W3D_LA	13154	3231	1.58127	1	13	LA	13	13	18	#00BA38	Fibro	5
13W3D_LA_ACACCGGTCACTTCAT	13W3D_LA	15623	3992	1.581	1	13	LA	6	6	17	#00BA38	Fibro	5
13W3D_LA_ACACCGGTCCTGCCAT	13W3D_LA	9683	2803	1.99318	1	13	LA	4	4	20	#00BA38	Fibro	5
13W3D_LA_ACACCGGTCGCGCCAA	13W3D_LA	7166	2469	1.57689	1	13	LA	19	19	21	#00BA38	Fibro	5
13W3D_LA_ACACCGGTCGTTACGA	13W3D_LA	8718	3004	2.81028	1	13	LA	23	23	27	#00BFC4	Neural crest-like	5
13W3D_LA_ACACTGAAGACAATAC	13W3D_LA	5685	1940	8.09147	1	13	LA	24	24	6	#DE8C00	aCM	5
13W3D_LA_ACACTGAAGCCAGTTT	13W3D_LA	4977	1792	2.04943	1	13	LA	1	1	22	#00BA38	Fibro	5
13W3D_LA_ACACTGAAGCCGATTT	13W3D_LA	5701	2106	1.85932	1	13	LA	2	2	19	#00BA38	Fibro	5
13W3D_LA_ACACTGAAGGCACATG	13W3D_LA	7982	2714	2.05462	1	13	LA	1	1	22	#00BA38	Fibro	5
13W3D_LA_ACACTGACAAGCCGTC	13W3D_LA	10938	3232	2.27647	1	13	LA	7	7	28	#00B4F0	Endocardial	5
13W3D_LA_ACACTGACAATCGGTT	13W3D_LA	7219	2310	1.71769	1	13	LA	1	1	22	#00BA38	Fibro	5
13W3D_LA_ACACTGACAGACAAAT	13W3D_LA	21607	4764	14.8285	1	13	LA	26	26	8	#DE8C00	aCM	5
13W3D_LA_ACACTGACAGCCTTGG	13W3D_LA	9235	2636	7.90471	1	13	LA	14	14	31	#F564E3	WBC	5
13W3D_LA_ACACTGACATGTCGAT	13W3D_LA	9302	2704	1.72006	1	13	LA	1	1	22	#00BA38	Fibro	5
13W3D_LA_ACACTGACATTAGGCT	13W3D_LA	8703	2678	1.41331	1	13	LA	1	1	22	#00BA38	Fibro	5
13W3D_LA_ACACTGAGTATGAAAC	13W3D_LA	12414	3066	2.92412	1	13	LA	29	29	32	#F564E3	WBC	5
13W3D_LA_ACACTGATCACATACG	13W3D_LA	2585	1068	32.9207	1	13	LA	21	21	9	#DE8C00	aCM	5
13W3D_LA_ACACTGATCAGGTAAA	13W3D_LA	8157	2661	1.98602	1	13	LA	1	1	22	#00BA38	Fibro	5
13W3D_LA_ACACTGATCTCGAGTA	13W3D_LA	6442	2243	3.89631	1	13	LA	1	1	22	#00BA38	Fibro	5
13W3D_LA_ACAGCCGAGAGTCTGG	13W3D_LA	7309	2061	3.20153	1	13	LA	9	9	10	#DE8C00	aCM	5
13W3D_LA_ACAGCCGAGATAGGAG	13W3D_LA	6110	2130	3.30606	1	13	LA	3	3	7	#DE8C00	aCM	5
13W3D_LA_ACAGCCGAGATCTGAA	13W3D_LA	10827	2689	6.93636	1	13	LA	9	9	10	#DE8C00	aCM	5
13W3D_LA_ACAGCCGAGATGGCGT	13W3D_LA	13533	3649	2.0838	1	13	LA	13	13	18	#00BA38	Fibro	5
13W3D_LA_ACAGCCGAGCTGTCTA	13W3D_LA	10467	2899	1.42352	1	13	LA	1	1	22	#00BA38	Fibro	5
13W3D_LA_ACAGCCGAGGACATTA	13W3D_LA	4487	1484	2.22866	1	13	LA	1	1	22	#00BA38	Fibro	5
13W3D_LA_ACAGCCGCAGGATTGG	13W3D_LA	9008	2834	1.64298	1	13	LA	1	1	22	#00BA38	Fibro	5
13W3D_LA_ACAGCCGCATACGCCG	13W3D_LA	13553	3668	1.66015	1	13	LA	6	6	17	#00BA38	Fibro	5
13W3D_LA_ACAGCCGGTAGAGCTG	13W3D_LA	6418	2139	6.3727	1	13	LA	9	9	10	#DE8C00	aCM	5
13W3D_LA_ACAGCCGGTAGCGTAG	13W3D_LA	7303	2467	1.43777	1	13	LA	1	1	22	#00BA38	Fibro	5
13W3D_LA_ACAGCCGGTAGGCTGA	13W3D_LA	6920	2148	9.55202	1	13	LA	9	9	10	#DE8C00	aCM	5
13W3D_LA_ACAGCCGGTCAAACTC	13W3D_LA	10880	2838	2.06801	1	13	LA	7	7	28	#00B4F0	Endocardial	5
13W3D_LA_ACAGCCGGTCAGCTAT	13W3D_LA	10234	3071	1.52433	1	13	LA	13	13	18	#00BA38	Fibro	5
13W3D_LA_ACAGCCGGTCGTTGTA	13W3D_LA	3457	1286	9.19873	1	13	LA	14	14	31	#F564E3	WBC	5
13W3D_LA_ACAGCCGGTGAGCGAT	13W3D_LA	3619	1373	22.8792	1	13	LA	21	21	9	#DE8C00	aCM	5
13W3D_LA_ACAGCCGGTTATGTGC	13W3D_LA	14502	3741	1.53772	1	13	LA	6	6	17	#00BA38	Fibro	5
13W3D_LA_ACAGCCGGTTTGACTG	13W3D_LA	8646	2783	2.24381	1	13	LA	4	4	20	#00BA38	Fibro	5
13W3D_LA_ACAGCCGTCACATACG	13W3D_LA	12987	3721	1.7633	1	13	LA	6	6	17	#00BA38	Fibro	5
13W3D_LA_ACAGCCGTCAGAGCTT	13W3D_LA	7643	2506	1.1383	1	13	LA	1	1	22	#00BA38	Fibro	5
13W3D_LA_ACAGCCGTCATTCACT	13W3D_LA	22096	4893	2.78331	1	13	LA	25	25	13	#7CAE00	SMC	5
13W3D_LA_ACAGCCGTCCGAACGC	13W3D_LA	14828	4121	1.61182	1	13	LA	6	6	17	#00BA38	Fibro	5
13W3D_LA_ACAGCTAAGCCGTCGT	13W3D_LA	5448	2023	1.3583	1	13	LA	1	1	22	#00BA38	Fibro	5
13W3D_LA_ACAGCTACAACCGCCA	13W3D_LA	7158	2249	2.23526	1	13	LA	4	4	20	#00BA38	Fibro	5
13W3D_LA_ACAGCTACACAGAGGT	13W3D_LA	10185	2893	1.3353	1	13	LA	7	7	28	#00B4F0	Endocardial	5
13W3D_LA_ACAGCTACACTGCCAG	13W3D_LA	6655	2355	3.24568	1	13	LA	7	7	28	#00B4F0	Endocardial	5
13W3D_LA_ACAGCTACAGGACCCT	13W3D_LA	3587	1147	0.278784	1	13	LA	31	31	12	#B79F00	ncCM	5
13W3D_LA_ACAGCTACATCTCGCT	13W3D_LA	7427	2314	4.9145	1	13	LA	9	9	10	#DE8C00	aCM	5
13W3D_LA_ACAGCTAGTAACGCGA	13W3D_LA	6493	2217	7.79301	1	13	LA	9	9	10	#DE8C00	aCM	5
13W3D_LA_ACAGCTAGTGTAACGG	13W3D_LA	4305	1410	4.36702	1	13	LA	14	14	31	#F564E3	WBC	5
13W3D_LA_ACAGCTAGTTATCGGT	13W3D_LA	10985	2849	1.72053	1	13	LA	1	1	22	#00BA38	Fibro	5
13W3D_LA_ACATACGAGAAAGTGG	13W3D_LA	7685	2343	1.65257	1	13	LA	1	1	22	#00BA38	Fibro	5
13W3D_LA_ACATACGAGAATCTCC	13W3D_LA	10608	2923	1.66855	1	13	LA	1	1	22	#00BA38	Fibro	5
13W3D_LA_ACATACGAGAGTTGGC	13W3D_LA	6520	2268	1.25767	1	13	LA	1	1	22	#00BA38	Fibro	5
13W3D_LA_ACATACGAGCAACGGT	13W3D_LA	7700	2548	1.22078	1	13	LA	1	1	22	#00BA38	Fibro	5
13W3D_LA_ACATACGCACTTAAGC	13W3D_LA	4514	1754	2.63624	1	13	LA	1	1	22	#00BA38	Fibro	5
13W3D_LA_ACATACGCAGAGTGTG	13W3D_LA	10889	3152	1.56121	1	13	LA	6	6	17	#00BA38	Fibro	5
13W3D_LA_ACATACGGTGCCTTGG	13W3D_LA	8552	2604	1.029	1	13	LA	1	1	22	#00BA38	Fibro	5
13W3D_LA_ACATACGGTGTAACGG	13W3D_LA	5005	1797	7.51249	1	13	LA	9	9	10	#DE8C00	aCM	5
13W3D_LA_ACATACGTCGTTGCCT	13W3D_LA	6244	2227	1.18514	1	13	LA	1	1	22	#00BA38	Fibro	5
13W3D_LA_ACATCAGAGAAGGTTT	13W3D_LA	5700	2257	1.94737	1	13	LA	19	19	21	#00BA38	Fibro	5
13W3D_LA_ACATCAGAGGCAAAGA	13W3D_LA	11664	3316	2.00617	1	13	LA	6	6	17	#00BA38	Fibro	5
13W3D_LA_ACATCAGAGGCTCATT	13W3D_LA	14883	3809	1.22959	1	13	LA	6	6	17	#00BA38	Fibro	5
13W3D_LA_ACATCAGAGGTGACCA	13W3D_LA	4253	1529	13.8726	1	13	LA	9	9	10	#DE8C00	aCM	5
13W3D_LA_ACATCAGAGTCCAGGA	13W3D_LA	10631	2887	6.57511	1	13	LA	1	1	22	#00BA38	Fibro	5
13W3D_LA_ACATCAGCAAGAAAGG	13W3D_LA	6470	2309	3.1221	1	13	LA	10	10	14	#7CAE00	SMC	5
13W3D_LA_ACATCAGCACGTAAGG	13W3D_LA	11295	3210	1.54936	1	13	LA	4	4	20	#00BA38	Fibro	5
13W3D_LA_ACATCAGCATAAGACA	13W3D_LA	13401	3273	2.83561	1	13	LA	29	29	32	#F564E3	WBC	5
13W3D_LA_ACATCAGCATACGCCG	13W3D_LA	5360	1574	4.10448	1	13	LA	29	29	32	#F564E3	WBC	5
13W3D_LA_ACATCAGCATCTACGA	13W3D_LA	9108	2871	2.64603	1	13	LA	4	4	20	#00BA38	Fibro	5
13W3D_LA_ACATCAGCATGCAACT	13W3D_LA	5097	1800	2.98215	1	13	LA	17	17	15	#7CAE00	SMC	5
13W3D_LA_ACATCAGGTACCTACA	13W3D_LA	11743	3339	1.96713	1	13	LA	4	4	20	#00BA38	Fibro	5
13W3D_LA_ACATCAGGTCCAACTA	13W3D_LA	11834	3296	1.8675	1	13	LA	4	4	20	#00BA38	Fibro	5
13W3D_LA_ACATCAGGTGCGCTTG	13W3D_LA	4556	1841	3.07287	1	13	LA	4	4	20	#00BA38	Fibro	5
13W3D_LA_ACATCAGGTTCCACGG	13W3D_LA	14676	3938	1.64214	1	13	LA	6	6	17	#00BA38	Fibro	5
13W3D_LA_ACATCAGGTTCCTCCA	13W3D_LA	4959	1775	1.79472	1	13	LA	1	1	22	#00BA38	Fibro	5
13W3D_LA_ACATCAGTCAACACAC	13W3D_LA	5954	2188	6.91972	1	13	LA	4	4	20	#00BA38	Fibro	5
13W3D_LA_ACATGGTAGACTTTCG	13W3D_LA	2510	1373	6.65339	1	13	LA	7	7	28	#00B4F0	Endocardial	5
13W3D_LA_ACATGGTAGGAGTACC	13W3D_LA	7773	2624	5.72495	1	13	LA	27	27	25	#00C08B	Epicardial	5
13W3D_LA_ACATGGTAGTAGGTGC	13W3D_LA	10247	3025	5.47477	1	13	LA	4	4	20	#00BA38	Fibro	5
13W3D_LA_ACATGGTAGTCTCGGC	13W3D_LA	9278	2567	1.4335	1	13	LA	1	1	22	#00BA38	Fibro	5
13W3D_LA_ACATGGTCACGCATCG	13W3D_LA	11850	3194	1.41772	1	13	LA	19	19	21	#00BA38	Fibro	5
13W3D_LA_ACATGGTCAGCTGGCT	13W3D_LA	2976	1321	1.84812	1	13	LA	7	7	28	#00B4F0	Endocardial	5
13W3D_LA_ACATGGTCAGCTTCGG	13W3D_LA	7464	2329	1.54073	1	13	LA	1	1	22	#00BA38	Fibro	5
13W3D_LA_ACATGGTCATGCCTTC	13W3D_LA	8347	2716	0.922487	1	13	LA	1	1	22	#00BA38	Fibro	5
13W3D_LA_ACATGGTGTAGGACAC	13W3D_LA	11956	3662	1.98227	1	13	LA	13	13	18	#00BA38	Fibro	5
13W3D_LA_ACATGGTGTCCAGTTA	13W3D_LA	7465	2371	1.21902	1	13	LA	1	1	22	#00BA38	Fibro	5
13W3D_LA_ACATGGTGTCGAGATG	13W3D_LA	4131	1827	2.42072	1	13	LA	7	7	28	#00B4F0	Endocardial	5
13W3D_LA_ACATGGTGTCTTCTCG	13W3D_LA	4348	1976	2.6219	1	13	LA	23	23	27	#00BFC4	Neural crest-like	5
13W3D_LA_ACATGGTGTTACGGAG	13W3D_LA	5848	2123	9.21683	1	13	LA	24	24	6	#DE8C00	aCM	5
13W3D_LA_ACATGGTTCAGCTCGG	13W3D_LA	4438	1687	1.59982	1	13	LA	1	1	22	#00BA38	Fibro	5
13W3D_LA_ACATGGTTCCACGACG	13W3D_LA	10073	3062	1.66782	1	13	LA	13	13	18	#00BA38	Fibro	5
13W3D_LA_ACATGGTTCCGTCATC	13W3D_LA	6528	2198	1.30208	1	13	LA	1	1	22	#00BA38	Fibro	5
13W3D_LA_ACATGGTTCGGTGTCG	13W3D_LA	6320	2221	1.55063	1	13	LA	1	1	22	#00BA38	Fibro	5
13W3D_LA_ACATGGTTCGTTTGCC	13W3D_LA	6436	2359	1.33623	1	13	LA	1	1	22	#00BA38	Fibro	5
13W3D_LA_ACATGGTTCTCAAACG	13W3D_LA	6805	1965	6.01029	1	13	LA	9	9	10	#DE8C00	aCM	5
13W3D_LA_ACCAGTAAGGCTCATT	13W3D_LA	9589	2871	1.25143	1	13	LA	1	1	22	#00BA38	Fibro	5
13W3D_LA_ACCAGTACAGACGCCT	13W3D_LA	2200	1137	10.4091	1	13	LA	6	6	17	#00BA38	Fibro	5
13W3D_LA_ACCAGTACATGGTCAT	13W3D_LA	6673	2194	8.55687	1	13	LA	9	9	10	#DE8C00	aCM	5
13W3D_LA_ACCAGTAGTACAGTTC	13W3D_LA	5727	2157	12.8339	1	13	LA	24	24	6	#DE8C00	aCM	5
13W3D_LA_ACCAGTAGTATTCGTG	13W3D_LA	8067	2620	1.17764	1	13	LA	7	7	28	#00B4F0	Endocardial	5
13W3D_LA_ACCAGTAGTCCTCCAT	13W3D_LA	6687	2132	1.82444	1	13	LA	4	4	20	#00BA38	Fibro	5
13W3D_LA_ACCAGTATCGTACCGG	13W3D_LA	8232	2526	1.25121	1	13	LA	1	1	22	#00BA38	Fibro	5
13W3D_LA_ACCAGTATCTGGCGAC	13W3D_LA	6045	2215	1.68734	1	13	LA	1	1	22	#00BA38	Fibro	5
13W3D_LA_ACCCACTAGACGCACA	13W3D_LA	13422	3674	1.45284	1	13	LA	6	6	17	#00BA38	Fibro	5
13W3D_LA_ACCCACTAGAGTGACC	13W3D_LA	6281	2482	2.54737	1	13	LA	23	23	27	#00BFC4	Neural crest-like	5
13W3D_LA_ACCCACTAGCAGCCTC	13W3D_LA	9716	2938	2.82009	1	13	LA	10	10	14	#7CAE00	SMC	5
13W3D_LA_ACCCACTCAATCGAAA	13W3D_LA	12144	3427	1.54809	1	13	LA	6	6	17	#00BA38	Fibro	5
13W3D_LA_ACCCACTCACCGCTAG	13W3D_LA	6682	2183	7.48279	1	13	LA	9	9	10	#DE8C00	aCM	5
13W3D_LA_ACCCACTCAGCTGTGC	13W3D_LA	9914	2847	1.79544	1	13	LA	1	1	22	#00BA38	Fibro	5
13W3D_LA_ACCCACTCATCACGAT	13W3D_LA	12316	3302	1.44527	1	13	LA	1	1	22	#00BA38	Fibro	5
13W3D_LA_ACCCACTCATCAGTAC	13W3D_LA	2914	1298	1.95607	1	13	LA	17	17	15	#7CAE00	SMC	5
13W3D_LA_ACCCACTCATGAACCT	13W3D_LA	4297	1840	1.0007	1	13	LA	10	10	14	#7CAE00	SMC	5
13W3D_LA_ACCCACTGTAGAAGGA	13W3D_LA	9140	2685	1.30197	1	13	LA	1	1	22	#00BA38	Fibro	5
13W3D_LA_ACCCACTGTAGGACAC	13W3D_LA	8290	2584	1.31484	1	13	LA	1	1	22	#00BA38	Fibro	5
13W3D_LA_ACCCACTGTCTGCGGT	13W3D_LA	2407	1078	1.828	1	13	LA	1	1	22	#00BA38	Fibro	5
13W3D_LA_ACCCACTTCATCTGCC	13W3D_LA	8271	2727	1.93447	1	13	LA	1	1	22	#00BA38	Fibro	5
13W3D_LA_ACCCACTTCCAAACAC	13W3D_LA	6996	2321	1.38651	1	13	LA	1	1	22	#00BA38	Fibro	5
13W3D_LA_ACCCACTTCCTGCAGG	13W3D_LA	9727	2966	1.172	1	13	LA	1	1	22	#00BA38	Fibro	5
13W3D_LA_ACCCACTTCTATCCCG	13W3D_LA	6412	2117	7.42358	1	13	LA	9	9	10	#DE8C00	aCM	5
13W3D_LA_ACCCACTTCTGGTTCC	13W3D_LA	13501	3871	1.52581	1	13	LA	6	6	17	#00BA38	Fibro	5
13W3D_LA_ACCGTAAAGGTTACCT	13W3D_LA	9003	2628	1.11074	1	13	LA	1	1	22	#00BA38	Fibro	5
13W3D_LA_ACCGTAAAGTTAGGTA	13W3D_LA	11917	3270	2.0475	1	13	LA	13	13	18	#00BA38	Fibro	5
13W3D_LA_ACCGTAACACTGCCAG	13W3D_LA	9727	3102	1.2748	1	13	LA	13	13	18	#00BA38	Fibro	5
13W3D_LA_ACCGTAACAGGCTGAA	13W3D_LA	8764	2701	1.67732	1	13	LA	1	1	22	#00BA38	Fibro	5
13W3D_LA_ACCGTAACATCTATGG	13W3D_LA	11467	3368	1.22962	1	13	LA	13	13	18	#00BA38	Fibro	5
13W3D_LA_ACCGTAACATTTCACT	13W3D_LA	7948	2758	1.89985	1	13	LA	1	1	22	#00BA38	Fibro	5
13W3D_LA_ACCGTAAGTAAGGGCT	13W3D_LA	11822	3462	2.4023	1	13	LA	25	25	13	#7CAE00	SMC	5
13W3D_LA_ACCGTAAGTACCGCTG	13W3D_LA	8075	2584	1.30031	1	13	LA	1	1	22	#00BA38	Fibro	5
13W3D_LA_ACCGTAAGTATCAGTC	13W3D_LA	10807	3186	1.77663	1	13	LA	13	13	18	#00BA38	Fibro	5
13W3D_LA_ACCGTAAGTCCATGAT	13W3D_LA	7409	2409	1.63315	1	13	LA	1	1	22	#00BA38	Fibro	5
13W3D_LA_ACCGTAAGTGCTGTAT	13W3D_LA	8226	2547	1.11841	1	13	LA	1	1	22	#00BA38	Fibro	5
13W3D_LA_ACCGTAATCCATGCTC	13W3D_LA	11560	3272	1.79931	1	13	LA	13	13	18	#00BA38	Fibro	5
13W3D_LA_ACCGTAATCCCACTTG	13W3D_LA	9555	3212	1.4966	1	13	LA	6	6	17	#00BA38	Fibro	5
13W3D_LA_ACCGTAATCCTTTCGG	13W3D_LA	8990	2670	2.29143	1	13	LA	1	1	22	#00BA38	Fibro	5
13W3D_LA_ACCGTAATCTTTCCTC	13W3D_LA	8794	2693	1.13714	1	13	LA	1	1	22	#00BA38	Fibro	5
13W3D_LA_ACCTTTAAGCAGCCTC	13W3D_LA	6039	2301	3.07998	1	13	LA	23	23	27	#00BFC4	Neural crest-like	5
13W3D_LA_ACCTTTAAGGCTAGGT	13W3D_LA	13811	3673	1.96944	1	13	LA	6	6	17	#00BA38	Fibro	5
13W3D_LA_ACCTTTACACGACTCG	13W3D_LA	6607	2075	1.64977	1	13	LA	1	1	22	#00BA38	Fibro	5
13W3D_LA_ACCTTTACAGTATGCT	13W3D_LA	9167	2677	1.35268	1	13	LA	1	1	22	#00BA38	Fibro	5
13W3D_LA_ACCTTTAGTGACGCCT	13W3D_LA	3761	1405	5.61021	1	13	LA	14	14	31	#F564E3	WBC	5
13W3D_LA_ACCTTTAGTGCAGTAG	13W3D_LA	5613	2051	2.42295	1	13	LA	19	19	21	#00BA38	Fibro	5
13W3D_LA_ACCTTTAGTTCCGTCT	13W3D_LA	8772	2414	6.95394	1	13	LA	9	9	10	#DE8C00	aCM	5
13W3D_LA_ACCTTTAGTTCTCATT	13W3D_LA	7140	2414	1.91877	1	13	LA	1	1	22	#00BA38	Fibro	5
13W3D_LA_ACCTTTATCGCGTTTC	13W3D_LA	5248	2052	1.88643	1	13	LA	1	1	22	#00BA38	Fibro	5
13W3D_LA_ACGAGCCAGAAACGAG	13W3D_LA	7129	2407	1.45883	1	13	LA	1	1	22	#00BA38	Fibro	5
13W3D_LA_ACGAGCCAGCGTGAAC	13W3D_LA	12737	3704	2.0413	1	13	LA	6	6	17	#00BA38	Fibro	5
13W3D_LA_ACGAGCCAGCTACCGC	13W3D_LA	8788	2841	2.38962	1	13	LA	13	13	18	#00BA38	Fibro	5
13W3D_LA_ACGAGCCAGTACACCT	13W3D_LA	20179	4749	1.7097	1	13	LA	7	7	28	#00B4F0	Endocardial	5
13W3D_LA_ACGAGCCAGTTGAGAT	13W3D_LA	8019	2361	1.35927	1	13	LA	1	1	22	#00BA38	Fibro	5
13W3D_LA_ACGAGCCCAAGCCGTC	13W3D_LA	5344	2100	1.1976	1	13	LA	1	1	22	#00BA38	Fibro	5
13W3D_LA_ACGAGCCCAGGTTTCA	13W3D_LA	7031	2340	1.70673	1	13	LA	1	1	22	#00BA38	Fibro	5
13W3D_LA_ACGAGCCCAGTCACTA	13W3D_LA	7198	2609	3.93165	1	13	LA	25	25	13	#7CAE00	SMC	5
13W3D_LA_ACGAGCCGTGATGATA	13W3D_LA	9696	2661	1.8255	1	13	LA	1	1	22	#00BA38	Fibro	5
13W3D_LA_ACGAGCCTCAAAGACA	13W3D_LA	9625	2763	1.83896	1	13	LA	1	1	22	#00BA38	Fibro	5
13W3D_LA_ACGAGCCTCAACACCA	13W3D_LA	4884	1831	13.1859	1	13	LA	9	9	10	#DE8C00	aCM	5
13W3D_LA_ACGAGCCTCAGAGCTT	13W3D_LA	7663	2556	1.60512	1	13	LA	1	1	22	#00BA38	Fibro	5
13W3D_LA_ACGAGCCTCTACTTAC	13W3D_LA	5692	2123	3.30288	1	13	LA	10	10	14	#7CAE00	SMC	5
13W3D_LA_ACGAGGAAGACAAAGG	13W3D_LA	6966	2361	1.89492	1	13	LA	1	1	22	#00BA38	Fibro	5
13W3D_LA_ACGAGGAAGACCTAGG	13W3D_LA	7180	2461	3.07799	1	13	LA	17	17	15	#7CAE00	SMC	5
13W3D_LA_ACGAGGAAGATCGGGT	13W3D_LA	5703	1910	1.89374	1	13	LA	1	1	22	#00BA38	Fibro	5
13W3D_LA_ACGAGGAAGCCACGCT	13W3D_LA	2176	1080	7.72059	1	13	LA	4	4	20	#00BA38	Fibro	5
13W3D_LA_ACGAGGAAGCGTCTAT	13W3D_LA	5972	1914	14.7689	1	13	LA	9	9	10	#DE8C00	aCM	5
13W3D_LA_ACGAGGAAGGAGTAGA	13W3D_LA	7286	2384	1.08427	1	13	LA	1	1	22	#00BA38	Fibro	5
13W3D_LA_ACGAGGAAGGCATGTG	13W3D_LA	2198	1014	1.68335	1	13	LA	1	1	22	#00BA38	Fibro	5
13W3D_LA_ACGAGGAAGTACATGA	13W3D_LA	6312	2160	8.60266	1	13	LA	9	9	10	#DE8C00	aCM	5
13W3D_LA_ACGAGGAAGTCTTGCA	13W3D_LA	8370	2439	1.44564	1	13	LA	1	1	22	#00BA38	Fibro	5
13W3D_LA_ACGAGGACAAGGACTG	13W3D_LA	4924	1910	7.59545	1	13	LA	9	9	10	#DE8C00	aCM	5
13W3D_LA_ACGAGGACAATCTGCA	13W3D_LA	10788	3377	1.81683	1	13	LA	13	13	18	#00BA38	Fibro	5
13W3D_LA_ACGAGGACACAGCGTC	13W3D_LA	7648	2468	1.9613	1	13	LA	1	1	22	#00BA38	Fibro	5
13W3D_LA_ACGAGGACATGTTGAC	13W3D_LA	8377	2433	1.61156	1	13	LA	1	1	22	#00BA38	Fibro	5
13W3D_LA_ACGAGGAGTAGCGATG	13W3D_LA	6796	2198	1.44202	1	13	LA	1	1	22	#00BA38	Fibro	5
13W3D_LA_ACGAGGATCAGTCAGT	13W3D_LA	7503	2416	1.62602	1	13	LA	1	1	22	#00BA38	Fibro	5
13W3D_LA_ACGAGGATCAGTCCCT	13W3D_LA	15631	4186	3.00045	1	13	LA	7	7	28	#00B4F0	Endocardial	5
13W3D_LA_ACGAGGATCCGCAGTG	13W3D_LA	9415	2696	1.55072	1	13	LA	1	1	22	#00BA38	Fibro	5
13W3D_LA_ACGAGGATCGGGAGTA	13W3D_LA	7242	2160	2.16791	1	13	LA	1	1	22	#00BA38	Fibro	5
13W3D_LA_ACGATACCAAAGTCAA	13W3D_LA	7376	2401	2.11497	1	13	LA	1	1	22	#00BA38	Fibro	5
13W3D_LA_ACGATACCATTGTGCA	13W3D_LA	4186	1802	5.49451	1	13	LA	10	10	14	#7CAE00	SMC	5
13W3D_LA_ACGATACGTACACCGC	13W3D_LA	6978	2099	1.08914	1	13	LA	1	1	22	#00BA38	Fibro	5
13W3D_LA_ACGATACGTAGTGAAT	13W3D_LA	20521	4126	3.64505	1	13	LA	14	14	31	#F564E3	WBC	5
13W3D_LA_ACGATACGTCAGAATA	13W3D_LA	9280	2839	1.5625	1	13	LA	1	1	22	#00BA38	Fibro	5
13W3D_LA_ACGATACGTCCAGTAT	13W3D_LA	40417	6281	3.19667	1	13	LA	29	29	32	#F564E3	WBC	5
13W3D_LA_ACGATACGTGCCTGTG	13W3D_LA	3658	1017	2.46036	1	13	LA	24	24	6	#DE8C00	aCM	5
13W3D_LA_ACGATACGTGCCTTGG	13W3D_LA	4334	1414	6.48362	1	13	LA	14	14	31	#F564E3	WBC	5
13W3D_LA_ACGATACGTGTCCTCT	13W3D_LA	3637	1376	17.2945	1	13	LA	9	9	10	#DE8C00	aCM	5
13W3D_LA_ACGATACGTGTGGTTT	13W3D_LA	5997	2011	2.001	1	13	LA	6	6	17	#00BA38	Fibro	5
13W3D_LA_ACGATACGTGTTAAGA	13W3D_LA	7395	2495	1.17647	1	13	LA	1	1	22	#00BA38	Fibro	5
13W3D_LA_ACGATACGTTACTGAC	13W3D_LA	8586	2776	1.94503	1	13	LA	4	4	20	#00BA38	Fibro	5
13W3D_LA_ACGATACTCCCTCTTT	13W3D_LA	11224	3472	1.72844	1	13	LA	6	6	17	#00BA38	Fibro	5
13W3D_LA_ACGATGTAGAACAATC	13W3D_LA	11119	3104	1.58288	1	13	LA	13	13	18	#00BA38	Fibro	5
13W3D_LA_ACGATGTAGCGGATCA	13W3D_LA	7129	2426	2.46879	1	13	LA	10	10	14	#7CAE00	SMC	5
13W3D_LA_ACGATGTAGGACAGAA	13W3D_LA	9518	2924	2.01723	1	13	LA	13	13	18	#00BA38	Fibro	5
13W3D_LA_ACGATGTAGTGAAGAG	13W3D_LA	5451	1981	1.37589	1	13	LA	1	1	22	#00BA38	Fibro	5
13W3D_LA_ACGATGTCAATGCCAT	13W3D_LA	4353	1894	3.65265	1	13	LA	23	23	27	#00BFC4	Neural crest-like	5
13W3D_LA_ACGATGTCAGCTCGCA	13W3D_LA	6113	1936	1.6195	1	13	LA	1	1	22	#00BA38	Fibro	5
13W3D_LA_ACGATGTCAGGATTGG	13W3D_LA	4991	1754	1.96353	1	13	LA	7	7	28	#00B4F0	Endocardial	5
13W3D_LA_ACGATGTGTGGTAACG	13W3D_LA	8384	2558	1.41937	1	13	LA	1	1	22	#00BA38	Fibro	5
13W3D_LA_ACGATGTTCACCACCT	13W3D_LA	7749	2519	3.05846	1	13	LA	13	13	18	#00BA38	Fibro	5
13W3D_LA_ACGATGTTCCTTTACA	13W3D_LA	4901	1799	1.44868	1	13	LA	1	1	22	#00BA38	Fibro	5
13W3D_LA_ACGCAGCCAACGATCT	13W3D_LA	6271	2008	1.69032	1	13	LA	1	1	22	#00BA38	Fibro	5
13W3D_LA_ACGCAGCCACCAGATT	13W3D_LA	6097	2113	1.57454	1	13	LA	1	1	22	#00BA38	Fibro	5
13W3D_LA_ACGCAGCCAGATGAGC	13W3D_LA	8951	3189	16.2999	1	13	LA	25	25	13	#7CAE00	SMC	5
13W3D_LA_ACGCAGCCAGTCAGCC	13W3D_LA	3897	1624	0.949448	1	13	LA	1	1	22	#00BA38	Fibro	5
13W3D_LA_ACGCAGCGTACACCGC	13W3D_LA	21236	4738	3.24449	1	13	LA	13	13	18	#00BA38	Fibro	5
13W3D_LA_ACGCAGCGTAGCGATG	13W3D_LA	6339	2077	2.46096	1	13	LA	1	1	22	#00BA38	Fibro	5
13W3D_LA_ACGCAGCGTCATCCCT	13W3D_LA	8258	2454	6.69654	1	13	LA	9	9	10	#DE8C00	aCM	5
13W3D_LA_ACGCAGCGTCTGGTCG	13W3D_LA	3271	1420	2.69031	1	13	LA	1	1	22	#00BA38	Fibro	5
13W3D_LA_ACGCAGCGTTGGACCC	13W3D_LA	2836	1230	11.1425	1	13	LA	9	9	10	#DE8C00	aCM	5
13W3D_LA_ACGCAGCTCACGAAGG	13W3D_LA	6991	2461	1.43041	1	13	LA	7	7	28	#00B4F0	Endocardial	5
13W3D_LA_ACGCAGCTCACGATGT	13W3D_LA	8881	2740	1.77908	1	13	LA	19	19	21	#00BA38	Fibro	5
13W3D_LA_ACGCCAGAGATATGGT	13W3D_LA	11273	2993	2.18221	1	13	LA	4	4	20	#00BA38	Fibro	5
13W3D_LA_ACGCCAGAGGCGCTCT	13W3D_LA	11197	3025	1.56292	1	13	LA	19	19	21	#00BA38	Fibro	5
13W3D_LA_ACGCCAGAGGGTGTGT	13W3D_LA	6183	1915	5.32104	1	13	LA	14	14	31	#F564E3	WBC	5
13W3D_LA_ACGCCAGAGGTGACCA	13W3D_LA	5644	2131	3.64989	1	13	LA	17	17	15	#7CAE00	SMC	5
13W3D_LA_ACGCCAGAGGTGCAAC	13W3D_LA	13203	3464	1.66629	1	13	LA	6	6	17	#00BA38	Fibro	5
13W3D_LA_ACGCCAGCAGACACTT	13W3D_LA	3523	1505	1.02186	1	13	LA	1	1	22	#00BA38	Fibro	5
13W3D_LA_ACGCCAGGTACCTACA	13W3D_LA	11717	3400	1.63864	1	13	LA	6	6	17	#00BA38	Fibro	5
13W3D_LA_ACGCCAGGTAGCCTAT	13W3D_LA	11271	3127	2.68832	1	13	LA	10	10	14	#7CAE00	SMC	5
13W3D_LA_ACGCCAGGTGGCAAAC	13W3D_LA	4732	1943	1.2891	1	13	LA	7	7	28	#00B4F0	Endocardial	5
13W3D_LA_ACGCCAGGTGTGCCTG	13W3D_LA	12856	3262	1.65681	1	13	LA	1	1	22	#00BA38	Fibro	5
13W3D_LA_ACGCCAGGTTACCAGT	13W3D_LA	3083	1499	0.713591	1	13	LA	6	6	17	#00BA38	Fibro	5
13W3D_LA_ACGCCAGTCGTGGACC	13W3D_LA	5550	2325	2.66667	1	13	LA	23	23	27	#00BFC4	Neural crest-like	5
13W3D_LA_ACGCCAGTCTACTCAT	13W3D_LA	6128	2404	4.37337	1	13	LA	23	23	27	#00BFC4	Neural crest-like	5
13W3D_LA_ACGCCAGTCTTACCTA	13W3D_LA	3067	1363	23.0518	1	13	LA	21	21	9	#DE8C00	aCM	5
13W3D_LA_ACGCCAGTCTTGCAAG	13W3D_LA	13310	3531	2.11871	1	13	LA	1	1	22	#00BA38	Fibro	5
13W3D_LA_ACGCCGAAGCAATCTC	13W3D_LA	11465	2642	3.97732	1	13	LA	14	14	31	#F564E3	WBC	5
13W3D_LA_ACGCCGAAGCGAAGGG	13W3D_LA	5414	1923	2.03177	1	13	LA	1	1	22	#00BA38	Fibro	5
13W3D_LA_ACGCCGAAGGATGCGT	13W3D_LA	6167	2111	2.07556	1	13	LA	1	1	22	#00BA38	Fibro	5
13W3D_LA_ACGCCGAAGGTGCAAC	13W3D_LA	9029	2543	1.29582	1	13	LA	1	1	22	#00BA38	Fibro	5
13W3D_LA_ACGCCGACACACATGT	13W3D_LA	5058	1781	14.2744	1	13	LA	9	9	10	#DE8C00	aCM	5
13W3D_LA_ACGCCGACACATGACT	13W3D_LA	9608	2333	3.39301	1	13	LA	14	14	31	#F564E3	WBC	5
13W3D_LA_ACGCCGACAGTGGGAT	13W3D_LA	3542	1618	0.677583	1	13	LA	1	1	22	#00BA38	Fibro	5
13W3D_LA_ACGCCGACATGTCCTC	13W3D_LA	6609	2506	2.4512	1	13	LA	13	13	18	#00BA38	Fibro	5
13W3D_LA_ACGCCGAGTATATGGA	13W3D_LA	5473	2030	1.49826	1	13	LA	1	1	22	#00BA38	Fibro	5
13W3D_LA_ACGCCGAGTCATGCAT	13W3D_LA	22280	4713	1.40036	1	13	LA	1	1	22	#00BA38	Fibro	5
13W3D_LA_ACGCCGAGTCGGATCC	13W3D_LA	1966	1033	13.5809	1	13	LA	9	9	10	#DE8C00	aCM	5
13W3D_LA_ACGCCGAGTCTGCGGT	13W3D_LA	6713	2609	2.5175	1	13	LA	6	6	17	#00BA38	Fibro	5
13W3D_LA_ACGCCGATCAACACGT	13W3D_LA	9298	2621	1.62401	1	13	LA	1	1	22	#00BA38	Fibro	5
13W3D_LA_ACGCCGATCCACGAAT	13W3D_LA	3381	1239	18.7814	1	13	LA	21	21	9	#DE8C00	aCM	5
13W3D_LA_ACGCCGATCGGATGTT	13W3D_LA	7846	2278	1.52944	1	13	LA	1	1	22	#00BA38	Fibro	5
13W3D_LA_ACGCCGATCTACCTGC	13W3D_LA	7505	2215	1.53231	1	13	LA	1	1	22	#00BA38	Fibro	5
13W3D_LA_ACGCCGATCTGTCTCG	13W3D_LA	10543	3466	1.89699	1	13	LA	6	6	17	#00BA38	Fibro	5
13W3D_LA_ACGGAGAAGACCTTTG	13W3D_LA	8417	2663	1.39004	1	13	LA	1	1	22	#00BA38	Fibro	5
13W3D_LA_ACGGAGAGTAGGCATG	13W3D_LA	4616	1885	2.38302	1	13	LA	23	23	27	#00BFC4	Neural crest-like	5
13W3D_LA_ACGGAGATCCCGGATG	13W3D_LA	5199	1874	5.55876	1	13	LA	9	9	10	#DE8C00	aCM	5
13W3D_LA_ACGGAGATCGCCATAA	13W3D_LA	7820	2468	1.13811	1	13	LA	1	1	22	#00BA38	Fibro	5
13W3D_LA_ACGGAGATCTACTCAT	13W3D_LA	16805	4285	1.78518	1	13	LA	7	7	28	#00B4F0	Endocardial	5
13W3D_LA_ACGGAGATCTCGATGA	13W3D_LA	10964	2830	1.36811	1	13	LA	1	1	22	#00BA38	Fibro	5
13W3D_LA_ACGGCCAAGACAGACC	13W3D_LA	5603	2081	6.90701	1	13	LA	24	24	6	#DE8C00	aCM	5
13W3D_LA_ACGGCCAAGATATACG	13W3D_LA	6954	1985	5.88151	1	13	LA	9	9	10	#DE8C00	aCM	5
13W3D_LA_ACGGCCAAGCCCAGCT	13W3D_LA	10401	3223	2.69205	1	13	LA	6	6	17	#00BA38	Fibro	5
13W3D_LA_ACGGCCAAGCCCGAAA	13W3D_LA	3060	1419	2.18954	1	13	LA	1	1	22	#00BA38	Fibro	5
13W3D_LA_ACGGCCACAAATACAG	13W3D_LA	7841	2297	8.96569	1	13	LA	3	3	7	#DE8C00	aCM	5
13W3D_LA_ACGGCCACAAGTTGTC	13W3D_LA	10166	2911	2.21326	1	13	LA	4	4	20	#00BA38	Fibro	5
13W3D_LA_ACGGCCACACGCTTTC	13W3D_LA	5364	2130	2.36764	1	13	LA	23	23	27	#00BFC4	Neural crest-like	5
13W3D_LA_ACGGCCAGTAGCGTAG	13W3D_LA	7404	2119	5.76715	1	13	LA	14	14	31	#F564E3	WBC	5
13W3D_LA_ACGGCCAGTGTATGGG	13W3D_LA	4255	1780	2.49119	1	13	LA	4	4	20	#00BA38	Fibro	5
13W3D_LA_ACGGCCATCGTCACGG	13W3D_LA	10745	3031	1.72173	1	13	LA	19	19	21	#00BA38	Fibro	5
13W3D_LA_ACGGGCTAGAAGATTC	13W3D_LA	5358	1959	4.94588	1	13	LA	14	14	31	#F564E3	WBC	5
13W3D_LA_ACGGGCTAGGCTATCT	13W3D_LA	6446	2359	6.2054	1	13	LA	24	24	6	#DE8C00	aCM	5
13W3D_LA_ACGGGCTAGGTAGCTG	13W3D_LA	7805	2578	2.45996	1	13	LA	7	7	28	#00B4F0	Endocardial	5
13W3D_LA_ACGGGCTAGTAGATGT	13W3D_LA	8464	2677	2.19754	1	13	LA	11	11	29	#619CFF	BEC	5
13W3D_LA_ACGGGCTAGTCACGCC	13W3D_LA	6610	1837	3.91831	1	13	LA	29	29	32	#F564E3	WBC	5
13W3D_LA_ACGGGCTAGTCTCCTC	13W3D_LA	5758	1873	7.25947	1	13	LA	9	9	10	#DE8C00	aCM	5
13W3D_LA_ACGGGCTCAAAGAATC	13W3D_LA	6248	2400	1.79257	1	13	LA	6	6	17	#00BA38	Fibro	5
13W3D_LA_ACGGGCTCATACGCCG	13W3D_LA	6388	2100	1.58109	1	13	LA	1	1	22	#00BA38	Fibro	5
13W3D_LA_ACGGGCTGTAGCGCAA	13W3D_LA	6225	2171	1.54217	1	13	LA	1	1	22	#00BA38	Fibro	5
13W3D_LA_ACGGGCTGTCAACTGT	13W3D_LA	4749	1785	1.57928	1	13	LA	1	1	22	#00BA38	Fibro	5
13W3D_LA_ACGGGCTGTTAGTGGG	13W3D_LA	9895	2591	14.1385	1	13	LA	9	9	10	#DE8C00	aCM	5
13W3D_LA_ACGGGCTGTTATCACG	13W3D_LA	6942	2521	1.68539	1	13	LA	7	7	28	#00B4F0	Endocardial	5
13W3D_LA_ACGGGCTTCACTTATC	13W3D_LA	7194	2474	1.87656	1	13	LA	1	1	22	#00BA38	Fibro	5
13W3D_LA_ACGGGCTTCCGTTGTC	13W3D_LA	7073	2245	1.23003	1	13	LA	13	13	18	#00BA38	Fibro	5
13W3D_LA_ACGGGCTTCTTGTACT	13W3D_LA	5626	2005	12.4422	1	13	LA	9	9	10	#DE8C00	aCM	5
13W3D_LA_ACGGGTCAGCCCAATT	13W3D_LA	14876	3889	2.72923	1	13	LA	14	14	31	#F564E3	WBC	5
13W3D_LA_ACGGGTCAGCGAGAAA	13W3D_LA	11315	3245	1.67035	1	13	LA	6	6	17	#00BA38	Fibro	5
13W3D_LA_ACGGGTCAGTACGATA	13W3D_LA	6483	2347	4.76631	1	13	LA	17	17	15	#7CAE00	SMC	5
13W3D_LA_ACGGGTCAGTGAATTG	13W3D_LA	12318	2867	2.66277	1	13	LA	14	14	31	#F564E3	WBC	5
13W3D_LA_ACGGGTCCACAGCGTC	13W3D_LA	10819	3076	1.77466	1	13	LA	1	1	22	#00BA38	Fibro	5
13W3D_LA_ACGGGTCCACAGGCCT	13W3D_LA	7021	2230	1.1252	1	13	LA	1	1	22	#00BA38	Fibro	5
13W3D_LA_ACGGGTCCACCGCTAG	13W3D_LA	2991	1271	32.5309	1	13	LA	21	21	9	#DE8C00	aCM	5
13W3D_LA_ACGGGTCCAGCTCCGA	13W3D_LA	6943	2166	7.37433	1	13	LA	9	9	10	#DE8C00	aCM	5
13W3D_LA_ACGGGTCCATCTCCCA	13W3D_LA	13671	3807	0.870456	1	13	LA	6	6	17	#00BA38	Fibro	5
13W3D_LA_ACGGGTCCATTTGCCC	13W3D_LA	7370	2475	1.26187	1	13	LA	1	1	22	#00BA38	Fibro	5
13W3D_LA_ACGGGTCGTATGAATG	13W3D_LA	7777	2343	2.48168	1	13	LA	1	1	22	#00BA38	Fibro	5
13W3D_LA_ACGGGTCGTCTCTTTA	13W3D_LA	5343	1762	12.1842	1	13	LA	3	3	7	#DE8C00	aCM	5
13W3D_LA_ACGGGTCGTGACAAAT	13W3D_LA	19639	4445	1.36463	1	13	LA	6	6	17	#00BA38	Fibro	5
13W3D_LA_ACGGGTCTCATCGATG	13W3D_LA	6514	2071	1.16672	1	13	LA	1	1	22	#00BA38	Fibro	5
13W3D_LA_ACGGGTCTCCGTTGTC	13W3D_LA	4305	1539	12.381	1	13	LA	9	9	10	#DE8C00	aCM	5
13W3D_LA_ACGGGTCTCCTGCAGG	13W3D_LA	7489	2583	9.41381	1	13	LA	1	1	22	#00BA38	Fibro	5
13W3D_LA_ACGGGTCTCGCATGGC	13W3D_LA	6980	2276	5.4298	1	13	LA	9	9	10	#DE8C00	aCM	5
13W3D_LA_ACGGGTCTCTGTGCAA	13W3D_LA	6430	2241	1.47745	1	13	LA	1	1	22	#00BA38	Fibro	5
13W3D_LA_ACGTCAAAGACGCAAC	13W3D_LA	8577	2453	1.62061	1	13	LA	1	1	22	#00BA38	Fibro	5
13W3D_LA_ACGTCAAAGAGGTTGC	13W3D_LA	8125	2751	1.6	1	13	LA	4	4	20	#00BA38	Fibro	5
13W3D_LA_ACGTCAAAGCTGGAAC	13W3D_LA	11497	3379	2.14839	1	13	LA	7	7	28	#00B4F0	Endocardial	5
13W3D_LA_ACGTCAACAACACCCG	13W3D_LA	5995	2221	1.33445	1	13	LA	1	1	22	#00BA38	Fibro	5
13W3D_LA_ACGTCAACACAAGCCC	13W3D_LA	8475	2637	6.48968	1	13	LA	3	3	7	#DE8C00	aCM	5
13W3D_LA_ACGTCAACAGTGAGTG	13W3D_LA	7036	2319	1.76236	1	13	LA	1	1	22	#00BA38	Fibro	5
13W3D_LA_ACGTCAACATGCTGGC	13W3D_LA	5471	2191	3.05246	1	13	LA	13	13	18	#00BA38	Fibro	5
13W3D_LA_ACGTCAAGTCCAGTGC	13W3D_LA	8383	2572	1.63426	1	13	LA	1	1	22	#00BA38	Fibro	5
13W3D_LA_ACGTCAAGTCGAAAGC	13W3D_LA	6686	2193	1.49566	1	13	LA	1	1	22	#00BA38	Fibro	5
13W3D_LA_ACGTCAAGTCTAGCGC	13W3D_LA	4498	1639	1.245	1	13	LA	4	4	20	#00BA38	Fibro	5
13W3D_LA_ACGTCAAGTGCAGACA	13W3D_LA	6806	2263	6.36203	1	13	LA	9	9	10	#DE8C00	aCM	5
13W3D_LA_ACGTCAAGTTGATTCG	13W3D_LA	8262	2563	1.07722	1	13	LA	1	1	22	#00BA38	Fibro	5
13W3D_LA_ACGTCAATCACAATGC	13W3D_LA	8160	2848	2.9902	1	13	LA	23	23	27	#00BFC4	Neural crest-like	5
13W3D_LA_ACGTCAATCCTACAGA	13W3D_LA	12320	3557	3.01136	1	13	LA	10	10	14	#7CAE00	SMC	5
13W3D_LA_ACGTCAATCGATAGAA	13W3D_LA	3356	1256	29.6782	1	13	LA	21	21	9	#DE8C00	aCM	5
13W3D_LA_ACTATCTCAACCGCCA	13W3D_LA	6723	2259	2.11215	1	13	LA	1	1	22	#00BA38	Fibro	5
13W3D_LA_ACTATCTCAAGTTGTC	13W3D_LA	2048	1123	9.13086	1	13	LA	7	7	28	#00B4F0	Endocardial	5
13W3D_LA_ACTATCTCAATCTGCA	13W3D_LA	2950	1377	4.94915	1	13	LA	24	24	6	#DE8C00	aCM	5
13W3D_LA_ACTATCTCAGCCTGTG	13W3D_LA	7164	2559	3.88051	1	13	LA	17	17	15	#7CAE00	SMC	5
13W3D_LA_ACTATCTGTAATAGCA	13W3D_LA	2098	1042	2.00191	1	13	LA	9	9	10	#DE8C00	aCM	5
13W3D_LA_ACTATCTGTCTAGCCG	13W3D_LA	9997	3107	1.08032	1	13	LA	7	7	28	#00B4F0	Endocardial	5
13W3D_LA_ACTATCTGTCTGGAGA	13W3D_LA	5617	1980	8.79473	1	13	LA	9	9	10	#DE8C00	aCM	5
13W3D_LA_ACTATCTGTGCGGTAA	13W3D_LA	5426	1968	1.21637	1	13	LA	1	1	22	#00BA38	Fibro	5
13W3D_LA_ACTATCTGTGTGAATA	13W3D_LA	7651	2615	10.796	1	13	LA	24	24	6	#DE8C00	aCM	5
13W3D_LA_ACTATCTTCAATAAGG	13W3D_LA	2259	1096	29.1279	1	13	LA	21	21	9	#DE8C00	aCM	5
13W3D_LA_ACTATCTTCACCATAG	13W3D_LA	7538	2525	2.05625	1	13	LA	1	1	22	#00BA38	Fibro	5
13W3D_LA_ACTATCTTCCAATGGT	13W3D_LA	9107	2746	0.988251	1	13	LA	1	1	22	#00BA38	Fibro	5
13W3D_LA_ACTATCTTCCCTTGTG	13W3D_LA	16729	4055	1.05207	1	13	LA	6	6	17	#00BA38	Fibro	5
13W3D_LA_ACTATCTTCGGCTACG	13W3D_LA	6407	2077	12.2678	1	13	LA	9	9	10	#DE8C00	aCM	5
13W3D_LA_ACTATCTTCTATCGCC	13W3D_LA	4959	2027	2.80298	1	13	LA	17	17	15	#7CAE00	SMC	5
13W3D_LA_ACTGAACCACCTGGTG	13W3D_LA	8275	2488	1.76435	1	13	LA	4	4	20	#00BA38	Fibro	5
13W3D_LA_ACTGAACGTACGAAAT	13W3D_LA	8011	3037	2.53402	1	13	LA	23	23	27	#00BFC4	Neural crest-like	5
13W3D_LA_ACTGAACGTCGCGGTT	13W3D_LA	4979	1817	1.60675	1	13	LA	1	1	22	#00BA38	Fibro	5
13W3D_LA_ACTGAACGTCTCGTTC	13W3D_LA	7169	2365	2.45501	1	13	LA	7	7	28	#00B4F0	Endocardial	5
13W3D_LA_ACTGAACGTGACAAAT	13W3D_LA	11744	3188	4.27452	1	13	LA	14	14	31	#F564E3	WBC	5
13W3D_LA_ACTGAACGTGACGGTA	13W3D_LA	13264	3580	2.02805	1	13	LA	6	6	17	#00BA38	Fibro	5
13W3D_LA_ACTGAACGTTCACCTC	13W3D_LA	7844	2526	1.54258	1	13	LA	1	1	22	#00BA38	Fibro	5
13W3D_LA_ACTGAACTCCGAAGAG	13W3D_LA	8650	3081	2.57803	1	13	LA	23	23	27	#00BFC4	Neural crest-like	5
13W3D_LA_ACTGAACTCTAGCACA	13W3D_LA	11437	3475	2.78919	1	13	LA	10	10	14	#7CAE00	SMC	5
13W3D_LA_ACTGAACTCTGCAAGT	13W3D_LA	4698	1879	1.76671	1	13	LA	1	1	22	#00BA38	Fibro	5
13W3D_LA_ACTGAACTCTGCCAGG	13W3D_LA	7265	2380	10.5162	1	13	LA	9	9	10	#DE8C00	aCM	5
13W3D_LA_ACTGAGTAGAAGATTC	13W3D_LA	7937	2578	2.02847	1	13	LA	4	4	20	#00BA38	Fibro	5
13W3D_LA_ACTGAGTAGCGTAATA	13W3D_LA	6110	2003	1.0802	1	13	LA	1	1	22	#00BA38	Fibro	5
13W3D_LA_ACTGAGTAGGCAAAGA	13W3D_LA	5684	1993	8.70866	1	13	LA	9	9	10	#DE8C00	aCM	5
13W3D_LA_ACTGAGTAGGGTGTGT	13W3D_LA	4075	1742	3.36196	1	13	LA	10	10	14	#7CAE00	SMC	5
13W3D_LA_ACTGAGTAGTATCGAA	13W3D_LA	6641	2485	3.56874	1	13	LA	23	23	27	#00BFC4	Neural crest-like	5
13W3D_LA_ACTGAGTCAACGATGG	13W3D_LA	13498	3453	1.67432	1	13	LA	13	13	18	#00BA38	Fibro	5
13W3D_LA_ACTGAGTCAAGCTGAG	13W3D_LA	7137	2463	1.62533	1	13	LA	7	7	28	#00B4F0	Endocardial	5
13W3D_LA_ACTGAGTCAATTGCTG	13W3D_LA	6981	2489	4.06819	1	13	LA	17	17	15	#7CAE00	SMC	5
13W3D_LA_ACTGAGTCATCGATTG	13W3D_LA	11512	3464	3.74392	1	13	LA	25	25	13	#7CAE00	SMC	5
13W3D_LA_ACTGAGTGTCAGAAGC	13W3D_LA	15810	3987	1.84693	1	13	LA	6	6	17	#00BA38	Fibro	5
13W3D_LA_ACTGAGTGTGAGGGTT	13W3D_LA	7523	2637	1.16975	1	13	LA	19	19	21	#00BA38	Fibro	5
13W3D_LA_ACTGAGTGTTATGTGC	13W3D_LA	5713	1727	4.93611	1	13	LA	14	14	31	#F564E3	WBC	5
13W3D_LA_ACTGAGTTCAACACGT	13W3D_LA	6257	2317	1.3425	1	13	LA	1	1	22	#00BA38	Fibro	5
13W3D_LA_ACTGAGTTCCAGTAGT	13W3D_LA	7773	2348	1.24791	1	13	LA	1	1	22	#00BA38	Fibro	5
13W3D_LA_ACTGAGTTCCGTCATC	13W3D_LA	6962	2517	2.12583	1	13	LA	4	4	20	#00BA38	Fibro	5
13W3D_LA_ACTGAGTTCGTTTATC	13W3D_LA	3616	1388	32.4668	1	13	LA	21	21	9	#DE8C00	aCM	5
13W3D_LA_ACTGAGTTCTATCGCC	13W3D_LA	7146	2388	2.92471	1	13	LA	10	10	14	#7CAE00	SMC	5
13W3D_LA_ACTGAGTTCTGCTGCT	13W3D_LA	5888	2166	12.5679	1	13	LA	9	9	10	#DE8C00	aCM	5
13W3D_LA_ACTGATGCAAAGTCAA	13W3D_LA	6900	2413	2.68116	1	13	LA	1	1	22	#00BA38	Fibro	5
13W3D_LA_ACTGATGCACAAGCCC	13W3D_LA	10393	2852	1.51063	1	13	LA	4	4	20	#00BA38	Fibro	5
13W3D_LA_ACTGATGCACGAAATA	13W3D_LA	4859	1725	9.83742	1	13	LA	9	9	10	#DE8C00	aCM	5
13W3D_LA_ACTGATGCACTACAGT	13W3D_LA	8966	2643	1.39416	1	13	LA	1	1	22	#00BA38	Fibro	5
13W3D_LA_ACTGATGCAGCGAACA	13W3D_LA	10493	2845	2.15382	1	13	LA	1	1	22	#00BA38	Fibro	5
13W3D_LA_ACTGATGGTACATGTC	13W3D_LA	9890	2596	3.01314	1	13	LA	14	14	31	#F564E3	WBC	5
13W3D_LA_ACTGATGGTATGAATG	13W3D_LA	7900	2341	1.44304	1	13	LA	1	1	22	#00BA38	Fibro	5
13W3D_LA_ACTGATGGTCAAAGAT	13W3D_LA	5588	2049	2.30852	1	13	LA	1	1	22	#00BA38	Fibro	5
13W3D_LA_ACTGATGGTGTAACGG	13W3D_LA	10215	2952	1.63485	1	13	LA	1	1	22	#00BA38	Fibro	5
13W3D_LA_ACTGATGGTGTTGAGG	13W3D_LA	9494	2708	1.16916	1	13	LA	1	1	22	#00BA38	Fibro	5
13W3D_LA_ACTGATGGTTCGTTGA	13W3D_LA	9120	2883	1.91886	1	13	LA	13	13	18	#00BA38	Fibro	5
13W3D_LA_ACTGATGGTTTGGGCC	13W3D_LA	10650	3282	2.6385	1	13	LA	25	25	13	#7CAE00	SMC	5
13W3D_LA_ACTGATGTCAACGCTA	13W3D_LA	4834	1739	8.99876	1	13	LA	9	9	10	#DE8C00	aCM	5
13W3D_LA_ACTGATGTCCATTCTA	13W3D_LA	4322	1697	1.06432	1	13	LA	6	6	17	#00BA38	Fibro	5
13W3D_LA_ACTGCTCAGACCTAGG	13W3D_LA	9277	2829	1.55223	1	13	LA	1	1	22	#00BA38	Fibro	5
13W3D_LA_ACTGCTCAGCTCCTTC	13W3D_LA	4369	1544	7.37011	1	13	LA	9	9	10	#DE8C00	aCM	5
13W3D_LA_ACTGCTCCACCATCCT	13W3D_LA	6599	2289	2.69738	1	13	LA	13	13	18	#00BA38	Fibro	5
13W3D_LA_ACTGCTCCATTCGACA	13W3D_LA	1894	1011	2.27033	1	13	LA	17	17	15	#7CAE00	SMC	5
13W3D_LA_ACTGCTCGTCGATTGT	13W3D_LA	10985	2513	6.79108	1	13	LA	3	3	7	#DE8C00	aCM	5
13W3D_LA_ACTGCTCGTCTAGCGC	13W3D_LA	3619	1539	2.6803	1	13	LA	1	1	22	#00BA38	Fibro	5
13W3D_LA_ACTGCTCGTCTTGTCC	13W3D_LA	9733	2717	1.70554	1	13	LA	1	1	22	#00BA38	Fibro	5
13W3D_LA_ACTGCTCGTGACTACT	13W3D_LA	8995	2806	2.39022	1	13	LA	13	13	18	#00BA38	Fibro	5
13W3D_LA_ACTGCTCGTGTTAAGA	13W3D_LA	15344	3855	1.98123	1	13	LA	7	7	28	#00B4F0	Endocardial	5
13W3D_LA_ACTGCTCTCACATACG	13W3D_LA	2050	1014	2.04878	1	13	LA	1	1	22	#00BA38	Fibro	5
13W3D_LA_ACTGCTCTCCCTCTTT	13W3D_LA	4227	1850	2.62598	1	13	LA	23	23	27	#00BFC4	Neural crest-like	5
13W3D_LA_ACTGCTCTCCTCAATT	13W3D_LA	5737	2061	1.23758	1	13	LA	1	1	22	#00BA38	Fibro	5
13W3D_LA_ACTGCTCTCTAACTTC	13W3D_LA	10511	3458	2.02645	1	13	LA	6	6	17	#00BA38	Fibro	5
13W3D_LA_ACTGCTCTCTCCCTGA	13W3D_LA	9990	2977	1.8018	1	13	LA	7	7	28	#00B4F0	Endocardial	5
13W3D_LA_ACTGTCCAGCGATTCT	13W3D_LA	3216	1539	5.90796	1	13	LA	4	4	20	#00BA38	Fibro	5
13W3D_LA_ACTGTCCAGCTGAACG	13W3D_LA	13129	3470	1.38624	1	13	LA	1	1	22	#00BA38	Fibro	5
13W3D_LA_ACTGTCCCACATCCAA	13W3D_LA	4524	1653	12.8647	1	13	LA	9	9	10	#DE8C00	aCM	5
13W3D_LA_ACTGTCCCACCCAGTG	13W3D_LA	9643	3053	5.28881	1	13	LA	25	25	13	#7CAE00	SMC	5
13W3D_LA_ACTGTCCCACCTCGGA	13W3D_LA	8115	2340	5.43438	1	13	LA	14	14	31	#F564E3	WBC	5
13W3D_LA_ACTGTCCCACTTACGA	13W3D_LA	6654	1994	3.93748	1	13	LA	14	14	31	#F564E3	WBC	5
13W3D_LA_ACTGTCCCAGGTCGTC	13W3D_LA	7119	2344	1.29232	1	13	LA	1	1	22	#00BA38	Fibro	5
13W3D_LA_ACTGTCCGTGAGGCTA	13W3D_LA	6641	1995	7.22783	1	13	LA	9	9	10	#DE8C00	aCM	5
13W3D_LA_ACTGTCCGTTAGTGGG	13W3D_LA	3903	1804	2.71586	1	13	LA	1	1	22	#00BA38	Fibro	5
13W3D_LA_ACTGTCCGTTGGACCC	13W3D_LA	6438	2300	8.68282	1	13	LA	24	24	6	#DE8C00	aCM	5
13W3D_LA_ACTGTCCTCACCTCGT	13W3D_LA	3317	1395	0.783841	1	13	LA	19	19	21	#00BA38	Fibro	5
13W3D_LA_ACTGTCCTCATCGCTC	13W3D_LA	2192	1026	3.33029	1	13	LA	10	10	14	#7CAE00	SMC	5
13W3D_LA_ACTGTCCTCTGCCAGG	13W3D_LA	8230	2457	1.59174	1	13	LA	4	4	20	#00BA38	Fibro	5
13W3D_LA_ACTGTCCTCTTTACAC	13W3D_LA	13517	3911	3.58807	1	13	LA	13	13	18	#00BA38	Fibro	5
13W3D_LA_ACTTACTAGATTACCC	13W3D_LA	9078	2940	1.90571	1	13	LA	6	6	17	#00BA38	Fibro	5
13W3D_LA_ACTTACTAGCCAACAG	13W3D_LA	9687	3097	1.5175	1	13	LA	13	13	18	#00BA38	Fibro	5
13W3D_LA_ACTTACTAGGAGTTGC	13W3D_LA	8109	2607	1.88679	1	13	LA	4	4	20	#00BA38	Fibro	5
13W3D_LA_ACTTACTAGGATGCGT	13W3D_LA	10958	3440	1.74302	1	13	LA	6	6	17	#00BA38	Fibro	5
13W3D_LA_ACTTACTCAAGACACG	13W3D_LA	3057	1448	4.67779	1	13	LA	1	1	22	#00BA38	Fibro	5
13W3D_LA_ACTTACTCAATCACAC	13W3D_LA	6920	2278	2.09538	1	13	LA	1	1	22	#00BA38	Fibro	5
13W3D_LA_ACTTACTCAATTGCTG	13W3D_LA	6452	2130	1.13143	1	13	LA	1	1	22	#00BA38	Fibro	5
13W3D_LA_ACTTACTCACACGCTG	13W3D_LA	9313	2611	0.0536884	1	13	LA	31	31	12	#B79F00	ncCM	5
13W3D_LA_ACTTACTCAGGACGTA	13W3D_LA	14886	4033	1.59882	1	13	LA	6	6	17	#00BA38	Fibro	5
13W3D_LA_ACTTACTGTAGGGACT	13W3D_LA	13763	3939	1.80193	1	13	LA	6	6	17	#00BA38	Fibro	5
13W3D_LA_ACTTACTGTTCGAATC	13W3D_LA	15597	4008	1.24383	1	13	LA	6	6	17	#00BA38	Fibro	5
13W3D_LA_ACTTACTTCAACACGT	13W3D_LA	7714	2680	2.50194	1	13	LA	7	7	28	#00B4F0	Endocardial	5
13W3D_LA_ACTTACTTCAGCTCTC	13W3D_LA	4292	1400	6.08108	1	13	LA	14	14	31	#F564E3	WBC	5
13W3D_LA_ACTTACTTCGGTTCGG	13W3D_LA	5371	1718	8.93688	1	13	LA	9	9	10	#DE8C00	aCM	5
13W3D_LA_ACTTACTTCTACGAGT	13W3D_LA	10859	3233	1.56552	1	13	LA	1	1	22	#00BA38	Fibro	5
13W3D_LA_ACTTGTTAGGCATTGG	13W3D_LA	7048	2208	8.76844	1	13	LA	24	24	6	#DE8C00	aCM	5
13W3D_LA_ACTTGTTAGTGACTCT	13W3D_LA	9301	3130	4.53715	1	13	LA	25	25	13	#7CAE00	SMC	5
13W3D_LA_ACTTGTTAGTGTACTC	13W3D_LA	13454	3237	1.86562	1	13	LA	4	4	20	#00BA38	Fibro	5
13W3D_LA_ACTTGTTCAACGATGG	13W3D_LA	5880	2129	2.61905	1	13	LA	25	25	13	#7CAE00	SMC	5
13W3D_LA_ACTTGTTCAGTATGCT	13W3D_LA	9829	3073	2.88941	1	13	LA	19	19	21	#00BA38	Fibro	5
13W3D_LA_ACTTGTTCATTAGGCT	13W3D_LA	9584	3101	1.35643	1	13	LA	7	7	28	#00B4F0	Endocardial	5
13W3D_LA_ACTTGTTGTACCATCA	13W3D_LA	5224	1896	1.8951	1	13	LA	1	1	22	#00BA38	Fibro	5
13W3D_LA_ACTTGTTGTAGGAGTC	13W3D_LA	7904	2395	1.46761	1	13	LA	1	1	22	#00BA38	Fibro	5
13W3D_LA_ACTTGTTGTGACGGTA	13W3D_LA	7146	2206	2.0431	1	13	LA	1	1	22	#00BA38	Fibro	5
13W3D_LA_ACTTGTTGTGTCTGAT	13W3D_LA	6784	2215	1.40035	1	13	LA	1	1	22	#00BA38	Fibro	5
13W3D_LA_ACTTGTTGTTAAGTAG	13W3D_LA	7131	2275	2.38396	1	13	LA	7	7	28	#00B4F0	Endocardial	5
13W3D_LA_ACTTGTTGTTGGTGGA	13W3D_LA	4104	1630	2.33918	1	13	LA	1	1	22	#00BA38	Fibro	5
13W3D_LA_ACTTGTTTCCCAACGG	13W3D_LA	3525	1452	0.992908	1	13	LA	1	1	22	#00BA38	Fibro	5
13W3D_LA_ACTTGTTTCGGTCTAA	13W3D_LA	7319	2398	1.87184	1	13	LA	1	1	22	#00BA38	Fibro	5
13W3D_LA_ACTTGTTTCGTTTATC	13W3D_LA	7535	2692	1.08825	1	13	LA	13	13	18	#00BA38	Fibro	5
13W3D_LA_ACTTGTTTCTAAGCCA	13W3D_LA	11932	3485	1.75997	1	13	LA	6	6	17	#00BA38	Fibro	5
13W3D_LA_ACTTGTTTCTGTCCGT	13W3D_LA	10801	3070	2.40718	1	13	LA	1	1	22	#00BA38	Fibro	5
13W3D_LA_ACTTGTTTCTTACCTA	13W3D_LA	10442	3391	1.26413	1	13	LA	1	1	22	#00BA38	Fibro	5
13W3D_LA_ACTTTCAAGACTAGAT	13W3D_LA	9886	3108	1.99272	1	13	LA	13	13	18	#00BA38	Fibro	5
13W3D_LA_ACTTTCAAGGAGCGTT	13W3D_LA	11776	3584	2.25883	1	13	LA	23	23	27	#00BFC4	Neural crest-like	5
13W3D_LA_ACTTTCACACGACGAA	13W3D_LA	10668	3313	1.37795	1	13	LA	6	6	17	#00BA38	Fibro	5
13W3D_LA_ACTTTCAGTATTCTCT	13W3D_LA	6344	2257	6.54161	1	13	LA	9	9	10	#DE8C00	aCM	5
13W3D_LA_ACTTTCAGTCTCACCT	13W3D_LA	8098	2357	5.59397	1	13	LA	14	14	31	#F564E3	WBC	5
13W3D_LA_ACTTTCAGTTCCACTC	13W3D_LA	9365	2750	1.44154	1	13	LA	1	1	22	#00BA38	Fibro	5
13W3D_LA_ACTTTCATCAAACCGT	13W3D_LA	5359	1902	1.43684	1	13	LA	1	1	22	#00BA38	Fibro	5
13W3D_LA_ACTTTCATCAGGTAAA	13W3D_LA	3254	1354	0.799017	1	13	LA	1	1	22	#00BA38	Fibro	5
13W3D_LA_ACTTTCATCCAAACTG	13W3D_LA	5398	2036	6.16895	1	13	LA	9	9	10	#DE8C00	aCM	5
13W3D_LA_ACTTTCATCCTAGTGA	13W3D_LA	6771	2250	5.68601	1	13	LA	9	9	10	#DE8C00	aCM	5
13W3D_LA_ACTTTCATCCTCATTA	13W3D_LA	7522	2432	8.76097	1	13	LA	9	9	10	#DE8C00	aCM	5
13W3D_LA_AGAATAGAGAAACGCC	13W3D_LA	11236	3171	1.53969	1	13	LA	6	6	17	#00BA38	Fibro	5
13W3D_LA_AGAATAGAGCTGGAAC	13W3D_LA	4983	1812	1.7058	1	13	LA	1	1	22	#00BA38	Fibro	5
13W3D_LA_AGAATAGCATGCCTAA	13W3D_LA	4420	1663	1.38009	1	13	LA	1	1	22	#00BA38	Fibro	5
13W3D_LA_AGAATAGGTACCGCTG	13W3D_LA	2566	1201	1.4809	1	13	LA	1	1	22	#00BA38	Fibro	5
13W3D_LA_AGAATAGGTCCGTCAG	13W3D_LA	8522	2724	1.63107	1	13	LA	1	1	22	#00BA38	Fibro	5
13W3D_LA_AGAATAGGTCGGATCC	13W3D_LA	6371	2180	1.80505	1	13	LA	1	1	22	#00BA38	Fibro	5
13W3D_LA_AGAATAGGTTAAGAAC	13W3D_LA	8358	2935	1.34003	1	13	LA	6	6	17	#00BA38	Fibro	5
13W3D_LA_AGAATAGGTTAGTGGG	13W3D_LA	16334	4398	3.25089	1	13	LA	25	25	13	#7CAE00	SMC	5
13W3D_LA_AGAATAGTCAGCATGT	13W3D_LA	2509	1033	25.1495	1	13	LA	21	21	9	#DE8C00	aCM	5
13W3D_LA_AGAATAGTCCCTAATT	13W3D_LA	6398	2204	10.8628	1	13	LA	9	9	10	#DE8C00	aCM	5
13W3D_LA_AGAATAGTCGCCAGCA	13W3D_LA	9990	2606	0.930931	1	13	LA	1	1	22	#00BA38	Fibro	5
13W3D_LA_AGAATAGTCTACGAGT	13W3D_LA	13395	3554	1.64987	1	13	LA	13	13	18	#00BA38	Fibro	5
13W3D_LA_AGACGTTAGTATTGGA	13W3D_LA	9651	2882	6.0201	1	13	LA	26	26	8	#DE8C00	aCM	5
13W3D_LA_AGACGTTAGTGAACGC	13W3D_LA	9340	2788	1.74518	1	13	LA	4	4	20	#00BA38	Fibro	5
13W3D_LA_AGACGTTCAAAGGCGT	13W3D_LA	4821	2124	2.11574	1	13	LA	23	23	27	#00BFC4	Neural crest-like	5
13W3D_LA_AGACGTTCAAGAAAGG	13W3D_LA	10043	2775	1.08533	1	13	LA	1	1	22	#00BA38	Fibro	5
13W3D_LA_AGACGTTCAAGGTGTG	13W3D_LA	3033	1299	1.41774	1	13	LA	1	1	22	#00BA38	Fibro	5
13W3D_LA_AGACGTTCAAGTAATG	13W3D_LA	8829	2432	1.77823	1	13	LA	4	4	20	#00BA38	Fibro	5
13W3D_LA_AGACGTTCAGAGTGTG	13W3D_LA	5121	1712	2.08944	1	13	LA	19	19	21	#00BA38	Fibro	5
13W3D_LA_AGACGTTCAGCTGTAT	13W3D_LA	12270	3320	1.62184	1	13	LA	6	6	17	#00BA38	Fibro	5
13W3D_LA_AGACGTTCAGCTTAAC	13W3D_LA	5928	2036	1.3664	1	13	LA	2	2	19	#00BA38	Fibro	5
13W3D_LA_AGACGTTCATGAAGTA	13W3D_LA	8100	3106	1.65432	1	13	LA	13	13	18	#00BA38	Fibro	5
13W3D_LA_AGACGTTGTATAATGG	13W3D_LA	4705	1795	4.12327	1	13	LA	10	10	14	#7CAE00	SMC	5
13W3D_LA_AGACGTTGTCTTTCAT	13W3D_LA	10391	2914	1.04898	1	13	LA	1	1	22	#00BA38	Fibro	5
13W3D_LA_AGACGTTGTGCCTGCA	13W3D_LA	2764	1010	30.8973	1	13	LA	21	21	9	#DE8C00	aCM	5
13W3D_LA_AGACGTTGTGGCAAAC	13W3D_LA	6032	2000	1.35942	1	13	LA	1	1	22	#00BA38	Fibro	5
13W3D_LA_AGACGTTGTTAGTGGG	13W3D_LA	4150	1641	3.13253	1	13	LA	17	17	15	#7CAE00	SMC	5
13W3D_LA_AGACGTTGTTGTCTTT	13W3D_LA	10264	2895	2.05573	1	13	LA	1	1	22	#00BA38	Fibro	5
13W3D_LA_AGACGTTTCGCGATCG	13W3D_LA	7596	2299	2.01422	1	13	LA	1	1	22	#00BA38	Fibro	5
13W3D_LA_AGACGTTTCTTGTACT	13W3D_LA	10244	3193	1.57165	1	13	LA	13	13	18	#00BA38	Fibro	5
13W3D_LA_AGAGCGAAGGGCATGT	13W3D_LA	7202	2105	18.9114	1	13	LA	21	21	9	#DE8C00	aCM	5
13W3D_LA_AGAGCGAAGGGTGTGT	13W3D_LA	6366	2201	7.10022	1	13	LA	24	24	6	#DE8C00	aCM	5
13W3D_LA_AGAGCGACAAGGACTG	13W3D_LA	7938	2572	1.43613	1	13	LA	1	1	22	#00BA38	Fibro	5
13W3D_LA_AGAGCGAGTCAGATAA	13W3D_LA	6426	2394	1.43168	1	13	LA	6	6	17	#00BA38	Fibro	5
13W3D_LA_AGAGCGAGTCCAGTTA	13W3D_LA	2431	1063	0.699301	1	13	LA	1	1	22	#00BA38	Fibro	5
13W3D_LA_AGAGCGAGTGGGTCAA	13W3D_LA	2633	1054	12.0015	1	13	LA	14	14	31	#F564E3	WBC	5
13W3D_LA_AGAGCGATCAAACCAC	13W3D_LA	6832	2318	1.50761	1	13	LA	13	13	18	#00BA38	Fibro	5
13W3D_LA_AGAGCGATCACCTTAT	13W3D_LA	18413	4002	4.11666	1	13	LA	14	14	31	#F564E3	WBC	5
13W3D_LA_AGAGCGATCCAGAGGA	13W3D_LA	7911	2437	1.5548	1	13	LA	1	1	22	#00BA38	Fibro	5
13W3D_LA_AGAGCGATCTGCGACG	13W3D_LA	9323	2651	1.76982	1	13	LA	4	4	20	#00BA38	Fibro	5
13W3D_LA_AGAGCGATCTGGCGAC	13W3D_LA	10539	3109	1.63203	1	13	LA	13	13	18	#00BA38	Fibro	5
13W3D_LA_AGAGCTTAGAAGCCCA	13W3D_LA	3398	1362	4.64979	1	13	LA	10	10	14	#7CAE00	SMC	5
13W3D_LA_AGAGCTTAGAGACGAA	13W3D_LA	5890	1933	9.83022	1	13	LA	9	9	10	#DE8C00	aCM	5
13W3D_LA_AGAGCTTAGAGCAATT	13W3D_LA	5734	2325	1.9707	1	13	LA	23	23	27	#00BFC4	Neural crest-like	5
13W3D_LA_AGAGCTTAGAGTACCG	13W3D_LA	4754	1712	9.36054	1	13	LA	9	9	10	#DE8C00	aCM	5
13W3D_LA_AGAGCTTAGCATGGCA	13W3D_LA	9462	2848	1.05686	1	13	LA	1	1	22	#00BA38	Fibro	5
13W3D_LA_AGAGCTTAGGCTACGA	13W3D_LA	3271	1534	12.9318	1	13	LA	21	21	9	#DE8C00	aCM	5
13W3D_LA_AGAGCTTAGTCATCCA	13W3D_LA	7586	2524	2.32006	1	13	LA	1	1	22	#00BA38	Fibro	5
13W3D_LA_AGAGCTTAGTGCTGCC	13W3D_LA	4682	1611	5.55318	1	13	LA	14	14	31	#F564E3	WBC	5
13W3D_LA_AGAGCTTAGTGGAGAA	13W3D_LA	4504	1813	1.28774	1	13	LA	1	1	22	#00BA38	Fibro	5
13W3D_LA_AGAGCTTAGTGTCCAT	13W3D_LA	6834	2091	1.28768	1	13	LA	1	1	22	#00BA38	Fibro	5
13W3D_LA_AGAGCTTAGTTACGGG	13W3D_LA	7691	2539	1.84631	1	13	LA	7	7	28	#00B4F0	Endocardial	5
13W3D_LA_AGAGCTTCACAAGACG	13W3D_LA	5304	1994	2.37557	1	13	LA	1	1	22	#00BA38	Fibro	5
13W3D_LA_AGAGCTTGTAACGTTC	13W3D_LA	6289	2199	1.84449	1	13	LA	1	1	22	#00BA38	Fibro	5
13W3D_LA_AGAGCTTGTCAAAGCG	13W3D_LA	18867	4475	1.03355	1	13	LA	6	6	17	#00BA38	Fibro	5
13W3D_LA_AGAGCTTTCGAATGCT	13W3D_LA	4126	1737	3.39312	1	13	LA	17	17	15	#7CAE00	SMC	5
13W3D_LA_AGAGCTTTCTGTTTGT	13W3D_LA	4942	1645	6.45488	1	13	LA	9	9	10	#DE8C00	aCM	5
13W3D_LA_AGAGTGGAGATACACA	13W3D_LA	5569	2020	1.20309	1	13	LA	1	1	22	#00BA38	Fibro	5
13W3D_LA_AGAGTGGAGATGCCTT	13W3D_LA	7944	2438	4.54431	1	13	LA	27	27	25	#00C08B	Epicardial	5
13W3D_LA_AGAGTGGAGCCAGTAG	13W3D_LA	5468	1865	1.93855	1	13	LA	1	1	22	#00BA38	Fibro	5
13W3D_LA_AGAGTGGAGCTGAACG	13W3D_LA	4363	1639	8.2512	1	13	LA	9	9	10	#DE8C00	aCM	5
13W3D_LA_AGAGTGGAGGACATTA	13W3D_LA	4341	1778	2.51094	1	13	LA	19	19	21	#00BA38	Fibro	5
13W3D_LA_AGAGTGGAGGCGTACA	13W3D_LA	7152	2268	6.94911	1	13	LA	9	9	10	#DE8C00	aCM	5
13W3D_LA_AGAGTGGCAAGGCTCC	13W3D_LA	3579	1544	20.8438	1	13	LA	21	21	9	#DE8C00	aCM	5
13W3D_LA_AGAGTGGCACCCATGG	13W3D_LA	7639	2053	6.57154	1	13	LA	9	9	10	#DE8C00	aCM	5
13W3D_LA_AGAGTGGCATACGCCG	13W3D_LA	10088	3055	1.62569	1	13	LA	7	7	28	#00B4F0	Endocardial	5
13W3D_LA_AGAGTGGCATCACCCT	13W3D_LA	5821	2075	1.54613	1	13	LA	19	19	21	#00BA38	Fibro	5
13W3D_LA_AGAGTGGGTAGCAAAT	13W3D_LA	14145	3858	5.52139	1	13	LA	27	27	25	#00C08B	Epicardial	5
13W3D_LA_AGAGTGGGTCCGTGAC	13W3D_LA	10218	2324	4.6193	1	13	LA	14	14	31	#F564E3	WBC	5
13W3D_LA_AGAGTGGGTCTAGTGT	13W3D_LA	12190	3580	1.27974	1	13	LA	6	6	17	#00BA38	Fibro	5
13W3D_LA_AGAGTGGTCAAAGACA	13W3D_LA	11158	3003	1.658	1	13	LA	1	1	22	#00BA38	Fibro	5
13W3D_LA_AGAGTGGTCAAGGCTT	13W3D_LA	4959	1665	9.51805	1	13	LA	9	9	10	#DE8C00	aCM	5
13W3D_LA_AGAGTGGTCAGCTGGC	13W3D_LA	7428	2302	1.15778	1	13	LA	1	1	22	#00BA38	Fibro	5
13W3D_LA_AGAGTGGTCGTGGTCG	13W3D_LA	2545	1150	1.45383	1	13	LA	11	11	29	#619CFF	BEC	5
13W3D_LA_AGATCTGAGGAGTTTA	13W3D_LA	6590	2276	2.67071	1	13	LA	17	17	15	#7CAE00	SMC	5
13W3D_LA_AGATCTGAGGTGCACA	13W3D_LA	6276	2182	1.83238	1	13	LA	1	1	22	#00BA38	Fibro	5
13W3D_LA_AGATCTGCAAACTGCT	13W3D_LA	11859	3360	1.61059	1	13	LA	6	6	17	#00BA38	Fibro	5
13W3D_LA_AGATCTGCACGGACAA	13W3D_LA	9639	2994	1.45243	1	13	LA	1	1	22	#00BA38	Fibro	5
13W3D_LA_AGATCTGCACTCGACG	13W3D_LA	7564	2446	1.70545	1	13	LA	1	1	22	#00BA38	Fibro	5
13W3D_LA_AGATCTGGTATAGGGC	13W3D_LA	10684	3125	1.21677	1	13	LA	27	27	25	#00C08B	Epicardial	5
13W3D_LA_AGATCTGGTATGAATG	13W3D_LA	6542	2439	15.1941	1	13	LA	26	26	8	#DE8C00	aCM	5
13W3D_LA_AGATCTGGTCGTCTTC	13W3D_LA	10080	2854	2.13294	1	13	LA	29	29	32	#F564E3	WBC	5
13W3D_LA_AGATCTGGTCTGCCAG	13W3D_LA	5894	2089	1.06888	1	13	LA	1	1	22	#00BA38	Fibro	5
13W3D_LA_AGATCTGGTGAAGGCT	13W3D_LA	7690	2334	2.18466	1	13	LA	1	1	22	#00BA38	Fibro	5
13W3D_LA_AGATCTGGTGAGCGAT	13W3D_LA	2250	1091	0.622222	1	13	LA	1	1	22	#00BA38	Fibro	5
13W3D_LA_AGATCTGTCGCCTGAG	13W3D_LA	4245	1468	9.89399	1	13	LA	9	9	10	#DE8C00	aCM	5
13W3D_LA_AGATCTGTCGCGTAGC	13W3D_LA	6213	2317	1.77048	1	13	LA	13	13	18	#00BA38	Fibro	5
13W3D_LA_AGATCTGTCGTTACAG	13W3D_LA	3154	1385	1.45847	1	13	LA	1	1	22	#00BA38	Fibro	5
13W3D_LA_AGATCTGTCTCCTATA	13W3D_LA	7114	2466	9.03852	1	13	LA	9	9	10	#DE8C00	aCM	5
13W3D_LA_AGATCTGTCTTGAGGT	13W3D_LA	5178	1664	4.24874	1	13	LA	3	3	7	#DE8C00	aCM	5
13W3D_LA_AGATTGCAGACCCACC	13W3D_LA	8982	2868	1.19127	1	13	LA	19	19	21	#00BA38	Fibro	5
13W3D_LA_AGATTGCAGCCACGTC	13W3D_LA	9483	2847	1.36033	1	13	LA	1	1	22	#00BA38	Fibro	5
13W3D_LA_AGATTGCAGTAGGCCA	13W3D_LA	10269	2807	1.39254	1	13	LA	1	1	22	#00BA38	Fibro	5
13W3D_LA_AGATTGCAGTCGATAA	13W3D_LA	6774	2324	1.88958	1	13	LA	1	1	22	#00BA38	Fibro	5
13W3D_LA_AGATTGCCAAACAACA	13W3D_LA	10110	3146	3.73887	1	13	LA	14	14	31	#F564E3	WBC	5
13W3D_LA_AGATTGCCAGCTATTG	13W3D_LA	9105	2756	1.52663	1	13	LA	1	1	22	#00BA38	Fibro	5
13W3D_LA_AGATTGCGTAAGGGAA	13W3D_LA	10004	3241	2.0092	1	13	LA	7	7	28	#00B4F0	Endocardial	5
13W3D_LA_AGATTGCGTCTTGCGG	13W3D_LA	7452	2300	3.08642	1	13	LA	9	9	10	#DE8C00	aCM	5
13W3D_LA_AGATTGCGTGCGATAG	13W3D_LA	12442	3349	1.35027	1	13	LA	1	1	22	#00BA38	Fibro	5
13W3D_LA_AGATTGCTCTCAAACG	13W3D_LA	10674	3430	5.96777	1	13	LA	7	7	28	#00B4F0	Endocardial	5
13W3D_LA_AGATTGCTCTCTAGGA	13W3D_LA	8758	2935	1.71272	1	13	LA	7	7	28	#00B4F0	Endocardial	5
13W3D_LA_AGCAGCCAGCTCTCGG	13W3D_LA	2985	1336	14.7404	1	13	LA	9	9	10	#DE8C00	aCM	5
13W3D_LA_AGCAGCCCAAGAAAGG	13W3D_LA	8821	2684	1.75717	1	13	LA	4	4	20	#00BA38	Fibro	5
13W3D_LA_AGCAGCCCAGCCTATA	13W3D_LA	3212	1213	39.7572	1	13	LA	21	21	9	#DE8C00	aCM	5
13W3D_LA_AGCAGCCCAGTCAGAG	13W3D_LA	10918	3240	1.03499	1	13	LA	7	7	28	#00B4F0	Endocardial	5
13W3D_LA_AGCAGCCGTCGCGAAA	13W3D_LA	7692	2378	1.75507	1	13	LA	1	1	22	#00BA38	Fibro	5
13W3D_LA_AGCAGCCGTCTGATTG	13W3D_LA	10072	2926	1.44956	1	13	LA	6	6	17	#00BA38	Fibro	5
13W3D_LA_AGCAGCCGTGCGCTTG	13W3D_LA	3703	1496	11.2341	1	13	LA	9	9	10	#DE8C00	aCM	5
13W3D_LA_AGCAGCCGTGGACGAT	13W3D_LA	7580	2662	5.31662	1	13	LA	6	6	17	#00BA38	Fibro	5
13W3D_LA_AGCAGCCGTTAAGATG	13W3D_LA	6326	2297	1.67562	1	13	LA	4	4	20	#00BA38	Fibro	5
13W3D_LA_AGCAGCCTCGGAGCAA	13W3D_LA	4648	1993	2.45267	1	13	LA	23	23	27	#00BFC4	Neural crest-like	5
13W3D_LA_AGCAGCCTCTTGAGAC	13W3D_LA	1892	1045	2.27273	1	13	LA	25	25	13	#7CAE00	SMC	5
13W3D_LA_AGCATACAGAGTCGGT	13W3D_LA	11670	3494	2.03942	1	13	LA	6	6	17	#00BA38	Fibro	5
13W3D_LA_AGCATACAGATGCGAC	13W3D_LA	3931	1290	21.7756	1	13	LA	21	21	9	#DE8C00	aCM	5
13W3D_LA_AGCATACCAAGAGGCT	13W3D_LA	9622	2982	1.88111	1	13	LA	6	6	17	#00BA38	Fibro	5
13W3D_LA_AGCATACCACGAAATA	13W3D_LA	2765	1186	5.56962	1	13	LA	9	9	10	#DE8C00	aCM	5
13W3D_LA_AGCATACCAGACGTAG	13W3D_LA	12373	3652	1.33355	1	13	LA	6	6	17	#00BA38	Fibro	5
13W3D_LA_AGCATACCATCGGGTC	13W3D_LA	2272	1169	7.30634	1	13	LA	7	7	28	#00B4F0	Endocardial	5
13W3D_LA_AGCATACGTAGCACGA	13W3D_LA	7840	2523	1.31378	1	13	LA	1	1	22	#00BA38	Fibro	5
13W3D_LA_AGCATACGTTTACTCT	13W3D_LA	7745	2407	1.25242	1	13	LA	1	1	22	#00BA38	Fibro	5
13W3D_LA_AGCATACTCAAACCGT	13W3D_LA	6715	2526	3.45495	1	13	LA	17	17	15	#7CAE00	SMC	5
13W3D_LA_AGCATACTCACCATAG	13W3D_LA	5624	1890	8.766	1	13	LA	9	9	10	#DE8C00	aCM	5
13W3D_LA_AGCATACTCCAAACTG	13W3D_LA	7186	2187	6.02561	1	13	LA	9	9	10	#DE8C00	aCM	5
13W3D_LA_AGCATACTCCCAAGAT	13W3D_LA	3719	1512	1.10245	1	13	LA	1	1	22	#00BA38	Fibro	5
13W3D_LA_AGCCTAAAGACAATAC	13W3D_LA	2666	1077	4.98875	1	13	LA	14	14	31	#F564E3	WBC	5
13W3D_LA_AGCCTAACAAGGTTTC	13W3D_LA	9415	2763	1.49761	1	13	LA	1	1	22	#00BA38	Fibro	5
13W3D_LA_AGCCTAACACACCGCA	13W3D_LA	5382	2064	5.35117	1	13	LA	24	24	6	#DE8C00	aCM	5
13W3D_LA_AGCCTAACATCGACGC	13W3D_LA	8050	2570	1.13043	1	13	LA	1	1	22	#00BA38	Fibro	5
13W3D_LA_AGCCTAAGTAGCTGCC	13W3D_LA	11588	3295	7.37832	1	13	LA	1	1	22	#00BA38	Fibro	5
13W3D_LA_AGCCTAAGTCGTGGCT	13W3D_LA	12961	3954	1.77455	1	13	LA	28	28	26	#00BFC4	Neural crest-like	5
13W3D_LA_AGCCTAATCACGCGGT	13W3D_LA	5402	2012	2.75824	1	13	LA	10	10	14	#7CAE00	SMC	5
13W3D_LA_AGCCTAATCCAAATGC	13W3D_LA	8199	2385	4.25662	1	13	LA	9	9	10	#DE8C00	aCM	5
13W3D_LA_AGCGGTCAGAATTGTG	13W3D_LA	6178	2007	1.08449	1	13	LA	1	1	22	#00BA38	Fibro	5
13W3D_LA_AGCGGTCAGACAAAGG	13W3D_LA	8769	2603	1.5053	1	13	LA	1	1	22	#00BA38	Fibro	5
13W3D_LA_AGCGGTCAGCGATTCT	13W3D_LA	3244	1339	21.5166	1	13	LA	15	15	3	#F8766D	vCM	5
13W3D_LA_AGCGGTCAGCGTGAGT	13W3D_LA	6082	2361	2.71292	1	13	LA	23	23	27	#00BFC4	Neural crest-like	5
13W3D_LA_AGCGGTCAGGAGTAGA	13W3D_LA	5802	1759	8.08342	1	13	LA	14	14	31	#F564E3	WBC	5
13W3D_LA_AGCGGTCAGTACACCT	13W3D_LA	11641	3372	1.85551	1	13	LA	6	6	17	#00BA38	Fibro	5
13W3D_LA_AGCGGTCAGTGAAGAG	13W3D_LA	5767	1745	2.89579	1	13	LA	14	14	31	#F564E3	WBC	5
13W3D_LA_AGCGGTCCACAGACAG	13W3D_LA	6749	2229	5.48229	1	13	LA	14	14	31	#F564E3	WBC	5
13W3D_LA_AGCGGTCCACGGTTTA	13W3D_LA	6756	2426	1.68739	1	13	LA	1	1	22	#00BA38	Fibro	5
13W3D_LA_AGCGGTCCATCATCCC	13W3D_LA	7283	2144	6.45338	1	13	LA	9	9	10	#DE8C00	aCM	5
13W3D_LA_AGCGGTCGTAGCGCTC	13W3D_LA	8079	2459	7.31526	1	13	LA	9	9	10	#DE8C00	aCM	5
13W3D_LA_AGCGGTCGTCATGCAT	13W3D_LA	3312	1377	15.0966	1	13	LA	9	9	10	#DE8C00	aCM	5
13W3D_LA_AGCGGTCGTGAAGGCT	13W3D_LA	7744	2516	2.36312	1	13	LA	1	1	22	#00BA38	Fibro	5
13W3D_LA_AGCGGTCGTGTGGCTC	13W3D_LA	9857	2844	14.2843	1	13	LA	9	9	10	#DE8C00	aCM	5
13W3D_LA_AGCGGTCGTTTAGGAA	13W3D_LA	7231	2237	1.31379	1	13	LA	1	1	22	#00BA38	Fibro	5
13W3D_LA_AGCGTATAGACTTGAA	13W3D_LA	9044	2694	2.69792	1	13	LA	4	4	20	#00BA38	Fibro	5
13W3D_LA_AGCGTATAGCCGATTT	13W3D_LA	9538	2879	2.06542	1	13	LA	1	1	22	#00BA38	Fibro	5
13W3D_LA_AGCGTATAGCGACGTA	13W3D_LA	9048	2865	0.81786	1	13	LA	1	1	22	#00BA38	Fibro	5
13W3D_LA_AGCGTATAGGGAAACA	13W3D_LA	8028	2633	3.00199	1	13	LA	13	13	18	#00BA38	Fibro	5
13W3D_LA_AGCGTATAGGTACTCT	13W3D_LA	3520	1478	4.57386	1	13	LA	1	1	22	#00BA38	Fibro	5
13W3D_LA_AGCGTATAGTCGAGTG	13W3D_LA	4782	1959	11.606	1	13	LA	9	9	10	#DE8C00	aCM	5
13W3D_LA_AGCGTATCAGAGTGTG	13W3D_LA	6075	2113	2.12346	1	13	LA	1	1	22	#00BA38	Fibro	5
13W3D_LA_AGCGTATCAGGTGGAT	13W3D_LA	7050	2272	1.02128	1	13	LA	1	1	22	#00BA38	Fibro	5
13W3D_LA_AGCGTATGTAACGACG	13W3D_LA	7882	2433	2.01725	1	13	LA	1	1	22	#00BA38	Fibro	5
13W3D_LA_AGCGTATGTAGCCTAT	13W3D_LA	2206	1061	2.71985	1	13	LA	10	10	14	#7CAE00	SMC	5
13W3D_LA_AGCGTATGTCTCTCGT	13W3D_LA	7655	2470	1.97257	1	13	LA	7	7	28	#00B4F0	Endocardial	5
13W3D_LA_AGCGTATGTGAAATCA	13W3D_LA	4020	1528	29.204	1	13	LA	21	21	9	#DE8C00	aCM	5
13W3D_LA_AGCGTATTCAAACCAC	13W3D_LA	3931	1615	1.98423	1	13	LA	23	23	27	#00BFC4	Neural crest-like	5
13W3D_LA_AGCGTATTCAACGGCC	13W3D_LA	7974	2426	1.3544	1	13	LA	1	1	22	#00BA38	Fibro	5
13W3D_LA_AGCGTATTCACAAACC	13W3D_LA	8971	2786	2.58611	1	13	LA	13	13	18	#00BA38	Fibro	5
13W3D_LA_AGCGTATTCGACAGCC	13W3D_LA	3315	1469	1.29713	1	13	LA	1	1	22	#00BA38	Fibro	5
13W3D_LA_AGCGTCGAGGATCGCA	13W3D_LA	5466	1977	1.84779	1	13	LA	1	1	22	#00BA38	Fibro	5
13W3D_LA_AGCGTCGAGGGAACGG	13W3D_LA	13452	3598	1.68005	1	13	LA	19	19	21	#00BA38	Fibro	5
13W3D_LA_AGCGTCGCACTGAAGG	13W3D_LA	2863	1242	2.72441	1	13	LA	3	3	7	#DE8C00	aCM	5
13W3D_LA_AGCGTCGGTACAGTTC	13W3D_LA	6778	2174	1.44585	1	13	LA	1	1	22	#00BA38	Fibro	5
13W3D_LA_AGCGTCGGTTCATGGT	13W3D_LA	9188	2990	2.36178	1	13	LA	6	6	17	#00BA38	Fibro	5
13W3D_LA_AGCGTCGGTTCCAACA	13W3D_LA	6281	2128	2.08566	1	13	LA	1	1	22	#00BA38	Fibro	5
13W3D_LA_AGCTCCTAGCCACGCT	13W3D_LA	6397	2145	8.64468	1	13	LA	9	9	10	#DE8C00	aCM	5
13W3D_LA_AGCTCCTAGGCAATTA	13W3D_LA	5206	2001	1.42144	1	13	LA	1	1	22	#00BA38	Fibro	5
13W3D_LA_AGCTCCTAGGTACTCT	13W3D_LA	3819	1278	8.64101	1	13	LA	14	14	31	#F564E3	WBC	5
13W3D_LA_AGCTCCTCAAACGTGG	13W3D_LA	4627	1731	13.8535	1	13	LA	9	9	10	#DE8C00	aCM	5
13W3D_LA_AGCTCCTCAGTTAACC	13W3D_LA	6856	2303	2.23162	1	13	LA	1	1	22	#00BA38	Fibro	5
13W3D_LA_AGCTCCTGTAGTAGTA	13W3D_LA	5402	1984	1.35135	1	13	LA	1	1	22	#00BA38	Fibro	5
13W3D_LA_AGCTCCTGTCTCACCT	13W3D_LA	6964	2449	1.40724	1	13	LA	1	1	22	#00BA38	Fibro	5
13W3D_LA_AGCTCCTTCCCTTGCA	13W3D_LA	25984	5506	3.40979	1	13	LA	1	1	22	#00BA38	Fibro	5
13W3D_LA_AGCTCCTTCCGTCATC	13W3D_LA	6578	2216	1.15537	1	13	LA	1	1	22	#00BA38	Fibro	5
13W3D_LA_AGCTCCTTCCTCAATT	13W3D_LA	9942	2862	1.50875	1	13	LA	1	1	22	#00BA38	Fibro	5
13W3D_LA_AGCTCCTTCGAGCCCA	13W3D_LA	3494	1438	3.54894	1	13	LA	1	1	22	#00BA38	Fibro	5
13W3D_LA_AGCTCCTTCGCACTCT	13W3D_LA	6237	2143	1.95607	1	13	LA	1	1	22	#00BA38	Fibro	5
13W3D_LA_AGCTCCTTCTCGCTTG	13W3D_LA	2410	1309	5.9751	1	13	LA	7	7	28	#00B4F0	Endocardial	5
13W3D_LA_AGCTCCTTCTCTTATG	13W3D_LA	10009	2738	1.40873	1	13	LA	4	4	20	#00BA38	Fibro	5
13W3D_LA_AGCTCTCAGACCACGA	13W3D_LA	8893	2837	4.07062	1	13	LA	10	10	14	#7CAE00	SMC	5
13W3D_LA_AGCTCTCCACCCAGTG	13W3D_LA	6443	2127	9.54524	1	13	LA	9	9	10	#DE8C00	aCM	5
13W3D_LA_AGCTCTCCATAGACTC	13W3D_LA	12912	3478	2.11431	1	13	LA	17	17	15	#7CAE00	SMC	5
13W3D_LA_AGCTCTCCATCTCGCT	13W3D_LA	10095	2745	1.45617	1	13	LA	1	1	22	#00BA38	Fibro	5
13W3D_LA_AGCTCTCGTACGACCC	13W3D_LA	7042	2359	6.58904	1	13	LA	9	9	10	#DE8C00	aCM	5
13W3D_LA_AGCTCTCGTATCACCA	13W3D_LA	12652	3791	1.2251	1	13	LA	6	6	17	#00BA38	Fibro	5
13W3D_LA_AGCTCTCGTCTCTTTA	13W3D_LA	4032	1489	14.0129	1	13	LA	21	21	9	#DE8C00	aCM	5
13W3D_LA_AGCTCTCGTGTTCTTT	13W3D_LA	5652	1946	7.09483	1	13	LA	9	9	10	#DE8C00	aCM	5
13W3D_LA_AGCTCTCGTTGACGTT	13W3D_LA	6667	2065	9.35953	1	13	LA	9	9	10	#DE8C00	aCM	5
13W3D_LA_AGCTCTCGTTTACTCT	13W3D_LA	7292	2167	7.1311	1	13	LA	9	9	10	#DE8C00	aCM	5
13W3D_LA_AGCTCTCGTTTGGGCC	13W3D_LA	5222	2020	4.59594	1	13	LA	17	17	15	#7CAE00	SMC	5
13W3D_LA_AGCTCTCTCATCATTC	13W3D_LA	6530	2273	8.683	1	13	LA	9	9	10	#DE8C00	aCM	5
13W3D_LA_AGCTCTCTCGGAATCT	13W3D_LA	11922	3219	1.88727	1	13	LA	4	4	20	#00BA38	Fibro	5
13W3D_LA_AGCTCTCTCGTGACAT	13W3D_LA	6418	2033	8.9436	1	13	LA	14	14	31	#F564E3	WBC	5
13W3D_LA_AGCTCTCTCTACGAGT	13W3D_LA	3799	1252	7.65991	1	13	LA	9	9	10	#DE8C00	aCM	5
13W3D_LA_AGCTCTCTCTCGAGTA	13W3D_LA	8353	2559	9.745	1	13	LA	9	9	10	#DE8C00	aCM	5
13W3D_LA_AGCTTGAAGCCCAGCT	13W3D_LA	5844	2134	9.27447	1	13	LA	9	9	10	#DE8C00	aCM	5
13W3D_LA_AGCTTGAAGCGATAGC	13W3D_LA	12742	3671	1.56961	1	13	LA	6	6	17	#00BA38	Fibro	5
13W3D_LA_AGCTTGAAGTACATGA	13W3D_LA	6132	2213	2.46249	1	13	LA	4	4	20	#00BA38	Fibro	5
13W3D_LA_AGCTTGAAGTCATGCT	13W3D_LA	5839	2249	6.13119	1	13	LA	24	24	6	#DE8C00	aCM	5
13W3D_LA_AGCTTGAAGTCGTTTG	13W3D_LA	12703	3080	4.0148	1	13	LA	4	4	20	#00BA38	Fibro	5
13W3D_LA_AGCTTGAAGTTATCGC	13W3D_LA	6328	2236	1.78571	1	13	LA	1	1	22	#00BA38	Fibro	5
13W3D_LA_AGCTTGACAATCGGTT	13W3D_LA	6810	2288	2.39354	1	13	LA	10	10	14	#7CAE00	SMC	5
13W3D_LA_AGCTTGACACAGCCCA	13W3D_LA	6914	2267	7.02922	1	13	LA	24	24	6	#DE8C00	aCM	5
13W3D_LA_AGCTTGACAGTCACTA	13W3D_LA	8147	2534	1.06788	1	13	LA	1	1	22	#00BA38	Fibro	5
13W3D_LA_AGCTTGAGTATAGGGC	13W3D_LA	7371	2260	1.64157	1	13	LA	1	1	22	#00BA38	Fibro	5
13W3D_LA_AGCTTGAGTTGCCTCT	13W3D_LA	6416	2141	3.30424	1	13	LA	1	1	22	#00BA38	Fibro	5
13W3D_LA_AGCTTGATCAACGAAA	13W3D_LA	9985	3038	1.83275	1	13	LA	4	4	20	#00BA38	Fibro	5
13W3D_LA_AGCTTGATCAGGCCCA	13W3D_LA	12913	3665	1.69597	1	13	LA	13	13	18	#00BA38	Fibro	5
13W3D_LA_AGCTTGATCCACGTGG	13W3D_LA	4230	1712	3.45154	1	13	LA	17	17	15	#7CAE00	SMC	5
13W3D_LA_AGCTTGATCGCTAGCG	13W3D_LA	2641	1215	3.78644	1	13	LA	1	1	22	#00BA38	Fibro	5
13W3D_LA_AGCTTGATCTCGTTTA	13W3D_LA	8638	2758	1.69021	1	13	LA	17	17	15	#7CAE00	SMC	5
13W3D_LA_AGGCCACAGGCAGTCA	13W3D_LA	9037	2961	1.05123	1	13	LA	1	1	22	#00BA38	Fibro	5
13W3D_LA_AGGCCACCAATAAGCA	13W3D_LA	3806	1549	2.15449	1	13	LA	1	1	22	#00BA38	Fibro	5
13W3D_LA_AGGCCACCACATGGGA	13W3D_LA	6740	2676	2.28487	1	13	LA	23	23	27	#00BFC4	Neural crest-like	5
13W3D_LA_AGGCCACCACTGAAGG	13W3D_LA	8732	3092	1.78653	1	13	LA	6	6	17	#00BA38	Fibro	5
13W3D_LA_AGGCCACCATCCTTGC	13W3D_LA	17475	4160	1.56795	1	13	LA	1	1	22	#00BA38	Fibro	5
13W3D_LA_AGGCCACCATGCTGGC	13W3D_LA	9363	2624	1.59137	1	13	LA	1	1	22	#00BA38	Fibro	5
13W3D_LA_AGGCCACGTCCAGTGC	13W3D_LA	9133	2455	1.5548	1	13	LA	4	4	20	#00BA38	Fibro	5
13W3D_LA_AGGCCACGTCCATCCT	13W3D_LA	5782	1784	4.28917	1	13	LA	14	14	31	#F564E3	WBC	5
13W3D_LA_AGGCCACGTCGCTTTC	13W3D_LA	7392	2542	1.44751	1	13	LA	1	1	22	#00BA38	Fibro	5
13W3D_LA_AGGCCACGTCTAAACC	13W3D_LA	10803	3287	5.37814	1	13	LA	1	1	22	#00BA38	Fibro	5
13W3D_LA_AGGCCACGTTACGGAG	13W3D_LA	6572	2163	5.26476	1	13	LA	9	9	10	#DE8C00	aCM	5
13W3D_LA_AGGCCACTCTCTAAGG	13W3D_LA	7399	2415	1.24341	1	13	LA	1	1	22	#00BA38	Fibro	5
13W3D_LA_AGGCCGTAGGAGCGAG	13W3D_LA	11294	3076	1.91252	1	13	LA	13	13	18	#00BA38	Fibro	5
13W3D_LA_AGGCCGTAGGTGCACA	13W3D_LA	3337	1434	4.73479	1	13	LA	9	9	10	#DE8C00	aCM	5
13W3D_LA_AGGCCGTAGTCCTCCT	13W3D_LA	29236	5804	4.79546	1	13	LA	14	14	31	#F564E3	WBC	5
13W3D_LA_AGGCCGTCACCAACCG	13W3D_LA	6879	2327	2.00611	1	13	LA	1	1	22	#00BA38	Fibro	5
13W3D_LA_AGGCCGTCACGGACAA	13W3D_LA	10657	3044	1.45444	1	13	LA	1	1	22	#00BA38	Fibro	5
13W3D_LA_AGGCCGTCATGCCTTC	13W3D_LA	8454	2459	0.946298	1	13	LA	1	1	22	#00BA38	Fibro	5
13W3D_LA_AGGCCGTCATTAGGCT	13W3D_LA	4771	1832	2.11696	1	13	LA	1	1	22	#00BA38	Fibro	5
13W3D_LA_AGGCCGTGTAAGTAGT	13W3D_LA	8790	2317	8.37315	1	13	LA	9	9	10	#DE8C00	aCM	5
13W3D_LA_AGGCCGTGTCTGCGGT	13W3D_LA	6491	2252	1.43275	1	13	LA	1	1	22	#00BA38	Fibro	5
13W3D_LA_AGGCCGTGTGGTAACG	13W3D_LA	6093	2332	3.00345	1	13	LA	13	13	18	#00BA38	Fibro	5
13W3D_LA_AGGCCGTGTTGTCGCG	13W3D_LA	6380	1981	7.7116	1	13	LA	9	9	10	#DE8C00	aCM	5
13W3D_LA_AGGCCGTTCGTAGGAG	13W3D_LA	2559	1159	1.68034	1	13	LA	19	19	21	#00BA38	Fibro	5
13W3D_LA_AGGGAGTAGCCTATGT	13W3D_LA	3321	1325	13.4297	1	13	LA	21	21	9	#DE8C00	aCM	5
13W3D_LA_AGGGAGTAGCTCTCGG	13W3D_LA	8158	2489	9.67149	1	13	LA	9	9	10	#DE8C00	aCM	5
13W3D_LA_AGGGAGTAGTCATGCT	13W3D_LA	13845	4090	3.09859	1	13	LA	23	23	27	#00BFC4	Neural crest-like	5
13W3D_LA_AGGGAGTCACATAACC	13W3D_LA	7859	2667	1.55236	1	13	LA	1	1	22	#00BA38	Fibro	5
13W3D_LA_AGGGAGTCACTTAAGC	13W3D_LA	8426	2741	1.45977	1	13	LA	1	1	22	#00BA38	Fibro	5
13W3D_LA_AGGGAGTGTGCGAAAC	13W3D_LA	15894	3935	1.23317	1	13	LA	6	6	17	#00BA38	Fibro	5
13W3D_LA_AGGGAGTGTGGTTTCA	13W3D_LA	2124	1083	2.54237	1	13	LA	23	23	27	#00BFC4	Neural crest-like	5
13W3D_LA_AGGGAGTTCAGTACGT	13W3D_LA	7819	2309	1.48357	1	13	LA	1	1	22	#00BA38	Fibro	5
13W3D_LA_AGGGAGTTCATCGGAT	13W3D_LA	8788	2645	1.69549	1	13	LA	4	4	20	#00BA38	Fibro	5
13W3D_LA_AGGGAGTTCGAACGGA	13W3D_LA	13212	3324	5.38147	1	13	LA	29	29	32	#F564E3	WBC	5
13W3D_LA_AGGGAGTTCGAGAGCA	13W3D_LA	2706	1133	10.643	1	13	LA	9	9	10	#DE8C00	aCM	5
13W3D_LA_AGGGAGTTCTGCAAGT	13W3D_LA	6619	2470	2.13023	1	13	LA	4	4	20	#00BA38	Fibro	5
13W3D_LA_AGGGATGAGAGTAATC	13W3D_LA	8126	2570	1.88285	1	13	LA	1	1	22	#00BA38	Fibro	5
13W3D_LA_AGGGATGAGCTACCGC	13W3D_LA	3974	1864	11.3236	1	13	LA	6	6	17	#00BA38	Fibro	5
13W3D_LA_AGGGATGCAGCCAATT	13W3D_LA	11046	2903	1.55712	1	13	LA	1	1	22	#00BA38	Fibro	5
13W3D_LA_AGGGATGCAGCTGTTA	13W3D_LA	10129	3409	3.82071	1	13	LA	25	25	13	#7CAE00	SMC	5
13W3D_LA_AGGGATGGTGTTCTTT	13W3D_LA	9034	2767	1.35045	1	13	LA	1	1	22	#00BA38	Fibro	5
13W3D_LA_AGGGATGTCAAGAAGT	13W3D_LA	12567	3549	1.55964	1	13	LA	13	13	18	#00BA38	Fibro	5
13W3D_LA_AGGGATGTCCAAGTAC	13W3D_LA	6701	2208	1.52216	1	13	LA	4	4	20	#00BA38	Fibro	5
13W3D_LA_AGGGATGTCTATCCTA	13W3D_LA	9299	3109	1.35498	1	13	LA	13	13	18	#00BA38	Fibro	5
13W3D_LA_AGGGATGTCTCAACTT	13W3D_LA	7520	2379	1.06383	1	13	LA	1	1	22	#00BA38	Fibro	5
13W3D_LA_AGGGATGTCTCACATT	13W3D_LA	9859	3318	1.58231	1	13	LA	23	23	27	#00BFC4	Neural crest-like	5
13W3D_LA_AGGGTGAAGCTACCTA	13W3D_LA	7622	2669	1.75807	1	13	LA	4	4	20	#00BA38	Fibro	5
13W3D_LA_AGGGTGAAGGAGCGAG	13W3D_LA	6875	2478	2.18182	1	13	LA	7	7	28	#00B4F0	Endocardial	5
13W3D_LA_AGGGTGAAGTGTCCAT	13W3D_LA	8671	2613	7.68077	1	13	LA	9	9	10	#DE8C00	aCM	5
13W3D_LA_AGGGTGACACTAAGTC	13W3D_LA	11078	3432	1.49847	1	13	LA	6	6	17	#00BA38	Fibro	5
13W3D_LA_AGGGTGAGTCCGAACC	13W3D_LA	12263	3573	1.54122	1	13	LA	6	6	17	#00BA38	Fibro	5
13W3D_LA_AGGGTGAGTGCATCTA	13W3D_LA	11406	3189	1.81483	1	13	LA	1	1	22	#00BA38	Fibro	5
13W3D_LA_AGGGTGAGTTATGTGC	13W3D_LA	7795	2533	1.52662	1	13	LA	1	1	22	#00BA38	Fibro	5
13W3D_LA_AGGGTGATCCTCAATT	13W3D_LA	5248	1778	2.19131	1	13	LA	1	1	22	#00BA38	Fibro	5
13W3D_LA_AGGGTGATCTAACCGA	13W3D_LA	7008	2254	0.998858	1	13	LA	1	1	22	#00BA38	Fibro	5
13W3D_LA_AGGGTGATCTAACGGT	13W3D_LA	2236	1125	2.19141	1	13	LA	23	23	27	#00BFC4	Neural crest-like	5
13W3D_LA_AGGTCATAGAACTGTA	13W3D_LA	7317	2426	2.03635	1	13	LA	4	4	20	#00BA38	Fibro	5
13W3D_LA_AGGTCATAGAGTAAGG	13W3D_LA	7845	2352	7.39324	1	13	LA	9	9	10	#DE8C00	aCM	5
13W3D_LA_AGGTCATAGCCACCTG	13W3D_LA	7896	2535	3.90071	1	13	LA	17	17	15	#7CAE00	SMC	5
13W3D_LA_AGGTCATAGTGTTAGA	13W3D_LA	14904	4015	1.64385	1	13	LA	6	6	17	#00BA38	Fibro	5
13W3D_LA_AGGTCATAGTTATCGC	13W3D_LA	5544	1581	8.49567	1	13	LA	14	14	31	#F564E3	WBC	5
13W3D_LA_AGGTCATCAAGCGATG	13W3D_LA	5674	1947	5.34015	1	13	LA	9	9	10	#DE8C00	aCM	5
13W3D_LA_AGGTCATCAAGCTGAG	13W3D_LA	8137	2150	2.72828	1	13	LA	14	14	31	#F564E3	WBC	5
13W3D_LA_AGGTCATCAGCCAATT	13W3D_LA	7966	2484	6.70349	1	13	LA	9	9	10	#DE8C00	aCM	5
13W3D_LA_AGGTCATGTTGCTCCT	13W3D_LA	18612	4032	1.59574	1	13	LA	4	4	20	#00BA38	Fibro	5
13W3D_LA_AGGTCATGTTTGGCGC	13W3D_LA	6198	2279	1.7909	1	13	LA	1	1	22	#00BA38	Fibro	5
13W3D_LA_AGGTCATTCAAGCCTA	13W3D_LA	8418	2646	1.22357	1	13	LA	1	1	22	#00BA38	Fibro	5
13W3D_LA_AGGTCATTCATTGCGA	13W3D_LA	8175	2239	14.1651	1	13	LA	9	9	10	#DE8C00	aCM	5
13W3D_LA_AGGTCATTCCCTGACT	13W3D_LA	7855	2280	8.05856	1	13	LA	9	9	10	#DE8C00	aCM	5
13W3D_LA_AGGTCATTCCTATGTT	13W3D_LA	8001	2348	4.54943	1	13	LA	1	1	22	#00BA38	Fibro	5
13W3D_LA_AGGTCATTCCTCAACC	13W3D_LA	10169	3253	5.44793	1	13	LA	1	1	22	#00BA38	Fibro	5
13W3D_LA_AGGTCATTCGCACTCT	13W3D_LA	16070	3943	1.71126	1	13	LA	1	1	22	#00BA38	Fibro	5
13W3D_LA_AGGTCATTCGGCTTGG	13W3D_LA	6654	2182	1.51788	1	13	LA	1	1	22	#00BA38	Fibro	5
13W3D_LA_AGGTCCGAGAAGGGTA	13W3D_LA	9229	2716	7.66063	1	13	LA	24	24	6	#DE8C00	aCM	5
13W3D_LA_AGGTCCGAGCGCCTCA	13W3D_LA	10142	3172	1.54802	1	13	LA	6	6	17	#00BA38	Fibro	5
13W3D_LA_AGGTCCGAGGGTATCG	13W3D_LA	5143	1806	7.75812	1	13	LA	24	24	6	#DE8C00	aCM	5
13W3D_LA_AGGTCCGAGGGTCTCC	13W3D_LA	21602	4850	1.91649	1	13	LA	6	6	17	#00BA38	Fibro	5
13W3D_LA_AGGTCCGAGTGTACCT	13W3D_LA	7597	2320	3.60669	1	13	LA	10	10	14	#7CAE00	SMC	5
13W3D_LA_AGGTCCGAGTTATCGC	13W3D_LA	7518	2594	3.87071	1	13	LA	10	10	14	#7CAE00	SMC	5
13W3D_LA_AGGTCCGCAAAGCGGT	13W3D_LA	12766	3629	1.66849	1	13	LA	1	1	22	#00BA38	Fibro	5
13W3D_LA_AGGTCCGCACGGACAA	13W3D_LA	15587	3876	2.55341	1	13	LA	25	25	13	#7CAE00	SMC	5
13W3D_LA_AGGTCCGCAGACGTAG	13W3D_LA	3517	1189	6.19846	1	13	LA	29	29	32	#F564E3	WBC	5
13W3D_LA_AGGTCCGCAGTGGGAT	13W3D_LA	4276	1818	1.91768	1	13	LA	1	1	22	#00BA38	Fibro	5
13W3D_LA_AGGTCCGCATGGTCAT	13W3D_LA	7637	2528	4.38654	1	13	LA	29	29	32	#F564E3	WBC	5
13W3D_LA_AGGTCCGGTGAAATCA	13W3D_LA	7567	2494	1.48011	1	13	LA	1	1	22	#00BA38	Fibro	5
13W3D_LA_AGGTCCGGTGGGTATG	13W3D_LA	13363	3892	1.8858	1	13	LA	6	6	17	#00BA38	Fibro	5
13W3D_LA_AGGTCCGTCCAGAAGG	13W3D_LA	7669	2747	3.95097	1	13	LA	10	10	14	#7CAE00	SMC	5
13W3D_LA_AGGTCCGTCCTCAACC	13W3D_LA	12102	3793	1.56173	1	13	LA	6	6	17	#00BA38	Fibro	5
13W3D_LA_AGGTCCGTCCTGTACC	13W3D_LA	4900	1980	2.65306	1	13	LA	23	23	27	#00BFC4	Neural crest-like	5
13W3D_LA_AGGTCCGTCGAGCCCA	13W3D_LA	3256	1205	23.5565	1	13	LA	21	21	9	#DE8C00	aCM	5
13W3D_LA_AGGTCCGTCGCCAAAT	13W3D_LA	11553	3233	1.97351	1	13	LA	6	6	17	#00BA38	Fibro	5
13W3D_LA_AGGTCCGTCTGGGCCA	13W3D_LA	10912	3117	1.54875	1	13	LA	4	4	20	#00BA38	Fibro	5
13W3D_LA_AGTAGTCAGAGATGAG	13W3D_LA	8952	2920	2.03307	1	13	LA	1	1	22	#00BA38	Fibro	5
13W3D_LA_AGTAGTCAGCCCGAAA	13W3D_LA	6422	2187	1.308	1	13	LA	1	1	22	#00BA38	Fibro	5
13W3D_LA_AGTAGTCAGCTCTCGG	13W3D_LA	4426	1677	16.4709	1	13	LA	21	21	9	#DE8C00	aCM	5
13W3D_LA_AGTAGTCCAAAGCGGT	13W3D_LA	6421	1880	13.0198	1	13	LA	9	9	10	#DE8C00	aCM	5
13W3D_LA_AGTAGTCCAAGCGTAG	13W3D_LA	5965	1846	1.47527	1	13	LA	1	1	22	#00BA38	Fibro	5
13W3D_LA_AGTAGTCCACGAGGTA	13W3D_LA	4161	1472	5.45542	1	13	LA	4	4	20	#00BA38	Fibro	5
13W3D_LA_AGTAGTCCAGCATACT	13W3D_LA	5962	1895	5.26669	1	13	LA	3	3	7	#DE8C00	aCM	5
13W3D_LA_AGTAGTCCATGGGACA	13W3D_LA	6869	2366	2.62047	1	13	LA	10	10	14	#7CAE00	SMC	5
13W3D_LA_AGTAGTCGTAATTGGA	13W3D_LA	6734	2293	2.9106	1	13	LA	10	10	14	#7CAE00	SMC	5
13W3D_LA_AGTAGTCGTCCGTTAA	13W3D_LA	13116	3505	5.80207	1	13	LA	3	3	7	#DE8C00	aCM	5
13W3D_LA_AGTAGTCGTGTTAAGA	13W3D_LA	6987	2273	1.18792	1	13	LA	1	1	22	#00BA38	Fibro	5
13W3D_LA_AGTAGTCTCATCACCC	13W3D_LA	10533	3096	5.53499	1	13	LA	4	4	20	#00BA38	Fibro	5
13W3D_LA_AGTAGTCTCCTCAATT	13W3D_LA	6853	2300	1.31329	1	13	LA	1	1	22	#00BA38	Fibro	5
13W3D_LA_AGTAGTCTCGACAGCC	13W3D_LA	14880	3736	1.68011	1	13	LA	4	4	20	#00BA38	Fibro	5
13W3D_LA_AGTAGTCTCGGAAACG	13W3D_LA	7794	2473	1.79625	1	13	LA	1	1	22	#00BA38	Fibro	5
13W3D_LA_AGTAGTCTCTCGGACG	13W3D_LA	8848	2861	2.37342	1	13	LA	4	4	20	#00BA38	Fibro	5
13W3D_LA_AGTAGTCTCTGGTGTA	13W3D_LA	16497	4080	1.24871	1	13	LA	6	6	17	#00BA38	Fibro	5
13W3D_LA_AGTCTTTAGAAACCAT	13W3D_LA	5577	1965	17.9129	1	13	LA	14	14	31	#F564E3	WBC	5
13W3D_LA_AGTCTTTAGCCGCCTA	13W3D_LA	7768	2334	1.80227	1	13	LA	1	1	22	#00BA38	Fibro	5
13W3D_LA_AGTCTTTAGCCGGTAA	13W3D_LA	5693	1605	0.0702617	1	13	LA	31	31	12	#B79F00	ncCM	5
13W3D_LA_AGTCTTTAGCGATAGC	13W3D_LA	8447	2649	1.55085	1	13	LA	4	4	20	#00BA38	Fibro	5
13W3D_LA_AGTCTTTAGTGCGATG	13W3D_LA	7894	2434	2.63491	1	13	LA	4	4	20	#00BA38	Fibro	5
13W3D_LA_AGTCTTTAGTGGAGAA	13W3D_LA	10996	3005	1.32776	1	13	LA	4	4	20	#00BA38	Fibro	5
13W3D_LA_AGTCTTTAGTTACCCA	13W3D_LA	3481	1452	1.264	1	13	LA	1	1	22	#00BA38	Fibro	5
13W3D_LA_AGTCTTTCAACTGCTA	13W3D_LA	3202	1464	13.679	1	13	LA	26	26	8	#DE8C00	aCM	5
13W3D_LA_AGTCTTTCACGGTGTC	13W3D_LA	6325	2266	1.64427	1	13	LA	1	1	22	#00BA38	Fibro	5
13W3D_LA_AGTCTTTCAGTGGGAT	13W3D_LA	10218	3184	1.43864	1	13	LA	6	6	17	#00BA38	Fibro	5
13W3D_LA_AGTCTTTGTCATGCCG	13W3D_LA	10337	2837	2.07991	1	13	LA	4	4	20	#00BA38	Fibro	5
13W3D_LA_AGTCTTTTCCGCATAA	13W3D_LA	5890	1981	5.73854	1	13	LA	14	14	31	#F564E3	WBC	5
13W3D_LA_AGTCTTTTCTGGGCCA	13W3D_LA	9177	3132	3.69402	1	13	LA	25	25	13	#7CAE00	SMC	5
13W3D_LA_AGTGAGGAGTCCTCCT	13W3D_LA	12657	3429	1.88828	1	13	LA	13	13	18	#00BA38	Fibro	5
13W3D_LA_AGTGAGGAGTCGTTTG	13W3D_LA	6124	2174	2.05748	1	13	LA	1	1	22	#00BA38	Fibro	5
13W3D_LA_AGTGAGGCAAATTGCC	13W3D_LA	6927	2255	17.9154	1	13	LA	21	21	9	#DE8C00	aCM	5
13W3D_LA_AGTGAGGCAAGGTTTC	13W3D_LA	6755	2440	2.41303	1	13	LA	17	17	15	#7CAE00	SMC	5
13W3D_LA_AGTGAGGCACAAGTAA	13W3D_LA	3967	1606	1.28561	1	13	LA	4	4	20	#00BA38	Fibro	5
13W3D_LA_AGTGAGGGTCTGCGGT	13W3D_LA	5076	1958	2.36407	1	13	LA	1	1	22	#00BA38	Fibro	5
13W3D_LA_AGTGAGGGTGACGCCT	13W3D_LA	7141	1972	2.53466	1	13	LA	14	14	31	#F564E3	WBC	5
13W3D_LA_AGTGAGGGTTGAACTC	13W3D_LA	8604	2643	1.81311	1	13	LA	19	19	21	#00BA38	Fibro	5
13W3D_LA_AGTGAGGGTTTCGCTC	13W3D_LA	6834	2472	8.75037	1	13	LA	4	4	20	#00BA38	Fibro	5
13W3D_LA_AGTGAGGTCCGAACGC	13W3D_LA	4422	1778	1.42469	1	13	LA	1	1	22	#00BA38	Fibro	5
13W3D_LA_AGTGAGGTCCTCATTA	13W3D_LA	15459	3747	1.41665	1	13	LA	19	19	21	#00BA38	Fibro	5
13W3D_LA_AGTGAGGTCTCCCTGA	13W3D_LA	3515	1483	3.12945	1	13	LA	10	10	14	#7CAE00	SMC	5
13W3D_LA_AGTGGGAAGCGAGAAA	13W3D_LA	9447	2816	1.76776	1	13	LA	7	7	28	#00B4F0	Endocardial	5
13W3D_LA_AGTGGGAAGGATGGTC	13W3D_LA	7801	2435	1.28189	1	13	LA	1	1	22	#00BA38	Fibro	5
13W3D_LA_AGTGGGAAGTAGTGCG	13W3D_LA	7058	2313	1.81354	1	13	LA	1	1	22	#00BA38	Fibro	5
13W3D_LA_AGTGGGACAGTAAGAT	13W3D_LA	8950	2707	1.22905	1	13	LA	1	1	22	#00BA38	Fibro	5
13W3D_LA_AGTGGGACATCTGGTA	13W3D_LA	8003	2252	7.70961	1	13	LA	9	9	10	#DE8C00	aCM	5
13W3D_LA_AGTGGGACATGCAATC	13W3D_LA	5267	1803	1.13917	1	13	LA	1	1	22	#00BA38	Fibro	5
13W3D_LA_AGTGGGAGTAAACGCG	13W3D_LA	5091	1725	4.83206	1	13	LA	14	14	31	#F564E3	WBC	5
13W3D_LA_AGTGGGAGTCGCTTTC	13W3D_LA	9734	2753	1.58208	1	13	LA	4	4	20	#00BA38	Fibro	5
13W3D_LA_AGTGGGAGTCGGCACT	13W3D_LA	5791	1812	15.6968	1	13	LA	24	24	6	#DE8C00	aCM	5
13W3D_LA_AGTGGGAGTTAAGATG	13W3D_LA	4936	1881	2.47164	1	13	LA	6	6	17	#00BA38	Fibro	5
13W3D_LA_AGTGGGAGTTACGACT	13W3D_LA	11235	3247	1.89586	1	13	LA	1	1	22	#00BA38	Fibro	5
13W3D_LA_AGTGGGATCAGCACAT	13W3D_LA	7748	2618	2.58131	1	13	LA	17	17	15	#7CAE00	SMC	5
13W3D_LA_AGTGGGATCTGAAAGA	13W3D_LA	10360	3018	1.24517	1	13	LA	1	1	22	#00BA38	Fibro	5
13W3D_LA_AGTGTCAAGAGGGCTT	13W3D_LA	7235	2488	1.4651	1	13	LA	4	4	20	#00BA38	Fibro	5
13W3D_LA_AGTGTCAAGCCGTCGT	13W3D_LA	14744	3574	1.77699	1	13	LA	1	1	22	#00BA38	Fibro	5
13W3D_LA_AGTGTCAAGCGACGTA	13W3D_LA	8382	2798	1.43164	1	13	LA	1	1	22	#00BA38	Fibro	5
13W3D_LA_AGTGTCAAGCTAACTC	13W3D_LA	9452	2700	1.58697	1	13	LA	1	1	22	#00BA38	Fibro	5
13W3D_LA_AGTGTCAAGGCAATTA	13W3D_LA	9549	2795	1.80124	1	13	LA	13	13	18	#00BA38	Fibro	5
13W3D_LA_AGTGTCACAAAGCAAT	13W3D_LA	5771	2140	1.36891	1	13	LA	1	1	22	#00BA38	Fibro	5
13W3D_LA_AGTGTCACAACTGCTA	13W3D_LA	8752	2570	1.77102	1	13	LA	1	1	22	#00BA38	Fibro	5
13W3D_LA_AGTGTCACAGATGGCA	13W3D_LA	3287	1275	2.00791	1	13	LA	1	1	22	#00BA38	Fibro	5
13W3D_LA_AGTGTCACAGCCTTTC	13W3D_LA	4236	1679	16.289	1	13	LA	14	14	31	#F564E3	WBC	5
13W3D_LA_AGTGTCACATCCGTGG	13W3D_LA	6343	1998	7.12597	1	13	LA	9	9	10	#DE8C00	aCM	5
13W3D_LA_AGTGTCACATTAGCCA	13W3D_LA	5841	1891	9.80996	1	13	LA	9	9	10	#DE8C00	aCM	5
13W3D_LA_AGTGTCAGTCAGAATA	13W3D_LA	5016	1693	1.93381	1	13	LA	1	1	22	#00BA38	Fibro	5
13W3D_LA_AGTGTCAGTTATCACG	13W3D_LA	5804	2050	5.06547	1	13	LA	9	9	10	#DE8C00	aCM	5
13W3D_LA_AGTGTCATCAACGAAA	13W3D_LA	2424	1105	30.3218	1	13	LA	21	21	9	#DE8C00	aCM	5
13W3D_LA_AGTGTCATCCCAGGTG	13W3D_LA	8107	2538	1.60355	1	13	LA	13	13	18	#00BA38	Fibro	5
13W3D_LA_AGTGTCATCGTCTGAA	13W3D_LA	7872	2536	1.07978	1	13	LA	1	1	22	#00BA38	Fibro	5
13W3D_LA_AGTGTCATCTGCCAGG	13W3D_LA	3394	1372	10.7543	1	13	LA	9	9	10	#DE8C00	aCM	5
13W3D_LA_AGTTGGTAGAAACCTA	13W3D_LA	5052	1816	13.0245	1	13	LA	9	9	10	#DE8C00	aCM	5
13W3D_LA_AGTTGGTAGTCGATAA	13W3D_LA	8775	2586	1.7094	1	13	LA	1	1	22	#00BA38	Fibro	5
13W3D_LA_AGTTGGTCACACCGAC	13W3D_LA	11251	3083	1.23545	1	13	LA	13	13	18	#00BA38	Fibro	5
13W3D_LA_AGTTGGTCACTCTGTC	13W3D_LA	16476	4304	1.2321	1	13	LA	24	24	6	#DE8C00	aCM	5
13W3D_LA_AGTTGGTGTCAGCTAT	13W3D_LA	11054	3073	1.48363	1	13	LA	6	6	17	#00BA38	Fibro	5
13W3D_LA_AGTTGGTGTCTAAACC	13W3D_LA	7189	2372	1.93351	1	13	LA	1	1	22	#00BA38	Fibro	5
13W3D_LA_AGTTGGTGTGACGGTA	13W3D_LA	7590	2369	8.69565	1	13	LA	24	24	6	#DE8C00	aCM	5
13W3D_LA_AGTTGGTGTTAAGGGC	13W3D_LA	6375	2323	1.75686	1	13	LA	4	4	20	#00BA38	Fibro	5
13W3D_LA_AGTTGGTGTTACGACT	13W3D_LA	4342	1861	4.05343	1	13	LA	23	23	27	#00BFC4	Neural crest-like	5
13W3D_LA_AGTTGGTTCACCGTAA	13W3D_LA	6644	2282	1.3245	1	13	LA	1	1	22	#00BA38	Fibro	5
13W3D_LA_ATAACGCAGCCCAATT	13W3D_LA	10045	3144	1.85167	1	13	LA	19	19	21	#00BA38	Fibro	5
13W3D_LA_ATAACGCAGGTTACCT	13W3D_LA	15292	3972	1.45174	1	13	LA	6	6	17	#00BA38	Fibro	5
13W3D_LA_ATAACGCAGTAGCCGA	13W3D_LA	5701	1882	3.94668	1	13	LA	9	9	10	#DE8C00	aCM	5
13W3D_LA_ATAACGCCATTCGACA	13W3D_LA	4122	1760	2.83843	1	13	LA	23	23	27	#00BFC4	Neural crest-like	5
13W3D_LA_ATAACGCGTTCGAATC	13W3D_LA	9631	2991	1.16291	1	13	LA	1	1	22	#00BA38	Fibro	5
13W3D_LA_ATAACGCGTTCGTCTC	13W3D_LA	9197	2591	9.44873	1	13	LA	9	9	10	#DE8C00	aCM	5
13W3D_LA_ATAACGCTCCCTCTTT	13W3D_LA	10548	3138	1.54532	1	13	LA	10	10	14	#7CAE00	SMC	5
13W3D_LA_ATAACGCTCCTTGACC	13W3D_LA	9100	2968	1.71429	1	13	LA	6	6	17	#00BA38	Fibro	5
13W3D_LA_ATAACGCTCTGTTGAG	13W3D_LA	7803	2431	1.26874	1	13	LA	1	1	22	#00BA38	Fibro	5
13W3D_LA_ATAAGAGAGCAGGCTA	13W3D_LA	7591	2426	1.50178	1	13	LA	1	1	22	#00BA38	Fibro	5
13W3D_LA_ATAAGAGAGCCAGTAG	13W3D_LA	7205	2294	1.49896	1	13	LA	1	1	22	#00BA38	Fibro	5
13W3D_LA_ATAAGAGAGCGTAATA	13W3D_LA	11272	3188	1.57913	1	13	LA	1	1	22	#00BA38	Fibro	5
13W3D_LA_ATAAGAGAGCGTGTCC	13W3D_LA	6485	2297	1.58828	1	13	LA	1	1	22	#00BA38	Fibro	5
13W3D_LA_ATAAGAGAGCTATGCT	13W3D_LA	5836	2104	1.69637	1	13	LA	1	1	22	#00BA38	Fibro	5
13W3D_LA_ATAAGAGAGTACGCGA	13W3D_LA	2068	1030	15.3288	1	13	LA	9	9	10	#DE8C00	aCM	5
13W3D_LA_ATAAGAGAGTCGTACT	13W3D_LA	6503	2352	2.81409	1	13	LA	11	11	29	#619CFF	BEC	5
13W3D_LA_ATAAGAGAGTGAAGAG	13W3D_LA	6500	2142	7.23077	1	13	LA	9	9	10	#DE8C00	aCM	5
13W3D_LA_ATAAGAGCAGATTGCT	13W3D_LA	5849	1702	2.97487	1	13	LA	14	14	31	#F564E3	WBC	5
13W3D_LA_ATAAGAGCAGTTTACG	13W3D_LA	8003	2439	1.6119	1	13	LA	1	1	22	#00BA38	Fibro	5
13W3D_LA_ATAAGAGGTAAAGGAG	13W3D_LA	5523	1946	2.02788	1	13	LA	10	10	14	#7CAE00	SMC	5
13W3D_LA_ATAAGAGGTCCGAGTC	13W3D_LA	9460	2779	1.9556	1	13	LA	1	1	22	#00BA38	Fibro	5
13W3D_LA_ATAAGAGTCTTACCGC	13W3D_LA	2833	1291	2.61207	1	13	LA	10	10	14	#7CAE00	SMC	5
13W3D_LA_ATAAGAGTCTTGTACT	13W3D_LA	2985	1336	0.904523	1	13	LA	1	1	22	#00BA38	Fibro	5
13W3D_LA_ATAGACCAGCAGCCTC	13W3D_LA	8457	2819	3.52371	1	13	LA	25	25	13	#7CAE00	SMC	5
13W3D_LA_ATAGACCAGGCAGTCA	13W3D_LA	3524	1546	2.86606	1	13	LA	1	1	22	#00BA38	Fibro	5
13W3D_LA_ATAGACCAGTCATGCT	13W3D_LA	7878	2171	4.76009	1	13	LA	14	14	31	#F564E3	WBC	5
13W3D_LA_ATAGACCCACAGCCCA	13W3D_LA	8182	2303	5.95209	1	13	LA	9	9	10	#DE8C00	aCM	5
13W3D_LA_ATAGACCCACCACCAG	13W3D_LA	3545	1665	2.45416	1	13	LA	23	23	27	#00BFC4	Neural crest-like	5
13W3D_LA_ATAGACCGTATTACCG	13W3D_LA	8238	2551	1.61447	1	13	LA	1	1	22	#00BA38	Fibro	5
13W3D_LA_ATAGACCGTTGACGTT	13W3D_LA	5418	1890	1.40273	1	13	LA	1	1	22	#00BA38	Fibro	5
13W3D_LA_ATAGACCTCCACGACG	13W3D_LA	18091	4257	1.80753	1	13	LA	1	1	22	#00BA38	Fibro	5
13W3D_LA_ATAGACCTCCTCTAGC	13W3D_LA	7084	2731	1.43986	1	13	LA	13	13	18	#00BA38	Fibro	5
13W3D_LA_ATAGACCTCGGCATCG	13W3D_LA	9936	2982	3.17029	1	13	LA	25	25	13	#7CAE00	SMC	5
13W3D_LA_ATCACGAAGATCGATA	13W3D_LA	3927	1682	4.02343	1	13	LA	17	17	15	#7CAE00	SMC	5
13W3D_LA_ATCACGAAGCCATCGC	13W3D_LA	14830	3957	3.92448	1	13	LA	6	6	17	#00BA38	Fibro	5
13W3D_LA_ATCACGAAGCTAAACA	13W3D_LA	8353	2458	3.56758	1	13	LA	9	9	10	#DE8C00	aCM	5
13W3D_LA_ATCACGAAGGACAGCT	13W3D_LA	7231	2436	1.65952	1	13	LA	1	1	22	#00BA38	Fibro	5
13W3D_LA_ATCACGAAGGCATGGT	13W3D_LA	2848	1219	10.8848	1	13	LA	9	9	10	#DE8C00	aCM	5
13W3D_LA_ATCACGAAGGCGACAT	13W3D_LA	8667	2467	8.6189	1	13	LA	9	9	10	#DE8C00	aCM	5
13W3D_LA_ATCACGAAGTCGCCGT	13W3D_LA	14535	3815	1.49983	1	13	LA	6	6	17	#00BA38	Fibro	5
13W3D_LA_ATCACGACAAACAACA	13W3D_LA	6985	2563	1.87545	1	13	LA	1	1	22	#00BA38	Fibro	5
13W3D_LA_ATCACGACAGATAATG	13W3D_LA	7775	2508	1.77492	1	13	LA	1	1	22	#00BA38	Fibro	5
13W3D_LA_ATCACGACAGCCTGTG	13W3D_LA	10036	2855	2.27182	1	13	LA	4	4	20	#00BA38	Fibro	5
13W3D_LA_ATCACGACATCAGTCA	13W3D_LA	13019	3813	2.02781	1	13	LA	6	6	17	#00BA38	Fibro	5
13W3D_LA_ATCACGAGTACAGCAG	13W3D_LA	8439	2551	1.91966	1	13	LA	4	4	20	#00BA38	Fibro	5
13W3D_LA_ATCACGAGTACGACCC	13W3D_LA	6069	2288	1.26874	1	13	LA	1	1	22	#00BA38	Fibro	5
13W3D_LA_ATCACGAGTATAAACG	13W3D_LA	15051	4098	1.86699	1	13	LA	13	13	18	#00BA38	Fibro	5
13W3D_LA_ATCACGAGTGTGAAAT	13W3D_LA	4639	1901	3.44902	1	13	LA	10	10	14	#7CAE00	SMC	5
13W3D_LA_ATCACGAGTTGCGTTA	13W3D_LA	7230	2516	1.71508	1	13	LA	6	6	17	#00BA38	Fibro	5
13W3D_LA_ATCACGATCATCGATG	13W3D_LA	9659	2839	2.00849	1	13	LA	1	1	22	#00BA38	Fibro	5
13W3D_LA_ATCACGATCCAAGCCG	13W3D_LA	8316	2497	1.37085	1	13	LA	1	1	22	#00BA38	Fibro	5
13W3D_LA_ATCACGATCCAATGGT	13W3D_LA	6875	2305	4.11636	1	13	LA	10	10	14	#7CAE00	SMC	5
13W3D_LA_ATCACGATCCCAACGG	13W3D_LA	5022	1820	1.41378	1	13	LA	7	7	28	#00B4F0	Endocardial	5
13W3D_LA_ATCACGATCGTTTATC	13W3D_LA	6147	2308	1.56174	1	13	LA	23	23	27	#00BFC4	Neural crest-like	5
13W3D_LA_ATCACGATCTGAGTGT	13W3D_LA	10418	2981	2.10213	1	13	LA	1	1	22	#00BA38	Fibro	5
13W3D_LA_ATCATCTAGAAGGTGA	13W3D_LA	7580	2362	1.67546	1	13	LA	1	1	22	#00BA38	Fibro	5
13W3D_LA_ATCATCTAGGCTCAGA	13W3D_LA	6904	2305	2.08575	1	13	LA	1	1	22	#00BA38	Fibro	5
13W3D_LA_ATCATCTAGTTTGCGT	13W3D_LA	3505	1576	9.81455	1	13	LA	19	19	21	#00BA38	Fibro	5
13W3D_LA_ATCATCTCAGGGCATA	13W3D_LA	3407	1222	4.22659	1	13	LA	14	14	31	#F564E3	WBC	5
13W3D_LA_ATCATCTGTAGCGCAA	13W3D_LA	9683	2490	4.1103	1	13	LA	14	14	31	#F564E3	WBC	5
13W3D_LA_ATCATCTGTCTCTCGT	13W3D_LA	7599	2148	4.35584	1	13	LA	14	14	31	#F564E3	WBC	5
13W3D_LA_ATCATCTGTGCAGGTA	13W3D_LA	7357	2359	1.31847	1	13	LA	1	1	22	#00BA38	Fibro	5
13W3D_LA_ATCATCTGTGTGTGCC	13W3D_LA	17173	4134	1.61882	1	13	LA	1	1	22	#00BA38	Fibro	5
13W3D_LA_ATCATCTTCATACGGT	13W3D_LA	9047	2542	6.06831	1	13	LA	9	9	10	#DE8C00	aCM	5
13W3D_LA_ATCATCTTCATGCTCC	13W3D_LA	6742	2293	1.30525	1	13	LA	4	4	20	#00BA38	Fibro	5
13W3D_LA_ATCATCTTCCGCGGTA	13W3D_LA	5761	2216	2.48221	1	13	LA	23	23	27	#00BFC4	Neural crest-like	5
13W3D_LA_ATCATCTTCGTAGGAG	13W3D_LA	7283	2261	2.30674	1	13	LA	1	1	22	#00BA38	Fibro	5
13W3D_LA_ATCATCTTCGTTTATC	13W3D_LA	14925	4066	2.98157	1	13	LA	25	25	13	#7CAE00	SMC	5
13W3D_LA_ATCATCTTCTACGAGT	13W3D_LA	4958	1862	4.86083	1	13	LA	9	9	10	#DE8C00	aCM	5
13W3D_LA_ATCATGGAGGATTCGG	13W3D_LA	6734	2282	1.47015	1	13	LA	1	1	22	#00BA38	Fibro	5
13W3D_LA_ATCATGGAGTCCTCCT	13W3D_LA	2402	1064	7.32723	1	13	LA	29	29	32	#F564E3	WBC	5
13W3D_LA_ATCATGGAGTGGTCCC	13W3D_LA	6965	2562	2.48385	1	13	LA	25	25	13	#7CAE00	SMC	5
13W3D_LA_ATCATGGCAGTCACTA	13W3D_LA	12554	3564	2.28612	1	13	LA	6	6	17	#00BA38	Fibro	5
13W3D_LA_ATCATGGGTCCCTTGT	13W3D_LA	9178	2622	1.75419	1	13	LA	1	1	22	#00BA38	Fibro	5
13W3D_LA_ATCATGGGTGAACCTT	13W3D_LA	11753	3114	1.63363	1	13	LA	1	1	22	#00BA38	Fibro	5
13W3D_LA_ATCATGGGTGTTCGAT	13W3D_LA	5580	2028	1.48746	1	13	LA	1	1	22	#00BA38	Fibro	5
13W3D_LA_ATCATGGTCAGAGCTT	13W3D_LA	9507	2918	1.43052	1	13	LA	4	4	20	#00BA38	Fibro	5
13W3D_LA_ATCATGGTCATACGGT	13W3D_LA	6564	2250	1.35588	1	13	LA	1	1	22	#00BA38	Fibro	5
13W3D_LA_ATCATGGTCTTACCTA	13W3D_LA	15464	3753	1.60372	1	13	LA	1	1	22	#00BA38	Fibro	5
13W3D_LA_ATCCACCAGACCTAGG	13W3D_LA	10115	2778	1.4434	1	13	LA	1	1	22	#00BA38	Fibro	5
13W3D_LA_ATCCACCAGATAGTCA	13W3D_LA	12719	3715	2.34295	1	13	LA	6	6	17	#00BA38	Fibro	5
13W3D_LA_ATCCACCAGCATGGCA	13W3D_LA	10235	2844	1.27992	1	13	LA	4	4	20	#00BA38	Fibro	5
13W3D_LA_ATCCACCCAAACTGTC	13W3D_LA	9052	2868	1.8449	1	13	LA	1	1	22	#00BA38	Fibro	5
13W3D_LA_ATCCACCCAACAACCT	13W3D_LA	5759	2197	1.49331	1	13	LA	1	1	22	#00BA38	Fibro	5
13W3D_LA_ATCCACCCAGACTCGC	13W3D_LA	24094	4870	3.31203	1	13	LA	14	14	31	#F564E3	WBC	5
13W3D_LA_ATCCACCGTACGAAAT	13W3D_LA	12520	3525	1.01438	1	13	LA	6	6	17	#00BA38	Fibro	5
13W3D_LA_ATCCACCGTATGAAAC	13W3D_LA	8069	2751	1.37564	1	13	LA	1	1	22	#00BA38	Fibro	5
13W3D_LA_ATCCACCGTCCAACTA	13W3D_LA	12555	3567	3.44086	1	13	LA	25	25	13	#7CAE00	SMC	5
13W3D_LA_ATCCACCGTCGGCACT	13W3D_LA	6572	2406	9.73828	1	13	LA	24	24	6	#DE8C00	aCM	5
13W3D_LA_ATCCACCGTGTGACCC	13W3D_LA	6941	2420	2.85261	1	13	LA	23	23	27	#00BFC4	Neural crest-like	5
13W3D_LA_ATCCACCGTTAAAGTG	13W3D_LA	9241	2719	1.56909	1	13	LA	1	1	22	#00BA38	Fibro	5
13W3D_LA_ATCCACCTCAATAAGG	13W3D_LA	8100	2610	2.51852	1	13	LA	4	4	20	#00BA38	Fibro	5
13W3D_LA_ATCCACCTCTCGATGA	13W3D_LA	4895	1898	3.04392	1	13	LA	10	10	14	#7CAE00	SMC	5
13W3D_LA_ATCCGAAAGGGCTCTC	13W3D_LA	4108	1760	1.89873	1	13	LA	1	1	22	#00BA38	Fibro	5
13W3D_LA_ATCCGAACATGGGAAC	13W3D_LA	6326	2265	2.52924	1	13	LA	10	10	14	#7CAE00	SMC	5
13W3D_LA_ATCCGAAGTCATCCCT	13W3D_LA	6084	1825	1.0355	1	13	LA	1	1	22	#00BA38	Fibro	5
13W3D_LA_ATCCGAAGTTGATTGC	13W3D_LA	8627	2710	2.39944	1	13	LA	10	10	14	#7CAE00	SMC	5
13W3D_LA_ATCCGAATCATCGGAT	13W3D_LA	2871	1162	3.76176	1	13	LA	14	14	31	#F564E3	WBC	5
13W3D_LA_ATCCGAATCCGTCAAA	13W3D_LA	4181	1617	3.22889	1	13	LA	4	4	20	#00BA38	Fibro	5
13W3D_LA_ATCCGAATCGGAAACG	13W3D_LA	11583	3125	1.9684	1	13	LA	1	1	22	#00BA38	Fibro	5
13W3D_LA_ATCGAGTAGACTAGAT	13W3D_LA	9114	2574	7.49397	1	13	LA	9	9	10	#DE8C00	aCM	5
13W3D_LA_ATCGAGTAGCCTTGAT	13W3D_LA	10606	3218	1.24458	1	13	LA	1	1	22	#00BA38	Fibro	5
13W3D_LA_ATCGAGTAGCTGGAAC	13W3D_LA	10586	3176	2.07822	1	13	LA	6	6	17	#00BA38	Fibro	5
13W3D_LA_ATCGAGTAGGACATTA	13W3D_LA	10284	2842	1.66278	1	13	LA	4	4	20	#00BA38	Fibro	5
13W3D_LA_ATCGAGTAGTGGGCTA	13W3D_LA	10706	3228	1.24229	1	13	LA	13	13	18	#00BA38	Fibro	5
13W3D_LA_ATCGAGTGTGAGGGTT	13W3D_LA	4629	1695	13.0482	1	13	LA	21	21	9	#DE8C00	aCM	5
13W3D_LA_ATCGAGTGTGTGCCTG	13W3D_LA	13370	3496	1.27898	1	13	LA	1	1	22	#00BA38	Fibro	5
13W3D_LA_ATCGAGTTCAACACTG	13W3D_LA	5265	1824	10.8832	1	13	LA	3	3	7	#DE8C00	aCM	5
13W3D_LA_ATCGAGTTCACAATGC	13W3D_LA	3191	1436	3.94861	1	13	LA	10	10	14	#7CAE00	SMC	5
13W3D_LA_ATCGAGTTCCAGAAGG	13W3D_LA	8751	2995	2.33116	1	13	LA	6	6	17	#00BA38	Fibro	5
13W3D_LA_ATCGAGTTCGCGTTTC	13W3D_LA	7571	2670	3.15678	1	13	LA	13	13	18	#00BA38	Fibro	5
13W3D_LA_ATCGAGTTCTAGAGTC	13W3D_LA	8123	2488	1.55115	1	13	LA	1	1	22	#00BA38	Fibro	5
13W3D_LA_ATCTACTAGAATGTGT	13W3D_LA	4834	1743	15.8254	1	13	LA	9	9	10	#DE8C00	aCM	5
13W3D_LA_ATCTACTAGACACTAA	13W3D_LA	10475	3053	2.0716	1	13	LA	4	4	20	#00BA38	Fibro	5
13W3D_LA_ATCTACTAGAGACTAT	13W3D_LA	7260	2364	0.909091	1	13	LA	1	1	22	#00BA38	Fibro	5
13W3D_LA_ATCTACTAGGTGTTAA	13W3D_LA	7570	2369	1.22853	1	13	LA	1	1	22	#00BA38	Fibro	5
13W3D_LA_ATCTACTAGTGTCCAT	13W3D_LA	20259	4241	1.27351	1	13	LA	1	1	22	#00BA38	Fibro	5
13W3D_LA_ATCTACTCATGTCGAT	13W3D_LA	10865	3067	1.6567	1	13	LA	4	4	20	#00BA38	Fibro	5
13W3D_LA_ATCTACTGTAAATACG	13W3D_LA	9145	2789	1.58557	1	13	LA	1	1	22	#00BA38	Fibro	5
13W3D_LA_ATCTACTGTACTCAAC	13W3D_LA	19191	4619	2.53244	1	13	LA	10	10	14	#7CAE00	SMC	5
13W3D_LA_ATCTACTGTCGCGTGT	13W3D_LA	5387	1811	3.84258	1	13	LA	10	10	14	#7CAE00	SMC	5
13W3D_LA_ATCTACTGTGAGTATA	13W3D_LA	3504	1293	11.5868	1	13	LA	9	9	10	#DE8C00	aCM	5
13W3D_LA_ATCTACTGTGCAACTT	13W3D_LA	5673	2180	3.10241	1	13	LA	17	17	15	#7CAE00	SMC	5
13W3D_LA_ATCTACTGTGCCTGGT	13W3D_LA	9277	3075	1.66002	1	13	LA	13	13	18	#00BA38	Fibro	5
13W3D_LA_ATCTACTTCAACACGT	13W3D_LA	8541	2711	1.36986	1	13	LA	1	1	22	#00BA38	Fibro	5
13W3D_LA_ATCTACTTCACCGTAA	13W3D_LA	22979	4930	1.41433	1	13	LA	6	6	17	#00BA38	Fibro	5
13W3D_LA_ATCTACTTCCAAGTAC	13W3D_LA	4794	1647	16.3538	1	13	LA	9	9	10	#DE8C00	aCM	5
13W3D_LA_ATCTACTTCCCTCTTT	13W3D_LA	8008	2497	8.9036	1	13	LA	9	9	10	#DE8C00	aCM	5
13W3D_LA_ATCTACTTCTCTGTCG	13W3D_LA	7203	2252	6.13633	1	13	LA	9	9	10	#DE8C00	aCM	5
13W3D_LA_ATCTGCCAGATGGCGT	13W3D_LA	12002	3347	4.33261	1	13	LA	14	14	31	#F564E3	WBC	5
13W3D_LA_ATCTGCCCAAGCGATG	13W3D_LA	9431	3214	1.898	1	13	LA	1	1	22	#00BA38	Fibro	5
13W3D_LA_ATCTGCCCAATCGAAA	13W3D_LA	6527	2090	1.71595	1	13	LA	1	1	22	#00BA38	Fibro	5
13W3D_LA_ATCTGCCCACAGGTTT	13W3D_LA	2288	1057	17.3077	1	13	LA	9	9	10	#DE8C00	aCM	5
13W3D_LA_ATCTGCCGTACTTAGC	13W3D_LA	9339	2845	1.79891	1	13	LA	1	1	22	#00BA38	Fibro	5
13W3D_LA_ATCTGCCGTCAAAGCG	13W3D_LA	7451	2307	1.0871	1	13	LA	1	1	22	#00BA38	Fibro	5
13W3D_LA_ATCTGCCGTCTCCCTA	13W3D_LA	11538	3298	9.40371	1	13	LA	7	7	28	#00B4F0	Endocardial	5
13W3D_LA_ATCTGCCGTGATGATA	13W3D_LA	10516	3190	1.36934	1	13	LA	6	6	17	#00BA38	Fibro	5
13W3D_LA_ATCTGCCGTGATGTGG	13W3D_LA	6290	2076	8.04452	1	13	LA	9	9	10	#DE8C00	aCM	5
13W3D_LA_ATCTGCCGTTCCGTCT	13W3D_LA	21834	4951	2.18925	1	13	LA	14	14	31	#F564E3	WBC	5
13W3D_LA_ATCTGCCTCCCAAGAT	13W3D_LA	2901	1466	3.51603	1	13	LA	7	7	28	#00B4F0	Endocardial	5
13W3D_LA_ATCTGCCTCCTTTCGG	13W3D_LA	5484	2130	3.90226	1	13	LA	23	23	27	#00BFC4	Neural crest-like	5
13W3D_LA_ATCTGCCTCGCCATAA	13W3D_LA	7821	2297	1.52154	1	13	LA	1	1	22	#00BA38	Fibro	5
13W3D_LA_ATCTGCCTCTGGTGTA	13W3D_LA	6510	2269	4.51613	1	13	LA	17	17	15	#7CAE00	SMC	5
13W3D_LA_ATGAGGGAGCAAATCA	13W3D_LA	5176	1978	2.99459	1	13	LA	7	7	28	#00B4F0	Endocardial	5
13W3D_LA_ATGAGGGCACCACCAG	13W3D_LA	7423	2396	1.34716	1	13	LA	1	1	22	#00BA38	Fibro	5
13W3D_LA_ATGAGGGCACGAAAGC	13W3D_LA	9732	2672	1.26387	1	13	LA	1	1	22	#00BA38	Fibro	5
13W3D_LA_ATGAGGGCAGATCCAT	13W3D_LA	3932	1818	3.43337	1	13	LA	23	23	27	#00BFC4	Neural crest-like	5
13W3D_LA_ATGAGGGCAGGAACGT	13W3D_LA	7582	2367	1.97837	1	13	LA	1	1	22	#00BA38	Fibro	5
13W3D_LA_ATGAGGGCATCGACGC	13W3D_LA	9352	2877	1.94611	1	13	LA	1	1	22	#00BA38	Fibro	5
13W3D_LA_ATGAGGGTCGCGTAGC	13W3D_LA	8277	2348	5.30385	1	13	LA	14	14	31	#F564E3	WBC	5
13W3D_LA_ATGCGATAGAGTGACC	13W3D_LA	5124	1987	8.84075	1	13	LA	26	26	8	#DE8C00	aCM	5
13W3D_LA_ATGCGATAGCGTTCCG	13W3D_LA	4552	1875	8.94112	1	13	LA	3	3	7	#DE8C00	aCM	5
13W3D_LA_ATGCGATAGTCGAGTG	13W3D_LA	7587	2365	12.8246	1	13	LA	24	24	6	#DE8C00	aCM	5
13W3D_LA_ATGCGATCACACATGT	13W3D_LA	3166	1388	2.59002	1	13	LA	4	4	20	#00BA38	Fibro	5
13W3D_LA_ATGCGATCACGTAAGG	13W3D_LA	5043	1832	2.63732	1	13	LA	17	17	15	#7CAE00	SMC	5
13W3D_LA_ATGCGATCAGCTGCAC	13W3D_LA	8979	2602	1.39214	1	13	LA	1	1	22	#00BA38	Fibro	5
13W3D_LA_ATGCGATCATATGGTC	13W3D_LA	4788	1586	5.01253	1	13	LA	14	14	31	#F564E3	WBC	5
13W3D_LA_ATGCGATGTAACGACG	13W3D_LA	7820	2559	2.00767	1	13	LA	4	4	20	#00BA38	Fibro	5
13W3D_LA_ATGCGATGTAACGCGA	13W3D_LA	8049	2539	12.2375	1	13	LA	24	24	6	#DE8C00	aCM	5
13W3D_LA_ATGCGATGTAAGAGAG	13W3D_LA	5138	1643	5.97509	1	13	LA	14	14	31	#F564E3	WBC	5
13W3D_LA_ATGCGATGTAAGGATT	13W3D_LA	7860	2706	2.68448	1	13	LA	2	2	19	#00BA38	Fibro	5
13W3D_LA_ATGCGATGTAATAGCA	13W3D_LA	6335	2047	3.17285	1	13	LA	4	4	20	#00BA38	Fibro	5
13W3D_LA_ATGCGATGTCAAAGAT	13W3D_LA	2208	1015	20.154	1	13	LA	21	21	9	#DE8C00	aCM	5
13W3D_LA_ATGCGATGTCGCGGTT	13W3D_LA	4590	1863	1.74292	1	13	LA	1	1	22	#00BA38	Fibro	5
13W3D_LA_ATGCGATGTGCACTTA	13W3D_LA	6346	2254	3.84494	1	13	LA	10	10	14	#7CAE00	SMC	5
13W3D_LA_ATGCGATTCCCAACGG	13W3D_LA	3702	1280	5.59157	1	13	LA	14	14	31	#F564E3	WBC	5
13W3D_LA_ATGCGATTCCGCTGTT	13W3D_LA	6342	2131	1.766	1	13	LA	7	7	28	#00B4F0	Endocardial	5
13W3D_LA_ATGCGATTCGGAAACG	13W3D_LA	2849	1117	0.1755	1	13	LA	31	31	12	#B79F00	ncCM	5
13W3D_LA_ATGCGATTCTAACCGA	13W3D_LA	6613	2117	6.03357	1	13	LA	9	9	10	#DE8C00	aCM	5
13W3D_LA_ATGCGATTCTACTTAC	13W3D_LA	3710	1780	2.61456	1	13	LA	23	23	27	#00BFC4	Neural crest-like	5
13W3D_LA_ATGCGATTCTTTACAC	13W3D_LA	8246	2624	1.47951	1	13	LA	1	1	22	#00BA38	Fibro	5
13W3D_LA_ATGGGAGAGAAACCTA	13W3D_LA	7572	2447	3.80349	1	13	LA	10	10	14	#7CAE00	SMC	5
13W3D_LA_ATGGGAGAGCGAAGGG	13W3D_LA	6363	1996	7.41788	1	13	LA	14	14	31	#F564E3	WBC	5
13W3D_LA_ATGGGAGAGGCGCTCT	13W3D_LA	7410	2590	1.76788	1	13	LA	7	7	28	#00B4F0	Endocardial	5
13W3D_LA_ATGGGAGAGTAATCCC	13W3D_LA	7348	2345	1.26565	1	13	LA	1	1	22	#00BA38	Fibro	5
13W3D_LA_ATGGGAGCAAGAAGAG	13W3D_LA	5775	2182	7.22078	1	13	LA	24	24	6	#DE8C00	aCM	5
13W3D_LA_ATGGGAGCACATTTCT	13W3D_LA	10652	2961	1.76493	1	13	LA	1	1	22	#00BA38	Fibro	5
13W3D_LA_ATGGGAGCACCCATGG	13W3D_LA	7058	2292	1.78521	1	13	LA	4	4	20	#00BA38	Fibro	5
13W3D_LA_ATGGGAGCACGTTGGC	13W3D_LA	10736	3061	2.27273	1	13	LA	13	13	18	#00BA38	Fibro	5
13W3D_LA_ATGGGAGCAGGTTTCA	13W3D_LA	6302	2147	1.82482	1	13	LA	1	1	22	#00BA38	Fibro	5
13W3D_LA_ATGGGAGCAGTTAACC	13W3D_LA	6275	2438	1.29084	1	13	LA	1	1	22	#00BA38	Fibro	5
13W3D_LA_ATGGGAGCATGTAGTC	13W3D_LA	6772	2382	1.56527	1	13	LA	1	1	22	#00BA38	Fibro	5
13W3D_LA_ATGGGAGGTATAGGTA	13W3D_LA	7454	2301	1.59646	1	13	LA	1	1	22	#00BA38	Fibro	5
13W3D_LA_ATGGGAGGTCCCTTGT	13W3D_LA	7101	2437	1.70399	1	13	LA	19	19	21	#00BA38	Fibro	5
13W3D_LA_ATGGGAGGTGACTCAT	13W3D_LA	21364	4634	1.5587	1	13	LA	6	6	17	#00BA38	Fibro	5
13W3D_LA_ATGGGAGGTGCAGGTA	13W3D_LA	3553	1396	1.1821	1	13	LA	1	1	22	#00BA38	Fibro	5
13W3D_LA_ATGGGAGTCCACGCAG	13W3D_LA	13687	3845	1.25667	1	13	LA	6	6	17	#00BA38	Fibro	5
13W3D_LA_ATGGGAGTCGTTGCCT	13W3D_LA	6834	2338	2.00468	1	13	LA	1	1	22	#00BA38	Fibro	5
13W3D_LA_ATGGGAGTCTCGTATT	13W3D_LA	6203	2344	1.83782	1	13	LA	4	4	20	#00BA38	Fibro	5
13W3D_LA_ATGTGTGAGACGCACA	13W3D_LA	6264	2130	1.42082	1	13	LA	1	1	22	#00BA38	Fibro	5
13W3D_LA_ATGTGTGAGGACAGAA	13W3D_LA	7954	2680	1.7224	1	13	LA	4	4	20	#00BA38	Fibro	5
13W3D_LA_ATGTGTGAGGGTCTCC	13W3D_LA	13149	3903	1.42216	1	13	LA	6	6	17	#00BA38	Fibro	5
13W3D_LA_ATGTGTGCAAACAACA	13W3D_LA	5438	1850	1.98602	1	13	LA	1	1	22	#00BA38	Fibro	5
13W3D_LA_ATGTGTGCACAGACTT	13W3D_LA	6996	2340	1.32933	1	13	LA	1	1	22	#00BA38	Fibro	5
13W3D_LA_ATGTGTGCACTGTGTA	13W3D_LA	11774	3324	2.0214	1	13	LA	19	19	21	#00BA38	Fibro	5
13W3D_LA_ATGTGTGCAGACAAGC	13W3D_LA	16948	4113	2.36016	1	13	LA	7	7	28	#00B4F0	Endocardial	5
13W3D_LA_ATGTGTGCAGCGTCCA	13W3D_LA	6726	1938	1.26375	1	13	LA	1	1	22	#00BA38	Fibro	5
13W3D_LA_ATGTGTGCAGGCGATA	13W3D_LA	8127	2227	1.75957	1	13	LA	1	1	22	#00BA38	Fibro	5
13W3D_LA_ATGTGTGCATCGGAAG	13W3D_LA	6526	2291	3.27919	1	13	LA	7	7	28	#00B4F0	Endocardial	5
13W3D_LA_ATGTGTGCATCGTCGG	13W3D_LA	17343	4006	1.22816	1	13	LA	6	6	17	#00BA38	Fibro	5
13W3D_LA_ATGTGTGGTACTTCTT	13W3D_LA	9665	2665	2.04863	1	13	LA	4	4	20	#00BA38	Fibro	5
13W3D_LA_ATGTGTGGTCAATACC	13W3D_LA	7233	2216	1.31342	1	13	LA	1	1	22	#00BA38	Fibro	5
13W3D_LA_ATGTGTGGTCCGTCAG	13W3D_LA	7126	2200	0.813921	1	13	LA	1	1	22	#00BA38	Fibro	5
13W3D_LA_ATGTGTGTCACTGGGC	13W3D_LA	9553	2464	1.4341	1	13	LA	1	1	22	#00BA38	Fibro	5
13W3D_LA_ATGTGTGTCTCACATT	13W3D_LA	12376	3544	1.47867	1	13	LA	6	6	17	#00BA38	Fibro	5
13W3D_LA_ATGTGTGTCTGGCGAC	13W3D_LA	7184	2130	5.45657	1	13	LA	14	14	31	#F564E3	WBC	5
13W3D_LA_ATTACTCAGATGGCGT	13W3D_LA	14425	3724	5.85789	1	13	LA	17	17	15	#7CAE00	SMC	5
13W3D_LA_ATTACTCAGGCTAGGT	13W3D_LA	11867	3051	6.53072	1	13	LA	27	27	25	#00C08B	Epicardial	5
13W3D_LA_ATTACTCCACCATCCT	13W3D_LA	5709	2091	2.57488	1	13	LA	10	10	14	#7CAE00	SMC	5
13W3D_LA_ATTACTCCAGTTAACC	13W3D_LA	9581	2787	1.45079	1	13	LA	1	1	22	#00BA38	Fibro	5
13W3D_LA_ATTACTCCATCCGCGA	13W3D_LA	3766	1871	2.81466	1	13	LA	23	23	27	#00BFC4	Neural crest-like	5
13W3D_LA_ATTACTCCATGCCTAA	13W3D_LA	6704	2249	6.86158	1	13	LA	3	3	7	#DE8C00	aCM	5
13W3D_LA_ATTACTCGTAAACGCG	13W3D_LA	7139	2352	1.35873	1	13	LA	1	1	22	#00BA38	Fibro	5
13W3D_LA_ATTACTCGTCAATGTC	13W3D_LA	8038	2655	1.62976	1	13	LA	7	7	28	#00B4F0	Endocardial	5
13W3D_LA_ATTACTCGTCACAAGG	13W3D_LA	4499	1369	4.48989	1	13	LA	14	14	31	#F564E3	WBC	5
13W3D_LA_ATTACTCGTCCAACTA	13W3D_LA	7504	2610	1.3193	1	13	LA	1	1	22	#00BA38	Fibro	5
13W3D_LA_ATTACTCGTCTAGCCG	13W3D_LA	7041	2351	1.81792	1	13	LA	1	1	22	#00BA38	Fibro	5
13W3D_LA_ATTACTCGTCTTCTCG	13W3D_LA	7636	2549	2.00367	1	13	LA	7	7	28	#00B4F0	Endocardial	5
13W3D_LA_ATTACTCGTGCCTGCA	13W3D_LA	8287	2616	1.38772	1	13	LA	1	1	22	#00BA38	Fibro	5
13W3D_LA_ATTACTCTCACCTCGT	13W3D_LA	10864	3488	1.79492	1	13	LA	6	6	17	#00BA38	Fibro	5
13W3D_LA_ATTACTCTCAGCAACT	13W3D_LA	11167	3287	1.28951	1	13	LA	7	7	28	#00B4F0	Endocardial	5
13W3D_LA_ATTACTCTCCGGGTGT	13W3D_LA	8510	2357	8.08461	1	13	LA	9	9	10	#DE8C00	aCM	5
13W3D_LA_ATTACTCTCGTAGGAG	13W3D_LA	4266	1745	10.5016	1	13	LA	24	24	6	#DE8C00	aCM	5
13W3D_LA_ATTATCCAGCCACCTG	13W3D_LA	8089	2621	1.53295	1	13	LA	1	1	22	#00BA38	Fibro	5
13W3D_LA_ATTATCCAGGAGCGTT	13W3D_LA	10774	3117	1.35511	1	13	LA	1	1	22	#00BA38	Fibro	5
13W3D_LA_ATTATCCCAAGCCGCT	13W3D_LA	8832	2779	1.72101	1	13	LA	1	1	22	#00BA38	Fibro	5
13W3D_LA_ATTATCCCACGGCGTT	13W3D_LA	9331	2631	1.8326	1	13	LA	4	4	20	#00BA38	Fibro	5
13W3D_LA_ATTATCCCACGTTGGC	13W3D_LA	8999	2820	1.31126	1	13	LA	1	1	22	#00BA38	Fibro	5
13W3D_LA_ATTATCCCAGTCACTA	13W3D_LA	6862	2104	5.40659	1	13	LA	14	14	31	#F564E3	WBC	5
13W3D_LA_ATTATCCCATCTCGCT	13W3D_LA	14940	3928	1.9344	1	13	LA	13	13	18	#00BA38	Fibro	5
13W3D_LA_ATTATCCGTAAGTGTA	13W3D_LA	6420	2212	1.85358	1	13	LA	13	13	18	#00BA38	Fibro	5
13W3D_LA_ATTATCCGTCTCATCC	13W3D_LA	12720	3658	1.71384	1	13	LA	10	10	14	#7CAE00	SMC	5
13W3D_LA_ATTATCCGTCTCGTTC	13W3D_LA	18844	4405	2.04309	1	13	LA	1	1	22	#00BA38	Fibro	5
13W3D_LA_ATTATCCGTGCACGAA	13W3D_LA	6858	2126	4.2578	1	13	LA	9	9	10	#DE8C00	aCM	5
13W3D_LA_ATTATCCTCAGCAACT	13W3D_LA	14553	4089	2.28819	1	13	LA	25	25	13	#7CAE00	SMC	5
13W3D_LA_ATTATCCTCATGCAAC	13W3D_LA	9078	3163	1.4761	1	13	LA	6	6	17	#00BA38	Fibro	5
13W3D_LA_ATTATCCTCCGCGGTA	13W3D_LA	5028	1534	6.78202	1	13	LA	14	14	31	#F564E3	WBC	5
13W3D_LA_ATTATCCTCGACAGCC	13W3D_LA	7098	2563	2.05692	1	13	LA	7	7	28	#00B4F0	Endocardial	5
13W3D_LA_ATTCTACAGAAACCAT	13W3D_LA	14776	3908	4.56145	1	13	LA	7	7	28	#00B4F0	Endocardial	5
13W3D_LA_ATTCTACAGCTAAGAT	13W3D_LA	8529	2431	1.47731	1	13	LA	4	4	20	#00BA38	Fibro	5
13W3D_LA_ATTCTACAGCTGCCCA	13W3D_LA	8863	2661	1.55703	1	13	LA	1	1	22	#00BA38	Fibro	5
13W3D_LA_ATTCTACCACATCCAA	13W3D_LA	7405	2444	1.05334	1	13	LA	1	1	22	#00BA38	Fibro	5
13W3D_LA_ATTCTACCACTAAGTC	13W3D_LA	5898	2144	1.25466	1	13	LA	1	1	22	#00BA38	Fibro	5
13W3D_LA_ATTCTACCAGAGTGTG	13W3D_LA	6453	2048	8.50767	1	13	LA	9	9	10	#DE8C00	aCM	5
13W3D_LA_ATTCTACCAGCTTCGG	13W3D_LA	4983	1461	18.1818	1	13	LA	29	29	32	#F564E3	WBC	5
13W3D_LA_ATTCTACGTAAATGTG	13W3D_LA	6859	2436	6.83773	1	13	LA	14	14	31	#F564E3	WBC	5
13W3D_LA_ATTCTACGTAGAAGGA	13W3D_LA	11774	3488	1.55427	1	13	LA	6	6	17	#00BA38	Fibro	5
13W3D_LA_ATTCTACGTCTAGAGG	13W3D_LA	4535	1733	8.48953	1	13	LA	24	24	6	#DE8C00	aCM	5
13W3D_LA_ATTCTACGTTCAGCGC	13W3D_LA	6631	2247	1.23662	1	13	LA	1	1	22	#00BA38	Fibro	5
13W3D_LA_ATTCTACTCCACGACG	13W3D_LA	8883	2817	1.89125	1	13	LA	4	4	20	#00BA38	Fibro	5
13W3D_LA_ATTCTACTCCCAGGTG	13W3D_LA	7374	2540	1.84432	1	13	LA	1	1	22	#00BA38	Fibro	5
13W3D_LA_ATTCTACTCCGCGCAA	13W3D_LA	2591	1203	6.3682	1	13	LA	4	4	20	#00BA38	Fibro	5
13W3D_LA_ATTCTACTCGGAGCAA	13W3D_LA	9451	2935	1.74585	1	13	LA	1	1	22	#00BA38	Fibro	5
13W3D_LA_ATTCTACTCTACTTAC	13W3D_LA	7755	2658	1.34107	1	13	LA	2	2	19	#00BA38	Fibro	5
13W3D_LA_ATTGGACAGGCGTACA	13W3D_LA	7670	2719	2.90743	1	13	LA	17	17	15	#7CAE00	SMC	5
13W3D_LA_ATTGGACAGTTTAGGA	13W3D_LA	5707	1853	11.9678	1	13	LA	9	9	10	#DE8C00	aCM	5
13W3D_LA_ATTGGACCAAGGTGTG	13W3D_LA	8576	2857	1.83069	1	13	LA	6	6	17	#00BA38	Fibro	5
13W3D_LA_ATTGGACCATCGTCGG	13W3D_LA	12660	3638	1.94313	1	13	LA	6	6	17	#00BA38	Fibro	5
13W3D_LA_ATTGGACCATGCCACG	13W3D_LA	5144	2023	2.23561	1	13	LA	23	23	27	#00BFC4	Neural crest-like	5
13W3D_LA_ATTGGACGTAGCGTCC	13W3D_LA	4928	1794	11.9521	1	13	LA	24	24	6	#DE8C00	aCM	5
13W3D_LA_ATTGGACGTTACGACT	13W3D_LA	8609	2586	3.18272	1	13	LA	11	11	29	#619CFF	BEC	5
13W3D_LA_ATTGGACTCAAGGCTT	13W3D_LA	2486	1199	0.281577	1	13	LA	6	6	17	#00BA38	Fibro	5
13W3D_LA_ATTGGACTCCAGGGCT	13W3D_LA	3404	1492	4.11281	1	13	LA	17	17	15	#7CAE00	SMC	5
13W3D_LA_ATTGGACTCTGGAGCC	13W3D_LA	5514	1890	3.39137	1	13	LA	10	10	14	#7CAE00	SMC	5
13W3D_LA_ATTGGACTCTTAACCT	13W3D_LA	4924	1931	9.95126	1	13	LA	9	9	10	#DE8C00	aCM	5
13W3D_LA_ATTGGTGAGAAACCTA	13W3D_LA	7735	2591	1.38332	1	13	LA	1	1	22	#00BA38	Fibro	5
13W3D_LA_ATTGGTGAGAACAACT	13W3D_LA	10508	3296	1.42748	1	13	LA	13	13	18	#00BA38	Fibro	5
13W3D_LA_ATTGGTGAGCCCAACC	13W3D_LA	4118	1636	9.68917	1	13	LA	24	24	6	#DE8C00	aCM	5
13W3D_LA_ATTGGTGAGGCTCATT	13W3D_LA	6655	2296	8.71525	1	13	LA	9	9	10	#DE8C00	aCM	5
13W3D_LA_ATTGGTGAGTGTTAGA	13W3D_LA	5385	2199	3.49118	1	13	LA	7	7	28	#00B4F0	Endocardial	5
13W3D_LA_ATTGGTGCACCAGCAC	13W3D_LA	9338	2942	1.09231	1	13	LA	1	1	22	#00BA38	Fibro	5
13W3D_LA_ATTGGTGCACCTATCC	13W3D_LA	9210	2800	1.75896	1	13	LA	4	4	20	#00BA38	Fibro	5
13W3D_LA_ATTGGTGCATCCTTGC	13W3D_LA	4056	1631	15.8531	1	13	LA	9	9	10	#DE8C00	aCM	5
13W3D_LA_ATTGGTGCATTGAGCT	13W3D_LA	4223	1988	2.91262	1	13	LA	23	23	27	#00BFC4	Neural crest-like	5
13W3D_LA_ATTGGTGGTGGCTCCA	13W3D_LA	12528	3554	1.42082	1	13	LA	6	6	17	#00BA38	Fibro	5
13W3D_LA_ATTGGTGTCGTACGGC	13W3D_LA	5137	1981	2.70586	1	13	LA	10	10	14	#7CAE00	SMC	5
13W3D_LA_ATTTCTGAGAGGACGG	13W3D_LA	9642	2766	1.61792	1	13	LA	4	4	20	#00BA38	Fibro	5
13W3D_LA_ATTTCTGAGTAGGCCA	13W3D_LA	4367	1763	2.06091	1	13	LA	1	1	22	#00BA38	Fibro	5
13W3D_LA_ATTTCTGAGTCTTGCA	13W3D_LA	9151	2478	8.5783	1	13	LA	9	9	10	#DE8C00	aCM	5
13W3D_LA_ATTTCTGCAGGCTGAA	13W3D_LA	8141	2631	3.09544	1	13	LA	17	17	15	#7CAE00	SMC	5
13W3D_LA_ATTTCTGCAGTAACGG	13W3D_LA	13386	3747	1.91992	1	13	LA	13	13	18	#00BA38	Fibro	5
13W3D_LA_ATTTCTGCATGCTAGT	13W3D_LA	12295	2864	3.12322	1	13	LA	29	29	32	#F564E3	WBC	5
13W3D_LA_ATTTCTGCATTATCTC	13W3D_LA	8716	2436	8.63928	1	13	LA	9	9	10	#DE8C00	aCM	5
13W3D_LA_ATTTCTGGTAGATTAG	13W3D_LA	9392	3096	1.84199	1	13	LA	13	13	18	#00BA38	Fibro	5
13W3D_LA_ATTTCTGGTATAGGTA	13W3D_LA	5861	2084	3.63419	1	13	LA	17	17	15	#7CAE00	SMC	5
13W3D_LA_ATTTCTGGTCAAGCGA	13W3D_LA	4454	1500	3.68208	1	13	LA	14	14	31	#F564E3	WBC	5
13W3D_LA_ATTTCTGGTCCTGCTT	13W3D_LA	13916	3353	1.67433	1	13	LA	4	4	20	#00BA38	Fibro	5
13W3D_LA_ATTTCTGGTCGTTGTA	13W3D_LA	10726	2645	1.87395	1	13	LA	4	4	20	#00BA38	Fibro	5
13W3D_LA_ATTTCTGGTGATAAAC	13W3D_LA	20746	4842	1.84614	1	13	LA	6	6	17	#00BA38	Fibro	5
13W3D_LA_ATTTCTGGTTTAGGAA	13W3D_LA	3404	1575	2.9671	1	13	LA	17	17	15	#7CAE00	SMC	5
13W3D_LA_ATTTCTGTCCCAAGAT	13W3D_LA	7291	2382	0.740639	1	13	LA	10	10	14	#7CAE00	SMC	5
13W3D_LA_ATTTCTGTCCGCGGTA	13W3D_LA	10204	3236	1.75421	1	13	LA	10	10	14	#7CAE00	SMC	5
13W3D_LA_ATTTCTGTCTGGAGCC	13W3D_LA	7267	2078	6.59144	1	13	LA	9	9	10	#DE8C00	aCM	5
13W3D_LA_ATTTCTGTCTTCATGT	13W3D_LA	4698	1875	10.3661	1	13	LA	24	24	6	#DE8C00	aCM	5
13W3D_LA_CAACCAAAGAAACCGC	13W3D_LA	15320	3896	2.96997	1	13	LA	1	1	22	#00BA38	Fibro	5
13W3D_LA_CAACCAAAGAATGTGT	13W3D_LA	13937	3760	1.81531	1	13	LA	13	13	18	#00BA38	Fibro	5
13W3D_LA_CAACCAAAGGTGCAAC	13W3D_LA	6493	2130	1.87895	1	13	LA	1	1	22	#00BA38	Fibro	5
13W3D_LA_CAACCAAAGTGCCAGA	13W3D_LA	11045	3248	2.23631	1	13	LA	6	6	17	#00BA38	Fibro	5
13W3D_LA_CAACCAACAAGTAGTA	13W3D_LA	10960	3122	1.65146	1	13	LA	7	7	28	#00B4F0	Endocardial	5
13W3D_LA_CAACCAACACTGTTAG	13W3D_LA	2983	1248	13.5099	1	13	LA	9	9	10	#DE8C00	aCM	5
13W3D_LA_CAACCAACATCGTCGG	13W3D_LA	8660	2597	5.39261	1	13	LA	14	14	31	#F564E3	WBC	5
13W3D_LA_CAACCAAGTACCTACA	13W3D_LA	15700	3852	1.78981	1	13	LA	1	1	22	#00BA38	Fibro	5
13W3D_LA_CAACCAAGTGATGTCT	13W3D_LA	6631	2260	1.22154	1	13	LA	1	1	22	#00BA38	Fibro	5
13W3D_LA_CAACCAAGTTTGACTG	13W3D_LA	8754	2741	2.30752	1	13	LA	19	19	21	#00BA38	Fibro	5
13W3D_LA_CAACCAATCATCGGAT	13W3D_LA	9080	2715	1.10132	1	13	LA	1	1	22	#00BA38	Fibro	5
13W3D_LA_CAACCAATCCAGTATG	13W3D_LA	6541	2354	1.05488	1	13	LA	1	1	22	#00BA38	Fibro	5
13W3D_LA_CAACCAATCCTGCAGG	13W3D_LA	3851	1626	0.908855	1	13	LA	1	1	22	#00BA38	Fibro	5
13W3D_LA_CAACCTCAGACGCACA	13W3D_LA	8899	3018	3.1689	1	13	LA	24	24	6	#DE8C00	aCM	5
13W3D_LA_CAACCTCAGCTGTCTA	13W3D_LA	5950	1448	2.87395	1	13	LA	29	29	32	#F564E3	WBC	5
13W3D_LA_CAACCTCAGTGAACAT	13W3D_LA	5602	2125	2.05284	1	13	LA	19	19	21	#00BA38	Fibro	5
13W3D_LA_CAACCTCCAACGATCT	13W3D_LA	6999	2502	1.15731	1	13	LA	19	19	21	#00BA38	Fibro	5
13W3D_LA_CAACCTCCAGTAAGAT	13W3D_LA	4159	1926	2.69296	1	13	LA	23	23	27	#00BFC4	Neural crest-like	5
13W3D_LA_CAACCTCGTTCCACTC	13W3D_LA	12231	3537	2.48549	1	13	LA	27	27	25	#00C08B	Epicardial	5
13W3D_LA_CAACCTCTCCCGGATG	13W3D_LA	2514	1135	10.0636	1	13	LA	14	14	31	#F564E3	WBC	5
13W3D_LA_CAACCTCTCGGAAATA	13W3D_LA	6472	2576	1.73053	1	13	LA	23	23	27	#00BFC4	Neural crest-like	5
13W3D_LA_CAACTAGAGCTAGGCA	13W3D_LA	6067	1827	0.0494478	1	13	LA	31	31	12	#B79F00	ncCM	5
13W3D_LA_CAACTAGAGTGCCATT	13W3D_LA	11819	3306	1.32837	1	13	LA	6	6	17	#00BA38	Fibro	5
13W3D_LA_CAACTAGGTAGCGTAG	13W3D_LA	4608	1863	1.97483	1	13	LA	1	1	22	#00BA38	Fibro	5
13W3D_LA_CAACTAGGTGAGTATA	13W3D_LA	2341	1172	0.384451	1	13	LA	31	31	12	#B79F00	ncCM	5
13W3D_LA_CAACTAGGTTCACGGC	13W3D_LA	6239	2175	1.58679	1	13	LA	1	1	22	#00BA38	Fibro	5
13W3D_LA_CAACTAGGTTCGTCTC	13W3D_LA	8741	2568	1.46436	1	13	LA	1	1	22	#00BA38	Fibro	5
13W3D_LA_CAACTAGGTTTGGGCC	13W3D_LA	6473	2248	1.45219	1	13	LA	1	1	22	#00BA38	Fibro	5
13W3D_LA_CAACTAGTCATGTGGT	13W3D_LA	8135	2311	1.27843	1	13	LA	1	1	22	#00BA38	Fibro	5
13W3D_LA_CAACTAGTCGGATGGA	13W3D_LA	8498	2681	1.518	1	13	LA	7	7	28	#00B4F0	Endocardial	5
13W3D_LA_CAAGAAAAGATGAGAG	13W3D_LA	6444	2318	2.93296	1	13	LA	17	17	15	#7CAE00	SMC	5
13W3D_LA_CAAGAAAAGATTACCC	13W3D_LA	5138	1819	1.28455	1	13	LA	7	7	28	#00B4F0	Endocardial	5
13W3D_LA_CAAGAAAAGCTGCAAG	13W3D_LA	3967	1470	4.15931	1	13	LA	30	30	30	#C77CFF	LEC	5
13W3D_LA_CAAGAAAAGGCAAAGA	13W3D_LA	5992	2380	1.78571	1	13	LA	10	10	14	#7CAE00	SMC	5
13W3D_LA_CAAGAAAAGTTGTAGA	13W3D_LA	5924	2315	0.962188	1	13	LA	6	6	17	#00BA38	Fibro	5
13W3D_LA_CAAGAAACAAGAAAGG	13W3D_LA	7524	2492	6.11377	1	13	LA	10	10	14	#7CAE00	SMC	5
13W3D_LA_CAAGAAACAAGGACTG	13W3D_LA	2630	1209	2.39544	1	13	LA	1	1	22	#00BA38	Fibro	5
13W3D_LA_CAAGAAACACAACGTT	13W3D_LA	6576	2397	3.05657	1	13	LA	14	14	31	#F564E3	WBC	5
13W3D_LA_CAAGAAACACCATCCT	13W3D_LA	9459	3036	1.68094	1	13	LA	13	13	18	#00BA38	Fibro	5
13W3D_LA_CAAGAAACAGGATTGG	13W3D_LA	6485	2352	2.99152	1	13	LA	17	17	15	#7CAE00	SMC	5
13W3D_LA_CAAGAAACATGCAACT	13W3D_LA	18495	4621	2.96837	1	13	LA	7	7	28	#00B4F0	Endocardial	5
13W3D_LA_CAAGAAAGTATGGTTC	13W3D_LA	8384	2409	1.77719	1	13	LA	1	1	22	#00BA38	Fibro	5
13W3D_LA_CAAGAAAGTCGCTTCT	13W3D_LA	9880	2776	1.28543	1	13	LA	1	1	22	#00BA38	Fibro	5
13W3D_LA_CAAGAAAGTTACGTCA	13W3D_LA	5216	1497	4.19862	1	13	LA	29	29	32	#F564E3	WBC	5
13W3D_LA_CAAGAAATCCTATGTT	13W3D_LA	3697	1280	4.86881	1	13	LA	14	14	31	#F564E3	WBC	5
13W3D_LA_CAAGAAATCGTATCAG	13W3D_LA	9765	2787	1.3108	1	13	LA	1	1	22	#00BA38	Fibro	5
13W3D_LA_CAAGATCAGATGCCAG	13W3D_LA	10372	3380	1.78365	1	13	LA	6	6	17	#00BA38	Fibro	5
13W3D_LA_CAAGATCAGCTGTTCA	13W3D_LA	5530	2078	2.91139	1	13	LA	17	17	15	#7CAE00	SMC	5
13W3D_LA_CAAGATCAGGACTGGT	13W3D_LA	10850	3197	3.39171	1	13	LA	25	25	13	#7CAE00	SMC	5
13W3D_LA_CAAGATCAGTGGGCTA	13W3D_LA	4793	1882	1.81515	1	13	LA	23	23	27	#00BFC4	Neural crest-like	5
13W3D_LA_CAAGATCCACATCCGG	13W3D_LA	8940	2852	4.20582	1	13	LA	17	17	15	#7CAE00	SMC	5
13W3D_LA_CAAGATCCACGCCAGT	13W3D_LA	9011	2311	2.66341	1	13	LA	14	14	31	#F564E3	WBC	5
13W3D_LA_CAAGATCCATGTTCCC	13W3D_LA	11528	3242	1.18841	1	13	LA	1	1	22	#00BA38	Fibro	5
13W3D_LA_CAAGATCGTCAAAGCG	13W3D_LA	2526	1305	2.81077	1	13	LA	17	17	15	#7CAE00	SMC	5
13W3D_LA_CAAGATCGTCTAGCGC	13W3D_LA	12010	2999	1.31557	1	13	LA	1	1	22	#00BA38	Fibro	5
13W3D_LA_CAAGATCGTGATGCCC	13W3D_LA	18273	4107	3.28353	1	13	LA	14	14	31	#F564E3	WBC	5
13W3D_LA_CAAGATCTCATTCACT	13W3D_LA	5741	2067	2.73472	1	13	LA	19	19	21	#00BA38	Fibro	5
13W3D_LA_CAAGATCTCCACGCAG	13W3D_LA	11994	3348	2.51793	1	13	LA	4	4	20	#00BA38	Fibro	5
13W3D_LA_CAAGATCTCCCGACTT	13W3D_LA	5118	1783	5.66628	1	13	LA	9	9	10	#DE8C00	aCM	5
13W3D_LA_CAAGGCCAGAGTACAT	13W3D_LA	13024	3680	1.59705	1	13	LA	13	13	18	#00BA38	Fibro	5
13W3D_LA_CAAGGCCAGCGCTTAT	13W3D_LA	15987	4033	1.4762	1	13	LA	1	1	22	#00BA38	Fibro	5
13W3D_LA_CAAGGCCAGTAGCGGT	13W3D_LA	6217	2053	9.66704	1	13	LA	14	14	31	#F564E3	WBC	5
13W3D_LA_CAAGGCCAGTGAATTG	13W3D_LA	7701	2452	2.23348	1	13	LA	7	7	28	#00B4F0	Endocardial	5
13W3D_LA_CAAGGCCCACCAGCAC	13W3D_LA	9173	2738	2.1149	1	13	LA	4	4	20	#00BA38	Fibro	5
13W3D_LA_CAAGGCCCAGTCACTA	13W3D_LA	8022	2236	8.96285	1	13	LA	9	9	10	#DE8C00	aCM	5
13W3D_LA_CAAGGCCCATGGGAAC	13W3D_LA	5243	2092	2.57486	1	13	LA	23	23	27	#00BFC4	Neural crest-like	5
13W3D_LA_CAAGGCCCATTTCACT	13W3D_LA	7577	2478	2.38881	1	13	LA	7	7	28	#00B4F0	Endocardial	5
13W3D_LA_CAAGGCCGTACTCGCG	13W3D_LA	4687	1706	7.97952	1	13	LA	3	3	7	#DE8C00	aCM	5
13W3D_LA_CAAGGCCGTCGTGGCT	13W3D_LA	4237	1797	3.56384	1	13	LA	4	4	20	#00BA38	Fibro	5
13W3D_LA_CAAGGCCGTCTTTCAT	13W3D_LA	7380	2509	1.16531	1	13	LA	1	1	22	#00BA38	Fibro	5
13W3D_LA_CAAGGCCGTGGTGTAG	13W3D_LA	7407	2402	1.55259	1	13	LA	1	1	22	#00BA38	Fibro	5
13W3D_LA_CAAGGCCGTTAAGTAG	13W3D_LA	4641	1535	4.3956	1	13	LA	14	14	31	#F564E3	WBC	5
13W3D_LA_CAAGGCCGTTGCTCCT	13W3D_LA	12706	3532	3.65969	1	13	LA	11	11	29	#619CFF	BEC	5
13W3D_LA_CAAGGCCTCCGCATAA	13W3D_LA	10466	3048	1.0128	1	13	LA	1	1	22	#00BA38	Fibro	5
13W3D_LA_CAAGGCCTCTAACTTC	13W3D_LA	8638	2288	3.60037	1	13	LA	14	14	31	#F564E3	WBC	5
13W3D_LA_CAAGGCCTCTGATACG	13W3D_LA	5430	2125	1.1418	1	13	LA	10	10	14	#7CAE00	SMC	5
13W3D_LA_CAAGTTGAGACGACGT	13W3D_LA	12184	3487	1.69895	1	13	LA	23	23	27	#00BFC4	Neural crest-like	5
13W3D_LA_CAAGTTGCAAACCTAC	13W3D_LA	26107	5665	3.44735	1	13	LA	29	29	32	#F564E3	WBC	5
13W3D_LA_CAAGTTGCATCCAACA	13W3D_LA	7935	2421	1.76434	1	13	LA	1	1	22	#00BA38	Fibro	5
13W3D_LA_CAAGTTGCATGAAGTA	13W3D_LA	7359	2434	2.63623	1	13	LA	10	10	14	#7CAE00	SMC	5
13W3D_LA_CAAGTTGGTCCAGTGC	13W3D_LA	6149	2173	7.28574	1	13	LA	9	9	10	#DE8C00	aCM	5
13W3D_LA_CAAGTTGGTCTCAACA	13W3D_LA	7045	2240	9.2406	1	13	LA	9	9	10	#DE8C00	aCM	5
13W3D_LA_CAAGTTGGTGGTCTCG	13W3D_LA	7099	2215	1.29596	1	13	LA	1	1	22	#00BA38	Fibro	5
13W3D_LA_CAAGTTGGTTAAAGTG	13W3D_LA	12167	3174	1.59448	1	13	LA	1	1	22	#00BA38	Fibro	5
13W3D_LA_CAAGTTGGTTACAGAA	13W3D_LA	8387	3323	7.6547	1	13	LA	7	7	28	#00B4F0	Endocardial	5
13W3D_LA_CAAGTTGGTTATGTGC	13W3D_LA	7004	2195	1.22787	1	13	LA	1	1	22	#00BA38	Fibro	5
13W3D_LA_CAAGTTGGTTCCCGAG	13W3D_LA	4446	1913	2.22672	1	13	LA	23	23	27	#00BFC4	Neural crest-like	5
13W3D_LA_CAAGTTGGTTTAAGCC	13W3D_LA	6276	1902	2.54939	1	13	LA	1	1	22	#00BA38	Fibro	5
13W3D_LA_CAAGTTGGTTTGCATG	13W3D_LA	5434	2046	1.63784	1	13	LA	1	1	22	#00BA38	Fibro	5
13W3D_LA_CAAGTTGTCGTTGCCT	13W3D_LA	3130	1296	14.984	1	13	LA	9	9	10	#DE8C00	aCM	5
13W3D_LA_CACAAACAGAAGGTGA	13W3D_LA	8121	2716	2.2411	1	13	LA	1	1	22	#00BA38	Fibro	5
13W3D_LA_CACAAACAGATCCCAT	13W3D_LA	2498	1280	13.9311	1	13	LA	9	9	10	#DE8C00	aCM	5
13W3D_LA_CACAAACAGGCGATAC	13W3D_LA	14744	4237	2.23142	1	13	LA	6	6	17	#00BA38	Fibro	5
13W3D_LA_CACAAACCAAGAGTCG	13W3D_LA	11531	3418	2.05533	1	13	LA	6	6	17	#00BA38	Fibro	5
13W3D_LA_CACAAACCAGATAATG	13W3D_LA	4887	1784	2.00532	1	13	LA	1	1	22	#00BA38	Fibro	5
13W3D_LA_CACAAACCATATGGTC	13W3D_LA	4631	2036	1.81386	1	13	LA	1	1	22	#00BA38	Fibro	5
13W3D_LA_CACAAACGTCGAACAG	13W3D_LA	6451	2413	6.24709	1	13	LA	24	24	6	#DE8C00	aCM	5
13W3D_LA_CACAAACGTCGACTGC	13W3D_LA	5146	1786	1.08822	1	13	LA	1	1	22	#00BA38	Fibro	5
13W3D_LA_CACAAACTCGATAGAA	13W3D_LA	8121	2542	1.884	1	13	LA	4	4	20	#00BA38	Fibro	5
13W3D_LA_CACACAAAGAGACTAT	13W3D_LA	11941	3568	1.51579	1	13	LA	6	6	17	#00BA38	Fibro	5
13W3D_LA_CACACAAAGAGATGAG	13W3D_LA	6903	2379	1.65146	1	13	LA	1	1	22	#00BA38	Fibro	5
13W3D_LA_CACACAAAGAGCTGGT	13W3D_LA	10999	3026	1.2092	1	13	LA	19	19	21	#00BA38	Fibro	5
13W3D_LA_CACACAAAGCGATGAC	13W3D_LA	9746	2785	1.34414	1	13	LA	1	1	22	#00BA38	Fibro	5
13W3D_LA_CACACAAAGTAGTGCG	13W3D_LA	8665	2740	10.4212	1	13	LA	9	9	10	#DE8C00	aCM	5
13W3D_LA_CACACAAAGTTAGGTA	13W3D_LA	10354	2861	2.06683	1	13	LA	7	7	28	#00B4F0	Endocardial	5
13W3D_LA_CACACAACAAGTAATG	13W3D_LA	6166	2131	1.73532	1	13	LA	1	1	22	#00BA38	Fibro	5
13W3D_LA_CACACAACACAGAGGT	13W3D_LA	8553	2765	1.06395	1	13	LA	7	7	28	#00B4F0	Endocardial	5
13W3D_LA_CACACAACACTCTGTC	13W3D_LA	8723	2799	1.41007	1	13	LA	1	1	22	#00BA38	Fibro	5
13W3D_LA_CACACAACAGGATCGA	13W3D_LA	8031	2508	1.56892	1	13	LA	1	1	22	#00BA38	Fibro	5
13W3D_LA_CACACAACAGTCTTCC	13W3D_LA	5269	1855	3.43519	1	13	LA	10	10	14	#7CAE00	SMC	5
13W3D_LA_CACACAACATACCATG	13W3D_LA	7617	2689	2.24498	1	13	LA	4	4	20	#00BA38	Fibro	5
13W3D_LA_CACACAACATGGTCAT	13W3D_LA	16364	4343	5.92154	1	13	LA	6	6	17	#00BA38	Fibro	5
13W3D_LA_CACACAATCACAACGT	13W3D_LA	13660	3710	1.10542	1	13	LA	6	6	17	#00BA38	Fibro	5
13W3D_LA_CACACAATCAGCCTAA	13W3D_LA	13288	3738	1.33955	1	13	LA	6	6	17	#00BA38	Fibro	5
13W3D_LA_CACACCTAGGGAGTAA	13W3D_LA	7654	2480	1.3849	1	13	LA	1	1	22	#00BA38	Fibro	5
13W3D_LA_CACACCTAGGGCTTCC	13W3D_LA	5145	2003	1.18562	1	13	LA	1	1	22	#00BA38	Fibro	5
13W3D_LA_CACACCTCAACTGGCC	13W3D_LA	8422	2777	1.48421	1	13	LA	1	1	22	#00BA38	Fibro	5
13W3D_LA_CACACCTCACAACGTT	13W3D_LA	1986	1001	30.9668	1	13	LA	21	21	9	#DE8C00	aCM	5
13W3D_LA_CACACCTCAGCTTAAC	13W3D_LA	15873	4015	1.3923	1	13	LA	1	1	22	#00BA38	Fibro	5
13W3D_LA_CACACCTGTAAATGAC	13W3D_LA	7272	2315	1.36139	1	13	LA	1	1	22	#00BA38	Fibro	5
13W3D_LA_CACACCTGTAGAAAGG	13W3D_LA	7637	2625	1.83318	1	13	LA	1	1	22	#00BA38	Fibro	5
13W3D_LA_CACACCTGTCAAACTC	13W3D_LA	6568	2297	3.13642	1	13	LA	7	7	28	#00B4F0	Endocardial	5
13W3D_LA_CACACCTGTGACCAAG	13W3D_LA	10778	3100	1.47523	1	13	LA	1	1	22	#00BA38	Fibro	5
13W3D_LA_CACACCTGTGCTCTTC	13W3D_LA	8198	2399	1.21981	1	13	LA	1	1	22	#00BA38	Fibro	5
13W3D_LA_CACACCTGTTCCGTCT	13W3D_LA	10130	3069	1.66831	1	13	LA	13	13	18	#00BA38	Fibro	5
13W3D_LA_CACACCTTCCTGTAGA	13W3D_LA	6970	2426	1.24821	1	13	LA	1	1	22	#00BA38	Fibro	5
13W3D_LA_CACACCTTCTGCCAGG	13W3D_LA	6848	2289	2.36565	1	13	LA	7	7	28	#00B4F0	Endocardial	5
13W3D_LA_CACACTCAGATGAGAG	13W3D_LA	8643	2690	1.21486	1	13	LA	6	6	17	#00BA38	Fibro	5
13W3D_LA_CACACTCAGATGTGGC	13W3D_LA	6954	2364	1.5243	1	13	LA	4	4	20	#00BA38	Fibro	5
13W3D_LA_CACACTCAGCTTATCG	13W3D_LA	6244	2195	1.36131	1	13	LA	1	1	22	#00BA38	Fibro	5
13W3D_LA_CACACTCCAATGTAAG	13W3D_LA	9050	2508	9.13812	1	13	LA	9	9	10	#DE8C00	aCM	5
13W3D_LA_CACACTCCAGCCTATA	13W3D_LA	5651	2116	19.0763	1	13	LA	21	21	9	#DE8C00	aCM	5
13W3D_LA_CACACTCCAGTAAGCG	13W3D_LA	6248	2221	1.5525	1	13	LA	1	1	22	#00BA38	Fibro	5
13W3D_LA_CACACTCCATACCATG	13W3D_LA	13050	3990	1.78544	1	13	LA	13	13	18	#00BA38	Fibro	5
13W3D_LA_CACACTCCATGTTGAC	13W3D_LA	8304	2524	1.46917	1	13	LA	1	1	22	#00BA38	Fibro	5
13W3D_LA_CACACTCGTACAGACG	13W3D_LA	8390	2362	1.43027	1	13	LA	1	1	22	#00BA38	Fibro	5
13W3D_LA_CACACTCGTACAGTGG	13W3D_LA	7600	2224	1.44737	1	13	LA	1	1	22	#00BA38	Fibro	5
13W3D_LA_CACACTCGTCCGAATT	13W3D_LA	6326	2057	7.57193	1	13	LA	9	9	10	#DE8C00	aCM	5
13W3D_LA_CACACTCGTCTGATCA	13W3D_LA	9413	2847	2.19909	1	13	LA	10	10	14	#7CAE00	SMC	5
13W3D_LA_CACACTCGTGAAAGAG	13W3D_LA	9875	2953	1.54937	1	13	LA	1	1	22	#00BA38	Fibro	5
13W3D_LA_CACACTCGTGAGTGAC	13W3D_LA	2814	1288	21.2864	1	13	LA	21	21	9	#DE8C00	aCM	5
13W3D_LA_CACACTCGTTCACGGC	13W3D_LA	5372	2074	1.69397	1	13	LA	1	1	22	#00BA38	Fibro	5
13W3D_LA_CACACTCGTTCGAATC	13W3D_LA	10082	2933	3.72942	1	13	LA	1	1	22	#00BA38	Fibro	5
13W3D_LA_CACACTCTCATATCGG	13W3D_LA	10467	3039	2.68463	1	13	LA	19	19	21	#00BA38	Fibro	5
13W3D_LA_CACACTCTCCATGCTC	13W3D_LA	7746	2557	1.72993	1	13	LA	1	1	22	#00BA38	Fibro	5
13W3D_LA_CACACTCTCCCAAGAT	13W3D_LA	12160	3794	1.82566	1	13	LA	13	13	18	#00BA38	Fibro	5
13W3D_LA_CACACTCTCCCTAATT	13W3D_LA	8959	2443	1.25014	1	13	LA	1	1	22	#00BA38	Fibro	5
13W3D_LA_CACACTCTCCGTCAAA	13W3D_LA	6385	2351	1.66014	1	13	LA	1	1	22	#00BA38	Fibro	5
13W3D_LA_CACAGGCAGAAGCCCA	13W3D_LA	12817	3296	1.55263	1	13	LA	1	1	22	#00BA38	Fibro	5
13W3D_LA_CACAGGCAGCCGGTAA	13W3D_LA	8237	2522	1.35972	1	13	LA	1	1	22	#00BA38	Fibro	5
13W3D_LA_CACAGGCAGCTAGTCT	13W3D_LA	6267	2097	1.08505	1	13	LA	1	1	22	#00BA38	Fibro	5
13W3D_LA_CACAGGCAGGAACTGC	13W3D_LA	5468	2192	4.79151	1	13	LA	24	24	6	#DE8C00	aCM	5
13W3D_LA_CACAGGCAGTTCGCAT	13W3D_LA	6347	2328	1.85915	1	13	LA	6	6	17	#00BA38	Fibro	5
13W3D_LA_CACAGGCCAACGCACC	13W3D_LA	8189	2649	1.8073	1	13	LA	1	1	22	#00BA38	Fibro	5
13W3D_LA_CACAGGCCAAGTCTGT	13W3D_LA	5491	2001	1.7301	1	13	LA	1	1	22	#00BA38	Fibro	5
13W3D_LA_CACAGGCCAAGTTCTG	13W3D_LA	15614	4089	3.24068	1	13	LA	14	14	31	#F564E3	WBC	5
13W3D_LA_CACAGGCCACTTAACG	13W3D_LA	6776	2393	1.74144	1	13	LA	1	1	22	#00BA38	Fibro	5
13W3D_LA_CACAGGCCAGACGTAG	13W3D_LA	9382	2723	1.41761	1	13	LA	4	4	20	#00BA38	Fibro	5
13W3D_LA_CACAGGCCATCGTCGG	13W3D_LA	5253	1801	6.47249	1	13	LA	9	9	10	#DE8C00	aCM	5
13W3D_LA_CACAGGCCATGTCCTC	13W3D_LA	7600	2611	2.05263	1	13	LA	7	7	28	#00B4F0	Endocardial	5
13W3D_LA_CACAGGCGTAAAGGAG	13W3D_LA	9488	2975	1.71796	1	13	LA	13	13	18	#00BA38	Fibro	5
13W3D_LA_CACAGGCTCCGAGCCA	13W3D_LA	6768	2743	1.99468	1	13	LA	23	23	27	#00BFC4	Neural crest-like	5
13W3D_LA_CACAGGCTCGCGATCG	13W3D_LA	2939	1302	17.1147	1	13	LA	21	21	9	#DE8C00	aCM	5
13W3D_LA_CACAGGCTCGGTTCGG	13W3D_LA	5704	2291	2.13885	1	13	LA	6	6	17	#00BA38	Fibro	5
13W3D_LA_CACAGGCTCTCAAGTG	13W3D_LA	7741	2657	1.30474	1	13	LA	1	1	22	#00BA38	Fibro	5
13W3D_LA_CACAGTAAGACTAAGT	13W3D_LA	9042	2962	2.16766	1	13	LA	7	7	28	#00B4F0	Endocardial	5
13W3D_LA_CACAGTAAGGTACTCT	13W3D_LA	5893	1823	6.22773	1	13	LA	14	14	31	#F564E3	WBC	5
13W3D_LA_CACAGTAAGTCACGCC	13W3D_LA	4231	1919	4.15977	1	13	LA	6	6	17	#00BA38	Fibro	5
13W3D_LA_CACAGTACAAGCGCTC	13W3D_LA	7101	2429	1.84481	1	13	LA	4	4	20	#00BA38	Fibro	5
13W3D_LA_CACAGTACAAGTAGTA	13W3D_LA	8140	2652	1.76904	1	13	LA	4	4	20	#00BA38	Fibro	5
13W3D_LA_CACAGTACAATGCCAT	13W3D_LA	4264	1830	1.68856	1	13	LA	23	23	27	#00BFC4	Neural crest-like	5
13W3D_LA_CACAGTACAGCTCCGA	13W3D_LA	9390	2754	1.67199	1	13	LA	1	1	22	#00BA38	Fibro	5
13W3D_LA_CACAGTACATTCTTAC	13W3D_LA	13871	3866	1.49232	1	13	LA	6	6	17	#00BA38	Fibro	5
13W3D_LA_CACAGTAGTCGCTTCT	13W3D_LA	6516	2081	2.24064	1	13	LA	7	7	28	#00B4F0	Endocardial	5
13W3D_LA_CACAGTAGTCTCCCTA	13W3D_LA	4756	1825	1.91337	1	13	LA	6	6	17	#00BA38	Fibro	5
13W3D_LA_CACAGTAGTCTTGATG	13W3D_LA	4214	1636	13.6213	1	13	LA	9	9	10	#DE8C00	aCM	5
13W3D_LA_CACAGTATCAGCTTAG	13W3D_LA	10369	3296	10.8593	1	13	LA	27	27	25	#00C08B	Epicardial	5
13W3D_LA_CACAGTATCGGAGGTA	13W3D_LA	5660	2307	4.68198	1	13	LA	17	17	15	#7CAE00	SMC	5
13W3D_LA_CACAGTATCTAACTTC	13W3D_LA	7792	2285	4.04261	1	13	LA	27	27	25	#00C08B	Epicardial	5
13W3D_LA_CACATAGAGCTCAACT	13W3D_LA	7658	2460	1.5017	1	13	LA	13	13	18	#00BA38	Fibro	5
13W3D_LA_CACATAGCACAGAGGT	13W3D_LA	7438	2234	5.8349	1	13	LA	9	9	10	#DE8C00	aCM	5
13W3D_LA_CACATAGCACATGTGT	13W3D_LA	12844	3786	2.14886	1	13	LA	6	6	17	#00BA38	Fibro	5
13W3D_LA_CACATAGCAGGTGCCT	13W3D_LA	6286	2251	1.51129	1	13	LA	1	1	22	#00BA38	Fibro	5
13W3D_LA_CACATAGGTACCGCTG	13W3D_LA	4268	1552	1.61668	1	13	LA	1	1	22	#00BA38	Fibro	5
13W3D_LA_CACATAGGTCGAGATG	13W3D_LA	10370	2768	6.68274	1	13	LA	9	9	10	#DE8C00	aCM	5
13W3D_LA_CACATAGGTCGCCATG	13W3D_LA	7078	2226	1.41283	1	13	LA	1	1	22	#00BA38	Fibro	5
13W3D_LA_CACATAGGTCTCCCTA	13W3D_LA	7337	2547	5.13834	1	13	LA	9	9	10	#DE8C00	aCM	5
13W3D_LA_CACATAGGTTCGTGAT	13W3D_LA	7200	2227	1.68056	1	13	LA	1	1	22	#00BA38	Fibro	5
13W3D_LA_CACATAGGTTCTCATT	13W3D_LA	8998	2610	1.53367	1	13	LA	1	1	22	#00BA38	Fibro	5
13W3D_LA_CACATAGTCACGCATA	13W3D_LA	9228	2875	1.67967	1	13	LA	1	1	22	#00BA38	Fibro	5
13W3D_LA_CACATAGTCAGGATCT	13W3D_LA	3125	1293	4.64	1	13	LA	9	9	10	#DE8C00	aCM	5
13W3D_LA_CACATAGTCGAATGGG	13W3D_LA	5828	2064	3.12286	1	13	LA	4	4	20	#00BA38	Fibro	5
13W3D_LA_CACATAGTCGCCCTTA	13W3D_LA	12095	3428	1.28152	1	13	LA	1	1	22	#00BA38	Fibro	5
13W3D_LA_CACATAGTCGTTACAG	13W3D_LA	8665	2545	7.39758	1	13	LA	9	9	10	#DE8C00	aCM	5
13W3D_LA_CACATTTAGCCTTGAT	13W3D_LA	10669	3302	6.26113	1	13	LA	27	27	25	#00C08B	Epicardial	5
13W3D_LA_CACATTTAGGCTCAGA	13W3D_LA	9555	2899	2.32339	1	13	LA	19	19	21	#00BA38	Fibro	5
13W3D_LA_CACATTTCAAGAAAGG	13W3D_LA	10519	3346	8.93621	1	13	LA	7	7	28	#00B4F0	Endocardial	5
13W3D_LA_CACATTTCACCCTATC	13W3D_LA	12132	3626	1.59908	1	13	LA	1	1	22	#00BA38	Fibro	5
13W3D_LA_CACATTTCACCTATCC	13W3D_LA	8570	2704	2.2287	1	13	LA	10	10	14	#7CAE00	SMC	5
13W3D_LA_CACATTTCACGGCGTT	13W3D_LA	6597	1855	1.48552	1	13	LA	1	1	22	#00BA38	Fibro	5
13W3D_LA_CACATTTCAGTTCCCT	13W3D_LA	2571	1209	16.9584	1	13	LA	21	21	9	#DE8C00	aCM	5
13W3D_LA_CACATTTCATATACCG	13W3D_LA	9911	3066	2.71416	1	13	LA	25	25	13	#7CAE00	SMC	5
13W3D_LA_CACATTTCATCTGGTA	13W3D_LA	5175	2071	2.45411	1	13	LA	10	10	14	#7CAE00	SMC	5
13W3D_LA_CACATTTGTAGCACGA	13W3D_LA	10914	2918	2.21734	1	13	LA	4	4	20	#00BA38	Fibro	5
13W3D_LA_CACATTTGTCCATGAT	13W3D_LA	8642	2589	1.296	1	13	LA	1	1	22	#00BA38	Fibro	5
13W3D_LA_CACATTTGTCTTCGTC	13W3D_LA	7840	2455	1.91327	1	13	LA	4	4	20	#00BA38	Fibro	5
13W3D_LA_CACATTTGTGTTAAGA	13W3D_LA	3026	1099	0.198282	1	13	LA	31	31	12	#B79F00	ncCM	5
13W3D_LA_CACATTTTCAGCACAT	13W3D_LA	20189	4701	1.37699	1	13	LA	1	1	22	#00BA38	Fibro	5
13W3D_LA_CACATTTTCAGGCCCA	13W3D_LA	4895	1788	11.5424	1	13	LA	9	9	10	#DE8C00	aCM	5
13W3D_LA_CACATTTTCATGTAGC	13W3D_LA	4521	1701	4.20261	1	13	LA	17	17	15	#7CAE00	SMC	5
13W3D_LA_CACATTTTCTGATTCT	13W3D_LA	17781	4343	1.02919	1	13	LA	6	6	17	#00BA38	Fibro	5
13W3D_LA_CACCACTAGAGTCGGT	13W3D_LA	9123	2651	1.62227	1	13	LA	1	1	22	#00BA38	Fibro	5
13W3D_LA_CACCACTAGAGTGACC	13W3D_LA	15020	4082	1.97071	1	13	LA	6	6	17	#00BA38	Fibro	5
13W3D_LA_CACCACTAGTACGCCC	13W3D_LA	7813	2217	9.4202	1	13	LA	9	9	10	#DE8C00	aCM	5
13W3D_LA_CACCACTAGTGGACGT	13W3D_LA	12388	3748	1.53374	1	13	LA	6	6	17	#00BA38	Fibro	5
13W3D_LA_CACCACTAGTGTGAAT	13W3D_LA	5649	2103	1.30997	1	13	LA	1	1	22	#00BA38	Fibro	5
13W3D_LA_CACCACTCATCGATTG	13W3D_LA	4371	1831	2.56234	1	13	LA	23	23	27	#00BFC4	Neural crest-like	5
13W3D_LA_CACCACTCATGTCCTC	13W3D_LA	3769	1616	3.39613	1	13	LA	4	4	20	#00BA38	Fibro	5
13W3D_LA_CACCACTGTACTTCTT	13W3D_LA	6809	2643	4.52342	1	13	LA	23	23	27	#00BFC4	Neural crest-like	5
13W3D_LA_CACCACTGTCAATGTC	13W3D_LA	7747	2378	7.13825	1	13	LA	3	3	7	#DE8C00	aCM	5
13W3D_LA_CACCACTGTTAAGAAC	13W3D_LA	3121	1497	2.81961	1	13	LA	19	19	21	#00BA38	Fibro	5
13W3D_LA_CACCACTGTTGTGGCC	13W3D_LA	6847	2154	2.0739	1	13	LA	1	1	22	#00BA38	Fibro	5
13W3D_LA_CACCACTGTTTACTCT	13W3D_LA	3881	1497	16.2072	1	13	LA	9	9	10	#DE8C00	aCM	5
13W3D_LA_CACCACTTCCATGAAC	13W3D_LA	12225	3533	1.78323	1	13	LA	13	13	18	#00BA38	Fibro	5
13W3D_LA_CACCACTTCTGTCTAT	13W3D_LA	3871	1835	2.99664	1	13	LA	23	23	27	#00BFC4	Neural crest-like	5
13W3D_LA_CACCAGGAGAGCTATA	13W3D_LA	7151	2400	1.10474	1	13	LA	1	1	22	#00BA38	Fibro	5
13W3D_LA_CACCAGGAGCACCGTC	13W3D_LA	4773	1614	9.76325	1	13	LA	14	14	31	#F564E3	WBC	5
13W3D_LA_CACCAGGAGGATGGTC	13W3D_LA	11491	2878	2.07989	1	13	LA	4	4	20	#00BA38	Fibro	5
13W3D_LA_CACCAGGAGGCTCATT	13W3D_LA	8705	3063	1.53935	1	13	LA	6	6	17	#00BA38	Fibro	5
13W3D_LA_CACCAGGAGTTCGCAT	13W3D_LA	9330	2665	1.38264	1	13	LA	1	1	22	#00BA38	Fibro	5
13W3D_LA_CACCAGGCAAAGTCAA	13W3D_LA	9943	3234	1.51866	1	13	LA	13	13	18	#00BA38	Fibro	5
13W3D_LA_CACCAGGCACATAACC	13W3D_LA	8086	2351	5.75068	1	13	LA	9	9	10	#DE8C00	aCM	5
13W3D_LA_CACCAGGCAGTCCTTC	13W3D_LA	9612	2621	1.56055	1	13	LA	1	1	22	#00BA38	Fibro	5
13W3D_LA_CACCAGGCATCAGTCA	13W3D_LA	6221	2208	2.05755	1	13	LA	1	1	22	#00BA38	Fibro	5
13W3D_LA_CACCAGGCATCGTCGG	13W3D_LA	6980	2281	8.75358	1	13	LA	24	24	6	#DE8C00	aCM	5
13W3D_LA_CACCAGGGTCCGAGTC	13W3D_LA	7243	2307	1.284	1	13	LA	1	1	22	#00BA38	Fibro	5
13W3D_LA_CACCAGGGTCTAGTCA	13W3D_LA	12546	3424	4.47952	1	13	LA	9	9	10	#DE8C00	aCM	5
13W3D_LA_CACCAGGGTGACGGTA	13W3D_LA	7963	2518	1.26837	1	13	LA	1	1	22	#00BA38	Fibro	5
13W3D_LA_CACCAGGTCACCCTCA	13W3D_LA	9821	2623	1.1506	1	13	LA	1	1	22	#00BA38	Fibro	5
13W3D_LA_CACCAGGTCGCGGATC	13W3D_LA	9329	2871	1.36135	1	13	LA	1	1	22	#00BA38	Fibro	5
13W3D_LA_CACCTTGAGTCGTTTG	13W3D_LA	7138	2500	2.28355	1	13	LA	7	7	28	#00B4F0	Endocardial	5
13W3D_LA_CACCTTGCACATGGGA	13W3D_LA	4704	1831	3.86905	1	13	LA	10	10	14	#7CAE00	SMC	5
13W3D_LA_CACCTTGCAGTTAACC	13W3D_LA	7795	2486	1.10327	1	13	LA	1	1	22	#00BA38	Fibro	5
13W3D_LA_CACCTTGCATAGACTC	13W3D_LA	14468	3788	2.66105	1	13	LA	14	14	31	#F564E3	WBC	5
13W3D_LA_CACCTTGCATGACATC	13W3D_LA	5022	1981	0.955795	1	13	LA	1	1	22	#00BA38	Fibro	5
13W3D_LA_CACCTTGGTGAACCTT	13W3D_LA	10443	3135	1.16825	1	13	LA	19	19	21	#00BA38	Fibro	5
13W3D_LA_CACCTTGGTGGTTTCA	13W3D_LA	4968	1780	8.63527	1	13	LA	29	29	32	#F564E3	WBC	5
13W3D_LA_CACCTTGTCTGCTTGC	13W3D_LA	8811	2562	9.68108	1	13	LA	9	9	10	#DE8C00	aCM	5
13W3D_LA_CACTCCAAGAGGGCTT	13W3D_LA	12917	3279	1.94318	1	13	LA	1	1	22	#00BA38	Fibro	5
13W3D_LA_CACTCCAAGGGTCTCC	13W3D_LA	9899	2676	4.85908	1	13	LA	3	3	7	#DE8C00	aCM	5
13W3D_LA_CACTCCACAAATCCGT	13W3D_LA	7717	2237	6.64766	1	13	LA	9	9	10	#DE8C00	aCM	5
13W3D_LA_CACTCCACAAGGTGTG	13W3D_LA	3378	1280	20.4559	1	13	LA	21	21	9	#DE8C00	aCM	5
13W3D_LA_CACTCCACAGGCAGTA	13W3D_LA	12889	3786	1.22585	1	13	LA	6	6	17	#00BA38	Fibro	5
13W3D_LA_CACTCCAGTCTTGCGG	13W3D_LA	6812	1945	8.19143	1	13	LA	14	14	31	#F564E3	WBC	5
13W3D_LA_CACTCCAGTGTGCGTC	13W3D_LA	10475	3157	1.68019	1	13	LA	13	13	18	#00BA38	Fibro	5
13W3D_LA_CACTCCATCACAATGC	13W3D_LA	3464	1664	2.07852	1	13	LA	11	11	29	#619CFF	BEC	5
13W3D_LA_CAGAATCAGGGATACC	13W3D_LA	8451	2738	9.08768	1	13	LA	24	24	6	#DE8C00	aCM	5
13W3D_LA_CAGAATCAGTGACTCT	13W3D_LA	12840	3621	2.3676	1	13	LA	13	13	18	#00BA38	Fibro	5
13W3D_LA_CAGAATCCAAGCTGGA	13W3D_LA	4506	1759	6.9241	1	13	LA	9	9	10	#DE8C00	aCM	5
13W3D_LA_CAGAATCCAATTCCTT	13W3D_LA	14628	4041	2.0577	1	13	LA	6	6	17	#00BA38	Fibro	5
13W3D_LA_CAGAATCCACACCGCA	13W3D_LA	6008	2253	0.765646	1	13	LA	7	7	28	#00B4F0	Endocardial	5
13W3D_LA_CAGAATCCATATGAGA	13W3D_LA	8418	2712	1.54431	1	13	LA	1	1	22	#00BA38	Fibro	5
13W3D_LA_CAGAATCGTAAGTTCC	13W3D_LA	3143	1254	24.5307	1	13	LA	21	21	9	#DE8C00	aCM	5
13W3D_LA_CAGAATCGTGAAAGAG	13W3D_LA	6344	2278	1.71816	1	13	LA	1	1	22	#00BA38	Fibro	5
13W3D_LA_CAGAATCTCAACGCTA	13W3D_LA	7523	2744	1.64828	1	13	LA	7	7	28	#00B4F0	Endocardial	5
13W3D_LA_CAGAATCTCAAGGTAA	13W3D_LA	13418	3274	0.931584	1	13	LA	1	1	22	#00BA38	Fibro	5
13W3D_LA_CAGAATCTCCAGTAGT	13W3D_LA	4096	1590	1.31836	1	13	LA	1	1	22	#00BA38	Fibro	5
13W3D_LA_CAGAATCTCTGAGTGT	13W3D_LA	10095	2996	1.57504	1	13	LA	13	13	18	#00BA38	Fibro	5
13W3D_LA_CAGAATCTCTGCGACG	13W3D_LA	6252	1975	1.08765	1	13	LA	1	1	22	#00BA38	Fibro	5
13W3D_LA_CAGAGAGAGCTTATCG	13W3D_LA	6491	2084	7.33323	1	13	LA	9	9	10	#DE8C00	aCM	5
13W3D_LA_CAGAGAGAGGTGATAT	13W3D_LA	12109	3090	2.1802	1	13	LA	4	4	20	#00BA38	Fibro	5
13W3D_LA_CAGAGAGCACATGTGT	13W3D_LA	8041	2572	1.56697	1	13	LA	6	6	17	#00BA38	Fibro	5
13W3D_LA_CAGAGAGCAGATGAGC	13W3D_LA	10260	3265	2.35867	1	13	LA	6	6	17	#00BA38	Fibro	5
13W3D_LA_CAGAGAGGTAGAGGAA	13W3D_LA	4750	1587	6.23158	1	13	LA	14	14	31	#F564E3	WBC	5
13W3D_LA_CAGAGAGGTAGGCATG	13W3D_LA	3514	1329	11.6676	1	13	LA	9	9	10	#DE8C00	aCM	5
13W3D_LA_CAGAGAGGTCGGCTCA	13W3D_LA	10968	3087	1.45879	1	13	LA	1	1	22	#00BA38	Fibro	5
13W3D_LA_CAGAGAGGTCTAGTGT	13W3D_LA	6918	2317	2.1538	1	13	LA	1	1	22	#00BA38	Fibro	5
13W3D_LA_CAGAGAGGTCTTGATG	13W3D_LA	6523	1939	4.9977	1	13	LA	14	14	31	#F564E3	WBC	5
13W3D_LA_CAGAGAGTCACATGCA	13W3D_LA	7671	2640	1.38183	1	13	LA	1	1	22	#00BA38	Fibro	5
13W3D_LA_CAGAGAGTCCAGAGGA	13W3D_LA	7614	2459	9.57447	1	13	LA	24	24	6	#DE8C00	aCM	5
13W3D_LA_CAGAGAGTCCAGGGCT	13W3D_LA	9033	3015	9.71992	1	13	LA	1	1	22	#00BA38	Fibro	5
13W3D_LA_CAGAGAGTCCGAATGT	13W3D_LA	3176	1405	11.5554	1	13	LA	9	9	10	#DE8C00	aCM	5
13W3D_LA_CAGAGAGTCCGCATAA	13W3D_LA	5706	2077	3.0319	1	13	LA	17	17	15	#7CAE00	SMC	5
13W3D_LA_CAGAGAGTCTTTAGGG	13W3D_LA	9673	2935	1.34395	1	13	LA	13	13	18	#00BA38	Fibro	5
13W3D_LA_CAGATCAAGATGTAAC	13W3D_LA	7190	2388	1.82197	1	13	LA	1	1	22	#00BA38	Fibro	5
13W3D_LA_CAGATCACAACAACCT	13W3D_LA	7052	2370	1.57402	1	13	LA	1	1	22	#00BA38	Fibro	5
13W3D_LA_CAGATCACACTCAGGC	13W3D_LA	10483	3206	1.84108	1	13	LA	1	1	22	#00BA38	Fibro	5
13W3D_LA_CAGATCACAGGAATGC	13W3D_LA	8528	2486	1.95826	1	13	LA	4	4	20	#00BA38	Fibro	5
13W3D_LA_CAGATCACATCAGTAC	13W3D_LA	8042	2508	2.08903	1	13	LA	1	1	22	#00BA38	Fibro	5
13W3D_LA_CAGATCAGTAGCTAAA	13W3D_LA	25120	4912	1.36545	1	13	LA	1	1	22	#00BA38	Fibro	5
13W3D_LA_CAGATCAGTCCGCTGA	13W3D_LA	11962	3072	2.11503	1	13	LA	4	4	20	#00BA38	Fibro	5
13W3D_LA_CAGATCAGTTTGGGCC	13W3D_LA	2426	1197	1.0305	1	13	LA	6	6	17	#00BA38	Fibro	5
13W3D_LA_CAGATCATCCACGTGG	13W3D_LA	6474	2079	10.4109	1	13	LA	9	9	10	#DE8C00	aCM	5
13W3D_LA_CAGATCATCGCGCCAA	13W3D_LA	9043	2730	1.24959	1	13	LA	1	1	22	#00BA38	Fibro	5
13W3D_LA_CAGCAGCAGACCTAGG	13W3D_LA	9227	2798	2.87201	1	13	LA	6	6	17	#00BA38	Fibro	5
13W3D_LA_CAGCAGCAGATAGCAT	13W3D_LA	7020	2126	1.83761	1	13	LA	1	1	22	#00BA38	Fibro	5
13W3D_LA_CAGCAGCAGCGAAGGG	13W3D_LA	8660	2743	1.87067	1	13	LA	7	7	28	#00B4F0	Endocardial	5
13W3D_LA_CAGCAGCAGTCGAGTG	13W3D_LA	2886	1106	25.9875	1	13	LA	21	21	9	#DE8C00	aCM	5
13W3D_LA_CAGCAGCCAAACTGTC	13W3D_LA	7531	2434	1.38096	1	13	LA	1	1	22	#00BA38	Fibro	5
13W3D_LA_CAGCAGCGTAGTAGTA	13W3D_LA	6881	2402	1.30795	1	13	LA	1	1	22	#00BA38	Fibro	5
13W3D_LA_CAGCAGCGTCCCGACA	13W3D_LA	11552	3115	1.09938	1	13	LA	7	7	28	#00B4F0	Endocardial	5
13W3D_LA_CAGCAGCGTCTCCACT	13W3D_LA	17185	4250	1.15799	1	13	LA	6	6	17	#00BA38	Fibro	5
13W3D_LA_CAGCAGCGTGCACGAA	13W3D_LA	2660	1159	36.2782	1	13	LA	21	21	9	#DE8C00	aCM	5
13W3D_LA_CAGCAGCGTTAAGATG	13W3D_LA	9126	2555	1.24918	1	13	LA	1	1	22	#00BA38	Fibro	5
13W3D_LA_CAGCAGCGTTAGTGGG	13W3D_LA	11619	2760	2.20329	1	13	LA	4	4	20	#00BA38	Fibro	5
13W3D_LA_CAGCAGCTCATCGATG	13W3D_LA	12883	2871	4.26919	1	13	LA	14	14	31	#F564E3	WBC	5
13W3D_LA_CAGCAGCTCCGTACAA	13W3D_LA	6015	2116	7.26517	1	13	LA	9	9	10	#DE8C00	aCM	5
13W3D_LA_CAGCAGCTCGAACGGA	13W3D_LA	16409	3928	1.90749	1	13	LA	1	1	22	#00BA38	Fibro	5
13W3D_LA_CAGCAGCTCTTTCCTC	13W3D_LA	4969	1925	5.43369	1	13	LA	7	7	28	#00B4F0	Endocardial	5
13W3D_LA_CAGCATAAGAATTGTG	13W3D_LA	6783	2421	1.66593	1	13	LA	1	1	22	#00BA38	Fibro	5
13W3D_LA_CAGCATAAGCGTCAAG	13W3D_LA	4060	1770	1.87192	1	13	LA	1	1	22	#00BA38	Fibro	5
13W3D_LA_CAGCATAAGGCCCTTG	13W3D_LA	9326	2902	1.54407	1	13	LA	4	4	20	#00BA38	Fibro	5
13W3D_LA_CAGCATAAGTGGCACA	13W3D_LA	4353	1673	3.51482	1	13	LA	17	17	15	#7CAE00	SMC	5
13W3D_LA_CAGCATACAAGTAATG	13W3D_LA	6489	2342	2.24996	1	13	LA	13	13	18	#00BA38	Fibro	5
13W3D_LA_CAGCATACAATGGAGC	13W3D_LA	5129	1638	5.26418	1	13	LA	14	14	31	#F564E3	WBC	5
13W3D_LA_CAGCATACACTTGGAT	13W3D_LA	5442	1884	1.67218	1	13	LA	1	1	22	#00BA38	Fibro	5
13W3D_LA_CAGCATACAGCCTTGG	13W3D_LA	8862	2894	1.44437	1	13	LA	1	1	22	#00BA38	Fibro	5
13W3D_LA_CAGCATACATCCGTGG	13W3D_LA	8110	2597	1.15906	1	13	LA	1	1	22	#00BA38	Fibro	5
13W3D_LA_CAGCATACATTCTTAC	13W3D_LA	8275	2638	6.73112	1	13	LA	9	9	10	#DE8C00	aCM	5
13W3D_LA_CAGCATAGTAGAGGAA	13W3D_LA	2131	1032	1.50164	1	13	LA	1	1	22	#00BA38	Fibro	5
13W3D_LA_CAGCATAGTAGCGTAG	13W3D_LA	8454	2703	1.53773	1	13	LA	4	4	20	#00BA38	Fibro	5
13W3D_LA_CAGCATAGTTAAGATG	13W3D_LA	5868	1806	10.9748	1	13	LA	9	9	10	#DE8C00	aCM	5
13W3D_LA_CAGCATAGTTACAGAA	13W3D_LA	7612	2431	1.32685	1	13	LA	1	1	22	#00BA38	Fibro	5
13W3D_LA_CAGCATATCAGGCGAA	13W3D_LA	7869	2349	1.15644	1	13	LA	1	1	22	#00BA38	Fibro	5
13W3D_LA_CAGCCGAAGACAGGCT	13W3D_LA	5290	2020	1.77694	1	13	LA	10	10	14	#7CAE00	SMC	5
13W3D_LA_CAGCCGAAGCCTCGTG	13W3D_LA	9208	2965	1.24891	1	13	LA	1	1	22	#00BA38	Fibro	5
13W3D_LA_CAGCCGAAGGGATACC	13W3D_LA	9746	2926	2.96532	1	13	LA	25	25	13	#7CAE00	SMC	5
13W3D_LA_CAGCCGACAAAGCAAT	13W3D_LA	7801	2244	1.26907	1	13	LA	1	1	22	#00BA38	Fibro	5
13W3D_LA_CAGCCGACATCGGAAG	13W3D_LA	3966	1418	1.89107	1	13	LA	19	19	21	#00BA38	Fibro	5
13W3D_LA_CAGCCGAGTATATCCG	13W3D_LA	8251	2697	2.43607	1	13	LA	13	13	18	#00BA38	Fibro	5
13W3D_LA_CAGCCGAGTCGCGAAA	13W3D_LA	5301	2010	2.30145	1	13	LA	23	23	27	#00BFC4	Neural crest-like	5
13W3D_LA_CAGCCGAGTCGGCACT	13W3D_LA	4641	1772	3.81383	1	13	LA	10	10	14	#7CAE00	SMC	5
13W3D_LA_CAGCCGATCCTTAATC	13W3D_LA	9805	3050	1.94799	1	13	LA	13	13	18	#00BA38	Fibro	5
13W3D_LA_CAGCCGATCGAACGGA	13W3D_LA	5924	2282	2.63336	1	13	LA	23	23	27	#00BFC4	Neural crest-like	5
13W3D_LA_CAGCCGATCTTGGGTA	13W3D_LA	2749	1301	1.4187	1	13	LA	19	19	21	#00BA38	Fibro	5
13W3D_LA_CAGCCGATCTTTACAC	13W3D_LA	4735	1570	3.6114	1	13	LA	14	14	31	#F564E3	WBC	5
13W3D_LA_CAGCGACAGACTAGGC	13W3D_LA	7477	2325	1.75204	1	13	LA	13	13	18	#00BA38	Fibro	5
13W3D_LA_CAGCGACAGAGATGAG	13W3D_LA	7467	2403	1.78117	1	13	LA	1	1	22	#00BA38	Fibro	5
13W3D_LA_CAGCGACAGATGCCAG	13W3D_LA	5141	1800	10.5232	1	13	LA	9	9	10	#DE8C00	aCM	5
13W3D_LA_CAGCGACAGCCACCTG	13W3D_LA	16673	4078	1.73334	1	13	LA	6	6	17	#00BA38	Fibro	5
13W3D_LA_CAGCGACAGCTCCCAG	13W3D_LA	14654	3931	1.41941	1	13	LA	6	6	17	#00BA38	Fibro	5
13W3D_LA_CAGCGACCACATTCGA	13W3D_LA	7714	2826	1.72414	1	13	LA	13	13	18	#00BA38	Fibro	5
13W3D_LA_CAGCGACCACGACTCG	13W3D_LA	4768	1754	19.3372	1	13	LA	21	21	9	#DE8C00	aCM	5
13W3D_LA_CAGCGACCACTAGTAC	13W3D_LA	5552	1973	2.25144	1	13	LA	2	2	19	#00BA38	Fibro	5
13W3D_LA_CAGCGACCATCGGTTA	13W3D_LA	8455	2210	6.63513	1	13	LA	9	9	10	#DE8C00	aCM	5
13W3D_LA_CAGCGACGTACCGGCT	13W3D_LA	8266	2465	1.43963	1	13	LA	1	1	22	#00BA38	Fibro	5
13W3D_LA_CAGCGACGTACTCAAC	13W3D_LA	7001	2374	3.87088	1	13	LA	17	17	15	#7CAE00	SMC	5
13W3D_LA_CAGCGACGTGCAACTT	13W3D_LA	4723	2022	2.26551	1	13	LA	23	23	27	#00BFC4	Neural crest-like	5
13W3D_LA_CAGCGACTCAAACCGT	13W3D_LA	6347	2484	2.64692	1	13	LA	7	7	28	#00B4F0	Endocardial	5
13W3D_LA_CAGCGACTCAGCTGGC	13W3D_LA	6780	2286	7.97935	1	13	LA	9	9	10	#DE8C00	aCM	5
13W3D_LA_CAGCGACTCTTGACGA	13W3D_LA	5432	1611	2.44845	1	13	LA	14	14	31	#F564E3	WBC	5
13W3D_LA_CAGCTAAAGACAGAGA	13W3D_LA	4427	1751	2.9817	1	13	LA	10	10	14	#7CAE00	SMC	5
13W3D_LA_CAGCTAAAGAGTGACC	13W3D_LA	6424	2065	11.6594	1	13	LA	9	9	10	#DE8C00	aCM	5
13W3D_LA_CAGCTAAAGATATGCA	13W3D_LA	7161	2205	1.84332	1	13	LA	4	4	20	#00BA38	Fibro	5
13W3D_LA_CAGCTAAAGGACGAAA	13W3D_LA	9247	3005	1.80599	1	13	LA	6	6	17	#00BA38	Fibro	5
13W3D_LA_CAGCTAACACAAGACG	13W3D_LA	18193	4103	1.71495	1	13	LA	1	1	22	#00BA38	Fibro	5
13W3D_LA_CAGCTAACACAAGCCC	13W3D_LA	6615	2260	1.43613	1	13	LA	1	1	22	#00BA38	Fibro	5
13W3D_LA_CAGCTAACACCTCGGA	13W3D_LA	5558	1911	2.39295	1	13	LA	10	10	14	#7CAE00	SMC	5
13W3D_LA_CAGCTAAGTACCTACA	13W3D_LA	6556	2341	1.35754	1	13	LA	1	1	22	#00BA38	Fibro	5
13W3D_LA_CAGCTAAGTGAGTGAC	13W3D_LA	7732	2308	1.82359	1	13	LA	1	1	22	#00BA38	Fibro	5
13W3D_LA_CAGCTAATCACCACCT	13W3D_LA	7550	2647	1.70861	1	13	LA	1	1	22	#00BA38	Fibro	5
13W3D_LA_CAGCTAATCATCGCTC	13W3D_LA	6705	2146	8.7994	1	13	LA	9	9	10	#DE8C00	aCM	5
13W3D_LA_CAGCTAATCCGCAAGC	13W3D_LA	5629	1973	2.64701	1	13	LA	1	1	22	#00BA38	Fibro	5
13W3D_LA_CAGCTAATCTATCCCG	13W3D_LA	2011	1060	16.3103	1	13	LA	21	21	9	#DE8C00	aCM	5
13W3D_LA_CAGCTAATCTTGTCAT	13W3D_LA	7263	2453	3.57979	1	13	LA	17	17	15	#7CAE00	SMC	5
13W3D_LA_CAGCTGGAGCTGTCTA	13W3D_LA	8875	2912	1.22817	1	13	LA	1	1	22	#00BA38	Fibro	5
13W3D_LA_CAGCTGGAGGACATTA	13W3D_LA	16114	4063	1.1853	1	13	LA	6	6	17	#00BA38	Fibro	5
13W3D_LA_CAGCTGGAGGGATGGG	13W3D_LA	5421	2198	4.24276	1	13	LA	23	23	27	#00BFC4	Neural crest-like	5
13W3D_LA_CAGCTGGAGGGTGTTG	13W3D_LA	8721	2715	1.84612	1	13	LA	4	4	20	#00BA38	Fibro	5
13W3D_LA_CAGCTGGAGTACCGGA	13W3D_LA	7238	2313	8.42774	1	13	LA	9	9	10	#DE8C00	aCM	5
13W3D_LA_CAGCTGGCAATAACGA	13W3D_LA	8574	2939	1.15465	1	13	LA	6	6	17	#00BA38	Fibro	5
13W3D_LA_CAGCTGGCACGGTAGA	13W3D_LA	5835	2363	2.24507	1	13	LA	6	6	17	#00BA38	Fibro	5
13W3D_LA_CAGCTGGCACTTAACG	13W3D_LA	5023	1660	7.58511	1	13	LA	9	9	10	#DE8C00	aCM	5
13W3D_LA_CAGCTGGGTAAGAGAG	13W3D_LA	8351	2771	1.66447	1	13	LA	4	4	20	#00BA38	Fibro	5
13W3D_LA_CAGCTGGGTAGCGCTC	13W3D_LA	3861	1593	2.072	1	13	LA	1	1	22	#00BA38	Fibro	5
13W3D_LA_CAGCTGGGTAGCTCCG	13W3D_LA	7889	2347	1.50843	1	13	LA	1	1	22	#00BA38	Fibro	5
13W3D_LA_CAGCTGGGTATAGGGC	13W3D_LA	12071	3207	1.04382	1	13	LA	6	6	17	#00BA38	Fibro	5
13W3D_LA_CAGCTGGGTCATGCAT	13W3D_LA	10701	3504	2.8502	1	13	LA	7	7	28	#00B4F0	Endocardial	5
13W3D_LA_CAGCTGGGTCGCATCG	13W3D_LA	12222	3252	1.32548	1	13	LA	1	1	22	#00BA38	Fibro	5
13W3D_LA_CAGCTGGGTCTGCCAG	13W3D_LA	7483	2060	4.67727	1	13	LA	14	14	31	#F564E3	WBC	5
13W3D_LA_CAGCTGGGTGCGATAG	13W3D_LA	8548	2215	8.39963	1	13	LA	9	9	10	#DE8C00	aCM	5
13W3D_LA_CAGCTGGGTTACAGAA	13W3D_LA	7931	2190	1.4374	1	13	LA	1	1	22	#00BA38	Fibro	5
13W3D_LA_CAGCTGGGTTTCCACC	13W3D_LA	7541	2506	1.57804	1	13	LA	1	1	22	#00BA38	Fibro	5
13W3D_LA_CAGCTGGTCAAAGACA	13W3D_LA	8634	2546	1.44776	1	13	LA	1	1	22	#00BA38	Fibro	5
13W3D_LA_CAGCTGGTCAACACAC	13W3D_LA	7429	2663	4.28052	1	13	LA	25	25	13	#7CAE00	SMC	5
13W3D_LA_CAGCTGGTCAGCAACT	13W3D_LA	10248	2968	1.32709	1	13	LA	1	1	22	#00BA38	Fibro	5
13W3D_LA_CAGCTGGTCCTAGTGA	13W3D_LA	8347	2820	1.70121	1	13	LA	4	4	20	#00BA38	Fibro	5
13W3D_LA_CAGCTGGTCCTATTCA	13W3D_LA	7036	2311	1.59181	1	13	LA	1	1	22	#00BA38	Fibro	5
13W3D_LA_CAGCTGGTCGCGGATC	13W3D_LA	8410	3035	2.23543	1	13	LA	24	24	6	#DE8C00	aCM	5
13W3D_LA_CAGCTGGTCGCTTAGA	13W3D_LA	7380	1947	4.28184	1	13	LA	14	14	31	#F564E3	WBC	5
13W3D_LA_CAGCTGGTCGTAGGTT	13W3D_LA	4411	1702	7.708	1	13	LA	14	14	31	#F564E3	WBC	5
13W3D_LA_CAGCTGGTCTGCCCTA	13W3D_LA	6602	2255	1.30264	1	13	LA	1	1	22	#00BA38	Fibro	5
13W3D_LA_CAGCTGGTCTGTCTCG	13W3D_LA	4913	1471	0	1	13	LA	31	31	12	#B79F00	ncCM	5
13W3D_LA_CAGGTGCAGAGTAAGG	13W3D_LA	9304	2423	13.6071	1	13	LA	9	9	10	#DE8C00	aCM	5
13W3D_LA_CAGGTGCAGGACCACA	13W3D_LA	5825	1931	8.41202	1	13	LA	9	9	10	#DE8C00	aCM	5
13W3D_LA_CAGGTGCCAACACCCG	13W3D_LA	2954	1321	1.04942	1	13	LA	1	1	22	#00BA38	Fibro	5
13W3D_LA_CAGGTGCCACGTCAGC	13W3D_LA	6317	2224	10.3688	1	13	LA	27	27	25	#00C08B	Epicardial	5
13W3D_LA_CAGGTGCCACTTAACG	13W3D_LA	2277	1042	12.253	1	13	LA	9	9	10	#DE8C00	aCM	5
13W3D_LA_CAGGTGCCAGTCGATT	13W3D_LA	3202	1286	2.84197	1	13	LA	23	23	27	#00BFC4	Neural crest-like	5
13W3D_LA_CAGGTGCCATATACCG	13W3D_LA	8153	2591	1.12842	1	13	LA	1	1	22	#00BA38	Fibro	5
13W3D_LA_CAGGTGCGTAAGTGTA	13W3D_LA	3708	1227	6.58037	1	13	LA	14	14	31	#F564E3	WBC	5
13W3D_LA_CAGTAACAGAAACGCC	13W3D_LA	6233	2005	2.45468	1	13	LA	10	10	14	#7CAE00	SMC	5
13W3D_LA_CAGTAACAGAGGTAGA	13W3D_LA	8403	2493	2.01119	1	13	LA	1	1	22	#00BA38	Fibro	5
13W3D_LA_CAGTAACAGGGATACC	13W3D_LA	11899	3407	1.63039	1	13	LA	6	6	17	#00BA38	Fibro	5
13W3D_LA_CAGTAACAGTGTACTC	13W3D_LA	9389	2809	1.66152	1	13	LA	1	1	22	#00BA38	Fibro	5
13W3D_LA_CAGTAACCACCAGTTA	13W3D_LA	10552	3154	1.87642	1	13	LA	1	1	22	#00BA38	Fibro	5
13W3D_LA_CAGTAACCATACTCTT	13W3D_LA	23297	5436	1.6912	1	13	LA	7	7	28	#00B4F0	Endocardial	5
13W3D_LA_CAGTAACCATCCGTGG	13W3D_LA	5068	2078	2.94002	1	13	LA	23	23	27	#00BFC4	Neural crest-like	5
13W3D_LA_CAGTAACGTATGAAAC	13W3D_LA	11518	3606	1.71037	1	13	LA	6	6	17	#00BA38	Fibro	5
13W3D_LA_CAGTAACGTTATTCTC	13W3D_LA	9916	2943	1.42194	1	13	LA	4	4	20	#00BA38	Fibro	5
13W3D_LA_CAGTAACTCAAACCAC	13W3D_LA	3560	1455	1.43258	1	13	LA	10	10	14	#7CAE00	SMC	5
13W3D_LA_CAGTAACTCACTTACT	13W3D_LA	6019	2434	1.66141	1	13	LA	6	6	17	#00BA38	Fibro	5
13W3D_LA_CAGTAACTCCACTCCA	13W3D_LA	7780	2483	0.886889	1	13	LA	7	7	28	#00B4F0	Endocardial	5
13W3D_LA_CAGTAACTCCCAACGG	13W3D_LA	8224	2648	1.43482	1	13	LA	1	1	22	#00BA38	Fibro	5
13W3D_LA_CAGTCCTAGCTAACTC	13W3D_LA	8696	2772	1.65593	1	13	LA	10	10	14	#7CAE00	SMC	5
13W3D_LA_CAGTCCTAGCTCTCGG	13W3D_LA	10330	2825	1.98451	1	13	LA	1	1	22	#00BA38	Fibro	5
13W3D_LA_CAGTCCTGTACTTAGC	13W3D_LA	5609	2064	1.19451	1	13	LA	1	1	22	#00BA38	Fibro	5
13W3D_LA_CAGTCCTGTAGCACGA	13W3D_LA	5116	1767	6.50899	1	13	LA	9	9	10	#DE8C00	aCM	5
13W3D_LA_CAGTCCTGTCGCTTTC	13W3D_LA	10365	3071	1.3507	1	13	LA	4	4	20	#00BA38	Fibro	5
13W3D_LA_CAGTCCTGTTCCTCCA	13W3D_LA	10665	3149	2.67229	1	13	LA	25	25	13	#7CAE00	SMC	5
13W3D_LA_CAGTCCTTCCATGCTC	13W3D_LA	5490	2226	2.42259	1	13	LA	17	17	15	#7CAE00	SMC	5
13W3D_LA_CAGTCCTTCTTGCCGT	13W3D_LA	8811	2524	1.06685	1	13	LA	1	1	22	#00BA38	Fibro	5
13W3D_LA_CATATGGAGAAGCCCA	13W3D_LA	2709	1181	1.47656	1	13	LA	1	1	22	#00BA38	Fibro	5
13W3D_LA_CATATGGAGAGTAATC	13W3D_LA	23408	4761	1.62338	1	13	LA	6	6	17	#00BA38	Fibro	5
13W3D_LA_CATATGGCAAGCGATG	13W3D_LA	5443	1862	7.82657	1	13	LA	9	9	10	#DE8C00	aCM	5
13W3D_LA_CATATGGCAAGGTGTG	13W3D_LA	7371	2316	1.76367	1	13	LA	1	1	22	#00BA38	Fibro	5
13W3D_LA_CATATGGCACATAACC	13W3D_LA	10672	2930	1.3587	1	13	LA	1	1	22	#00BA38	Fibro	5
13W3D_LA_CATATGGCAGATCTGT	13W3D_LA	15066	4233	1.97796	1	13	LA	6	6	17	#00BA38	Fibro	5
13W3D_LA_CATATGGCATTCCTCG	13W3D_LA	7065	2765	2.77424	1	13	LA	13	13	18	#00BA38	Fibro	5
13W3D_LA_CATATGGGTAAATGTG	13W3D_LA	6800	2357	1.77941	1	13	LA	1	1	22	#00BA38	Fibro	5
13W3D_LA_CATATGGGTTTGACAC	13W3D_LA	8237	2691	3.10793	1	13	LA	10	10	14	#7CAE00	SMC	5
13W3D_LA_CATATGGTCCTATTCA	13W3D_LA	3680	1488	1.19565	1	13	LA	4	4	20	#00BA38	Fibro	5
13W3D_LA_CATATGGTCGAGCCCA	13W3D_LA	4811	1516	10.9956	1	13	LA	14	14	31	#F564E3	WBC	5
13W3D_LA_CATATGGTCGCGTAGC	13W3D_LA	6004	2135	2.04863	1	13	LA	1	1	22	#00BA38	Fibro	5
13W3D_LA_CATATGGTCGTCTGCT	13W3D_LA	10074	2758	1.85626	1	13	LA	4	4	20	#00BA38	Fibro	5
13W3D_LA_CATATTCAGACTAGAT	13W3D_LA	10178	3195	2.79033	1	13	LA	13	13	18	#00BA38	Fibro	5
13W3D_LA_CATATTCAGTATCTCG	13W3D_LA	7600	2525	2.09211	1	13	LA	1	1	22	#00BA38	Fibro	5
13W3D_LA_CATATTCAGTCAATAG	13W3D_LA	9120	2569	8.14693	1	13	LA	9	9	10	#DE8C00	aCM	5
13W3D_LA_CATATTCAGTTAACGA	13W3D_LA	6504	2284	0.95326	1	13	LA	1	1	22	#00BA38	Fibro	5
13W3D_LA_CATATTCCATTGTGCA	13W3D_LA	14746	3641	7.50712	1	13	LA	26	26	8	#DE8C00	aCM	5
13W3D_LA_CATATTCGTAAAGTCA	13W3D_LA	3746	1483	2.29578	1	13	LA	14	14	31	#F564E3	WBC	5
13W3D_LA_CATATTCGTACGCTGC	13W3D_LA	5844	2153	1.24914	1	13	LA	7	7	28	#00B4F0	Endocardial	5
13W3D_LA_CATATTCGTCACTGGC	13W3D_LA	5819	2104	1.23733	1	13	LA	1	1	22	#00BA38	Fibro	5
13W3D_LA_CATATTCGTCGAGATG	13W3D_LA	6054	2386	2.36207	1	13	LA	25	25	13	#7CAE00	SMC	5
13W3D_LA_CATATTCGTCGGCACT	13W3D_LA	15776	4422	12.6204	1	13	LA	26	26	8	#DE8C00	aCM	5
13W3D_LA_CATATTCGTCGTGGCT	13W3D_LA	6101	2300	4.27799	1	13	LA	23	23	27	#00BFC4	Neural crest-like	5
13W3D_LA_CATATTCTCACTATTC	13W3D_LA	11789	3171	10.6201	1	13	LA	24	24	6	#DE8C00	aCM	5
13W3D_LA_CATATTCTCCACGACG	13W3D_LA	3117	1207	22.5537	1	13	LA	14	14	31	#F564E3	WBC	5
13W3D_LA_CATATTCTCCGCGTTT	13W3D_LA	9818	2847	1.46669	1	13	LA	7	7	28	#00B4F0	Endocardial	5
13W3D_LA_CATCAAGAGAGCTTCT	13W3D_LA	5428	2330	2.67133	1	13	LA	23	23	27	#00BFC4	Neural crest-like	5
13W3D_LA_CATCAAGAGCTCCTCT	13W3D_LA	3150	1402	1.07937	1	13	LA	1	1	22	#00BA38	Fibro	5
13W3D_LA_CATCAAGAGCTGTCTA	13W3D_LA	5817	2048	2.76775	1	13	LA	10	10	14	#7CAE00	SMC	5
13W3D_LA_CATCAAGAGGACAGAA	13W3D_LA	4859	1841	8.54085	1	13	LA	9	9	10	#DE8C00	aCM	5
13W3D_LA_CATCAAGAGTCAAGCG	13W3D_LA	7293	2426	1.38489	1	13	LA	1	1	22	#00BA38	Fibro	5
13W3D_LA_CATCAAGCAACTGGCC	13W3D_LA	4538	1805	1.49846	1	13	LA	1	1	22	#00BA38	Fibro	5
13W3D_LA_CATCAAGCACGACGAA	13W3D_LA	2439	1116	30.0533	1	13	LA	21	21	9	#DE8C00	aCM	5
13W3D_LA_CATCAAGCAGGACGTA	13W3D_LA	8222	2506	1.67842	1	13	LA	1	1	22	#00BA38	Fibro	5
13W3D_LA_CATCAAGCATTTGCCC	13W3D_LA	11797	3365	1.58515	1	13	LA	6	6	17	#00BA38	Fibro	5
13W3D_LA_CATCAAGTCAACGCTA	13W3D_LA	10434	2886	2.03182	1	13	LA	7	7	28	#00B4F0	Endocardial	5
13W3D_LA_CATCAAGTCCCAGGTG	13W3D_LA	8736	2399	1.40797	1	13	LA	1	1	22	#00BA38	Fibro	5
13W3D_LA_CATCAAGTCGAGGTAG	13W3D_LA	3720	1209	0.0268817	1	13	LA	31	31	12	#B79F00	ncCM	5
13W3D_LA_CATCAGAAGACTGGGT	13W3D_LA	6349	2077	1.38605	1	13	LA	1	1	22	#00BA38	Fibro	5
13W3D_LA_CATCAGAAGAGTGAGA	13W3D_LA	11927	3510	4.26763	1	13	LA	25	25	13	#7CAE00	SMC	5
13W3D_LA_CATCAGAAGCACACAG	13W3D_LA	6937	2205	15.0065	1	13	LA	9	9	10	#DE8C00	aCM	5
13W3D_LA_CATCAGAAGCCTTGAT	13W3D_LA	7318	2354	1.40749	1	13	LA	1	1	22	#00BA38	Fibro	5
13W3D_LA_CATCAGAAGCGTTTAC	13W3D_LA	12226	3420	1.15328	1	13	LA	1	1	22	#00BA38	Fibro	5
13W3D_LA_CATCAGAAGGCTCAGA	13W3D_LA	4416	1291	4.4837	1	13	LA	29	29	32	#F564E3	WBC	5
13W3D_LA_CATCAGAAGTCATCCA	13W3D_LA	7221	1415	5.35937	1	13	LA	24	24	6	#DE8C00	aCM	5
13W3D_LA_CATCAGACAGCCTATA	13W3D_LA	9954	2834	1.41652	1	13	LA	1	1	22	#00BA38	Fibro	5
13W3D_LA_CATCAGACATTAGCCA	13W3D_LA	8938	3008	0.883867	1	13	LA	4	4	20	#00BA38	Fibro	5
13W3D_LA_CATCAGAGTTAGATGA	13W3D_LA	7855	2258	7.25652	1	13	LA	9	9	10	#DE8C00	aCM	5
13W3D_LA_CATCAGATCAACGGGA	13W3D_LA	5633	2181	2.55636	1	13	LA	17	17	15	#7CAE00	SMC	5
13W3D_LA_CATCAGATCCACGTGG	13W3D_LA	3433	1200	0.029129	1	13	LA	31	31	12	#B79F00	ncCM	5
13W3D_LA_CATCAGATCGTATCAG	13W3D_LA	11810	3585	1.5326	1	13	LA	6	6	17	#00BA38	Fibro	5
13W3D_LA_CATCCACAGATATGCA	13W3D_LA	10394	2959	1.17375	1	13	LA	7	7	28	#00B4F0	Endocardial	5
13W3D_LA_CATCCACAGTGGGATC	13W3D_LA	4790	1829	2.48434	1	13	LA	4	4	20	#00BA38	Fibro	5
13W3D_LA_CATCCACAGTGTCTCA	13W3D_LA	4177	1670	8.83409	1	13	LA	9	9	10	#DE8C00	aCM	5
13W3D_LA_CATCCACCAACAACCT	13W3D_LA	9338	3124	2.66652	1	13	LA	11	11	29	#619CFF	BEC	5
13W3D_LA_CATCCACCAAGCTGTT	13W3D_LA	7504	2551	1.43923	1	13	LA	1	1	22	#00BA38	Fibro	5
13W3D_LA_CATCCACCAATACGCT	13W3D_LA	7400	2397	6.85135	1	13	LA	9	9	10	#DE8C00	aCM	5
13W3D_LA_CATCCACCACAGGTTT	13W3D_LA	10316	3317	1.91935	1	13	LA	7	7	28	#00B4F0	Endocardial	5
13W3D_LA_CATCCACCAGCTATTG	13W3D_LA	8998	2884	1.17804	1	13	LA	4	4	20	#00BA38	Fibro	5
13W3D_LA_CATCCACCATGGAATA	13W3D_LA	5613	1688	5.38037	1	13	LA	14	14	31	#F564E3	WBC	5
13W3D_LA_CATCCACGTATCTGCA	13W3D_LA	11997	3233	1.317	1	13	LA	13	13	18	#00BA38	Fibro	5
13W3D_LA_CATCCACGTGACTACT	13W3D_LA	7507	2150	1.18556	1	13	LA	1	1	22	#00BA38	Fibro	5
13W3D_LA_CATCCACTCACGAAGG	13W3D_LA	4406	1376	6.71811	1	13	LA	24	24	6	#DE8C00	aCM	5
13W3D_LA_CATCCACTCAGCGACC	13W3D_LA	8907	2601	1.0778	1	13	LA	1	1	22	#00BA38	Fibro	5
13W3D_LA_CATCCACTCTTTACGT	13W3D_LA	3803	1318	0.0525901	1	13	LA	31	31	12	#B79F00	ncCM	5
13W3D_LA_CATCGAACACAGACAG	13W3D_LA	8809	2619	2.94017	1	13	LA	10	10	14	#7CAE00	SMC	5
13W3D_LA_CATCGAACACCATCCT	13W3D_LA	13905	3869	1.80511	1	13	LA	6	6	17	#00BA38	Fibro	5
13W3D_LA_CATCGAACACTTCTGC	13W3D_LA	5564	2092	3.98994	1	13	LA	11	11	29	#619CFF	BEC	5
13W3D_LA_CATCGAACATAACCTG	13W3D_LA	4260	1774	8.26291	1	13	LA	24	24	6	#DE8C00	aCM	5
13W3D_LA_CATCGAAGTACTTGAC	13W3D_LA	12742	3523	1.31063	1	13	LA	6	6	17	#00BA38	Fibro	5
13W3D_LA_CATCGAAGTCCCTACT	13W3D_LA	10090	2991	1.99207	1	13	LA	4	4	20	#00BA38	Fibro	5
13W3D_LA_CATCGAAGTGAGCGAT	13W3D_LA	6166	2108	1.32987	1	13	LA	1	1	22	#00BA38	Fibro	5
13W3D_LA_CATCGAAGTGCCTGCA	13W3D_LA	5995	2256	1.8015	1	13	LA	1	1	22	#00BA38	Fibro	5
13W3D_LA_CATCGAAGTGTGAAAT	13W3D_LA	4147	1588	6.8001	1	13	LA	24	24	6	#DE8C00	aCM	5
13W3D_LA_CATCGAAGTGTTAAGA	13W3D_LA	4814	1190	0.477773	1	13	LA	29	29	32	#F564E3	WBC	5
13W3D_LA_CATCGAAGTTAAAGTG	13W3D_LA	7915	2400	1.31396	1	13	LA	1	1	22	#00BA38	Fibro	5
13W3D_LA_CATCGAAGTTGAACTC	13W3D_LA	8132	2517	1.30349	1	13	LA	1	1	22	#00BA38	Fibro	5
13W3D_LA_CATCGAATCGTCCGTT	13W3D_LA	11727	3490	2.17447	1	13	LA	6	6	17	#00BA38	Fibro	5
13W3D_LA_CATCGAATCTGAGGGA	13W3D_LA	8974	2754	1.29262	1	13	LA	13	13	18	#00BA38	Fibro	5
13W3D_LA_CATCGGGAGTCTCAAC	13W3D_LA	7374	2527	1.60022	1	13	LA	1	1	22	#00BA38	Fibro	5
13W3D_LA_CATCGGGCAAACTGTC	13W3D_LA	9042	2545	8.63747	1	13	LA	9	9	10	#DE8C00	aCM	5
13W3D_LA_CATCGGGCAATCGGTT	13W3D_LA	9561	2837	1.78852	1	13	LA	4	4	20	#00BA38	Fibro	5
13W3D_LA_CATCGGGCATCCGCGA	13W3D_LA	10473	2797	1.79509	1	13	LA	4	4	20	#00BA38	Fibro	5
13W3D_LA_CATCGGGCATTGGGCC	13W3D_LA	24802	5171	2.11273	1	13	LA	14	14	31	#F564E3	WBC	5
13W3D_LA_CATCGGGGTATAGTAG	13W3D_LA	2478	1067	9.92736	1	13	LA	9	9	10	#DE8C00	aCM	5
13W3D_LA_CATCGGGGTGTTTGGT	13W3D_LA	6084	2071	1.66009	1	13	LA	1	1	22	#00BA38	Fibro	5
13W3D_LA_CATCGGGTCGAACTGT	13W3D_LA	6694	2332	1.47894	1	13	LA	1	1	22	#00BA38	Fibro	5
13W3D_LA_CATGACAAGACAGACC	13W3D_LA	2313	1081	27.4968	1	13	LA	21	21	9	#DE8C00	aCM	5
13W3D_LA_CATGACAAGATGTCGG	13W3D_LA	8376	2588	12.3329	1	13	LA	21	21	9	#DE8C00	aCM	5
13W3D_LA_CATGACAAGCGCTTAT	13W3D_LA	6149	2053	7.36705	1	13	LA	9	9	10	#DE8C00	aCM	5
13W3D_LA_CATGACAAGGGAAACA	13W3D_LA	7664	2430	10.047	1	13	LA	9	9	10	#DE8C00	aCM	5
13W3D_LA_CATGACACAACTGGCC	13W3D_LA	7899	2359	1.93695	1	13	LA	1	1	22	#00BA38	Fibro	5
13W3D_LA_CATGACACAATGTTGC	13W3D_LA	4002	1570	0.89955	1	13	LA	1	1	22	#00BA38	Fibro	5
13W3D_LA_CATGACACACATGACT	13W3D_LA	3612	1468	3.37763	1	13	LA	3	3	7	#DE8C00	aCM	5
13W3D_LA_CATGACAGTACCGTAT	13W3D_LA	13814	3842	1.30303	1	13	LA	6	6	17	#00BA38	Fibro	5
13W3D_LA_CATGACAGTACGCTGC	13W3D_LA	3960	1525	11.2879	1	13	LA	9	9	10	#DE8C00	aCM	5
13W3D_LA_CATGACAGTGGTTTCA	13W3D_LA	6505	2204	8.74712	1	13	LA	24	24	6	#DE8C00	aCM	5
13W3D_LA_CATGACAGTTACGTCA	13W3D_LA	9754	3121	7.26881	1	13	LA	1	1	22	#00BA38	Fibro	5
13W3D_LA_CATGACATCAGTGTTG	13W3D_LA	14227	3665	1.35658	1	13	LA	6	6	17	#00BA38	Fibro	5
13W3D_LA_CATGACATCATGTGGT	13W3D_LA	6502	2041	8.15134	1	13	LA	9	9	10	#DE8C00	aCM	5
13W3D_LA_CATGACATCGCGCCAA	13W3D_LA	6710	2275	15.6334	1	13	LA	9	9	10	#DE8C00	aCM	5
13W3D_LA_CATGACATCTGTGCAA	13W3D_LA	8202	2290	2.0117	1	13	LA	1	1	22	#00BA38	Fibro	5
13W3D_LA_CATGACATCTTGTCAT	13W3D_LA	2798	1151	30.7005	1	13	LA	15	15	3	#F8766D	vCM	5
13W3D_LA_CATGCCTCACAGACAG	13W3D_LA	1827	1029	2.68199	1	13	LA	11	11	29	#619CFF	BEC	5
13W3D_LA_CATGCCTGTAGCGTAG	13W3D_LA	15508	3824	1.74104	1	13	LA	6	6	17	#00BA38	Fibro	5
[truncated: 140,947 more rows]
