# Supplementary material for: Spatially organized cellular communities form the developing human heart
Source: Nature. 2024 Mar 13;627(8005):854–64. doi: 10.1038/s41586-024-07171-z (PMC10972757; doi:10.1038/s41586-024-07171-z)
Supplement: Supplementary file 4 — Supplementary Tables 1–22 [file 41586_2024_7171_MOESM4_ESM.zip › 2022-11-18398C-s4/2022-11-18398C-Supplementary Table 20 - hPSC-derived cardiac cell scRNA-seq sequencing statistics.xlsx]

## Sheet: hPSC sequencing
	Library Number	41	42
1	Name	25D_MO_R1	25D_MO_R2
2	Description
3	Transcriptome	GRCh38	GRCh38
4	Chemistry	Single Cell 3' v2	Single Cell 3' v2
5	Cell Ranger Version	3.0.1	3.0.1
6	Estimated Number of Cells	5021	4550
7	Fraction Reads in Cells	0.928	0.947
8	Mean Reads per Cell	60877	75605
9	Median Genes per Cell	3449	3585
10	Total Genes Detected	22160	21967
11	Median UMI Counts per Cell	14996	15691
12	Number of Reads	305668305	344006078
13	Valid Barcodes	0.978	0.98
14	Sequencing Saturation	0.521	0.591
15	Q30 Bases in Barcode	0.99	0.99
16	Q30 Bases in RNA Read	0.755	0.77
17	Q30 Bases in UMI	0.99	0.99
18	Reads Mapped to Genome	0.929	0.925
19	Reads Mapped Confidently to Genome	0.91	0.904
20	Reads Mapped Confidently to Intergenic Regions	0.044	0.045
21	Reads Mapped Confidently to Intronic Regions	0.205	0.2
22	Reads Mapped Confidently to Exonic Regions	0.661	0.658
23	Reads Mapped Confidently to Transcriptome	0.618	0.616
24	Reads Mapped Antisense to Gene	0.01	0.009
