# Supplementary material for: Spatially organized cellular communities form the developing human heart
Source: Nature. 2024 Mar 13;627(8005):854–64. doi: 10.1038/s41586-024-07171-z (PMC10972757; doi:10.1038/s41586-024-07171-z)
Supplement: Supplementary file 4 — Supplementary Tables 1–22 [file 41586_2024_7171_MOESM4_ESM.zip › 2022-11-18398C-s4/2022-11-18398C-Supplementary Table 21 - hPSC-derived cardiac cell scRNA-seq metadata.xlsx]

## Sheet: hPSC_metadata
	orig.ident	nCount_RNA	nFeature_RNA	percent.mt	RNA_snn_res.0.6	seurat_clusters	RNA_snn_res.0.8	population
day25_R1_AAACCTGAGCCACCTG	day25_R1	30318	5391	11.7884	3	6	6	vCM
day25_R1_AAACCTGAGGGCTCTC	day25_R1	12164	2936	6.70832	3	1	1	vCM
day25_R1_AAACCTGAGTACGTAA	day25_R1	7875	2174	22.4	3	4	4	vCM
day25_R1_AAACCTGGTGGACGAT	day25_R1	15444	3675	9.27221	3	2	2	vCM
day25_R1_AAACCTGGTGTGAAAT	day25_R1	29812	4937	9.362	3	6	6	vCM
day25_R1_AAACCTGGTTCAGGCC	day25_R1	21654	4454	10.2845	3	5	5	vCM
day25_R1_AAACGGGAGTTCCACA	day25_R1	17861	3714	10.1002	3	0	0	vCM
day25_R1_AAACGGGCAAGCCTAT	day25_R1	15589	3359	7.44756	3	1	1	vCM
day25_R1_AAACGGGCACAACTGT	day25_R1	19253	3923	9.58292	3	7	7	vCM
day25_R1_AAACGGGCATAACCTG	day25_R1	13131	3377	9.73269	3	2	2	vCM
day25_R1_AAACGGGGTCGTCTTC	day25_R1	30949	4919	11.3994	3	7	7	vCM
day25_R1_AAACGGGGTTGCCTCT	day25_R1	24002	4844	17.7402	3	5	5	vCM
day25_R1_AAACGGGTCAGTTGAC	day25_R1	18675	4098	7.6573	3	11	11	vCM
day25_R1_AAACGGGTCGTGACAT	day25_R1	16896	3699	19.6911	3	4	4	vCM
day25_R1_AAAGATGCAAGAGGCT	day25_R1	13252	3261	9.51554	3	2	2	vCM
day25_R1_AAAGATGCAAGTTAAG	day25_R1	11550	2890	10.1818	3	1	1	vCM
day25_R1_AAAGATGCACTTAACG	day25_R1	6674	2343	7.23704	3	2	2	vCM
day25_R1_AAAGATGGTAAACCTC	day25_R1	9994	2667	24.4747	3	4	4	vCM
day25_R1_AAAGATGGTATCACCA	day25_R1	26535	4396	8.81854	3	6	6	vCM
day25_R1_AAAGATGGTGTGGTTT	day25_R1	22130	4344	3.36647	14	9	9	Fibroblast
day25_R1_AAAGATGTCATCGGAT	day25_R1	15189	3385	7.82145	3	1	1	vCM
day25_R1_AAAGCAACAATAGAGT	day25_R1	14397	3159	9.4742	3	1	1	vCM
day25_R1_AAAGCAACACGAAGCA	day25_R1	9865	2767	15.2965	3	4	4	vCM
day25_R1_AAAGCAAGTAGGCATG	day25_R1	24681	4626	12.6332	3	6	6	vCM
day25_R1_AAAGCAAGTGCGCTTG	day25_R1	42846	5996	8.11744	3	6	6	vCM
day25_R1_AAAGCAAGTGTGAAAT	day25_R1	6444	2151	17.1167	3	4	4	vCM
day25_R1_AAAGCAATCCGCATCT	day25_R1	30257	5476	12.2782	3	6	6	vCM
day25_R1_AAAGCAATCCGTCAAA	day25_R1	24237	4616	10.4551	3	7	7	vCM
day25_R1_AAAGTAGAGTACGATA	day25_R1	13273	3565	16.8839	3	5	5	vCM
day25_R1_AAAGTAGAGTAGATGT	day25_R1	26701	4589	11.8535	3	7	7	vCM
day25_R1_AAAGTAGCAATTCCTT	day25_R1	17113	3909	6.04803	3	6	6	vCM
day25_R1_AAAGTAGCAGATCGGA	day25_R1	27297	5213	5.63432	14	9	9	Fibroblast
day25_R1_AAAGTAGGTTCTGAAC	day25_R1	17631	3837	11.3266	3	1	1	vCM
day25_R1_AAAGTAGTCAAGGCTT	day25_R1	14189	3300	8.30925	3	2	2	vCM
day25_R1_AAAGTAGTCGTACGGC	day25_R1	9789	2750	20.8601	3	4	4	vCM
day25_R1_AAAGTAGTCTGGCGTG	day25_R1	15183	3340	9.45136	3	2	2	vCM
day25_R1_AAATGCCAGCCACCTG	day25_R1	15981	3574	7.52143	3	11	11	vCM
day25_R1_AAATGCCAGTGATCGG	day25_R1	12764	3003	6.25979	3	1	1	vCM
day25_R1_AAATGCCCAGCTCGAC	day25_R1	28977	5059	11.7403	3	6	6	vCM
day25_R1_AAATGCCCAGGTCGTC	day25_R1	30558	4584	8.2597	3	6	6	vCM
day25_R1_AAATGCCCAGTCTTCC	day25_R1	20544	4264	6.56153	3	7	7	vCM
day25_R1_AAATGCCCATGACATC	day25_R1	13544	3396	14.6781	3	5	5	vCM
day25_R1_AACACGTAGAATAGGG	day25_R1	18010	4068	12.221	3	5	5	vCM
day25_R1_AACACGTAGCATGGCA	day25_R1	21892	4511	12.4703	3	1	1	vCM
day25_R1_AACACGTAGGACGAAA	day25_R1	42789	5946	11.129	3	6	6	vCM
day25_R1_AACACGTCAATGAAAC	day25_R1	18119	3796	10.1827	3	2	2	vCM
day25_R1_AACACGTCACTTAAGC	day25_R1	15077	3775	10.6387	3	5	5	vCM
day25_R1_AACACGTCAGGAACGT	day25_R1	13295	3338	13.6141	3	2	2	vCM
day25_R1_AACACGTCAGGGTTAG	day25_R1	11096	2936	14.2033	3	2	2	vCM
day25_R1_AACACGTCATCCGGGT	day25_R1	16136	3441	12.3203	3	0	0	vCM
day25_R1_AACACGTCATGCCACG	day25_R1	15270	3541	18.6182	3	4	4	vCM
day25_R1_AACACGTGTCCGCTGA	day25_R1	18814	3547	9.44509	3	7	7	vCM
day25_R1_AACACGTGTCGAAAGC	day25_R1	7125	1956	0.280702	20	8	8	Proliferating vCM
day25_R1_AACACGTGTTGGTAAA	day25_R1	14634	3953	13.1816	3	8	8	Proliferating vCM
day25_R1_AACACGTTCACAGGCC	day25_R1	16805	3903	6.24814	3	2	2	vCM
day25_R1_AACACGTTCTGTGCAA	day25_R1	10430	2791	17.651	3	4	4	vCM
day25_R1_AACCATGAGACTAGGC	day25_R1	13291	3373	17.6887	3	4	4	vCM
day25_R1_AACCATGAGTCTCCTC	day25_R1	16202	3943	8.10394	3	5	5	vCM
day25_R1_AACCATGCAAGGACAC	day25_R1	16470	3524	10.0607	3	1	1	vCM
day25_R1_AACCATGCACCCAGTG	day25_R1	17575	4074	18.4979	3	4	4	vCM
day25_R1_AACCATGCAGGTGGAT	day25_R1	11829	2750	14.4306	3	5	5	vCM
day25_R1_AACCATGCATAGTAAG	day25_R1	11752	3008	11.2747	3	1	1	vCM
day25_R1_AACCATGGTCACCTAA	day25_R1	9723	2764	14.6251	3	2	2	vCM
day25_R1_AACCATGGTCAGAATA	day25_R1	12482	2857	8.87678	3	11	11	vCM
day25_R1_AACCATGGTGTCCTCT	day25_R1	13526	3406	8.1177	3	1	1	vCM
day25_R1_AACCATGTCTGTACGA	day25_R1	2749	1132	0.545653	20	7	7	vCM
day25_R1_AACCATGTCTTCTGGC	day25_R1	13744	3281	13.8388	3	5	5	vCM
day25_R1_AACCGCGAGCGATTCT	day25_R1	9452	2499	19.7736	3	4	4	vCM
day25_R1_AACCGCGAGTGTGGCA	day25_R1	21931	4648	14.4635	3	5	5	vCM
day25_R1_AACCGCGCAAACTGCT	day25_R1	21020	4329	14.0152	3	8	8	Proliferating vCM
day25_R1_AACCGCGCACCATCCT	day25_R1	15898	3537	10.1711	3	2	2	vCM
day25_R1_AACCGCGCATTTCACT	day25_R1	17373	3760	7.14902	3	1	1	vCM
day25_R1_AACCGCGGTCTAGTCA	day25_R1	23691	4481	11.3967	3	7	7	vCM
day25_R1_AACCGCGGTGTCGCTG	day25_R1	25445	5074	11.3303	3	8	8	Proliferating vCM
day25_R1_AACCGCGTCACGAAGG	day25_R1	18697	3496	9.04958	3	7	7	vCM
day25_R1_AACCGCGTCCGCATAA	day25_R1	24533	4651	10.5042	3	7	7	vCM
day25_R1_AACCGCGTCCGCTGTT	day25_R1	15890	3963	9.89301	3	2	2	vCM
day25_R1_AACGTTGAGAGCTATA	day25_R1	33150	5266	11.0588	3	7	7	vCM
day25_R1_AACGTTGAGCTGCCCA	day25_R1	21021	4483	14.8661	3	8	8	Proliferating vCM
day25_R1_AACGTTGAGTTGAGTA	day25_R1	41724	5963	9.05474	14	10	10	Fibroblast
day25_R1_AACGTTGCAGACAGGT	day25_R1	9497	2417	15.289	3	1	1	vCM
day25_R1_AACGTTGCATCGATGT	day25_R1	8025	2582	21.7321	3	4	4	vCM
day25_R1_AACGTTGCATCTCGCT	day25_R1	9892	2921	13.2127	3	2	2	vCM
day25_R1_AACGTTGGTAACGTTC	day25_R1	13668	2968	6.48229	3	1	1	vCM
day25_R1_AACGTTGTCACCCTCA	day25_R1	19436	3876	11.206	3	5	5	vCM
day25_R1_AACGTTGTCCACGAAT	day25_R1	13735	3469	10.4623	1	5	5	vCM
day25_R1_AACGTTGTCCTTGCCA	day25_R1	16400	3652	14.4817	3	0	0	vCM
day25_R1_AACGTTGTCTCAAACG	day25_R1	26777	5444	12.4435	3	2	2	vCM
day25_R1_AACTCAGAGATCCGAG	day25_R1	11888	2855	9.45491	3	1	1	vCM
day25_R1_AACTCAGAGCACCGTC	day25_R1	22331	4210	10.8593	3	2	2	vCM
day25_R1_AACTCAGAGCGCCTCA	day25_R1	19743	3926	7.70906	3	7	7	vCM
day25_R1_AACTCAGAGTGTACTC	day25_R1	31525	5430	11.0706	3	6	6	vCM
day25_R1_AACTCAGCAACACCTA	day25_R1	14715	3591	12.1984	3	0	0	vCM
day25_R1_AACTCAGCAGGGCATA	day25_R1	21293	4217	12.3656	3	2	2	vCM
day25_R1_AACTCAGGTCAAGCGA	day25_R1	16896	3371	12.3343	3	0	0	vCM
day25_R1_AACTCAGTCGTGGGAA	day25_R1	10077	2650	14.6373	3	4	4	vCM
day25_R1_AACTCCCAGAGTACCG	day25_R1	11082	3051	11.7398	3	1	1	vCM
day25_R1_AACTCCCAGCCAGTAG	day25_R1	21262	4593	11.3677	3	8	8	Proliferating vCM
day25_R1_AACTCCCAGGACCACA	day25_R1	8372	2466	7.47731	3	1	1	vCM
day25_R1_AACTCCCCAAGCCGTC	day25_R1	16449	3965	11.3563	3	8	8	Proliferating vCM
day25_R1_AACTCCCCAGTATCTG	day25_R1	9593	2470	11.8315	3	4	4	vCM
day25_R1_AACTCTTAGACGCTTT	day25_R1	11608	3129	13.0427	3	1	1	vCM
day25_R1_AACTCTTAGATATGGT	day25_R1	11500	3016	8.85217	3	7	7	vCM
day25_R1_AACTCTTAGATCCCGC	day25_R1	19102	3392	10.1246	3	7	7	vCM
day25_R1_AACTCTTAGCCGCCTA	day25_R1	17748	3533	9.82082	3	1	1	vCM
day25_R1_AACTCTTAGGTGCTTT	day25_R1	16684	3179	5.05275	3	6	6	vCM
day25_R1_AACTCTTCACAGGCCT	day25_R1	22054	3923	15.1492	3	2	2	vCM
day25_R1_AACTCTTCACGAAATA	day25_R1	8046	2135	0.186428	20	7	7	vCM
day25_R1_AACTCTTGTACGACCC	day25_R1	8243	2090	17.6028	3	4	4	vCM
day25_R1_AACTCTTGTACTCAAC	day25_R1	15005	3274	12.4625	3	2	2	vCM
day25_R1_AACTCTTTCCTAGAAC	day25_R1	11231	3065	7.43478	3	2	2	vCM
day25_R1_AACTCTTTCGGATGGA	day25_R1	11464	2882	9.48186	3	1	1	vCM
day25_R1_AACTCTTTCGGTCCGA	day25_R1	6843	2167	22.8555	3	4	4	vCM
day25_R1_AACTGGTAGCAACGGT	day25_R1	18248	4099	12.6041	3	8	8	Proliferating vCM
day25_R1_AACTGGTAGCAATATG	day25_R1	15255	3431	8.69223	3	11	11	vCM
day25_R1_AACTGGTAGCGTGAAC	day25_R1	28073	5207	9.11196	3	6	6	vCM
day25_R1_AACTGGTAGCTAGTGG	day25_R1	9162	2584	20.0065	3	4	4	vCM
day25_R1_AACTGGTAGCTTTGGT	day25_R1	15028	3384	7.2132	3	1	1	vCM
day25_R1_AACTGGTAGGCGTACA	day25_R1	26441	4544	11.0056	3	7	7	vCM
day25_R1_AACTGGTGTAAATGTG	day25_R1	8432	2511	18.8567	3	4	4	vCM
day25_R1_AACTGGTGTATAGGTA	day25_R1	14352	3537	8.00585	3	1	1	vCM
day25_R1_AACTGGTGTCTCACCT	day25_R1	11296	3195	7.99398	3	2	2	vCM
day25_R1_AACTTTCAGAGTCTGG	day25_R1	21894	4198	9.60537	3	1	1	vCM
day25_R1_AACTTTCAGTGTACTC	day25_R1	16235	3549	10.4281	3	7	7	vCM
day25_R1_AACTTTCAGTTTAGGA	day25_R1	14989	3582	14.9109	3	5	5	vCM
day25_R1_AACTTTCCATGCCTTC	day25_R1	21492	4437	10.5481	3	2	2	vCM
day25_R1_AACTTTCGTCCGTCAG	day25_R1	13634	3221	11.398	3	2	2	vCM
day25_R1_AACTTTCGTGATAAAC	day25_R1	25593	4939	11.2414	3	1	1	vCM
day25_R1_AACTTTCTCCAGTAGT	day25_R1	30239	5100	7.01081	3	6	6	vCM
day25_R1_AACTTTCTCTCAAGTG	day25_R1	18069	3845	9.28662	3	7	7	vCM
day25_R1_AACTTTCTCTTTACGT	day25_R1	36679	5363	6.00071	3	7	7	vCM
day25_R1_AAGACCTAGAGACTAT	day25_R1	12357	3123	23.8084	3	4	4	vCM
day25_R1_AAGACCTAGTGGGTTG	day25_R1	15529	3593	9.66579	3	0	0	vCM
day25_R1_AAGACCTCAAGAAGAG	day25_R1	34158	5293	4.52895	14	9	9	Fibroblast
day25_R1_AAGACCTCACACCGAC	day25_R1	11610	2933	10.0775	3	2	2	vCM
day25_R1_AAGACCTCACAGCGTC	day25_R1	19069	3820	10.2732	3	1	1	vCM
day25_R1_AAGACCTTCATACGGT	day25_R1	14152	4205	7.24279	14	9	9	Fibroblast
day25_R1_AAGCCGCAGACTCGGA	day25_R1	37541	5740	7.32	14	10	10	Fibroblast
day25_R1_AAGCCGCAGAGAACAG	day25_R1	15315	3361	10.8456	3	5	5	vCM
day25_R1_AAGCCGCAGGAGTACC	day25_R1	32068	5671	9.589	3	6	6	vCM
day25_R1_AAGCCGCAGGCATTGG	day25_R1	10586	3613	4.4965	14	9	9	Fibroblast
day25_R1_AAGCCGCCAACGATCT	day25_R1	15001	3429	11.6992	3	1	1	vCM
day25_R1_AAGCCGCCACAGTCGC	day25_R1	13433	3204	10.6975	3	1	1	vCM
day25_R1_AAGCCGCCAGGGTATG	day25_R1	24376	4311	9.44782	3	1	1	vCM
day25_R1_AAGCCGCCATACTACG	day25_R1	14808	3722	12.392	3	2	2	vCM
day25_R1_AAGCCGCGTGACAAAT	day25_R1	24215	4141	9.72538	3	7	7	vCM
day25_R1_AAGCCGCTCAACGGGA	day25_R1	15063	3433	10.0511	3	1	1	vCM
day25_R1_AAGCCGCTCAGTACGT	day25_R1	21093	3900	10.2498	3	1	1	vCM
day25_R1_AAGCCGCTCAGTTCGA	day25_R1	29632	5220	11.4201	3	6	6	vCM
day25_R1_AAGCCGCTCCGCGTTT	day25_R1	13440	3351	9.88839	3	0	0	vCM
day25_R1_AAGGAGCAGCTTCGCG	day25_R1	21252	4066	8.41333	3	2	2	vCM
day25_R1_AAGGAGCCAGTCACTA	day25_R1	17308	3791	7.14698	3	1	1	vCM
day25_R1_AAGGAGCGTCCAGTTA	day25_R1	14331	3320	10.6762	3	5	5	vCM
day25_R1_AAGGAGCTCAATCTCT	day25_R1	20383	4325	9.96419	3	1	1	vCM
day25_R1_AAGGCAGCATCGGGTC	day25_R1	38801	5694	8.5539	3	6	6	vCM
day25_R1_AAGGCAGGTCATGCCG	day25_R1	30458	5393	9.72158	3	7	7	vCM
day25_R1_AAGGCAGGTCGCGAAA	day25_R1	22952	4067	9.82485	3	7	7	vCM
day25_R1_AAGGCAGGTGGTCCGT	day25_R1	22366	4128	10.3908	3	2	2	vCM
day25_R1_AAGGCAGTCAGAGCTT	day25_R1	18345	3869	12.7937	3	5	5	vCM
day25_R1_AAGGCAGTCAGTTTGG	day25_R1	15290	3200	15.5788	3	1	1	vCM
day25_R1_AAGGCAGTCATGTAGC	day25_R1	13474	3203	14.9993	3	1	1	vCM
day25_R1_AAGGTTCAGCGCCTTG	day25_R1	15254	3627	17.261	3	4	4	vCM
day25_R1_AAGGTTCAGGATATAC	day25_R1	17318	4042	13.3503	3	2	2	vCM
day25_R1_AAGGTTCAGGCAATTA	day25_R1	13114	3311	10.8968	3	5	5	vCM
day25_R1_AAGGTTCGTAGCCTAT	day25_R1	15247	3354	10.789	3	3	3	vCM
day25_R1_AAGGTTCTCACGACTA	day25_R1	44234	6745	8.58842	3	6	6	vCM
day25_R1_AAGGTTCTCGTGGACC	day25_R1	23273	4553	8.83427	3	6	6	vCM
day25_R1_AAGTCTGAGACCTTTG	day25_R1	31425	5295	11.9618	3	6	6	vCM
day25_R1_AAGTCTGCACGGATAG	day25_R1	17116	3826	13.8993	3	1	1	vCM
day25_R1_AAGTCTGCAGCCACCA	day25_R1	27851	4961	10.488	3	6	6	vCM
day25_R1_AAGTCTGTCACATGCA	day25_R1	14687	3324	6.50916	3	1	1	vCM
day25_R1_AAGTCTGTCAGTTGAC	day25_R1	34831	5871	9.56906	3	8	8	Proliferating vCM
day25_R1_AAGTCTGTCATGCAAC	day25_R1	16032	3740	12.2692	3	5	5	vCM
day25_R1_AATCCAGCAAGAGTCG	day25_R1	15131	3199	8.53876	3	1	1	vCM
day25_R1_AATCCAGGTAAGTAGT	day25_R1	14152	3432	16.9446	3	4	4	vCM
day25_R1_AATCCAGGTTTGACAC	day25_R1	18250	3855	11.2548	3	2	2	vCM
day25_R1_AATCCAGTCACAAACC	day25_R1	22069	4192	13.5529	3	1	1	vCM
day25_R1_AATCCAGTCCGGGTGT	day25_R1	15050	3429	20.0465	3	4	4	vCM
day25_R1_AATCCAGTCCGTAGGC	day25_R1	20284	4060	4.49615	3	6	6	vCM
day25_R1_AATCCAGTCTAACTTC	day25_R1	16056	3800	9.49801	3	2	2	vCM
day25_R1_AATCGGTAGAAACGAG	day25_R1	37772	6125	13.4703	3	6	6	vCM
day25_R1_AATCGGTAGACAGAGA	day25_R1	9585	2788	20.0626	3	4	4	vCM
day25_R1_AATCGGTAGTACTTGC	day25_R1	14720	3428	15.8899	3	4	4	vCM
day25_R1_AATCGGTAGTAGCCGA	day25_R1	13801	3251	10.876	3	2	2	vCM
day25_R1_AATCGGTGTACCGTTA	day25_R1	14530	3468	14.6387	3	7	7	vCM
day25_R1_AATCGGTGTGGAAAGA	day25_R1	15858	3678	17.4864	3	4	4	vCM
day25_R1_AATCGGTGTTCCACGG	day25_R1	21584	4750	13.0884	3	5	5	vCM
day25_R1_AATCGGTTCAGTCAGT	day25_R1	22388	4394	8.91996	3	1	1	vCM
day25_R1_AATCGGTTCGCATGAT	day25_R1	16711	3439	9.13171	3	1	1	vCM
day25_R1_AATCGGTTCTCCAGGG	day25_R1	15961	3457	8.2451	3	1	1	vCM
day25_R1_ACACCAAAGAATGTTG	day25_R1	24263	4484	17.1867	3	1	1	vCM
day25_R1_ACACCAAAGCTGATAA	day25_R1	16240	3686	10.8374	3	1	1	vCM
day25_R1_ACACCAAAGTAGCCGA	day25_R1	27810	4828	10.0539	3	6	6	vCM
day25_R1_ACACCAACAATGGTCT	day25_R1	42361	6185	8.88317	3	6	6	vCM
day25_R1_ACACCAACATAAAGGT	day25_R1	20251	4042	9.72791	3	1	1	vCM
day25_R1_ACACCAAGTACATCCA	day25_R1	31580	4671	6.21913	3	6	6	vCM
day25_R1_ACACCAAGTAGTAGTA	day25_R1	16440	3584	10.9367	3	1	1	vCM
day25_R1_ACACCAAGTTGGAGGT	day25_R1	19061	4043	9.81061	3	8	8	Proliferating vCM
day25_R1_ACACCAATCAATAAGG	day25_R1	17950	3836	12.3231	3	1	1	vCM
day25_R1_ACACCAATCCGCAAGC	day25_R1	3198	1298	2.1576	3	6	6	vCM
day25_R1_ACACCAATCTCTTATG	day25_R1	27838	5389	10.8844	3	6	6	vCM
day25_R1_ACACCCTAGAAGGTGA	day25_R1	12998	3084	10.4939	3	1	1	vCM
day25_R1_ACACCCTAGGAGCGTT	day25_R1	20495	4194	11.7053	3	7	7	vCM
day25_R1_ACACCCTAGTTATCGC	day25_R1	7959	2556	22.6913	3	4	4	vCM
day25_R1_ACACCCTCAAGGCTCC	day25_R1	33446	5368	3.4623	14	10	10	Fibroblast
day25_R1_ACACCCTCAGCTCGCA	day25_R1	21507	4442	10.392	3	1	1	vCM
day25_R1_ACACCCTCAGCTGTTA	day25_R1	15207	3660	5.39883	3	1	1	vCM
day25_R1_ACACCCTGTTTGTTTC	day25_R1	21788	4614	11.1024	3	1	1	vCM
day25_R1_ACACCCTTCTGAGTGT	day25_R1	14184	3439	11.1675	3	1	1	vCM
day25_R1_ACACCGGAGGAGTTTA	day25_R1	16543	3347	16.4843	3	2	2	vCM
day25_R1_ACACCGGAGGTGACCA	day25_R1	17195	3722	11.9802	3	5	5	vCM
day25_R1_ACACCGGAGTATCTCG	day25_R1	18691	3889	11.9523	3	1	1	vCM
day25_R1_ACACCGGCAATACGCT	day25_R1	12855	3232	7.0245	3	2	2	vCM
day25_R1_ACACCGGCAGCCTTGG	day25_R1	2157	1060	6.44414	3	1	1	vCM
day25_R1_ACACCGGCAGCTCGCA	day25_R1	13543	3470	7.91553	3	1	1	vCM
day25_R1_ACACCGGGTCTAGCCG	day25_R1	8734	2833	19.3268	3	5	5	vCM
day25_R1_ACACCGGGTGTGAAAT	day25_R1	18198	3612	14.7983	3	2	2	vCM
day25_R1_ACACCGGTCAGTTCGA	day25_R1	17588	3920	11.667	3	1	1	vCM
day25_R1_ACACCGGTCCGTCAAA	day25_R1	13784	3326	9.00319	3	1	1	vCM
day25_R1_ACACTGAAGACCCACC	day25_R1	28467	4859	9.35118	3	7	7	vCM
day25_R1_ACACTGAAGACTAGAT	day25_R1	14193	3496	6.37638	14	9	9	Fibroblast
day25_R1_ACACTGAAGCGAGAAA	day25_R1	31588	5525	10.1779	3	8	8	Proliferating vCM
day25_R1_ACACTGAAGTAGCGGT	day25_R1	9336	2863	16.3239	3	4	4	vCM
day25_R1_ACACTGACATCCCATC	day25_R1	8935	2660	18.5674	3	4	4	vCM
day25_R1_ACACTGACATCGATGT	day25_R1	14759	3566	9.79741	3	2	2	vCM
day25_R1_ACACTGAGTCTGCGGT	day25_R1	16638	3724	10.5301	3	2	2	vCM
day25_R1_ACACTGAGTTAGATGA	day25_R1	10300	2770	13.9223	3	4	4	vCM
day25_R1_ACACTGAGTTCCACTC	day25_R1	18539	3681	6.03053	3	6	6	vCM
day25_R1_ACACTGATCAGCAACT	day25_R1	17115	3656	10.7917	3	1	1	vCM
day25_R1_ACACTGATCCACGCAG	day25_R1	12004	2820	9.68844	3	1	1	vCM
day25_R1_ACAGCCGAGCCCAGCT	day25_R1	13100	3367	9.14504	3	5	5	vCM
day25_R1_ACAGCCGAGCTAGGCA	day25_R1	12764	3194	10.6706	3	2	2	vCM
day25_R1_ACAGCCGCACAAGACG	day25_R1	18621	3625	9.78465	3	1	1	vCM
day25_R1_ACAGCCGCACGCATCG	day25_R1	32702	5646	11.5039	3	2	2	vCM
day25_R1_ACAGCCGGTTATCCGA	day25_R1	20723	4336	8.8935	3	1	1	vCM
day25_R1_ACAGCCGTCTTGACGA	day25_R1	16326	3166	10.9947	3	1	1	vCM
day25_R1_ACAGCTAAGCCAGAAC	day25_R1	20096	4382	5.28463	14	9	9	Fibroblast
day25_R1_ACAGCTAAGCCATCGC	day25_R1	10006	2747	8.6648	3	2	2	vCM
day25_R1_ACAGCTAAGGATTCGG	day25_R1	14133	3341	10.9885	3	5	5	vCM
day25_R1_ACAGCTACAGACAAGC	day25_R1	15381	3323	10.1164	3	3	3	vCM
day25_R1_ACAGCTACAGGGTATG	day25_R1	17934	3424	11.9382	3	1	1	vCM
day25_R1_ACAGCTATCACAACGT	day25_R1	11721	3071	6.86801	3	2	2	vCM
day25_R1_ACATACGAGCTCCCAG	day25_R1	18485	3897	8.81796	3	7	7	vCM
day25_R1_ACATACGAGTAGCGGT	day25_R1	16142	3787	13.7034	3	2	2	vCM
day25_R1_ACATACGCAACAACCT	day25_R1	25240	4815	12.5079	3	7	7	vCM
day25_R1_ACATACGCAAGTTGTC	day25_R1	16977	3612	10.7027	3	2	2	vCM
day25_R1_ACATACGCATGCCCGA	day25_R1	24216	4326	9.1964	3	7	7	vCM
day25_R1_ACATACGGTATAAACG	day25_R1	16091	3649	10.2107	3	1	1	vCM
day25_R1_ACATACGGTGCAGGTA	day25_R1	10445	2795	16.9938	3	4	4	vCM
day25_R1_ACATACGGTGTAACGG	day25_R1	15124	3247	8.80058	3	1	1	vCM
day25_R1_ACATACGTCCGGGTGT	day25_R1	9652	2746	7.68753	3	1	1	vCM
day25_R1_ACATCAGCACAGAGGT	day25_R1	13000	2963	6.45385	3	1	1	vCM
day25_R1_ACATCAGGTCTCACCT	day25_R1	55551	7241	10.3544	3	6	6	vCM
day25_R1_ACATCAGTCCATGAAC	day25_R1	17411	3929	9.79266	3	14	14	Proliferating vCM
day25_R1_ACATCAGTCCTTGGTC	day25_R1	16131	3664	19.4284	3	8	8	Proliferating vCM
day25_R1_ACATCAGTCTGACCTC	day25_R1	16497	3314	8.61369	3	1	1	vCM
day25_R1_ACATGGTAGACCCACC	day25_R1	45275	6051	6.41193	3	6	6	vCM
day25_R1_ACATGGTAGAGACTAT	day25_R1	12338	3138	12.9275	3	1	1	vCM
day25_R1_ACATGGTAGATCTGAA	day25_R1	11490	3057	14.5431	3	1	1	vCM
day25_R1_ACATGGTAGTGCTGCC	day25_R1	16487	3165	12.0095	3	1	1	vCM
day25_R1_ACATGGTCAAAGCAAT	day25_R1	13770	3213	16.8918	3	4	4	vCM
day25_R1_ACATGGTCACGAAGCA	day25_R1	18448	3953	8.86817	3	2	2	vCM
day25_R1_ACATGGTCATTGTGCA	day25_R1	21170	4213	14.9787	3	3	3	vCM
day25_R1_ACATGGTGTAACGCGA	day25_R1	13534	2921	12.7383	3	1	1	vCM
day25_R1_ACATGGTGTCCATCCT	day25_R1	14399	3362	6.57685	3	2	2	vCM
day25_R1_ACATGGTTCCAAATGC	day25_R1	16968	3863	17.2737	3	5	5	vCM
day25_R1_ACATGGTTCCACGCAG	day25_R1	40621	5977	9.76835	3	6	6	vCM
day25_R1_ACCAGTAAGAGTACAT	day25_R1	18595	4148	15.644	3	5	5	vCM
day25_R1_ACCAGTAAGGAGCGAG	day25_R1	14942	3399	6.52523	3	1	1	vCM
day25_R1_ACCAGTACAAGACACG	day25_R1	14852	3156	6.78023	3	7	7	vCM
day25_R1_ACCAGTACAAGCCGTC	day25_R1	18220	3625	9.9067	3	2	2	vCM
day25_R1_ACCAGTACACATTCGA	day25_R1	19336	3774	10.4934	3	3	3	vCM
day25_R1_ACCAGTACACTTAAGC	day25_R1	13808	3369	10.6822	3	1	1	vCM
day25_R1_ACCAGTACAGTAAGAT	day25_R1	17045	3608	6.2599	3	11	11	vCM
day25_R1_ACCAGTAGTCCCGACA	day25_R1	18648	3680	15.1008	3	2	2	vCM
day25_R1_ACCAGTAGTGACAAAT	day25_R1	16704	3527	14.5714	3	5	5	vCM
day25_R1_ACCAGTAGTGAGTGAC	day25_R1	30019	5175	12.1123	3	6	6	vCM
day25_R1_ACCAGTATCTCCCTGA	day25_R1	15642	3365	9.46171	3	0	0	vCM
day25_R1_ACCCACTAGTCCTCCT	day25_R1	11031	3034	13.3533	3	1	1	vCM
day25_R1_ACCCACTCACATTAGC	day25_R1	14131	3464	8.77503	3	1	1	vCM
day25_R1_ACCCACTGTCTTGTCC	day25_R1	15656	3666	8.54624	3	2	2	vCM
day25_R1_ACCCACTTCATCATTC	day25_R1	12341	3312	10.3557	3	1	1	vCM
day25_R1_ACCGTAAAGAGTGACC	day25_R1	16037	3369	9.67138	3	5	5	vCM
day25_R1_ACCGTAAAGCGATCCC	day25_R1	17655	3926	7.77117	3	2	2	vCM
day25_R1_ACCGTAAAGGATGGTC	day25_R1	43387	6450	10.4363	3	6	6	vCM
day25_R1_ACCGTAACAAGACACG	day25_R1	27334	4718	8.99978	3	6	6	vCM
day25_R1_ACCGTAACACGAGAGT	day25_R1	33909	5305	12.6191	3	6	6	vCM
day25_R1_ACCGTAACACTACAGT	day25_R1	20409	4453	9.12343	3	6	6	vCM
day25_R1_ACCGTAACATTGGTAC	day25_R1	8237	2477	20.5415	3	4	4	vCM
day25_R1_ACCGTAAGTGGAAAGA	day25_R1	7349	2189	22.1391	3	4	4	vCM
day25_R1_ACCGTAAGTGTGGTTT	day25_R1	30363	5033	3.59648	14	10	10	Fibroblast
day25_R1_ACCGTAATCCGCTGTT	day25_R1	22348	4292	9.276	3	7	7	vCM
day25_R1_ACCGTAATCCGTCAAA	day25_R1	29944	5577	11.4748	3	6	6	vCM
day25_R1_ACCGTAATCGGAGGTA	day25_R1	10038	2698	13.2596	3	5	5	vCM
day25_R1_ACCTTTAAGCTCTCGG	day25_R1	21797	4814	12.933	3	8	8	Proliferating vCM
day25_R1_ACCTTTACAAGGTTCT	day25_R1	9383	2354	9.02696	3	1	1	vCM
day25_R1_ACCTTTACACGAGAGT	day25_R1	2435	1109	2.34086	3	6	6	vCM
day25_R1_ACCTTTACACTGTCGG	day25_R1	13709	3378	10.9198	3	5	5	vCM
day25_R1_ACCTTTACAGATAATG	day25_R1	12435	3165	13.7515	3	5	5	vCM
day25_R1_ACCTTTACATCACAAC	day25_R1	16320	3201	10.7414	3	1	1	vCM
day25_R1_ACCTTTAGTACACCGC	day25_R1	26308	4586	9.77269	3	7	7	vCM
day25_R1_ACCTTTAGTATTACCG	day25_R1	20675	4210	11.6034	3	7	7	vCM
day25_R1_ACCTTTAGTTAAGATG	day25_R1	2964	1214	0.472335	20	2	2	vCM
day25_R1_ACCTTTATCGACGGAA	day25_R1	21889	4559	11.9741	3	5	5	vCM
day25_R1_ACCTTTATCGCCTGTT	day25_R1	31208	5565	12.7371	3	6	6	vCM
day25_R1_ACGAGCCAGGATTCGG	day25_R1	11531	3479	14.0144	14	15	15	vCM
day25_R1_ACGAGCCCACCTGGTG	day25_R1	10151	3464	12.2648	14	15	15	vCM
day25_R1_ACGAGCCCATCTACGA	day25_R1	37594	5754	10.8475	3	6	6	vCM
day25_R1_ACGAGCCGTAGCTAAA	day25_R1	21539	4494	13.45	3	2	2	vCM
day25_R1_ACGAGCCGTGGCGAAT	day25_R1	9701	2644	13.4625	3	4	4	vCM
day25_R1_ACGAGCCTCATAGCAC	day25_R1	14891	3130	8.5958	3	3	3	vCM
day25_R1_ACGAGCCTCTGAGTGT	day25_R1	31483	5679	11.6634	3	2	2	vCM
day25_R1_ACGAGGAAGAACTCGG	day25_R1	13313	3391	9.91512	3	1	1	vCM
day25_R1_ACGAGGAAGGGAAACA	day25_R1	11562	2790	0.233524	20	7	7	vCM
day25_R1_ACGAGGAAGTTTCCTT	day25_R1	19287	3932	13.9887	3	5	5	vCM
day25_R1_ACGAGGACAACTGGCC	day25_R1	17830	3835	12.636	3	5	5	vCM
day25_R1_ACGAGGACAATTCCTT	day25_R1	16636	3776	11.0423	3	1	1	vCM
day25_R1_ACGAGGACAGGATTGG	day25_R1	32407	4802	12.8491	3	7	7	vCM
day25_R1_ACGAGGAGTCACAAGG	day25_R1	12748	3366	19.6266	3	4	4	vCM
day25_R1_ACGAGGATCAAAGACA	day25_R1	5949	1641	0.285762	20	8	8	Proliferating vCM
day25_R1_ACGATACAGGCAGGTT	day25_R1	24554	4675	19.7687	3	5	5	vCM
day25_R1_ACGATACAGGTGCTAG	day25_R1	14036	3338	10.6654	3	2	2	vCM
day25_R1_ACGATACAGTACCGGA	day25_R1	13278	3192	10.5212	3	1	1	vCM
day25_R1_ACGATACAGTGGTAAT	day25_R1	22669	4593	10.3269	3	2	2	vCM
day25_R1_ACGATACCATGGTCAT	day25_R1	29085	5451	10.7856	3	8	8	Proliferating vCM
day25_R1_ACGATACGTATAAACG	day25_R1	17762	3766	10.59	3	1	1	vCM
day25_R1_ACGATACGTCCAACTA	day25_R1	31757	5119	8.82955	3	7	7	vCM
day25_R1_ACGATACGTGCACTTA	day25_R1	35414	5038	4.6027	14	10	10	Fibroblast
day25_R1_ACGATACGTGGCTCCA	day25_R1	21438	4564	13.9519	3	8	8	Proliferating vCM
day25_R1_ACGATACGTGGGTCAA	day25_R1	30848	5290	11.6766	3	6	6	vCM
day25_R1_ACGATACGTTGATTGC	day25_R1	15049	3233	6.57851	3	7	7	vCM
day25_R1_ACGATGTCAGCCAATT	day25_R1	16467	3527	10.7488	3	7	7	vCM
day25_R1_ACGATGTCATCTATGG	day25_R1	14357	3397	7.94734	3	1	1	vCM
day25_R1_ACGATGTGTAGCTAAA	day25_R1	19790	4131	11.7888	3	1	1	vCM
day25_R1_ACGCAGCAGCCAGTAG	day25_R1	17688	4228	16.0844	3	1	1	vCM
day25_R1_ACGCAGCAGTAAGTAC	day25_R1	19449	4147	8.32434	3	7	7	vCM
day25_R1_ACGCAGCAGTACGACG	day25_R1	13541	3247	14.6666	3	5	5	vCM
day25_R1_ACGCAGCAGTACGATA	day25_R1	4022	1464	0.497265	20	7	7	vCM
day25_R1_ACGCAGCCAAGCGCTC	day25_R1	21520	3971	11.4452	3	7	7	vCM
day25_R1_ACGCAGCCAATAGCAA	day25_R1	17351	3560	5.90168	3	7	7	vCM
day25_R1_ACGCAGCCACCACCAG	day25_R1	21977	4731	10.4473	3	1	1	vCM
day25_R1_ACGCAGCCAGCATACT	day25_R1	15371	3470	10.8191	3	0	0	vCM
day25_R1_ACGCAGCGTTGGTAAA	day25_R1	17664	3899	11.9226	3	5	5	vCM
day25_R1_ACGCAGCTCGCCATAA	day25_R1	15006	3455	8.21005	3	1	1	vCM
day25_R1_ACGCAGCTCGCGTTTC	day25_R1	23433	4710	9.49089	3	6	6	vCM
day25_R1_ACGCAGCTCTTACCTA	day25_R1	15786	3500	7.22792	3	1	1	vCM
day25_R1_ACGCCAGAGATCCCAT	day25_R1	17924	3787	9.30038	3	1	1	vCM
day25_R1_ACGCCAGAGTCTCGGC	day25_R1	16916	3577	9.52944	3	1	1	vCM
day25_R1_ACGCCAGCACGAAACG	day25_R1	14980	3425	23.9052	3	4	4	vCM
day25_R1_ACGCCAGGTCGACTGC	day25_R1	15368	3253	12.5651	3	1	1	vCM
day25_R1_ACGCCAGGTGGGTCAA	day25_R1	35099	5527	9.97179	3	6	6	vCM
day25_R1_ACGCCAGGTGGTACAG	day25_R1	30171	5045	4.4977	14	10	10	Fibroblast
day25_R1_ACGCCAGGTGTTGGGA	day25_R1	13215	3273	17.2229	3	4	4	vCM
day25_R1_ACGCCAGGTTAGAACA	day25_R1	12781	3153	11.7362	3	2	2	vCM
day25_R1_ACGCCGAAGGTGTTAA	day25_R1	15855	3636	8.46421	3	5	5	vCM
day25_R1_ACGCCGAAGTTGAGTA	day25_R1	15202	3379	20.1881	3	4	4	vCM
day25_R1_ACGCCGACACAGCGTC	day25_R1	19656	4097	13.6243	3	5	5	vCM
day25_R1_ACGCCGACACATAACC	day25_R1	10678	2858	6.7522	3	2	2	vCM
day25_R1_ACGCCGACACATGACT	day25_R1	13194	3220	10.1334	3	0	0	vCM
day25_R1_ACGCCGACAGATCTGT	day25_R1	14287	3500	5.80248	3	2	2	vCM
day25_R1_ACGCCGAGTCGTTGTA	day25_R1	24005	4779	15.1385	3	2	2	vCM
day25_R1_ACGCCGAGTGTTCTTT	day25_R1	16806	3485	6.83684	3	7	7	vCM
day25_R1_ACGCCGAGTGTTGAGG	day25_R1	26958	4758	10.3791	3	6	6	vCM
day25_R1_ACGCCGATCTGGAGCC	day25_R1	15352	3720	7.57556	3	5	5	vCM
day25_R1_ACGGAGACACAAGTAA	day25_R1	16748	3675	10.0251	3	5	5	vCM
day25_R1_ACGGAGACAGCTGCTG	day25_R1	27473	4915	7.83679	3	6	6	vCM
day25_R1_ACGGAGACATTTGCCC	day25_R1	3036	1362	0.230567	20	2	2	vCM
day25_R1_ACGGAGAGTTTCGCTC	day25_R1	11007	3091	15.6173	3	4	4	vCM
day25_R1_ACGGAGATCAGCTCGG	day25_R1	16633	3557	13.4011	3	5	5	vCM
day25_R1_ACGGAGATCAGTTTGG	day25_R1	18391	4165	13.8111	3	1	1	vCM
day25_R1_ACGGCCAAGACAAGCC	day25_R1	17987	3961	13.3374	3	1	1	vCM
day25_R1_ACGGCCAAGACGCTTT	day25_R1	25647	4656	11.4048	3	7	7	vCM
day25_R1_ACGGCCAAGTAACCCT	day25_R1	18165	3473	7.38783	3	7	7	vCM
day25_R1_ACGGCCACAAGTTCTG	day25_R1	31816	5515	10.1176	3	6	6	vCM
day25_R1_ACGGCCACAAGTTGTC	day25_R1	19835	4088	11.5553	3	5	5	vCM
day25_R1_ACGGCCAGTTAAGAAC	day25_R1	8934	2735	16.1854	3	4	4	vCM
day25_R1_ACGGCCATCACTTCAT	day25_R1	15571	3666	8.8819	3	1	1	vCM
day25_R1_ACGGGCTCACGAAACG	day25_R1	11233	2916	8.80442	3	1	1	vCM
day25_R1_ACGGGCTCAGGACCCT	day25_R1	16114	3670	15.3221	3	8	8	Proliferating vCM
day25_R1_ACGGGCTCATCACCCT	day25_R1	18921	3634	4.95745	3	6	6	vCM
day25_R1_ACGGGCTGTAACGACG	day25_R1	31375	5319	11.9235	3	7	7	vCM
day25_R1_ACGGGCTGTCAGAAGC	day25_R1	43930	6014	11.0653	3	6	6	vCM
day25_R1_ACGGGCTGTCTTGTCC	day25_R1	14338	3449	9.31092	3	1	1	vCM
day25_R1_ACGGGCTTCAATCACG	day25_R1	14547	3869	7.55482	3	2	2	vCM
day25_R1_ACGGGCTTCCGAGCCA	day25_R1	22204	4418	11.0971	3	3	3	vCM
day25_R1_ACGGGCTTCCTTTCTC	day25_R1	20926	3944	7.05821	3	7	7	vCM
day25_R1_ACGGGTCCACAAGCCC	day25_R1	17201	3791	10.5982	3	1	1	vCM
day25_R1_ACGGGTCCAGATCTGT	day25_R1	26788	4749	8.40675	3	6	6	vCM
day25_R1_ACGGGTCCATCGGTTA	day25_R1	8191	2621	17.2384	3	4	4	vCM
day25_R1_ACGGGTCCATGCTGGC	day25_R1	17462	3728	8.29802	3	2	2	vCM
day25_R1_ACGGGTCGTTACGGAG	day25_R1	18527	4012	9.71555	3	2	2	vCM
day25_R1_ACGGGTCTCCCATTAT	day25_R1	6354	1930	0.220334	20	7	7	vCM
day25_R1_ACGGGTCTCGTGTAGT	day25_R1	8999	2353	12.2458	3	1	1	vCM
day25_R1_ACGGGTCTCTAACTCT	day25_R1	12793	3126	10.4588	3	2	2	vCM
day25_R1_ACGTCAAAGACTCGGA	day25_R1	27990	5174	11.0254	3	7	7	vCM
day25_R1_ACGTCAAAGACTTTCG	day25_R1	18458	3873	11.6101	3	1	1	vCM
day25_R1_ACGTCAAAGGTGCAAC	day25_R1	19158	3902	8.47166	3	1	1	vCM
day25_R1_ACGTCAACAATGAATG	day25_R1	17574	3694	6.41857	3	6	6	vCM
day25_R1_ACGTCAACACAGCCCA	day25_R1	16488	3455	10.2923	3	7	7	vCM
day25_R1_ACGTCAAGTACCCAAT	day25_R1	12932	2826	8.93133	3	1	1	vCM
day25_R1_ACGTCAAGTCAACATC	day25_R1	11919	3305	6.31764	1	11	11	vCM
day25_R1_ACGTCAATCATGTCTT	day25_R1	8939	2711	9.12854	3	0	0	vCM
day25_R1_ACGTCAATCTAACTGG	day25_R1	17928	3622	11.8083	3	2	2	vCM
day25_R1_ACTATCTAGACAATAC	day25_R1	24100	4776	9.81328	3	6	6	vCM
day25_R1_ACTATCTAGCCAGGAT	day25_R1	29048	5383	12.1798	3	7	7	vCM
day25_R1_ACTATCTAGTACGACG	day25_R1	18597	3779	6.66236	3	2	2	vCM
day25_R1_ACTATCTCACCAGGTC	day25_R1	11378	2690	13.5173	3	1	1	vCM
day25_R1_ACTATCTGTATCTGCA	day25_R1	14780	3537	8.72801	3	2	2	vCM
day25_R1_ACTATCTGTCGCGGTT	day25_R1	19445	3778	12.2037	3	3	3	vCM
day25_R1_ACTATCTTCATGTCCC	day25_R1	19116	3645	10.1433	3	1	1	vCM
day25_R1_ACTATCTTCTCCAACC	day25_R1	26106	5048	13.2613	3	2	2	vCM
day25_R1_ACTATCTTCTGGGCCA	day25_R1	18418	4032	9.8382	3	5	5	vCM
day25_R1_ACTATCTTCTTGTCAT	day25_R1	17495	3785	9.85996	3	2	2	vCM
day25_R1_ACTGAACAGCGTAGTG	day25_R1	7948	2375	17.6648	3	4	4	vCM
day25_R1_ACTGAACCAAGTAGTA	day25_R1	38423	6061	10.2022	3	6	6	vCM
day25_R1_ACTGAACCATCGATTG	day25_R1	12523	3207	12.3293	3	1	1	vCM
day25_R1_ACTGAACGTAGAGGAA	day25_R1	17790	3760	12.0349	3	1	1	vCM
day25_R1_ACTGAACGTTATGTGC	day25_R1	13977	3083	14.5096	3	1	1	vCM
day25_R1_ACTGAGTAGAGTGAGA	day25_R1	16407	3592	11.1782	3	1	1	vCM
day25_R1_ACTGAGTAGTGTGGCA	day25_R1	11709	3225	17.431	3	4	4	vCM
day25_R1_ACTGAGTAGTTAACGA	day25_R1	15255	3448	10.6654	3	1	1	vCM
day25_R1_ACTGAGTCACGACGAA	day25_R1	15111	3488	13.8575	1	1	1	vCM
day25_R1_ACTGAGTCATCGTCGG	day25_R1	14341	3112	9.76919	3	1	1	vCM
day25_R1_ACTGAGTGTGCCTTGG	day25_R1	13507	3447	15.0366	3	15	15	vCM
day25_R1_ACTGAGTGTTTGCATG	day25_R1	18269	3740	11.5277	3	8	8	Proliferating vCM
day25_R1_ACTGAGTGTTTGGCGC	day25_R1	18869	3813	11.3838	3	2	2	vCM
day25_R1_ACTGAGTTCCAAAGTC	day25_R1	30310	5243	10.1683	3	6	6	vCM
day25_R1_ACTGATGAGCAGACTG	day25_R1	24357	4808	9.06926	3	2	2	vCM
day25_R1_ACTGATGCAAGTTGTC	day25_R1	18120	3978	13.9404	3	4	4	vCM
day25_R1_ACTGATGCACCCTATC	day25_R1	14839	3671	11.0183	3	8	8	Proliferating vCM
day25_R1_ACTGATGCATTCACTT	day25_R1	15128	3379	10.6095	3	2	2	vCM
day25_R1_ACTGATGCATTTCAGG	day25_R1	15122	3153	7.61804	3	7	7	vCM
day25_R1_ACTGATGTCTAACTTC	day25_R1	28299	5244	9.85901	3	6	6	vCM
day25_R1_ACTGCTCAGAGCTGCA	day25_R1	27304	4670	10.3831	3	8	8	Proliferating vCM
day25_R1_ACTGCTCCACAGGAGT	day25_R1	12349	2938	9.57163	3	1	1	vCM
day25_R1_ACTGCTCCAGCAGTTT	day25_R1	18997	3756	9.80155	3	1	1	vCM
day25_R1_ACTGCTCCAGGAACGT	day25_R1	9642	2860	13.3167	3	0	0	vCM
day25_R1_ACTGCTCGTAAATGTG	day25_R1	11995	3150	11.9883	3	5	5	vCM
day25_R1_ACTGCTCGTACCGAGA	day25_R1	16450	3931	7.06383	3	2	2	vCM
day25_R1_ACTGCTCGTATATGGA	day25_R1	14496	3457	10.5132	3	1	1	vCM
day25_R1_ACTGCTCGTCCAGTGC	day25_R1	18246	3836	11.2792	3	1	1	vCM
day25_R1_ACTGCTCGTCGGATCC	day25_R1	30212	5156	12.356	3	6	6	vCM
day25_R1_ACTGCTCGTCTAGTGT	day25_R1	8889	2718	9.89988	3	1	1	vCM
day25_R1_ACTGCTCGTGACCAAG	day25_R1	15662	3602	10.4265	3	1	1	vCM
day25_R1_ACTGCTCGTTCAGACT	day25_R1	18790	3894	11.852	3	7	7	vCM
day25_R1_ACTGCTCTCGAACGGA	day25_R1	22153	4335	7.10062	3	6	6	vCM
day25_R1_ACTGCTCTCGCTAGCG	day25_R1	17779	3781	7.5876	3	1	1	vCM
day25_R1_ACTGCTCTCTTCATGT	day25_R1	12432	3148	13.4089	3	4	4	vCM
day25_R1_ACTGTCCAGCCAACAG	day25_R1	16187	3635	12.022	3	1	1	vCM
day25_R1_ACTGTCCAGTCAAGCG	day25_R1	16448	3728	10.0681	3	1	1	vCM
day25_R1_ACTGTCCGTAAACCTC	day25_R1	14540	3200	15.4746	3	1	1	vCM
day25_R1_ACTGTCCGTTAAAGTG	day25_R1	44474	6296	8.99627	3	6	6	vCM
day25_R1_ACTGTCCGTTATCCGA	day25_R1	17619	3567	12.39	3	1	1	vCM
day25_R1_ACTGTCCTCAATCTCT	day25_R1	12251	3187	10.3012	3	5	5	vCM
day25_R1_ACTGTCCTCGAACTGT	day25_R1	42013	6304	8.75205	3	6	6	vCM
day25_R1_ACTTACTCAAGTAATG	day25_R1	19366	4163	8.04503	3	7	7	vCM
day25_R1_ACTTACTCACGCCAGT	day25_R1	19842	4246	9.64621	3	2	2	vCM
day25_R1_ACTTACTCACGGATAG	day25_R1	15848	3407	14.7211	3	1	1	vCM
day25_R1_ACTTACTCAGACAGGT	day25_R1	10058	3118	12.0402	3	2	2	vCM
day25_R1_ACTTACTCAGTCCTTC	day25_R1	12373	3106	14.2003	3	2	2	vCM
day25_R1_ACTTACTCATACGCCG	day25_R1	10123	2981	7.13227	3	2	2	vCM
day25_R1_ACTTACTGTCAATGTC	day25_R1	7626	2472	20.2072	3	4	4	vCM
day25_R1_ACTTACTGTCTCTCGT	day25_R1	21344	4778	11.9378	3	2	2	vCM
day25_R1_ACTTACTTCACATGCA	day25_R1	10432	2868	17.2834	3	4	4	vCM
day25_R1_ACTTACTTCAGTCCCT	day25_R1	5132	1931	15.9392	3	4	4	vCM
day25_R1_ACTTACTTCTAACTCT	day25_R1	14460	3473	16.2172	3	4	4	vCM
day25_R1_ACTTACTTCTTCTGGC	day25_R1	20458	4632	12.1908	1	5	5	vCM
day25_R1_ACTTGTTAGTAGGCCA	day25_R1	16913	3928	9.82676	3	7	7	vCM
day25_R1_ACTTGTTAGTCCGTAT	day25_R1	12710	3289	9.0716	3	5	5	vCM
day25_R1_ACTTGTTAGTCGCCGT	day25_R1	18559	4286	13.2119	3	1	1	vCM
day25_R1_ACTTGTTAGTGCTGCC	day25_R1	14073	3636	10.3318	3	1	1	vCM
day25_R1_ACTTGTTAGTGTACCT	day25_R1	13646	2985	18.445	3	5	5	vCM
day25_R1_ACTTGTTCACGCATCG	day25_R1	22098	4665	12.7251	3	5	5	vCM
day25_R1_ACTTGTTCATGCCACG	day25_R1	13399	3348	13.4786	3	5	5	vCM
day25_R1_ACTTGTTGTCATCGGC	day25_R1	13425	3106	7.32961	3	1	1	vCM
day25_R1_ACTTGTTTCAGCATGT	day25_R1	10856	2918	19.3626	3	4	4	vCM
day25_R1_ACTTGTTTCATCTGTT	day25_R1	15244	3347	13.3298	3	1	1	vCM
day25_R1_ACTTGTTTCTATCCTA	day25_R1	41042	6112	8.74714	3	6	6	vCM
day25_R1_ACTTGTTTCTCTGCTG	day25_R1	2692	1037	0.780089	3	6	6	vCM
day25_R1_ACTTTCAAGAAACCGC	day25_R1	46345	6167	4.73838	14	10	10	Fibroblast
day25_R1_ACTTTCAAGATAGGAG	day25_R1	31628	5485	4.44543	14	9	9	Fibroblast
day25_R1_ACTTTCAAGGTGGGTT	day25_R1	8107	2301	0.209695	20	7	7	vCM
day25_R1_ACTTTCACAGCTGCTG	day25_R1	19869	3848	10.8209	3	1	1	vCM
day25_R1_ACTTTCACAGGGTACA	day25_R1	13664	3717	12.8367	3	5	5	vCM
day25_R1_ACTTTCACATCCGCGA	day25_R1	24872	5161	11.8889	3	2	2	vCM
day25_R1_ACTTTCAGTACCGTAT	day25_R1	12789	3274	10.3292	3	2	2	vCM
day25_R1_ACTTTCAGTGGCTCCA	day25_R1	22103	4731	7.97629	12	14	14	Proliferating vCM
day25_R1_ACTTTCATCACTTATC	day25_R1	17511	4049	8.62315	3	7	7	vCM
day25_R1_ACTTTCATCCAGAAGG	day25_R1	17872	3574	18.9514	3	2	2	vCM
day25_R1_ACTTTCATCGCTAGCG	day25_R1	16594	3533	6.64698	3	7	7	vCM
day25_R1_AGAATAGAGACTGGGT	day25_R1	19565	3683	10.7079	3	2	2	vCM
day25_R1_AGAATAGAGAGGGCTT	day25_R1	15694	3508	9.35389	3	1	1	vCM
day25_R1_AGAATAGAGATTACCC	day25_R1	17854	3926	9.91374	3	5	5	vCM
day25_R1_AGAATAGCAGTAACGG	day25_R1	6548	2231	24.8778	3	4	4	vCM
day25_R1_AGAATAGGTCTAAACC	day25_R1	15319	3283	10.895	3	1	1	vCM
day25_R1_AGAATAGTCAAAGACA	day25_R1	14406	3197	15.2298	3	2	2	vCM
day25_R1_AGACGTTAGCAACGGT	day25_R1	20083	4027	11.1687	3	7	7	vCM
day25_R1_AGACGTTCAAATTGCC	day25_R1	19812	3608	17.2925	3	0	0	vCM
day25_R1_AGACGTTCATTCTTAC	day25_R1	20987	4055	9.12946	3	1	1	vCM
day25_R1_AGACGTTGTAAATACG	day25_R1	7657	2493	12.9163	3	1	1	vCM
day25_R1_AGACGTTGTCCCGACA	day25_R1	14628	3622	8.82554	3	8	8	Proliferating vCM
day25_R1_AGACGTTGTGTCGCTG	day25_R1	15222	3466	10.2023	3	5	5	vCM
day25_R1_AGACGTTGTTAGAACA	day25_R1	9241	2673	8.99253	3	2	2	vCM
day25_R1_AGACGTTGTTCCTCCA	day25_R1	12605	3245	8.56803	3	1	1	vCM
day25_R1_AGACGTTTCCAAGTAC	day25_R1	16448	3593	13.0958	3	1	1	vCM
day25_R1_AGAGCGAAGCTGAAAT	day25_R1	19658	4494	13.2007	3	8	8	Proliferating vCM
day25_R1_AGAGCGACATACTCTT	day25_R1	20408	3967	9.32967	3	8	8	Proliferating vCM
day25_R1_AGAGCGAGTAGGGACT	day25_R1	25703	4870	10.2323	3	6	6	vCM
day25_R1_AGAGCGAGTGAAAGAG	day25_R1	26662	4763	12.846	3	1	1	vCM
day25_R1_AGAGCGAGTTGAACTC	day25_R1	24440	4685	12.2668	3	8	8	Proliferating vCM
day25_R1_AGAGCGATCCAAGTAC	day25_R1	22142	4294	8.36871	3	2	2	vCM
day25_R1_AGAGCGATCGTAGATC	day25_R1	11156	2529	8.97275	3	1	1	vCM
day25_R1_AGAGCGATCTTGTATC	day25_R1	20884	4479	16.2517	3	8	8	Proliferating vCM
day25_R1_AGAGCTTAGAATCTCC	day25_R1	38198	5922	9.91937	3	6	6	vCM
day25_R1_AGAGCTTAGACATAAC	day25_R1	18730	3707	9.79178	3	7	7	vCM
day25_R1_AGAGCTTAGAGTAATC	day25_R1	9168	2680	15.5105	3	1	1	vCM
day25_R1_AGAGCTTAGCCAGTTT	day25_R1	6210	1781	6.8599	3	1	1	vCM
day25_R1_AGAGCTTCACTTGGAT	day25_R1	18900	4160	11.6984	3	5	5	vCM
day25_R1_AGAGCTTCAGTCAGCC	day25_R1	16682	3504	10.3645	3	1	1	vCM
day25_R1_AGAGCTTCATGTAGTC	day25_R1	9867	2640	17.1886	3	4	4	vCM
day25_R1_AGAGCTTGTACTTAGC	day25_R1	16701	3746	12.8974	3	5	5	vCM
day25_R1_AGAGCTTGTGCACTTA	day25_R1	13363	2964	14.3531	3	0	0	vCM
day25_R1_AGAGCTTGTGCGGTAA	day25_R1	15003	3576	10.2779	3	5	5	vCM
day25_R1_AGAGTGGCATTAGGCT	day25_R1	42993	5589	3.86342	14	10	10	Fibroblast
day25_R1_AGAGTGGCATTATCTC	day25_R1	14331	3394	13.1184	3	2	2	vCM
day25_R1_AGAGTGGGTAACGCGA	day25_R1	12748	2667	9.50737	3	1	1	vCM
day25_R1_AGAGTGGGTGGCCCTA	day25_R1	12589	2976	15.5294	3	8	8	Proliferating vCM
day25_R1_AGATCTGAGAATCTCC	day25_R1	12617	3267	15.0828	3	1	1	vCM
day25_R1_AGATCTGAGAGCTATA	day25_R1	13886	3431	11.0183	3	5	5	vCM
day25_R1_AGATCTGAGTAACCCT	day25_R1	26270	4615	12.9425	3	1	1	vCM
day25_R1_AGATCTGAGTGCGATG	day25_R1	18126	3712	9.35673	3	1	1	vCM
day25_R1_AGATCTGCACGTTGGC	day25_R1	10423	2721	23.0164	3	4	4	vCM
day25_R1_AGATCTGGTCCAGTTA	day25_R1	20238	4217	16.0885	3	5	5	vCM
day25_R1_AGATCTGTCTATCCCG	day25_R1	22866	4627	13.1636	3	5	5	vCM
day25_R1_AGATCTGTCTGCTGCT	day25_R1	15474	3608	12.6858	3	8	8	Proliferating vCM
day25_R1_AGATTGCAGCTAACAA	day25_R1	21655	4100	11.8218	3	7	7	vCM
day25_R1_AGATTGCCAGACACTT	day25_R1	21420	3836	3.11391	14	11	11	vCM
day25_R1_AGATTGCCAGCTTCGG	day25_R1	7691	2051	5.57795	20	8	8	Proliferating vCM
day25_R1_AGATTGCGTCGAGATG	day25_R1	18184	3688	12.896	3	1	1	vCM
day25_R1_AGATTGCTCAAAGTAG	day25_R1	28561	4973	2.94107	14	10	10	Fibroblast
day25_R1_AGATTGCTCACAAACC	day25_R1	12120	3089	6.20462	3	0	0	vCM
day25_R1_AGATTGCTCCCAGGTG	day25_R1	7956	2621	9.364	3	5	5	vCM
day25_R1_AGCAGCCAGGGAACGG	day25_R1	20798	4385	10.126	3	2	2	vCM
day25_R1_AGCAGCCCAACGCACC	day25_R1	2673	1169	1.27198	20	6	6	vCM
day25_R1_AGCAGCCGTCCAACTA	day25_R1	15864	3440	13.1556	3	1	1	vCM
day25_R1_AGCAGCCTCCAAACTG	day25_R1	33870	5706	10.6909	3	6	6	vCM
day25_R1_AGCAGCCTCCTTGACC	day25_R1	9690	2714	12.2497	3	5	5	vCM
day25_R1_AGCAGCCTCCTTGCCA	day25_R1	19028	4297	17.2535	3	2	2	vCM
day25_R1_AGCATACAGACAAAGG	day25_R1	18400	3413	16.5815	3	2	2	vCM
day25_R1_AGCATACCAAGGCTCC	day25_R1	29569	5010	8.22483	3	6	6	vCM
day25_R1_AGCATACCAATGAAAC	day25_R1	11336	2680	11.6443	3	1	1	vCM
day25_R1_AGCATACCAGGAACGT	day25_R1	16745	3603	10.3195	3	1	1	vCM
day25_R1_AGCATACCAGGCTGAA	day25_R1	16365	3318	15.8326	3	1	1	vCM
day25_R1_AGCATACGTATCTGCA	day25_R1	15065	3341	9.89047	3	1	1	vCM
day25_R1_AGCATACGTCTCAACA	day25_R1	21090	3921	10.0142	3	1	1	vCM
day25_R1_AGCCTAAAGCTCCTTC	day25_R1	28819	5302	9.73316	3	6	6	vCM
day25_R1_AGCCTAACAATCTGCA	day25_R1	44727	6427	9.85087	3	6	6	vCM
day25_R1_AGCCTAACAGCTGCAC	day25_R1	20387	4016	15.9317	3	1	1	vCM
day25_R1_AGCCTAAGTAGCTCCG	day25_R1	20269	3940	9.74394	3	7	7	vCM
day25_R1_AGCCTAAGTGAGTATA	day25_R1	11388	3059	10.6252	3	1	1	vCM
day25_R1_AGCCTAAGTTGGGACA	day25_R1	27067	4757	4.84723	14	10	10	Fibroblast
day25_R1_AGCCTAAGTTTGTGTG	day25_R1	12993	3003	7.31163	3	1	1	vCM
day25_R1_AGCCTAATCACAATGC	day25_R1	20052	3929	7.84959	3	5	5	vCM
day25_R1_AGCCTAATCAGGCCCA	day25_R1	17329	3329	11.0104	3	1	1	vCM
day25_R1_AGCCTAATCCTCAATT	day25_R1	25867	4639	10.7821	3	6	6	vCM
day25_R1_AGCCTAATCTTGCATT	day25_R1	15858	3550	9.13734	3	2	2	vCM
day25_R1_AGCGGTCAGCACGCCT	day25_R1	9603	2467	11.1007	3	1	1	vCM
day25_R1_AGCGGTCAGCGTTTAC	day25_R1	13700	3249	16.7153	3	4	4	vCM
day25_R1_AGCGGTCAGGCGCTCT	day25_R1	21241	3893	7.73504	3	6	6	vCM
day25_R1_AGCGGTCCAAACCCAT	day25_R1	23544	4226	9.4419	3	7	7	vCM
day25_R1_AGCGGTCCACGGATAG	day25_R1	17885	3762	12.1107	3	1	1	vCM
day25_R1_AGCGGTCGTAGCCTCG	day25_R1	15077	3343	17.4571	3	4	4	vCM
day25_R1_AGCGGTCGTAGGGACT	day25_R1	20510	4142	2.86202	14	9	9	Fibroblast
day25_R1_AGCGGTCGTGCGATAG	day25_R1	19180	3686	9.6194	3	7	7	vCM
day25_R1_AGCGGTCGTGGTCTCG	day25_R1	2404	1126	1.6223	3	6	6	vCM
day25_R1_AGCGGTCTCCAAGTAC	day25_R1	19809	3705	5.63885	3	6	6	vCM
day25_R1_AGCGTATAGAAACGAG	day25_R1	9892	2881	13.7182	3	4	4	vCM
day25_R1_AGCGTATAGAGTACCG	day25_R1	21411	4160	12.4702	3	1	1	vCM
day25_R1_AGCGTATAGCTAAACA	day25_R1	38517	5846	8.95189	3	6	6	vCM
day25_R1_AGCGTATGTCGAGTTT	day25_R1	9651	2865	11.8122	3	1	1	vCM
day25_R1_AGCGTATGTCTCATCC	day25_R1	21836	4067	14.531	3	1	1	vCM
day25_R1_AGCGTATGTTGAGTTC	day25_R1	22731	4792	6.92446	12	14	14	Proliferating vCM
day25_R1_AGCGTATGTTGGAGGT	day25_R1	11094	2757	15.1794	3	1	1	vCM
day25_R1_AGCGTATTCAGAGGTG	day25_R1	11804	3332	14.1901	3	4	4	vCM
day25_R1_AGCGTATTCCTTGCCA	day25_R1	15303	3704	8.28596	3	5	5	vCM
day25_R1_AGCGTCGAGAGCTGGT	day25_R1	19601	4085	12.2137	3	8	8	Proliferating vCM
day25_R1_AGCGTCGCAATTGCTG	day25_R1	22249	4729	9.82966	3	2	2	vCM
day25_R1_AGCGTCGCACATGTGT	day25_R1	17438	3904	14.262	3	7	7	vCM
day25_R1_AGCGTCGGTCAGCTAT	day25_R1	20602	4314	11.2902	3	1	1	vCM
day25_R1_AGCGTCGGTCCGAATT	day25_R1	14048	3617	7.77335	3	2	2	vCM
day25_R1_AGCGTCGGTCGAGTTT	day25_R1	22766	4613	12.7032	3	1	1	vCM
day25_R1_AGCTCCTAGAGGGCTT	day25_R1	19726	3785	13.7281	3	1	1	vCM
day25_R1_AGCTCCTAGATATGGT	day25_R1	19031	4064	12.3956	3	7	7	vCM
day25_R1_AGCTCCTAGCGGATCA	day25_R1	16742	3520	8.88783	3	7	7	vCM
day25_R1_AGCTCCTCAAGCGCTC	day25_R1	13377	3420	12.8803	3	5	5	vCM
day25_R1_AGCTCCTCATGCCACG	day25_R1	13800	3197	12.8478	3	1	1	vCM
day25_R1_AGCTCCTGTCGGCATC	day25_R1	11449	3125	24.4738	3	4	4	vCM
day25_R1_AGCTCCTGTGGTCTCG	day25_R1	17490	3836	16.1063	3	4	4	vCM
day25_R1_AGCTCCTGTTGTTTGG	day25_R1	19390	4054	13.605	3	5	5	vCM
day25_R1_AGCTCCTTCACCCTCA	day25_R1	8589	2697	23.9725	3	4	4	vCM
day25_R1_AGCTCCTTCGTTTATC	day25_R1	21160	4382	6.66824	3	7	7	vCM
day25_R1_AGCTCTCAGACCCACC	day25_R1	22167	4044	16.7637	3	2	2	vCM
day25_R1_AGCTCTCAGAGCCCAA	day25_R1	16374	3684	12.471	3	2	2	vCM
day25_R1_AGCTCTCAGGAGTAGA	day25_R1	17815	3833	13.3708	3	2	2	vCM
day25_R1_AGCTCTCCACCAGATT	day25_R1	28363	5193	10.8557	3	6	6	vCM
day25_R1_AGCTCTCGTAGAGGAA	day25_R1	13586	3387	24.4222	3	4	4	vCM
day25_R1_AGCTCTCGTTAAGATG	day25_R1	12369	3104	8.56173	3	1	1	vCM
day25_R1_AGCTCTCGTTTAAGCC	day25_R1	18256	3907	8.59991	3	7	7	vCM
day25_R1_AGCTCTCTCCTTGGTC	day25_R1	16722	3654	11.3144	3	2	2	vCM
day25_R1_AGCTCTCTCGGTCTAA	day25_R1	12982	3538	7.04822	3	2	2	vCM
day25_R1_AGCTCTCTCGTCTGAA	day25_R1	18194	3995	6.21634	3	6	6	vCM
day25_R1_AGCTTGAAGTGACATA	day25_R1	24023	4972	9.48674	3	6	6	vCM
day25_R1_AGCTTGACACAGGAGT	day25_R1	23569	4202	9.66948	3	7	7	vCM
day25_R1_AGCTTGACACATCCAA	day25_R1	16855	3972	13.1949	3	8	8	Proliferating vCM
day25_R1_AGCTTGACACCAGGCT	day25_R1	18436	3829	10.4253	3	7	7	vCM
day25_R1_AGCTTGACATGTCGAT	day25_R1	27688	4983	9.44091	3	7	7	vCM
day25_R1_AGCTTGAGTAAGAGGA	day25_R1	24982	5011	19.8783	3	5	5	vCM
day25_R1_AGCTTGAGTAGAAGGA	day25_R1	9816	2961	13.0807	3	5	5	vCM
day25_R1_AGCTTGAGTCTCCATC	day25_R1	23984	4709	3.84006	14	10	10	Fibroblast
day25_R1_AGCTTGATCCCTTGTG	day25_R1	15637	3461	12.8925	3	1	1	vCM
day25_R1_AGCTTGATCGTGACAT	day25_R1	35097	5787	7.09462	14	9	9	Fibroblast
day25_R1_AGGCCACAGACAATAC	day25_R1	17105	3506	7.0038	3	1	1	vCM
day25_R1_AGGCCACAGCCAGTAG	day25_R1	9365	2696	17.512	3	4	4	vCM
day25_R1_AGGCCACAGTGCGATG	day25_R1	15367	3271	13.8739	3	1	1	vCM
day25_R1_AGGCCACGTACCGGCT	day25_R1	26201	4836	10.9919	3	7	7	vCM
day25_R1_AGGCCACGTAGGCATG	day25_R1	18193	3815	12.0376	3	1	1	vCM
day25_R1_AGGCCACGTCAATACC	day25_R1	12157	3045	9.67344	1	5	5	vCM
day25_R1_AGGCCACGTGCCTGCA	day25_R1	5033	1670	0.298033	20	1	1	vCM
day25_R1_AGGCCACGTGTTGGGA	day25_R1	9604	2922	10.985	3	2	2	vCM
day25_R1_AGGCCACTCAGAGCTT	day25_R1	9080	2970	16.8172	3	4	4	vCM
day25_R1_AGGCCACTCTCACATT	day25_R1	5264	1826	0.854863	3	6	6	vCM
day25_R1_AGGCCGTCAAGGTTTC	day25_R1	30621	5032	3.6021	14	10	10	Fibroblast
day25_R1_AGGCCGTCACAAGTAA	day25_R1	27643	4734	3.83461	14	9	9	Fibroblast
day25_R1_AGGCCGTCACGAAGCA	day25_R1	20715	4523	14.5016	3	5	5	vCM
day25_R1_AGGCCGTCACTACAGT	day25_R1	11384	3183	9.35524	3	5	5	vCM
day25_R1_AGGCCGTGTCTTTCAT	day25_R1	48298	6572	7.15143	14	10	10	Fibroblast
day25_R1_AGGCCGTTCAGGTAAA	day25_R1	19841	3958	12.0256	3	7	7	vCM
day25_R1_AGGCCGTTCCTACAGA	day25_R1	11567	3204	17.1263	3	4	4	vCM
day25_R1_AGGCCGTTCGTTTATC	day25_R1	20101	3916	10.2632	3	7	7	vCM
day25_R1_AGGGAGTAGAACTCGG	day25_R1	17025	3564	14.232	3	3	3	vCM
day25_R1_AGGGAGTAGAGTCTGG	day25_R1	18316	3934	12.4809	3	1	1	vCM
day25_R1_AGGGAGTAGCCAGGAT	day25_R1	12833	3262	8.93789	3	3	3	vCM
day25_R1_AGGGAGTAGGACATTA	day25_R1	30170	4669	6.61584	14	9	9	Fibroblast
day25_R1_AGGGAGTCACGCTTTC	day25_R1	11798	3211	11.324	3	1	1	vCM
day25_R1_AGGGAGTGTGCTCTTC	day25_R1	24907	4749	14.6385	3	2	2	vCM
day25_R1_AGGGAGTTCCCTTGTG	day25_R1	11291	3054	10.8493	3	1	1	vCM
day25_R1_AGGGATGAGAGAACAG	day25_R1	21314	4024	12.1376	3	2	2	vCM
day25_R1_AGGGATGAGTTCGCGC	day25_R1	11301	3189	17.6179	3	5	5	vCM
day25_R1_AGGGATGAGTTGTAGA	day25_R1	16133	3430	9.72541	3	1	1	vCM
day25_R1_AGGGATGGTTCTGAAC	day25_R1	16531	3670	15.2622	3	1	1	vCM
day25_R1_AGGGATGGTTTCGCTC	day25_R1	13952	3397	10.7655	3	5	5	vCM
day25_R1_AGGGATGTCCTTAATC	day25_R1	19478	4499	13.6667	3	2	2	vCM
day25_R1_AGGGATGTCGGATGTT	day25_R1	11149	2925	12.6289	3	1	1	vCM
day25_R1_AGGGTGAAGGATGTAT	day25_R1	24301	4464	9.04901	3	6	6	vCM
day25_R1_AGGGTGACACATAACC	day25_R1	13067	3491	11.5864	3	14	14	Proliferating vCM
day25_R1_AGGGTGACAGTTTACG	day25_R1	17743	3809	11.3059	3	5	5	vCM
day25_R1_AGGGTGACATCACGTA	day25_R1	14498	3311	11.4016	3	1	1	vCM
day25_R1_AGGGTGACATTGAGCT	day25_R1	21021	4148	15.4227	3	1	1	vCM
day25_R1_AGGGTGAGTCTCTCTG	day25_R1	17348	3796	13.3964	3	1	1	vCM
day25_R1_AGGGTGATCGGAATCT	day25_R1	26696	4930	6.83623	14	11	11	vCM
day25_R1_AGGTCATAGATCGATA	day25_R1	21297	4138	8.94962	3	1	1	vCM
day25_R1_AGGTCATAGGTAGCTG	day25_R1	12880	3513	9.74379	3	2	2	vCM
day25_R1_AGGTCATAGTCCTCCT	day25_R1	26883	4985	5.19287	14	10	10	Fibroblast
day25_R1_AGGTCATCACCTATCC	day25_R1	15592	3353	10.0436	3	3	3	vCM
day25_R1_AGGTCATCAGGGTACA	day25_R1	16036	3216	10.0212	3	1	1	vCM
day25_R1_AGGTCATTCGTAGGAG	day25_R1	15909	3331	12.2321	3	2	2	vCM
day25_R1_AGGTCCGAGACGACGT	day25_R1	9785	2904	8.54369	14	15	15	vCM
day25_R1_AGGTCCGAGAGCTGCA	day25_R1	14945	3699	8.83239	3	2	2	vCM
day25_R1_AGGTCCGAGCCAGGAT	day25_R1	14696	3502	13.1396	3	1	1	vCM
day25_R1_AGGTCCGGTATGAATG	day25_R1	15675	3382	16.1659	3	1	1	vCM
day25_R1_AGGTCCGGTCTCAACA	day25_R1	14316	3577	19.9357	3	4	4	vCM
day25_R1_AGGTCCGTCTCCGGTT	day25_R1	11834	3452	11.3064	14	15	15	vCM
day25_R1_AGTAGTCAGCGATGAC	day25_R1	12499	3302	14.4812	3	2	2	vCM
day25_R1_AGTAGTCAGCGTCTAT	day25_R1	12547	2772	14.37	3	1	1	vCM
day25_R1_AGTAGTCAGGGTTCCC	day25_R1	17930	3841	14.5901	3	5	5	vCM
day25_R1_AGTAGTCCAAAGAATC	day25_R1	18073	3614	18.5027	3	3	3	vCM
day25_R1_AGTAGTCCACATTCGA	day25_R1	22295	4733	12.4378	3	5	5	vCM
day25_R1_AGTAGTCCACTGTCGG	day25_R1	18636	3637	8.40846	3	3	3	vCM
day25_R1_AGTAGTCCATAAGACA	day25_R1	10560	3326	7.27273	14	9	9	Fibroblast
day25_R1_AGTAGTCGTATGAATG	day25_R1	20797	4704	2.99082	14	9	9	Fibroblast
day25_R1_AGTAGTCGTCAAAGAT	day25_R1	33824	5561	14.5932	3	7	7	vCM
day25_R1_AGTAGTCGTCCATGAT	day25_R1	23481	4388	2.89596	14	9	9	Fibroblast
day25_R1_AGTAGTCGTCTTCTCG	day25_R1	13081	2946	5.11429	3	1	1	vCM
day25_R1_AGTAGTCTCCCTGACT	day25_R1	27948	5118	11.8327	3	2	2	vCM
day25_R1_AGTAGTCTCTAACCGA	day25_R1	15885	3498	15.0708	3	1	1	vCM
day25_R1_AGTAGTCTCTACTCAT	day25_R1	30201	5213	4.53296	14	9	9	Fibroblast
day25_R1_AGTCTTTCAAACCTAC	day25_R1	13219	3410	12.8225	3	1	1	vCM
day25_R1_AGTCTTTGTGAAGGCT	day25_R1	26071	4299	10.8358	3	7	7	vCM
day25_R1_AGTCTTTGTGATAAAC	day25_R1	15219	3558	12.3333	3	2	2	vCM
day25_R1_AGTCTTTTCAGTGCAT	day25_R1	11753	3101	12.1416	3	2	2	vCM
day25_R1_AGTCTTTTCCTCCTAG	day25_R1	9384	2686	0.77792	3	6	6	vCM
day25_R1_AGTGAGGAGCTCCTCT	day25_R1	35804	6055	11.7222	3	6	6	vCM
day25_R1_AGTGAGGCAAGTCTAC	day25_R1	16719	3410	7.98493	3	1	1	vCM
day25_R1_AGTGAGGCATCGGACC	day25_R1	19157	4026	15.2216	3	1	1	vCM
day25_R1_AGTGAGGGTACAGACG	day25_R1	15497	3718	8.48551	3	2	2	vCM
day25_R1_AGTGAGGGTCAAAGCG	day25_R1	12177	3368	10.8237	3	15	15	vCM
day25_R1_AGTGAGGGTGTTTGTG	day25_R1	20010	3965	9.55522	3	0	0	vCM
day25_R1_AGTGAGGTCATAGCAC	day25_R1	18735	3989	15.036	3	5	5	vCM
day25_R1_AGTGAGGTCGGAAATA	day25_R1	14863	3494	8.17466	3	7	7	vCM
day25_R1_AGTGAGGTCTTAGCCC	day25_R1	10388	2896	19.6188	3	4	4	vCM
day25_R1_AGTGGGAAGAATGTGT	day25_R1	14685	3295	13.1222	3	2	2	vCM
day25_R1_AGTGGGAAGACTTTCG	day25_R1	18584	3984	7.99074	3	7	7	vCM
day25_R1_AGTGGGAAGCCTTGAT	day25_R1	10943	2770	10.0521	1	1	1	vCM
day25_R1_AGTGGGAAGCTTCGCG	day25_R1	15791	3482	15.6672	3	2	2	vCM
day25_R1_AGTGGGAAGGATGGTC	day25_R1	20069	4162	7.66854	3	1	1	vCM
day25_R1_AGTGGGACACCCAGTG	day25_R1	5345	2025	21.3096	12	14	14	Proliferating vCM
day25_R1_AGTGGGAGTACCGCTG	day25_R1	28155	4980	13.7738	3	1	1	vCM
day25_R1_AGTGGGATCATTCACT	day25_R1	12925	3143	11.4584	3	1	1	vCM
day25_R1_AGTGGGATCTTTACAC	day25_R1	12564	2840	11.5727	3	1	1	vCM
day25_R1_AGTGTCAAGCGATATA	day25_R1	18492	3986	10.4964	3	5	5	vCM
day25_R1_AGTGTCACAAATACAG	day25_R1	39419	5220	4.20863	14	10	10	Fibroblast
day25_R1_AGTGTCACATACGCCG	day25_R1	17934	3763	16.6834	3	4	4	vCM
day25_R1_AGTGTCAGTCAAAGCG	day25_R1	27629	5362	14.9553	3	5	5	vCM
day25_R1_AGTGTCAGTCGAAAGC	day25_R1	15876	3569	11.93	3	1	1	vCM
day25_R1_AGTGTCATCACTTACT	day25_R1	35179	5387	10.4807	3	6	6	vCM
day25_R1_AGTGTCATCCTCATTA	day25_R1	27666	4981	9.27854	3	6	6	vCM
day25_R1_AGTTGGTCAGCTCCGA	day25_R1	15420	3373	10.7328	3	1	1	vCM
day25_R1_AGTTGGTCAGTTCCCT	day25_R1	15356	3506	13.7601	3	11	11	vCM
day25_R1_AGTTGGTCATCACGTA	day25_R1	12025	3319	16.2744	3	4	4	vCM
day25_R1_AGTTGGTGTCCGTTAA	day25_R1	22467	4489	11.8129	3	8	8	Proliferating vCM
day25_R1_AGTTGGTGTTACGGAG	day25_R1	17543	3763	10.1978	3	7	7	vCM
day25_R1_AGTTGGTTCACGACTA	day25_R1	11249	3010	19.1395	3	5	5	vCM
day25_R1_ATAACGCAGATCCCGC	day25_R1	13047	3396	9.22818	3	5	5	vCM
day25_R1_ATAACGCAGGAATGGA	day25_R1	37194	5990	10.7544	3	6	6	vCM
day25_R1_ATAACGCGTGCACCAC	day25_R1	12470	3395	5.46111	3	2	2	vCM
day25_R1_ATAACGCGTTCATGGT	day25_R1	17688	3950	12.0138	3	7	7	vCM
day25_R1_ATAACGCTCGCTGATA	day25_R1	23785	4652	5.35632	14	10	10	Fibroblast
day25_R1_ATAACGCTCGGCTTGG	day25_R1	11629	2884	11.9701	3	1	1	vCM
day25_R1_ATAACGCTCTCAACTT	day25_R1	23329	4713	9.55463	3	2	2	vCM
day25_R1_ATAAGAGAGATGTGGC	day25_R1	9396	2744	20.232	3	4	4	vCM
day25_R1_ATAAGAGAGGATCGCA	day25_R1	9290	2724	12.831	3	2	2	vCM
day25_R1_ATAAGAGAGTTTCCTT	day25_R1	13788	3201	13.3377	3	1	1	vCM
day25_R1_ATAAGAGCAATCACAC	day25_R1	18255	3852	9.59737	3	1	1	vCM
day25_R1_ATAAGAGCAATTGCTG	day25_R1	14855	3590	17.4891	3	5	5	vCM
day25_R1_ATAAGAGCACGTGAGA	day25_R1	20298	4164	7.52784	3	6	6	vCM
day25_R1_ATAAGAGCATACCATG	day25_R1	26180	5022	13.5676	3	8	8	Proliferating vCM
day25_R1_ATAAGAGGTGTCCTCT	day25_R1	31598	5375	10.0766	3	6	6	vCM
day25_R1_ATAAGAGTCAAGAAGT	day25_R1	15158	3210	8.62911	3	5	5	vCM
day25_R1_ATAAGAGTCACTTCAT	day25_R1	16943	3508	9.46113	3	2	2	vCM
day25_R1_ATAAGAGTCATCGATG	day25_R1	18795	3762	6.86353	3	2	2	vCM
day25_R1_ATAAGAGTCTGGCGTG	day25_R1	15297	3457	13.7347	3	1	1	vCM
day25_R1_ATAGACCAGATGCGAC	day25_R1	30171	5267	11.763	3	6	6	vCM
day25_R1_ATAGACCAGCAACGGT	day25_R1	12080	2839	9.74338	3	1	1	vCM
day25_R1_ATAGACCAGTCTCCTC	day25_R1	2362	1131	1.31245	3	7	7	vCM
day25_R1_ATAGACCTCTGCGTAA	day25_R1	13927	3295	10.9715	3	1	1	vCM
day25_R1_ATAGACCTCTGGCGAC	day25_R1	11762	2754	10.823	3	1	1	vCM
day25_R1_ATCACGAAGCCCGAAA	day25_R1	17146	3567	10.7372	3	7	7	vCM
day25_R1_ATCACGAAGTTCGCGC	day25_R1	11545	2857	20.7189	3	4	4	vCM
day25_R1_ATCACGAGTCCTGCTT	day25_R1	8553	2516	19.0459	3	4	4	vCM
day25_R1_ATCACGAGTTAAAGTG	day25_R1	15359	3453	9.34957	3	1	1	vCM
day25_R1_ATCACGAGTTATCACG	day25_R1	12322	3434	19.7046	3	4	4	vCM
day25_R1_ATCACGATCAGGTTCA	day25_R1	15291	3324	11.1438	3	1	1	vCM
day25_R1_ATCACGATCCGTAGGC	day25_R1	4880	1845	3.60656	3	1	1	vCM
day25_R1_ATCACGATCGGCCGAT	day25_R1	19973	3747	7.27482	3	1	1	vCM
day25_R1_ATCACGATCGTTGACA	day25_R1	36309	5359	13.2997	3	7	7	vCM
day25_R1_ATCATCTAGATCCTGT	day25_R1	17943	3902	11.3916	3	2	2	vCM
day25_R1_ATCATCTCAATTCCTT	day25_R1	41117	5769	4.24399	11	9	9	Fibroblast
day25_R1_ATCATCTCACACGCTG	day25_R1	12401	3136	8.15257	3	3	3	vCM
day25_R1_ATCATCTCAGACTCGC	day25_R1	13315	3608	13.2557	3	5	5	vCM
day25_R1_ATCATCTGTACAGTGG	day25_R1	26083	4829	14.8449	3	5	5	vCM
day25_R1_ATCATCTTCAGAAATG	day25_R1	16483	4117	14.5362	3	8	8	Proliferating vCM
day25_R1_ATCATCTTCAGTTCGA	day25_R1	30882	5499	8.67496	3	6	6	vCM
day25_R1_ATCATCTTCCGTTGCT	day25_R1	13173	3636	9.01845	3	2	2	vCM
day25_R1_ATCATGGAGATATACG	day25_R1	31702	4892	4.11331	14	9	9	Fibroblast
day25_R1_ATCATGGGTCTCGTTC	day25_R1	31186	5285	11.8964	3	6	6	vCM
day25_R1_ATCATGGGTGCATCTA	day25_R1	21672	4282	12.0386	3	2	2	vCM
day25_R1_ATCATGGTCTGAGGGA	day25_R1	22272	4153	9.18642	3	7	7	vCM
day25_R1_ATCCACCAGAAACCTA	day25_R1	27601	4790	11.0576	3	13	13	vCM
day25_R1_ATCCACCAGGACCACA	day25_R1	36564	5826	11.4539	3	6	6	vCM
day25_R1_ATCCACCAGGCAAAGA	day25_R1	16575	3433	8.94118	3	3	3	vCM
day25_R1_ATCCACCAGGCATTGG	day25_R1	14922	3495	11.8148	3	2	2	vCM
day25_R1_ATCCACCAGGCTCATT	day25_R1	21188	4127	9.11837	3	7	7	vCM
day25_R1_ATCCACCGTAGCGTAG	day25_R1	18451	3765	7.52263	3	7	7	vCM
day25_R1_ATCCACCGTCTAAACC	day25_R1	13546	3311	15.8349	3	5	5	vCM
day25_R1_ATCCACCGTTCGGCAC	day25_R1	8282	2815	8.56073	3	2	2	vCM
day25_R1_ATCCACCTCACTTATC	day25_R1	12845	3238	12.7676	3	2	2	vCM
day25_R1_ATCCACCTCGATAGAA	day25_R1	14357	3463	12.7185	3	4	4	vCM
day25_R1_ATCCACCTCGCCGTGA	day25_R1	16203	3649	9.72659	3	2	2	vCM
day25_R1_ATCCACCTCTCGCATC	day25_R1	11687	3083	17.5836	3	4	4	vCM
day25_R1_ATCCACCTCTGCTGTC	day25_R1	18806	3754	7.23173	3	7	7	vCM
day25_R1_ATCCGAAAGCTGATAA	day25_R1	23963	4555	10.4953	3	1	1	vCM
day25_R1_ATCCGAAGTAGGGTAC	day25_R1	18105	3824	10.1408	3	1	1	vCM
day25_R1_ATCCGAAGTCAGGACA	day25_R1	17299	3651	11.0064	3	1	1	vCM
day25_R1_ATCCGAAGTCCGAATT	day25_R1	24724	4357	6.62919	3	7	7	vCM
day25_R1_ATCCGAAGTGCTCTTC	day25_R1	23353	4470	12.5637	3	1	1	vCM
day25_R1_ATCCGAAGTTCTGAAC	day25_R1	10839	3132	14.7431	3	11	11	vCM
day25_R1_ATCCGAATCACTCCTG	day25_R1	14521	3560	7.22402	3	2	2	vCM
day25_R1_ATCCGAATCATCACCC	day25_R1	21582	4383	9.86007	3	6	6	vCM
day25_R1_ATCCGAATCCACTCCA	day25_R1	17734	3742	7.8155	3	2	2	vCM
day25_R1_ATCCGAATCCAGAGGA	day25_R1	13598	3325	9.47198	3	5	5	vCM
day25_R1_ATCCGAATCCGTAGTA	day25_R1	30696	4989	4.82473	14	11	11	vCM
day25_R1_ATCCGAATCCGTTGCT	day25_R1	17012	3997	11.0745	3	5	5	vCM
day25_R1_ATCCGAATCTACTATC	day25_R1	14951	3697	20.5939	3	4	4	vCM
day25_R1_ATCGAGTCAATGTTGC	day25_R1	17242	3771	12.2434	3	5	5	vCM
day25_R1_ATCGAGTCATTACCTT	day25_R1	10742	3032	7.12158	1	1	1	vCM
day25_R1_ATCGAGTGTATAATGG	day25_R1	24499	5007	11.6372	3	8	8	Proliferating vCM
day25_R1_ATCGAGTTCGCGATCG	day25_R1	16220	3500	14.1985	3	1	1	vCM
day25_R1_ATCGAGTTCGGAATCT	day25_R1	31797	5128	3.6733	14	10	10	Fibroblast
day25_R1_ATCGAGTTCGGCGCAT	day25_R1	17268	3787	12.4681	3	2	2	vCM
day25_R1_ATCGAGTTCTCCAGGG	day25_R1	28970	4994	8.5951	3	6	6	vCM
day25_R1_ATCGAGTTCTGCAAGT	day25_R1	11630	3200	10.0774	3	2	2	vCM
day25_R1_ATCGAGTTCTGGTATG	day25_R1	9411	2990	6.46052	3	2	2	vCM
day25_R1_ATCTACTCATCTACGA	day25_R1	17712	3561	12.421	3	1	1	vCM
day25_R1_ATCTACTGTGACGCCT	day25_R1	12937	3141	12.7696	3	1	1	vCM
day25_R1_ATCTACTTCAGCGATT	day25_R1	14747	3276	8.82891	3	1	1	vCM
day25_R1_ATCTACTTCCACGTGG	day25_R1	12772	2948	6.78829	3	6	6	vCM
day25_R1_ATCTACTTCTCTAAGG	day25_R1	10382	2582	10.1618	3	2	2	vCM
day25_R1_ATCTACTTCTTTAGTC	day25_R1	23466	4321	10.4449	3	1	1	vCM
day25_R1_ATCTGCCAGCCCTAAT	day25_R1	14601	3500	16.7591	3	5	5	vCM
day25_R1_ATCTGCCAGGTGCACA	day25_R1	13171	3167	7.80503	3	2	2	vCM
day25_R1_ATCTGCCCAGCTTCGG	day25_R1	14808	3176	10.8185	3	0	0	vCM
day25_R1_ATCTGCCCATGACATC	day25_R1	19039	4196	10.7043	3	1	1	vCM
day25_R1_ATCTGCCGTTCAGCGC	day25_R1	13833	3103	11.6027	3	1	1	vCM
day25_R1_ATGAGGGAGGCATGTG	day25_R1	20750	3843	11.8602	3	2	2	vCM
day25_R1_ATGAGGGCAACTGGCC	day25_R1	9773	2245	13.9568	3	1	1	vCM
day25_R1_ATGAGGGGTAGCTTGT	day25_R1	11146	3407	15.2342	3	15	15	vCM
day25_R1_ATGAGGGTCATTCACT	day25_R1	70258	7415	14.4154	3	6	6	vCM
day25_R1_ATGCGATAGATATGGT	day25_R1	32343	5420	12.1757	3	6	6	vCM
day25_R1_ATGCGATAGATCCGAG	day25_R1	10180	2779	12.5737	3	1	1	vCM
day25_R1_ATGCGATGTCGCTTCT	day25_R1	14331	3184	11.4158	3	7	7	vCM
day25_R1_ATGCGATGTGAGGGAG	day25_R1	10755	2692	18.0846	3	4	4	vCM
day25_R1_ATGCGATTCATAAAGG	day25_R1	32772	5398	12.2971	3	7	7	vCM
day25_R1_ATGCGATTCTCACATT	day25_R1	19761	3842	7.01382	3	1	1	vCM
day25_R1_ATGCGATTCTCGTTTA	day25_R1	24031	4460	10.1036	3	6	6	vCM
day25_R1_ATGGGAGAGCACCGTC	day25_R1	16295	3526	15.1335	3	1	1	vCM
day25_R1_ATGGGAGAGCCACGCT	day25_R1	23552	4581	10.5681	3	1	1	vCM
day25_R1_ATGGGAGAGTACTTGC	day25_R1	14403	3339	12.5599	3	2	2	vCM
day25_R1_ATGGGAGAGTTCCACA	day25_R1	11204	3162	19.6091	3	4	4	vCM
day25_R1_ATGGGAGGTAACGCGA	day25_R1	13730	3376	16.5477	3	5	5	vCM
day25_R1_ATGGGAGGTCTGCGGT	day25_R1	18420	3488	10.9446	3	1	1	vCM
day25_R1_ATGGGAGGTGGTGTAG	day25_R1	17502	3503	10.1303	3	7	7	vCM
day25_R1_ATGGGAGTCCAGTAGT	day25_R1	17575	3919	14.0256	14	15	15	vCM
day25_R1_ATGGGAGTCCCAAGTA	day25_R1	13163	3342	9.65585	3	2	2	vCM
day25_R1_ATGGGAGTCGGATGTT	day25_R1	37131	5586	10.91	3	6	6	vCM
day25_R1_ATGTGTGAGACCACGA	day25_R1	18057	3483	14.9803	3	1	1	vCM
day25_R1_ATGTGTGAGGCAAAGA	day25_R1	13291	3148	13.4527	3	2	2	vCM
day25_R1_ATGTGTGAGTACGTTC	day25_R1	23553	5008	11.9942	3	5	5	vCM
day25_R1_ATGTGTGAGTTGTCGT	day25_R1	37001	6121	9.37002	3	6	6	vCM
day25_R1_ATGTGTGCACAGGCCT	day25_R1	23799	4519	14.072	3	7	7	vCM
day25_R1_ATGTGTGCACGTTGGC	day25_R1	8633	3153	17.6184	3	8	8	Proliferating vCM
day25_R1_ATGTGTGGTCTGGAGA	day25_R1	10883	3350	21.9792	14	15	15	vCM
day25_R1_ATGTGTGGTTACAGAA	day25_R1	16030	3859	7.22396	3	5	5	vCM
day25_R1_ATGTGTGTCAGTGCAT	day25_R1	16459	3842	8.01993	3	8	8	Proliferating vCM
day25_R1_ATGTGTGTCAGTTTGG	day25_R1	21099	4139	11.0242	3	7	7	vCM
day25_R1_ATGTGTGTCCCTCTTT	day25_R1	17541	3646	6.71569	3	1	1	vCM
day25_R1_ATGTGTGTCTTCGGTC	day25_R1	24334	4679	13.8941	3	1	1	vCM
day25_R1_ATTACTCAGCTTATCG	day25_R1	28521	5106	11.1006	3	1	1	vCM
day25_R1_ATTATCCCACCGATAT	day25_R1	28852	4789	9.3581	3	7	7	vCM
day25_R1_ATTATCCGTACAGACG	day25_R1	27725	5025	14.0234	3	7	7	vCM
day25_R1_ATTATCCGTCTCCACT	day25_R1	10563	3029	10.5084	3	14	14	Proliferating vCM
day25_R1_ATTATCCGTGGCCCTA	day25_R1	12440	3131	9.46141	3	2	2	vCM
day25_R1_ATTATCCGTTACGACT	day25_R1	16523	3366	9.76215	3	1	1	vCM
day25_R1_ATTATCCTCTGATTCT	day25_R1	33439	5028	2.82006	14	9	9	Fibroblast
day25_R1_ATTCTACAGTCGATAA	day25_R1	17136	3614	10.2066	3	1	1	vCM
day25_R1_ATTCTACAGTGGTAGC	day25_R1	20092	3753	10.2976	3	2	2	vCM
day25_R1_ATTCTACCAGTGAGTG	day25_R1	12171	3092	21.5348	3	4	4	vCM
day25_R1_ATTCTACCAGTGGGAT	day25_R1	17570	3420	11.1497	3	1	1	vCM
day25_R1_ATTCTACGTAGCACGA	day25_R1	29262	4809	3.08933	14	10	10	Fibroblast
day25_R1_ATTCTACGTCGTGGCT	day25_R1	8707	2634	0.126335	3	2	2	vCM
day25_R1_ATTCTACTCCACTCCA	day25_R1	19054	3835	10.1606	3	7	7	vCM
day25_R1_ATTCTACTCGGCGCTA	day25_R1	12952	3196	17.063	3	4	4	vCM
day25_R1_ATTCTACTCGTACGGC	day25_R1	16132	3797	13.3275	3	2	2	vCM
day25_R1_ATTCTACTCTCGATGA	day25_R1	17580	3319	12.025	3	1	1	vCM
day25_R1_ATTCTACTCTGCCCTA	day25_R1	8206	2585	15.7689	3	4	4	vCM
day25_R1_ATTCTACTCTTAGCCC	day25_R1	20388	4523	13.5129	3	2	2	vCM
day25_R1_ATTGGACAGCACAGGT	day25_R1	20960	4035	8.25382	3	1	1	vCM
day25_R1_ATTGGACAGGATGGAA	day25_R1	20571	3950	15.1086	3	1	1	vCM
day25_R1_ATTGGACCATGGTAGG	day25_R1	14673	3515	12.1516	3	1	1	vCM
day25_R1_ATTGGACGTGATGCCC	day25_R1	16396	3542	9.91705	3	1	1	vCM
day25_R1_ATTGGACTCATCGCTC	day25_R1	25823	5284	8.6938	12	14	14	Proliferating vCM
day25_R1_ATTGGACTCCGAGCCA	day25_R1	19999	3960	8.27541	3	7	7	vCM
day25_R1_ATTGGACTCGCGCCAA	day25_R1	17297	4074	9.7647	3	5	5	vCM
day25_R1_ATTGGTGAGGATGCGT	day25_R1	10796	2772	11.3468	3	1	1	vCM
day25_R1_ATTGGTGCACAGCCCA	day25_R1	17108	3503	12.5848	3	1	1	vCM
day25_R1_ATTGGTGCATCCCATC	day25_R1	18383	3611	17.5923	3	1	1	vCM
day25_R1_ATTGGTGGTAAAGTCA	day25_R1	23784	4885	9.48957	3	2	2	vCM
day25_R1_ATTGGTGGTCACCTAA	day25_R1	20991	4523	11.5145	3	8	8	Proliferating vCM
day25_R1_ATTGGTGTCCAAAGTC	day25_R1	12203	3355	11.8414	3	5	5	vCM
day25_R1_ATTGGTGTCCCTTGTG	day25_R1	19665	4211	9.65167	3	2	2	vCM
day25_R1_ATTTCTGAGTTAAGTG	day25_R1	12158	3091	10.3882	3	5	5	vCM
day25_R1_ATTTCTGGTAGGCATG	day25_R1	17844	3589	8.37817	3	1	1	vCM
day25_R1_ATTTCTGGTCGACTAT	day25_R1	12612	3352	4.70187	3	2	2	vCM
day25_R1_ATTTCTGGTGTGACGA	day25_R1	32839	5208	3.304	14	10	10	Fibroblast
day25_R1_ATTTCTGTCAGCATGT	day25_R1	17154	3900	6.91967	3	1	1	vCM
day25_R1_ATTTCTGTCCTATTCA	day25_R1	18321	3975	10.6654	3	7	7	vCM
day25_R1_ATTTCTGTCGAACGGA	day25_R1	21018	3883	14.9634	3	1	1	vCM
day25_R1_ATTTCTGTCGCCTGAG	day25_R1	19494	4015	6.77644	3	7	7	vCM
day25_R1_CAACCAAAGCTGCGAA	day25_R1	24182	4736	9.42437	3	6	6	vCM
day25_R1_CAACCAACACCATCCT	day25_R1	17732	3746	9.69998	3	7	7	vCM
day25_R1_CAACCAACACTAAGTC	day25_R1	16961	3375	10.9133	3	7	7	vCM
day25_R1_CAACCAACAGTATGCT	day25_R1	14590	3408	8.82796	3	2	2	vCM
day25_R1_CAACCAAGTAGGACAC	day25_R1	21331	4042	5.61155	3	7	7	vCM
day25_R1_CAACCAAGTCCATGAT	day25_R1	17076	3606	6.03771	3	1	1	vCM
day25_R1_CAACCAAGTCCGTGAC	day25_R1	14762	3235	9.69381	3	2	2	vCM
day25_R1_CAACCAAGTGACTCAT	day25_R1	17055	4238	12.6649	3	2	2	vCM
day25_R1_CAACCAATCACCCGAG	day25_R1	24894	4853	13.4289	3	2	2	vCM
day25_R1_CAACCAATCGATAGAA	day25_R1	15576	3410	10.1888	3	1	1	vCM
day25_R1_CAACCTCCATGGAATA	day25_R1	12653	3083	21.8288	3	4	4	vCM
day25_R1_CAACCTCGTACAAGTA	day25_R1	9183	2418	23.4673	3	4	4	vCM
day25_R1_CAACCTCGTGCATCTA	day25_R1	20199	4381	10.4659	3	2	2	vCM
day25_R1_CAACCTCGTGTTAAGA	day25_R1	10789	2951	18.6486	3	4	4	vCM
day25_R1_CAACCTCGTTCGCGAC	day25_R1	28492	5104	10.7153	3	6	6	vCM
day25_R1_CAACCTCTCACCATAG	day25_R1	18414	4095	13.745	3	5	5	vCM
day25_R1_CAACCTCTCCGCGGTA	day25_R1	15896	3719	14.4313	3	2	2	vCM
day25_R1_CAACCTCTCGTAGATC	day25_R1	22878	4909	17.283	3	8	8	Proliferating vCM
day25_R1_CAACTAGAGCCATCGC	day25_R1	13558	3324	9.58843	3	0	0	vCM
day25_R1_CAACTAGCAGCCACCA	day25_R1	13928	3337	10.6189	3	1	1	vCM
day25_R1_CAACTAGCAGCGTTCG	day25_R1	43827	6261	10.5392	3	6	6	vCM
day25_R1_CAACTAGCATATACGC	day25_R1	23615	4560	8.78255	3	6	6	vCM
day25_R1_CAACTAGCATGAGCGA	day25_R1	19225	4277	14.5956	3	5	5	vCM
day25_R1_CAACTAGGTAATAGCA	day25_R1	16281	3304	7.79436	3	1	1	vCM
day25_R1_CAACTAGGTACTTCTT	day25_R1	15179	3583	9.76349	3	5	5	vCM
day25_R1_CAACTAGGTCAGAAGC	day25_R1	19651	4323	10.0809	3	8	8	Proliferating vCM
day25_R1_CAACTAGGTGGCTCCA	day25_R1	36560	5575	12.7708	3	2	2	vCM
day25_R1_CAACTAGTCACCGTAA	day25_R1	14075	3384	10.1314	3	5	5	vCM
day25_R1_CAACTAGTCTTACCTA	day25_R1	26672	4958	3.67427	14	9	9	Fibroblast
day25_R1_CAAGAAACAGCTGGCT	day25_R1	16824	3941	14.3723	3	8	8	Proliferating vCM
day25_R1_CAAGAAACATGTAGTC	day25_R1	6381	2253	16.0163	1	4	4	vCM
day25_R1_CAAGAAAGTGCAGACA	day25_R1	16056	3518	8.9437	3	5	5	vCM
day25_R1_CAAGAAAGTTATCGGT	day25_R1	14959	3587	6.50445	12	14	14	Proliferating vCM
day25_R1_CAAGAAATCTCCAGGG	day25_R1	13215	3337	14.2565	3	2	2	vCM
day25_R1_CAAGAAATCTCGGACG	day25_R1	15612	3534	11.7858	3	2	2	vCM
day25_R1_CAAGATCAGAGCCCAA	day25_R1	16335	3646	9.99082	3	5	5	vCM
day25_R1_CAAGATCAGTGGAGTC	day25_R1	15598	3387	10.0077	3	1	1	vCM
day25_R1_CAAGATCCACTGTCGG	day25_R1	13864	3542	11.584	3	1	1	vCM
day25_R1_CAAGATCCAGTCGATT	day25_R1	16777	3777	11.1939	3	5	5	vCM
day25_R1_CAAGATCGTAGCGCAA	day25_R1	12910	2981	15.1123	3	1	1	vCM
day25_R1_CAAGATCGTCCGAATT	day25_R1	16629	3630	7.94395	3	7	7	vCM
day25_R1_CAAGATCGTGGCTCCA	day25_R1	18048	4072	9.62988	3	2	2	vCM
day25_R1_CAAGATCTCAGGCGAA	day25_R1	16240	3502	10.1355	3	5	5	vCM
day25_R1_CAAGATCTCCTCAACC	day25_R1	4164	1394	0.552354	20	2	2	vCM
day25_R1_CAAGATCTCTGACCTC	day25_R1	15341	3627	8.17417	3	5	5	vCM
day25_R1_CAAGGCCAGATGTGTA	day25_R1	21508	4008	14.7015	3	5	5	vCM
day25_R1_CAAGGCCCAAACCTAC	day25_R1	14791	3849	15.2322	3	5	5	vCM
day25_R1_CAAGGCCCAACGATCT	day25_R1	13368	3302	12.4551	3	2	2	vCM
day25_R1_CAAGGCCCACAGCGTC	day25_R1	12965	3295	11.7084	3	5	5	vCM
day25_R1_CAAGGCCCATGGTAGG	day25_R1	21714	4272	15.0548	3	2	2	vCM
day25_R1_CAAGGCCGTGCAGACA	day25_R1	19358	4075	13.9787	3	1	1	vCM
day25_R1_CAAGGCCGTGCGGTAA	day25_R1	10124	3036	14.2236	3	5	5	vCM
day25_R1_CAAGTTGAGAAACGCC	day25_R1	19539	4053	10.2564	3	1	1	vCM
day25_R1_CAAGTTGCACCTTGTC	day25_R1	3297	1302	1.21322	3	6	6	vCM
day25_R1_CAAGTTGCAGCCACCA	day25_R1	22896	4423	10.8753	3	7	7	vCM
day25_R1_CAAGTTGGTCGGCACT	day25_R1	17834	3877	11.5902	3	1	1	vCM
day25_R1_CAAGTTGTCATCACCC	day25_R1	11964	3102	10.7155	3	1	1	vCM
day25_R1_CAAGTTGTCCAAGTAC	day25_R1	22552	4482	17.1648	3	1	1	vCM
day25_R1_CACAAACAGCTGCGAA	day25_R1	21897	4514	12.1432	3	1	1	vCM
day25_R1_CACAAACAGTGGTCCC	day25_R1	15030	3139	9.93347	3	1	1	vCM
day25_R1_CACAAACCACCGAAAG	day25_R1	17619	3408	10.2106	3	1	1	vCM
day25_R1_CACAAACGTAATCGTC	day25_R1	30798	5253	8.02325	3	6	6	vCM
day25_R1_CACAAACGTCTAAAGA	day25_R1	17670	3599	9.25297	3	1	1	vCM
day25_R1_CACAAACTCAGCTGGC	day25_R1	15952	3964	12.1552	3	2	2	vCM
day25_R1_CACAAACTCGTGGTCG	day25_R1	27749	4599	12.8365	3	7	7	vCM
day25_R1_CACAAACTCTTAGCCC	day25_R1	17908	4041	9.36453	3	1	1	vCM
day25_R1_CACAAACTCTTCAACT	day25_R1	14359	3566	10.9478	1	1	1	vCM
day25_R1_CACACAACAAACAACA	day25_R1	26362	4783	14.0012	3	2	2	vCM
day25_R1_CACACAACAAGGTGTG	day25_R1	12572	3107	4.32708	3	1	1	vCM
day25_R1_CACACAACAATGAAAC	day25_R1	16338	3764	12.0027	3	2	2	vCM
day25_R1_CACACAACACTTCTGC	day25_R1	24566	4520	8.15355	3	6	6	vCM
day25_R1_CACACAACATTGGTAC	day25_R1	31241	5344	10.9215	3	6	6	vCM
day25_R1_CACACAAGTCACAAGG	day25_R1	38968	5960	7.61137	3	6	6	vCM
day25_R1_CACACCTAGATAGGAG	day25_R1	8697	2374	6.37001	3	7	7	vCM
day25_R1_CACACCTAGCCGGTAA	day25_R1	6390	2241	10.7668	3	2	2	vCM
day25_R1_CACACCTAGTTAGCGG	day25_R1	9884	3026	21.2667	3	4	4	vCM
day25_R1_CACACCTCAATAACGA	day25_R1	19908	4146	13.2761	3	2	2	vCM
day25_R1_CACACCTCACCAGGTC	day25_R1	15681	3590	12.2632	3	1	1	vCM
day25_R1_CACACCTCACTAGTAC	day25_R1	15591	3929	4.72709	3	6	6	vCM
day25_R1_CACACCTCAGCGTTCG	day25_R1	23417	4364	9.83474	3	7	7	vCM
day25_R1_CACACCTCAGTTCCCT	day25_R1	36032	5964	9.09192	3	6	6	vCM
day25_R1_CACACCTGTGAAATCA	day25_R1	12844	3180	13.2669	3	1	1	vCM
day25_R1_CACACCTGTGCAGACA	day25_R1	15462	3689	11.8549	3	2	2	vCM
day25_R1_CACACCTGTGTTTGGT	day25_R1	21935	4497	14.1144	3	1	1	vCM
day25_R1_CACACCTTCGAGCCCA	day25_R1	34381	5520	9.84265	3	6	6	vCM
day25_R1_CACACCTTCGTTTGCC	day25_R1	14912	3834	12.8688	3	5	5	vCM
day25_R1_CACACTCAGAGCTGCA	day25_R1	16439	3580	10.1831	3	2	2	vCM
day25_R1_CACACTCAGTTTGCGT	day25_R1	15637	3557	11.5176	3	1	1	vCM
day25_R1_CACACTCCAAAGTGCG	day25_R1	14775	3545	11.7766	3	2	2	vCM
day25_R1_CACACTCCAGACGCCT	day25_R1	21649	4135	11.8112	3	2	2	vCM
day25_R1_CACACTCCAGGAACGT	day25_R1	21248	4011	9.37029	3	7	7	vCM
day25_R1_CACACTCCAGTCAGAG	day25_R1	14711	3587	18.2788	3	5	5	vCM
day25_R1_CACACTCTCGTTGACA	day25_R1	36502	5649	12.5856	3	6	6	vCM
day25_R1_CACACTCTCTGGCGTG	day25_R1	24821	4973	14.4152	3	5	5	vCM
day25_R1_CACAGGCAGACAAAGG	day25_R1	20603	4060	7.57171	3	7	7	vCM
day25_R1_CACAGGCAGACCACGA	day25_R1	34087	5660	10.2268	3	6	6	vCM
day25_R1_CACAGGCAGAGCTGCA	day25_R1	23998	4504	3.59613	14	10	10	Fibroblast
day25_R1_CACAGGCAGAGTAATC	day25_R1	30282	5311	13.0969	3	8	8	Proliferating vCM
day25_R1_CACAGGCAGATGTAAC	day25_R1	19542	3950	7.91628	3	7	7	vCM
day25_R1_CACAGGCAGCCAACAG	day25_R1	19205	3583	12.0594	3	7	7	vCM
day25_R1_CACAGGCAGCTCCTCT	day25_R1	15664	3882	17.9839	3	5	5	vCM
day25_R1_CACAGGCAGTGTGAAT	day25_R1	25712	4771	11.5432	3	3	3	vCM
day25_R1_CACAGGCCAATCTGCA	day25_R1	19964	4037	9.87778	3	7	7	vCM
day25_R1_CACAGGCCACGACTCG	day25_R1	12405	2961	11.5034	3	1	1	vCM
day25_R1_CACAGGCCAGGGAGAG	day25_R1	13851	3652	18.8362	3	4	4	vCM
day25_R1_CACAGGCTCCACGTGG	day25_R1	27165	5081	10.208	3	6	6	vCM
day25_R1_CACAGGCTCGGTCTAA	day25_R1	32718	5293	11.0887	3	7	7	vCM
day25_R1_CACAGGCTCTGAGGGA	day25_R1	6302	1712	9.86988	3	1	1	vCM
day25_R1_CACAGTAAGTAGGCCA	day25_R1	30437	4964	17.9354	3	2	2	vCM
day25_R1_CACAGTAGTAGCTTGT	day25_R1	20620	4027	9.20466	3	2	2	vCM
day25_R1_CACAGTAGTCGCTTTC	day25_R1	8695	2554	16.3197	3	4	4	vCM
day25_R1_CACAGTAGTCTAGGTT	day25_R1	11108	3277	10.722	3	2	2	vCM
day25_R1_CACAGTAGTGCTAGCC	day25_R1	21911	4231	6.83218	3	2	2	vCM
day25_R1_CACAGTATCGCCTGTT	day25_R1	16234	3328	7.12702	3	1	1	vCM
day25_R1_CACATAGCACCTATCC	day25_R1	16439	3888	13.1395	3	5	5	vCM
day25_R1_CACATAGTCGAGCCCA	day25_R1	20562	3972	8.30658	3	7	7	vCM
day25_R1_CACATAGTCTGGTGTA	day25_R1	18115	3757	8.435	3	7	7	vCM
day25_R1_CACATAGTCTTACCTA	day25_R1	20917	4340	9.15045	3	6	6	vCM
day25_R1_CACATTTAGCACAGGT	day25_R1	15264	3707	10.4494	3	8	8	Proliferating vCM
day25_R1_CACATTTAGGCATTGG	day25_R1	10279	2671	20.5467	3	4	4	vCM
day25_R1_CACATTTAGGGTCGAT	day25_R1	11061	2732	13.6787	3	1	1	vCM
day25_R1_CACATTTCACCAGCAC	day25_R1	8392	2425	9.53289	3	1	1	vCM
day25_R1_CACATTTCACGCGAAA	day25_R1	16434	4014	11.5553	3	5	5	vCM
day25_R1_CACATTTCACGGTTTA	day25_R1	11895	2950	8.45734	3	2	2	vCM
day25_R1_CACATTTCACGTTGGC	day25_R1	18291	3707	9.46914	3	2	2	vCM
day25_R1_CACATTTGTACACCGC	day25_R1	18919	3917	12.5377	3	1	1	vCM
day25_R1_CACATTTGTCTAGCGC	day25_R1	15420	3564	14.2348	3	8	8	Proliferating vCM
day25_R1_CACATTTGTTCAGGCC	day25_R1	20287	4629	8.76916	3	1	1	vCM
day25_R1_CACATTTTCCCGACTT	day25_R1	12036	3147	12.3712	3	5	5	vCM
day25_R1_CACATTTTCCTCCTAG	day25_R1	19647	4026	8.62218	3	1	1	vCM
day25_R1_CACCACTCACGAGAGT	day25_R1	17308	3829	8.01941	3	1	1	vCM
day25_R1_CACCACTCACTGTTAG	day25_R1	20334	4134	20.1239	3	4	4	vCM
day25_R1_CACCAGGAGAATTCCC	day25_R1	15909	3493	8.88805	3	1	1	vCM
day25_R1_CACCAGGAGCACACAG	day25_R1	14667	3381	7.91573	3	6	6	vCM
day25_R1_CACCAGGAGGAGTACC	day25_R1	7730	2558	18.9521	3	4	4	vCM
day25_R1_CACCAGGAGTGAACAT	day25_R1	13558	3254	13.0329	3	1	1	vCM
day25_R1_CACCAGGAGTGCGTGA	day25_R1	15453	4200	14.4632	3	8	8	Proliferating vCM
day25_R1_CACCAGGCAAGCGTAG	day25_R1	13937	3508	9.26311	3	5	5	vCM
day25_R1_CACCAGGCACACGCTG	day25_R1	12815	3169	14.0929	3	1	1	vCM
day25_R1_CACCAGGGTGATAAGT	day25_R1	17172	3698	8.67109	3	2	2	vCM
day25_R1_CACCAGGTCACTCCTG	day25_R1	25198	5103	7.98079	3	6	6	vCM
day25_R1_CACCAGGTCTGTGCAA	day25_R1	14615	3431	6.12385	3	1	1	vCM
day25_R1_CACCTTGAGAGGGCTT	day25_R1	13694	2775	23.7768	3	4	4	vCM
day25_R1_CACCTTGAGATGCCAG	day25_R1	27422	4884	11.0495	3	1	1	vCM
day25_R1_CACCTTGAGGGTTCCC	day25_R1	49378	6950	11.2094	3	6	6	vCM
day25_R1_CACCTTGCAGGAACGT	day25_R1	22495	4204	7.80618	3	7	7	vCM
day25_R1_CACCTTGCATCTCGCT	day25_R1	21038	4002	12.3586	3	7	7	vCM
day25_R1_CACCTTGGTACTCTCC	day25_R1	32644	5685	12.2718	3	2	2	vCM
day25_R1_CACCTTGTCATGTAGC	day25_R1	11682	3007	11.2481	3	1	1	vCM
day25_R1_CACCTTGTCCAGGGCT	day25_R1	24761	4964	12.8307	3	2	2	vCM
day25_R1_CACCTTGTCGCCGTGA	day25_R1	10360	2989	10.1448	3	1	1	vCM
day25_R1_CACCTTGTCGGCATCG	day25_R1	21598	3901	8.58876	14	10	10	Fibroblast
day25_R1_CACTCCACAACACCCG	day25_R1	16719	3541	12.3991	3	1	1	vCM
day25_R1_CACTCCACAAGACGTG	day25_R1	13614	3200	7.93301	3	1	1	vCM
day25_R1_CACTCCACATGGGACA	day25_R1	19402	4040	8.37543	3	2	2	vCM
day25_R1_CACTCCATCACCACCT	day25_R1	11591	3266	10.6289	3	5	5	vCM
day25_R1_CAGAATCAGCGATAGC	day25_R1	37473	5733	6.83425	14	9	9	Fibroblast
day25_R1_CAGAATCAGTGAAGTT	day25_R1	27376	5065	15.656	3	1	1	vCM
day25_R1_CAGAATCCACACTGCG	day25_R1	20298	4102	12.4249	3	7	7	vCM
day25_R1_CAGAATCCACTCTGTC	day25_R1	29788	5121	7.40231	3	6	6	vCM
day25_R1_CAGAATCGTTCAGCGC	day25_R1	11145	3392	17.5415	3	4	4	vCM
day25_R1_CAGAATCTCACTTCAT	day25_R1	17562	3585	9.60597	3	1	1	vCM
day25_R1_CAGAATCTCCAACCAA	day25_R1	18051	3808	9.2848	3	5	5	vCM
day25_R1_CAGAATCTCCGAATGT	day25_R1	11029	2998	16.375	3	2	2	vCM
day25_R1_CAGAATCTCCGGGTGT	day25_R1	10968	2914	15.0711	3	4	4	vCM
day25_R1_CAGAATCTCGTCACGG	day25_R1	15139	3503	10.0271	3	5	5	vCM
day25_R1_CAGAATCTCTCGCTTG	day25_R1	2690	1282	5.50186	1	2	2	vCM
day25_R1_CAGAATCTCTCTTATG	day25_R1	22070	4649	14.8527	3	1	1	vCM
day25_R1_CAGAGAGAGCAGATCG	day25_R1	15222	3074	8.67166	3	2	2	vCM
day25_R1_CAGAGAGAGTTGTCGT	day25_R1	23734	4488	9.2357	3	6	6	vCM
day25_R1_CAGAGAGCACAAGCCC	day25_R1	16594	3524	9.39496	3	1	1	vCM
day25_R1_CAGAGAGCAGTGGAGT	day25_R1	29855	5598	10.1223	3	6	6	vCM
day25_R1_CAGAGAGCATGCTGGC	day25_R1	20521	3798	12.7333	3	1	1	vCM
day25_R1_CAGAGAGCATGTTGAC	day25_R1	21823	4074	8.31233	3	7	7	vCM
day25_R1_CAGAGAGGTATAGGGC	day25_R1	11958	3062	16.8172	3	2	2	vCM
day25_R1_CAGAGAGGTCTGCAAT	day25_R1	19842	4132	11.3749	3	1	1	vCM
day25_R1_CAGAGAGTCTCCTATA	day25_R1	10039	2904	9.19414	3	1	1	vCM
day25_R1_CAGATCAAGAGTACCG	day25_R1	11608	2979	13.6888	3	1	1	vCM
day25_R1_CAGATCAAGTTTAGGA	day25_R1	17683	3698	8.99734	3	7	7	vCM
day25_R1_CAGATCACAATACGCT	day25_R1	26212	4817	11.304	3	7	7	vCM
day25_R1_CAGATCACAATCTGCA	day25_R1	29879	4948	11.1048	3	6	6	vCM
day25_R1_CAGATCACACATCCGG	day25_R1	25264	4663	11.9181	3	7	7	vCM
day25_R1_CAGATCACAGCTTAAC	day25_R1	53092	6480	3.35832	14	9	9	Fibroblast
day25_R1_CAGATCATCCCTAATT	day25_R1	19603	4382	11.8655	3	8	8	Proliferating vCM
day25_R1_CAGATCATCTGCTTGC	day25_R1	20510	4095	10.0049	3	1	1	vCM
day25_R1_CAGATCATCTTTAGGG	day25_R1	10966	3129	6.60223	3	1	1	vCM
day25_R1_CAGCAGCAGAAGGCCT	day25_R1	31378	5442	9.07961	3	6	6	vCM
day25_R1_CAGCAGCAGCTACCTA	day25_R1	9471	2736	20.3252	3	4	4	vCM
day25_R1_CAGCAGCAGTTATCGC	day25_R1	12089	3181	9.75267	3	2	2	vCM
day25_R1_CAGCAGCCAATAGAGT	day25_R1	22684	4065	6.16734	3	7	7	vCM
day25_R1_CAGCAGCCAGGTCCAC	day25_R1	30852	4990	9.19551	3	6	6	vCM
day25_R1_CAGCAGCGTGTTGGGA	day25_R1	15821	3446	11.8008	3	2	2	vCM
day25_R1_CAGCAGCTCGGCGCAT	day25_R1	25802	5004	12.9409	3	8	8	Proliferating vCM
day25_R1_CAGCATAAGACTAGAT	day25_R1	18737	3885	11.2665	3	2	2	vCM
day25_R1_CAGCATAAGCTAAGAT	day25_R1	19140	3978	8.58412	3	1	1	vCM
day25_R1_CAGCATAAGGAGTTGC	day25_R1	11377	3013	22.9586	3	4	4	vCM
day25_R1_CAGCATACACAAGACG	day25_R1	44217	5610	4.44852	14	10	10	Fibroblast
day25_R1_CAGCATAGTCCGAACC	day25_R1	29290	5005	11.6832	3	7	7	vCM
day25_R1_CAGCATAGTCTCTCTG	day25_R1	16070	3262	7.11263	3	1	1	vCM
day25_R1_CAGCATAGTTAAGGGC	day25_R1	24168	4563	4.0053	14	9	9	Fibroblast
day25_R1_CAGCATAGTTCAACCA	day25_R1	24384	4951	10.8924	3	6	6	vCM
day25_R1_CAGCATATCCGTCATC	day25_R1	30931	5745	11.752	3	7	7	vCM
day25_R1_CAGCATATCGTTGACA	day25_R1	39017	6373	7.87862	14	5	5	vCM
day25_R1_CAGCCGAAGTGGGCTA	day25_R1	32656	5118	12.1632	3	6	6	vCM
day25_R1_CAGCCGACAAGCCATT	day25_R1	9444	2596	9.81576	3	2	2	vCM
day25_R1_CAGCCGAGTCGAACAG	day25_R1	15746	3542	11.7554	3	2	2	vCM
day25_R1_CAGCCGAGTCGGCATC	day25_R1	14787	3342	12.3081	3	2	2	vCM
day25_R1_CAGCCGAGTGTTGAGG	day25_R1	13604	3526	17.8477	3	4	4	vCM
day25_R1_CAGCCGAGTTGAGTTC	day25_R1	11281	3022	11.6213	3	1	1	vCM
day25_R1_CAGCCGATCACAGGCC	day25_R1	31590	5392	13.9316	3	6	6	vCM
day25_R1_CAGCCGATCAGTTAGC	day25_R1	14954	3360	8.61977	3	7	7	vCM
day25_R1_CAGCCGATCTGCGGCA	day25_R1	14176	3280	10.4472	3	1	1	vCM
day25_R1_CAGCGACAGACAGGCT	day25_R1	13800	3322	10.0797	3	2	2	vCM
day25_R1_CAGCGACAGCTAACTC	day25_R1	21146	3863	9.302	3	7	7	vCM
day25_R1_CAGCGACCACAACTGT	day25_R1	20214	4157	9.40437	3	1	1	vCM
day25_R1_CAGCGACCATCACGTA	day25_R1	15425	3298	9.21232	3	1	1	vCM
day25_R1_CAGCGACCATTCACTT	day25_R1	13954	3249	12.5699	3	1	1	vCM
day25_R1_CAGCGACGTACGCACC	day25_R1	24285	4325	11.0891	3	7	7	vCM
day25_R1_CAGCGACGTTAAAGAC	day25_R1	26793	4855	4.28097	14	9	9	Fibroblast
day25_R1_CAGCGACTCCGCTGTT	day25_R1	17092	3724	11.4264	3	2	2	vCM
day25_R1_CAGCTAAAGCGCTCCA	day25_R1	41375	5766	4.24411	14	10	10	Fibroblast
day25_R1_CAGCTAAAGGCTCATT	day25_R1	24388	4680	10.1279	3	6	6	vCM
day25_R1_CAGCTAAAGGGTCTCC	day25_R1	22841	4138	12.7709	3	2	2	vCM
day25_R1_CAGCTAACAGCTTAAC	day25_R1	14303	3397	12.1163	3	5	5	vCM
day25_R1_CAGCTAAGTAGCGTGA	day25_R1	28876	5195	12.8619	3	2	2	vCM
day25_R1_CAGCTAATCGGATGTT	day25_R1	11289	2988	12.1446	3	1	1	vCM
day25_R1_CAGCTAATCTGTGCAA	day25_R1	20683	4303	8.85752	3	5	5	vCM
day25_R1_CAGCTGGAGGTAAACT	day25_R1	29851	5286	13.0582	3	6	6	vCM
day25_R1_CAGCTGGCACTGTTAG	day25_R1	15939	3428	17.2031	3	2	2	vCM
day25_R1_CAGCTGGCAGCTGTTA	day25_R1	16115	3290	8.65033	3	1	1	vCM
day25_R1_CAGCTGGCAGGTCGTC	day25_R1	27320	4792	8.69693	3	6	6	vCM
day25_R1_CAGCTGGCATGTAGTC	day25_R1	24592	5033	11.1418	3	8	8	Proliferating vCM
day25_R1_CAGCTGGTCACTATTC	day25_R1	24278	4290	12.6699	3	7	7	vCM
day25_R1_CAGCTGGTCTAACCGA	day25_R1	14997	3325	7.9816	3	1	1	vCM
day25_R1_CAGGTGCAGCTAGTCT	day25_R1	11549	2510	0.268422	20	7	7	vCM
day25_R1_CAGGTGCAGTGCCAGA	day25_R1	13109	3316	9.48204	3	8	8	Proliferating vCM
day25_R1_CAGGTGCCAACTGCTA	day25_R1	23997	4622	14.556	3	5	5	vCM
day25_R1_CAGGTGCGTAGGCTGA	day25_R1	36610	5265	7.54166	3	6	6	vCM
day25_R1_CAGGTGCGTTAAGATG	day25_R1	3375	1364	0.325926	20	5	5	vCM
day25_R1_CAGGTGCGTTACCAGT	day25_R1	13325	3277	14.349	3	2	2	vCM
day25_R1_CAGGTGCTCAGCTGGC	day25_R1	10764	2701	5.53698	3	1	1	vCM
day25_R1_CAGGTGCTCTCTGCTG	day25_R1	10812	2560	12.1532	3	1	1	vCM
day25_R1_CAGTAACAGGAGTACC	day25_R1	6650	1984	0.857143	3	7	7	vCM
day25_R1_CAGTAACAGTCGAGTG	day25_R1	11872	3038	9.00438	3	1	1	vCM
day25_R1_CAGTAACCAGTACACT	day25_R1	18889	4205	9.16936	3	5	5	vCM
day25_R1_CAGTAACTCAAGGCTT	day25_R1	27387	4992	14.8392	3	1	1	vCM
day25_R1_CAGTAACTCCACTCCA	day25_R1	17214	3641	9.68979	3	1	1	vCM
day25_R1_CAGTAACTCTCCGGTT	day25_R1	39328	5991	10.982	3	6	6	vCM
day25_R1_CAGTCCTAGATGAGAG	day25_R1	40189	5982	11.0229	3	6	6	vCM
day25_R1_CAGTCCTAGCGCCTCA	day25_R1	13797	3226	13.2927	3	1	1	vCM
day25_R1_CAGTCCTAGGTACTCT	day25_R1	32736	5164	10.884	3	6	6	vCM
day25_R1_CAGTCCTAGTAAGTAC	day25_R1	17530	3961	11.8311	3	8	8	Proliferating vCM
day25_R1_CAGTCCTAGTCTTGCA	day25_R1	7779	1515	11.3768	20	1	1	vCM
day25_R1_CAGTCCTAGTGCTGCC	day25_R1	27017	4745	7.45086	3	8	8	Proliferating vCM
day25_R1_CAGTCCTCACCTTGTC	day25_R1	18280	3649	13.1291	3	1	1	vCM
day25_R1_CAGTCCTCAGGAATCG	day25_R1	12768	3238	7.70677	3	2	2	vCM
day25_R1_CAGTCCTGTAGCACGA	day25_R1	19206	4127	9.76778	3	8	8	Proliferating vCM
day25_R1_CAGTCCTGTCAAAGAT	day25_R1	8568	2658	16.585	3	4	4	vCM
day25_R1_CAGTCCTGTCTAGAGG	day25_R1	24215	4740	9.13483	3	6	6	vCM
day25_R1_CAGTCCTGTGCGCTTG	day25_R1	13143	3343	9.79228	3	2	2	vCM
day25_R1_CAGTCCTGTTCCACGG	day25_R1	14383	3109	13.7663	3	1	1	vCM
day25_R1_CAGTCCTTCAACACTG	day25_R1	16775	3702	9.23398	3	2	2	vCM
day25_R1_CAGTCCTTCCTTGGTC	day25_R1	38140	5441	10.5087	3	6	6	vCM
day25_R1_CATATGGAGCAGACTG	day25_R1	6358	1699	7.8012	20	1	1	vCM
day25_R1_CATATGGAGTGAACGC	day25_R1	14134	3111	15.162	3	1	1	vCM
day25_R1_CATATGGGTACCATCA	day25_R1	29426	5590	12.5467	3	6	6	vCM
day25_R1_CATATGGGTATCAGTC	day25_R1	11958	3048	10.1271	3	1	1	vCM
day25_R1_CATATGGGTCATACTG	day25_R1	21795	4342	11.2824	3	1	1	vCM
day25_R1_CATATGGGTTACTGAC	day25_R1	13850	3325	15.8339	3	4	4	vCM
day25_R1_CATATGGTCCTCAATT	day25_R1	11801	2665	0.118634	20	8	8	Proliferating vCM
day25_R1_CATATGGTCTCAAGTG	day25_R1	20855	4137	10.0695	3	5	5	vCM
day25_R1_CATATTCAGACCCACC	day25_R1	15305	3533	15.6158	3	1	1	vCM
day25_R1_CATATTCAGAGCCCAA	day25_R1	7827	2311	15.8043	3	4	4	vCM
day25_R1_CATATTCAGCGACGTA	day25_R1	9132	2841	9.09987	3	2	2	vCM
day25_R1_CATATTCCAAAGGAAG	day25_R1	17383	3606	10.5735	3	1	1	vCM
day25_R1_CATATTCCAACTTGAC	day25_R1	34745	5787	11.0779	3	6	6	vCM
day25_R1_CATATTCCAATCGGTT	day25_R1	26943	5170	12.983	3	2	2	vCM
day25_R1_CATATTCCATCAGTAC	day25_R1	18363	3702	11.3652	3	1	1	vCM
day25_R1_CATATTCCATTCTTAC	day25_R1	19807	4077	9.80966	3	2	2	vCM
day25_R1_CATATTCGTGTGTGCC	day25_R1	19698	3816	6.6758	3	1	1	vCM
day25_R1_CATATTCTCATTGCCC	day25_R1	37161	5641	9.3216	3	6	6	vCM
day25_R1_CATATTCTCCGCATAA	day25_R1	19002	4099	5.77834	3	6	6	vCM
day25_R1_CATATTCTCGCTTGTC	day25_R1	25398	4383	5.62249	3	7	7	vCM
day25_R1_CATCAAGAGTGTCCAT	day25_R1	22070	4574	13.507	3	5	5	vCM
day25_R1_CATCAAGGTAGCTCCG	day25_R1	17672	3700	12.6754	3	5	5	vCM
day25_R1_CATCAAGGTATTAGCC	day25_R1	16721	3793	8.89899	3	7	7	vCM
day25_R1_CATCAAGGTGCGAAAC	day25_R1	14525	3389	13.0809	3	1	1	vCM
day25_R1_CATCAAGGTTACAGAA	day25_R1	18797	3951	11.9594	3	1	1	vCM
day25_R1_CATCAGAAGTGTCTCA	day25_R1	14221	3161	7.14436	3	1	1	vCM
day25_R1_CATCAGACAGCCACCA	day25_R1	24775	5335	10.1271	14	2	2	vCM
day25_R1_CATCAGACAGTGACAG	day25_R1	14926	3855	13.4664	3	5	5	vCM
day25_R1_CATCAGAGTCACAAGG	day25_R1	14095	3472	12.9408	3	5	5	vCM
day25_R1_CATCAGAGTTCCCGAG	day25_R1	16282	3444	11.2394	3	0	0	vCM
day25_R1_CATCAGATCCAGATCA	day25_R1	23508	4731	13.3316	3	5	5	vCM
day25_R1_CATCAGATCCGGGTGT	day25_R1	12425	3172	12.8934	3	5	5	vCM
day25_R1_CATCCACCAATAGCAA	day25_R1	3399	1343	1.61812	3	6	6	vCM
day25_R1_CATCCACCACTCGACG	day25_R1	13257	3204	11.9937	3	1	1	vCM
day25_R1_CATCCACCACTTCGAA	day25_R1	35588	5551	4.23176	14	9	9	Fibroblast
day25_R1_CATCCACGTGAAATCA	day25_R1	18406	4081	12.7676	3	1	1	vCM
day25_R1_CATCCACTCAAGAAGT	day25_R1	14824	3359	11.704	3	5	5	vCM
day25_R1_CATCCACTCATATCGG	day25_R1	10453	3188	12.1783	3	2	2	vCM
day25_R1_CATCCACTCGTAGGTT	day25_R1	17141	3318	7.89336	3	7	7	vCM
day25_R1_CATCCACTCTGTTGAG	day25_R1	5126	1837	22.025	1	4	4	vCM
day25_R1_CATCGAAAGAATGTGT	day25_R1	11610	2945	5.59001	3	0	0	vCM
day25_R1_CATCGAAAGATGTTAG	day25_R1	14900	3299	10.7181	1	1	1	vCM
day25_R1_CATCGAAAGGTGATTA	day25_R1	17552	3736	9.38924	3	7	7	vCM
day25_R1_CATCGAAAGTCGCCGT	day25_R1	37693	5708	10.6333	3	6	6	vCM
day25_R1_CATCGAAAGTTAGCGG	day25_R1	11486	3061	13.1813	3	2	2	vCM
day25_R1_CATCGAACACAGCCCA	day25_R1	15658	3369	13.3286	3	1	1	vCM
day25_R1_CATCGAAGTAATCGTC	day25_R1	17008	3745	10.7596	3	2	2	vCM
day25_R1_CATCGAAGTGTGTGCC	day25_R1	3716	1265	0.538213	20	8	8	Proliferating vCM
day25_R1_CATCGAAGTTCCATGA	day25_R1	11161	2780	8.73578	3	2	2	vCM
day25_R1_CATCGAAGTTGAACTC	day25_R1	13882	3441	13.7732	3	1	1	vCM
day25_R1_CATCGAATCAAAGTAG	day25_R1	18309	4096	8.08346	3	2	2	vCM
day25_R1_CATCGAATCCGCGCAA	day25_R1	33194	5143	4.13629	14	9	9	Fibroblast
day25_R1_CATCGAATCTGCAGTA	day25_R1	15283	3497	9.29791	3	1	1	vCM
day25_R1_CATCGGGAGTGTCCCG	day25_R1	15759	3647	11.8916	3	2	2	vCM
day25_R1_CATCGGGCAAGAAGAG	day25_R1	23318	4372	10.2882	3	7	7	vCM
day25_R1_CATCGGGCATCACGAT	day25_R1	34858	5057	9.63337	3	6	6	vCM
day25_R1_CATCGGGGTACTTGAC	day25_R1	17806	3722	10.3392	3	1	1	vCM
day25_R1_CATCGGGGTCAGCTAT	day25_R1	5664	1583	0.247175	20	7	7	vCM
day25_R1_CATCGGGTCTGGTATG	day25_R1	11062	3081	11.8875	3	2	2	vCM
day25_R1_CATCGGGTCTGTGCAA	day25_R1	17411	3654	6.9726	3	1	1	vCM
day25_R1_CATCGGGTCTTGTCAT	day25_R1	12074	3238	7.38778	3	1	1	vCM
day25_R1_CATGACAAGTACGCCC	day25_R1	12088	2930	10.7462	3	1	1	vCM
day25_R1_CATGACATCATTGCCC	day25_R1	52964	6867	9.45737	3	6	6	vCM
day25_R1_CATGACATCCCTTGCA	day25_R1	15657	3227	9.49096	3	1	1	vCM
day25_R1_CATGACATCGACCAGC	day25_R1	15880	3341	8.33753	3	1	1	vCM
day25_R1_CATGACATCTCGCTTG	day25_R1	17736	3345	8.07961	3	7	7	vCM
day25_R1_CATGCCTAGACTCGGA	day25_R1	23228	4448	12.0932	3	1	1	vCM
day25_R1_CATGCCTAGCACAGGT	day25_R1	13968	3374	6.98024	3	2	2	vCM
day25_R1_CATGCCTCAAAGGTGC	day25_R1	25687	5062	12.9015	3	1	1	vCM
day25_R1_CATGCCTCAACACCTA	day25_R1	17364	3788	7.52131	3	7	7	vCM
day25_R1_CATGCCTCATCAGTAC	day25_R1	35501	5450	3.77736	14	9	9	Fibroblast
day25_R1_CATGCCTGTACTCAAC	day25_R1	37454	5433	3.41219	14	10	10	Fibroblast
day25_R1_CATGCCTTCTACTCAT	day25_R1	25064	4943	13.8685	3	1	1	vCM
day25_R1_CATGGCGAGACAAGCC	day25_R1	19662	3887	9.75486	3	1	1	vCM
day25_R1_CATGGCGAGCCCAACC	day25_R1	9665	2912	19.731	3	4	4	vCM
day25_R1_CATGGCGAGCTAGTTC	day25_R1	15971	3534	17.4379	3	4	4	vCM
day25_R1_CATGGCGAGGAATGGA	day25_R1	19037	4013	16.1738	3	2	2	vCM
day25_R1_CATGGCGAGTGAAGTT	day25_R1	7835	2449	12.5846	3	4	4	vCM
day25_R1_CATGGCGCAAGCGAGT	day25_R1	15989	3360	8.19939	3	1	1	vCM
day25_R1_CATGGCGCACCTTGTC	day25_R1	4412	1219	0.453309	20	8	8	Proliferating vCM
day25_R1_CATGGCGCAGCTCCGA	day25_R1	18558	3867	10.874	3	1	1	vCM
day25_R1_CATGGCGGTGCTAGCC	day25_R1	16328	3613	9.89711	3	1	1	vCM
day25_R1_CATGGCGTCCAACCAA	day25_R1	33258	5787	12.7578	3	6	6	vCM
day25_R1_CATGGCGTCGACCAGC	day25_R1	31305	5415	10.0367	3	6	6	vCM
day25_R1_CATGGCGTCGCATGAT	day25_R1	11613	3012	12.796	3	1	1	vCM
day25_R1_CATGGCGTCTGCTGTC	day25_R1	20131	3942	5.97089	3	1	1	vCM
day25_R1_CATTATCAGAACAACT	day25_R1	7148	2269	17.7672	3	4	4	vCM
day25_R1_CATTATCAGCCCAACC	day25_R1	20743	4224	10.712	3	1	1	vCM
day25_R1_CATTATCAGGCTCAGA	day25_R1	15191	3404	7.2543	3	1	1	vCM
day25_R1_CATTATCCAGACGCTC	day25_R1	9811	2434	9.85628	3	1	1	vCM
day25_R1_CATTATCCATGGATGG	day25_R1	17903	4011	10.0877	3	5	5	vCM
day25_R1_CATTATCGTCACACGC	day25_R1	13229	3347	13.6291	3	4	4	vCM
day25_R1_CATTATCGTCCGAACC	day25_R1	17468	3386	7.5395	3	3	3	vCM
day25_R1_CATTATCGTTCCACTC	day25_R1	18610	4178	5.81945	3	7	7	vCM
day25_R1_CATTCGCGTCGTTGTA	day25_R1	8477	2336	19.9127	3	4	4	vCM
day25_R1_CATTCGCGTCTGATTG	day25_R1	13934	3102	10.7722	3	1	1	vCM
day25_R1_CATTCGCGTTACCGAT	day25_R1	13418	3524	12.2298	3	5	5	vCM
day25_R1_CATTCGCTCCTTGGTC	day25_R1	24180	4412	16.8486	3	2	2	vCM
day25_R1_CATTCGCTCGTCACGG	day25_R1	16492	3757	7.16105	3	1	1	vCM
day25_R1_CCAATCCAGCTAAACA	day25_R1	19887	3935	14.4517	3	1	1	vCM
day25_R1_CCAATCCCACGAAAGC	day25_R1	16796	3930	21.6361	3	5	5	vCM
day25_R1_CCAATCCCACGGCGTT	day25_R1	25414	4514	8.91241	3	7	7	vCM
day25_R1_CCAATCCCAGTAACGG	day25_R1	14779	3108	10.8735	3	1	1	vCM
day25_R1_CCAATCCCATCGATTG	day25_R1	31448	5126	4.13699	14	9	9	Fibroblast
day25_R1_CCAATCCGTATGCTTG	day25_R1	15925	3434	8.32653	3	2	2	vCM
day25_R1_CCAATCCGTGATGTGG	day25_R1	22954	4378	10.4818	3	7	7	vCM
day25_R1_CCAATCCTCACCGTAA	day25_R1	20108	4431	8.66819	3	5	5	vCM
day25_R1_CCAATCCTCGGAAATA	day25_R1	20753	4189	9.48778	3	7	7	vCM
day25_R1_CCACCTAAGATCTGAA	day25_R1	15409	3287	20.2868	3	4	4	vCM
day25_R1_CCACCTAGTATGGTTC	day25_R1	24649	4619	11.4853	3	5	5	vCM
day25_R1_CCACCTAGTCAGAATA	day25_R1	12230	3188	7.19542	3	0	0	vCM
day25_R1_CCACCTAGTCTGATTG	day25_R1	19030	3801	10.783	3	2	2	vCM
day25_R1_CCACCTAGTGACGCCT	day25_R1	40854	6309	11.9964	3	6	6	vCM
day25_R1_CCACCTAGTTGAGGTG	day25_R1	14346	3506	13.8157	3	2	2	vCM
day25_R1_CCACGGAAGGCTCTTA	day25_R1	12656	3265	14.4753	3	5	5	vCM
day25_R1_CCACGGACACAGGCCT	day25_R1	15439	3777	13.9841	3	1	1	vCM
day25_R1_CCACGGACAGTTCCCT	day25_R1	11241	3302	12.7213	3	8	8	Proliferating vCM
day25_R1_CCACGGACATGTTGAC	day25_R1	20586	3828	22.3939	3	4	4	vCM
day25_R1_CCACGGAGTAAACACA	day25_R1	15450	3500	8.41424	3	2	2	vCM
day25_R1_CCACGGAGTGAAATCA	day25_R1	13287	3082	8.33898	3	2	2	vCM
day25_R1_CCACGGATCCGCAGTG	day25_R1	17516	3526	11.127	3	1	1	vCM
day25_R1_CCACGGATCGCCATAA	day25_R1	28428	4866	11.5238	3	6	6	vCM
day25_R1_CCACGGATCGGTGTTA	day25_R1	28969	5067	11.029	3	6	6	vCM
day25_R1_CCACTACAGACACGAC	day25_R1	39628	6256	10.7601	3	6	6	vCM
day25_R1_CCACTACAGTACGCGA	day25_R1	39743	6076	10.7868	3	6	6	vCM
day25_R1_CCACTACCAATCACAC	day25_R1	7768	2520	18.2801	3	4	4	vCM
day25_R1_CCACTACCACTCTGTC	day25_R1	20615	3889	9.62406	3	1	1	vCM
day25_R1_CCACTACCAGGCTCAC	day25_R1	23659	4962	10.3555	3	2	2	vCM
day25_R1_CCACTACCATTCCTGC	day25_R1	39414	6013	12.285	3	6	6	vCM
day25_R1_CCACTACGTAAGAGAG	day25_R1	28739	5050	9.11653	3	6	6	vCM
day25_R1_CCACTACGTCATGCCG	day25_R1	12036	3059	9.83716	3	2	2	vCM
day25_R1_CCACTACGTCCTGCTT	day25_R1	13842	3308	7.75899	3	1	1	vCM
day25_R1_CCACTACGTCGCTTTC	day25_R1	17805	4009	13.4794	3	5	5	vCM
day25_R1_CCACTACTCACGGTTA	day25_R1	11588	2861	13.7556	3	1	1	vCM
day25_R1_CCACTACTCTATCGCC	day25_R1	12392	3335	19.2947	3	4	4	vCM
day25_R1_CCACTACTCTGCCAGG	day25_R1	16793	3544	8.61669	3	5	5	vCM
day25_R1_CCAGCGACAAACCTAC	day25_R1	21150	4087	8.64775	3	1	1	vCM
day25_R1_CCAGCGACACAGCGTC	day25_R1	21838	4508	10.7794	3	2	2	vCM
day25_R1_CCAGCGACAGTCAGCC	day25_R1	42884	6124	10.3442	3	6	6	vCM
day25_R1_CCAGCGAGTAAGTGTA	day25_R1	23363	4406	15.1736	3	1	1	vCM
day25_R1_CCAGCGAGTCCGAATT	day25_R1	14230	3379	12.1434	3	1	1	vCM
day25_R1_CCAGCGAGTGCTGTAT	day25_R1	15480	3665	13.3398	3	11	11	vCM
day25_R1_CCAGCGATCAACACCA	day25_R1	13320	3335	6.65165	3	5	5	vCM
day25_R1_CCAGCGATCTACCAGA	day25_R1	13622	3010	10.7547	3	1	1	vCM
day25_R1_CCATGTCCAGGGCATA	day25_R1	10439	2676	9.41661	3	3	3	vCM
day25_R1_CCATGTCCATTACCTT	day25_R1	23508	4604	14.2207	3	2	2	vCM
day25_R1_CCATGTCGTACCGAGA	day25_R1	19203	4182	13.425	3	1	1	vCM
day25_R1_CCATGTCGTATTACCG	day25_R1	18534	3891	9.11298	3	1	1	vCM
day25_R1_CCATGTCGTTGGTTTG	day25_R1	14746	3524	12.2203	3	2	2	vCM
day25_R1_CCATGTCTCGTCTGAA	day25_R1	14335	3415	12.745	3	5	5	vCM
day25_R1_CCATTCGAGCAAATCA	day25_R1	29559	5256	7.62543	3	6	6	vCM
day25_R1_CCATTCGAGCTTTGGT	day25_R1	18090	3948	11.7966	3	5	5	vCM
day25_R1_CCATTCGCAGGCTCAC	day25_R1	19937	3950	6.4453	3	2	2	vCM
day25_R1_CCATTCGCATTAGGCT	day25_R1	14357	3455	10.1275	3	0	0	vCM
day25_R1_CCATTCGGTACTTAGC	day25_R1	54463	6815	2.59626	14	9	9	Fibroblast
day25_R1_CCATTCGGTAGGACAC	day25_R1	15870	4126	10.1701	12	14	14	Proliferating vCM
day25_R1_CCATTCGGTCCCGACA	day25_R1	5730	1903	0.314136	20	7	7	vCM
day25_R1_CCATTCGGTGCAACTT	day25_R1	27323	4959	9.62925	3	6	6	vCM
day25_R1_CCATTCGGTTGAGGTG	day25_R1	24034	4361	12.8193	3	2	2	vCM
day25_R1_CCATTCGGTTGTCTTT	day25_R1	17532	3687	8.53867	3	3	3	vCM
day25_R1_CCATTCGTCCATGCTC	day25_R1	14873	3262	9.98454	3	5	5	vCM
day25_R1_CCATTCGTCTACTCAT	day25_R1	24210	4604	7.12102	3	6	6	vCM
day25_R1_CCATTCGTCTGTGCAA	day25_R1	23976	4730	5.12179	14	9	9	Fibroblast
day25_R1_CCCAATCAGGAATGGA	day25_R1	10877	2811	16.8521	3	4	4	vCM
day25_R1_CCCAATCAGTCTCGGC	day25_R1	13801	3558	9.608	3	5	5	vCM
day25_R1_CCCAATCAGTGGAGTC	day25_R1	18926	3866	13.9966	3	1	1	vCM
day25_R1_CCCAATCCAAGCGCTC	day25_R1	16984	3677	13.7659	3	1	1	vCM
day25_R1_CCCAATCCATTAGCCA	day25_R1	10781	2831	7.07727	3	1	1	vCM
day25_R1_CCCAATCGTTCATGGT	day25_R1	9893	3066	14.3435	3	5	5	vCM
day25_R1_CCCAATCTCCACGACG	day25_R1	18138	3904	13.1602	3	1	1	vCM
day25_R1_CCCAATCTCGTCGTTC	day25_R1	25624	4941	10.4785	3	6	6	vCM
day25_R1_CCCAGTTAGAAGAAGC	day25_R1	13027	3587	6.87802	12	14	14	Proliferating vCM
day25_R1_CCCAGTTAGACAGACC	day25_R1	12733	3070	8.23058	3	1	1	vCM
day25_R1_CCCAGTTAGACTGGGT	day25_R1	22694	4647	10.245	3	1	1	vCM
day25_R1_CCCAGTTAGCACCGTC	day25_R1	18123	3751	11.6482	3	7	7	vCM
day25_R1_CCCAGTTAGCTACCGC	day25_R1	20315	4272	9.89909	3	2	2	vCM
day25_R1_CCCAGTTAGTGTACCT	day25_R1	42907	5893	4.05528	14	10	10	Fibroblast
day25_R1_CCCAGTTCAAAGGCGT	day25_R1	11974	2838	12.3852	3	1	1	vCM
day25_R1_CCCAGTTCACGGATAG	day25_R1	13464	3134	15.3372	3	2	2	vCM
day25_R1_CCCAGTTCACGTTGGC	day25_R1	13008	3114	11.4929	3	1	1	vCM
day25_R1_CCCAGTTGTAAGGGCT	day25_R1	20142	4141	3.91222	14	9	9	Fibroblast
day25_R1_CCCAGTTGTCCGCTGA	day25_R1	7690	1917	20.7282	3	4	4	vCM
day25_R1_CCCAGTTGTGCACTTA	day25_R1	29045	4628	7.14409	3	7	7	vCM
day25_R1_CCCAGTTTCCCGACTT	day25_R1	13083	3391	8.62952	3	2	2	vCM
day25_R1_CCCAGTTTCCGAAGAG	day25_R1	5878	2006	21.0616	3	4	4	vCM
day25_R1_CCCATACAGCCAACAG	day25_R1	18554	3867	6.60774	3	6	6	vCM
day25_R1_CCCATACAGGCGATAC	day25_R1	26463	4504	10.7698	3	7	7	vCM
day25_R1_CCCATACAGGTGCTAG	day25_R1	15600	3224	11.641	3	1	1	vCM
day25_R1_CCCATACCAAGAAAGG	day25_R1	28618	3963	0.108323	3	6	6	vCM
day25_R1_CCCATACCATCCTAGA	day25_R1	18671	3969	6.91982	3	7	7	vCM
day25_R1_CCCATACCATCGATGT	day25_R1	27208	5207	10.6035	3	2	2	vCM
day25_R1_CCCATACGTAAGTAGT	day25_R1	19675	3731	9.3418	3	7	7	vCM
day25_R1_CCCATACGTCAGAATA	day25_R1	16690	3478	12.1809	3	2	2	vCM
day25_R1_CCCATACGTTCACGGC	day25_R1	14932	3730	10.6349	3	1	1	vCM
day25_R1_CCCATACGTTCCACGG	day25_R1	25721	4952	10.1007	3	6	6	vCM
day25_R1_CCCATACTCTCCAGGG	day25_R1	19120	4130	10.7688	3	7	7	vCM
day25_R1_CCCTCCTAGCAGACTG	day25_R1	37144	6046	10.812	3	6	6	vCM
day25_R1_CCCTCCTAGCCTATGT	day25_R1	4766	1675	6.02182	3	1	1	vCM
day25_R1_CCCTCCTAGCGTCTAT	day25_R1	43757	6487	10.5286	12	14	14	Proliferating vCM
day25_R1_CCCTCCTAGCTAAGAT	day25_R1	28014	4983	9.80581	3	7	7	vCM
day25_R1_CCCTCCTAGGTACTCT	day25_R1	39587	6011	11.8019	3	6	6	vCM
day25_R1_CCCTCCTCAACTGCTA	day25_R1	16747	3882	11.614	3	0	0	vCM
day25_R1_CCCTCCTCACCAGTTA	day25_R1	7590	2127	0.368906	3	2	2	vCM
day25_R1_CCCTCCTCAGATTGCT	day25_R1	11714	2783	14.2394	3	1	1	vCM
day25_R1_CCCTCCTCATTGGTAC	day25_R1	17632	3794	10.203	3	1	1	vCM
day25_R1_CCCTCCTGTCTAAAGA	day25_R1	23253	4541	11.0179	3	7	7	vCM
day25_R1_CCCTCCTTCCAGTAGT	day25_R1	3347	1327	1.28473	3	6	6	vCM
day25_R1_CCCTCCTTCTTCATGT	day25_R1	17845	3866	13.9815	3	5	5	vCM
day25_R1_CCCTCCTTCTTTACAC	day25_R1	15439	3763	12.7081	3	1	1	vCM
day25_R1_CCGGGATAGAGTACCG	day25_R1	25584	4702	8.57958	3	6	6	vCM
day25_R1_CCGGGATAGCCACTAT	day25_R1	8682	2567	19.8572	3	4	4	vCM
day25_R1_CCGGGATAGGCATGGT	day25_R1	12642	2951	12.6562	3	1	1	vCM
day25_R1_CCGGGATAGGTGACCA	day25_R1	24684	4694	17.088	3	1	1	vCM
day25_R1_CCGGGATCAGGTGCCT	day25_R1	20822	4255	6.46912	3	1	1	vCM
day25_R1_CCGGGATGTAGGGACT	day25_R1	35129	5377	5.4371	14	9	9	Fibroblast
day25_R1_CCGGGATTCACATGCA	day25_R1	16116	3208	12.652	3	0	0	vCM
day25_R1_CCGGGATTCACCGTAA	day25_R1	30086	5123	9.51273	3	7	7	vCM
day25_R1_CCGGGATTCCACTCCA	day25_R1	5472	1891	3.91082	3	2	2	vCM
day25_R1_CCGGGATTCCTCAACC	day25_R1	14987	3385	6.95936	3	1	1	vCM
day25_R1_CCGGGATTCGCCAGCA	day25_R1	15828	4090	13.2803	3	2	2	vCM
day25_R1_CCGGGATTCTTGTATC	day25_R1	15518	3329	9.65975	3	1	1	vCM
day25_R1_CCGGTAGAGAGTACAT	day25_R1	5403	2085	21.414	3	4	4	vCM
day25_R1_CCGGTAGAGGTGTGGT	day25_R1	21004	4429	11.4788	3	2	2	vCM
day25_R1_CCGGTAGCAGACGTAG	day25_R1	13388	3074	14.3935	3	1	1	vCM
day25_R1_CCGGTAGGTCGACTAT	day25_R1	16665	3677	10.9271	3	7	7	vCM
day25_R1_CCGGTAGGTTGAACTC	day25_R1	12348	3091	14.7959	3	4	4	vCM
day25_R1_CCGGTAGTCAAAGACA	day25_R1	27441	4696	7.70745	3	6	6	vCM
day25_R1_CCGGTAGTCAATCACG	day25_R1	27919	5197	10.4696	3	1	1	vCM
day25_R1_CCGGTAGTCATGCATG	day25_R1	18353	4183	11.0881	3	5	5	vCM
day25_R1_CCGGTAGTCCTTTACA	day25_R1	27334	5179	7.56567	3	6	6	vCM
day25_R1_CCGTACTAGCAGATCG	day25_R1	20936	4631	11.2724	3	2	2	vCM
day25_R1_CCGTACTAGGATGGTC	day25_R1	11320	3016	6.9258	3	2	2	vCM
day25_R1_CCGTACTCAACACCTA	day25_R1	19866	3972	10.0574	3	1	1	vCM
day25_R1_CCGTACTCAGGGTATG	day25_R1	12042	3350	13.8847	3	5	5	vCM
day25_R1_CCGTACTCATATACCG	day25_R1	2767	1087	0.686664	20	2	2	vCM
day25_R1_CCGTACTGTCAACTGT	day25_R1	13983	3543	12.7083	3	2	2	vCM
day25_R1_CCGTACTGTCTAACGT	day25_R1	30158	5424	7.11917	3	6	6	vCM
day25_R1_CCGTACTGTGTGCCTG	day25_R1	16562	3287	8.99046	3	7	7	vCM
day25_R1_CCGTACTGTTCGTGAT	day25_R1	21555	3933	11.125	3	7	7	vCM
day25_R1_CCGTACTTCAAAGACA	day25_R1	16514	3669	8.22938	3	1	1	vCM
day25_R1_CCGTACTTCCTTCAAT	day25_R1	21249	3976	6.51325	3	7	7	vCM
day25_R1_CCGTACTTCTGGGCCA	day25_R1	19153	3979	12.8544	3	7	7	vCM
day25_R1_CCGTGGAAGATCGGGT	day25_R1	9120	2931	12.4561	3	8	8	Proliferating vCM
day25_R1_CCGTGGAAGCCAGAAC	day25_R1	25691	4967	9.91009	3	6	6	vCM
day25_R1_CCGTGGAAGTATGACA	day25_R1	16092	3621	10.4338	3	2	2	vCM
day25_R1_CCGTGGACACCGCTAG	day25_R1	10465	2892	9.77544	3	1	1	vCM
day25_R1_CCGTGGACAGAGTGTG	day25_R1	13488	3154	9.45285	3	2	2	vCM
day25_R1_CCGTGGAGTATCTGCA	day25_R1	14566	3551	11.9319	3	2	2	vCM
day25_R1_CCGTGGAGTCCTGCTT	day25_R1	14088	3358	10.6616	3	2	2	vCM
day25_R1_CCGTGGAGTCGCGTGT	day25_R1	10681	2905	13.9781	3	1	1	vCM
day25_R1_CCGTGGATCGAGGTAG	day25_R1	14202	3206	9.88593	3	1	1	vCM
day25_R1_CCGTGGATCGGAAACG	day25_R1	7751	2238	15.1851	3	4	4	vCM
day25_R1_CCGTGGATCGGAAATA	day25_R1	18834	3881	13.019	3	1	1	vCM
day25_R1_CCGTGGATCTCCCTGA	day25_R1	12570	3139	8.82259	3	2	2	vCM
day25_R1_CCGTGGATCTGGCGTG	day25_R1	16351	3349	14.9349	3	1	1	vCM
day25_R1_CCGTTCAAGCTGAAAT	day25_R1	39897	6228	9.68745	3	6	6	vCM
day25_R1_CCGTTCACAAAGGCGT	day25_R1	20390	4468	15.4635	3	5	5	vCM
day25_R1_CCGTTCAGTAAGAGAG	day25_R1	12628	3132	10.3579	3	2	2	vCM
day25_R1_CCGTTCAGTGCAGACA	day25_R1	12723	3458	8.30779	3	2	2	vCM
day25_R1_CCGTTCATCCAGGGCT	day25_R1	15006	3279	9.96268	3	1	1	vCM
day25_R1_CCGTTCATCTCCAGGG	day25_R1	35339	5989	13.8968	3	6	6	vCM
day25_R1_CCTAAAGAGAAAGTGG	day25_R1	28611	5052	12.5896	3	2	2	vCM
day25_R1_CCTAAAGAGATCGATA	day25_R1	18201	3974	13.1257	3	1	1	vCM
day25_R1_CCTAAAGAGATGAGAG	day25_R1	19849	4036	14.0511	3	5	5	vCM
day25_R1_CCTAAAGAGCTTCGCG	day25_R1	40687	5932	11.178	3	6	6	vCM
day25_R1_CCTAAAGAGGTGGGTT	day25_R1	7784	2511	20.0026	3	4	4	vCM
day25_R1_CCTAAAGAGTCAAGCG	day25_R1	10073	2883	15.6061	3	4	4	vCM
day25_R1_CCTAAAGAGTGTCCAT	day25_R1	12854	3535	10.7982	3	5	5	vCM
day25_R1_CCTAAAGCACGGTAGA	day25_R1	9546	2638	15.1791	3	5	5	vCM
day25_R1_CCTAAAGCAGTGGGAT	day25_R1	14378	3238	9.598	3	2	2	vCM
day25_R1_CCTAAAGGTAAACACA	day25_R1	26732	5016	9.25857	12	14	14	Proliferating vCM
day25_R1_CCTAAAGGTAAGCACG	day25_R1	24491	4397	9.93426	3	7	7	vCM
day25_R1_CCTAAAGGTATGGTTC	day25_R1	7881	2520	12.7522	3	5	5	vCM
day25_R1_CCTAAAGGTCCAGTTA	day25_R1	35049	5362	3.50652	14	10	10	Fibroblast
day25_R1_CCTAAAGTCAACACGT	day25_R1	11456	3063	15.8083	3	4	4	vCM
day25_R1_CCTAAAGTCAAGCCTA	day25_R1	13433	3392	13.3254	3	5	5	vCM
day25_R1_CCTAAAGTCCACTCCA	day25_R1	8166	2426	18.6015	3	4	4	vCM
day25_R1_CCTACACAGCACACAG	day25_R1	33649	5782	12.2381	3	6	6	vCM
day25_R1_CCTACACAGGGTCTCC	day25_R1	13024	3522	7.83937	3	5	5	vCM
day25_R1_CCTACACCACGGACAA	day25_R1	26960	5004	10.6639	3	7	7	vCM
day25_R1_CCTACACGTGGGTATG	day25_R1	25911	4482	14.2604	3	1	1	vCM
day25_R1_CCTACACGTTGCTCCT	day25_R1	30403	5586	15.0676	3	5	5	vCM
day25_R1_CCTACACTCACCGTAA	day25_R1	14897	3663	18.0439	3	5	5	vCM
day25_R1_CCTACACTCGACGGAA	day25_R1	18190	4214	7.45465	3	2	2	vCM
day25_R1_CCTACACTCGTAGATC	day25_R1	20884	4194	9.81134	3	3	3	vCM
day25_R1_CCTACACTCTCAACTT	day25_R1	26903	4751	9.62718	3	7	7	vCM
day25_R1_CCTACACTCTCGCTTG	day25_R1	19999	4605	11.0856	3	8	8	Proliferating vCM
day25_R1_CCTACCAAGTCATGCT	day25_R1	9540	2582	6.07966	3	2	2	vCM
day25_R1_CCTACCACACATGACT	day25_R1	28830	4986	9.83698	3	6	6	vCM
day25_R1_CCTACCACACCGGAAA	day25_R1	13244	3200	13.0625	3	5	5	vCM
day25_R1_CCTACCACAGACAAAT	day25_R1	34571	5555	10.9427	3	6	6	vCM
day25_R1_CCTACCACAGATTGCT	day25_R1	29236	5301	8.47927	3	6	6	vCM
day25_R1_CCTACCAGTCGCTTTC	day25_R1	22151	4294	12.162	3	7	7	vCM
day25_R1_CCTACCAGTTGCGCAC	day25_R1	14926	3872	7.51038	12	14	14	Proliferating vCM
day25_R1_CCTACCATCAGATAAG	day25_R1	17674	3582	11.3387	3	7	7	vCM
day25_R1_CCTACCATCAGGTAAA	day25_R1	14355	3401	9.88506	3	5	5	vCM
day25_R1_CCTACCATCTGCTGTC	day25_R1	4062	1288	0.172329	20	7	7	vCM
day25_R1_CCTAGCTAGATCCTGT	day25_R1	12282	3086	13.076	3	1	1	vCM
day25_R1_CCTAGCTAGCTGCAAG	day25_R1	20291	4077	8.21546	3	5	5	vCM
day25_R1_CCTAGCTCACCCTATC	day25_R1	3182	1363	8.86235	3	2	2	vCM
day25_R1_CCTAGCTCACGAGGTA	day25_R1	20191	4221	11.4655	3	5	5	vCM
day25_R1_CCTAGCTCAGCTGTAT	day25_R1	48237	5641	3.7834	14	10	10	Fibroblast
day25_R1_CCTAGCTCAGGTTTCA	day25_R1	25293	4606	8.85621	3	6	6	vCM
day25_R1_CCTAGCTGTCGCCATG	day25_R1	19155	3823	10.0026	3	1	1	vCM
day25_R1_CCTAGCTGTCTTCGTC	day25_R1	21906	4257	17.5934	3	1	1	vCM
day25_R1_CCTAGCTGTGACGGTA	day25_R1	12307	3137	10.2787	3	1	1	vCM
day25_R1_CCTAGCTGTTTAAGCC	day25_R1	13261	3502	9.8258	3	5	5	vCM
day25_R1_CCTATTAAGAAGGACA	day25_R1	13777	3226	11.3087	3	1	1	vCM
day25_R1_CCTATTAAGATGGCGT	day25_R1	11252	3226	5.96338	3	2	2	vCM
day25_R1_CCTATTAAGCAGATCG	day25_R1	35912	5552	9.61796	3	6	6	vCM
day25_R1_CCTATTAAGTGTCTCA	day25_R1	16087	3749	11.5559	3	5	5	vCM
day25_R1_CCTATTACAAGTTGTC	day25_R1	10723	2814	7.51655	3	1	1	vCM
day25_R1_CCTATTAGTAATCGTC	day25_R1	12596	3080	10.1461	3	2	2	vCM
day25_R1_CCTATTAGTCGATTGT	day25_R1	15519	3498	13.4996	3	1	1	vCM
day25_R1_CCTATTATCCATGAAC	day25_R1	5852	1832	11.8763	3	4	4	vCM
day25_R1_CCTATTATCCCAGGTG	day25_R1	8591	2434	12.4665	3	2	2	vCM
day25_R1_CCTATTATCCGCTGTT	day25_R1	16878	3548	9.1954	3	7	7	vCM
day25_R1_CCTATTATCCTCCTAG	day25_R1	22239	4539	7.54081	3	14	14	Proliferating vCM
day25_R1_CCTCAGTAGATGCGAC	day25_R1	11157	2869	10.9976	3	1	1	vCM
day25_R1_CCTCAGTAGCCGATTT	day25_R1	11445	3125	6.41328	3	1	1	vCM
day25_R1_CCTCAGTCACGAGGTA	day25_R1	14423	3476	6.3995	3	7	7	vCM
day25_R1_CCTCAGTCAGTCAGCC	day25_R1	19106	4056	11.0698	3	8	8	Proliferating vCM
day25_R1_CCTCAGTGTCATCCCT	day25_R1	13192	3357	13.5006	3	1	1	vCM
day25_R1_CCTCAGTTCCTGCTTG	day25_R1	45341	5825	5.30646	14	10	10	Fibroblast
day25_R1_CCTCTGAAGCCTTGAT	day25_R1	33000	5670	12.4424	3	6	6	vCM
day25_R1_CCTCTGAGTACCATCA	day25_R1	11459	2906	24.976	3	4	4	vCM
day25_R1_CCTCTGAGTAGTGAAT	day25_R1	33981	4981	12.454	3	7	7	vCM
day25_R1_CCTCTGAGTCTGCGGT	day25_R1	14672	3330	7.94029	3	2	2	vCM
day25_R1_CCTCTGAGTGCACCAC	day25_R1	12978	2958	8.73786	3	0	0	vCM
day25_R1_CCTCTGATCCAGGGCT	day25_R1	15347	3461	9.30475	3	7	7	vCM
day25_R1_CCTTACGAGATCACGG	day25_R1	13118	3545	13.6759	3	5	5	vCM
day25_R1_CCTTACGAGGCGCTCT	day25_R1	11362	3059	10.0334	1	1	1	vCM
day25_R1_CCTTACGCAAGCGCTC	day25_R1	27244	5091	8.51931	3	6	6	vCM
day25_R1_CCTTACGCACTCTGTC	day25_R1	12331	3174	8.24751	3	2	2	vCM
day25_R1_CCTTACGGTCCGCTGA	day25_R1	4619	1720	1.14743	3	6	6	vCM
day25_R1_CCTTACGGTTCCGGCA	day25_R1	30120	5652	9.48539	3	6	6	vCM
day25_R1_CCTTACGGTTCGTTGA	day25_R1	16882	3770	15.0101	3	5	5	vCM
day25_R1_CCTTACGTCAGCGACC	day25_R1	16682	3877	8.24841	3	5	5	vCM
day25_R1_CCTTACGTCTAACCGA	day25_R1	20047	4171	13.4534	3	1	1	vCM
day25_R1_CCTTCCCAGAAACCGC	day25_R1	18421	4133	6.73688	3	2	2	vCM
day25_R1_CCTTCCCAGACAAAGG	day25_R1	19840	3886	12.8831	3	5	5	vCM
day25_R1_CCTTCCCAGGACCACA	day25_R1	25430	4976	9.61463	3	8	8	Proliferating vCM
day25_R1_CCTTCCCAGGCGACAT	day25_R1	19661	3795	9.98423	3	7	7	vCM
day25_R1_CCTTCCCAGGGATCTG	day25_R1	14358	3907	14.5981	14	15	15	vCM
day25_R1_CCTTCCCAGTACCGGA	day25_R1	16171	3351	14.7548	3	1	1	vCM
day25_R1_CCTTCCCGTATGAATG	day25_R1	10198	2663	15.6599	3	4	4	vCM
day25_R1_CCTTCCCGTTAAGATG	day25_R1	17466	3708	15.7621	3	8	8	Proliferating vCM
day25_R1_CCTTCCCGTTTGGCGC	day25_R1	28706	4912	10.4368	3	6	6	vCM
day25_R1_CCTTCCCTCCCTGACT	day25_R1	24623	4671	6.55079	3	6	6	vCM
day25_R1_CCTTCCCTCTGCCAGG	day25_R1	16360	3947	10.9535	3	2	2	vCM
day25_R1_CCTTCGAAGAAGGTGA	day25_R1	11279	2971	24.7717	3	4	4	vCM
day25_R1_CCTTCGAAGAGGTACC	day25_R1	19666	3822	8.00366	3	7	7	vCM
day25_R1_CCTTCGAAGATGAGAG	day25_R1	33008	5684	12.6242	3	6	6	vCM
day25_R1_CCTTCGAAGCGTCTAT	day25_R1	14494	3250	10.5768	3	1	1	vCM
day25_R1_CCTTCGATCCAGGGCT	day25_R1	21194	4250	10.9229	3	7	7	vCM
day25_R1_CCTTCGATCGGCCGAT	day25_R1	22653	4305	10.1179	3	7	7	vCM
day25_R1_CCTTCGATCTCGCTTG	day25_R1	20817	4579	7.79171	12	14	14	Proliferating vCM
day25_R1_CCTTTCTAGAAGCCCA	day25_R1	20589	4021	9.77707	3	1	1	vCM
day25_R1_CCTTTCTAGATAGCAT	day25_R1	12455	3151	6.82457	3	1	1	vCM
day25_R1_CCTTTCTAGTTAACGA	day25_R1	13140	3331	11.0502	3	2	2	vCM
day25_R1_CCTTTCTAGTTCGCGC	day25_R1	8129	2570	9.87821	3	2	2	vCM
day25_R1_CCTTTCTCACCTTGTC	day25_R1	33469	5354	3.77065	14	10	10	Fibroblast
day25_R1_CCTTTCTCATCACAAC	day25_R1	20662	3986	9.57313	3	1	1	vCM
day25_R1_CCTTTCTCATGGAATA	day25_R1	15824	3340	8.96739	3	2	2	vCM
day25_R1_CCTTTCTGTGCGGTAA	day25_R1	16486	3817	12.5197	3	2	2	vCM
day25_R1_CCTTTCTGTTAAGATG	day25_R1	28767	4849	10.4738	3	6	6	vCM
day25_R1_CCTTTCTGTTACGTCA	day25_R1	8502	2630	19.8071	3	4	4	vCM
day25_R1_CCTTTCTGTTCCCTTG	day25_R1	11882	3203	18.2545	3	4	4	vCM
day25_R1_CCTTTCTGTTCGAATC	day25_R1	18661	3715	14.0721	3	1	1	vCM
day25_R1_CCTTTCTTCATAACCG	day25_R1	14114	3577	17.1957	3	4	4	vCM
day25_R1_CCTTTCTTCCCACTTG	day25_R1	18343	3921	9.7803	3	2	2	vCM
day25_R1_CCTTTCTTCCGGCACA	day25_R1	31975	6173	8.15637	3	8	8	Proliferating vCM
day25_R1_CGAACATAGGTGCTTT	day25_R1	17168	3572	9.46528	3	1	1	vCM
day25_R1_CGAACATCACGCGAAA	day25_R1	31768	5377	12.4528	3	6	6	vCM
day25_R1_CGAACATCAGGCTCAC	day25_R1	10136	3094	9.48106	3	2	2	vCM
day25_R1_CGAATGTAGAAACCTA	day25_R1	21154	3693	13.4868	3	1	1	vCM
day25_R1_CGAATGTCAAGCGCTC	day25_R1	14753	3820	6.3038	12	14	14	Proliferating vCM
day25_R1_CGAATGTCACGGCCAT	day25_R1	6636	1943	24.9699	3	4	4	vCM
day25_R1_CGAATGTCAGAGCCAA	day25_R1	17591	3754	8.08368	3	7	7	vCM
day25_R1_CGAATGTGTATAATGG	day25_R1	20601	4591	14.1255	3	5	5	vCM
day25_R1_CGAATGTGTCCAAGTT	day25_R1	22895	4232	7.30727	3	2	2	vCM
day25_R1_CGAATGTGTGTGGTTT	day25_R1	16249	3648	7.91433	3	1	1	vCM
day25_R1_CGAATGTGTTCCGGCA	day25_R1	18882	3631	12.8323	3	1	1	vCM
day25_R1_CGAATGTGTTTGACTG	day25_R1	19120	3993	9.10042	3	7	7	vCM
day25_R1_CGAATGTTCACCTCGT	day25_R1	33840	5752	10.1891	3	6	6	vCM
day25_R1_CGACCTTAGAGACTAT	day25_R1	18330	3787	9.92362	3	1	1	vCM
day25_R1_CGACCTTAGATCCCGC	day25_R1	23195	4378	5.11317	14	10	10	Fibroblast
day25_R1_CGACCTTAGCCACGTC	day25_R1	11068	2826	24.232	3	4	4	vCM
day25_R1_CGACCTTAGGTGTGGT	day25_R1	11189	3358	9.37528	3	2	2	vCM
day25_R1_CGACCTTCAATAGCAA	day25_R1	13064	3450	10.3491	3	5	5	vCM
day25_R1_CGACCTTGTAGAGGAA	day25_R1	19037	4269	17.2138	3	4	4	vCM
day25_R1_CGACCTTGTTGTTTGG	day25_R1	19859	3897	9.28546	3	7	7	vCM
day25_R1_CGACCTTTCATCGCTC	day25_R1	14014	3099	10.461	3	1	1	vCM
day25_R1_CGACCTTTCGAATCCA	day25_R1	34045	5684	7.30504	3	6	6	vCM
day25_R1_CGACCTTTCTGCAGTA	day25_R1	13447	3219	11.2813	3	1	1	vCM
day25_R1_CGACTTCAGCTGTTCA	day25_R1	18807	3621	17.3127	3	4	4	vCM
day25_R1_CGACTTCAGGAGTTGC	day25_R1	6109	2232	21.6238	3	4	4	vCM
day25_R1_CGACTTCCAATCACAC	day25_R1	12356	3207	11.4115	3	1	1	vCM
day25_R1_CGACTTCCAGATTGCT	day25_R1	15174	3351	10.1094	3	2	2	vCM
day25_R1_CGACTTCGTCCAAGTT	day25_R1	14846	3363	7.33531	3	7	7	vCM
day25_R1_CGACTTCGTTCGGGCT	day25_R1	16057	3361	11.3346	3	1	1	vCM
day25_R1_CGACTTCGTTCTCATT	day25_R1	11169	3242	13.1883	3	4	4	vCM
day25_R1_CGACTTCTCACAATGC	day25_R1	42333	5898	3.1701	14	10	10	Fibroblast
day25_R1_CGAGAAGAGCCCGAAA	day25_R1	22104	4256	9.91223	3	6	6	vCM
day25_R1_CGAGAAGCATGGGACA	day25_R1	20606	4008	8.41017	3	7	7	vCM
day25_R1_CGAGAAGGTCCTCCAT	day25_R1	18140	3757	9.94487	3	2	2	vCM
day25_R1_CGAGAAGGTCTAGTGT	day25_R1	22990	4719	10.7351	3	0	0	vCM
day25_R1_CGAGAAGGTCTTGCGG	day25_R1	16028	3867	9.0841	3	2	2	vCM
day25_R1_CGAGAAGGTGGCAAAC	day25_R1	21929	4311	6.69889	3	2	2	vCM
day25_R1_CGAGAAGTCATTTGGG	day25_R1	26174	4794	9.27638	3	6	6	vCM
day25_R1_CGAGAAGTCCACGAAT	day25_R1	26168	4100	9.69505	3	7	7	vCM
day25_R1_CGAGCACCAGATGGGT	day25_R1	14421	3185	11.8854	3	1	1	vCM
day25_R1_CGAGCACCAGCTGTGC	day25_R1	14088	3189	13.1885	3	1	1	vCM
day25_R1_CGAGCACGTATATGGA	day25_R1	37853	5652	2.34328	14	9	9	Fibroblast
day25_R1_CGAGCACGTCCCTTGT	day25_R1	24610	4873	12.8891	3	2	2	vCM
day25_R1_CGAGCACGTCTTGCGG	day25_R1	17195	3625	9.88659	3	7	7	vCM
day25_R1_CGAGCACTCATCATTC	day25_R1	18302	4132	16.3862	3	1	1	vCM
day25_R1_CGAGCCAAGAACTGTA	day25_R1	7257	2098	22.0615	3	4	4	vCM
day25_R1_CGAGCCAAGACCACGA	day25_R1	15753	3635	10.1251	3	8	8	Proliferating vCM
day25_R1_CGAGCCAAGCTCCCAG	day25_R1	17428	3706	10.1561	3	0	0	vCM
day25_R1_CGAGCCAAGGGCATGT	day25_R1	17021	3429	21.4323	3	4	4	vCM
day25_R1_CGAGCCAAGTGTGGCA	day25_R1	20604	4235	8.79926	3	5	5	vCM
day25_R1_CGAGCCACAATTCCTT	day25_R1	11197	3570	5.26034	3	2	2	vCM
day25_R1_CGAGCCACACAACGTT	day25_R1	11312	3274	8.25672	3	5	5	vCM
day25_R1_CGAGCCACACCATGTA	day25_R1	21219	4400	12.6113	3	0	0	vCM
day25_R1_CGAGCCACACCCATTC	day25_R1	32511	5420	8.57863	3	6	6	vCM
day25_R1_CGAGCCACAGCCTTGG	day25_R1	8899	2623	12.5632	3	1	1	vCM
day25_R1_CGAGCCACATCACGTA	day25_R1	13151	3049	9.39852	3	1	1	vCM
day25_R1_CGAGCCAGTGCGGTAA	day25_R1	11405	3117	9.53091	3	2	2	vCM
day25_R1_CGAGCCAGTTACGGAG	day25_R1	39712	6023	12.0593	3	6	6	vCM
day25_R1_CGAGCCATCCTTCAAT	day25_R1	39417	6061	9.52381	3	6	6	vCM
day25_R1_CGAGCCATCGCCATAA	day25_R1	21283	3935	10.741	3	7	7	vCM
day25_R1_CGAGCCATCGGAGGTA	day25_R1	10830	3189	9.19668	3	14	14	Proliferating vCM
day25_R1_CGAGCCATCTAACGGT	day25_R1	13771	3167	7.10188	3	0	0	vCM
day25_R1_CGATCGGAGACATAAC	day25_R1	32866	5420	12.1067	3	6	6	vCM
day25_R1_CGATCGGAGCGTTGCC	day25_R1	11395	3068	14.91	3	4	4	vCM
day25_R1_CGATCGGCACGAAACG	day25_R1	16100	3424	8.6646	3	7	7	vCM
day25_R1_CGATCGGGTATATGAG	day25_R1	18152	4033	14.7862	3	5	5	vCM
day25_R1_CGATCGGGTGCTAGCC	day25_R1	14599	3124	8.90472	3	5	5	vCM
day25_R1_CGATCGGGTGTAACGG	day25_R1	17864	3436	9.26444	3	1	1	vCM
day25_R1_CGATCGGTCACAATGC	day25_R1	10513	2612	6.54428	14	10	10	Fibroblast
day25_R1_CGATGGCGTATGAAAC	day25_R1	19054	4295	11.9135	3	5	5	vCM
day25_R1_CGATGGCTCATGTAGC	day25_R1	19248	4001	12.3286	3	1	1	vCM
day25_R1_CGATGGCTCCAAACTG	day25_R1	23859	4735	11.1321	3	6	6	vCM
day25_R1_CGATGGCTCCACTCCA	day25_R1	11290	2795	10.0709	3	1	1	vCM
day25_R1_CGATGGCTCCTTTCGG	day25_R1	45907	6321	9.69787	3	6	6	vCM
day25_R1_CGATGTAAGTACGTAA	day25_R1	9327	2862	15.6535	3	15	15	vCM
day25_R1_CGATGTACAGCCACCA	day25_R1	15273	3407	9.88018	3	1	1	vCM
day25_R1_CGATGTAGTAAGAGAG	day25_R1	21863	3708	7.46924	3	7	7	vCM
day25_R1_CGATGTAGTAAGGGAA	day25_R1	17302	3770	11.6692	3	2	2	vCM
day25_R1_CGATGTAGTCTTGATG	day25_R1	16200	3369	6.90741	3	1	1	vCM
day25_R1_CGATGTATCACTATTC	day25_R1	11895	2971	13.2913	3	2	2	vCM
day25_R1_CGATGTATCAGGTTCA	day25_R1	11561	3034	11.4955	3	5	5	vCM
day25_R1_CGATGTATCGATGAGG	day25_R1	35618	5486	22.7553	3	4	4	vCM
day25_R1_CGATGTATCGCCGTGA	day25_R1	20830	4077	17.4796	3	1	1	vCM
day25_R1_CGATTGAAGAAACGCC	day25_R1	49372	6306	14.8465	3	6	6	vCM
day25_R1_CGATTGAAGAGTAATC	day25_R1	31578	5424	8.89227	3	7	7	vCM
day25_R1_CGATTGAAGCAGGCTA	day25_R1	12006	2834	5.44728	3	1	1	vCM
day25_R1_CGATTGACAAGGGTCA	day25_R1	17287	3529	13.1775	3	1	1	vCM
day25_R1_CGATTGACAATGTTGC	day25_R1	12768	3181	17.0661	3	2	2	vCM
day25_R1_CGATTGACACCCATTC	day25_R1	29712	5475	13.8463	3	6	6	vCM
day25_R1_CGATTGACAGTTTACG	day25_R1	12800	3159	13.9062	3	1	1	vCM
day25_R1_CGATTGAGTAGATTAG	day25_R1	7970	2480	18.808	3	4	4	vCM
day25_R1_CGATTGATCACCACCT	day25_R1	18750	4306	17.84	3	4	4	vCM
day25_R1_CGATTGATCTCTGCTG	day25_R1	23770	5185	14.918	3	2	2	vCM
day25_R1_CGATTGATCTTGCAAG	day25_R1	29606	5205	12.0347	3	6	6	vCM
day25_R1_CGCCAAGAGATGTCGG	day25_R1	12063	3027	11.2161	3	1	1	vCM
day25_R1_CGCCAAGAGGATCGCA	day25_R1	10688	2756	20.3406	3	4	4	vCM
day25_R1_CGCCAAGAGTCTCAAC	day25_R1	42653	6153	10.6769	3	6	6	vCM
day25_R1_CGCCAAGCAGACAAAT	day25_R1	22418	4094	9.88045	3	7	7	vCM
day25_R1_CGCCAAGCAGCGTAAG	day25_R1	7682	2190	0.325436	20	2	2	vCM
day25_R1_CGCCAAGCAGCTGTAT	day25_R1	13547	3298	10.9102	1	1	1	vCM
day25_R1_CGCCAAGGTCACCTAA	day25_R1	18547	3854	8.92867	3	1	1	vCM
day25_R1_CGCCAAGGTCGGGTCT	day25_R1	12315	3124	16.1592	12	14	14	Proliferating vCM
day25_R1_CGCGGTAAGAACTCGG	day25_R1	17011	3637	22.8205	3	4	4	vCM
day25_R1_CGCGGTAAGTTTCCTT	day25_R1	9402	2770	10.3382	3	2	2	vCM
day25_R1_CGCGGTACAGCGTAAG	day25_R1	29376	5102	11.6047	3	7	7	vCM
day25_R1_CGCGGTAGTCAAGCGA	day25_R1	14839	3869	14.5562	3	2	2	vCM
day25_R1_CGCGGTATCAGTGTTG	day25_R1	7225	2357	13.5502	3	4	4	vCM
day25_R1_CGCGGTATCATTTGGG	day25_R1	12351	3192	9.39195	3	1	1	vCM
day25_R1_CGCGTTTAGACATAAC	day25_R1	18444	3912	16.1191	3	4	4	vCM
day25_R1_CGCGTTTCAACTGCGC	day25_R1	13830	3463	12.1403	3	8	8	Proliferating vCM
day25_R1_CGCGTTTGTACTCAAC	day25_R1	12996	2975	10.0646	3	2	2	vCM
day25_R1_CGCGTTTGTCGTGGCT	day25_R1	16906	3608	8.46445	3	1	1	vCM
day25_R1_CGCGTTTTCCAAAGTC	day25_R1	32780	5332	10.299	3	6	6	vCM
day25_R1_CGCGTTTTCCAATGGT	day25_R1	24247	4560	12.7975	3	0	0	vCM
day25_R1_CGCGTTTTCCTGCCAT	day25_R1	6614	1962	0.196553	20	7	7	vCM
day25_R1_CGCGTTTTCGGCTACG	day25_R1	21634	4271	8.28326	3	2	2	vCM
day25_R1_CGCGTTTTCTCCTATA	day25_R1	12410	3249	15.6567	3	4	4	vCM
day25_R1_CGCGTTTTCTTGCATT	day25_R1	24086	4745	11.9904	3	2	2	vCM
day25_R1_CGCTATCAGAAGGTTT	day25_R1	18739	3667	10.0272	3	1	1	vCM
day25_R1_CGCTATCAGAATTCCC	day25_R1	15006	3786	11.2422	3	8	8	Proliferating vCM
day25_R1_CGCTATCAGGTGTGGT	day25_R1	14460	3336	10.6432	3	1	1	vCM
day25_R1_CGCTATCAGTCATCCA	day25_R1	36015	5423	9.77371	3	6	6	vCM
day25_R1_CGCTATCCACATGGGA	day25_R1	11950	3085	11.3138	3	1	1	vCM
day25_R1_CGCTATCCATGCTGGC	day25_R1	20090	4162	9.31309	3	2	2	vCM
day25_R1_CGCTATCGTGCGGTAA	day25_R1	15408	3453	13.2334	3	2	2	vCM
day25_R1_CGCTATCTCCGTACAA	day25_R1	40738	6248	10.9235	3	6	6	vCM
day25_R1_CGCTGGAAGGCAGTCA	day25_R1	13149	3030	9.18701	3	1	1	vCM
day25_R1_CGCTGGAAGGTGCTTT	day25_R1	10007	2779	21.0952	3	4	4	vCM
day25_R1_CGCTGGAAGGTGTGGT	day25_R1	8939	2191	24.0519	3	4	4	vCM
day25_R1_CGCTGGACAACCGCCA	day25_R1	2743	1176	0.947867	3	6	6	vCM
day25_R1_CGCTGGAGTACACCGC	day25_R1	10252	2651	13.3535	3	1	1	vCM
day25_R1_CGCTGGAGTATAAACG	day25_R1	9311	2527	9.84857	3	1	1	vCM
day25_R1_CGCTGGAGTGTGAAAT	day25_R1	12622	3098	14.4193	3	1	1	vCM
day25_R1_CGCTGGATCTCTGAGA	day25_R1	4352	1426	5.69853	3	1	1	vCM
day25_R1_CGCTTCAAGCACCGCT	day25_R1	43434	5660	3.8265	14	10	10	Fibroblast
day25_R1_CGCTTCAAGTCTCCTC	day25_R1	13449	3592	5.30151	3	7	7	vCM
day25_R1_CGCTTCACAATAGCGG	day25_R1	13056	3281	12.1706	3	2	2	vCM
day25_R1_CGCTTCACACTTCTGC	day25_R1	19704	4447	12.4797	3	8	8	Proliferating vCM
day25_R1_CGCTTCAGTAGCGATG	day25_R1	18643	4162	12.2512	3	5	5	vCM
day25_R1_CGCTTCATCAGGATCT	day25_R1	40262	6056	10.2181	3	6	6	vCM
day25_R1_CGCTTCATCCGGGTGT	day25_R1	21890	4185	9.92691	3	7	7	vCM
day25_R1_CGCTTCATCGGCTACG	day25_R1	16218	3869	15.3656	3	1	1	vCM
day25_R1_CGGACACAGGATGTAT	day25_R1	15042	3435	10.4308	3	2	2	vCM
day25_R1_CGGACACAGGCTATCT	day25_R1	17454	4027	10.6107	3	2	2	vCM
day25_R1_CGGACACCAAGGCTCC	day25_R1	12810	3244	12.3731	3	1	1	vCM
day25_R1_CGGACACCACAAGCCC	day25_R1	18376	3812	10.7205	3	7	7	vCM
day25_R1_CGGACACTCAACCAAC	day25_R1	30046	5105	11.4092	3	6	6	vCM
day25_R1_CGGACACTCAGCTTAG	day25_R1	24957	5187	11.1672	3	8	8	Proliferating vCM
day25_R1_CGGACACTCCAAACAC	day25_R1	15679	3407	8.22119	3	0	0	vCM
day25_R1_CGGACACTCCTTGGTC	day25_R1	15150	3138	10.0858	3	1	1	vCM
day25_R1_CGGACGTAGAAGATTC	day25_R1	17913	3937	15.5697	3	5	5	vCM
day25_R1_CGGACGTAGAATGTGT	day25_R1	16405	3568	13.697	3	4	4	vCM
day25_R1_CGGACGTAGACCTTTG	day25_R1	19281	3493	11.1301	3	1	1	vCM
day25_R1_CGGACGTAGACTAGGC	day25_R1	18590	3567	12.0118	3	7	7	vCM
day25_R1_CGGACGTCAAGGTGTG	day25_R1	19594	4047	12.1006	3	1	1	vCM
day25_R1_CGGACGTCAATGGATA	day25_R1	13176	3100	7.88555	3	6	6	vCM
day25_R1_CGGACGTCACCTATCC	day25_R1	12740	3347	8.22606	3	2	2	vCM
day25_R1_CGGACGTGTTCGTCTC	day25_R1	14244	3169	11.8155	3	2	2	vCM
day25_R1_CGGACGTTCGAGAGCA	day25_R1	28725	5179	11.6867	3	6	6	vCM
day25_R1_CGGACGTTCGGAGGTA	day25_R1	15260	3265	12.4377	3	1	1	vCM
day25_R1_CGGACTGAGCCACGCT	day25_R1	14832	3203	12.7495	3	1	1	vCM
day25_R1_CGGACTGCAGCTGTGC	day25_R1	15666	3324	6.85561	3	1	1	vCM
day25_R1_CGGACTGGTTTGTTGG	day25_R1	16096	3769	7.58574	3	2	2	vCM
day25_R1_CGGACTGTCAGTTTGG	day25_R1	39924	5789	7.77477	3	6	6	vCM
day25_R1_CGGAGCTAGATATGGT	day25_R1	17420	3345	10.597	3	1	1	vCM
day25_R1_CGGAGCTCAAACAACA	day25_R1	36296	5726	13.4643	3	6	6	vCM
day25_R1_CGGAGCTCAGCTTAAC	day25_R1	26075	4589	12.1189	3	7	7	vCM
day25_R1_CGGAGCTGTCCGTGAC	day25_R1	10225	2950	10.6015	3	2	2	vCM
day25_R1_CGGAGCTGTGCCTGGT	day25_R1	15428	3362	13.3977	3	1	1	vCM
day25_R1_CGGAGCTTCTAGCACA	day25_R1	13931	3200	6.79779	1	1	1	vCM
day25_R1_CGGAGCTTCTGTACGA	day25_R1	23998	4654	13.1344	3	2	2	vCM
day25_R1_CGGAGTCAGACCGGAT	day25_R1	15700	3755	9.64331	3	2	2	vCM
day25_R1_CGGAGTCAGCTAAGAT	day25_R1	14866	3279	12.458	3	1	1	vCM
day25_R1_CGGAGTCAGTACGCCC	day25_R1	35444	5255	3.06681	14	10	10	Fibroblast
day25_R1_CGGAGTCCATCCGTGG	day25_R1	13173	3016	12.852	3	1	1	vCM
day25_R1_CGGAGTCGTCCGACGT	day25_R1	3608	1505	0.388027	20	2	2	vCM
day25_R1_CGGAGTCTCAAGGCTT	day25_R1	11838	3004	9.57087	3	2	2	vCM
day25_R1_CGGAGTCTCATTGCGA	day25_R1	12231	3315	8.67468	3	5	5	vCM
day25_R1_CGGAGTCTCTATCCCG	day25_R1	15802	3214	6.80926	3	1	1	vCM
day25_R1_CGGCTAGAGTCAAGCG	day25_R1	16315	3575	14.6859	3	1	1	vCM
day25_R1_CGGCTAGCAAGCGATG	day25_R1	15281	3528	10.3593	3	5	5	vCM
day25_R1_CGGCTAGGTCTAGGTT	day25_R1	14651	3438	15.6781	3	5	5	vCM
day25_R1_CGGCTAGTCAAGCCTA	day25_R1	18249	3789	6.50995	3	6	6	vCM
day25_R1_CGGCTAGTCGGTGTCG	day25_R1	24422	4563	13.0825	3	5	5	vCM
day25_R1_CGGCTAGTCTAGCACA	day25_R1	16174	3836	10.1583	3	0	0	vCM
day25_R1_CGGCTAGTCTGGTATG	day25_R1	6956	2133	20.529	3	4	4	vCM
day25_R1_CGGGTCAAGAATCTCC	day25_R1	12225	3473	8.01636	3	2	2	vCM
day25_R1_CGGGTCAAGCGGATCA	day25_R1	13098	3167	8.72652	3	2	2	vCM
day25_R1_CGGGTCAAGCTAGCCC	day25_R1	22024	3864	9.18089	3	2	2	vCM
day25_R1_CGGGTCACAACACCCG	day25_R1	12267	3076	14.1355	3	1	1	vCM
day25_R1_CGGGTCACACCTGGTG	day25_R1	14766	3269	13.0367	3	2	2	vCM
day25_R1_CGGGTCACACGACGAA	day25_R1	40705	5935	12.7798	3	6	6	vCM
day25_R1_CGGGTCAGTAAGTAGT	day25_R1	27082	4987	11.0073	3	6	6	vCM
day25_R1_CGGGTCAGTACCGTTA	day25_R1	17536	3841	11.1599	3	5	5	vCM
day25_R1_CGGTTAAAGCAGCCTC	day25_R1	19637	4309	18.1189	3	8	8	Proliferating vCM
day25_R1_CGGTTAAAGCTCTCGG	day25_R1	11938	2970	8.66142	3	2	2	vCM
day25_R1_CGGTTAACAGCCTATA	day25_R1	12992	3384	10.6989	3	1	1	vCM
day25_R1_CGGTTAAGTCAATGTC	day25_R1	11797	3556	12.198	3	2	2	vCM
day25_R1_CGTAGCGCAAATACAG	day25_R1	23884	4234	10.4505	3	7	7	vCM
day25_R1_CGTAGCGCATCTACGA	day25_R1	17409	3606	10.5807	3	1	1	vCM
day25_R1_CGTAGCGGTCACCCAG	day25_R1	45015	5941	3.70543	14	10	10	Fibroblast
day25_R1_CGTAGCGGTCATGCCG	day25_R1	40619	6009	11.8713	3	6	6	vCM
day25_R1_CGTAGCGGTCGCGAAA	day25_R1	10380	2325	20.8671	3	4	4	vCM
day25_R1_CGTAGCGGTGAGTATA	day25_R1	24642	4843	10.5836	3	6	6	vCM
day25_R1_CGTAGCGTCCACGCAG	day25_R1	14545	3493	14.3761	3	1	1	vCM
day25_R1_CGTAGCGTCGAGAACG	day25_R1	14467	3570	10.0159	3	2	2	vCM
day25_R1_CGTAGGCAGCGCCTTG	day25_R1	10502	2928	18.9012	3	4	4	vCM
day25_R1_CGTAGGCAGCTAACAA	day25_R1	14321	3132	10.3903	3	1	1	vCM
day25_R1_CGTAGGCAGGCTAGGT	day25_R1	22614	4583	11.1037	3	1	1	vCM
day25_R1_CGTAGGCAGTAGGTGC	day25_R1	16778	3769	10.7105	3	2	2	vCM
day25_R1_CGTAGGCCAATAGAGT	day25_R1	15578	3678	10.1874	3	5	5	vCM
day25_R1_CGTAGGCCATGTAGTC	day25_R1	34847	5266	7.223	3	7	7	vCM
day25_R1_CGTAGGCCATTTCAGG	day25_R1	13650	3236	12.9597	3	2	2	vCM
day25_R1_CGTAGGCGTACGACCC	day25_R1	14564	3503	11.6177	3	0	0	vCM
day25_R1_CGTAGGCGTAGTGAAT	day25_R1	11608	3005	11.3542	3	5	5	vCM
day25_R1_CGTAGGCGTCAACTGT	day25_R1	15778	3524	14.6723	3	1	1	vCM
day25_R1_CGTAGGCGTGAGGGTT	day25_R1	11834	2950	8.15447	3	1	1	vCM
day25_R1_CGTAGGCTCCCTCTTT	day25_R1	14313	3432	9.24335	3	2	2	vCM
day25_R1_CGTCACTAGACAGAGA	day25_R1	22207	4366	8.4613	3	7	7	vCM
day25_R1_CGTCACTAGATCGATA	day25_R1	23665	4408	8.43862	3	1	1	vCM
day25_R1_CGTCACTAGCTGAACG	day25_R1	31414	4995	4.57439	14	10	10	Fibroblast
day25_R1_CGTCACTAGGCAAAGA	day25_R1	15103	3402	5.3102	14	10	10	Fibroblast
day25_R1_CGTCACTCACCTCGGA	day25_R1	9719	2742	10.9579	3	1	1	vCM
day25_R1_CGTCACTCAGCCAATT	day25_R1	15388	3546	5.77073	3	7	7	vCM
day25_R1_CGTCACTGTAAGTGTA	day25_R1	17907	3971	11.1241	3	5	5	vCM
day25_R1_CGTCACTGTTAAAGTG	day25_R1	25455	5030	6.13239	14	9	9	Fibroblast
day25_R1_CGTCACTGTTAAGGGC	day25_R1	2913	1426	1.51047	3	6	6	vCM
day25_R1_CGTCACTGTTACAGAA	day25_R1	10170	2832	23.825	1	4	4	vCM
day25_R1_CGTCACTTCACTTACT	day25_R1	17072	3829	10.1043	3	2	2	vCM
day25_R1_CGTCACTTCATAACCG	day25_R1	26955	4853	10.3172	3	6	6	vCM
day25_R1_CGTCAGGAGAGAACAG	day25_R1	33002	5773	9.84486	3	6	6	vCM
day25_R1_CGTCAGGAGATGTCGG	day25_R1	5676	1657	17.0543	3	4	4	vCM
day25_R1_CGTCAGGAGCCATCGC	day25_R1	43904	5890	11.9351	3	6	6	vCM
day25_R1_CGTCAGGCAATACGCT	day25_R1	12003	2920	14.5214	3	1	1	vCM
day25_R1_CGTCAGGCACTGTGTA	day25_R1	17303	3823	11.1541	3	5	5	vCM
day25_R1_CGTCAGGCAGATGGGT	day25_R1	33735	5474	8.99956	3	6	6	vCM
day25_R1_CGTCAGGCATGGTCAT	day25_R1	14376	3018	11.3383	3	1	1	vCM
day25_R1_CGTCAGGTCAGCCTAA	day25_R1	11135	2702	9.02559	3	1	1	vCM
day25_R1_CGTCCATAGAACTGTA	day25_R1	21724	4126	9.01768	3	1	1	vCM
day25_R1_CGTCCATAGAGCCTAG	day25_R1	23878	4614	7.87336	3	11	11	vCM
day25_R1_CGTCCATCATCTACGA	day25_R1	12089	2896	10.8363	3	1	1	vCM
day25_R1_CGTCCATTCCACGTTC	day25_R1	34648	5682	9.4955	3	6	6	vCM
day25_R1_CGTCCATTCTAACTTC	day25_R1	39955	6069	10.0013	3	6	6	vCM
day25_R1_CGTCTACAGCGCTCCA	day25_R1	12844	3269	10.9857	3	2	2	vCM
day25_R1_CGTCTACAGCTAGTTC	day25_R1	26297	4753	6.89813	14	9	9	Fibroblast
day25_R1_CGTCTACAGGCATGGT	day25_R1	25310	4702	9.35203	3	6	6	vCM
day25_R1_CGTCTACCACCCAGTG	day25_R1	19533	3768	11.2323	3	2	2	vCM
day25_R1_CGTCTACCAGCTGTAT	day25_R1	23406	4532	14.9321	3	2	2	vCM
day25_R1_CGTCTACCAGTAAGAT	day25_R1	16932	3390	20.6414	3	4	4	vCM
day25_R1_CGTCTACGTAGCCTCG	day25_R1	11479	2901	8.49377	3	5	5	vCM
day25_R1_CGTCTACGTTAGTGGG	day25_R1	15627	3752	8.88206	3	5	5	vCM
day25_R1_CGTCTACTCGCACTCT	day25_R1	16782	3544	11.0416	3	1	1	vCM
day25_R1_CGTGAGCAGACATAAC	day25_R1	14236	3496	8.82973	3	5	5	vCM
day25_R1_CGTGAGCAGACCGGAT	day25_R1	5570	1639	0.341113	12	14	14	Proliferating vCM
day25_R1_CGTGAGCAGAGACTTA	day25_R1	21767	3979	15.0733	3	1	1	vCM
day25_R1_CGTGAGCAGCCTTGAT	day25_R1	17564	3792	12.9014	3	2	2	vCM
day25_R1_CGTGAGCAGTCATCCA	day25_R1	14331	3197	10.9553	3	1	1	vCM
day25_R1_CGTGAGCAGTGAACGC	day25_R1	13622	3194	11.2906	3	1	1	vCM
day25_R1_CGTGAGCCAAAGAATC	day25_R1	11510	3156	13.5361	3	8	8	Proliferating vCM
day25_R1_CGTGAGCCAATTGCTG	day25_R1	13554	3516	9.49535	3	2	2	vCM
day25_R1_CGTGAGCCACCGAAAG	day25_R1	20069	4392	15.1178	3	2	2	vCM
day25_R1_CGTGAGCCACTGAAGG	day25_R1	10292	2713	15.4683	3	4	4	vCM
day25_R1_CGTGAGCCAGGATCGA	day25_R1	6300	2327	11.8095	3	2	2	vCM
day25_R1_CGTGAGCTCTTAGCCC	day25_R1	9298	2809	14.8849	3	0	0	vCM
day25_R1_CGTGTAAAGCTCCTTC	day25_R1	10212	2560	11.134	1	1	1	vCM
day25_R1_CGTGTAAAGTTAGGTA	day25_R1	12287	3141	16.4564	3	4	4	vCM
day25_R1_CGTGTAACACATCCAA	day25_R1	18125	3300	8.22621	3	7	7	vCM
day25_R1_CGTGTAACACGGACAA	day25_R1	17106	3268	8.30703	3	7	7	vCM
day25_R1_CGTGTAACAGGGATTG	day25_R1	4057	1698	1.87331	3	6	6	vCM
day25_R1_CGTGTAACATAGTAAG	day25_R1	19814	4351	10.5128	3	2	2	vCM
day25_R1_CGTGTAAGTAAGGGAA	day25_R1	16895	4117	12.625	3	5	5	vCM
day25_R1_CGTGTAAGTACAGACG	day25_R1	20216	4288	11.7432	3	2	2	vCM
day25_R1_CGTGTAAGTGAGGGAG	day25_R1	25629	4492	9.01323	14	9	9	Fibroblast
day25_R1_CGTGTAATCAGTTAGC	day25_R1	13634	3334	18.5125	3	5	5	vCM
day25_R1_CGTGTAATCGACGGAA	day25_R1	10675	2606	8.87119	3	1	1	vCM
day25_R1_CGTGTAATCGATCCCT	day25_R1	41041	6000	9.60259	3	6	6	vCM
day25_R1_CGTGTAATCTCAAACG	day25_R1	14717	3190	10.6204	3	1	1	vCM
day25_R1_CGTGTAATCTGTTGAG	day25_R1	10013	2319	10.1168	3	1	1	vCM
day25_R1_CGTGTCTAGAGAACAG	day25_R1	11371	2608	10.0079	3	1	1	vCM
day25_R1_CGTGTCTGTAAAGTCA	day25_R1	11625	2926	11.9312	3	1	1	vCM
day25_R1_CGTGTCTTCATATCGG	day25_R1	17127	3533	9.51714	3	1	1	vCM
day25_R1_CGTGTCTTCCCTAACC	day25_R1	17545	3735	8.40125	3	2	2	vCM
day25_R1_CGTGTCTTCCTAGGGC	day25_R1	15154	3297	11.5349	3	1	1	vCM
day25_R1_CGTTAGAAGATGAGAG	day25_R1	19406	3675	11.3522	3	5	5	vCM
day25_R1_CGTTAGAAGCATCATC	day25_R1	11002	2782	9.23468	3	2	2	vCM
day25_R1_CGTTAGAAGCTATGCT	day25_R1	22575	4243	10.4097	3	7	7	vCM
day25_R1_CGTTAGAAGTGACATA	day25_R1	23513	4768	10.9556	3	2	2	vCM
day25_R1_CGTTAGAAGTGCAAGC	day25_R1	19042	4448	16.2903	3	4	4	vCM
day25_R1_CGTTAGAAGTGTTAGA	day25_R1	14502	3239	8.95049	3	1	1	vCM
day25_R1_CGTTAGACAAACGCGA	day25_R1	18244	3888	9.30717	3	7	7	vCM
day25_R1_CGTTAGACAGCAGTTT	day25_R1	17624	4045	11.2914	3	5	5	vCM
day25_R1_CGTTAGACATCGTCGG	day25_R1	11487	3171	6.36372	3	1	1	vCM
day25_R1_CGTTAGACATGGGACA	day25_R1	11611	3068	17.9829	3	4	4	vCM
day25_R1_CGTTAGAGTAGAGCTG	day25_R1	7770	2437	18.8803	3	4	4	vCM
day25_R1_CGTTAGAGTAGCACGA	day25_R1	12295	3151	14.3066	1	1	1	vCM
day25_R1_CGTTAGAGTGATGCCC	day25_R1	24126	4181	7.58518	3	7	7	vCM
day25_R1_CGTTAGAGTGATGTCT	day25_R1	16563	3559	17.5814	3	0	0	vCM
day25_R1_CGTTAGATCCGATATG	day25_R1	19831	4102	15.0169	3	1	1	vCM
day25_R1_CGTTCTGAGAATTGTG	day25_R1	16949	3622	12.9801	3	5	5	vCM
day25_R1_CGTTCTGAGATATGCA	day25_R1	11961	2995	8.69493	3	1	1	vCM
day25_R1_CGTTCTGCAAGTCATC	day25_R1	23077	4881	13.2253	3	1	1	vCM
day25_R1_CGTTCTGCAATCCAAC	day25_R1	18672	3856	13.7746	3	7	7	vCM
day25_R1_CGTTCTGCAGGTCCAC	day25_R1	14610	3705	10.3628	3	5	5	vCM
day25_R1_CGTTCTGCAGTAAGAT	day25_R1	15928	3371	7.77248	3	1	1	vCM
day25_R1_CGTTCTGCATCAGTAC	day25_R1	18091	4110	11.1768	3	5	5	vCM
day25_R1_CGTTCTGGTCACACGC	day25_R1	5304	1190	22.9827	20	4	4	vCM
day25_R1_CGTTCTGGTCTGCAAT	day25_R1	4034	1379	1.06594	3	6	6	vCM
day25_R1_CGTTCTGGTTGAGGTG	day25_R1	16657	3389	10.374	3	1	1	vCM
day25_R1_CGTTCTGTCTGATACG	day25_R1	18258	3642	10.5214	3	1	1	vCM
day25_R1_CGTTGGGAGATCGGGT	day25_R1	20443	3884	13.6722	3	2	2	vCM
day25_R1_CGTTGGGAGATTACCC	day25_R1	10363	3226	17.7748	3	5	5	vCM
day25_R1_CGTTGGGCAACACCCG	day25_R1	14541	2957	7.77113	3	1	1	vCM
day25_R1_CGTTGGGCACCAGGCT	day25_R1	19474	4044	7.58447	3	7	7	vCM
day25_R1_CGTTGGGGTACCGTAT	day25_R1	9064	2900	8.13107	3	5	5	vCM
day25_R1_CGTTGGGGTCTACCTC	day25_R1	33146	5661	9.46419	3	6	6	vCM
day25_R1_CGTTGGGTCATGCATG	day25_R1	17808	3994	12.4888	3	8	8	Proliferating vCM
day25_R1_CGTTGGGTCCTCAATT	day25_R1	4737	1587	1.49884	20	8	8	Proliferating vCM
day25_R1_CTAACTTAGACATAAC	day25_R1	34467	5866	9.95155	3	6	6	vCM
day25_R1_CTAACTTAGACGACGT	day25_R1	22244	4332	14.8624	3	0	0	vCM
day25_R1_CTAACTTAGGGATACC	day25_R1	12531	3501	9.29694	3	14	14	Proliferating vCM
day25_R1_CTAACTTAGTTTCCTT	day25_R1	39096	5731	9.39482	3	6	6	vCM
day25_R1_CTAACTTCAGGGATTG	day25_R1	11937	2999	10.7313	3	1	1	vCM
day25_R1_CTAACTTCATTTCAGG	day25_R1	14370	3130	12.5818	3	1	1	vCM
day25_R1_CTAACTTGTATATCCG	day25_R1	14706	3676	18.8426	3	5	5	vCM
day25_R1_CTAACTTGTGAGTGAC	day25_R1	28577	5039	10.7604	3	7	7	vCM
day25_R1_CTAACTTTCCACTGGG	day25_R1	12083	3273	13.3824	3	1	1	vCM
day25_R1_CTAACTTTCGACGGAA	day25_R1	15413	3489	10.9648	3	8	8	Proliferating vCM
day25_R1_CTAAGACAGACTACAA	day25_R1	18593	3672	12.2519	3	2	2	vCM
day25_R1_CTAAGACAGGACGAAA	day25_R1	17647	3771	13.5547	3	1	1	vCM
day25_R1_CTAAGACAGTAATCCC	day25_R1	15478	3508	11.9008	3	2	2	vCM
day25_R1_CTAAGACAGTGTGAAT	day25_R1	11457	3042	15.8768	3	5	5	vCM
day25_R1_CTAAGACGTAGAAAGG	day25_R1	17065	3360	19.1562	3	1	1	vCM
day25_R1_CTAAGACGTCAGAGGT	day25_R1	11287	2812	8.54966	3	2	2	vCM
day25_R1_CTAAGACGTTTGGCGC	day25_R1	46673	6245	12.4697	3	6	6	vCM
day25_R1_CTAAGACTCATGTCTT	day25_R1	9169	2446	23.0996	3	4	4	vCM
day25_R1_CTAATGGAGACCGGAT	day25_R1	27552	4848	10.551	14	15	15	vCM
day25_R1_CTAATGGAGGCGCTCT	day25_R1	8373	2557	3.55906	3	5	5	vCM
day25_R1_CTAATGGCACCTCGTT	day25_R1	13372	3619	17.2973	3	4	4	vCM
day25_R1_CTAATGGGTATATCCG	day25_R1	26871	4846	9.62004	3	6	6	vCM
day25_R1_CTAATGGGTCGCCATG	day25_R1	17156	3722	11.7277	3	7	7	vCM
day25_R1_CTAATGGGTTCAGGCC	day25_R1	8843	2791	22.3793	3	4	4	vCM
day25_R1_CTAATGGTCATCGCTC	day25_R1	8213	2446	13.1742	3	2	2	vCM
day25_R1_CTAATGGTCCGCAGTG	day25_R1	15901	3845	14.1689	3	2	2	vCM
day25_R1_CTAATGGTCGAATCCA	day25_R1	33157	5510	11.6627	3	7	7	vCM
day25_R1_CTACACCAGGAGTTTA	day25_R1	27999	4982	9.57534	3	6	6	vCM
day25_R1_CTACACCAGGATATAC	day25_R1	10699	3246	17.282	3	5	5	vCM
day25_R1_CTACACCAGTGCTGCC	day25_R1	26171	4787	10.2021	3	2	2	vCM
day25_R1_CTACACCCACCAGGTC	day25_R1	29684	5275	11.774	3	7	7	vCM
day25_R1_CTACACCCATGGTAGG	day25_R1	11705	3103	14.4895	3	5	5	vCM
day25_R1_CTACACCGTCCGAAGA	day25_R1	19441	3945	11.558	3	1	1	vCM
day25_R1_CTACACCTCTACTTAC	day25_R1	21850	4330	9.31808	3	7	7	vCM
day25_R1_CTACATTAGAAAGTGG	day25_R1	19986	4202	9.84189	3	2	2	vCM
day25_R1_CTACATTAGCTAACTC	day25_R1	27984	5162	9.8056	3	7	7	vCM
day25_R1_CTACATTCACACCGCA	day25_R1	20843	4243	6.33786	3	7	7	vCM
day25_R1_CTACATTGTAAATGAC	day25_R1	9619	2572	20.5011	3	4	4	vCM
day25_R1_CTACATTTCACATACG	day25_R1	7639	2256	10.5118	3	2	2	vCM
day25_R1_CTACATTTCCCACTTG	day25_R1	10542	2915	12.9767	3	2	2	vCM
day25_R1_CTACCCACAGGTCCAC	day25_R1	14337	3427	19.7182	3	4	4	vCM
day25_R1_CTACCCACAGTCAGAG	day25_R1	11046	2972	17.1646	3	5	5	vCM
day25_R1_CTACCCACATGCTGGC	day25_R1	19913	3910	9.32557	3	1	1	vCM
day25_R1_CTACCCAGTTATCGGT	day25_R1	18316	3941	11.9677	3	2	2	vCM
day25_R1_CTACCCATCCAGTATG	day25_R1	19858	4211	9.94561	3	5	5	vCM
day25_R1_CTACCCATCGAATCCA	day25_R1	22156	4723	10.7104	3	6	6	vCM
day25_R1_CTACCCATCTCTGCTG	day25_R1	32958	5739	8.31968	3	2	2	vCM
day25_R1_CTACGTCAGGACTGGT	day25_R1	12093	3123	9.53444	3	2	2	vCM
day25_R1_CTACGTCCACCTCGGA	day25_R1	7366	2583	5.94624	11	9	9	Fibroblast
day25_R1_CTACGTCCAGGGAGAG	day25_R1	20093	3815	19.579	3	4	4	vCM
day25_R1_CTACGTCCAGGTGGAT	day25_R1	23067	4375	8.18919	3	7	7	vCM
day25_R1_CTACGTCGTAAGTGGC	day25_R1	14500	3327	7.54483	3	1	1	vCM
day25_R1_CTACGTCGTCAGCTAT	day25_R1	17278	3984	13.8326	3	2	2	vCM
day25_R1_CTACGTCGTCTAGTCA	day25_R1	20667	4939	10.6498	3	8	8	Proliferating vCM
day25_R1_CTACGTCGTCTCTTAT	day25_R1	13969	3346	10.2942	3	1	1	vCM
day25_R1_CTACGTCGTTAAGACA	day25_R1	15003	3563	19.1962	3	4	4	vCM
day25_R1_CTACGTCTCCTACAGA	day25_R1	12787	3286	10.8782	3	5	5	vCM
day25_R1_CTACGTCTCTTCGAGA	day25_R1	8529	2380	8.65283	1	1	1	vCM
day25_R1_CTAGAGTAGAGTCTGG	day25_R1	12624	3264	7.1372	12	14	14	Proliferating vCM
day25_R1_CTAGAGTAGTGCCATT	day25_R1	18215	3975	9.12984	3	2	2	vCM
day25_R1_CTAGAGTAGTTGTAGA	day25_R1	16132	3501	14.2512	3	7	7	vCM
day25_R1_CTAGAGTCAACGATGG	day25_R1	14380	3248	12.5939	3	2	2	vCM
day25_R1_CTAGAGTCACCAGGTC	day25_R1	13674	3219	12.0448	3	2	2	vCM
day25_R1_CTAGAGTCACGACTCG	day25_R1	10217	2520	9.38632	1	1	1	vCM
day25_R1_CTAGAGTCATACGCCG	day25_R1	25031	4814	10.475	3	1	1	vCM
day25_R1_CTAGAGTCATGGTCTA	day25_R1	12677	3151	13.4574	3	5	5	vCM
day25_R1_CTAGAGTGTTCCAACA	day25_R1	15482	3719	9.61762	3	2	2	vCM
day25_R1_CTAGAGTTCCGAGCCA	day25_R1	13016	2875	9.12723	3	1	1	vCM
day25_R1_CTAGAGTTCGTTTATC	day25_R1	28842	4869	6.26517	3	7	7	vCM
day25_R1_CTAGCCTAGACCTAGG	day25_R1	14369	3068	15.2272	3	4	4	vCM
day25_R1_CTAGCCTAGTCATCCA	day25_R1	16362	3522	18.2985	3	4	4	vCM
day25_R1_CTAGCCTCAGGTGCCT	day25_R1	22608	4450	10.337	3	1	1	vCM
day25_R1_CTAGCCTCAGTCAGCC	day25_R1	19790	4104	8.75695	3	8	8	Proliferating vCM
day25_R1_CTAGCCTGTTCGCGAC	day25_R1	24566	4812	11.923	3	1	1	vCM
day25_R1_CTAGCCTTCTGTTGAG	day25_R1	19850	3724	12.7305	3	1	1	vCM
day25_R1_CTAGTGAAGTCACGCC	day25_R1	22094	3977	10.8491	3	7	7	vCM
day25_R1_CTAGTGACACGGCTAC	day25_R1	11391	3415	13.379	3	5	5	vCM
day25_R1_CTAGTGACAGATCCAT	day25_R1	19681	3875	10.157	3	7	7	vCM
day25_R1_CTAGTGACAGGGATTG	day25_R1	15605	3162	8.99071	3	7	7	vCM
day25_R1_CTAGTGAGTAAAGTCA	day25_R1	17281	3786	15.0744	3	5	5	vCM
day25_R1_CTAGTGAGTAGGACAC	day25_R1	12894	3148	9.98914	3	1	1	vCM
day25_R1_CTAGTGAGTCCATGAT	day25_R1	14112	3341	9.58759	3	1	1	vCM
day25_R1_CTAGTGATCACGCATA	day25_R1	16747	3954	12.0081	3	2	2	vCM
day25_R1_CTAGTGATCATGGTCA	day25_R1	58937	6829	2.85899	14	9	9	Fibroblast
day25_R1_CTAGTGATCTCGGACG	day25_R1	25692	4527	8.77705	3	7	7	vCM
day25_R1_CTCACACAGATCGGGT	day25_R1	17172	4000	12.072	3	5	5	vCM
day25_R1_CTCACACCAGAGTGTG	day25_R1	18350	3855	9.85286	3	1	1	vCM
day25_R1_CTCACACCAGTGACAG	day25_R1	19515	3866	14.3736	3	2	2	vCM
day25_R1_CTCACACTCAGTTGAC	day25_R1	30098	5159	10.1502	3	6	6	vCM
day25_R1_CTCACACTCGAACGGA	day25_R1	15281	3623	9.97317	3	1	1	vCM
day25_R1_CTCAGAAAGAGTACAT	day25_R1	47824	5426	5.30487	14	10	10	Fibroblast
day25_R1_CTCAGAACAAGCTGTT	day25_R1	24225	4553	7.00516	3	6	6	vCM
day25_R1_CTCAGAACAATAAGCA	day25_R1	12527	3130	11.6309	1	1	1	vCM
day25_R1_CTCAGAACAGTACACT	day25_R1	50586	6719	9.75764	3	6	6	vCM
day25_R1_CTCAGAACATGCCTTC	day25_R1	15561	3446	9.7423	3	1	1	vCM
day25_R1_CTCAGAAGTGCTAGCC	day25_R1	19558	4140	15.2776	3	2	2	vCM
day25_R1_CTCAGAAGTTAAAGAC	day25_R1	14041	3593	11.6587	3	5	5	vCM
day25_R1_CTCAGAAGTTCTCATT	day25_R1	43599	6338	10.0461	3	6	6	vCM
day25_R1_CTCATTAAGTACCGGA	day25_R1	9741	2856	17.2672	3	4	4	vCM
day25_R1_CTCATTAAGTGGGTTG	day25_R1	12530	3220	7.82921	3	5	5	vCM
day25_R1_CTCATTACAGATCGGA	day25_R1	13202	3211	12.6193	3	2	2	vCM
day25_R1_CTCATTACATACGCCG	day25_R1	28591	5282	10.8671	3	6	6	vCM
day25_R1_CTCATTACATGAGCGA	day25_R1	12501	3102	10.8231	3	5	5	vCM
day25_R1_CTCATTAGTAGCGTCC	day25_R1	14876	3198	11.1858	3	1	1	vCM
day25_R1_CTCATTAGTCGTCTTC	day25_R1	26885	4937	9.77869	3	6	6	vCM
day25_R1_CTCATTAGTTATCCGA	day25_R1	29419	5107	3.10004	14	10	10	Fibroblast
day25_R1_CTCATTAGTTTGGCGC	day25_R1	10971	2995	12.4692	3	2	2	vCM
day25_R1_CTCATTATCAAACGGG	day25_R1	10394	2872	9.82297	3	1	1	vCM
day25_R1_CTCATTATCCTTTACA	day25_R1	13525	3216	15.2015	3	2	2	vCM
day25_R1_CTCATTATCGGAGCAA	day25_R1	15782	3844	14.6749	3	4	4	vCM
day25_R1_CTCATTATCGTCCAGG	day25_R1	9798	3002	13.4619	3	5	5	vCM
day25_R1_CTCATTATCTTACCTA	day25_R1	16186	3527	12.3564	3	1	1	vCM
day25_R1_CTCCTAGAGTACGACG	day25_R1	18948	3931	5.00317	3	6	6	vCM
day25_R1_CTCCTAGCATGACATC	day25_R1	20204	4255	9.67135	3	1	1	vCM
day25_R1_CTCCTAGGTCGAACAG	day25_R1	17109	3847	16.4533	3	5	5	vCM
day25_R1_CTCCTAGGTTCGCGAC	day25_R1	17709	3865	10.1587	3	5	5	vCM
day25_R1_CTCGAAAAGCTGTTCA	day25_R1	15579	3731	17.0101	3	4	4	vCM
day25_R1_CTCGAAAAGGTGACCA	day25_R1	12759	3409	10.1262	3	5	5	vCM
day25_R1_CTCGAAAAGTTTGCGT	day25_R1	45577	5723	4.85552	14	10	10	Fibroblast
day25_R1_CTCGAAACAAGTCTGT	day25_R1	3643	1429	0.439198	20	2	2	vCM
day25_R1_CTCGAAACACTTCTGC	day25_R1	19594	3965	10.3654	3	7	7	vCM
day25_R1_CTCGAAAGTAGAGCTG	day25_R1	27695	5114	12.3307	3	7	7	vCM
day25_R1_CTCGAAAGTCAGAATA	day25_R1	11874	2900	14.2412	3	5	5	vCM
day25_R1_CTCGAAAGTCAGCTAT	day25_R1	8681	2507	16.4036	3	4	4	vCM
day25_R1_CTCGAAAGTCCATCCT	day25_R1	12146	3014	11.3618	3	2	2	vCM
day25_R1_CTCGAAAGTTTGGCGC	day25_R1	9685	2679	11.5436	3	1	1	vCM
day25_R1_CTCGAAATCACGACTA	day25_R1	32826	5258	11.6158	3	7	7	vCM
day25_R1_CTCGAAATCGCATGGC	day25_R1	19012	3964	11.5716	3	7	7	vCM
day25_R1_CTCGAAATCTACCAGA	day25_R1	20427	4004	10.6721	3	7	7	vCM
day25_R1_CTCGAAATCTGTCAAG	day25_R1	13703	3077	8.60396	3	1	1	vCM
day25_R1_CTCGAGGAGCTGTTCA	day25_R1	21239	4427	4.73186	14	9	9	Fibroblast
day25_R1_CTCGAGGCACCATGTA	day25_R1	19112	3820	8.47112	3	1	1	vCM
day25_R1_CTCGAGGCACCGCTAG	day25_R1	15517	3753	16.962	3	5	5	vCM
day25_R1_CTCGAGGCAGCATACT	day25_R1	15022	3597	11.1636	3	1	1	vCM
day25_R1_CTCGAGGGTAAACACA	day25_R1	16395	3956	12.8759	3	1	1	vCM
day25_R1_CTCGAGGGTCCATGAT	day25_R1	24379	4869	17.4412	3	2	2	vCM
day25_R1_CTCGAGGTCAACACTG	day25_R1	12107	3091	18.8403	3	4	4	vCM
day25_R1_CTCGAGGTCCAGTATG	day25_R1	10794	2755	20.2613	3	4	4	vCM
day25_R1_CTCGGAGAGCTGAAAT	day25_R1	3626	1403	0.330943	20	0	0	vCM
day25_R1_CTCGGAGAGGAATTAC	day25_R1	18039	3924	10.3664	3	1	1	vCM
day25_R1_CTCGGAGCACTCGACG	day25_R1	14499	3336	11.3042	3	1	1	vCM
day25_R1_CTCGGAGCATCGATGT	day25_R1	19966	4260	11.2291	3	1	1	vCM
day25_R1_CTCGGAGCATGTCCTC	day25_R1	18304	3940	13.2922	3	1	1	vCM
day25_R1_CTCGGAGTCGGATGTT	day25_R1	28348	4736	5.61944	3	7	7	vCM
day25_R1_CTCGGAGTCTCCAGGG	day25_R1	15850	3991	13.0032	3	2	2	vCM
day25_R1_CTCGGGAAGCTAAGAT	day25_R1	47758	6483	4.91227	14	4	4	vCM
day25_R1_CTCGGGAAGCTCAACT	day25_R1	10211	3039	21.3691	3	5	5	vCM
day25_R1_CTCGGGAAGGTAGCTG	day25_R1	12351	3347	12.3148	3	2	2	vCM
day25_R1_CTCGGGACAATGACCT	day25_R1	15248	3490	10.1062	3	1	1	vCM
day25_R1_CTCGGGACAGTATAAG	day25_R1	17186	3460	16.4902	3	4	4	vCM
day25_R1_CTCGGGACATTGAGCT	day25_R1	56772	7245	13.2689	3	6	6	vCM
day25_R1_CTCGGGAGTAGCTAAA	day25_R1	24183	4789	14.0801	3	2	2	vCM
day25_R1_CTCGGGAGTCAACATC	day25_R1	15210	3318	9.59237	3	1	1	vCM
day25_R1_CTCGGGAGTCAGTGGA	day25_R1	41871	5766	2.94954	14	9	9	Fibroblast
day25_R1_CTCGGGAGTCTGGAGA	day25_R1	13691	3535	14.2575	3	2	2	vCM
day25_R1_CTCGGGAGTTGAGGTG	day25_R1	20564	4451	17.2486	3	1	1	vCM
day25_R1_CTCGGGATCAAGCCTA	day25_R1	7929	2379	14.592	3	2	2	vCM
day25_R1_CTCGGGATCCGTCATC	day25_R1	13437	3351	9.73432	3	1	1	vCM
day25_R1_CTCGTACCAGTTAACC	day25_R1	16008	4056	9.49525	3	5	5	vCM
day25_R1_CTCGTACGTCAACTGT	day25_R1	15906	3726	11.1907	3	1	1	vCM
[truncated: 6,056 more rows]
