# Supplementary material for: Spatially organized cellular communities form the developing human heart
Source: Nature. 2024 Mar 13;627(8005):854–64. doi: 10.1038/s41586-024-07171-z (PMC10972757; doi:10.1038/s41586-024-07171-z)
Supplement: Supplementary file 4 — Supplementary Tables 1–22 [file 41586_2024_7171_MOESM4_ESM.zip › 2022-11-18398C-s4/2022-11-18398C-Supplementary Table 22 - Oligonucleotide sequences used for qPCR primers.xlsx]

## Sheet: Oligos
Gene	Forward Primer (5'-3')	Reverse Primer (5'-3')
HEY2	GGGTAAAGGCTACTTTGACG	GCAACTTCTGTTAGGCACTC
IRX3	TCTGCCTTTGTGTGTGTG	GTGGCAGCAGCTCATTTA
PLXNA2	AAGTATAGTGAGGAGCTCATCG	CTGCTCCACCTTATAAGCCA
PLXNA4	AATGACCGCATTAAGGAGC	AATGGTTAAGAGCGCACTG
TBP	TGAGTTGCTCATACCGTGCTGCTA	CCCTCAAACCAACTTGTCAACAGC
TNNT2	GGAGGAGTCCAAACCAAAGCC	TCAAAGTCCACTCTCTCTCCATC
