# Supplementary material for: Spatially organized cellular communities form the developing human heart
Source: Nature. 2024 Mar 13;627(8005):854–64. doi: 10.1038/s41586-024-07171-z (PMC10972757; doi:10.1038/s41586-024-07171-z)
Supplement: Supplementary file 4 — Supplementary Tables 1–22 [file 41586_2024_7171_MOESM4_ESM.zip › 2022-11-18398C-s4/2022-11-18398C-Supplementary Table 3 - Differentially expressed genes between scRNA-seq cell subpopulations.xlsx]

## Sheet: Cardiomyocyte markers
	p_val	avg_logFC	pct.1	pct.2	p_val_adj	cluster	gene
YBX1	2.41737e-208	0.831717	1	0.989	8.10737e-204	22	YBX1
RPS3A	3.18834e-184	0.597461	1	0.998	1.06931e-179	22	RPS3A
FTH1	3.84189e-183	0.713022	1	0.997	1.28849e-178	22	FTH1
RPL21	8.68727e-164	0.499042	1	0.999	2.91354e-159	22	RPL21
RPL31	9.50658e-164	0.575067	1	0.996	3.18832e-159	22	RPL31
TPT1	1.09868e-156	0.552369	1	0.997	3.68477e-152	22	TPT1
RPL26	1.5216e-150	0.494436	1	0.997	5.10316e-146	22	RPL26
RPL6	2.89954e-149	0.565242	0.998	0.992	9.72447e-145	22	RPL6
RPL32	5.5397e-149	0.494733	1	0.997	1.85791e-144	22	RPL32
RPL4	1.81583e-144	0.595247	1	0.988	6.08993e-140	22	RPL4
RPS15A	5.74194e-142	0.479044	1	0.997	1.92573e-137	22	RPS15A
EEF1A1	4.81136e-141	0.521592	1	1	1.61363e-136	22	EEF1A1
RPL3	1.91123e-139	0.490987	1	0.997	6.40988e-135	22	RPL3
RPLP0	5.47298e-138	0.583054	1	0.993	1.83553e-133	22	RPLP0
RPS6	1.15242e-137	0.580101	1	0.997	3.86498e-133	22	RPS6
RPL12	9.69653e-137	0.571557	0.996	0.992	3.25202e-132	22	RPL12
RPL5	4.2227e-136	0.529173	0.998	0.995	1.41621e-131	22	RPL5
RPL14	8.71883e-136	0.523724	0.998	0.993	2.92412e-131	22	RPL14
PPDPF	4.49541e-135	0.691204	0.996	0.958	1.50767e-130	22	PPDPF
RPL34	2.10603e-134	0.488039	1	0.999	7.06321e-130	22	RPL34
RPL13	2.93197e-130	0.439454	1	0.999	9.83325e-126	22	RPL13
RPL18A	5.93028e-128	0.477553	1	0.996	1.9889e-123	22	RPL18A
UQCRB	7.79711e-127	0.523792	1	0.997	2.61499e-122	22	UQCRB
RPS24	9.051e-127	0.475614	1	0.998	3.03552e-122	22	RPS24
RPS13	2.47635e-125	0.466724	0.998	0.994	8.30519e-121	22	RPS13
RPL9	3.68019e-124	0.44928	0.998	0.996	1.23426e-119	22	RPL9
RPS25	1.98486e-122	0.427359	0.998	0.996	6.65683e-118	22	RPS25
GAPDH	4.6376e-122	0.469574	1	0.999	1.55536e-117	22	GAPDH
RPL7	2.72616e-117	0.496642	1	0.997	9.143e-113	22	RPL7
RPL11	2.93629e-116	0.420097	1	0.998	9.84774e-112	22	RPL11
RPL37	1.55813e-115	0.479423	0.996	0.996	5.22566e-111	22	RPL37
RPL15	1.68386e-114	0.450942	1	0.996	5.64734e-110	22	RPL15
RPS4X	2.97019e-112	0.524893	1	0.996	9.96143e-108	22	RPS4X
RPS20	1.65259e-111	0.435286	1	0.995	5.54245e-107	22	RPS20
MYOZ2	6.32671e-110	0.598403	0.984	0.933	2.12185e-105	22	MYOZ2
PLN	5.79972e-109	0.769695	0.993	0.973	1.94511e-104	22	PLN
RPLP1	1.70873e-106	0.446694	1	0.999	5.73072e-102	22	RPLP1
RPL8	1.25145e-105	0.369237	1	0.998	4.19712e-101	22	RPL8
RPL23A	1.09279e-103	0.375229	1	0.997	3.66501e-99	22	RPL23A
RPS12	2.2079e-103	0.460386	1	0.997	7.40485e-99	22	RPS12
RPL13A	3.20099e-102	0.369142	1	0.999	1.07355e-97	22	RPL13A
ATP5MD	7.45299e-101	0.446888	0.991	0.986	2.49959e-96	22	ATP5MD
RPL35	1.49981e-100	0.417475	1	0.995	5.03007e-96	22	RPL35
RPL24	4.43255e-100	0.372589	0.998	0.993	1.48659e-95	22	RPL24
RPL10	9.66496e-98	0.398705	1	0.999	3.24143e-93	22	RPL10
RPS2	1.69604e-96	0.442706	1	0.998	5.68819e-92	22	RPS2
RPL41	6.12579e-95	0.314432	1	0.999	2.05447e-90	22	RPL41
RPL22	1.22038e-94	0.430121	0.998	0.988	4.09292e-90	22	RPL22
RPL27A	2.39768e-93	0.349656	1	0.997	8.04134e-89	22	RPL27A
CYCS	5.50066e-91	0.556228	0.987	0.962	1.84481e-86	22	CYCS
RPS7	8.48586e-91	0.387983	1	0.995	2.84599e-86	22	RPS7
RPL36A	9.44438e-91	0.482575	1	0.989	3.16746e-86	22	RPL36A
RPL17	9.97732e-91	0.548056	0.984	0.951	3.34619e-86	22	RPL17
RPS15	2.30856e-90	0.350579	1	0.998	7.74244e-86	22	RPS15
RPS23	3.2265e-89	0.370275	1	0.998	1.0821e-84	22	RPS23
RACK1	6.92862e-89	0.414104	1	0.992	2.32372e-84	22	RACK1
RPL39	9.79337e-88	0.411629	1	0.996	3.2845e-83	22	RPL39
RPS27	8.81601e-85	0.33046	1	0.999	2.95671e-80	22	RPS27
RPL35A	2.2133e-84	0.352717	0.998	0.996	7.42295e-80	22	RPL35A
RPL29	3.00095e-83	0.394863	0.998	0.993	1.00646e-78	22	RPL29
RPL19	8.51854e-82	0.348286	1	0.995	2.85695e-77	22	RPL19
RPSA	3.46302e-81	0.481037	0.998	0.988	1.16143e-76	22	RPSA
RPS8	2.62268e-79	0.35062	0.998	0.998	8.79593e-75	22	RPS8
RPS18	5.82436e-79	0.324686	1	0.999	1.95337e-74	22	RPS18
RPS14	1.36878e-78	0.335576	1	0.995	4.59063e-74	22	RPS14
RPS17	2.41046e-77	0.442341	0.993	0.988	8.08421e-73	22	RPS17
MYL4	7.33861e-75	0.415864	1	0.999	2.46122e-70	22	MYL4
RPL38	9.57215e-75	0.328997	1	0.995	3.21031e-70	22	RPL38
RPL27	6.17901e-74	0.351023	0.998	0.992	2.07232e-69	22	RPL27
EIF3E	4.34658e-72	0.553279	0.957	0.913	1.45776e-67	22	EIF3E
DSTN	9.04258e-72	0.42696	0.989	0.971	3.0327e-67	22	DSTN
SUMO2	1.47602e-70	0.468843	0.949	0.914	4.95029e-66	22	SUMO2
UQCRH	3.87203e-68	0.359062	0.996	0.988	1.2986e-63	22	UQCRH
RPL28	8.19426e-68	0.318772	1	0.997	2.74819e-63	22	RPL28
NACA	1.93901e-66	0.376489	0.998	0.987	6.50306e-62	22	NACA
RPLP2	6.18952e-66	0.306189	1	0.998	2.07584e-61	22	RPLP2
UBA52	1.05606e-65	0.334929	0.996	0.987	3.5418e-61	22	UBA52
HNRNPA1	3.66921e-65	0.417767	0.991	0.988	1.23058e-60	22	HNRNPA1
ATP5F1E	8.2698e-65	0.348416	1	0.99	2.77353e-60	22	ATP5F1E
RPS27A	1.52556e-64	0.264522	1	0.998	5.11642e-60	22	RPS27A
COX7C	6.36902e-64	0.268334	1	0.999	2.13604e-59	22	COX7C
RPL10A	8.25686e-64	0.322503	1	0.994	2.76918e-59	22	RPL10A
SLC25A5	1.91551e-62	0.495201	0.966	0.938	6.42425e-58	22	SLC25A5
SNX3	3.17456e-62	0.478284	0.897	0.825	1.06468e-57	22	SNX3
HINT1	6.41606e-62	0.439799	0.984	0.971	2.15182e-57	22	HINT1
EEF1B2	1.20141e-60	0.420496	0.978	0.965	4.02927e-56	22	EEF1B2
MYL9	1.88385e-60	0.35625	1	0.998	6.31805e-56	22	MYL9
RPL36	5.38142e-60	0.297029	1	0.994	1.80482e-55	22	RPL36
RPL30	7.19863e-59	0.310356	1	0.994	2.41428e-54	22	RPL30
EIF1	1.5026e-58	0.364901	0.991	0.984	5.03941e-54	22	EIF1
RPS5	2.62719e-58	0.318327	1	0.991	8.81107e-54	22	RPS5
LDHB	4.79942e-58	0.362668	1	0.988	1.60963e-53	22	LDHB
BTF3	4.81492e-57	0.325778	0.991	0.979	1.61483e-52	22	BTF3
CALM2	7.91268e-57	0.59346	0.951	0.912	2.65375e-52	22	CALM2
RPL7A	3.31986e-56	0.304224	1	0.995	1.11342e-51	22	RPL7A
ATP5MC2	3.52256e-56	0.317175	0.998	0.989	1.1814e-51	22	ATP5MC2
RPS16	1.01922e-55	0.31462	1	0.996	3.41827e-51	22	RPS16
RPS28	5.9317e-54	0.267787	1	0.998	1.98937e-49	22	RPS28
SMPX	7.79543e-52	0.389893	0.998	0.976	2.61443e-47	22	SMPX
OST4	1.20897e-50	0.344802	0.984	0.968	4.05466e-46	22	OST4
RPS3	6.21966e-50	0.250931	1	0.997	2.08595e-45	22	RPS3
ANAPC16	2.93669e-49	0.388344	0.924	0.884	9.84907e-45	22	ANAPC16
ATP5MPL	3.06793e-49	0.31452	0.996	0.989	1.02892e-44	22	ATP5MPL
GTF3A	2.80017e-48	0.53934	0.758	0.651	9.39122e-44	22	GTF3A
CFL2	6.4135e-48	0.507346	0.85	0.771	2.15096e-43	22	CFL2
ATP5ME	2.48405e-47	0.295603	0.996	0.99	8.33102e-43	22	ATP5ME
HMGN2	2.86539e-47	0.644853	0.926	0.899	9.60996e-43	22	HMGN2
ATP5PD	5.15061e-46	0.342325	0.98	0.963	1.72741e-41	22	ATP5PD
VDAC1	4.24443e-44	0.406832	0.899	0.85	1.4235e-39	22	VDAC1
SLC25A6	4.71329e-44	0.363654	0.989	0.978	1.58074e-39	22	SLC25A6
ATP5MF	1.20812e-43	0.339485	0.984	0.967	4.0518e-39	22	ATP5MF
SELENOW	1.5373e-43	0.315716	0.984	0.982	5.15581e-39	22	SELENOW
SRP9	5.3612e-43	0.471875	0.821	0.755	1.79804e-38	22	SRP9
RPS10	2.58429e-42	0.321478	0.987	0.982	8.6672e-38	22	RPS10
CCNI	1.909e-41	0.387972	0.955	0.929	6.40239e-37	22	CCNI
UQCR10	2.12631e-41	0.334435	0.996	0.979	7.13123e-37	22	UQCR10
ATP5MG	5.74017e-41	0.274792	0.993	0.99	1.92514e-36	22	ATP5MG
SCP2	1.11739e-40	0.444564	0.899	0.853	3.7475e-36	22	SCP2
NPM1	5.84793e-40	0.34636	0.982	0.963	1.96128e-35	22	NPM1
ERH	7.95418e-40	0.406147	0.866	0.839	2.66767e-35	22	ERH
PTMA	8.2172e-39	0.419175	0.989	0.98	2.75589e-34	22	PTMA
ATP5PF	1.70342e-38	0.26285	0.996	0.989	5.71293e-34	22	ATP5PF
SMS	6.17659e-38	0.496381	0.846	0.772	2.07151e-33	22	SMS
CAMTA1	2.85574e-37	0.426357	0.834	0.799	9.57758e-33	22	CAMTA1
CCNG1	3.87675e-37	0.509527	0.682	0.548	1.30018e-32	22	CCNG1
FITM1	9.78952e-37	0.409226	0.937	0.9	3.28321e-32	22	FITM1
MPC1	2.93239e-36	0.412696	0.843	0.801	9.83465e-32	22	MPC1
COX7A2L	8.01006e-36	0.364044	0.823	0.762	2.68641e-31	22	COX7A2L
CDK1	1.22472e-35	0.615168	0.262	0.097	4.10745e-31	22	CDK1
NDUFB1	1.26014e-35	0.301545	0.984	0.977	4.22625e-31	22	NDUFB1
RPL23	2.75353e-35	0.310293	0.996	0.996	9.23477e-31	22	RPL23
NDUFA5	4.75944e-35	0.426865	0.81	0.768	1.59622e-30	22	NDUFA5
MLLT11	4.817e-35	0.523973	0.588	0.433	1.61553e-30	22	MLLT11
CHCHD10	1.32852e-34	0.26869	0.993	0.983	4.45561e-30	22	CHCHD10
SLC25A3	7.76476e-34	0.282165	0.996	0.988	2.60415e-29	22	SLC25A3
CENPH	1.26396e-33	0.491205	0.324	0.149	4.23906e-29	22	CENPH
RAN	1.43312e-33	0.408285	0.881	0.868	4.80641e-29	22	RAN
PTGES3	1.49949e-33	0.42284	0.794	0.741	5.029e-29	22	PTGES3
FABP3	1.78623e-33	0.344604	0.989	0.968	5.99065e-29	22	FABP3
VDAC2	7.02381e-33	0.29236	0.962	0.945	2.35564e-28	22	VDAC2
ATP5PO	8.01491e-33	0.286048	0.984	0.978	2.68804e-28	22	ATP5PO
PCLAF	1.31296e-32	0.701438	0.333	0.153	4.40339e-28	22	PCLAF
ATP5F1C	1.38857e-32	0.312592	0.971	0.947	4.65697e-28	22	ATP5F1C
EIF3L	2.02684e-32	0.359069	0.888	0.869	6.79762e-28	22	EIF3L
COX7B	2.09414e-32	0.253641	0.996	0.992	7.02331e-28	22	COX7B
YWHAE	2.82197e-32	0.308249	0.955	0.945	9.46431e-28	22	YWHAE
PFN1	1.62014e-31	0.339548	0.957	0.932	5.43362e-27	22	PFN1
GYG1	2.20488e-31	0.495206	0.689	0.597	7.39473e-27	22	GYG1
CKM	3.18652e-31	0.393262	0.957	0.912	1.06869e-26	22	CKM
PRDX2	2.24329e-30	0.284114	0.975	0.971	7.52353e-26	22	PRDX2
RTRAF	2.88465e-30	0.357325	0.872	0.849	9.67455e-26	22	RTRAF
DYNLL1	3.30577e-30	0.347564	0.966	0.949	1.10869e-25	22	DYNLL1
GPX4	1.21099e-29	0.349492	0.911	0.91	4.06141e-25	22	GPX4
CRYAB	1.25698e-29	0.310046	0.993	0.989	4.21565e-25	22	CRYAB
TMSB10	4.42948e-29	0.277722	0.998	0.993	1.48556e-24	22	TMSB10
FKBP1A	5.76486e-29	0.369929	0.772	0.735	1.93342e-24	22	FKBP1A
TMA7	1.18225e-28	0.310493	0.971	0.961	3.96504e-24	22	TMA7
MLF1	2.68786e-28	0.338399	0.906	0.866	9.01453e-24	22	MLF1
MYL7	3.13671e-28	0.314532	1	1	1.05199e-23	22	MYL7
CFL1	3.20417e-28	0.264277	0.971	0.961	1.07461e-23	22	CFL1
UBE2C	3.59013e-28	0.91621	0.262	0.11	1.20406e-23	22	UBE2C
EIF3H	4.6741e-28	0.341773	0.855	0.849	1.5676e-23	22	EIF3H
OLA1	5.17488e-28	0.416773	0.626	0.52	1.73555e-23	22	OLA1
PRDX6	8.52086e-28	0.323602	0.877	0.874	2.85772e-23	22	PRDX6
LSM3	2.28864e-27	0.435497	0.77	0.743	7.67565e-23	22	LSM3
TUBB	2.31251e-27	0.647585	0.919	0.902	7.75569e-23	22	TUBB
MYL12A	3.192e-27	0.37232	0.942	0.913	1.07053e-22	22	MYL12A
EIF5A	5.97237e-27	0.381691	0.772	0.725	2.00301e-22	22	EIF5A
CAPZA2	1.00447e-26	0.398109	0.761	0.741	3.36881e-22	22	CAPZA2
NDUFV2	1.12432e-26	0.337285	0.859	0.847	3.77075e-22	22	NDUFV2
SMIM30	2.62067e-26	0.399824	0.821	0.819	8.7892e-22	22	SMIM30
FTL	9.11639e-26	0.335401	0.888	0.862	3.05745e-21	22	FTL
VBP1	1.64387e-25	0.407317	0.586	0.475	5.51321e-21	22	VBP1
NIPSNAP2	2.2672e-25	0.338711	0.785	0.762	7.60374e-21	22	NIPSNAP2
DYNLT1	3.8726e-25	0.320685	0.855	0.821	1.29879e-20	22	DYNLT1
SNU13	4.99037e-25	0.369544	0.922	0.904	1.67367e-20	22	SNU13
RPS11	9.671e-25	0.284976	0.991	0.989	3.24346e-20	22	RPS11
TUBA1B	1.11032e-24	0.80624	0.83	0.824	3.72377e-20	22	TUBA1B
TMEM230	1.21342e-24	0.390688	0.647	0.558	4.06958e-20	22	TMEM230
TYMS	2.84653e-24	0.650432	0.405	0.239	9.5467e-20	22	TYMS
RWDD1	4.83028e-24	0.359477	0.74	0.687	1.61998e-19	22	RWDD1
SKP1	8.77359e-24	0.283413	0.957	0.966	2.94249e-19	22	SKP1
YWHAQ	1.01633e-23	0.350307	0.787	0.764	3.40858e-19	22	YWHAQ
C9orf16	1.48772e-23	0.368319	0.624	0.525	4.98952e-19	22	C9orf16
TAF9	2.23852e-23	0.390253	0.55	0.441	7.50755e-19	22	TAF9
ZWINT	4.73271e-23	0.370609	0.264	0.124	1.58726e-18	22	ZWINT
COMMD6	5.52469e-23	0.257547	0.975	0.961	1.85287e-18	22	COMMD6
RHEB	6.96024e-23	0.508956	0.711	0.671	2.33433e-18	22	RHEB
SNRPD2	8.43719e-23	0.292548	0.908	0.913	2.82967e-18	22	SNRPD2
ANAPC13	2.56669e-22	0.357735	0.535	0.408	8.60817e-18	22	ANAPC13
UQCC2	2.6607e-22	0.32702	0.792	0.788	8.92345e-18	22	UQCC2
ESD	3.77299e-22	0.35219	0.796	0.768	1.26539e-17	22	ESD
RANBP1	4.29277e-22	0.415046	0.662	0.622	1.43971e-17	22	RANBP1
UBE2D3	7.20888e-22	0.286609	0.792	0.768	2.41771e-17	22	UBE2D3
NDUFA6	8.16749e-22	0.274982	0.935	0.924	2.73921e-17	22	NDUFA6
HIGD1A	1.50253e-21	0.363826	0.662	0.615	5.03918e-17	22	HIGD1A
BOLA3	1.94104e-21	0.416815	0.548	0.45	6.50986e-17	22	BOLA3
PFN2	2.49065e-21	0.414333	0.588	0.512	8.35314e-17	22	PFN2
ELOC	2.92729e-20	0.320866	0.77	0.751	9.81755e-16	22	ELOC
CKS1B	3.17275e-20	0.495435	0.546	0.418	1.06408e-15	22	CKS1B
GLO1	4.90158e-20	0.404515	0.6	0.543	1.64389e-15	22	GLO1
RHNO1	5.7803e-20	0.283745	0.286	0.155	1.9386e-15	22	RHNO1
SNRPG	6.84243e-20	0.325127	0.817	0.811	2.29481e-15	22	SNRPG
UBE2E3	1.30804e-19	0.339202	0.669	0.609	4.3869e-15	22	UBE2E3
LDHA	1.54798e-19	0.338665	0.94	0.929	5.19161e-15	22	LDHA
CENPN	4.56912e-19	0.329832	0.28	0.149	1.53239e-14	22	CENPN
PRDX3	6.89981e-19	0.294584	0.749	0.745	2.31406e-14	22	PRDX3
SUB1	9.80693e-19	0.269709	0.893	0.907	3.28905e-14	22	SUB1
UBE2T	1.5502e-18	0.558824	0.369	0.236	5.19906e-14	22	UBE2T
GDI2	1.61369e-18	0.357781	0.647	0.594	5.41201e-14	22	GDI2
NDUFC1	3.51273e-18	0.254446	0.917	0.924	1.1781e-13	22	NDUFC1
EEF2	4.19605e-18	0.277247	0.989	0.985	1.40727e-13	22	EEF2
BANF1	6.06767e-18	0.29197	0.832	0.846	2.03497e-13	22	BANF1
DYNLRB1	6.73948e-18	0.280942	0.785	0.758	2.26029e-13	22	DYNLRB1
BRK1	8.57201e-18	0.285414	0.785	0.784	2.87488e-13	22	BRK1
PPIA	9.95128e-18	0.26771	0.949	0.96	3.33746e-13	22	PPIA
MAD2L1	1.35485e-17	0.29898	0.26	0.134	4.5439e-13	22	MAD2L1
PDCD5	1.5058e-17	0.302786	0.761	0.751	5.05016e-13	22	PDCD5
EIF3M	1.68417e-17	0.251832	0.783	0.778	5.64838e-13	22	EIF3M
EIF4EBP1	2.11743e-17	0.385394	0.555	0.485	7.10144e-13	22	EIF4EBP1
LSM4	2.23292e-17	0.41655	0.62	0.589	7.48877e-13	22	LSM4
UBE2N	2.99399e-17	0.32181	0.553	0.48	1.00412e-12	22	UBE2N
PCNP	3.59248e-17	0.31178	0.564	0.488	1.20485e-12	22	PCNP
NOP53	3.66126e-17	0.264795	0.859	0.873	1.22791e-12	22	NOP53
YWHAH	1.1305e-16	0.369603	0.57	0.508	3.79147e-12	22	YWHAH
PCBP2	1.42378e-16	0.25459	0.899	0.912	4.77507e-12	22	PCBP2
CMC2	5.76734e-16	0.340185	0.609	0.565	1.93425e-11	22	CMC2
MRPS21	1.25703e-15	0.285928	0.861	0.867	4.21581e-11	22	MRPS21
GUK1	1.36768e-15	0.268845	0.774	0.776	4.58692e-11	22	GUK1
MRPS36	2.74604e-15	0.292887	0.792	0.799	9.20968e-11	22	MRPS36
AP2S1	3.20858e-15	0.307541	0.66	0.642	1.07609e-10	22	AP2S1
NME4	3.50091e-15	0.31038	0.655	0.628	1.17414e-10	22	NME4
PPP1CC	4.55347e-15	0.366496	0.651	0.649	1.52714e-10	22	PPP1CC
SSU72	6.2411e-15	0.289284	0.622	0.568	2.09314e-10	22	SSU72
RPL22L1	8.54715e-15	0.36673	0.644	0.624	2.86654e-10	22	RPL22L1
SUMO1	1.53492e-14	0.280671	0.653	0.638	5.14783e-10	22	SUMO1
DUT	1.56046e-14	0.484661	0.667	0.669	5.23348e-10	22	DUT
PGAM1	1.89248e-14	0.266496	0.87	0.888	6.34701e-10	22	PGAM1
COX20	2.02096e-14	0.327671	0.749	0.764	6.77789e-10	22	COX20
LSM5	4.47045e-14	0.275374	0.624	0.591	1.4993e-09	22	LSM5
SUMO3	5.87788e-14	0.366658	0.461	0.392	1.97132e-09	22	SUMO3
BIRC5	6.31601e-14	0.386826	0.26	0.142	2.11826e-09	22	BIRC5
COX17	1.03113e-13	0.269188	0.832	0.84	3.4582e-09	22	COX17
DBI	1.21942e-13	0.284355	0.774	0.785	4.08969e-09	22	DBI
RBM3	1.37614e-13	0.313431	0.642	0.633	4.61531e-09	22	RBM3
SNRPD1	1.51325e-13	0.350772	0.606	0.592	5.07514e-09	22	SNRPD1
PSMA1	2.23193e-13	0.25862	0.705	0.713	7.48546e-09	22	PSMA1
CKS2	3.69962e-13	0.767226	0.345	0.241	1.24078e-08	22	CKS2
ITGB1BP1	3.76091e-13	0.279494	0.546	0.483	1.26133e-08	22	ITGB1BP1
VPS29	5.7453e-13	0.297515	0.6	0.584	1.92686e-08	22	VPS29
TPRKB	7.8868e-13	0.29775	0.474	0.397	2.64508e-08	22	TPRKB
HSPE1	9.42257e-13	0.25379	0.911	0.915	3.16014e-08	22	HSPE1
PLP2	1.83689e-12	0.361366	0.584	0.576	6.16055e-08	22	PLP2
VDAC3	2.1577e-12	0.263855	0.81	0.83	7.23651e-08	22	VDAC3
EIF1B	2.78384e-12	0.255822	0.917	0.91	9.33645e-08	22	EIF1B
TMSB4X	2.95179e-12	0.379461	0.81	0.841	9.89971e-08	22	TMSB4X
HMGB2	3.5631e-12	0.536013	0.707	0.742	1.19499e-07	22	HMGB2
HMGB1	4.21625e-12	0.362762	0.942	0.965	1.41405e-07	22	HMGB1
RSL24D1	4.48947e-12	0.290398	0.664	0.665	1.50568e-07	22	RSL24D1
SSBP1	5.29733e-12	0.26252	0.745	0.778	1.77662e-07	22	SSBP1
SDHD	5.35201e-12	0.270717	0.622	0.603	1.79496e-07	22	SDHD
DGCR6L	5.40034e-12	0.280403	0.526	0.467	1.81117e-07	22	DGCR6L
ALDOA	6.07479e-12	0.270345	0.664	0.647	2.03736e-07	22	ALDOA
H2AFZ	1.06477e-11	0.554362	0.725	0.748	3.57104e-07	22	H2AFZ
PAIP2	1.16902e-11	0.281725	0.709	0.709	3.92064e-07	22	PAIP2
SKA2	1.28259e-11	0.312756	0.526	0.474	4.30154e-07	22	SKA2
NUTF2	1.72697e-11	0.261151	0.577	0.553	5.79191e-07	22	NUTF2
CALM1	1.80573e-11	0.263562	0.725	0.715	6.05606e-07	22	CALM1
COPZ1	2.46531e-11	0.253931	0.624	0.614	8.26817e-07	22	COPZ1
POLR2J	3.13929e-11	0.268659	0.673	0.689	1.05286e-06	22	POLR2J
STRAP	3.43731e-11	0.272604	0.629	0.62	1.15281e-06	22	STRAP
MTCH2	4.4946e-11	0.31149	0.586	0.571	1.5074e-06	22	MTCH2
RPA3	5.03128e-11	0.372801	0.461	0.405	1.68739e-06	22	RPA3
MCUR1	5.67716e-11	0.316032	0.497	0.462	1.90401e-06	22	MCUR1
NTAN1	6.63608e-11	0.28675	0.418	0.345	2.22561e-06	22	NTAN1
GGCT	1.19983e-10	0.332201	0.423	0.35	4.02399e-06	22	GGCT
MORF4L2	1.45796e-10	0.294754	0.658	0.682	4.88971e-06	22	MORF4L2
BUD31	1.45996e-10	0.260646	0.555	0.512	4.89641e-06	22	BUD31
POLR2K	1.46415e-10	0.258014	0.461	0.402	4.91047e-06	22	POLR2K
STMP1	1.57042e-10	0.261707	0.653	0.666	5.26689e-06	22	STMP1
ARL2	2.34034e-10	0.260534	0.418	0.344	7.84903e-06	22	ARL2
HMGA1	2.49567e-10	0.33344	0.528	0.506	8.36997e-06	22	HMGA1
HDDC2	2.56443e-10	0.266405	0.55	0.515	8.60059e-06	22	HDDC2
TPM4	2.94503e-10	0.256746	0.577	0.548	9.87704e-06	22	TPM4
MZT1	3.64789e-10	0.324795	0.342	0.257	1.22343e-05	22	MZT1
MRPL47	4.11586e-10	0.273333	0.521	0.487	1.38038e-05	22	MRPL47
PPA2	4.9605e-10	0.266498	0.492	0.447	1.66365e-05	22	PPA2
TPGS2	6.20275e-10	0.286954	0.416	0.346	2.08028e-05	22	TPGS2
ARPC5	6.5004e-10	0.284157	0.503	0.46	2.1801e-05	22	ARPC5
EEF1G	7.42281e-10	0.259042	0.546	0.5	2.48946e-05	22	EEF1G
POLD2	1.0315e-09	0.260277	0.573	0.577	3.45946e-05	22	POLD2
GCSH	1.05285e-09	0.255776	0.521	0.494	3.53104e-05	22	GCSH
RPL39L	1.13633e-09	0.343682	0.324	0.246	3.81102e-05	22	RPL39L
MED21	1.32164e-09	0.262663	0.36	0.279	4.4325e-05	22	MED21
RAB11A	2.82565e-09	0.250257	0.573	0.578	9.47666e-05	22	RAB11A
STMN1	2.94074e-09	0.404396	0.814	0.856	9.86266e-05	22	STMN1
BTF3L4	5.37382e-09	0.25658	0.537	0.513	0.000180227	22	BTF3L4
CNIH1	1.26562e-08	0.273486	0.544	0.527	0.000424462	22	CNIH1
AP1S2	1.32235e-08	0.2574	0.494	0.459	0.000443489	22	AP1S2
CHCHD3	1.54369e-08	0.277254	0.546	0.544	0.000517723	22	CHCHD3
RAD23A	2.32791e-08	0.265689	0.651	0.677	0.000780736	22	RAD23A
CARHSP1	5.21638e-08	0.259551	0.604	0.614	0.00174947	22	CARHSP1
MRPS15	7.32242e-08	0.264702	0.541	0.547	0.00245579	22	MRPS15
SCOC	7.80975e-08	0.265555	0.454	0.421	0.00261923	22	SCOC
CDC123	1.11327e-07	0.260011	0.465	0.442	0.0037337	22	CDC123
TMSB15A	1.84435e-07	0.286001	0.333	0.254	0.00618559	22	TMSB15A
ETFRF1	1.93561e-07	0.254571	0.378	0.331	0.00649164	22	ETFRF1
ULK4	4.49941e-07	0.33019	0.331	0.278	0.0150901	22	ULK4
KPNA2	6.34026e-07	0.60596	0.311	0.24	0.021264	22	KPNA2
PCNA	9.51248e-07	0.3048	0.331	0.268	0.031903	22	PCNA
BANCR	1.16533e-06	0.326552	0.626	0.576	0.0390829	22	BANCR
JPT1	1.71939e-06	0.322402	0.515	0.5	0.0576649	22	JPT1
SVIP	1.98241e-06	0.31829	0.434	0.4	0.0664861	22	SVIP
NUDT1	2.75282e-06	0.252714	0.271	0.212	0.092324	22	NUDT1
HMGB3	4.44767e-06	0.302147	0.515	0.498	0.149166	22	HMGB3
SH3RF2	5.01116e-06	0.267418	0.622	0.631	0.168064	22	SH3RF2
CENPX	1.47576e-05	0.271812	0.416	0.401	0.494942	22	CENPX
NMRK2	1.67665e-05	0.33745	0.519	0.519	0.562314	22	NMRK2
TUBB6	2.29758e-05	0.250906	0.521	0.524	0.770563	22	TUBB6
TUBA1C	0.000277196	0.33771	0.286	0.24	1	22	TUBA1C
TUBB4B	0.000788203	0.275622	0.642	0.688	1	22	TUBB4B
GNG11	0.00085604	0.270244	0.383	0.354	1	22	GNG11
RPS4Y1	0.00158748	0.414211	0.36	0.347	1	22	RPS4Y1
HIST1H4C	0.00410879	0.526469	0.447	0.62	1	22	HIST1H4C
RSPO3	0	2.0152	0.865	0.01	0	21	RSPO3
BMP2	0	1.96822	0.88	0.086	0	21	BMP2
GNG111	0	1.94541	0.978	0.349	0	21	GNG11
TBX3	0	1.41377	0.885	0.122	0	21	TBX3
MSX2	0	1.36718	0.718	0.036	0	21	MSX2
DOK4	0	1.02814	0.661	0.046	0	21	DOK4
CRHBP	0	0.926435	0.268	0.003	0	21	CRHBP
SAA1	0	0.68016	0.373	0.017	0	21	SAA1
ITGA10	0	0.67227	0.552	0.077	0	21	ITGA10
ATP1B4	0	0.568687	0.262	0.005	0	21	ATP1B4
RGS9	0	0.523937	0.421	0.021	0	21	RGS9
CDC42EP5	0	0.434077	0.304	0.02	0	21	CDC42EP5
MGLL	0	0.369326	0.306	0.024	0	21	MGLL
ADAMTS19	5.95966e-299	0.690942	0.508	0.068	1.99875e-294	21	ADAMTS19
MYOZ1	2.06876e-296	0.516832	0.421	0.048	6.93822e-292	21	MYOZ1
CDH10	2.0179e-282	0.371071	0.31	0.027	6.76764e-278	21	CDH10
HAMP	6.98807e-270	1.2263	0.503	0.072	2.34366e-265	21	HAMP
CACNA1D	1.79092e-262	0.528223	0.424	0.053	6.0064e-258	21	CACNA1D
PRSS23	2.10989e-262	0.746618	0.437	0.058	7.07616e-258	21	PRSS23
FZD7	1.1627e-260	0.459183	0.346	0.035	3.89948e-256	21	FZD7
SPON1	2.23294e-251	0.560697	0.346	0.038	7.48885e-247	21	SPON1
MRC2	1.59411e-246	0.386015	0.279	0.025	5.34633e-242	21	MRC2
ID3	1.40209e-243	1.08968	0.825	0.249	4.70232e-239	21	ID3
ID1	4.65189e-243	0.803426	0.541	0.096	1.56015e-238	21	ID1
ID4	2.46241e-226	0.680269	0.481	0.079	8.25843e-222	21	ID4
GDF10	5.56085e-224	0.378483	0.264	0.024	1.865e-219	21	GDF10
ABAT	1.13655e-195	0.636776	0.608	0.145	3.81177e-191	21	ABAT
SMAD6	2.50381e-194	0.668009	0.59	0.137	8.39729e-190	21	SMAD6
UNC5B	6.40591e-185	0.574673	0.512	0.107	2.14841e-180	21	UNC5B
MGARP	9.24912e-185	0.318402	0.264	0.029	3.10197e-180	21	MGARP
SFRP1	2.36721e-184	1.15965	1	0.817	7.93913e-180	21	SFRP1
MB	3.01764e-182	1.26649	0.996	0.937	1.01206e-177	21	MB
SOCS3	4.03086e-181	0.548742	0.377	0.059	1.35187e-176	21	SOCS3
ID2	2.51705e-171	1.13908	0.942	0.574	8.44167e-167	21	ID2
ENG	3.35793e-168	0.438265	0.33	0.049	1.12618e-163	21	ENG
SPEG	3.14377e-165	0.91098	0.92	0.536	1.05436e-160	21	SPEG
SLC2A3	1.94316e-163	0.718724	0.623	0.179	6.51698e-159	21	SLC2A3
ADM	7.99094e-163	0.683069	0.601	0.156	2.68e-158	21	ADM
IGFBP5	2.44449e-153	1.48708	0.949	0.67	8.19833e-149	21	IGFBP5
PRSS35	2.91881e-153	1.16061	0.885	0.52	9.78912e-149	21	PRSS35
VCAM1	5.02664e-151	0.781042	0.647	0.207	1.68583e-146	21	VCAM1
CRABP2	5.65576e-149	0.702895	0.441	0.093	1.89683e-144	21	CRABP2
TNNI1	1.22203e-146	0.481288	1	0.999	4.09844e-142	21	TNNI1
UNC5B-AS1	1.90189e-143	0.635294	0.424	0.091	6.37855e-139	21	UNC5B-AS1
FHL2	2.46674e-141	1.20368	0.993	0.858	8.27297e-137	21	FHL2
TSTD1	2.02677e-139	0.864291	0.947	0.774	6.79737e-135	21	TSTD1
TSPAN7	7.19179e-138	0.444437	0.421	0.091	2.41198e-133	21	TSPAN7
LY6E	5.57308e-136	0.34177	0.341	0.062	1.8691e-131	21	LY6E
COL18A1	5.98185e-132	0.796035	0.949	0.748	2.00619e-127	21	COL18A1
EMC10	9.52963e-125	0.831998	0.998	0.964	3.19605e-120	21	EMC10
IGFBP6	1.20406e-124	0.767294	0.687	0.266	4.03817e-120	21	IGFBP6
FRZB	2.56532e-119	0.359215	0.266	0.043	8.60356e-115	21	FRZB
NLRP1	4.71978e-119	0.427831	0.406	0.095	1.58292e-114	21	NLRP1
CPNE5	5.03352e-119	0.734834	0.743	0.3	1.68814e-114	21	CPNE5
BAMBI	5.40697e-119	0.768646	0.831	0.457	1.81339e-114	21	BAMBI
SNCA	1.35678e-118	0.549024	0.428	0.106	4.55038e-114	21	SNCA
CIRBP	5.09851e-118	0.634445	0.982	0.933	1.70994e-113	21	CIRBP
TIMP3	1.02234e-117	0.720734	0.956	0.722	3.42872e-113	21	TIMP3
RRAD	5.82707e-113	0.842053	0.976	0.824	1.95428e-108	21	RRAD
EPHA4	7.15586e-112	0.781681	0.809	0.361	2.39993e-107	21	EPHA4
HBEGF	2.83805e-111	0.312353	0.275	0.048	9.51827e-107	21	HBEGF
TSC22D1	4.19485e-110	1.00996	0.927	0.725	1.40687e-105	21	TSC22D1
CSRP3	1.6119e-108	0.637443	0.996	0.993	5.40599e-104	21	CSRP3
SMAD9	1.95663e-108	0.460451	0.481	0.138	6.56215e-104	21	SMAD9
CXCL12	3.14316e-107	1.06258	0.732	0.337	1.05415e-102	21	CXCL12
BEX3	1.0079e-106	0.524746	0.987	0.945	3.38029e-102	21	BEX3
ACTA2	1.79078e-106	1.16516	0.889	0.541	6.0059e-102	21	ACTA2
DPYSL3	4.61031e-105	0.612215	0.47	0.141	1.5462e-100	21	DPYSL3
FAM189A2	6.67701e-104	0.711879	0.829	0.49	2.23934e-99	21	FAM189A2
NME41	1.85499e-103	0.685005	0.876	0.627	6.22127e-99	21	NME4
MYH6	1.50091e-102	0.81582	0.993	0.609	5.03375e-98	21	MYH6
SCT	1.76985e-101	0.380499	0.341	0.077	5.93573e-97	21	SCT
NKX2-5	3.41602e-101	0.6139	0.967	0.855	1.14566e-96	21	NKX2-5
BEX2	1.19738e-100	0.516229	0.532	0.176	4.01577e-96	21	BEX2
HMGN1	1.52232e-98	0.660603	0.953	0.787	5.10555e-94	21	HMGN1
NAV2-AS2	9.95736e-98	0.601904	0.716	0.34	3.3395e-93	21	NAV2-AS2
RAB31	1.00782e-97	0.425308	0.415	0.114	3.38001e-93	21	RAB31
LMO4	1.67848e-97	0.774515	0.898	0.649	5.62929e-93	21	LMO4
FEZ1	4.81694e-96	0.490516	0.512	0.173	1.61551e-91	21	FEZ1
PTH1R	6.22105e-96	0.351904	0.366	0.091	2.08641e-91	21	PTH1R
FBLN2	6.36575e-96	0.289752	0.282	0.056	2.13495e-91	21	FBLN2
DES	1.10884e-95	0.659104	0.991	0.968	3.71881e-91	21	DES
CDH2	5.93233e-94	0.602765	0.971	0.866	1.98958e-89	21	CDH2
TIMP1	6.67133e-91	0.511876	0.574	0.223	2.23743e-86	21	TIMP1
MRPS6	4.68139e-88	0.634778	0.894	0.685	1.57005e-83	21	MRPS6
ITM2C	5.41381e-86	0.607999	0.845	0.535	1.81568e-81	21	ITM2C
MAGED2	7.75782e-85	0.593344	0.922	0.763	2.60182e-80	21	MAGED2
CCND1	2.40081e-82	0.592051	0.692	0.367	8.05185e-78	21	CCND1
NCAM1	4.2208e-82	0.565925	0.896	0.66	1.41557e-77	21	NCAM1
BMP5	4.1596e-81	0.582514	0.882	0.638	1.39505e-76	21	BMP5
ZFP36L1	6.03618e-81	0.677317	0.905	0.674	2.02442e-76	21	ZFP36L1
SELENOM	1.64941e-80	0.393668	0.39	0.118	5.53179e-76	21	SELENOM
SMAD7	7.36975e-80	0.445447	0.494	0.178	2.47167e-75	21	SMAD7
GADD45G	1.25902e-79	0.505693	0.477	0.17	4.22252e-75	21	GADD45G
MAN1C1	7.68297e-79	0.377547	0.39	0.118	2.57671e-74	21	MAN1C1
ATP1A1	5.68318e-78	0.663646	0.9	0.735	1.90603e-73	21	ATP1A1
IFITM3	5.96726e-78	0.523155	0.887	0.654	2.0013e-73	21	IFITM3
ANXA6	6.73256e-78	0.544358	0.909	0.721	2.25796e-73	21	ANXA6
PIP4K2A	1.47533e-77	0.285702	0.277	0.065	4.94797e-73	21	PIP4K2A
MARCKS	4.24933e-75	0.680121	0.716	0.414	1.42514e-70	21	MARCKS
BEX4	1.48503e-74	0.51783	0.865	0.632	4.98048e-70	21	BEX4
TRDN	1.59128e-74	0.549439	0.945	0.823	5.33684e-70	21	TRDN
RCAN1	1.72883e-74	0.556597	0.463	0.171	5.79813e-70	21	RCAN1
ATP2B4	1.80827e-73	0.536871	0.69	0.365	6.06457e-69	21	ATP2B4
RTN4	1.04912e-70	0.504059	0.978	0.882	3.51854e-66	21	RTN4
TRH	7.7008e-70	0.503293	0.339	0.096	2.5827e-65	21	TRH
ITM2A	1.52041e-69	0.377269	0.366	0.112	5.09914e-65	21	ITM2A
NDN	1.53146e-69	0.520918	0.783	0.511	5.13622e-65	21	NDN
MYL6	7.60957e-69	0.354034	1	0.996	2.5521e-64	21	MYL6
FXYD6	6.03695e-65	0.48452	0.916	0.752	2.02467e-60	21	FXYD6
CNN1	7.11863e-65	0.610542	0.82	0.547	2.38744e-60	21	CNN1
PLD3	1.29909e-64	0.491384	0.716	0.432	4.35689e-60	21	PLD3
JUNB	8.48889e-64	0.685768	0.568	0.275	2.847e-59	21	JUNB
PTMA1	1.01886e-62	0.407013	0.996	0.98	3.41707e-58	21	PTMA
UBC	1.22567e-62	0.468452	0.965	0.886	4.11065e-58	21	UBC
FOS	2.44072e-62	0.660703	0.552	0.253	8.1857e-58	21	FOS
LINC00672	5.82835e-62	0.374628	0.39	0.14	1.95471e-57	21	LINC00672
ENO1	7.66089e-62	0.622923	0.971	0.917	2.56931e-57	21	ENO1
CTSB	1.05763e-61	0.528157	0.727	0.476	3.54709e-57	21	CTSB
IER2	1.07652e-61	0.543936	0.51	0.223	3.61045e-57	21	IER2
NPTN	1.58905e-61	0.504723	0.845	0.616	5.32935e-57	21	NPTN
EID1	1.74242e-61	0.422664	0.962	0.924	5.84371e-57	21	EID1
DPP7	1.95801e-61	0.47146	0.641	0.354	6.56677e-57	21	DPP7
AKAP12	2.25231e-61	0.333936	0.328	0.102	7.55381e-57	21	AKAP12
HCN4	3.62001e-61	0.423262	0.51	0.218	1.21408e-56	21	HCN4
SKP11	4.40064e-61	0.348902	0.98	0.966	1.47589e-56	21	SKP1
GADD45B	1.40646e-60	0.612974	0.585	0.292	4.71697e-56	21	GADD45B
BCO2	2.63643e-60	0.435904	0.645	0.332	8.84205e-56	21	BCO2
H3F3A	9.2656e-60	0.289267	1	0.996	3.1075e-55	21	H3F3A
WRB	5.63187e-59	0.48956	0.687	0.419	1.88882e-54	21	WRB
TCEAL7	7.72055e-59	0.378024	0.368	0.128	2.58932e-54	21	TCEAL7
EGR1	1.31452e-58	0.374513	0.293	0.083	4.40864e-54	21	EGR1
PSAP	1.5184e-58	0.477737	0.878	0.728	5.09241e-54	21	PSAP
SMARCD3	1.9533e-58	0.434574	0.812	0.562	6.55098e-54	21	SMARCD3
MORF4L1	2.55386e-58	0.403192	0.96	0.913	8.56514e-54	21	MORF4L1
PDLIM3	6.31113e-58	0.526409	0.656	0.369	2.11663e-53	21	PDLIM3
CADPS	6.69759e-58	0.402121	0.565	0.263	2.24624e-53	21	CADPS
COL4A6	1.11776e-57	0.367193	0.421	0.161	3.74875e-53	21	COL4A6
CCDC85B	1.23509e-56	0.476835	0.741	0.481	4.14226e-52	21	CCDC85B
NPDC1	1.78958e-56	0.292879	0.328	0.107	6.00191e-52	21	NPDC1
FTL1	4.90904e-56	0.42828	0.953	0.861	1.64639e-51	21	FTL
MDH2	6.53367e-56	0.395561	0.956	0.887	2.19126e-51	21	MDH2
ITM2B	7.35899e-56	0.442195	0.907	0.765	2.46806e-51	21	ITM2B
PKIG	4.06853e-55	0.686445	0.738	0.529	1.3645e-50	21	PKIG
BTG1	5.94066e-55	0.441737	0.96	0.831	1.99238e-50	21	BTG1
TAX1BP3	1.4833e-54	0.453011	0.8	0.579	4.9747e-50	21	TAX1BP3
UBE2L6	3.1101e-54	0.284279	0.288	0.089	1.04306e-49	21	UBE2L6
SH3BGRL	4.84102e-54	0.444231	0.572	0.301	1.62358e-49	21	SH3BGRL
PLPP3	7.17129e-54	0.331136	0.397	0.149	2.40511e-49	21	PLPP3
AXL	7.86542e-54	0.272273	0.29	0.089	2.63791e-49	21	AXL
BVES	9.05132e-54	0.497149	0.831	0.646	3.03563e-49	21	BVES
SNRPN	2.36066e-53	0.41884	0.889	0.766	7.91719e-49	21	SNRPN
NR2F2	9.8896e-53	0.500049	0.714	0.361	3.31677e-48	21	NR2F2
CKB	1.04889e-52	0.710288	0.792	0.61	3.51776e-48	21	CKB
PGAM11	1.09245e-52	0.403767	0.969	0.887	3.66385e-48	21	PGAM1
MIF	2.20814e-51	0.419889	0.976	0.933	7.40566e-47	21	MIF
LDHA1	2.39826e-51	0.596562	0.978	0.929	8.04328e-47	21	LDHA
DSTN1	3.029e-51	0.334472	0.996	0.971	1.01587e-46	21	DSTN
TMEM141	1.38632e-50	0.437759	0.865	0.663	4.64943e-46	21	TMEM141
JUN	1.4165e-50	0.674079	0.721	0.48	4.75065e-46	21	JUN
GPC1	2.98071e-50	0.450692	0.681	0.418	9.99669e-46	21	GPC1
TPI1	5.91197e-50	0.372959	0.996	0.984	1.98276e-45	21	TPI1
NBDY	3.828e-49	0.435713	0.765	0.555	1.28383e-44	21	NBDY
FAM162A	4.56657e-49	0.502525	0.902	0.773	1.53154e-44	21	FAM162A
CACNA2D2	5.79868e-48	0.306531	0.337	0.121	1.94476e-43	21	CACNA2D2
ACTG1	6.95026e-48	0.572001	0.914	0.797	2.33098e-43	21	ACTG1
CACNA1G	1.55103e-47	0.260632	0.357	0.132	5.20183e-43	21	CACNA1G
SH3BGR	2.02021e-47	0.390595	0.973	0.94	6.7754e-43	21	SH3BGR
EMP3	8.98765e-47	0.415806	0.718	0.49	3.01428e-42	21	EMP3
CPE	4.78013e-46	0.262628	0.255	0.078	1.60316e-41	21	CPE
ARMCX6	1.15541e-45	0.435901	0.612	0.374	3.87502e-41	21	ARMCX6
BCAM	4.35774e-45	0.45752	0.827	0.656	1.4615e-40	21	BCAM
TUBA1A	7.30079e-45	0.495864	0.9	0.785	2.44854e-40	21	TUBA1A
CEP83	9.70391e-45	0.341906	0.399	0.171	3.2545e-40	21	CEP83
UBE2E31	1.20898e-44	0.404701	0.789	0.608	4.05468e-40	21	UBE2E3
SLC39A4	3.20856e-44	0.334365	0.401	0.176	1.07609e-39	21	SLC39A4
COL2A1	4.60995e-44	0.459573	0.59	0.294	1.54609e-39	21	COL2A1
SOX4	5.16115e-44	0.637042	0.869	0.719	1.73095e-39	21	SOX4
EPHB3	6.15362e-44	0.268078	0.288	0.098	2.0638e-39	21	EPHB3
C4orf48	1.70198e-43	0.396316	0.537	0.279	5.70809e-39	21	C4orf48
RASSF4	3.18815e-43	0.36103	0.475	0.237	1.06924e-38	21	RASSF4
RASSF8	3.88754e-43	0.352473	0.472	0.229	1.3038e-38	21	RASSF8
UBB	1.04172e-42	0.271488	0.993	0.984	3.49373e-38	21	UBB
SARAF	1.73876e-42	0.372271	0.836	0.669	5.83144e-38	21	SARAF
PLIN2	2.05281e-42	0.384219	0.572	0.329	6.88471e-38	21	PLIN2
MAP1LC3A	2.46578e-42	0.374519	0.545	0.299	8.26974e-38	21	MAP1LC3A
CFL11	3.57744e-42	0.298581	0.987	0.961	1.1998e-37	21	CFL1
AC020909.2	5.55146e-42	0.408878	0.998	0.973	1.86185e-37	21	AC020909.2
CSRP1	7.9206e-42	0.331887	0.377	0.161	2.65641e-37	21	CSRP1
TBX5	1.20118e-41	0.370976	0.787	0.518	4.02851e-37	21	TBX5
HMGA2	5.30159e-41	0.250053	0.308	0.114	1.77805e-36	21	HMGA2
ABRA	9.35571e-41	0.35556	0.35	0.143	3.13772e-36	21	ABRA
PITPNB	9.45611e-41	0.38541	0.585	0.345	3.17139e-36	21	PITPNB
CTSF	1.19555e-40	0.25215	0.337	0.134	4.00963e-36	21	CTSF
EZR	1.22801e-40	0.367688	0.858	0.699	4.1185e-36	21	EZR
ISOC1	1.74402e-40	0.449578	0.747	0.55	5.8491e-36	21	ISOC1
FKBP10	3.48703e-40	0.2747	0.357	0.148	1.16948e-35	21	FKBP10
CADM1	1.93113e-39	0.434463	0.738	0.546	6.47664e-35	21	CADM1
CRIP2	2.02098e-39	0.296247	0.989	0.979	6.77795e-35	21	CRIP2
HNRNPA11	4.36906e-39	0.260341	0.991	0.988	1.46529e-34	21	HNRNPA1
SEMA6D	6.42027e-39	0.289321	0.333	0.135	2.15323e-34	21	SEMA6D
ROBO1	6.76499e-39	0.259552	0.288	0.106	2.26884e-34	21	ROBO1
MAP3K20	1.00749e-38	0.393457	0.947	0.867	3.37891e-34	21	MAP3K20
SAP18	3.19179e-38	0.31947	0.925	0.858	1.07046e-33	21	SAP18
ACTC1	4.0837e-38	0.343998	1	1	1.36959e-33	21	ACTC1
GABARAPL2	8.08303e-38	0.321204	0.938	0.848	2.71089e-33	21	GABARAPL2
ARMCX3	8.12055e-38	0.42172	0.729	0.547	2.72347e-33	21	ARMCX3
TCEAL8	1.33029e-37	0.386781	0.796	0.643	4.46154e-33	21	TCEAL8
RGS5	1.50244e-37	0.419803	0.534	0.301	5.03889e-33	21	RGS5
CFL21	2.2639e-37	0.346849	0.885	0.77	7.59266e-33	21	CFL2
TCEAL9	3.73782e-37	0.407793	0.783	0.616	1.25359e-32	21	TCEAL9
OCIAD2	1.47252e-36	0.330201	0.65	0.426	4.93854e-32	21	OCIAD2
LINC00623	2.19392e-36	0.286776	0.37	0.168	7.35798e-32	21	LINC00623
COL4A5	2.93345e-36	0.315814	0.552	0.311	9.83821e-32	21	COL4A5
SELENOT	4.7532e-36	0.332382	0.654	0.44	1.59413e-31	21	SELENOT
SHISA5	9.73934e-36	0.305558	0.41	0.199	3.26638e-31	21	SHISA5
S100A16	1.6988e-35	0.270071	0.384	0.179	5.69743e-31	21	S100A16
SLC22A17	3.72939e-35	0.260657	0.39	0.182	1.25076e-30	21	SLC22A17
EPHA7	3.99742e-35	0.330968	0.419	0.207	1.34066e-30	21	EPHA7
DBN1	4.94905e-35	0.302334	0.45	0.231	1.65981e-30	21	DBN1
RBMS1	1.33468e-34	0.395505	0.758	0.606	4.47626e-30	21	RBMS1
APOA1	3.31455e-34	0.318385	0.322	0.136	1.11163e-29	21	APOA1
FGFR2	1.0567e-33	0.312356	0.373	0.172	3.54397e-29	21	FGFR2
RASL12	1.1071e-33	0.258396	0.299	0.122	3.71299e-29	21	RASL12
RASL11B	1.28282e-33	0.316892	0.459	0.247	4.30231e-29	21	RASL11B
FKBP8	1.29795e-33	0.336115	0.736	0.562	4.35305e-29	21	FKBP8
SUMO21	1.50169e-33	0.292112	0.956	0.914	5.03636e-29	21	SUMO2
PPP1R13B	1.61969e-33	0.274965	0.341	0.152	5.43212e-29	21	PPP1R13B
TCAF1	2.08782e-33	0.379423	0.592	0.382	7.00213e-29	21	TCAF1
KIF26B	3.31199e-33	0.318165	0.537	0.314	1.11078e-28	21	KIF26B
IFI27L2	4.11375e-33	0.363182	0.843	0.688	1.37967e-28	21	IFI27L2
RBM38	7.40461e-33	0.380196	0.763	0.606	2.48336e-28	21	RBM38
LGMN	7.68752e-33	0.310857	0.435	0.23	2.57824e-28	21	LGMN
PLEKHA5	9.07713e-33	0.353194	0.805	0.625	3.04429e-28	21	PLEKHA5
HMGN3	9.65312e-33	0.328262	0.94	0.88	3.23746e-28	21	HMGN3
GNAO1	9.9524e-33	0.286663	0.373	0.168	3.33783e-28	21	GNAO1
MYLIP	1.09481e-32	0.315163	0.384	0.187	3.67177e-28	21	MYLIP
MRFAP1	1.38385e-32	0.298039	0.88	0.813	4.64116e-28	21	MRFAP1
C4orf3	1.88938e-32	0.34221	0.929	0.857	6.3366e-28	21	C4orf3
APP	4.282e-32	0.344055	0.807	0.673	1.4361e-27	21	APP
CAPZA21	4.30426e-32	0.33766	0.867	0.741	1.44356e-27	21	CAPZA2
SCD	2.98538e-31	0.254414	0.344	0.156	1.00124e-26	21	SCD
PGM1	3.77049e-31	0.355853	0.725	0.574	1.26455e-26	21	PGM1
TRIB2	3.77721e-31	0.278563	0.326	0.148	1.2668e-26	21	TRIB2
PTP4A2	5.20376e-31	0.338931	0.8	0.636	1.74524e-26	21	PTP4A2
FBN2	6.39142e-31	0.422795	0.798	0.637	2.14355e-26	21	FBN2
FYN	9.72973e-31	0.275897	0.408	0.21	3.26316e-26	21	FYN
BEX1	9.75164e-31	0.484124	0.554	0.347	3.2705e-26	21	BEX1
LTBP1	1.4365e-30	0.392777	0.738	0.593	4.81774e-26	21	LTBP1
HNRNPA3	2.39753e-30	0.289179	0.911	0.843	8.04085e-26	21	HNRNPA3
PLPP1	2.58017e-30	0.279131	0.335	0.159	8.65336e-26	21	PLPP1
SPARC	2.63471e-30	0.268426	0.49	0.276	8.83628e-26	21	SPARC
PPP1R14C	2.88606e-30	0.341003	0.863	0.757	9.67926e-26	21	PPP1R14C
DDR1	3.00784e-30	0.290196	0.381	0.193	1.00877e-25	21	DDR1
MTUS1	3.8644e-30	0.369359	0.838	0.745	1.29604e-25	21	MTUS1
PEA15	5.61963e-30	0.378226	0.621	0.438	1.88471e-25	21	PEA15
ATP6V0E1	5.77258e-30	0.309321	0.721	0.557	1.93601e-25	21	ATP6V0E1
ATP6V1G1	6.14296e-30	0.308695	0.84	0.721	2.06022e-25	21	ATP6V1G1
AEBP1	7.67864e-30	0.34421	0.574	0.377	2.57526e-25	21	AEBP1
SEC62	1.05244e-29	0.336427	0.785	0.643	3.52967e-25	21	SEC62
CYB5R3	1.08875e-29	0.298624	0.856	0.749	3.65144e-25	21	CYB5R3
GSN	1.91523e-29	0.361796	0.763	0.601	6.4233e-25	21	GSN
HDHD2	2.74298e-29	0.267233	0.377	0.194	9.19941e-25	21	HDHD2
GJC1	3.06804e-29	0.350173	0.608	0.414	1.02896e-24	21	GJC1
POLR2C	5.92555e-29	0.269449	0.486	0.287	1.98731e-24	21	POLR2C
BRK11	6.65147e-29	0.282502	0.882	0.783	2.23077e-24	21	BRK1
ARPC1A	9.73546e-29	0.31802	0.683	0.509	3.26508e-24	21	ARPC1A
BNIP3	1.58843e-28	0.440702	0.911	0.845	5.32727e-24	21	BNIP3
SSBP4	1.66912e-28	0.316571	0.59	0.406	5.59789e-24	21	SSBP4
ENO3	1.7561e-28	0.415215	0.909	0.871	5.88959e-24	21	ENO3
DPF3	2.10605e-28	0.355703	0.561	0.378	7.06327e-24	21	DPF3
PDIA6	2.47719e-28	0.30105	0.803	0.649	8.30801e-24	21	PDIA6
CCDC80	2.50073e-28	0.389998	0.463	0.258	8.38693e-24	21	CCDC80
DYNLRB11	2.60431e-28	0.283035	0.863	0.758	8.73432e-24	21	DYNLRB1
ARMH4	3.82371e-28	0.267443	0.315	0.145	1.2824e-23	21	ARMH4
PGK1	4.1189e-28	0.374293	0.938	0.877	1.3814e-23	21	PGK1
DYNLT11	6.18369e-28	0.30044	0.9	0.82	2.07389e-23	21	DYNLT1
ERBB2	7.44337e-28	0.349983	0.729	0.575	2.49636e-23	21	ERBB2
PRDX61	9.02991e-28	0.278344	0.909	0.873	3.02845e-23	21	PRDX6
PLXNA2	2.1484e-27	0.29791	0.424	0.236	7.20529e-23	21	PLXNA2
CBX6	5.00472e-27	0.366509	0.596	0.434	1.67848e-22	21	CBX6
PEBP1	6.9723e-27	0.279205	0.936	0.888	2.33837e-22	21	PEBP1
SSBP2	7.72706e-27	0.301506	0.523	0.334	2.5915e-22	21	SSBP2
TRMT112	9.5571e-27	0.293055	0.88	0.776	3.20526e-22	21	TRMT112
DEGS1	9.95941e-27	0.258505	0.415	0.23	3.34019e-22	21	DEGS1
MLLT3	1.17622e-26	0.291073	0.384	0.205	3.94479e-22	21	MLLT3
NME3	5.91367e-26	0.272458	0.541	0.354	1.98333e-21	21	NME3
ZNF428	7.05656e-26	0.273637	0.807	0.687	2.36663e-21	21	ZNF428
ERH1	7.21272e-26	0.260494	0.92	0.838	2.419e-21	21	ERH
TMEM50A	7.87735e-26	0.32571	0.767	0.642	2.64191e-21	21	TMEM50A
SLC16A3	9.88521e-26	0.352083	0.574	0.391	3.3153e-21	21	SLC16A3
TESC	1.62665e-25	0.348412	0.559	0.36	5.45547e-21	21	TESC
NFYB	1.86221e-25	0.292975	0.419	0.241	6.24548e-21	21	NFYB
SRRM2	1.9229e-25	0.289618	0.825	0.705	6.44901e-21	21	SRRM2
MYOZ21	3.0225e-25	0.269493	0.962	0.933	1.01369e-20	21	MYOZ2
ESD1	4.47019e-25	0.297499	0.867	0.768	1.49921e-20	21	ESD
INTS6	6.85212e-25	0.284039	0.494	0.307	2.29807e-20	21	INTS6
DDX5	7.73964e-25	0.289681	0.858	0.775	2.59572e-20	21	DDX5
PAIP1	1.00438e-24	0.326789	0.725	0.594	3.3685e-20	21	PAIP1
PKM	1.07014e-24	0.308639	0.996	0.967	3.58903e-20	21	PKM
PLEKHO1	1.2018e-24	0.316408	0.517	0.34	4.0306e-20	21	PLEKHO1
ARF1	1.20702e-24	0.26271	0.891	0.779	4.04809e-20	21	ARF1
RAB7A	1.2161e-24	0.326558	0.623	0.479	4.07855e-20	21	RAB7A
SLC2A1	1.70563e-24	0.343561	0.494	0.314	5.72035e-20	21	SLC2A1
MSI2	2.32953e-24	0.322018	0.663	0.499	7.81279e-20	21	MSI2
GOLIM4	2.35221e-24	0.390906	0.683	0.537	7.88885e-20	21	GOLIM4
EBPL	3.87935e-24	0.276055	0.415	0.241	1.30106e-19	21	EBPL
SUB11	7.49939e-24	0.251978	0.96	0.907	2.51515e-19	21	SUB1
BANCR1	1.67339e-23	0.65993	0.681	0.576	5.61221e-19	21	BANCR
PNRC1	2.23489e-23	0.284757	0.836	0.724	7.49539e-19	21	PNRC1
DDX24	2.84771e-23	0.306302	0.754	0.625	9.55065e-19	21	DDX24
NDFIP1	4.15153e-23	0.280218	0.721	0.575	1.39234e-18	21	NDFIP1
DNAJB9	5.0275e-23	0.292287	0.479	0.312	1.68612e-18	21	DNAJB9
AK1	5.46955e-23	0.294724	0.521	0.362	1.83438e-18	21	AK1
SLC38A2	7.35678e-23	0.32502	0.545	0.371	2.46732e-18	21	SLC38A2
ARMCX2	8.59216e-23	0.262709	0.481	0.311	2.88164e-18	21	ARMCX2
YAP1	1.27214e-22	0.283485	0.585	0.418	4.2665e-18	21	YAP1
LRRC10	1.42863e-22	0.334017	0.67	0.512	4.79134e-18	21	LRRC10
EIF4G2	1.47399e-22	0.262381	0.887	0.811	4.94347e-18	21	EIF4G2
TMEM173	1.55404e-22	0.287507	0.572	0.4	5.21195e-18	21	TMEM173
HIST2H2BE	1.57071e-22	0.251154	0.401	0.227	5.26785e-18	21	HIST2H2BE
FUS	1.64917e-22	0.261803	0.905	0.825	5.53098e-18	21	FUS
CACNB2	1.76955e-22	0.255091	0.528	0.352	5.93472e-18	21	CACNB2
ARPC51	3.9555e-22	0.299547	0.621	0.459	1.32659e-17	21	ARPC5
2022-09-02	5.03918e-22	0.250823	0.885	0.787	1.69004e-17	21	2022-09-02
GNAI2	5.40378e-22	0.279124	0.592	0.433	1.81232e-17	21	GNAI2
MASP1	5.44322e-22	0.49678	0.486	0.312	1.82555e-17	21	MASP1
PDLIM7	5.65965e-22	0.298585	0.634	0.487	1.89813e-17	21	PDLIM7
NUDT4	6.05997e-22	0.318581	0.812	0.706	2.03239e-17	21	NUDT4
PFDN1	6.78024e-22	0.299823	0.632	0.483	2.27396e-17	21	PFDN1
ATP1B1	7.11577e-22	0.348443	0.898	0.802	2.38649e-17	21	ATP1B1
TRAPPC1	7.55039e-22	0.262118	0.785	0.684	2.53225e-17	21	TRAPPC1
VCAN	8.14983e-22	0.561025	0.678	0.522	2.73329e-17	21	VCAN
ARL3	2.78797e-21	0.283755	0.634	0.491	9.35028e-17	21	ARL3
SELENOK	4.17791e-21	0.27661	0.78	0.703	1.40119e-16	21	SELENOK
YIPF3	4.62685e-21	0.260969	0.548	0.392	1.55175e-16	21	YIPF3
BNIP3L	4.88109e-21	0.295311	0.583	0.429	1.63702e-16	21	BNIP3L
RAB2A	5.08375e-21	0.252032	0.805	0.687	1.70499e-16	21	RAB2A
CTNNAL1	6.79701e-21	0.306834	0.557	0.406	2.27958e-16	21	CTNNAL1
ZFP36L2	1.30505e-20	0.305057	0.694	0.571	4.37686e-16	21	ZFP36L2
ARID3A	1.41359e-20	0.27557	0.399	0.243	4.74088e-16	21	ARID3A
CAVIN1	1.57801e-20	0.269101	0.754	0.623	5.29233e-16	21	CAVIN1
CDC42	1.81908e-20	0.275615	0.851	0.766	6.10085e-16	21	CDC42
RCSD1	2.05725e-20	0.281253	0.565	0.408	6.8996e-16	21	RCSD1
PURA	3.02679e-20	0.255607	0.435	0.276	1.01512e-15	21	PURA
SPCS2	3.22171e-20	0.279157	0.758	0.648	1.0805e-15	21	SPCS2
FRY	3.47408e-20	0.268352	0.51	0.341	1.16514e-15	21	FRY
RSF1	3.52442e-20	0.288557	0.654	0.511	1.18202e-15	21	RSF1
YPEL5	3.9578e-20	0.267161	0.51	0.352	1.32737e-15	21	YPEL5
MAGEF1	4.34863e-20	0.29194	0.561	0.414	1.45844e-15	21	MAGEF1
BDH2	1.20973e-19	0.251694	0.432	0.277	4.05719e-15	21	BDH2
RABAC1	1.76321e-19	0.265646	0.741	0.619	5.91344e-15	21	RABAC1
ACTB	2.03754e-19	0.281696	0.843	0.781	6.8335e-15	21	ACTB
LGALS3	2.34017e-19	0.396112	0.925	0.858	7.84845e-15	21	LGALS3
HES1	5.9667e-19	0.297181	0.483	0.315	2.00111e-14	21	HES1
TMOD1	6.02185e-19	0.253777	0.856	0.779	2.01961e-14	21	TMOD1
RAB3IP	6.8224e-19	0.256875	0.612	0.458	2.2881e-14	21	RAB3IP
RNF115	6.89079e-19	0.273961	0.789	0.678	2.31103e-14	21	RNF115
TCEA3	8.03577e-19	0.271239	0.814	0.712	2.69504e-14	21	TCEA3
C11orf58	8.23016e-19	0.255557	0.747	0.651	2.76023e-14	21	C11orf58
CNBP	1.02063e-18	0.250802	0.834	0.784	3.423e-14	21	CNBP
VAPA	1.48912e-18	0.265866	0.765	0.657	4.99422e-14	21	VAPA
MKRN1	1.8183e-18	0.25843	0.627	0.505	6.09822e-14	21	MKRN1
KCNQ1OT1	2.0112e-18	0.373572	0.616	0.468	6.74517e-14	21	KCNQ1OT1
NDRG2	2.07421e-18	0.278532	0.645	0.522	6.95649e-14	21	NDRG2
SAT2	2.09599e-18	0.250661	0.701	0.595	7.02953e-14	21	SAT2
HAND2-AS1	7.1145e-18	0.321321	0.838	0.76	2.38606e-13	21	HAND2-AS1
QPRT	1.06763e-17	0.250487	0.623	0.491	3.58063e-13	21	QPRT
MAPRE1	1.10993e-17	0.260694	0.612	0.48	3.72248e-13	21	MAPRE1
KMT2E	4.42913e-17	0.275448	0.696	0.573	1.48544e-12	21	KMT2E
RRAGA	6.18194e-17	0.265087	0.57	0.435	2.0733e-12	21	RRAGA
MMP15	1.38341e-16	0.263657	0.718	0.6	4.63969e-12	21	MMP15
CD81	1.72352e-16	0.278876	0.772	0.715	5.78034e-12	21	CD81
CFDP1	1.77274e-16	0.251159	0.674	0.569	5.94541e-12	21	CFDP1
GATA4	3.08597e-16	0.256492	0.543	0.411	1.03497e-11	21	GATA4
CDKN1C	8.52303e-16	0.255573	0.452	0.313	2.85845e-11	21	CDKN1C
TGFB1I1	9.50094e-16	0.253147	0.754	0.692	3.18642e-11	21	TGFB1I1
ICA1	1.41193e-15	0.250747	0.528	0.392	4.73533e-11	21	ICA1
XPO4	2.3277e-15	0.304749	0.479	0.34	7.80664e-11	21	XPO4
ST3GAL1	6.48202e-15	0.260422	0.397	0.264	2.17394e-10	21	ST3GAL1
LMOD2	7.26081e-15	0.279884	0.632	0.532	2.43513e-10	21	LMOD2
SLC27A6	1.92873e-14	0.295903	0.545	0.412	6.46857e-10	21	SLC27A6
DNAJC21	2.5951e-14	0.256118	0.636	0.542	8.70345e-10	21	DNAJC21
LUC7L3	4.49257e-14	0.25269	0.874	0.816	1.50672e-09	21	LUC7L3
PDIA3	2.93468e-13	0.253462	0.694	0.606	9.84233e-09	21	PDIA3
HAND2	1.48197e-12	0.28775	0.754	0.703	4.97021e-08	21	HAND2
ALDOC	1.73172e-12	0.26213	0.836	0.768	5.80784e-08	21	ALDOC
CALR	2.25715e-11	0.270333	0.82	0.785	7.57003e-07	21	CALR
HAND1	6.98358e-11	0.274899	0.322	0.217	2.34215e-06	21	HAND1
EDNRA	1.74321e-10	0.254438	0.508	0.416	5.84639e-06	21	EDNRA
SHOX2	0	1.76862	0.889	0.014	0	20	SHOX2
HAMP1	0	1.41583	0.45	0.06	0	20	HAMP
CXCL121	0	1.25335	0.858	0.318	0	20	CXCL12
VSNL1	0	1.21453	0.803	0.217	0	20	VSNL1
IGFBP51	0	1.17835	0.883	0.663	0	20	IGFBP5
SERPINI1	0	1.08677	0.478	0.048	0	20	SERPINI1
MEF2C	0	1.03437	0.916	0.633	0	20	MEF2C
NR2F21	0	0.960488	0.865	0.343	0	20	NR2F2
FSTL1	0	0.953296	0.91	0.656	0	20	FSTL1
TBX18	0	0.914664	0.476	0.008	0	20	TBX18
FREM2	0	0.905117	0.576	0.137	0	20	FREM2
BMP21	0	0.893299	0.52	0.075	0	20	BMP2
MRPS61	0	0.890136	0.868	0.68	0	20	MRPS6
BEX11	0	0.888305	0.689	0.334	0	20	BEX1
CADPS1	0	0.851291	0.628	0.25	0	20	CADPS
MYH61	0	0.842747	0.985	0.596	0	20	MYH6
NSG1	0	0.837955	0.404	0.046	0	20	NSG1
PRDX1	0	0.830634	0.964	0.863	0	20	PRDX1
ID21	0	0.816865	0.816	0.568	0	20	ID2
PRRX1	0	0.789861	0.524	0.136	0	20	PRRX1
C4orf481	0	0.782218	0.647	0.266	0	20	C4orf48
GDF101	0	0.764363	0.39	0.011	0	20	GDF10
PLCB1	0	0.741708	0.586	0.151	0	20	PLCB1
ADAMTS5	0	0.738751	0.316	0.02	0	20	ADAMTS5
MYH11	0	0.734501	0.303	0.017	0	20	MYH11
CPNE51	0	0.725545	0.678	0.288	0	20	CPNE5
ID31	0	0.717521	0.556	0.242	0	20	ID3
ZFP36L11	0	0.71622	0.861	0.668	0	20	ZFP36L1
BTG11	0	0.711536	0.971	0.826	0	20	BTG1
TBX31	0	0.682914	0.382	0.117	0	20	TBX3
BMP4	0	0.670137	0.294	0.027	0	20	BMP4
EMC101	0	0.666151	0.985	0.964	0	20	EMC10
CPE1	0	0.662765	0.413	0.065	0	20	CPE
NAV2-AS21	0	0.632456	0.618	0.332	0	20	NAV2-AS2
ATP2A2	0	0.625568	0.983	0.941	0	20	ATP2A2
CACNA1D1	0	0.588527	0.382	0.042	0	20	CACNA1D
TRPM3	0	0.588047	0.506	0.187	0	20	TRPM3
ZNF385B	0	0.555345	0.48	0.142	0	20	ZNF385B
CRYM	0	0.545473	0.285	0.072	0	20	CRYM
SMAD91	0	0.534659	0.424	0.129	0	20	SMAD9
FZD71	0	0.529433	0.345	0.025	0	20	FZD7
CTSV	0	0.51523	0.31	0.054	0	20	CTSV
TGFB2	0	0.508594	0.336	0.041	0	20	TGFB2
NTRK2	0	0.494038	0.287	0.005	0	20	NTRK2
BEX31	0	0.488577	0.974	0.945	0	20	BEX3
ADAMTS191	0	0.483965	0.326	0.061	0	20	ADAMTS19
SLIT2	0	0.474365	0.301	0.046	0	20	SLIT2
PTMA2	0	0.474293	0.994	0.979	0	20	PTMA
BASP1	0	0.467435	0.279	0.019	0	20	BASP1
TENM2	0	0.466067	0.337	0.055	0	20	TENM2
KCNJ3	0	0.462549	0.373	0.081	0	20	KCNJ3
EID11	0	0.458417	0.958	0.923	0	20	EID1
B3GALT2	0	0.457419	0.296	0.04	0	20	B3GALT2
NDUFA11	0	0.443298	0.978	0.97	0	20	NDUFA11
ID41	0	0.434422	0.297	0.074	0	20	ID4
GPR37	0	0.431925	0.274	0.019	0	20	GPR37
LSAMP	0	0.43005	0.254	0.011	0	20	LSAMP
TENM3	0	0.429931	0.317	0.057	0	20	TENM3
CADPS2	0	0.418613	0.316	0.09	0	20	CADPS2
CNRIP1	0	0.410921	0.281	0.048	0	20	CNRIP1
CDH11	0	0.397504	0.265	0.055	0	20	CDH11
MGARP1	0	0.392385	0.261	0.021	0	20	MGARP
PRKG1	0	0.376086	0.261	0.052	0	20	PRKG1
DKK3	2.77824e-307	0.577987	0.927	0.686	9.31765e-303	20	DKK3
NPTN1	7.89543e-292	0.61024	0.784	0.611	2.64797e-287	20	NPTN
FEZ11	3.49984e-281	0.469996	0.423	0.166	1.17377e-276	20	FEZ1
TMEM1411	2.46535e-274	0.593658	0.807	0.659	8.2683e-270	20	TMEM141
CMYA5	4.05017e-274	0.694074	0.821	0.665	1.35834e-269	20	CMYA5
SFRP5	6.80876e-272	0.606274	0.446	0.178	2.28352e-267	20	SFRP5
SLC5A3	3.08107e-265	0.523206	0.389	0.148	1.03333e-260	20	SLC5A3
DES1	1.32471e-259	0.550792	0.984	0.968	4.44281e-255	20	DES
SH3BP5	1.64508e-257	0.385381	0.351	0.121	5.51727e-253	20	SH3BP5
SKP12	3.40751e-256	0.363269	0.976	0.965	1.14281e-251	20	SKP1
CDH13	1.02629e-255	0.451035	0.364	0.131	3.44198e-251	20	CDH13
NRTN	8.94457e-253	0.446941	0.382	0.145	2.99983e-248	20	NRTN
FTL2	6.26418e-250	0.472037	0.927	0.859	2.10088e-245	20	FTL
LIMCH1	8.62114e-248	0.582652	0.433	0.188	2.89136e-243	20	LIMCH1
MORF4L11	1.5654e-245	0.414079	0.948	0.912	5.25004e-241	20	MORF4L1
TECRL	1.14506e-244	0.503104	0.954	0.942	3.84031e-240	20	TECRL
CDH21	1.00856e-243	0.515024	0.917	0.865	3.38252e-239	20	CDH2
CACNA2D21	4.40851e-232	0.375164	0.329	0.115	1.47853e-227	20	CACNA2D2
RRAD1	3.51793e-229	0.536291	0.918	0.822	1.17984e-224	20	RRAD
COL4A61	2.59393e-228	0.419737	0.385	0.154	8.69952e-224	20	COL4A6
CIRBP1	1.49035e-226	0.415608	0.958	0.933	4.99834e-222	20	CIRBP
WNT5A	1.74986e-225	0.503921	0.301	0.103	5.86869e-221	20	WNT5A
RTN41	2.47895e-225	0.412527	0.933	0.881	8.31389e-221	20	RTN4
MAP3K201	1.96937e-222	0.472342	0.911	0.866	6.60489e-218	20	MAP3K20
H3F3A1	8.86766e-222	0.259698	0.998	0.996	2.97404e-217	20	H3F3A
ITGA101	1.42784e-221	0.340804	0.252	0.074	4.78868e-217	20	ITGA10
ZNF608	6.85087e-219	0.426924	0.408	0.178	2.29765e-214	20	ZNF608
GSTO1	2.66043e-217	0.548093	0.796	0.697	8.92253e-213	20	GSTO1
ATP1A2	4.08236e-213	0.333899	0.251	0.075	1.36914e-208	20	ATP1A2
NRXN1	6.20959e-211	0.362716	0.34	0.128	2.08257e-206	20	NRXN1
KIAA1324L	1.15749e-208	0.392833	0.303	0.107	3.882e-204	20	KIAA1324L
PDLIM31	2.84179e-207	0.611283	0.592	0.362	9.53081e-203	20	PDLIM3
XIST	1.34817e-206	0.473037	0.822	0.564	4.52148e-202	20	XIST
SUMO22	1.57376e-205	0.370074	0.947	0.913	5.27809e-201	20	SUMO2
APP1	1.14169e-199	0.453594	0.781	0.669	3.82899e-195	20	APP
HSPB8	3.24362e-197	0.504907	0.527	0.312	1.08784e-192	20	HSPB8
ITM2A1	8.61145e-197	0.41731	0.298	0.106	2.88811e-192	20	ITM2A
SOX41	4.11319e-196	0.549494	0.836	0.716	1.37948e-191	20	SOX4
HNRNPA12	8.94859e-194	0.31959	0.991	0.988	3.00118e-189	20	HNRNPA1
ALDOC1	1.09604e-187	0.475494	0.848	0.765	3.67591e-183	20	ALDOC
TBX51	2.87968e-186	0.446585	0.735	0.511	9.65787e-182	20	TBX5
AC020909.21	1.12568e-184	0.434333	0.978	0.973	3.7753e-180	20	AC020909.2
BEX21	2.89955e-183	0.391479	0.382	0.171	9.72452e-179	20	BEX2
UNC5B1	1.24961e-180	0.32201	0.283	0.103	4.19094e-176	20	UNC5B
BAMBI1	6.25103e-179	0.501683	0.637	0.453	2.09647e-174	20	BAMBI
PKIG1	1.23211e-178	0.467863	0.678	0.524	4.13225e-174	20	PKIG
ZBTB20	1.6685e-177	0.479378	0.491	0.276	5.59581e-173	20	ZBTB20
SSPN	2.01167e-176	0.471016	0.803	0.708	6.74676e-172	20	SSPN
NME42	7.52341e-176	0.473572	0.734	0.624	2.5232e-171	20	NME4
GULP1	6.23887e-175	0.336364	0.255	0.089	2.09239e-170	20	GULP1
NR2F2-AS1	1.14206e-172	0.315314	0.283	0.104	3.83024e-168	20	NR2F2-AS1
NAP1L1	7.01744e-171	0.33086	0.989	0.985	2.35351e-166	20	NAP1L1
COX6A1	3.56827e-170	0.351322	0.95	0.923	1.19673e-165	20	COX6A1
TBX5-AS1	5.54724e-168	0.365753	0.345	0.152	1.86043e-163	20	TBX5-AS1
NUCKS1	1.10078e-166	0.331012	0.955	0.911	3.6918e-162	20	NUCKS1
SFRP11	1.3098e-166	0.395194	0.914	0.815	4.39281e-162	20	SFRP1
RSRC1	2.80948e-165	0.39236	0.434	0.229	9.42244e-161	20	RSRC1
METAP2	6.28555e-165	0.457372	0.768	0.676	2.10805e-160	20	METAP2
PPP1R1A	2.15103e-164	0.574762	0.782	0.711	7.21414e-160	20	PPP1R1A
MPP6	5.42802e-164	0.354761	0.307	0.128	1.82045e-159	20	MPP6
TRH1	8.5107e-162	0.674893	0.252	0.091	2.85432e-157	20	TRH
MARCKS1	8.4418e-161	0.439266	0.606	0.408	2.83121e-156	20	MARCKS
2022-09-11	2.24674e-158	0.375675	0.374	0.183	7.53512e-154	20	2022-09-11
ITM2B1	4.16864e-158	0.390618	0.833	0.764	1.39808e-153	20	ITM2B
JAG1	2.99054e-153	0.434327	0.363	0.171	1.00297e-148	20	JAG1
SLIT3	4.73367e-151	0.364965	0.629	0.386	1.58758e-146	20	SLIT3
TIMP31	9.97995e-150	0.424233	0.82	0.72	3.34708e-145	20	TIMP3
ATP5MPL1	1.03403e-149	0.265413	0.991	0.989	3.46794e-145	20	ATP5MPL
NFIB	1.40667e-146	0.387477	0.823	0.742	4.7177e-142	20	NFIB
NBEA	2.39903e-142	0.334971	0.358	0.174	8.04587e-138	20	NBEA
DSTN2	4.08178e-142	0.307511	0.981	0.971	1.36895e-137	20	DSTN
AKAP121	1.2917e-139	0.282535	0.252	0.098	4.33211e-135	20	AKAP12
SMAD61	1.86663e-139	0.32213	0.305	0.134	6.2603e-135	20	SMAD6
SPOCK1	1.46248e-135	0.404503	0.4	0.21	4.90486e-131	20	SPOCK1
RBP1	2.69354e-135	0.462294	0.593	0.427	9.03361e-131	20	RBP1
PRDX62	3.06476e-135	0.31781	0.888	0.873	1.02786e-130	20	PRDX6
ARL5A	3.09469e-134	0.434941	0.55	0.384	1.0379e-129	20	ARL5A
PNISR	1.41985e-133	0.339929	0.873	0.834	4.76189e-129	20	PNISR
QPRT1	7.76917e-133	0.411856	0.626	0.486	2.60563e-128	20	QPRT
TMEM185A	1.17535e-132	0.358532	0.371	0.196	3.94191e-128	20	TMEM185A
NAA38	3.65748e-131	0.383104	0.745	0.662	1.22665e-126	20	NAA38
CD63	8.64011e-130	0.268127	0.967	0.957	2.89772e-125	20	CD63
TMX4	4.02866e-127	0.437517	0.586	0.441	1.35113e-122	20	TMX4
H3F3B	4.89124e-127	0.330421	0.908	0.879	1.64043e-122	20	H3F3B
PNRC11	8.23903e-127	0.382121	0.779	0.723	2.76321e-122	20	PNRC1
TIMP11	3.6169e-126	0.350972	0.397	0.219	1.21303e-121	20	TIMP1
ASAH1	8.31408e-125	0.375066	0.885	0.861	2.78838e-120	20	ASAH1
LAPTM4A	1.78152e-122	0.343495	0.824	0.781	5.97487e-118	20	LAPTM4A
ATP6V1G11	2.58141e-122	0.34549	0.781	0.72	8.65752e-118	20	ATP6V1G1
NFIA	2.09849e-121	0.417571	0.629	0.506	7.0379e-117	20	NFIA
PLN1	1.23983e-116	0.324439	0.981	0.973	4.15813e-112	20	PLN
LINC006721	3.65972e-116	0.302413	0.287	0.136	1.2274e-111	20	LINC00672
PLPP31	6.03782e-114	0.299336	0.302	0.145	2.02496e-109	20	PLPP3
HCN41	1.38997e-113	0.343802	0.382	0.214	4.66169e-109	20	HCN4
COL4A51	4.17215e-113	0.365645	0.473	0.306	1.39925e-108	20	COL4A5
NCAM11	4.51733e-113	0.362445	0.744	0.659	1.51502e-108	20	NCAM1
BZW1	9.41549e-113	0.38594	0.566	0.425	3.15777e-108	20	BZW1
RASSF5	8.22358e-112	0.278424	0.277	0.128	2.75802e-107	20	RASSF5
SHD	8.96171e-111	0.320291	0.318	0.16	3.00558e-106	20	SHD
C12orf57	8.66432e-110	0.288912	0.891	0.882	2.90584e-105	20	C12orf57
GNAO11	1.05315e-109	0.339146	0.324	0.163	3.53207e-105	20	GNAO1
ATP1B2	8.15329e-108	0.359627	0.484	0.324	2.73445e-103	20	ATP1B2
RASSF81	1.53553e-107	0.353574	0.385	0.224	5.14985e-103	20	RASSF8
MYH10	1.19274e-106	0.423232	0.524	0.385	4.00021e-102	20	MYH10
CCDC801	1.80869e-106	0.367284	0.432	0.252	6.06598e-102	20	CCDC80
SUB12	6.55206e-104	0.262063	0.911	0.907	2.19743e-99	20	SUB1
NR2F1	1.56114e-103	0.277421	0.564	0.322	5.23577e-99	20	NR2F1
PRDX4	1.21018e-102	0.343357	0.668	0.584	4.05869e-98	20	PRDX4
EBPL1	4.76981e-102	0.342124	0.39	0.236	1.5997e-97	20	EBPL
ZFHX3	4.29313e-100	0.326113	0.363	0.211	1.43983e-95	20	ZFHX3
SEMA3A	3.70223e-99	0.318328	0.334	0.181	1.24166e-94	20	SEMA3A
PITX2	1.48469e-97	0.290855	0.272	0.123	4.97937e-93	20	PITX2
CCDC28B	1.73351e-97	0.334691	0.481	0.336	5.81383e-93	20	CCDC28B
BEX41	5.09115e-97	0.329227	0.703	0.631	1.70747e-92	20	BEX4
ADM1	2.50856e-96	0.30134	0.306	0.153	8.4132e-92	20	ADM
RNF8	7.76895e-96	0.333819	0.385	0.235	2.60555e-91	20	RNF8
KCNQ1OT11	3.77865e-94	0.509256	0.586	0.464	1.26728e-89	20	KCNQ1OT1
SPHKAP	6.04696e-94	0.488539	0.496	0.38	2.02803e-89	20	SPHKAP
RASD1	1.15151e-92	0.308708	0.325	0.18	3.86192e-88	20	RASD1
SPEG1	1.35822e-92	0.322994	0.636	0.535	4.5552e-88	20	SPEG
TMEM47	8.85738e-92	0.343133	0.4	0.257	2.97059e-87	20	TMEM47
DPP71	1.72669e-91	0.437663	0.474	0.352	5.79097e-87	20	DPP7
EIF1AX	1.90273e-91	0.322795	0.762	0.71	6.38137e-87	20	EIF1AX
MTPN	3.78679e-90	0.349641	0.535	0.419	1.27001e-85	20	MTPN
IFITM31	3.61418e-89	0.323007	0.724	0.653	1.21212e-84	20	IFITM3
SARAF1	8.54872e-88	0.305516	0.723	0.668	2.86707e-83	20	SARAF
YAP11	8.28875e-87	0.339192	0.532	0.414	2.77988e-82	20	YAP1
GATA6	1.03713e-86	0.32393	0.694	0.625	3.47833e-82	20	GATA6
FOXP1	1.58751e-86	0.361402	0.73	0.676	5.32419e-82	20	FOXP1
TBCA	1.17147e-85	0.25534	0.898	0.895	3.92889e-81	20	TBCA
ATP13A3	7.50134e-85	0.357817	0.642	0.561	2.5158e-80	20	ATP13A3
IFI27L21	2.55005e-84	0.333821	0.736	0.688	8.55235e-80	20	IFI27L2
ITM2C1	3.49619e-84	0.347427	0.645	0.533	1.17255e-79	20	ITM2C
SCP21	1.76016e-83	0.323428	0.855	0.854	5.90322e-79	20	SCP2
SPARC1	2.23056e-83	0.322977	0.411	0.272	7.48086e-79	20	SPARC
SMARCD31	1.55183e-82	0.320532	0.637	0.561	5.20451e-78	20	SMARCD3
DDX51	3.36642e-82	0.290447	0.798	0.774	1.12903e-77	20	DDX5
LUC7L31	3.82891e-82	0.270898	0.843	0.816	1.28414e-77	20	LUC7L3
SSBP21	8.33971e-81	0.295102	0.461	0.331	2.79697e-76	20	SSBP2
EIF4A2	2.25629e-80	0.258688	0.912	0.912	7.56714e-76	20	EIF4A2
MLF11	1.91355e-79	0.348935	0.865	0.867	6.41766e-75	20	MLF1
CD47	1.93388e-79	0.333085	0.45	0.327	6.48584e-75	20	CD47
ATP6V1F	2.19321e-79	0.294202	0.663	0.61	7.3556e-75	20	ATP6V1F
EIF3E1	2.69236e-79	0.260332	0.91	0.913	9.02963e-75	20	EIF3E
RBMS11	8.84522e-79	0.32491	0.671	0.604	2.96651e-74	20	RBMS1
CCND2	2.4312e-78	0.330377	0.705	0.641	8.15377e-74	20	CCND2
SMS1	9.38675e-78	0.3364	0.785	0.772	3.14813e-73	20	SMS
NCL	1.89192e-77	0.285555	0.834	0.818	6.34511e-73	20	NCL
NDN1	1.56443e-75	0.29901	0.589	0.51	5.24679e-71	20	NDN
ACTA21	1.89749e-75	0.78037	0.648	0.54	6.36382e-71	20	ACTA2
FBXO32	4.75443e-74	0.355334	0.667	0.57	1.59454e-69	20	FBXO32
ATP2B41	2.00618e-73	0.322011	0.478	0.363	6.72831e-69	20	ATP2B4
TCEAL81	1.05291e-72	0.296608	0.68	0.643	3.53125e-68	20	TCEAL8
SRGAP2C	1.18196e-70	0.251483	0.274	0.153	3.96405e-66	20	SRGAP2C
PTN	1.54129e-70	0.403295	0.432	0.316	5.16918e-66	20	PTN
PLD31	1.40544e-69	0.298875	0.531	0.43	4.71355e-65	20	PLD3
SMAD2	2.59819e-69	0.292018	0.443	0.321	8.7138e-65	20	SMAD2
AKAP9	1.20947e-68	0.296295	0.729	0.67	4.05633e-64	20	AKAP9
MFAP4	7.16588e-68	0.381033	0.384	0.263	2.40329e-63	20	MFAP4
TRDN1	7.33492e-68	0.257635	0.839	0.823	2.45999e-63	20	TRDN
KIF26B1	1.45924e-66	0.318313	0.428	0.311	4.894e-62	20	KIF26B
IDH1	1.06647e-65	0.311556	0.328	0.211	3.57673e-61	20	IDH1
ARGLU1	1.02599e-63	0.279696	0.674	0.623	3.44095e-59	20	ARGLU1
ENAH	1.45204e-63	0.303448	0.531	0.44	4.86985e-59	20	ENAH
CAMLG	2.23655e-63	0.314027	0.504	0.412	7.50094e-59	20	CAMLG
ESD2	7.80586e-63	0.251114	0.785	0.768	2.61793e-58	20	ESD
PGRMC1	1.58414e-62	0.270619	0.407	0.294	5.3129e-58	20	PGRMC1
GOLIM41	4.59329e-62	0.310137	0.604	0.535	1.5405e-57	20	GOLIM4
C1orf105	1.80774e-61	0.303425	0.283	0.171	6.06281e-57	20	C1orf105
PLEKHA51	1.01552e-60	0.30887	0.673	0.625	3.40585e-56	20	PLEKHA5
SH3KBP1	1.20281e-59	0.306501	0.333	0.219	4.03398e-55	20	SH3KBP1
MMP23B	1.93886e-59	0.328116	0.416	0.311	6.50256e-55	20	MMP23B
TANC2	2.21257e-59	0.254796	0.32	0.207	7.4205e-55	20	TANC2
NOMO1	2.47405e-58	0.28032	0.383	0.269	8.29748e-54	20	NOMO1
ACTG11	2.81891e-58	0.388544	0.803	0.798	9.45407e-54	20	ACTG1
PITPNB1	2.88219e-58	0.275121	0.45	0.342	9.66629e-54	20	PITPNB
GJC11	4.74566e-58	0.284432	0.509	0.412	1.5916e-53	20	GJC1
SMAD71	1.70596e-57	0.25227	0.289	0.177	5.72144e-53	20	SMAD7
MTUS11	4.45311e-57	0.258008	0.754	0.745	1.49348e-52	20	MTUS1
HEBP2	1.45201e-55	0.273501	0.581	0.519	4.86975e-51	20	HEBP2
CES2	1.59448e-55	0.275529	0.373	0.268	5.34756e-51	20	CES2
CHRM2	4.76849e-55	0.290643	0.455	0.354	1.59926e-50	20	CHRM2
TCAP	2.58638e-54	0.307905	0.877	0.865	8.67421e-50	20	TCAP
DDX6	8.35106e-54	0.263803	0.465	0.372	2.80078e-49	20	DDX6
CSRP31	1.0874e-53	0.256241	0.993	0.993	3.64692e-49	20	CSRP3
SEC621	1.21299e-53	0.268659	0.671	0.643	4.06814e-49	20	SEC62
ATP6V0E11	3.37137e-53	0.262048	0.603	0.556	1.13069e-48	20	ATP6V0E1
CCDC85B1	4.24961e-52	0.269069	0.553	0.48	1.42523e-47	20	CCDC85B
ROGDI	4.98901e-52	0.273625	0.426	0.337	1.67321e-47	20	ROGDI
FRY1	2.74673e-51	0.315184	0.429	0.339	9.21199e-47	20	FRY
SPATS2L	4.50346e-51	0.280343	0.54	0.454	1.51037e-46	20	SPATS2L
TMEM98	5.40995e-50	0.266523	0.492	0.416	1.81439e-45	20	TMEM98
SLC41A1	1.92702e-49	0.306898	0.405	0.313	6.46284e-45	20	SLC41A1
TESC1	5.425e-49	0.29994	0.46	0.358	1.81943e-44	20	TESC
DPYSL2	1.88385e-48	0.251365	0.323	0.224	6.31807e-44	20	DPYSL2
ARHGAP5	4.76589e-48	0.277886	0.552	0.492	1.59838e-43	20	ARHGAP5
CCND11	5.53588e-48	0.27656	0.454	0.367	1.85662e-43	20	CCND1
FTX	8.54282e-48	0.253705	0.37	0.268	2.86509e-43	20	FTX
LAD1	1.32535e-47	0.285557	0.46	0.352	4.44497e-43	20	LAD1
FDFT1	1.95311e-47	0.25024	0.438	0.351	6.55033e-43	20	FDFT1
MAGED21	3.80551e-47	0.274713	0.751	0.764	1.27629e-42	20	MAGED2
CNOT7	1.36189e-45	0.259016	0.503	0.431	4.56751e-41	20	CNOT7
BBX	4.13672e-44	0.274876	0.495	0.432	1.38737e-39	20	BBX
CBX61	7.55063e-43	0.254266	0.502	0.433	2.53233e-38	20	CBX6
HRH2	8.20495e-43	0.308287	0.524	0.476	2.75178e-38	20	HRH2
MSI21	9.78846e-43	0.255618	0.55	0.498	3.28285e-38	20	MSI2
RNF150	1.56179e-42	0.252459	0.497	0.432	5.23794e-38	20	RNF150
RNPC3	1.81301e-42	0.266493	0.432	0.349	6.08049e-38	20	RNPC3
PRKAR2B	2.27435e-42	0.255314	0.417	0.333	7.62772e-38	20	PRKAR2B
NFYB1	9.01653e-42	0.259297	0.327	0.239	3.02396e-37	20	NFYB
SERINC1	3.2755e-41	0.252677	0.483	0.418	1.09854e-36	20	SERINC1
PPP1R12A	5.89344e-41	0.272096	0.596	0.558	1.97654e-36	20	PPP1R12A
ATP2B1	3.33901e-39	0.271582	0.507	0.446	1.11984e-34	20	ATP2B1
WLS	5.73528e-29	0.251919	0.471	0.433	1.9235e-24	20	WLS
TXNDC17	3.2432e-26	0.278563	0.58	0.583	1.08771e-21	20	TXNDC17
ANXA2	2.48804e-24	0.308185	0.6	0.624	8.34439e-20	20	ANXA2
TYMS1	0	1.21165	0.845	0.222	0	19	TYMS
PCLAF1	0	1.19348	0.76	0.136	0	19	PCLAF
TUBA1B1	0	1.05192	0.991	0.819	0	19	TUBA1B
PCNA1	0	0.999771	0.835	0.252	0	19	PCNA
H2AFZ1	0	0.93844	0.96	0.742	0	19	H2AFZ
DEK	0	0.898241	0.969	0.755	0	19	DEK
DUT1	0	0.829724	0.906	0.662	0	19	DUT
MCM7	0	0.818119	0.82	0.207	0	19	MCM7
MCM3	0	0.811702	0.852	0.274	0	19	MCM3
TOP2A	0	0.787873	0.473	0.112	0	19	TOP2A
RPA31	0	0.745814	0.863	0.392	0	19	RPA3
TUBB1	0	0.740767	0.984	0.9	0	19	TUBB
ZWINT1	0	0.724754	0.687	0.109	0	19	ZWINT
RRM2	0	0.723498	0.361	0.043	0	19	RRM2
PAM	0	0.716166	0.993	0.826	0	19	PAM
HELLS	0	0.715651	0.721	0.128	0	19	HELLS
NASP	0	0.709923	0.932	0.636	0	19	NASP
DHFR	0	0.706701	0.683	0.259	0	19	DHFR
GINS2	0	0.696694	0.704	0.103	0	19	GINS2
COL9A1	0	0.689776	0.741	0.222	0	19	COL9A1
SMC4	0	0.667931	0.803	0.37	0	19	SMC4
DNMT1	0	0.659377	0.786	0.271	0	19	DNMT1
UBE2T1	0	0.656471	0.681	0.224	0	19	UBE2T
SVIP1	0	0.635148	0.841	0.387	0	19	SVIP
MCM5	0	0.634007	0.692	0.134	0	19	MCM5
CENPH1	0	0.607543	0.648	0.136	0	19	CENPH
RRM1	0	0.607252	0.684	0.196	0	19	RRM1
ATAD2	0	0.595683	0.614	0.148	0	19	ATAD2
CLSPN	0	0.591307	0.579	0.066	0	19	CLSPN
MCM6	0	0.590688	0.66	0.118	0	19	MCM6
GMNN	0	0.584807	0.712	0.201	0	19	GMNN
CDK11	0	0.575248	0.43	0.088	0	19	CDK1
ORC6	0	0.548006	0.641	0.144	0	19	ORC6
CKLF	0	0.546512	0.716	0.257	0	19	CKLF
CENPM	0	0.532454	0.528	0.076	0	19	CENPM
TK1	0	0.523399	0.444	0.079	0	19	TK1
CENPK	0	0.516455	0.578	0.073	0	19	CENPK
NUCKS11	0	0.509999	0.983	0.911	0	19	NUCKS1
GGH	0	0.506345	0.594	0.112	0	19	GGH
CENPU	0	0.505641	0.539	0.079	0	19	CENPU
ACYP1	0	0.499939	0.739	0.332	0	19	ACYP1
MCM4	0	0.499928	0.625	0.147	0	19	MCM4
SMC2	0	0.490102	0.677	0.239	0	19	SMC2
FEN1	0	0.48747	0.56	0.086	0	19	FEN1
HSPB11	0	0.476292	0.701	0.304	0	19	HSPB11
NR2F22	0	0.473675	0.865	0.349	0	19	NR2F2
USP1	0	0.466039	0.697	0.283	0	19	USP1
MCM2	0	0.465201	0.574	0.096	0	19	MCM2
RAD51AP1	0	0.460845	0.484	0.055	0	19	RAD51AP1
RMI2	0	0.45383	0.56	0.098	0	19	RMI2
C21orf58	0	0.446233	0.403	0.058	0	19	C21orf58
CHAF1A	0	0.441043	0.529	0.077	0	19	CHAF1A
CDC6	0	0.440894	0.458	0.039	0	19	CDC6
TMEM97	0	0.406809	0.56	0.151	0	19	TMEM97
WDR76	0	0.405857	0.516	0.075	0	19	WDR76
CDT1	0	0.400606	0.499	0.074	0	19	CDT1
FANCI	0	0.396883	0.443	0.06	0	19	FANCI
ZNF367	0	0.392601	0.436	0.046	0	19	ZNF367
MAD2L11	0	0.387914	0.508	0.123	0	19	MAD2L1
RFC4	0	0.383135	0.521	0.11	0	19	RFC4
CENPW	0	0.378629	0.457	0.118	0	19	CENPW
C19orf48	0	0.377889	0.592	0.197	0	19	C19orf48
DTL	0	0.375274	0.431	0.04	0	19	DTL
DSN1	0	0.37165	0.481	0.074	0	19	DSN1
CHEK1	0	0.362379	0.469	0.076	0	19	CHEK1
TUBG1	0	0.359384	0.553	0.171	0	19	TUBG1
HIRIP3	0	0.358729	0.555	0.168	0	19	HIRIP3
DNAJC9	0	0.358542	0.524	0.131	0	19	DNAJC9
RFC2	0	0.354653	0.505	0.121	0	19	RFC2
RELN	0	0.353008	0.597	0.193	0	19	RELN
UHRF1	0	0.350909	0.403	0.042	0	19	UHRF1
SPC25	0	0.344547	0.293	0.044	0	19	SPC25
ITGB3BP	0	0.3428	0.502	0.124	0	19	ITGB3BP
E2F1	0	0.339077	0.395	0.047	0	19	E2F1
CEP152	0	0.338767	0.403	0.074	0	19	CEP152
BRCA2	0	0.338292	0.369	0.041	0	19	BRCA2
LIG1	0	0.33644	0.406	0.057	0	19	LIG1
FAM111B	0	0.332014	0.351	0.031	0	19	FAM111B
FANCA	0	0.331477	0.418	0.056	0	19	FANCA
MMS22L	0	0.326772	0.455	0.097	0	19	MMS22L
TCF19	0	0.318198	0.384	0.03	0	19	TCF19
TIMELESS	0	0.31788	0.41	0.043	0	19	TIMELESS
MCM8	0	0.303731	0.402	0.065	0	19	MCM8
CU638689.4	0	0.301599	0.459	0.12	0	19	CU638689.4
VRK1	0	0.291852	0.43	0.098	0	19	VRK1
MYBL2	0	0.288369	0.292	0.043	0	19	MYBL2
RFC3	0	0.286785	0.388	0.064	0	19	RFC3
MND1	0	0.282323	0.357	0.073	0	19	MND1
KIFC1	0	0.281991	0.302	0.056	0	19	KIFC1
ASF1B	0	0.278457	0.311	0.036	0	19	ASF1B
RNASEH2A	0	0.266395	0.359	0.056	0	19	RNASEH2A
ATAD5	0	0.264864	0.338	0.055	0	19	ATAD5
BRCA1	0	0.264771	0.36	0.063	0	19	BRCA1
FANCD2	0	0.262883	0.288	0.032	0	19	FANCD2
MCM10	0	0.25603	0.316	0.027	0	19	MCM10
CDCA7	0	0.251487	0.341	0.068	0	19	CDCA7
NUSAP1	2.0279e-305	0.452245	0.404	0.103	6.80117e-301	19	NUSAP1
ANLN	3.4649e-305	0.458367	0.476	0.139	1.16206e-300	19	ANLN
COL2A11	6.22568e-303	0.790123	0.691	0.284	2.08797e-298	19	COL2A1
HMGB21	1.33743e-298	0.859367	0.93	0.736	4.48548e-294	19	HMGB2
NUDT11	1.34476e-295	0.334205	0.584	0.201	4.51006e-291	19	NUDT1
RPA2	8.28121e-294	0.378722	0.609	0.227	2.77735e-289	19	RPA2
KIF20B	3.4786e-291	0.331709	0.437	0.121	1.16665e-286	19	KIF20B
CKS1B1	1.95419e-289	0.498112	0.805	0.407	6.55396e-285	19	CKS1B
EZH2	3.39908e-289	0.332358	0.443	0.127	1.13998e-284	19	EZH2
CEP78	4.24014e-288	0.276792	0.406	0.109	1.42206e-283	19	CEP78
TEX30	2.86226e-284	0.261326	0.407	0.11	9.59945e-280	19	TEX30
NPPA	1.27138e-282	0.775078	0.991	0.928	4.26396e-278	19	NPPA
GCHFR	4.3409e-276	0.314268	0.503	0.162	1.45585e-271	19	GCHFR
SPC24	4.23146e-275	0.27434	0.289	0.062	1.41915e-270	19	SPC24
PSIP1	1.44814e-271	0.506092	0.783	0.423	4.85676e-267	19	PSIP1
SMC1A	1.23218e-263	0.456015	0.747	0.363	4.13249e-259	19	SMC1A
CBX5	5.71571e-261	0.50264	0.881	0.595	1.91694e-256	19	CBX5
LMNB1	1.17639e-260	0.295919	0.467	0.146	3.94537e-256	19	LMNB1
E2F8	1.6977e-257	0.252064	0.311	0.075	5.69373e-253	19	E2F8
HMGB11	3.90732e-255	0.576063	0.993	0.964	1.31044e-250	19	HMGB1
LSM31	3.76682e-253	0.460363	0.92	0.738	1.26332e-248	19	LSM3
TMEM106C	8.1428e-253	0.497175	0.75	0.411	2.73093e-248	19	TMEM106C
CENPN1	2.63529e-251	0.330196	0.445	0.141	8.83824e-247	19	CENPN
MTHFD1	1.14791e-246	0.265381	0.445	0.139	3.84985e-242	19	MTHFD1
PRC1	2.53935e-246	0.268891	0.37	0.1	8.51646e-242	19	PRC1
DTYMK	1.79507e-242	0.369852	0.578	0.226	6.02032e-238	19	DTYMK
MAD2L2	1.24838e-241	0.281931	0.468	0.156	4.18682e-237	19	MAD2L2
AL078590.3	1.76949e-241	0.361745	0.599	0.218	5.93452e-237	19	AL078590.3
NCAPH2	1.9971e-241	0.284906	0.505	0.176	6.69786e-237	19	NCAPH2
TMPO	4.9354e-241	0.439699	0.661	0.292	1.65523e-236	19	TMPO
NTM	1.6158e-240	0.349102	0.488	0.161	5.41908e-236	19	NTM
MKI67	3.62632e-240	0.449586	0.298	0.073	1.21619e-235	19	MKI67
MSH6	1.19529e-237	0.338712	0.557	0.21	4.00875e-233	19	MSH6
NR2F11	5.80875e-237	0.331131	0.789	0.318	1.94814e-232	19	NR2F1
KNL1	5.97471e-231	0.250822	0.259	0.058	2.0038e-226	19	KNL1
LSM41	3.28614e-230	0.462283	0.859	0.581	1.1021e-225	19	LSM4
RPL39L1	3.68225e-225	0.328921	0.582	0.236	1.23495e-220	19	RPL39L
CENPX1	2.48291e-224	0.470674	0.727	0.391	8.32719e-220	19	CENPX
MYL71	5.78496e-224	0.371519	1	1	1.94016e-219	19	MYL7
KIF22	8.69782e-224	0.296814	0.505	0.182	2.91707e-219	19	KIF22
GGCT1	5.09546e-222	0.392766	0.687	0.341	1.70892e-217	19	GGCT
MYH62	7.84919e-222	0.544741	0.999	0.6	2.63246e-217	19	MYH6
HAT1	2.19881e-221	0.328385	0.601	0.249	7.37437e-217	19	HAT1
H2AFX	4.07814e-221	0.415919	0.403	0.132	1.36773e-216	19	H2AFX
RAN1	2.60569e-220	0.402253	0.954	0.865	8.73898e-216	19	RAN
UBE2C1	3.58494e-220	0.49252	0.355	0.104	1.20232e-215	19	UBE2C
PBK	1.54222e-219	0.267472	0.317	0.083	5.17229e-215	19	PBK
BTG3	1.99936e-219	0.388787	0.616	0.273	6.70546e-215	19	BTG3
PTMA3	5.99078e-219	0.405586	0.991	0.979	2.00919e-214	19	PTMA
CCP110	6.08458e-218	0.255212	0.367	0.109	2.04065e-213	19	CCP110
HNRNPAB	5.31231e-215	0.442588	0.794	0.477	1.78164e-210	19	HNRNPAB
B2M	1.96224e-211	0.406604	0.987	0.946	6.58097e-207	19	B2M
RNASEH2C	3.65625e-211	0.4305	0.829	0.543	1.22623e-206	19	RNASEH2C
CCDC14	4.16499e-211	0.335275	0.618	0.262	1.39685e-206	19	CCDC14
FUS1	1.07454e-210	0.433086	0.951	0.821	3.60379e-206	19	FUS
MSH2	3.65601e-210	0.293276	0.533	0.205	1.22615e-205	19	MSH2
CSE1L	3.95511e-209	0.313518	0.574	0.234	1.32647e-204	19	CSE1L
DKK31	2.47403e-207	0.428525	0.955	0.688	8.29739e-203	19	DKK3
YEATS4	5.263e-206	0.258935	0.456	0.16	1.7651e-201	19	YEATS4
SHD1	7.17685e-205	0.250465	0.459	0.158	2.40697e-200	19	SHD
EPHA41	3.08499e-202	0.317799	0.786	0.352	1.03464e-197	19	EPHA4
ASPM	3.49128e-200	0.256406	0.308	0.084	1.17091e-195	19	ASPM
COMMD4	1.04661e-198	0.390139	0.649	0.319	3.51011e-194	19	COMMD4
FANCL	5.99326e-193	0.260933	0.49	0.185	2.01002e-188	19	FANCL
EIF4EBP11	3.55918e-191	0.380105	0.784	0.477	1.19368e-186	19	EIF4EBP1
WDR34	4.2324e-190	0.338224	0.628	0.299	1.41946e-185	19	WDR34
LMNB2	5.11532e-188	0.282959	0.405	0.141	1.71558e-183	19	LMNB2
SLBP	5.905e-186	0.264177	0.448	0.167	1.98042e-181	19	SLBP
RANBP11	1.34409e-183	0.384873	0.867	0.615	4.5078e-179	19	RANBP1
CALU	4.14364e-181	0.387688	0.867	0.603	1.38969e-176	19	CALU
HMGXB4	2.65416e-178	0.266138	0.54	0.228	8.90152e-174	19	HMGXB4
ARL21	1.75485e-177	0.311892	0.667	0.335	5.88542e-173	19	ARL2
PAFAH1B3	6.69567e-176	0.36229	0.72	0.402	2.2456e-171	19	PAFAH1B3
TCTEX1D2	1.75974e-175	0.269218	0.527	0.223	5.90182e-171	19	TCTEX1D2
ACTA22	2.06647e-175	0.429974	0.867	0.534	6.93053e-171	19	ACTA2
HINT11	8.08097e-174	0.322471	0.986	0.971	2.7102e-169	19	HINT1
FDPS	7.07451e-173	0.371389	0.784	0.483	2.37265e-168	19	FDPS
GNG112	2.11327e-172	0.359736	0.694	0.344	7.08748e-168	19	GNG11
SPATS2L1	4.43254e-172	0.354258	0.77	0.448	1.48658e-167	19	SPATS2L
MIS18BP1	3.73468e-171	0.313053	0.471	0.188	1.25254e-166	19	MIS18BP1
UQCC21	8.17337e-170	0.359537	0.925	0.784	2.74118e-165	19	UQCC2
NFATC2IP	8.91132e-169	0.305619	0.599	0.282	2.98868e-164	19	NFATC2IP
KPNB1	1.03263e-168	0.376327	0.855	0.605	3.46323e-164	19	KPNB1
ATP2A21	1.24887e-166	0.351369	0.996	0.941	4.18845e-162	19	ATP2A2
PAXX	1.56986e-166	0.309158	0.643	0.321	5.26498e-162	19	PAXX
PHGDH	2.50468e-162	0.281911	0.531	0.23	8.40021e-158	19	PHGDH
CMSS1	4.03501e-162	0.259913	0.579	0.264	1.35326e-157	19	CMSS1
TFDP1	1.52395e-161	0.269958	0.539	0.237	5.11101e-157	19	TFDP1
NSD2	2.11053e-161	0.316902	0.623	0.307	7.0783e-157	19	NSD2
SAE1	1.15311e-159	0.335171	0.673	0.362	3.86731e-155	19	SAE1
SLIT31	2.77176e-159	0.281874	0.766	0.384	9.29591e-155	19	SLIT3
BARD1	1.17324e-158	0.310518	0.576	0.274	3.9348e-154	19	BARD1
PTGDS	1.85796e-158	0.429919	0.494	0.212	6.23122e-154	19	PTGDS
HMGN21	1.40474e-157	0.441494	0.957	0.898	4.71123e-153	19	HMGN2
HEG1	2.5772e-154	0.270307	0.61	0.288	8.64343e-150	19	HEG1
SNRPD11	1.86388e-153	0.348988	0.833	0.585	6.25107e-149	19	SNRPD1
RPL22L11	5.21081e-153	0.417861	0.833	0.618	1.7476e-148	19	RPL22L1
PA2G4	2.17119e-152	0.374761	0.862	0.683	7.28175e-148	19	PA2G4
GPAA1	9.37104e-150	0.293406	0.653	0.346	3.14286e-145	19	GPAA1
SUZ12	1.54201e-149	0.295026	0.611	0.301	5.17159e-145	19	SUZ12
SIVA1	2.10791e-149	0.368346	0.796	0.559	7.0695e-145	19	SIVA1
NUCB2	4.11325e-149	0.365296	0.742	0.443	1.3795e-144	19	NUCB2
FGD5-AS1	1.25545e-147	0.2882	0.599	0.293	4.21053e-143	19	FGD5-AS1
PDLIM32	1.47632e-147	0.283801	0.689	0.361	4.95129e-143	19	PDLIM3
KLHL23	7.27125e-147	0.29424	0.651	0.338	2.43863e-142	19	KLHL23
ANAPC11	1.09632e-146	0.306251	0.953	0.889	3.67682e-142	19	ANAPC11
HSP90AA1	2.81879e-144	0.299781	0.989	0.982	9.45364e-140	19	HSP90AA1
SNRPB	1.70967e-143	0.324518	0.829	0.593	5.73389e-139	19	SNRPB
IPO9	1.84819e-141	0.274441	0.57	0.276	6.19845e-137	19	IPO9
CARHSP11	2.98787e-139	0.366092	0.837	0.607	1.00207e-134	19	CARHSP1
ADAMTS8	3.04003e-139	0.322918	0.63	0.323	1.01956e-134	19	ADAMTS8
KDELR2	2.02513e-138	0.321085	0.858	0.616	6.79188e-134	19	KDELR2
DCTPP1	3.94197e-138	0.267512	0.582	0.294	1.32206e-133	19	DCTPP1
CENPV	7.91401e-135	0.264354	0.558	0.273	2.6542e-130	19	CENPV
FADS1	1.02548e-132	0.292637	0.643	0.355	3.43924e-128	19	FADS1
XRCC5	9.82099e-132	0.32272	0.841	0.622	3.29376e-127	19	XRCC5
TBX52	7.46312e-131	0.279531	0.838	0.51	2.50298e-126	19	TBX5
PRKDC	8.02138e-131	0.319646	0.728	0.442	2.69021e-126	19	PRKDC
CCDC167	2.12085e-130	0.283831	0.657	0.362	7.11292e-126	19	CCDC167
OXCT1	2.46567e-130	0.280856	0.662	0.365	8.26937e-126	19	OXCT1
TUBB4B1	3.99484e-130	0.252736	0.891	0.682	1.33979e-125	19	TUBB4B
BEX32	8.42312e-130	0.267176	0.968	0.945	2.82494e-125	19	BEX3
TUBB61	2.05323e-127	0.323092	0.777	0.516	6.88611e-123	19	TUBB6
PPIA1	1.04547e-126	0.296075	0.981	0.96	3.50629e-122	19	PPIA
TPGS21	9.46343e-126	0.262795	0.628	0.338	3.17384e-121	19	TPGS2
SFRP12	6.34395e-122	0.317749	0.952	0.815	2.12763e-117	19	SFRP1
H2AFV	5.2616e-121	0.363639	0.886	0.706	1.76463e-116	19	H2AFV
CTNNAL11	7.36072e-119	0.27051	0.682	0.399	2.46864e-114	19	CTNNAL1
SNRNP25	2.67441e-118	0.298908	0.749	0.493	8.96944e-114	19	SNRNP25
CD631	5.59519e-117	0.265637	0.985	0.957	1.87651e-112	19	CD63
NMRK21	1.97703e-116	0.351519	0.769	0.512	6.63057e-112	19	NMRK2
SMC3	5.16468e-116	0.309714	0.78	0.511	1.73213e-111	19	SMC3
NT5DC2	3.09377e-115	0.266986	0.67	0.39	1.03759e-110	19	NT5DC2
WEE1	4.93353e-115	0.290722	0.762	0.474	1.65461e-110	19	WEE1
ADI1	1.05201e-111	0.306605	0.825	0.606	3.52822e-107	19	ADI1
HNRNPF	3.19872e-111	0.303781	0.779	0.547	1.07279e-106	19	HNRNPF
NOP56	3.37597e-110	0.266579	0.681	0.407	1.13223e-105	19	NOP56
H2AFY	2.02494e-109	0.302345	0.924	0.816	6.79124e-105	19	H2AFY
SNRPE	2.46213e-108	0.281341	0.916	0.833	8.25748e-104	19	SNRPE
CACYBP	1.55719e-107	0.276201	0.77	0.523	5.22249e-103	19	CACYBP
PSMC3	7.06225e-107	0.291946	0.826	0.63	2.36854e-102	19	PSMC3
CMC21	7.42325e-107	0.305981	0.784	0.558	2.48961e-102	19	CMC2
STMN11	1.89176e-103	0.316893	0.959	0.853	6.34457e-99	19	STMN1
NME43	1.65694e-102	0.314088	0.806	0.623	5.55704e-98	19	NME4
PRKAG2	3.43608e-102	0.252266	0.851	0.587	1.15239e-97	19	PRKAG2
PRSS351	7.67474e-102	0.293219	0.778	0.516	2.57395e-97	19	PRSS35
ANP32B	1.11809e-101	0.28252	0.86	0.692	3.74985e-97	19	ANP32B
RBBP4	4.12783e-100	0.269923	0.783	0.539	1.38439e-95	19	RBBP4
TPM41	1.68545e-99	0.266966	0.793	0.54	5.65265e-95	19	TPM4
HIST1H4C1	2.58873e-99	1.62808	0.771	0.614	8.68209e-95	19	HIST1H4C
RHEB1	2.38997e-98	0.336278	0.854	0.666	8.0155e-94	19	RHEB
NPPB	3.95266e-98	0.928839	0.528	0.307	1.32564e-93	19	NPPB
SRSF10	3.97536e-90	0.267082	0.789	0.556	1.33326e-85	19	SRSF10
HNRNPD	1.26059e-89	0.252359	0.855	0.701	4.22775e-85	19	HNRNPD
PXMP2	2.5541e-89	0.255796	0.76	0.53	8.56592e-85	19	PXMP2
YWHAH1	8.13285e-89	0.268329	0.739	0.501	2.72759e-84	19	YWHAH
TRA2B	1.11671e-88	0.25314	0.781	0.559	3.74522e-84	19	TRA2B
SYNE2	4.90524e-87	0.299997	0.742	0.509	1.64512e-82	19	SYNE2
PRDX41	2.27462e-86	0.251029	0.791	0.581	7.62862e-82	19	PRDX4
GLO11	4.51887e-84	0.258635	0.75	0.537	1.51554e-79	19	GLO1
SNRPG1	3.80657e-83	0.25771	0.901	0.809	1.27665e-78	19	SNRPG
NES	5.79784e-82	0.259814	0.921	0.752	1.94448e-77	19	NES
SRSF2	1.60291e-79	0.254417	0.87	0.685	5.37582e-75	19	SRSF2
A2M	4.9864e-79	0.29656	0.322	0.152	1.67234e-74	19	A2M
RAD21	9.88455e-77	0.264191	0.758	0.536	3.31508e-72	19	RAD21
MB1	1.00107e-51	0.275364	0.961	0.936	3.35739e-47	19	MB
CKB1	1.52591e-50	0.250075	0.762	0.607	5.1176e-46	19	CKB
ANKRD1	1.93196e-33	0.283802	0.807	0.697	6.47939e-29	19	ANKRD1
PTTG1	0	1.80449	0.915	0.338	0	18	PTTG1
TUBB4B2	0	1.46148	0.81	0.683	0	18	TUBB4B
CENPF	0	1.42718	0.629	0.15	0	18	CENPF
KPNA21	0	1.38943	0.568	0.227	0	18	KPNA2
UBE2S	0	1.32168	0.671	0.295	0	18	UBE2S
CCNB1	0	1.23548	0.455	0.084	0	18	CCNB1
TUBA1B2	0	1.22213	0.944	0.819	0	18	TUBA1B
TOP2A1	0	1.1976	0.49	0.108	0	18	TOP2A
UBE2C2	0	1.13653	0.478	0.097	0	18	UBE2C
HMGN22	0	1.09513	0.988	0.896	0	18	HMGN2
JPT11	0	1.09014	0.798	0.489	0	18	JPT1
ANLN1	0	1.05255	0.518	0.134	0	18	ANLN
BIRC51	0	1.04442	0.664	0.123	0	18	BIRC5
TUBA1C1	0	1.02989	0.612	0.225	0	18	TUBA1C
CKS1B2	0	1.00077	0.729	0.406	0	18	CKS1B
CDKN3	0	0.956921	0.553	0.125	0	18	CDKN3
MT2A	0	0.955663	0.642	0.254	0	18	MT2A
LGALS1	0	0.938668	0.835	0.554	0	18	LGALS1
ACTA23	0	0.937702	0.878	0.531	0	18	ACTA2
HMGB31	0	0.92642	0.826	0.485	0	18	HMGB3
H2AFV1	0	0.923212	0.942	0.702	0	18	H2AFV
ASPM1	0	0.918921	0.355	0.08	0	18	ASPM
CDC20	0	0.897033	0.418	0.065	0	18	CDC20
KIF20A	0	0.887094	0.455	0.052	0	18	KIF20A
PRC11	0	0.873344	0.461	0.094	0	18	PRC1
DEPDC1	0	0.870741	0.4	0.079	0	18	DEPDC1
NUCKS12	0	0.861282	0.966	0.911	0	18	NUCKS1
STMN12	0	0.849616	0.978	0.851	0	18	STMN1
CALM3	0	0.848993	0.957	0.822	0	18	CALM3
NUSAP11	0	0.843622	0.433	0.099	0	18	NUSAP1
PAM1	0	0.833258	0.988	0.825	0	18	PAM
TPX2	0	0.830639	0.395	0.077	0	18	TPX2
NR2F23	0	0.820709	0.863	0.345	0	18	NR2F2
MAZ	0	0.786446	0.835	0.486	0	18	MAZ
TMEM1412	0	0.778324	0.869	0.657	0	18	TMEM141
ACTG12	0	0.77235	0.916	0.793	0	18	ACTG1
CCNB2	0	0.770193	0.529	0.13	0	18	CCNB2
MKI671	0	0.752114	0.377	0.068	0	18	MKI67
MYH63	0	0.75067	0.994	0.597	0	18	MYH6
NUCB21	0	0.743942	0.731	0.44	0	18	NUCB2
HMGB12	0	0.743918	0.991	0.964	0	18	HMGB1
NR2F12	0	0.726941	0.795	0.313	0	18	NR2F1
HNRNPA2B1	0	0.726017	0.988	0.96	0	18	HNRNPA2B1
PTMS	0	0.717522	0.916	0.817	0	18	PTMS
COL2A12	0	0.679437	0.687	0.281	0	18	COL2A1
GTSE1	0	0.677466	0.387	0.057	0	18	GTSE1
PBK1	0	0.675508	0.398	0.077	0	18	PBK
CENPE	0	0.673075	0.352	0.052	0	18	CENPE
ARHGAP11A	0	0.662116	0.361	0.065	0	18	ARHGAP11A
UBB1	0	0.648913	0.994	0.984	0	18	UBB
RUVBL2	0	0.647611	0.71	0.401	0	18	RUVBL2
LMNA	0	0.646696	0.798	0.555	0	18	LMNA
DLGAP5	0	0.645738	0.361	0.045	0	18	DLGAP5
ENDOG	0	0.64157	0.587	0.271	0	18	ENDOG
CENPW1	0	0.638654	0.451	0.115	0	18	CENPW
HDGF	0	0.619519	0.701	0.406	0	18	HDGF
B2M1	0	0.61597	0.991	0.946	0	18	B2M
CCNA2	0	0.615514	0.294	0.057	0	18	CCNA2
TROAP	0	0.589147	0.481	0.068	0	18	TROAP
NUF2	0	0.584537	0.302	0.053	0	18	NUF2
SGO2	0	0.570053	0.324	0.072	0	18	SGO2
CDCA3	0	0.56726	0.35	0.055	0	18	CDCA3
MAD2L12	0	0.565494	0.412	0.124	0	18	MAD2L1
PLK1	0	0.559196	0.273	0.036	0	18	PLK1
HMMR	0	0.554157	0.323	0.059	0	18	HMMR
PRR11	0	0.552452	0.436	0.077	0	18	PRR11
CDC25B	0	0.55216	0.433	0.109	0	18	CDC25B
KIF14	0	0.547011	0.292	0.035	0	18	KIF14
NEK2	0	0.537354	0.293	0.03	0	18	NEK2
ECT2	0	0.521567	0.333	0.07	0	18	ECT2
BUB1	0	0.509146	0.318	0.061	0	18	BUB1
KIF23	0	0.50491	0.28	0.066	0	18	KIF23
RACGAP1	0	0.467354	0.29	0.068	0	18	RACGAP1
HINT12	0	0.461342	0.983	0.971	0	18	HINT1
TACC3	0	0.457177	0.301	0.068	0	18	TACC3
PIMREG	0	0.439236	0.318	0.042	0	18	PIMREG
CENPN2	0	0.435664	0.441	0.138	0	18	CENPN
CENPA	0	0.432943	0.252	0.033	0	18	CENPA
FOXM1	0	0.407022	0.339	0.059	0	18	FOXM1
KNL11	0	0.402468	0.279	0.055	0	18	KNL1
NDC80	0	0.389835	0.252	0.05	0	18	NDC80
KIF4A	0	0.379727	0.263	0.035	0	18	KIF4A
SPA17	0	0.286249	0.259	0.046	0	18	SPA17
HNRNPM	4.2355e-303	0.55916	0.856	0.693	1.4205e-298	18	HNRNPM
HMGB22	2.51517e-288	1.29889	0.843	0.737	8.43537e-284	18	HMGB2
H3F3B1	1.73958e-286	0.587302	0.931	0.878	5.83422e-282	18	H3F3B
KNSTRN	9.56312e-282	0.537932	0.328	0.1	3.20728e-277	18	KNSTRN
SUN2	3.21158e-281	0.362522	0.261	0.064	1.0771e-276	18	SUN2
CKAP2	1.21526e-278	0.946318	0.468	0.205	4.07573e-274	18	CKAP2
DCTN3	1.51593e-276	0.52144	0.801	0.636	5.08411e-272	18	DCTN3
APLP2	6.48598e-270	0.528924	0.896	0.81	2.17527e-265	18	APLP2
HNRNPC	6.19693e-269	0.447848	0.932	0.863	2.07833e-264	18	HNRNPC
DYNLL11	7.58608e-266	0.627675	0.958	0.948	2.54422e-261	18	DYNLL1
TMSB101	1.13769e-263	0.347463	0.995	0.993	3.81559e-259	18	TMSB10
NCAPD2	6.32979e-262	0.362033	0.336	0.106	2.12288e-257	18	NCAPD2
MZT11	5.14548e-258	0.649636	0.508	0.248	1.72569e-253	18	MZT1
GNAS	1.91074e-256	0.397413	0.982	0.97	6.40822e-252	18	GNAS
KCNA5	5.24169e-254	0.501882	0.604	0.294	1.75796e-249	18	KCNA5
VSTM2L	4.89934e-250	0.490067	0.645	0.346	1.64314e-245	18	VSTM2L
HSP90B1	9.42577e-249	0.771437	0.862	0.812	3.16121e-244	18	HSP90B1
SKA21	6.64344e-248	0.538146	0.692	0.466	2.22808e-243	18	SKA2
AURKA	7.95745e-245	0.593317	0.295	0.091	2.66877e-240	18	AURKA
SPINT2	2.2431e-244	0.619418	0.498	0.242	7.52292e-240	18	SPINT2
SMC41	1.39999e-238	1.05521	0.6	0.374	4.6953e-234	18	SMC4
CKS21	1.44008e-236	1.08292	0.476	0.232	4.82975e-232	18	CKS2
CAV1	4.83351e-235	0.508266	0.889	0.793	1.62106e-230	18	CAV1
RHEB2	3.529e-229	0.629029	0.79	0.666	1.18356e-224	18	RHEB
RANGAP1	6.11413e-226	0.342541	0.291	0.092	2.05056e-221	18	RANGAP1
SMS2	4.83068e-221	0.474281	0.877	0.768	1.62011e-216	18	SMS
ODF2	9.09194e-219	0.262711	0.259	0.075	3.04926e-214	18	ODF2
COX8A	1.83571e-211	0.281921	0.987	0.985	6.15659e-207	18	COX8A
HSP90AA11	5.99345e-211	0.371633	0.99	0.981	2.01008e-206	18	HSP90AA1
PPIA2	2.73387e-201	0.325574	0.972	0.96	9.16885e-197	18	PPIA
SMPX1	1.36425e-199	0.337591	0.978	0.977	4.57542e-195	18	SMPX
LMNB21	2.61052e-199	0.375681	0.355	0.14	8.75516e-195	18	LMNB2
HAND21	5.83739e-192	0.465243	0.834	0.698	1.95775e-187	18	HAND2
EIF4G21	2.94092e-191	0.441375	0.878	0.809	9.86325e-187	18	EIF4G2
PPP1CC1	4.22145e-186	0.439589	0.783	0.644	1.41579e-181	18	PPP1CC
CALU1	4.95824e-183	0.45159	0.764	0.605	1.66289e-178	18	CALU
H2AFZ2	2.77775e-182	0.600127	0.831	0.745	9.31603e-178	18	H2AFZ
ILF2	3.89732e-180	0.506928	0.719	0.581	1.30708e-175	18	ILF2
EPHA42	2.91766e-179	0.372448	0.661	0.353	9.78524e-175	18	EPHA4
DEK1	5.14862e-179	0.40896	0.87	0.757	1.72675e-174	18	DEK
TBX53	2.1783e-178	0.413116	0.749	0.511	7.30559e-174	18	TBX5
ACTB1	1.07333e-177	0.46684	0.857	0.778	3.59974e-173	18	ACTB
TMSB15A1	7.60186e-177	0.376636	0.499	0.245	2.54951e-172	18	TMSB15A
LSM51	5.28178e-176	0.508242	0.729	0.586	1.7714e-171	18	LSM5
CKAP5	9.91172e-174	0.508029	0.441	0.229	3.32419e-169	18	CKAP5
TUBB62	2.55829e-173	0.497655	0.69	0.517	8.57998e-169	18	TUBB6
RAN2	4.60051e-172	0.420829	0.902	0.867	1.54292e-167	18	RAN
UBE2T2	1.07283e-169	0.612917	0.443	0.229	3.59807e-165	18	UBE2T
EMC9	2.71704e-169	0.394273	0.429	0.216	9.11241e-165	18	EMC9
CTSB1	1.87374e-168	0.446942	0.655	0.471	6.28415e-164	18	CTSB
KIF20B1	1.20159e-167	0.468691	0.309	0.123	4.02989e-163	18	KIF20B
COX7A2	2.33456e-167	0.284044	0.98	0.98	7.82966e-163	18	COX7A2
SERF2	3.76953e-167	0.252608	0.987	0.986	1.26422e-162	18	SERF2
COX201	3.83338e-167	0.406039	0.845	0.761	1.28564e-162	18	COX20
ODC1	2.53348e-166	0.427321	0.596	0.381	8.49679e-162	18	ODC1
SLC5A12	4.84823e-166	0.316933	0.27	0.093	1.626e-161	18	SLC5A12
DDX39A	5.55324e-166	0.434845	0.47	0.26	1.86245e-161	18	DDX39A
EMP2	4.7749e-162	0.448422	0.874	0.815	1.60141e-157	18	EMP2
MPP3	1.10654e-160	0.287834	0.324	0.132	3.71113e-156	18	MPP3
PLIN3	1.40235e-160	0.420031	0.486	0.281	4.7032e-156	18	PLIN3
CD632	3.64906e-160	0.312392	0.971	0.957	1.22382e-155	18	CD63
PPHLN1	2.03258e-159	0.434318	0.581	0.388	6.81688e-155	18	PPHLN1
ARL6IP1	8.85937e-158	1.0323	0.395	0.209	2.97125e-153	18	ARL6IP1
BLOC1S1	7.87474e-154	0.368886	0.84	0.76	2.64103e-149	18	BLOC1S1
HNRNPH1	6.77757e-151	0.421565	0.778	0.658	2.27306e-146	18	HNRNPH1
TUBB2	4.48517e-150	0.387849	0.939	0.901	1.50424e-145	18	TUBB
HNRNPR	4.50602e-150	0.387386	0.753	0.62	1.51123e-145	18	HNRNPR
ATP2A22	1.43179e-149	0.315421	0.977	0.941	4.80194e-145	18	ATP2A2
MZT2B	8.91086e-147	0.325331	0.917	0.887	2.98853e-142	18	MZT2B
ARF11	7.06945e-146	0.362662	0.844	0.777	2.37095e-141	18	ARF1
SPTAN1	9.08698e-145	0.403563	0.718	0.569	3.04759e-140	18	SPTAN1
TXNIP	6.35326e-144	0.482321	0.666	0.465	2.13076e-139	18	TXNIP
CEP70	5.91972e-141	0.289898	0.327	0.144	1.98535e-136	18	CEP70
MORF4L21	6.49841e-141	0.472664	0.754	0.679	2.17944e-136	18	MORF4L2
GFOD1	1.73271e-140	0.337779	0.48	0.26	5.81115e-136	18	GFOD1
ITGB1	1.76531e-136	0.33871	0.901	0.857	5.92051e-132	18	ITGB1
EZR1	1.3673e-135	0.372328	0.795	0.696	4.58566e-131	18	EZR
MYH9	3.65968e-135	0.340293	0.456	0.254	1.22738e-130	18	MYH9
SPATS2L2	3.32554e-134	0.377983	0.637	0.451	1.11532e-129	18	SPATS2L
CDK16	8.20265e-132	0.374118	0.563	0.382	2.751e-127	18	CDK16
GPX41	6.05525e-129	0.308445	0.935	0.909	2.03081e-124	18	GPX4
ADI11	7.96737e-129	0.366104	0.758	0.607	2.6721e-124	18	ADI1
PGAP1	6.76989e-128	0.261731	0.271	0.111	2.27049e-123	18	PGAP1
MAGED1	1.88443e-126	0.362529	0.702	0.552	6.32e-122	18	MAGED1
HES11	3.11195e-125	0.471167	0.506	0.309	1.04369e-120	18	HES1
JAG11	9.62449e-123	0.30619	0.358	0.172	3.22786e-118	18	JAG1
DKK32	2.01522e-122	0.252261	0.888	0.688	6.75863e-118	18	DKK3
YWHAE1	2.39054e-122	0.261365	0.953	0.945	8.01738e-118	18	YWHAE
DTYMK1	5.29595e-122	0.360625	0.408	0.23	1.77615e-117	18	DTYMK
COL1A1	1.1918e-121	0.400608	0.604	0.42	3.99706e-117	18	COL1A1
DAZAP1	1.45021e-120	0.345521	0.549	0.369	4.86371e-116	18	DAZAP1
H2AFX1	1.03174e-118	0.370942	0.294	0.134	3.46025e-114	18	H2AFX
GTF2A2	6.83441e-118	0.380123	0.715	0.633	2.29212e-113	18	GTF2A2
CCAR1	6.76469e-117	0.363114	0.564	0.397	2.26874e-112	18	CCAR1
SFRP13	1.97505e-116	0.338526	0.913	0.815	6.62393e-112	18	SFRP1
COL9A11	2.03215e-115	0.273857	0.43	0.229	6.81542e-111	18	COL9A1
PABPC1	2.6174e-115	0.271039	0.911	0.872	8.77824e-111	18	PABPC1
RAD211	5.73322e-113	0.594548	0.632	0.539	1.92281e-108	18	RAD21
RTN42	7.96474e-112	0.302962	0.903	0.882	2.67121e-107	18	RTN4
ACTN1	1.21622e-111	0.355695	0.596	0.433	4.07897e-107	18	ACTN1
CANX	5.73481e-111	0.351688	0.786	0.695	1.92334e-106	18	CANX
SVIP2	7.69832e-111	0.344472	0.576	0.393	2.58186e-106	18	SVIP
PCM1	7.6778e-110	0.372193	0.7	0.584	2.57498e-105	18	PCM1
NDUFAF3	4.50632e-109	0.307066	0.837	0.784	1.51133e-104	18	NDUFAF3
SRSF3	2.05848e-108	0.336598	0.861	0.823	6.90372e-104	18	SRSF3
HNRNPH3	1.92707e-107	0.364448	0.689	0.582	6.463e-103	18	HNRNPH3
KDELR21	3.05897e-107	0.339099	0.731	0.619	1.02592e-102	18	KDELR2
XPO1	6.49815e-107	0.343237	0.586	0.428	2.17935e-102	18	XPO1
HIST1H1C	2.52416e-106	0.747344	0.311	0.153	8.46552e-102	18	HIST1H1C
SEPHS1	3.84489e-106	0.284323	0.365	0.195	1.2895e-101	18	SEPHS1
HMCES	9.018e-105	0.354873	0.485	0.318	3.02446e-100	18	HMCES
KTN1	1.73061e-104	0.280435	0.951	0.953	5.80411e-100	18	KTN1
PKP4	2.60209e-104	0.258032	0.331	0.169	8.72689e-100	18	PKP4
XRCC6	3.6373e-104	0.303432	0.778	0.691	1.21988e-99	18	XRCC6
TMPO1	4.31436e-104	0.382254	0.461	0.297	1.44695e-99	18	TMPO
SMARCA1	4.85062e-104	0.392464	0.557	0.408	1.6268e-99	18	SMARCA1
LBR	6.77804e-104	0.276257	0.268	0.121	2.27322e-99	18	LBR
PAK4	6.49775e-103	0.301446	0.372	0.209	2.17921e-98	18	PAK4
ZNF106	8.11316e-102	0.326898	0.785	0.709	2.72099e-97	18	ZNF106
NSD21	3.61106e-101	0.315486	0.478	0.31	1.21108e-96	18	NSD2
GPX3	1.23956e-100	0.270276	0.588	0.387	4.15722e-96	18	GPX3
SORD	5.302e-100	0.290035	0.454	0.287	1.77818e-95	18	SORD
SPTB	9.87431e-99	0.308434	0.429	0.26	3.31165e-94	18	SPTB
KMT5A	1.22724e-98	0.257763	0.292	0.143	4.11592e-94	18	KMT5A
FSTL11	3.09923e-98	0.328232	0.756	0.663	1.03942e-93	18	FSTL1
BZW11	7.80415e-98	0.323194	0.574	0.425	2.61736e-93	18	BZW1
MRFAP11	1.30742e-97	0.28774	0.851	0.812	4.38484e-93	18	MRFAP1
NORAD	2.94393e-97	0.323227	0.659	0.526	9.87334e-93	18	NORAD
CBX1	5.10517e-96	0.340807	0.559	0.417	1.71217e-91	18	CBX1
NNT	8.96622e-94	0.32582	0.704	0.603	3.00709e-89	18	NNT
C6orf48	2.13151e-93	0.278345	0.855	0.81	7.14866e-89	18	C6orf48
ZDHHC2	5.33939e-93	0.263329	0.344	0.187	1.79072e-88	18	ZDHHC2
HMGN5	1.49171e-92	0.26272	0.339	0.181	5.00288e-88	18	HMGN5
RELN1	1.58491e-92	0.256988	0.372	0.198	5.31548e-88	18	RELN
MORF4L12	4.2283e-92	0.253535	0.928	0.913	1.41809e-87	18	MORF4L1
H1FX	1.3719e-91	0.36277	0.692	0.58	4.60109e-87	18	H1FX
RABL6	3.38014e-91	0.311344	0.567	0.419	1.13363e-86	18	RABL6
YWHAB	1.37619e-90	0.289673	0.813	0.763	4.61546e-86	18	YWHAB
RAC1	2.32005e-89	0.262477	0.871	0.851	7.781e-85	18	RAC1
NES1	2.97254e-89	0.304626	0.841	0.753	9.9693e-85	18	NES
IGFBP4	1.01854e-88	0.29101	0.407	0.243	3.41597e-84	18	IGFBP4
RHOA	4.45704e-88	0.260584	0.834	0.783	1.4948e-83	18	RHOA
DSP	1.36518e-87	0.315336	0.793	0.733	4.57854e-83	18	DSP
BTG12	4.87816e-87	0.254537	0.901	0.829	1.63604e-82	18	BTG1
PSMA7	5.69135e-87	0.269515	0.889	0.864	1.90876e-82	18	PSMA7
CBX3	5.7092e-87	0.320851	0.796	0.757	1.91475e-82	18	CBX3
CLIC4	6.08106e-86	0.265658	0.83	0.755	2.03947e-81	18	CLIC4
PRKAG21	1.71504e-85	0.259112	0.76	0.588	5.75191e-81	18	PRKAG2
HCN42	1.99657e-85	0.258097	0.371	0.214	6.6961e-81	18	HCN4
HNRNPA31	2.50253e-85	0.265474	0.872	0.843	8.39299e-81	18	HNRNPA3
MYEF2	1.71661e-84	0.300075	0.345	0.2	5.75718e-80	18	MYEF2
CSDE1	6.91031e-84	0.260188	0.838	0.802	2.31758e-79	18	CSDE1
HACD2	8.85887e-84	0.261571	0.32	0.175	2.97109e-79	18	HACD2
DNAJA4	2.25486e-83	0.306015	0.373	0.229	7.56235e-79	18	DNAJA4
SON	2.34502e-83	0.301547	0.828	0.803	7.86473e-79	18	SON
HNRNPU	2.59704e-83	0.291667	0.844	0.819	8.70994e-79	18	HNRNPU
RBMX	5.26264e-83	0.328694	0.759	0.726	1.76498e-78	18	RBMX
COL1A2	5.43984e-83	0.302526	0.487	0.327	1.82441e-78	18	COL1A2
MAP3K202	6.66598e-83	0.272478	0.885	0.867	2.23564e-78	18	MAP3K20
HAND2-AS11	7.50179e-83	0.274176	0.825	0.758	2.51595e-78	18	HAND2-AS1
CCDC88A	2.12133e-82	0.342758	0.54	0.41	7.1145e-78	18	CCDC88A
A2M1	2.64431e-82	0.363928	0.294	0.151	8.8685e-78	18	A2M
FXR1	3.1583e-81	0.284871	0.768	0.711	1.05923e-76	18	FXR1
LMNB11	1.55988e-80	0.266975	0.286	0.15	5.23154e-76	18	LMNB1
SUGP2	2.40934e-79	0.313744	0.44	0.301	8.08044e-75	18	SUGP2
FAM78A	3.02309e-79	0.28938	0.497	0.345	1.01388e-74	18	FAM78A
TMEM256	3.7124e-78	0.279142	0.791	0.752	1.24506e-73	18	TMEM256
ID22	3.19279e-77	0.346227	0.693	0.573	1.0708e-72	18	ID2
TPGS22	1.43311e-76	0.26909	0.483	0.341	4.80635e-72	18	TPGS2
CAVIN2	1.54639e-76	0.27672	0.398	0.247	5.18627e-72	18	CAVIN2
SET	6.87823e-76	0.26278	0.874	0.844	2.30682e-71	18	SET
KHDRBS1	6.61493e-75	0.297369	0.766	0.741	2.21851e-70	18	KHDRBS1
BUB3	6.67383e-75	0.364543	0.428	0.3	2.23827e-70	18	BUB3
NPTN2	2.28328e-74	0.266843	0.7	0.615	7.65767e-70	18	NPTN
IRF2BPL	5.51483e-74	0.301372	0.598	0.48	1.84956e-69	18	IRF2BPL
GNB1	4.51369e-73	0.284334	0.525	0.396	1.5138e-68	18	GNB1
CHD4	5.13643e-73	0.317698	0.646	0.563	1.72266e-68	18	CHD4
GJC12	8.69349e-72	0.289215	0.54	0.411	2.91562e-67	18	GJC1
CCT2	9.452e-72	0.276715	0.768	0.713	3.17001e-67	18	CCT2
HP1BP3	1.15374e-71	0.395406	0.577	0.493	3.86941e-67	18	HP1BP3
TNRC18	1.84898e-71	0.266896	0.45	0.307	6.2011e-67	18	TNRC18
KPNA4	3.60938e-71	0.288338	0.519	0.39	1.21051e-66	18	KPNA4
TUBB2A	1.29545e-70	0.285184	0.367	0.232	4.34469e-66	18	TUBB2A
DAZAP2	1.37065e-69	0.283395	0.548	0.426	4.5969e-65	18	DAZAP2
CCT5	1.50151e-69	0.270763	0.662	0.578	5.03576e-65	18	CCT5
KIF5B	1.59678e-69	0.362961	0.727	0.703	5.35528e-65	18	KIF5B
ADD1	1.16978e-67	0.274342	0.547	0.436	3.92322e-63	18	ADD1
PTTG1IP	3.29563e-67	0.282797	0.709	0.647	1.10529e-62	18	PTTG1IP
FOS1	1.75256e-66	0.333709	0.4	0.25	5.87775e-62	18	FOS
H2AFJ	6.29243e-66	0.253304	0.409	0.275	2.11036e-61	18	H2AFJ
TXNDC171	9.20636e-66	0.263017	0.66	0.579	3.08763e-61	18	TXNDC17
FAM200B	1.49721e-65	0.264778	0.577	0.466	5.02136e-61	18	FAM200B
TMED5	3.56423e-65	0.267388	0.321	0.196	1.19537e-60	18	TMED5
RBM8A	4.26925e-65	0.291296	0.696	0.647	1.43182e-60	18	RBM8A
DCAF7	5.07709e-65	0.271425	0.502	0.387	1.70276e-60	18	DCAF7
SEC31A	7.05199e-65	0.264688	0.463	0.334	2.3651e-60	18	SEC31A
SYNCRIP	1.17444e-64	0.277612	0.517	0.397	3.93884e-60	18	SYNCRIP
ADPRHL1	1.21222e-64	0.253401	0.775	0.712	4.06554e-60	18	ADPRHL1
GLS	2.80213e-64	0.270949	0.481	0.351	9.39778e-60	18	GLS
PGM5	6.62143e-64	0.256827	0.543	0.408	2.2207e-59	18	PGM5
LAMB2	8.61087e-64	0.277113	0.652	0.551	2.88791e-59	18	LAMB2
NFIB1	1.08347e-63	0.26013	0.774	0.744	3.63373e-59	18	NFIB
OGA	1.35931e-63	0.276875	0.587	0.481	4.55885e-59	18	OGA
CLIC5	1.47033e-63	0.260822	0.391	0.257	4.93119e-59	18	CLIC5
KIF221	2.85404e-63	0.295475	0.306	0.186	9.57187e-59	18	KIF22
BCLAF1	1.09828e-62	0.292947	0.595	0.499	3.6834e-58	18	BCLAF1
MT1E	1.11717e-62	0.315572	0.534	0.421	3.74676e-58	18	MT1E
PTP4A21	1.96689e-62	0.26632	0.705	0.634	6.59654e-58	18	PTP4A2
HMG20B	6.40477e-62	0.257679	0.4	0.276	2.14803e-57	18	HMG20B
TRIM28	7.78538e-62	0.251276	0.679	0.594	2.61106e-57	18	TRIM28
ATF4	6.53272e-61	0.290584	0.598	0.502	2.19094e-56	18	ATF4
PRKAR2A	9.33495e-61	0.276917	0.531	0.422	3.13076e-56	18	PRKAR2A
C6orf62	1.85646e-60	0.253826	0.501	0.383	6.22621e-56	18	C6orf62
ANP32B1	1.93952e-60	0.260566	0.741	0.695	6.50477e-56	18	ANP32B
IGFBP52	3.6529e-60	0.375307	0.722	0.67	1.22511e-55	18	IGFBP5
CBX51	6.35091e-60	0.273597	0.667	0.601	2.12997e-55	18	CBX5
PRRC2A	8.46666e-60	0.258803	0.526	0.416	2.83955e-55	18	PRRC2A
VPS35	1.13054e-59	0.250093	0.758	0.715	3.79162e-55	18	VPS35
KCNQ1OT12	2.63452e-59	0.342603	0.59	0.465	8.83564e-55	18	KCNQ1OT1
AP2B1	3.49808e-59	0.253249	0.499	0.386	1.17319e-54	18	AP2B1
USP22	9.44313e-59	0.258762	0.619	0.538	3.16704e-54	18	USP22
HNRNPUL2	1.18649e-58	0.252131	0.398	0.279	3.97923e-54	18	HNRNPUL2
EMP31	4.41458e-58	0.275907	0.586	0.488	1.48056e-53	18	EMP3
TAX1BP1	1.75643e-57	0.256711	0.683	0.612	5.8907e-53	18	TAX1BP1
CRYBG3	1.83888e-57	0.282736	0.278	0.165	6.16722e-53	18	CRYBG3
SEC13	6.18378e-56	0.251491	0.528	0.427	2.07391e-51	18	SEC13
SYNPO2L	1.16824e-55	0.322209	0.785	0.744	3.91804e-51	18	SYNPO2L
USP47	3.71268e-55	0.254443	0.56	0.461	1.24516e-50	18	USP47
COL3A1	1.1442e-54	0.274467	0.433	0.315	3.83741e-50	18	COL3A1
LRRFIP2	1.87317e-54	0.259397	0.555	0.46	6.28224e-50	18	LRRFIP2
GSPT1	5.10242e-54	0.265399	0.544	0.46	1.71125e-49	18	GSPT1
SFPQ	8.08638e-54	0.334141	0.734	0.737	2.71201e-49	18	SFPQ
KRTCAP2	3.05352e-53	0.250156	0.661	0.606	1.02409e-48	18	KRTCAP2
TRIOBP	4.1704e-53	0.266356	0.541	0.452	1.39867e-48	18	TRIOBP
CDKN1B	5.49403e-53	0.284792	0.444	0.339	1.84259e-48	18	CDKN1B
AHNAK	7.31476e-53	0.273515	0.565	0.465	2.45323e-48	18	AHNAK
GLRX5	1.61936e-52	0.257733	0.595	0.519	5.431e-48	18	GLRX5
TMX41	4.33469e-50	0.254804	0.541	0.443	1.45377e-45	18	TMX4
DYNC1I2	2.00418e-49	0.252124	0.699	0.661	6.72162e-45	18	DYNC1I2
TRA2B1	2.77763e-48	0.266949	0.62	0.563	9.31561e-44	18	TRA2B
ANP32E	6.22383e-48	0.288781	0.497	0.414	2.08735e-43	18	ANP32E
UBALD2	2.70693e-46	0.254546	0.27	0.171	9.0785e-42	18	UBALD2
CALM21	2.34952e-43	0.556846	0.872	0.914	7.87981e-39	18	CALM2
KCNH2	6.58419e-43	0.251294	0.538	0.458	2.20821e-38	18	KCNH2
MYOCD	1.41496e-41	0.25646	0.662	0.616	4.7455e-37	18	MYOCD
IMMP1L	3.34552e-39	0.263998	0.521	0.461	1.12202e-34	18	IMMP1L
NEAT1	2.05698e-37	0.362753	0.694	0.63	6.89871e-33	18	NEAT1
CD59	6.84227e-37	0.25302	0.47	0.397	2.29476e-32	18	CD59
CNIH4	2.25454e-36	0.262876	0.445	0.383	7.56127e-32	18	CNIH4
AQP1	1.16958e-30	0.275606	0.47	0.401	3.92252e-26	18	AQP1
COL2A13	0	1.37353	0.867	0.244	0	17	COL2A1
MYH64	0	1.22038	1	0.576	0	17	MYH6
PRDX11	0	1.18497	0.981	0.856	0	17	PRDX1
SFRP14	0	1.1351	0.995	0.803	0	17	SFRP1
ADAMTS81	0	1.04271	0.863	0.283	0	17	ADAMTS8
PAM2	0	0.988447	0.999	0.815	0	17	PAM
PITX21	0	0.961388	0.73	0.074	0	17	PITX2
NPPA1	0	0.944234	1	0.923	0	17	NPPA
PANCR	0	0.907038	0.721	0.055	0	17	PANCR
BTG13	0	0.864092	0.988	0.817	0	17	BTG1
GJA5	0	0.851024	0.897	0.411	0	17	GJA5
FOS2	0	0.84145	0.627	0.222	0	17	FOS
GNG113	0	0.840689	0.834	0.31	0	17	GNG11
TRPM31	0	0.805773	0.71	0.153	0	17	TRPM3
AL078590.31	0	0.783143	0.714	0.185	0	17	AL078590.3
MYOM2	0	0.778524	0.835	0.338	0	17	MYOM2
PPP1R1A1	0	0.762999	0.941	0.693	0	17	PPP1R1A
FBXO321	0	0.762668	0.907	0.543	0	17	FBXO32
B2M2	0	0.755156	0.996	0.943	0	17	B2M
MYBPHL	0	0.73884	0.642	0.098	0	17	MYBPHL
JUNB1	0	0.735006	0.627	0.245	0	17	JUNB
SFRP51	0	0.734315	0.646	0.147	0	17	SFRP5
A2M2	0	0.726055	0.547	0.121	0	17	A2M
DAPK2	0	0.682569	0.602	0.087	0	17	DAPK2
MYL72	0	0.674463	1	1	0	17	MYL7
DGKI	0	0.642343	0.771	0.349	0	17	DGKI
SLIT32	0	0.638073	0.804	0.358	0	17	SLIT3
PLCB11	0	0.629607	0.626	0.127	0	17	PLCB1
EPHA43	0	0.6296	0.825	0.323	0	17	EPHA4
TESC2	0	0.614598	0.692	0.332	0	17	TESC
CALD1	0	0.608961	0.966	0.856	0	17	CALD1
NR2F13	0	0.597472	0.821	0.287	0	17	NR2F1
CD633	0	0.592018	0.993	0.954	0	17	CD63
DKK33	0	0.587544	0.97	0.671	0	17	DKK3
DCBLD2	0	0.580018	0.816	0.529	0	17	DCBLD2
NR2F24	0	0.555532	0.833	0.321	0	17	NR2F2
2022-06-01	0	0.545709	0.701	0.461	0	17	JUN
ATP2A23	0	0.543382	0.998	0.937	0	17	ATP2A2
COL1A11	0	0.540241	0.776	0.395	0	17	COL1A1
CPNE52	0	0.532851	0.672	0.269	0	17	CPNE5
GFOD11	0	0.530198	0.619	0.236	0	17	GFOD1
KCNA51	0	0.528945	0.72	0.268	0	17	KCNA5
NFASC	0	0.528365	0.512	0.093	0	17	NFASC
FOSB	0	0.524719	0.445	0.096	0	17	FOSB
TBX54	0	0.524144	0.85	0.49	0	17	TBX5
ITM2C2	0	0.519329	0.794	0.514	0	17	ITM2C
SMS3	0	0.517141	0.91	0.76	0	17	SMS
AKR1B1	0	0.515555	0.76	0.583	0	17	AKR1B1
AQP11	0	0.514681	0.685	0.378	0	17	AQP1
MTHFR	0	0.511771	0.66	0.297	0	17	MTHFR
VSTM2L1	0	0.51137	0.704	0.326	0	17	VSTM2L
PRKAG22	0	0.507837	0.888	0.568	0	17	PRKAG2
RELN2	0	0.50522	0.587	0.17	0	17	RELN
PGAM2	0	0.503878	0.99	0.947	0	17	PGAM2
TCAP1	0	0.497897	0.964	0.857	0	17	TCAP
LINC01844	0	0.494568	0.493	0.091	0	17	LINC01844
COL1A21	0	0.481517	0.674	0.302	0	17	COL1A2
NES2	0	0.477608	0.922	0.742	0	17	NES
CLDN18	0	0.476868	0.316	0.027	0	17	CLDN18
PKDCC	0	0.474012	0.523	0.163	0	17	PKDCC
TXNIP1	0	0.472402	0.756	0.447	0	17	TXNIP
COL3A11	0	0.469471	0.646	0.29	0	17	COL3A1
ACTA24	0	0.467067	0.859	0.515	0	17	ACTA2
SOX42	0	0.461022	0.853	0.708	0	17	SOX4
IER21	0	0.45825	0.489	0.201	0	17	IER2
DUOXA2	0	0.451614	0.353	0.055	0	17	DUOXA2
GADD45B1	0	0.449663	0.539	0.272	0	17	GADD45B
ARHGAP24	0	0.447826	0.629	0.291	0	17	ARHGAP24
DUOX2	0	0.436851	0.378	0.059	0	17	DUOX2
MCEMP1	0	0.43408	0.342	0.081	0	17	MCEMP1
LINC01954	0	0.431093	0.518	0.162	0	17	LINC01954
VASH1	0	0.429169	0.544	0.195	0	17	VASH1
SPOCK11	0	0.425479	0.52	0.19	0	17	SPOCK1
FGFR21	0	0.418715	0.5	0.144	0	17	FGFR2
SYNPO2L1	0	0.412519	0.891	0.732	0	17	SYNPO2L
INTS61	0	0.406897	0.556	0.286	0	17	INTS6
H2AFY1	0	0.405825	0.927	0.809	0	17	H2AFY
MYLK3	0	0.400794	0.818	0.627	0	17	MYLK3
GPX31	0	0.400763	0.674	0.369	0	17	GPX3
WASHC2A	0	0.399915	0.494	0.223	0	17	WASHC2A
IER3	0	0.398347	0.497	0.242	0	17	IER3
GAREM1	0	0.398316	0.521	0.222	0	17	GAREM1
SYNPO	0	0.396436	0.493	0.177	0	17	SYNPO
ALPK2	0	0.392468	0.739	0.504	0	17	ALPK2
CCDC802	0	0.387757	0.516	0.236	0	17	CCDC80
ST6GAL2	0	0.37599	0.383	0.095	0	17	ST6GAL2
EGR11	0	0.375232	0.281	0.067	0	17	EGR1
SYNE1	0	0.375153	0.632	0.373	0	17	SYNE1
GNAO12	0	0.368124	0.472	0.142	0	17	GNAO1
CORIN	0	0.367911	0.849	0.672	0	17	CORIN
ACTC11	0	0.365624	1	1	0	17	ACTC1
MYL41	0	0.363858	1	0.999	0	17	MYL4
AMOTL1	0	0.36256	0.409	0.101	0	17	AMOTL1
PDE8B	0	0.362233	0.45	0.136	0	17	PDE8B
ADCY5	0	0.3613	0.764	0.512	0	17	ADCY5
CMC22	0	0.356367	0.746	0.548	0	17	CMC2
HAND2-AS12	0	0.356241	0.901	0.748	0	17	HAND2-AS1
IGSF9	0	0.354119	0.37	0.065	0	17	IGSF9
FAM78A1	0	0.353595	0.594	0.329	0	17	FAM78A
HEG11	0	0.352404	0.554	0.273	0	17	HEG1
NIN	0	0.349169	0.593	0.325	0	17	NIN
C1orf21	0	0.348963	0.547	0.294	0	17	C1orf21
TSTD11	0	0.343186	0.883	0.765	0	17	TSTD1
PGM51	0	0.341088	0.659	0.39	0	17	PGM5
ITPR2	0	0.340396	0.313	0.059	0	17	ITPR2
AP002884.1	0	0.337529	0.335	0.064	0	17	AP002884.1
NOMO11	0	0.337102	0.53	0.25	0	17	NOMO1
LRRN3	0	0.336415	0.27	0.039	0	17	LRRN3
HHATL	0	0.335564	0.425	0.178	0	17	HHATL
PLPP32	0	0.334919	0.401	0.128	0	17	PLPP3
GNAS1	0	0.334587	0.984	0.97	0	17	GNAS
ATP5IF1	0	0.329761	0.955	0.915	0	17	ATP5IF1
RIMKLA	0	0.323069	0.463	0.203	0	17	RIMKLA
TNK2	0	0.32284	0.482	0.215	0	17	TNK2
STAT3	0	0.317314	0.491	0.243	0	17	STAT3
CAMK2B	0	0.315783	0.506	0.261	0	17	CAMK2B
AC098798.1	0	0.315458	0.289	0.017	0	17	AC098798.1
CSRP32	0	0.313122	0.998	0.993	0	17	CSRP3
ATP5F1E1	0	0.311109	0.994	0.99	0	17	ATP5F1E
GABRB2	0	0.309337	0.462	0.199	0	17	GABRB2
TNNT2	0	0.301384	1	1	0	17	TNNT2
GATM	0	0.299785	0.407	0.178	0	17	GATM
CIRBP2	0	0.293718	0.966	0.931	0	17	CIRBP
ADGRB2	0	0.292778	0.401	0.171	0	17	ADGRB2
VPS37B	0	0.291916	0.436	0.186	0	17	VPS37B
ITM2A2	0	0.291017	0.326	0.094	0	17	ITM2A
ARHGAP26	0	0.282398	0.443	0.209	0	17	ARHGAP26
SMCO4	0	0.278215	0.371	0.142	0	17	SMCO4
PLK2	0	0.26843	0.318	0.099	0	17	PLK2
CAMK1D	0	0.261094	0.372	0.14	0	17	CAMK1D
C1QTNF3	0	0.260948	0.367	0.144	0	17	C1QTNF3
SLC6A6	0	0.255713	0.252	0.076	0	17	SLC6A6
NEAT11	6.79745e-300	0.465041	0.785	0.618	2.27973e-295	17	NEAT1
WASHC2C	8.97026e-299	0.334116	0.432	0.214	3.00845e-294	17	WASHC2C
EXT1	7.11384e-297	0.253239	0.411	0.194	2.38584e-292	17	EXT1
PPM1K	6.38429e-296	0.37634	0.709	0.518	2.14116e-291	17	PPM1K
PLOD2	7.05042e-293	0.321275	0.564	0.335	2.36457e-288	17	PLOD2
SVIP3	3.70771e-288	0.300959	0.623	0.38	1.24349e-283	17	SVIP
ANK2	7.74715e-279	0.321374	0.669	0.459	2.59824e-274	17	ANK2
MAST4	3.6531e-275	0.336077	0.695	0.499	1.22518e-270	17	MAST4
TSPAN18	5.39881e-273	0.271507	0.433	0.219	1.81065e-268	17	TSPAN18
MYBPC3	5.4917e-271	0.260278	0.98	0.936	1.84181e-266	17	MYBPC3
RYR2	1.86061e-268	0.292034	0.913	0.806	6.2401e-264	17	RYR2
PTP4A3	3.65512e-267	0.320086	0.81	0.658	1.22585e-262	17	PTP4A3
SCP22	3.06842e-250	0.274257	0.931	0.847	1.02909e-245	17	SCP2
TRIM55	1.43833e-247	0.298404	0.873	0.763	4.82386e-243	17	TRIM55
COL4A52	7.07886e-247	0.252113	0.517	0.294	2.37411e-242	17	COL4A5
BCO21	1.07713e-239	0.294614	0.532	0.317	3.61249e-235	17	BCO2
DDX52	4.45817e-235	0.286313	0.866	0.767	1.49518e-230	17	DDX5
CHRM21	1.09254e-220	0.267153	0.548	0.34	3.66415e-216	17	CHRM2
SPATS2L3	2.41405e-220	0.261043	0.65	0.44	8.09626e-216	17	SPATS2L
AC147651.1	4.4631e-214	0.290794	0.676	0.5	1.49684e-209	17	AC147651.1
ZBTB44	8.17718e-212	0.277454	0.621	0.433	2.74246e-207	17	ZBTB44
LAMA4	4.70903e-209	0.295724	0.62	0.436	1.57931e-204	17	LAMA4
ABI2	6.18293e-209	0.275961	0.704	0.543	2.07363e-204	17	ABI2
SPEG2	8.10231e-209	0.266385	0.702	0.524	2.71735e-204	17	SPEG
C1orf122	1.10218e-201	0.266901	0.765	0.625	3.69649e-197	17	C1orf122
SYNGR1	2.29333e-201	0.250588	0.502	0.313	7.69137e-197	17	SYNGR1
SPTAN11	7.13471e-200	0.276116	0.718	0.561	2.39284e-195	17	SPTAN1
PMVK	1.10231e-197	0.269102	0.666	0.494	3.69693e-193	17	PMVK
AEBP11	6.11154e-195	0.251161	0.555	0.363	2.04969e-190	17	AEBP1
MMP151	3.68591e-191	0.262253	0.749	0.588	1.23618e-186	17	MMP15
ACOT11	3.40721e-190	0.270292	0.679	0.509	1.14271e-185	17	ACOT11
GOLGA4	4.27591e-190	0.271113	0.804	0.684	1.43405e-185	17	GOLGA4
PKIG2	1.03855e-188	0.256506	0.684	0.516	3.4831e-184	17	PKIG
HSPA1A	2.93282e-187	0.300712	0.785	0.653	9.83609e-183	17	HSPA1A
CCNL1	8.1565e-185	0.257952	0.522	0.342	2.73553e-180	17	CCNL1
PLEKHA7	2.89823e-180	0.250302	0.693	0.521	9.72009e-176	17	PLEKHA7
FARP1	5.3829e-179	0.253774	0.593	0.421	1.80532e-174	17	FARP1
ZFP36L12	9.07122e-171	0.26192	0.792	0.665	3.0423e-166	17	ZFP36L1
LPP	1.01051e-156	0.250456	0.773	0.644	3.38905e-152	17	LPP
COL2A14	0	1.30667	0.939	0.283	0	16	COL2A1
MYH65	0	1.14647	1	0.604	0	16	MYH6
PRDX12	0	1.12285	0.982	0.864	0	16	PRDX1
B2M3	0	1.03371	0.998	0.947	0	16	B2M
HBA2	0	1.00376	0.836	0.385	0	16	HBA2
ADAMTS82	0	0.993383	0.889	0.32	0	16	ADAMTS8
GJA51	0	0.983297	0.94	0.442	0	16	GJA5
A2M3	0	0.951985	0.69	0.146	0	16	A2M
PAM3	0	0.913116	1	0.827	0	16	PAM
PPP1R1A2	0	0.883271	0.962	0.709	0	16	PPP1R1A
HBG2	0	0.872276	0.821	0.394	0	16	HBG2
PITX22	0	0.868853	0.725	0.117	0	16	PITX2
PANCR1	0	0.844602	0.722	0.099	0	16	PANCR
MYL73	0	0.786124	1	1	0	16	MYL7
CD634	0	0.697081	0.988	0.957	0	16	CD63
HBA1	0	0.692063	0.71	0.272	0	16	HBA1
TRPM32	0	0.597044	0.637	0.191	0	16	TRPM3
TAC3	0	0.562303	0.319	0.032	0	16	TAC3
LINC018441	0	0.55171	0.531	0.117	0	16	LINC01844
ITM2A3	0	0.547359	0.513	0.106	0	16	ITM2A
MYBPHL1	0	0.520667	0.544	0.135	0	16	MYBPHL
PADI2	0	0.451342	0.381	0.034	0	16	PADI2
USH1C	0	0.44435	0.362	0.03	0	16	USH1C
SMTNL2	0	0.439502	0.403	0.067	0	16	SMTNL2
GNB3	0	0.359414	0.267	0.031	0	16	GNB3
AC098798.11	0	0.263654	0.262	0.035	0	16	AC098798.1
NR2F25	2.12127e-290	0.713267	0.868	0.354	7.11433e-286	16	NR2F2
PKDCC1	1.55182e-287	0.573646	0.588	0.186	5.20449e-283	16	PKDCC
METTL7B	1.89612e-282	0.29545	0.276	0.044	6.35921e-278	16	METTL7B
SFRP15	7.12955e-278	0.699782	0.988	0.815	2.39111e-273	16	SFRP1
NDUFA4	6.68923e-262	0.380654	0.998	0.996	2.24343e-257	16	NDUFA4
AKR1B11	1.30269e-238	0.819396	0.855	0.593	4.36898e-234	16	AKR1B1
CSRP33	3.25945e-237	0.571279	0.997	0.993	1.09315e-232	16	CSRP3
GNG114	4.80279e-235	0.630132	0.767	0.346	1.61076e-230	16	GNG11
DUOXA21	8.07312e-231	0.537299	0.333	0.075	2.70756e-226	16	DUOXA2
TNNT21	7.79541e-224	0.291121	1	1	2.61442e-219	16	TNNT2
MYL42	1.34737e-223	0.476795	0.999	0.999	4.51881e-219	16	MYL4
SFRP52	1.87535e-222	0.474467	0.556	0.182	6.28953e-218	16	SFRP5
FBXO322	1.32246e-219	0.610746	0.901	0.567	4.43528e-215	16	FBXO32
ATP5F1E2	1.80201e-216	0.371962	0.999	0.99	6.04357e-212	16	ATP5F1E
PGAM21	4.03821e-212	0.54945	0.987	0.95	1.35433e-207	16	PGAM2
PLCB12	9.80486e-208	0.392787	0.512	0.162	3.28835e-203	16	PLCB1
NPPA2	1.57797e-200	0.759733	0.999	0.928	5.29219e-196	16	NPPA
CMC23	1.62312e-198	0.568617	0.828	0.56	5.44362e-194	16	CMC2
NR2F14	9.91993e-197	0.490448	0.773	0.323	3.32695e-192	16	NR2F1
PDE8B1	8.9645e-195	0.403718	0.478	0.156	3.00651e-190	16	PDE8B
C1orf1051	2.31501e-190	0.402632	0.488	0.169	7.76407e-186	16	C1orf105
HBB	2.47767e-189	0.265048	0.312	0.075	8.3096e-185	16	HBB
ACTA25	4.0321e-189	0.814581	0.891	0.537	1.35229e-184	16	ACTA2
PRKAG23	3.07483e-188	0.550236	0.898	0.589	1.03124e-183	16	PRKAG2
MYOM21	2.14523e-183	0.476717	0.768	0.372	7.19466e-179	16	MYOM2
ACTC12	3.1049e-180	0.436849	1	1	1.04132e-175	16	ACTC1
NR2F2-AS11	2.29083e-169	0.313422	0.367	0.106	7.68298e-165	16	NR2F2-AS1
TMEM1413	4.03539e-169	0.531513	0.863	0.661	1.35339e-164	16	TMEM141
NDUFA111	5.86421e-168	0.350929	0.989	0.97	1.96674e-163	16	NDUFA11
FITM11	7.10375e-167	0.454269	0.964	0.899	2.38246e-162	16	FITM1
PPM1K1	4.52785e-163	0.581872	0.8	0.528	1.51855e-158	16	PPM1K
MMP152	3.72285e-161	0.51523	0.838	0.596	1.24857e-156	16	MMP15
JAG12	1.3193e-155	0.438131	0.467	0.173	4.42468e-151	16	JAG1
ATP2A24	6.03507e-154	0.417166	0.997	0.941	2.02404e-149	16	ATP2A2
IGSF91	9.30046e-152	0.292852	0.31	0.086	3.11919e-147	16	IGSF9
PLPP33	5.83684e-150	0.325923	0.42	0.146	1.95756e-145	16	PLPP3
DUOX21	2.82084e-149	0.380794	0.298	0.082	9.46052e-145	16	DUOX2
BTG14	8.24374e-149	0.453333	0.974	0.829	2.76479e-144	16	BTG1
FGFR22	6.44097e-146	0.333532	0.455	0.168	2.16017e-141	16	FGFR2
SMCO41	7.48179e-146	0.337207	0.429	0.156	2.50924e-141	16	SMCO4
COX5B	4.65088e-145	0.296037	0.998	0.994	1.55981e-140	16	COX5B
DCBLD21	3.08581e-143	0.490436	0.806	0.548	1.03492e-138	16	DCBLD2
CPNE53	4.2693e-143	0.41517	0.642	0.296	1.43184e-138	16	CPNE5
UQCR11	4.12398e-140	0.30349	0.991	0.984	1.3831e-135	16	UQCR11
MTRNR2L1	1.50485e-138	0.30034	0.51	0.193	5.04696e-134	16	MTRNR2L1
VSNL11	7.1332e-135	0.333285	0.541	0.234	2.39233e-130	16	VSNL1
XIST1	3.11381e-134	0.470386	0.893	0.568	1.04431e-129	16	XIST
AQP12	4.63963e-132	0.464293	0.698	0.398	1.55604e-127	16	AQP1
KCNA52	9.54771e-130	0.377234	0.64	0.299	3.20211e-125	16	KCNA5
SLIT33	2.33189e-129	0.44577	0.724	0.389	7.8207e-125	16	SLIT3
TSTD12	1.89404e-125	0.417229	0.909	0.773	6.35224e-121	16	TSTD1
ATP5ME1	5.11778e-125	0.278402	1	0.99	1.7164e-120	16	ATP5ME
ATP5IF11	5.47649e-125	0.376998	0.955	0.917	1.83671e-120	16	ATP5IF1
NDUFB9	3.38309e-124	0.331435	0.985	0.955	1.13462e-119	16	NDUFB9
C12orf75	3.60901e-124	0.362776	0.404	0.156	1.21039e-119	16	C12orf75
NDUFA12	4.15613e-123	0.346483	0.963	0.913	1.39388e-118	16	NDUFA12
NRXN11	6.89828e-122	0.293382	0.371	0.132	2.31355e-117	16	NRXN1
SNU131	1.1961e-120	0.368863	0.966	0.903	4.01147e-116	16	SNU13
COX7A2L1	1.88837e-117	0.427382	0.875	0.76	6.33322e-113	16	COX7A2L
CACNA1G1	5.58884e-117	0.285444	0.361	0.129	1.87439e-112	16	CACNA1G
H2AFY2	6.46292e-117	0.398362	0.921	0.817	2.16754e-112	16	H2AFY
SYNGR11	3.97871e-115	0.369072	0.593	0.324	1.33438e-110	16	SYNGR1
NFASC1	4.50579e-114	0.274614	0.352	0.123	1.51115e-109	16	NFASC
MCEMP11	1.28741e-112	0.293556	0.309	0.099	4.3177e-108	16	MCEMP1
RELN3	1.59564e-111	0.327195	0.472	0.2	5.35147e-107	16	RELN
RIMKLA1	8.48619e-111	0.324191	0.481	0.22	2.8461e-106	16	RIMKLA
TBX55	2.82081e-110	0.37897	0.814	0.514	9.46043e-106	16	TBX5
BEX22	6.0105e-110	0.335343	0.418	0.174	2.0158e-105	16	BEX2
FAM78A2	2.62956e-109	0.358372	0.632	0.345	8.81901e-105	16	FAM78A
NDUFB11	1.941e-108	0.267629	0.989	0.977	6.50973e-104	16	NDUFB1
SPOCK12	2.78389e-108	0.339937	0.481	0.212	9.33663e-104	16	SPOCK1
ATP5MPL2	4.78073e-108	0.258811	0.994	0.989	1.60336e-103	16	ATP5MPL
ROMO1	1.19596e-107	0.340466	0.938	0.883	4.011e-103	16	ROMO1
DAPK21	8.45291e-107	0.259427	0.35	0.126	2.83494e-102	16	DAPK2
GATM1	3.44301e-106	0.344625	0.438	0.192	1.15472e-101	16	GATM
TXNIP2	8.45821e-106	0.441516	0.733	0.467	2.83671e-101	16	TXNIP
ATP5PO1	6.12047e-104	0.276544	0.989	0.978	2.05268e-99	16	ATP5PO
ATP5PD1	8.88755e-103	0.291655	0.979	0.962	2.98071e-98	16	ATP5PD
MTHFR1	1.15987e-102	0.356573	0.595	0.322	3.88996e-98	16	MTHFR
MALAT1	1.247e-102	0.285061	0.992	0.996	4.18219e-98	16	MALAT1
NDUFB2	1.7982e-100	0.261031	0.991	0.98	6.03081e-96	16	NDUFB2
TRIM551	7.61624e-95	0.35219	0.9	0.769	2.55434e-90	16	TRIM55
NAV2-AS22	2.35899e-94	0.375021	0.585	0.338	7.91157e-90	16	NAV2-AS2
NES3	5.43382e-94	0.381415	0.902	0.754	1.8224e-89	16	NES
ADGRB21	7.61258e-93	0.284131	0.416	0.186	2.55311e-88	16	ADGRB2
NDUFA3	8.67122e-92	0.285222	0.975	0.941	2.90816e-87	16	NDUFA3
DGKI1	5.63697e-89	0.340157	0.651	0.379	1.89053e-84	16	DGKI
BCO22	6.18178e-88	0.328594	0.584	0.33	2.07324e-83	16	BCO2
BEX33	6.06071e-83	0.282341	0.966	0.945	2.03264e-78	16	BEX3
MYBPC31	1.91421e-82	0.338043	0.983	0.938	6.41987e-78	16	MYBPC3
PPIC	3.28166e-82	0.331477	0.893	0.811	1.1006e-77	16	PPIC
CIRBP3	7.48724e-79	0.280247	0.97	0.933	2.51107e-74	16	CIRBP
ITGB1BP2	1.59707e-78	0.349667	0.772	0.608	5.35627e-74	16	ITGB1BP2
GLS1	2.5798e-77	0.349644	0.576	0.351	8.65212e-73	16	GLS
ARHGAP241	4.59363e-74	0.29235	0.553	0.315	1.54061e-69	16	ARHGAP24
VASH11	6.06741e-74	0.27004	0.443	0.22	2.03489e-69	16	VASH1
PPCS	3.41938e-73	0.313021	0.621	0.414	1.14679e-68	16	PPCS
NDUFV3	3.81416e-72	0.300424	0.911	0.835	1.27919e-67	16	NDUFV3
SPAG7	4.60856e-72	0.316216	0.872	0.763	1.54562e-67	16	SPAG7
BLOC1S11	8.75568e-71	0.303187	0.871	0.761	2.93648e-66	16	BLOC1S1
BVES1	3.68841e-69	0.32488	0.818	0.644	1.23702e-64	16	BVES
PMVK1	3.95989e-69	0.334548	0.685	0.505	1.32807e-64	16	PMVK
MYLK31	7.29535e-69	0.320895	0.801	0.64	2.44672e-64	16	MYLK3
ATP5MC1	1.90098e-68	0.270832	0.968	0.939	6.3755e-64	16	ATP5MC1
VSTM2L2	1.67573e-66	0.283155	0.601	0.353	5.62005e-62	16	VSTM2L
PITPNB2	4.35185e-65	0.276256	0.556	0.342	1.45952e-60	16	PITPNB
RNF81	7.98103e-65	0.264522	0.439	0.237	2.67668e-60	16	RNF8
CORIN1	2.3985e-64	0.294774	0.837	0.684	8.0441e-60	16	CORIN
FRAS1	6.32571e-64	0.256988	0.458	0.253	2.12152e-59	16	FRAS1
MXRA7	1.27687e-59	0.295239	0.606	0.412	4.28238e-55	16	MXRA7
NAA381	1.57095e-59	0.293627	0.794	0.663	5.26865e-55	16	NAA38
C4orf482	1.82932e-59	0.250373	0.491	0.277	6.13519e-55	16	C4orf48
FARP11	5.09791e-59	0.28071	0.626	0.431	1.70974e-54	16	FARP1
ETFB	6.43448e-59	0.256149	0.926	0.851	2.15799e-54	16	ETFB
GAREM11	9.76364e-59	0.26219	0.437	0.244	3.27453e-54	16	GAREM1
TCAP2	1.79294e-57	0.306139	0.948	0.864	6.01316e-53	16	TCAP
PTP4A31	2.65876e-55	0.300142	0.79	0.669	8.91695e-51	16	PTP4A3
HAND2-AS13	2.86347e-53	0.278118	0.886	0.758	9.6035e-49	16	HAND2-AS1
LRRC49	1.20127e-51	0.269194	0.56	0.37	4.02883e-47	16	LRRC49
PRDX42	3.05501e-51	0.257851	0.735	0.584	1.02459e-46	16	PRDX4
SPEG3	1.63879e-49	0.288641	0.69	0.536	5.49618e-45	16	SPEG
ITM2C3	1.45506e-48	0.296897	0.698	0.534	4.87999e-44	16	ITM2C
MRPL14	1.2045e-46	0.25888	0.746	0.625	4.03965e-42	16	MRPL14
RRP15	1.2149e-43	0.254048	0.57	0.405	4.07454e-39	16	RRP15
SMS4	3.58378e-43	0.263836	0.839	0.771	1.20193e-38	16	SMS
ALPK21	1.30405e-40	0.257652	0.686	0.52	4.37353e-36	16	ALPK2
NPPA3	0	1.0329	1	0.924	0	15	NPPA
MYH66	0	0.880864	0.998	0.581	0	15	MYH6
MB2	0	0.825815	0.984	0.933	0	15	MB
MYLK	0	0.823945	0.307	0.068	0	15	MYLK
PAM4	0	0.777229	0.999	0.817	0	15	PAM
DKK34	0	0.763017	0.975	0.673	0	15	DKK3
EPHA44	0	0.698866	0.827	0.327	0	15	EPHA4
PTGDS1	0	0.607699	0.477	0.199	0	15	PTGDS
ANGPT1	0	0.604039	0.638	0.245	0	15	ANGPT1
GPX32	0	0.602781	0.727	0.367	0	15	GPX3
ATP2A25	0	0.59558	0.999	0.938	0	15	ATP2A2
NR2F15	0	0.591507	0.78	0.295	0	15	NR2F1
AL078590.32	0	0.56271	0.617	0.198	0	15	AL078590.3
RABGAP1L	0	0.558783	0.713	0.345	0	15	RABGAP1L
NTM1	0	0.556213	0.535	0.141	0	15	NTM
WASHC2A1	0	0.552113	0.532	0.223	0	15	WASHC2A
PRKAG24	0	0.548435	0.869	0.572	0	15	PRKAG2
COL9A12	0	0.545059	0.49	0.216	0	15	COL9A1
PRSS352	0	0.542804	0.784	0.502	0	15	PRSS35
KCNA53	0	0.503276	0.659	0.277	0	15	KCNA5
ADM2	0	0.489087	0.442	0.137	0	15	ADM
MYL74	0	0.480061	1	1	0	15	MYL7
CPNE54	0	0.457586	0.613	0.278	0	15	CPNE5
TECRL1	0	0.444114	0.991	0.938	0	15	TECRL
TXNIP3	0	0.436912	0.706	0.454	0	15	TXNIP
SLIT34	0	0.435245	0.721	0.369	0	15	SLIT3
TBX56	0	0.430729	0.789	0.498	0	15	TBX5
MYOM22	0	0.429807	0.676	0.356	0	15	MYOM2
LINC019541	0	0.415396	0.475	0.169	0	15	LINC01954
WASHC2C1	0	0.408744	0.447	0.215	0	15	WASHC2C
NES4	0	0.400455	0.889	0.746	0	15	NES
DES2	0	0.399552	0.983	0.967	0	15	DES
PGAM22	0	0.39734	0.979	0.949	0	15	PGAM2
COL1A12	0	0.39339	0.672	0.407	0	15	COL1A1
NR2F26	0	0.387093	0.756	0.333	0	15	NR2F2
ULK41	0	0.384477	0.546	0.257	0	15	ULK4
MCEMP12	0	0.379178	0.277	0.089	0	15	MCEMP1
HAND2-AS14	0	0.370337	0.883	0.751	0	15	HAND2-AS1
VSTM2L3	0	0.363963	0.601	0.338	0	15	VSTM2L
ZNF385B1	0	0.360902	0.414	0.135	0	15	ZNF385B
PGM52	0	0.356826	0.638	0.395	0	15	PGM5
RELN4	0	0.353747	0.453	0.185	0	15	RELN
BTG15	0	0.346036	0.947	0.822	0	15	BTG1
SLC5A121	0	0.294254	0.275	0.085	0	15	SLC5A12
MAF	0	0.290108	0.304	0.106	0	15	MAF
ADAMTS7	0	0.271285	0.262	0.075	0	15	ADAMTS7
MAPK4	0	0.260892	0.32	0.121	0	15	MAPK4
TMEM176B	1.99287e-307	0.377293	0.491	0.254	6.6837e-303	15	TMEM176B
SFRP16	3.65465e-300	0.26087	0.952	0.808	1.2257e-295	15	SFRP1
NFASC2	1.46936e-291	0.259209	0.305	0.114	4.92795e-287	15	NFASC
GNAO13	4.54299e-275	0.257994	0.362	0.154	1.52363e-270	15	GNAO1
VASH12	3.09622e-271	0.309576	0.426	0.208	1.03841e-266	15	VASH1
GNG115	2.80282e-268	0.282315	0.592	0.335	9.40009e-264	15	GNG11
COL1A22	5.4289e-268	0.322838	0.543	0.316	1.82075e-263	15	COL1A2
TAGLN	8.67189e-257	0.336857	0.75	0.514	2.90838e-252	15	TAGLN
SMAD72	2.38131e-250	0.273723	0.361	0.166	7.98643e-246	15	SMAD7
CAMK1D1	7.67573e-247	0.258386	0.335	0.146	2.57429e-242	15	CAMK1D
DGKI2	1.0494e-241	0.338042	0.593	0.367	3.51949e-237	15	DGKI
GJA52	9.67052e-239	0.28809	0.687	0.433	3.2433e-234	15	GJA5
CMYA51	6.79072e-234	0.354401	0.807	0.66	2.27747e-229	15	CMYA5
ARMH41	9.24752e-227	0.258404	0.305	0.133	3.10143e-222	15	ARMH4
HEG12	4.61472e-225	0.315498	0.485	0.282	1.54768e-220	15	HEG1
MT-ND3	4.49568e-224	0.314478	1	0.993	1.50776e-219	15	MT-ND3
ADCY51	1.96517e-222	0.325702	0.711	0.519	6.59078e-218	15	ADCY5
TRDN2	2.99837e-205	0.312015	0.89	0.819	1.00559e-200	15	TRDN
PARM1	1.8611e-203	0.30866	0.556	0.373	6.24176e-199	15	PARM1
SLC22A171	6.86152e-203	0.269305	0.341	0.171	2.30122e-198	15	SLC22A17
PDLIM33	2.74277e-194	0.270354	0.556	0.356	9.19871e-190	15	PDLIM3
CLIC51	2.33691e-192	0.260194	0.433	0.248	7.83754e-188	15	CLIC5
GABRB21	2.35585e-192	0.254531	0.396	0.207	7.90106e-188	15	GABRB2
FBXO323	4.34462e-191	0.287213	0.743	0.56	1.4571e-186	15	FBXO32
ADI12	2.32564e-186	0.308185	0.732	0.603	7.79975e-182	15	ADI1
SYNPO1	5.02552e-184	0.27805	0.357	0.191	1.68546e-179	15	SYNPO
FREM1	4.64934e-183	0.257919	0.314	0.155	1.5593e-178	15	FREM1
SGCD	5.28269e-183	0.253762	0.355	0.186	1.77171e-178	15	SGCD
MTRNR2L12	1.03161e-182	0.437048	0.297	0.149	3.45981e-178	15	MTRNR2L12
CCDC803	3.58258e-179	0.27233	0.438	0.245	1.20153e-174	15	CCDC80
PLEKHA71	4.77925e-175	0.324265	0.67	0.524	1.60286e-170	15	PLEKHA7
ID23	1.06723e-174	0.286102	0.725	0.566	3.57929e-170	15	ID2
CKM1	1.33429e-164	0.263733	0.967	0.908	4.47494e-160	15	CKM
SYNPO2L2	1.99347e-148	0.27653	0.827	0.738	6.68571e-144	15	SYNPO2L
AC020909.22	4.33179e-142	0.254283	0.987	0.972	1.45279e-137	15	AC020909.2
SPATS2L4	3.64759e-139	0.254143	0.6	0.446	1.22333e-134	15	SPATS2L
ANKRD11	3.29916e-138	0.435415	0.8	0.693	1.10647e-133	15	ANKRD1
ALDOA1	3.41392e-125	0.256561	0.723	0.641	1.14496e-120	15	ALDOA
MT-ND4L	3.18028e-122	0.283047	0.929	0.892	1.0666e-117	15	MT-ND4L
[truncated: 2,229 more rows]

## Sheet: Mesenchymal markers
	p_val	avg_log2FC	pct.1	pct.2	p_val_adj	cluster	gene
SFRP2	0	2.02364	0.55	0.053	0	22	SFRP2
TUBB2B	0	1.94732	0.829	0.299	0	22	TUBB2B
UBE2C	0	1.80603	0.822	0.204	0	22	UBE2C
TOP2A	0	1.7452	0.807	0.188	0	22	TOP2A
PCLAF	0	1.68716	0.964	0.336	0	22	PCLAF
SFRP1	0	1.68346	0.985	0.467	0	22	SFRP1
TECRL	0	1.5893	0.764	0.095	0	22	TECRL
CDK1	0	1.54696	0.847	0.202	0	22	CDK1
CRABP2	0	1.53749	0.865	0.292	0	22	CRABP2
STMN1	0	1.51436	1	0.927	0	22	STMN1
CENPF	0	1.48162	0.753	0.204	0	22	CENPF
NUSAP1	0	1.47171	0.793	0.185	0	22	NUSAP1
TYMS	0	1.31602	0.931	0.335	0	22	TYMS
MAD2L1	0	1.24196	0.852	0.219	0	22	MAD2L1
RRM2	0	1.17614	0.701	0.148	0	22	RRM2
UBE2T	0	1.12596	0.837	0.236	0	22	UBE2T
BIRC5	0	1.11076	0.731	0.179	0	22	BIRC5
ZWINT	0	1.0425	0.821	0.228	0	22	ZWINT
AURKB	0	1.03032	0.64	0.141	0	22	AURKB
OSR1	0	0.971446	0.671	0.16	0	22	OSR1
SPC25	0	0.94451	0.685	0.141	0	22	SPC25
PBK	0	0.893321	0.678	0.144	0	22	PBK
NUF2	0	0.798367	0.592	0.128	0	22	NUF2
LRRN1	0	0.730476	0.458	0.054	0	22	LRRN1
RPRM	0	0.674847	0.313	0.019	0	22	RPRM
CKAP2L	0	0.626536	0.555	0.114	0	22	CKAP2L
GDF10	0	0.609364	0.302	0.024	0	22	GDF10
HOXB4	0	0.486499	0.398	0.035	0	22	HOXB4
HOXA5	0	0.463609	0.32	0.014	0	22	HOXA5
HOXA3	0	0.418296	0.34	0.02	0	22	HOXA3
HOXA4	0	0.297436	0.256	0.013	0	22	HOXA4
RAD51AP1	8.40917e-308	0.742498	0.659	0.162	2.82027e-303	22	RAD51AP1
MND1	3.82227e-305	0.60822	0.584	0.13	1.28191e-300	22	MND1
LMNB1	1.09093e-304	0.887619	0.803	0.243	3.65877e-300	22	LMNB1
GGH	1.43539e-304	0.992756	0.864	0.306	4.81403e-300	22	GGH
TUBB	8.10101e-304	1.2178	1	0.99	2.71692e-299	22	TUBB
CENPW	1.23884e-303	1.04428	0.831	0.282	4.15481e-299	22	CENPW
OIP5	1.17579e-302	0.493203	0.436	0.076	3.94335e-298	22	OIP5
SKAP2	3.31194e-302	0.396803	0.347	0.049	1.11076e-297	22	SKAP2
HMGB1	2.24868e-301	1.24726	1	0.99	7.54163e-297	22	HMGB1
TK1	1.12041e-299	0.954563	0.794	0.224	3.75762e-295	22	TK1
NDC80	4.35113e-298	0.792027	0.58	0.131	1.45928e-293	22	NDC80
KIF2C	1.59097e-295	0.63725	0.51	0.102	5.33581e-291	22	KIF2C
DEPDC1	5.27214e-295	0.718207	0.533	0.111	1.76817e-290	22	DEPDC1
CCNA2	3.77872e-290	0.855255	0.579	0.13	1.26731e-285	22	CCNA2
ST6GALNAC3	1.06188e-288	0.450072	0.399	0.066	3.56133e-284	22	ST6GALNAC3
PTX3	2.75841e-285	0.510231	0.34	0.05	9.25117e-281	22	PTX3
GTSE1	4.84126e-283	0.855393	0.593	0.14	1.62366e-278	22	GTSE1
LAMP5	1.04004e-281	0.762336	0.296	0.039	3.48809e-277	22	LAMP5
CENPN	3.27699e-281	0.770309	0.678	0.187	1.09904e-276	22	CENPN
CENPE	9.44389e-277	0.971008	0.541	0.121	3.16729e-272	22	CENPE
CCNB1	3.61778e-276	1.28773	0.568	0.135	1.21333e-271	22	CCNB1
MKI67	1.17343e-274	1.05074	0.638	0.158	3.93546e-270	22	MKI67
CENPK	6.58143e-274	0.808842	0.727	0.212	2.20728e-269	22	CENPK
KIF20B	1.90304e-272	0.943244	0.752	0.233	6.38243e-268	22	KIF20B
HMGB2	7.16707e-270	1.62345	0.977	0.591	2.40369e-265	22	HMGB2
SGO1	7.89338e-266	0.649022	0.557	0.131	2.64728e-261	22	SGO1
SLITRK5	9.32727e-266	0.359892	0.275	0.035	3.12818e-261	22	SLITRK5
HMGN2	4.26221e-261	1.12495	0.999	0.979	1.42946e-256	22	HMGN2
FST	1.08664e-260	0.503963	0.301	0.042	3.64438e-256	22	FST
TUBA1B	1.48712e-259	1.31682	0.999	0.971	4.98749e-255	22	TUBA1B
H2AFZ	5.31085e-259	1.28938	0.999	0.857	1.78115e-254	22	H2AFZ
CENPM	6.56333e-258	0.651353	0.592	0.151	2.20121e-253	22	CENPM
TPX2	1.69427e-257	0.942927	0.653	0.18	5.68223e-253	22	TPX2
CCNB2	2.06393e-257	1.07234	0.598	0.157	6.92202e-253	22	CCNB2
NCAPG	6.43859e-257	0.600773	0.523	0.119	2.15937e-252	22	NCAPG
ORC6	6.37913e-256	0.675474	0.676	0.192	2.13943e-251	22	ORC6
SGO2	1.59296e-254	0.888255	0.593	0.156	5.34248e-250	22	SGO2
TMSB15A	4.4893e-254	1.10205	0.941	0.483	1.50562e-249	22	TMSB15A
ALCAM	5.30795e-249	0.607625	0.404	0.077	1.78018e-244	22	ALCAM
ASPM	9.01735e-248	0.94525	0.593	0.154	3.02424e-243	22	ASPM
SMC2	2.28698e-247	0.944745	0.883	0.375	7.67008e-243	22	SMC2
CKS1B	2.95697e-246	1.12963	0.96	0.612	9.9171e-242	22	CKS1B
ROR1	3.58316e-246	0.386676	0.366	0.063	1.20172e-241	22	ROR1
SKA1	4.25467e-246	0.42559	0.402	0.076	1.42693e-241	22	SKA1
TTK	2.88543e-245	0.52195	0.412	0.08	9.67716e-241	22	TTK
KIF11	6.93717e-245	0.609655	0.526	0.124	2.32659e-240	22	KIF11
CSRP2	1.10082e-243	1.25986	0.952	0.527	3.69192e-239	22	CSRP2
KIFC1	2.4776e-243	0.640909	0.583	0.147	8.30939e-239	22	KIFC1
TACC3	4.0712e-242	0.653405	0.552	0.136	1.3654e-237	22	TACC3
DLGAP5	6.03754e-242	0.734835	0.45	0.094	2.02487e-237	22	DLGAP5
H2AFX	1.07614e-240	1.02543	0.792	0.289	3.60914e-236	22	H2AFX
PRC1	6.50213e-240	0.817095	0.616	0.168	2.18068e-235	22	PRC1
UHRF1	6.06331e-238	0.712821	0.602	0.166	2.03351e-233	22	UHRF1
KIF23	6.39001e-238	0.677902	0.525	0.127	2.14308e-233	22	KIF23
CENPA	3.22266e-237	0.824426	0.42	0.085	1.08082e-232	22	CENPA
CDCA3	1.80666e-235	0.784482	0.484	0.11	6.05916e-231	22	CDCA3
KNL1	1.70027e-233	0.658356	0.517	0.123	5.70236e-229	22	KNL1
PTTG1	4.81556e-230	1.4029	0.712	0.239	1.61504e-225	22	PTTG1
KIF20A	4.43686e-229	0.71935	0.456	0.1	1.48803e-224	22	KIF20A
SDC1	3.54067e-228	0.437633	0.429	0.09	1.18747e-223	22	SDC1
CDKN3	4.58168e-228	0.758139	0.592	0.159	1.5366e-223	22	CDKN3
MELK	5.59227e-227	0.508712	0.517	0.125	1.87554e-222	22	MELK
CKS2	1.22896e-226	1.34013	0.801	0.317	4.12169e-222	22	CKS2
CDCA2	1.5195e-223	0.476051	0.4	0.081	5.09611e-219	22	CDCA2
ANLN	3.0664e-223	0.589903	0.529	0.132	1.02841e-218	22	ANLN
CENPU	2.50536e-220	0.629704	0.68	0.203	8.40248e-216	22	CENPU
PCNA	2.16377e-217	1.2518	0.83	0.389	7.25685e-213	22	PCNA
SMC4	1.06382e-216	1.02355	0.928	0.48	3.56785e-212	22	SMC4
SPC24	1.37002e-216	0.617047	0.532	0.136	4.59476e-212	22	SPC24
PRRX1	1.55242e-216	0.955569	0.842	0.378	5.2065e-212	22	PRRX1
MXD3	4.07833e-216	0.727406	0.553	0.146	1.36779e-211	22	MXD3
DMKN	2.99994e-213	0.619872	0.515	0.135	1.00612e-208	22	DMKN
KCNQ2	2.12596e-212	0.549979	0.49	0.121	7.13006e-208	22	KCNQ2
FLRT2	2.58356e-211	0.977876	0.834	0.379	8.66473e-207	22	FLRT2
CLSPN	1.92925e-210	0.696526	0.582	0.166	6.47031e-206	22	CLSPN
AC016205.1	4.42748e-210	0.311066	0.274	0.043	1.48489e-205	22	AC016205.1
CDC20	1.13145e-209	0.940349	0.454	0.107	3.79467e-205	22	CDC20
RBP1	4.1734e-208	0.976022	0.99	0.803	1.39967e-203	22	RBP1
HJURP	4.9901e-208	0.497497	0.413	0.09	1.67358e-203	22	HJURP
FBXO5	5.64745e-208	0.783442	0.64	0.209	1.89404e-203	22	FBXO5
CDCA8	2.71105e-207	0.640183	0.425	0.097	9.09233e-203	22	CDCA8
CDCA5	1.15924e-206	0.485144	0.472	0.114	3.88786e-202	22	CDCA5
H3F3A	4.1909e-206	0.564165	1	1	1.40554e-201	22	H3F3A
HLX	1.64762e-205	0.402684	0.369	0.073	5.5258e-201	22	HLX
RRM1	3.0102e-205	0.740221	0.735	0.266	1.00956e-200	22	RRM1
JPT1	4.47647e-204	1.35697	0.848	0.453	1.50132e-199	22	JPT1
CDC25C	4.48097e-203	0.354919	0.344	0.066	1.50283e-198	22	CDC25C
RACGAP1	2.23748e-202	0.646258	0.515	0.139	7.50406e-198	22	RACGAP1
DIAPH3	5.74014e-202	0.536484	0.535	0.143	1.92513e-197	22	DIAPH3
KIF4A	4.31929e-200	0.470711	0.414	0.093	1.4486e-195	22	KIF4A
ASF1B	1.21836e-198	0.486688	0.477	0.12	4.08613e-194	22	ASF1B
BCL2A1	1.46063e-197	0.545358	0.283	0.047	4.89866e-193	22	BCL2A1
PI15	2.59512e-197	0.444375	0.327	0.061	8.70351e-193	22	PI15
NREP	2.28667e-195	1.14379	0.987	0.867	7.66903e-191	22	NREP
CENPV	3.44274e-194	0.680625	0.6	0.191	1.15463e-189	22	CENPV
ZNF93	1.19453e-193	0.412518	0.403	0.091	4.00621e-189	22	ZNF93
EFNA5	1.10685e-192	0.756153	0.592	0.188	3.71215e-188	22	EFNA5
ITGB3BP	9.782e-191	0.797285	0.784	0.334	3.28069e-186	22	ITGB3BP
CENPH	1.20789e-189	0.613051	0.616	0.202	4.05101e-185	22	CENPH
NR2F1	1.84319e-189	0.350211	0.296	0.053	6.18168e-185	22	NR2F1
EGFL6	2.82964e-189	0.670605	0.366	0.079	9.49003e-185	22	EGFL6
ESCO2	1.12436e-187	0.420114	0.416	0.097	3.77086e-183	22	ESCO2
KPNA2	2.51524e-186	1.6308	0.78	0.364	8.4356e-182	22	KPNA2
TUBA1A	3.10609e-186	1.03158	1	0.978	1.04172e-181	22	TUBA1A
GMNN	1.41177e-185	0.705396	0.739	0.285	4.7348e-181	22	GMNN
SKA3	4.21169e-185	0.386558	0.377	0.084	1.41252e-180	22	SKA3
MYBL2	1.00728e-183	0.48292	0.452	0.114	3.37823e-179	22	MYBL2
PLK1	4.24855e-183	0.737704	0.367	0.08	1.42488e-178	22	PLK1
NEK2	1.05934e-181	0.495977	0.326	0.066	3.55283e-177	22	NEK2
PLK2	5.86334e-181	1.06302	0.744	0.327	1.96645e-176	22	PLK2
PIMREG	6.86255e-181	0.613734	0.459	0.118	2.30156e-176	22	PIMREG
KIF22	8.37221e-180	0.66869	0.645	0.226	2.80787e-175	22	KIF22
NRP2	1.16484e-177	0.663819	0.577	0.183	3.90665e-173	22	NRP2
TMEM97	2.13889e-177	0.675113	0.642	0.23	7.17341e-173	22	TMEM97
EZH2	6.8329e-177	0.685317	0.664	0.239	2.29162e-172	22	EZH2
CKAP2	1.07443e-176	0.76812	0.607	0.205	3.60344e-172	22	CKAP2
POC1A	2.52852e-175	0.344327	0.391	0.092	8.48016e-171	22	POC1A
MIS18BP1	3.7077e-175	0.709872	0.71	0.277	1.24349e-170	22	MIS18BP1
TRIP13	1.00972e-172	0.392853	0.457	0.121	3.38641e-168	22	TRIP13
HMGB3	7.44807e-172	0.880315	0.75	0.32	2.49794e-167	22	HMGB3
RAN	1.1968e-171	0.720262	0.997	0.92	4.01384e-167	22	RAN
FAM83D	3.09739e-171	0.548356	0.368	0.085	1.0388e-166	22	FAM83D
INHBA	7.50552e-171	0.692414	0.65	0.224	2.5172e-166	22	INHBA
GINS2	5.34937e-170	0.771863	0.638	0.234	1.79407e-165	22	GINS2
ECT2	3.50637e-169	0.457717	0.399	0.099	1.17596e-164	22	ECT2
KIF15	7.68981e-167	0.414888	0.429	0.11	2.57901e-162	22	KIF15
FZD1	1.98226e-166	0.809618	0.775	0.362	6.64811e-162	22	FZD1
MLLT11	6.49605e-166	0.755822	0.831	0.436	2.17865e-161	22	MLLT11
MCM10	9.02634e-165	0.404904	0.389	0.096	3.02725e-160	22	MCM10
IGFBP5	2.78402e-164	0.996134	0.79	0.355	9.33704e-160	22	IGFBP5
HMMR	3.34997e-163	0.449384	0.402	0.099	1.12351e-158	22	HMMR
HIST1H1A	7.48723e-163	0.523462	0.351	0.081	2.51107e-158	22	HIST1H1A
NRXN1	3.88609e-162	0.496513	0.355	0.081	1.30332e-157	22	NRXN1
TPM1	7.19739e-162	0.984701	0.999	0.939	2.41386e-157	22	TPM1
RFC3	1.95189e-161	0.519888	0.532	0.167	6.54624e-157	22	RFC3
NCAPH	1.18714e-160	0.361452	0.381	0.093	3.98144e-156	22	NCAPH
SUMO2	3.29496e-160	0.515832	1	0.993	1.10506e-155	22	SUMO2
AURKA	1.29879e-159	0.575084	0.362	0.087	4.35588e-155	22	AURKA
CHEK1	1.80278e-158	0.505432	0.524	0.165	6.04617e-154	22	CHEK1
MIS18A	1.96849e-157	0.59632	0.646	0.249	6.60193e-153	22	MIS18A
FOXM1	5.6374e-157	0.401089	0.412	0.106	1.89067e-152	22	FOXM1
DNAJC9	8.71795e-157	0.623669	0.69	0.279	2.92383e-152	22	DNAJC9
ZWILCH	1.99427e-156	0.531551	0.58	0.202	6.68838e-152	22	ZWILCH
PRR11	2.38055e-154	0.392568	0.396	0.101	7.98388e-150	22	PRR11
LINC02381	1.58658e-153	0.365069	0.301	0.063	5.32106e-149	22	LINC02381
BRCA2	3.72574e-153	0.430949	0.427	0.119	1.24954e-148	22	BRCA2
CDCA4	1.63871e-152	0.637206	0.651	0.255	5.49592e-148	22	CDCA4
TROAP	8.6453e-150	0.476568	0.367	0.091	2.89946e-145	22	TROAP
VRK1	9.05224e-150	0.446746	0.525	0.17	3.03594e-145	22	VRK1
ARHGAP11A	4.78526e-149	0.44401	0.394	0.104	1.60488e-144	22	ARHGAP11A
H2AFV	5.66722e-149	0.836124	0.931	0.697	1.90067e-144	22	H2AFV
TUBB4B	1.30803e-148	1.1211	0.918	0.638	4.38688e-144	22	TUBB4B
DTL	1.46736e-148	0.439419	0.387	0.104	4.92123e-144	22	DTL
DHFR	2.29758e-148	0.607985	0.616	0.227	7.70561e-144	22	DHFR
FANCD2	3.34064e-147	0.351665	0.337	0.081	1.12038e-142	22	FANCD2
SERINC2	5.29469e-146	0.315401	0.335	0.078	1.77573e-141	22	SERINC2
SPDL1	2.54467e-143	0.496493	0.515	0.171	8.5343e-139	22	SPDL1
RANBP1	3.94902e-143	0.776156	0.96	0.826	1.32442e-138	22	RANBP1
BASP1	3.95121e-143	0.873317	0.821	0.486	1.32516e-138	22	BASP1
SLC16A9	6.29258e-143	0.404753	0.432	0.123	2.11041e-138	22	SLC16A9
TUBB2A	1.36197e-142	0.934195	0.739	0.4	4.56777e-138	22	TUBB2A
KIF18A	5.60903e-142	0.340179	0.286	0.062	1.88116e-137	22	KIF18A
BEX3	1.73822e-140	0.576845	0.997	0.978	5.82964e-136	22	BEX3
DBF4	3.17061e-140	0.512466	0.45	0.139	1.06336e-135	22	DBF4
HMGN1	3.45038e-140	0.547121	0.997	0.975	1.15719e-135	22	HMGN1
ANP32E	6.6681e-140	0.744189	0.806	0.423	2.23635e-135	22	ANP32E
RMI2	5.27555e-139	0.511251	0.553	0.197	1.76931e-134	22	RMI2
EDNRA	6.25753e-138	0.69843	0.793	0.383	2.09865e-133	22	EDNRA
DSN1	1.07901e-137	0.43	0.512	0.171	3.61879e-133	22	DSN1
SPAG5	1.66405e-137	0.32784	0.327	0.079	5.5809e-133	22	SPAG5
HOXB3	2.1645e-137	0.283664	0.27	0.057	7.25931e-133	22	HOXB3
CDC42EP3	2.99079e-136	0.568222	0.584	0.217	1.00305e-131	22	CDC42EP3
CIP2A	1.1663e-135	0.388623	0.403	0.115	3.91155e-131	22	CIP2A
ARL6IP1	2.65329e-135	1.62062	0.874	0.575	8.8986e-131	22	ARL6IP1
RTKN2	2.992e-135	0.318853	0.354	0.091	1.00346e-130	22	RTKN2
DTYMK	1.61981e-134	0.653595	0.772	0.387	5.43252e-130	22	DTYMK
HELLS	4.21029e-134	0.722482	0.653	0.275	1.41205e-129	22	HELLS
FAM111B	4.7256e-134	0.399316	0.353	0.092	1.58487e-129	22	FAM111B
BUB1B	5.21444e-134	0.374888	0.341	0.087	1.74882e-129	22	BUB1B
TENM3	1.44106e-133	0.336554	0.32	0.078	4.83304e-129	22	TENM3
FAP	1.39751e-132	0.406677	0.394	0.11	4.68698e-128	22	FAP
GPSM2	3.57335e-131	0.512267	0.453	0.147	1.19843e-126	22	GPSM2
PARPBP	4.65924e-130	0.375573	0.373	0.105	1.56262e-125	22	PARPBP
HIST1H4C	2.27197e-129	1.80539	0.898	0.71	7.61974e-125	22	HIST1H4C
DUT	2.62761e-129	0.91356	0.941	0.777	8.81248e-125	22	DUT
DHRS3	3.59006e-129	0.505553	0.459	0.146	1.20403e-124	22	DHRS3
LSM4	3.96235e-129	0.700369	0.903	0.64	1.32889e-124	22	LSM4
MEIS1	1.15185e-128	0.41994	0.373	0.105	3.86307e-124	22	MEIS1
NCAM1	2.76058e-128	0.66176	0.745	0.341	9.25845e-124	22	NCAM1
GINS4	2.87316e-128	0.333929	0.356	0.096	9.636e-124	22	GINS4
ERH	4.59262e-128	0.544277	0.995	0.927	1.54027e-123	22	ERH
NCAPD2	4.79548e-128	0.434026	0.443	0.137	1.60831e-123	22	NCAPD2
C21orf58	8.34724e-128	0.394009	0.449	0.139	2.7995e-123	22	C21orf58
LSM3	4.09171e-127	0.621773	0.958	0.785	1.37228e-122	22	LSM3
MDK	6.06769e-127	0.568628	1	0.992	2.03498e-122	22	MDK
CBX1	1.04712e-125	0.692546	0.924	0.701	3.51184e-121	22	CBX1
MGME1	2.97811e-125	0.423134	0.498	0.173	9.98799e-121	22	MGME1
LSM5	8.33441e-125	0.654238	0.943	0.741	2.79519e-120	22	LSM5
CFI	1.13215e-124	0.294072	0.295	0.07	3.79699e-120	22	CFI
HNRNPA2B1	2.90375e-123	0.617544	0.996	0.97	9.73858e-119	22	HNRNPA2B1
SHCBP1	4.49893e-123	0.324335	0.38	0.108	1.50885e-118	22	SHCBP1
FANCI	8.82091e-123	0.333952	0.375	0.108	2.95836e-118	22	FANCI
RHNO1	1.75429e-122	0.47383	0.547	0.21	5.88353e-118	22	RHNO1
CAPG	3.7101e-122	0.469071	0.555	0.208	1.24429e-117	22	CAPG
BUB1	1.09339e-121	0.329119	0.3	0.074	3.66699e-117	22	BUB1
WDR34	1.28782e-121	0.557913	0.632	0.28	4.31909e-117	22	WDR34
MRPS6	2.01528e-121	0.673787	0.887	0.585	6.75883e-117	22	MRPS6
HMGA2	2.58283e-121	0.56551	0.601	0.245	8.66228e-117	22	HMGA2
TMPO	6.73155e-121	0.648017	0.802	0.43	2.25763e-116	22	TMPO
NASP	9.68308e-121	0.75451	0.923	0.664	3.24751e-116	22	NASP
CALM2	5.31743e-120	0.692981	0.999	0.992	1.78336e-115	22	CALM2
TSHZ2	5.78659e-120	0.715832	0.569	0.24	1.94071e-115	22	TSHZ2
RFC4	1.81224e-119	0.470438	0.544	0.21	6.07789e-115	22	RFC4
PAFAH1B3	2.48142e-119	0.646602	0.825	0.496	8.32219e-115	22	PAFAH1B3
PLK4	8.84011e-119	0.26868	0.299	0.075	2.96479e-114	22	PLK4
DEK	1.88306e-118	0.666811	0.956	0.779	6.31541e-114	22	DEK
CDC6	1.00486e-117	0.37117	0.346	0.099	3.3701e-113	22	CDC6
CYB5A	4.04545e-116	0.713672	0.753	0.403	1.35676e-111	22	CYB5A
YWHAQ	6.32434e-116	0.574324	0.978	0.891	2.12106e-111	22	YWHAQ
HACD3	1.42042e-115	0.65451	0.835	0.498	4.76379e-111	22	HACD3
CDC45	1.25249e-113	0.293265	0.317	0.085	4.20061e-109	22	CDC45
FEN1	2.07317e-113	0.394233	0.483	0.17	6.95301e-109	22	FEN1
SLIT3	3.74305e-113	0.524066	0.658	0.285	1.25534e-108	22	SLIT3
NNAT	4.3946e-113	0.294638	0.342	0.095	1.47386e-108	22	NNAT
C2orf88	1.40893e-112	0.458604	0.413	0.135	4.72528e-108	22	C2orf88
BCL11A	1.03005e-111	0.397065	0.408	0.13	3.45459e-107	22	BCL11A
KNSTRN	1.24892e-110	0.489085	0.368	0.116	4.18864e-106	22	KNSTRN
KIF14	2.57705e-110	0.369632	0.284	0.072	8.64292e-106	22	KIF14
RGS2	3.62332e-110	0.667648	0.604	0.269	1.21519e-105	22	RGS2
USP1	3.77048e-110	0.581652	0.782	0.424	1.26454e-105	22	USP1
CMC2	3.3446e-109	0.549778	0.714	0.36	1.12171e-104	22	CMC2
SAE1	1.11099e-108	0.628589	0.764	0.445	3.72605e-104	22	SAE1
NUCKS1	1.8348e-108	0.600676	0.992	0.953	6.15354e-104	22	NUCKS1
COL9A3	3.87775e-108	0.814624	0.789	0.433	1.30052e-103	22	COL9A3
CHAF1A	8.08481e-107	0.399682	0.462	0.164	2.71148e-102	22	CHAF1A
BUB3	2.18902e-106	0.726979	0.808	0.477	7.34155e-102	22	BUB3
GLIPR1	3.82604e-106	0.462195	0.427	0.148	1.28318e-101	22	GLIPR1
ATAD5	8.91454e-106	0.36855	0.407	0.135	2.98976e-101	22	ATAD5
APLP1	3.1475e-105	0.327085	0.384	0.122	1.05561e-100	22	APLP1
ZNF714	6.55023e-105	0.348785	0.398	0.131	2.19682e-100	22	ZNF714
ATAD2	1.03204e-104	0.428984	0.516	0.196	3.46126e-100	22	ATAD2
MCM2	1.92038e-104	0.442485	0.441	0.16	6.44055e-100	22	MCM2
XRCC2	3.22807e-104	0.272043	0.259	0.065	1.08263e-99	22	XRCC2
SEMA3D	4.30364e-104	0.695641	0.555	0.244	1.44335e-99	22	SEMA3D
CSE1L	5.44179e-104	0.478812	0.611	0.274	1.82507e-99	22	CSE1L
FANCL	7.81129e-104	0.468507	0.529	0.218	2.61975e-99	22	FANCL
JPT2	6.51741e-103	0.402491	0.489	0.189	2.18581e-98	22	JPT2
CEP55	3.60992e-102	0.300487	0.32	0.092	1.21069e-97	22	CEP55
MCM3	4.50107e-102	0.622008	0.637	0.306	1.50957e-97	22	MCM3
CDT1	5.05663e-102	0.391689	0.524	0.2	1.69589e-97	22	CDT1
PTGES3	5.65435e-102	0.527721	0.972	0.872	1.89636e-97	22	PTGES3
EZR	1.66003e-101	0.434107	0.555	0.224	5.56739e-97	22	EZR
MMS22L	7.02114e-101	0.387397	0.427	0.151	2.35475e-96	22	MMS22L
ANGPT1	1.64227e-100	0.549968	0.436	0.159	5.50784e-96	22	ANGPT1
MAD2L2	2.52556e-100	0.460384	0.604	0.272	8.47024e-96	22	MAD2L2
RAD21	8.4797e-100	0.738462	0.843	0.579	2.84392e-95	22	RAD21
EPHB2	5.31277e-99	0.392374	0.444	0.162	1.7818e-94	22	EPHB2
BRCA1	2.69157e-97	0.324774	0.381	0.126	9.02698e-93	22	BRCA1
PSRC1	1.3503e-96	0.506605	0.436	0.163	4.52865e-92	22	PSRC1
PKMYT1	8.56727e-96	0.257561	0.284	0.079	2.87329e-91	22	PKMYT1
COL26A1	3.89622e-95	0.28283	0.293	0.083	1.30671e-90	22	COL26A1
GPC6	1.61836e-94	0.565854	0.846	0.52	5.42766e-90	22	GPC6
TBX5	2.74629e-94	0.327077	0.326	0.099	9.2105e-90	22	TBX5
PSMC3IP	3.62791e-94	0.328	0.425	0.153	1.21673e-89	22	PSMC3IP
ZNF738	6.98339e-94	0.372469	0.445	0.169	2.34209e-89	22	ZNF738
MEIS2	1.55063e-92	0.724271	0.911	0.695	5.2005e-88	22	MEIS2
SRSF7	1.63083e-92	0.583848	0.938	0.762	5.46949e-88	22	SRSF7
XIST	2.69104e-92	0.716587	0.963	0.565	9.02521e-88	22	XIST
LIG1	4.21088e-92	0.3622	0.402	0.144	1.41224e-87	22	LIG1
HYLS1	1.54345e-91	0.356295	0.353	0.118	5.17642e-87	22	HYLS1
TRIM59	3.04402e-91	0.394992	0.327	0.104	1.0209e-86	22	TRIM59
PTMA	4.15538e-91	0.394314	1	1	1.39363e-86	22	PTMA
SNRPG	5.93506e-91	0.510879	0.964	0.832	1.9905e-86	22	SNRPG
SRSF3	7.15096e-91	0.474395	0.978	0.949	2.39829e-86	22	SRSF3
HNRNPA3	9.65712e-91	0.48073	0.983	0.912	3.23881e-86	22	HNRNPA3
BNC2	3.35382e-90	0.336733	0.359	0.118	1.1248e-85	22	BNC2
SOX11	4.29506e-90	0.473943	0.42	0.157	1.44048e-85	22	SOX11
GPX8	1.39776e-89	0.613763	0.83	0.562	4.68782e-85	22	GPX8
RUNX1T1	2.62937e-89	0.635168	0.807	0.473	8.81837e-85	22	RUNX1T1
RBMX	2.8702e-89	0.581451	0.978	0.887	9.62606e-85	22	RBMX
SNRPD1	6.46545e-89	0.512942	0.95	0.784	2.16838e-84	22	SNRPD1
H2AFY2	8.2555e-89	0.503231	0.676	0.368	2.76873e-84	22	H2AFY2
BARD1	8.59931e-89	0.418592	0.579	0.26	2.88404e-84	22	BARD1
STRA6	8.60232e-89	0.252753	0.295	0.086	2.88504e-84	22	STRA6
SHOX2	3.78217e-88	0.430294	0.301	0.093	1.26847e-83	22	SHOX2
SVIP	1.05211e-87	0.375055	0.411	0.153	3.52858e-83	22	SVIP
PKIA	1.21096e-87	0.299999	0.341	0.112	4.06132e-83	22	PKIA
NSMCE4A	1.96782e-87	0.438539	0.561	0.26	6.59968e-83	22	NSMCE4A
ZNF521	2.13942e-87	0.359707	0.45	0.174	7.1752e-83	22	ZNF521
NSD2	2.26432e-87	0.382201	0.521	0.22	7.59407e-83	22	NSD2
LBR	2.84202e-87	0.546431	0.658	0.344	9.53157e-83	22	LBR
NUDT1	8.48761e-87	0.484259	0.696	0.367	2.84658e-82	22	NUDT1
SULF2	2.19161e-86	0.348515	0.337	0.112	7.35024e-82	22	SULF2
MZT1	2.39769e-86	0.536513	0.618	0.309	8.04137e-82	22	MZT1
CENPQ	9.2182e-86	0.308202	0.384	0.138	3.0916e-81	22	CENPQ
RPA1	9.75217e-86	0.454678	0.633	0.321	3.27068e-81	22	RPA1
SLF1	1.29983e-85	0.330214	0.396	0.145	4.35937e-81	22	SLF1
MMD	1.31398e-85	0.278223	0.345	0.114	4.40684e-81	22	MMD
PRDX2	1.89685e-85	0.560396	0.951	0.823	6.36165e-81	22	PRDX2
NAP1L1	2.23724e-85	0.448268	0.999	0.995	7.50325e-81	22	NAP1L1
ACTG2	2.52218e-85	0.482734	0.277	0.079	8.45887e-81	22	ACTG2
DYNLL1	3.79904e-85	0.442666	0.996	0.987	1.27412e-80	22	DYNLL1
HDAC2	3.41502e-84	0.524119	0.928	0.768	1.14533e-79	22	HDAC2
CPE	4.88613e-84	0.858381	0.846	0.603	1.63871e-79	22	CPE
HAUS8	5.523e-84	0.256756	0.331	0.109	1.8523e-79	22	HAUS8
AC011043.1	7.28225e-84	0.350438	0.452	0.181	2.44232e-79	22	AC011043.1
ACAT2	7.44771e-84	0.397311	0.514	0.222	2.49781e-79	22	ACAT2
ARHGAP28	7.98583e-84	0.289089	0.317	0.101	2.67829e-79	22	ARHGAP28
LMNB2	1.96494e-83	0.385399	0.573	0.256	6.59e-79	22	LMNB2
CEP152	3.67409e-83	0.278962	0.322	0.105	1.23222e-78	22	CEP152
IDH1	8.60657e-83	0.570079	0.677	0.369	2.88647e-78	22	IDH1
FUS	1.81447e-82	0.478202	0.978	0.908	6.08537e-78	22	FUS
SASS6	1.17741e-81	0.279253	0.341	0.116	3.94881e-77	22	SASS6
CEP135	8.36141e-81	0.31653	0.42	0.161	2.80425e-76	22	CEP135
PFN2	2.88844e-80	0.517143	0.902	0.731	9.68724e-76	22	PFN2
TIMELESS	4.75852e-80	0.293154	0.338	0.117	1.59591e-75	22	TIMELESS
RHEB	5.7378e-80	0.539133	0.91	0.72	1.92434e-75	22	RHEB
CENPJ	6.15191e-80	0.315517	0.403	0.152	2.06323e-75	22	CENPJ
CNN1	7.62446e-80	0.419188	0.56	0.252	2.55709e-75	22	CNN1
TUBG1	1.03623e-79	0.389278	0.568	0.264	3.47531e-75	22	TUBG1
MNS1	1.16221e-79	0.342485	0.477	0.197	3.89781e-75	22	MNS1
HINT1	6.88728e-79	0.587583	0.925	0.777	2.30986e-74	22	HINT1
WDR76	8.93839e-79	0.322427	0.337	0.118	2.99776e-74	22	WDR76
OCIAD2	9.13168e-79	0.307686	0.366	0.131	3.06258e-74	22	OCIAD2
PBX1	1.34835e-78	0.652186	0.902	0.685	4.5221e-74	22	PBX1
PDE5A	4.44273e-78	0.270891	0.356	0.124	1.49e-73	22	PDE5A
HMGXB4	1.66864e-77	0.459454	0.714	0.4	5.59628e-73	22	HMGXB4
SRSF2	1.82471e-77	0.494434	0.95	0.821	6.11972e-73	22	SRSF2
HMGN5	1.06618e-76	0.362192	0.408	0.16	3.57576e-72	22	HMGN5
H2AFY	1.27148e-76	0.512367	0.878	0.664	4.26431e-72	22	H2AFY
G2E3	1.3259e-76	0.45895	0.465	0.203	4.4468e-72	22	G2E3
SIPA1L2	6.35803e-76	0.305988	0.366	0.132	2.13236e-71	22	SIPA1L2
RNASEH2A	8.17822e-75	0.265726	0.354	0.129	2.74281e-70	22	RNASEH2A
RCN2	3.02899e-74	0.462997	0.942	0.805	1.01586e-69	22	RCN2
MCM7	9.27229e-74	0.508017	0.61	0.32	3.10974e-69	22	MCM7
VDAC3	1.72882e-73	0.502755	0.839	0.628	5.7981e-69	22	VDAC3
SRP9	2.05137e-73	0.424216	0.981	0.921	6.87988e-69	22	SRP9
SKA2	2.34388e-73	0.530652	0.793	0.517	7.8609e-69	22	SKA2
PCDH7	6.34793e-73	0.351742	0.404	0.161	2.12897e-68	22	PCDH7
GFRA1	7.58609e-73	0.332288	0.282	0.092	2.54422e-68	22	GFRA1
GSE1	9.37037e-72	0.280419	0.3	0.101	3.14263e-67	22	GSE1
FIGNL1	1.09031e-71	0.281394	0.318	0.112	3.6567e-67	22	FIGNL1
CMSS1	1.35518e-71	0.416252	0.562	0.277	4.54499e-67	22	CMSS1
ARL6IP6	1.39935e-71	0.458816	0.642	0.347	4.69315e-67	22	ARL6IP6
CRISPLD1	1.62759e-71	0.350107	0.468	0.205	5.45862e-67	22	CRISPLD1
FAM111A	2.4018e-71	0.367683	0.498	0.222	8.05517e-67	22	FAM111A
LAPTM4A	2.96527e-71	0.403731	0.996	0.983	9.94493e-67	22	LAPTM4A
E2F1	3.7114e-71	0.29305	0.315	0.112	1.24473e-66	22	E2F1
SRP14	5.8403e-71	0.343774	0.999	0.994	1.95872e-66	22	SRP14
MCM4	9.34093e-71	0.364062	0.432	0.182	3.13276e-66	22	MCM4
EXOSC8	3.12832e-70	0.445423	0.633	0.346	1.04918e-65	22	EXOSC8
SMC3	3.63911e-70	0.491829	0.815	0.563	1.22049e-65	22	SMC3
PRIM1	1.05032e-69	0.271949	0.341	0.125	3.52256e-65	22	PRIM1
MORF4L1	1.40613e-69	0.357413	0.995	0.974	4.71588e-65	22	MORF4L1
PSMA4	2.63166e-69	0.430186	0.964	0.849	8.82606e-65	22	PSMA4
TEX30	4.67964e-69	0.316887	0.481	0.214	1.56946e-64	22	TEX30
SAC3D1	5.78518e-69	0.337222	0.505	0.234	1.94023e-64	22	SAC3D1
RBBP4	6.01491e-69	0.502853	0.835	0.604	2.01728e-64	22	RBBP4
NUP107	1.0837e-68	0.3203	0.525	0.245	3.63452e-64	22	NUP107
CCDC14	1.70843e-68	0.430082	0.642	0.339	5.72972e-64	22	CCDC14
MEOX2	2.15177e-68	0.467234	0.391	0.163	7.2166e-64	22	MEOX2
MEST	2.6276e-68	0.623216	0.958	0.84	8.81245e-64	22	MEST
C12orf65	5.9984e-68	0.336656	0.494	0.226	2.01174e-63	22	C12orf65
UBE2S	7.32482e-68	0.533862	0.614	0.339	2.4566e-63	22	UBE2S
GCHFR	9.11844e-68	0.292208	0.281	0.095	3.05814e-63	22	GCHFR
GXYLT1	2.21703e-67	0.364592	0.461	0.205	7.43547e-63	22	GXYLT1
NUP35	3.17138e-67	0.265759	0.362	0.141	1.06362e-62	22	NUP35
MAP9	4.13903e-67	0.369446	0.474	0.218	1.38815e-62	22	MAP9
NPC2	5.39983e-67	0.49289	0.862	0.631	1.81099e-62	22	NPC2
IDH2	6.68251e-66	0.470476	0.882	0.697	2.24118e-61	22	IDH2
CBX5	1.15658e-65	0.462392	0.906	0.681	3.87895e-61	22	CBX5
LRRC17	1.41929e-65	0.510328	0.943	0.758	4.76001e-61	22	LRRC17
EFNB1	1.44032e-65	0.365383	0.569	0.285	4.83055e-61	22	EFNB1
C19orf48	2.25613e-65	0.452998	0.686	0.404	7.56661e-61	22	C19orf48
PTN	4.79359e-65	0.587145	0.999	0.942	1.60767e-60	22	PTN
MAFB	5.71672e-65	0.378601	0.472	0.218	1.91727e-60	22	MAFB
TUBA1C	1.51107e-64	0.912055	0.66	0.415	5.06783e-60	22	TUBA1C
RPA3	2.27773e-64	0.413117	0.707	0.409	7.63904e-60	22	RPA3
IMMP1L	2.42404e-64	0.382429	0.564	0.288	8.12975e-60	22	IMMP1L
MAP1B	3.1061e-64	0.54242	0.945	0.808	1.04172e-59	22	MAP1B
CKAP5	5.20555e-64	0.397127	0.463	0.215	1.74584e-59	22	CKAP5
SH3GL3	5.7968e-64	0.289935	0.395	0.164	1.94413e-59	22	SH3GL3
PIEZO2	8.39659e-64	0.318162	0.532	0.25	2.81605e-59	22	PIEZO2
MCM5	1.13324e-63	0.399205	0.502	0.241	3.80065e-59	22	MCM5
TMEM237	4.43977e-63	0.313451	0.474	0.22	1.48901e-58	22	TMEM237
PPIF	6.65951e-63	0.303858	0.425	0.186	2.23347e-58	22	PPIF
SVIL	2.6493e-62	0.659559	0.719	0.489	8.88524e-58	22	SVIL
GSTP1	3.67056e-62	0.371507	0.986	0.976	1.23103e-57	22	GSTP1
HNRNPA0	5.24022e-62	0.409487	0.965	0.926	1.75747e-57	22	HNRNPA0
RFC2	9.79542e-62	0.369982	0.458	0.222	3.28519e-57	22	RFC2
RPS27L	2.35762e-61	0.574093	0.876	0.76	7.90698e-57	22	RPS27L
GSTM5	5.76554e-61	0.304063	0.472	0.214	1.93365e-56	22	GSTM5
HPF1	7.11351e-61	0.413556	0.752	0.476	2.38573e-56	22	HPF1
SIVA1	1.01332e-60	0.434522	0.907	0.728	3.39847e-56	22	SIVA1
C4orf46	1.10011e-60	0.305979	0.439	0.2	3.68953e-56	22	C4orf46
CEP78	1.30884e-60	0.333735	0.458	0.214	4.3896e-56	22	CEP78
FJX1	1.65814e-60	0.41348	0.571	0.299	5.56107e-56	22	FJX1
CDK2	1.67285e-60	0.29988	0.385	0.165	5.61041e-56	22	CDK2
MZT2B	1.69803e-60	0.430344	0.956	0.915	5.69484e-56	22	MZT2B
MAP3K1	1.97714e-60	0.328078	0.425	0.188	6.63092e-56	22	MAP3K1
HAUS1	6.75554e-60	0.412181	0.655	0.389	2.26567e-55	22	HAUS1
PPIH	7.72493e-60	0.355385	0.634	0.353	2.59079e-55	22	PPIH
GLO1	1.23709e-59	0.429153	0.856	0.656	4.14896e-55	22	GLO1
RPA2	5.04865e-59	0.421445	0.615	0.35	1.69322e-54	22	RPA2
HSPB11	6.48623e-59	0.431276	0.731	0.471	2.17535e-54	22	HSPB11
ANAPC11	8.93251e-59	0.392491	0.964	0.891	2.99578e-54	22	ANAPC11
CNTFR	1.03954e-58	0.420667	0.669	0.392	3.48641e-54	22	CNTFR
VPS29	1.09555e-58	0.421341	0.843	0.631	3.67424e-54	22	VPS29
TCF19	2.39324e-58	0.264235	0.356	0.147	8.02644e-54	22	TCF19
FKBP3	2.91195e-58	0.417441	0.882	0.68	9.7661e-54	22	FKBP3
RNF26	6.64251e-58	0.345448	0.416	0.189	2.22776e-53	22	RNF26
CDCA7	1.24627e-57	0.354359	0.393	0.173	4.17975e-53	22	CDCA7
CEP57	2.36208e-57	0.378662	0.677	0.402	7.92194e-53	22	CEP57
XRCC5	4.20153e-57	0.424214	0.906	0.745	1.40911e-52	22	XRCC5
CDK2AP1	1.0222e-56	0.403182	0.849	0.6	3.42826e-52	22	CDK2AP1
TMEM98	1.56214e-56	0.427788	0.9	0.726	5.23911e-52	22	TMEM98
POLD3	1.69285e-56	0.300957	0.39	0.172	5.67747e-52	22	POLD3
SUB1	2.36197e-56	0.350107	0.992	0.974	7.92159e-52	22	SUB1
HMGN3	5.26053e-56	0.45344	0.968	0.853	1.76428e-51	22	HMGN3
HSPA8	1.94899e-55	0.414106	0.976	0.942	6.53652e-51	22	HSPA8
FAM161A	2.3714e-55	0.280335	0.404	0.181	7.9532e-51	22	FAM161A
B3GNT5	6.30326e-55	0.275019	0.32	0.13	2.11399e-50	22	B3GNT5
ANP32B	6.34034e-55	0.377396	0.961	0.84	2.12642e-50	22	ANP32B
SNRPE	8.15322e-55	0.35358	0.986	0.946	2.73443e-50	22	SNRPE
ILF2	1.08467e-54	0.409574	0.918	0.816	3.63776e-50	22	ILF2
PSMA2	1.93854e-54	0.358136	0.937	0.824	6.50149e-50	22	PSMA2
HILPDA	3.71056e-54	0.321315	0.465	0.23	1.24445e-49	22	HILPDA
UQCC2	4.08297e-54	0.442173	0.757	0.551	1.36934e-49	22	UQCC2
CDK4	6.67035e-54	0.432959	0.902	0.765	2.2371e-49	22	CDK4
HNRNPR	8.31847e-54	0.418096	0.931	0.777	2.78985e-49	22	HNRNPR
SNRNP40	1.36053e-53	0.368982	0.651	0.386	4.56294e-49	22	SNRNP40
HIRIP3	1.37522e-53	0.30389	0.457	0.22	4.61221e-49	22	HIRIP3
RPS10	1.88268e-53	0.270569	0.997	0.993	6.31412e-49	22	RPS10
LSM6	2.81277e-53	0.399438	0.808	0.583	9.43348e-49	22	LSM6
CACYBP	3.69547e-53	0.40866	0.815	0.58	1.23939e-48	22	CACYBP
TUBB6	3.88983e-53	0.549612	0.846	0.679	1.30457e-48	22	TUBB6
MAGOHB	5.48264e-53	0.374773	0.722	0.456	1.83877e-48	22	MAGOHB
SHISA2	9.0249e-53	0.338337	0.319	0.132	3.02677e-48	22	SHISA2
C4orf48	1.52704e-52	0.489066	0.914	0.758	5.12137e-48	22	C4orf48
MMP11	1.56345e-52	0.251462	0.494	0.241	5.2435e-48	22	MMP11
NUP50	1.71605e-52	0.285138	0.449	0.215	5.75529e-48	22	NUP50
RBM8A	2.27712e-52	0.382633	0.883	0.713	7.63701e-48	22	RBM8A
PXMP2	3.64564e-52	0.384356	0.674	0.41	1.22267e-47	22	PXMP2
RBX1	4.4333e-52	0.346019	0.973	0.912	1.48684e-47	22	RBX1
RAD1	5.63212e-52	0.28173	0.505	0.258	1.8889e-47	22	RAD1
CSGALNACT1	7.18059e-52	0.279678	0.429	0.198	2.40823e-47	22	CSGALNACT1
PRKDC	7.90457e-52	0.416098	0.744	0.488	2.65103e-47	22	PRKDC
C3orf14	1.85743e-51	0.272737	0.39	0.179	6.22944e-47	22	C3orf14
TPRKB	3.4618e-51	0.397959	0.797	0.561	1.16102e-46	22	TPRKB
PHF6	4.1838e-51	0.292477	0.495	0.254	1.40316e-46	22	PHF6
NME4	5.41768e-51	0.449349	0.889	0.762	1.81698e-46	22	NME4
SNRPF	6.95961e-51	0.353415	0.955	0.855	2.33411e-46	22	SNRPF
GNG5	3.62577e-50	0.360418	0.983	0.914	1.21601e-45	22	GNG5
PHF19	3.90801e-50	0.257794	0.4	0.185	1.31067e-45	22	PHF19
NRP1	4.06039e-50	0.30641	0.493	0.249	1.36177e-45	22	NRP1
GLI3	4.77399e-50	0.27388	0.372	0.17	1.6011e-45	22	GLI3
SUPT16H	5.15453e-50	0.393695	0.727	0.473	1.72873e-45	22	SUPT16H
CDC25B	5.28862e-50	0.29012	0.342	0.149	1.7737e-45	22	CDC25B
MRPL51	6.48337e-50	0.398705	0.933	0.826	2.17439e-45	22	MRPL51
TGFB2	7.7116e-50	0.333723	0.367	0.167	2.58632e-45	22	TGFB2
YEATS4	1.14304e-49	0.252655	0.441	0.211	3.83353e-45	22	YEATS4
GPC3	2.01992e-49	0.444913	0.919	0.698	6.77441e-45	22	GPC3
SNRPD3	2.51808e-49	0.368414	0.87	0.69	8.44513e-45	22	SNRPD3
CNTLN	2.79956e-49	0.358724	0.597	0.345	9.38915e-45	22	CNTLN
ARSI	4.89867e-49	0.307973	0.404	0.194	1.64292e-44	22	ARSI
EBP	7.35703e-49	0.296978	0.492	0.255	2.4674e-44	22	EBP
NRM	7.54863e-49	0.307508	0.571	0.315	2.53166e-44	22	NRM
AKR1C1	8.5131e-49	0.273928	0.358	0.159	2.85512e-44	22	AKR1C1
PARP2	1.83627e-48	0.258523	0.412	0.197	6.15847e-44	22	PARP2
AKAP12	1.90746e-48	0.452488	0.914	0.736	6.39722e-44	22	AKAP12
ZFHX4	2.13404e-48	0.295855	0.347	0.155	7.15713e-44	22	ZFHX4
PHIP	2.50565e-48	0.410559	0.777	0.531	8.40345e-44	22	PHIP
SOX4	2.67058e-48	0.619601	0.994	0.959	8.95659e-44	22	SOX4
KHDRBS1	3.95902e-48	0.365844	0.943	0.846	1.32778e-43	22	KHDRBS1
NUDT5	4.46843e-48	0.337585	0.692	0.437	1.49862e-43	22	NUDT5
CDH11	1.01085e-47	0.425733	0.794	0.558	3.39018e-43	22	CDH11
JAG1	1.2034e-47	0.275222	0.483	0.243	4.03596e-43	22	JAG1
SRSF10	1.39324e-47	0.388218	0.871	0.698	4.67265e-43	22	SRSF10
HADH	1.65787e-47	0.325102	0.565	0.325	5.56017e-43	22	HADH
RSRC1	1.7324e-47	0.380305	0.595	0.349	5.81013e-43	22	RSRC1
NAP1L4	3.9107e-47	0.370053	0.734	0.48	1.31157e-42	22	NAP1L4
PIN4	5.41777e-47	0.36984	0.794	0.564	1.81701e-42	22	PIN4
STARD4-AS1	1.14779e-46	0.28177	0.427	0.207	3.84946e-42	22	STARD4-AS1
MANF	1.53737e-46	0.393961	0.833	0.622	5.15603e-42	22	MANF
NFIB	2.31231e-46	0.406188	0.994	0.954	7.75501e-42	22	NFIB
MORF4L2	3.49276e-46	0.407629	0.958	0.861	1.1714e-41	22	MORF4L2
PDIA4	4.61234e-46	0.379487	0.813	0.613	1.54689e-41	22	PDIA4
TPGS2	8.02854e-46	0.366414	0.749	0.527	2.69261e-41	22	TPGS2
FOXP1	1.02912e-45	0.452023	0.852	0.657	3.45145e-41	22	FOXP1
MAPRE1	1.13632e-45	0.34227	0.723	0.482	3.81099e-41	22	MAPRE1
NUP62	1.19951e-45	0.314881	0.532	0.297	4.02292e-41	22	NUP62
ZNF503	1.54529e-45	0.349299	0.64	0.386	5.18259e-41	22	ZNF503
SCRG1	1.57334e-45	0.536433	0.637	0.404	5.27667e-41	22	SCRG1
MESD	1.92539e-45	0.406115	0.768	0.559	6.45736e-41	22	MESD
CXCR4	2.12308e-45	0.286455	0.31	0.132	7.12039e-41	22	CXCR4
SESN3	2.55717e-45	0.41534	0.674	0.44	8.57624e-41	22	SESN3
HSPD1	3.33244e-45	0.380827	0.915	0.801	1.11763e-40	22	HSPD1
ROGDI	3.8119e-45	0.268281	0.481	0.252	1.27844e-40	22	ROGDI
MRPL57	4.63045e-45	0.355206	0.789	0.564	1.55296e-40	22	MRPL57
WSB1	4.70262e-45	0.420979	0.949	0.86	1.57716e-40	22	WSB1
G3BP1	4.84087e-45	0.355917	0.761	0.521	1.62353e-40	22	G3BP1
SMC1A	6.499e-45	0.387152	0.655	0.411	2.17963e-40	22	SMC1A
TMEM141	7.41482e-45	0.384573	0.822	0.607	2.48678e-40	22	TMEM141
HNRNPH3	9.74424e-45	0.358725	0.909	0.743	3.26802e-40	22	HNRNPH3
CYB5B	1.03813e-44	0.338917	0.664	0.42	3.48166e-40	22	CYB5B
CKLF	1.16056e-44	0.344506	0.704	0.455	3.8923e-40	22	CKLF
HPRT1	2.30026e-44	0.325143	0.573	0.332	7.7146e-40	22	HPRT1
SNRPC	2.43552e-44	0.366253	0.837	0.643	8.16826e-40	22	SNRPC
SLBP	3.20413e-44	0.435705	0.605	0.393	1.0746e-39	22	SLBP
CCDC34	6.25971e-44	0.305145	0.752	0.485	2.09938e-39	22	CCDC34
RBBP7	7.00292e-44	0.360637	0.824	0.624	2.34864e-39	22	RBBP7
BANF1	8.04769e-44	0.321982	0.937	0.882	2.69903e-39	22	BANF1
INIP	1.01096e-43	0.275123	0.435	0.223	3.39056e-39	22	INIP
C2orf69	1.38095e-43	0.255488	0.405	0.198	4.63142e-39	22	C2orf69
MCM6	1.49449e-43	0.306846	0.377	0.185	5.01223e-39	22	MCM6
ERGIC2	2.70278e-43	0.35658	0.802	0.56	9.06458e-39	22	ERGIC2
PPIG	7.94112e-43	0.360941	0.878	0.713	2.66329e-38	22	PPIG
CDC42	7.96651e-43	0.367725	0.972	0.901	2.67181e-38	22	CDC42
HNRNPDL	8.78388e-43	0.334523	0.978	0.943	2.94594e-38	22	HNRNPDL
EIF1AX	8.89417e-43	0.366495	0.937	0.799	2.98293e-38	22	EIF1AX
ITGAV	1.00763e-42	0.358698	0.532	0.307	3.3794e-38	22	ITGAV
PSMA3	1.07473e-42	0.337369	0.82	0.597	3.60444e-38	22	PSMA3
CALU	1.40539e-42	0.336134	0.973	0.899	4.71339e-38	22	CALU
TMEM106C	2.58375e-42	0.377751	0.609	0.382	8.66537e-38	22	TMEM106C
BOC	2.62151e-42	0.292248	0.492	0.272	8.79203e-38	22	BOC
AAMDC	2.7502e-42	0.37295	0.651	0.426	9.22361e-38	22	AAMDC
MGST3	5.08958e-42	0.252537	0.947	0.852	1.70694e-37	22	MGST3
APOLD1	6.14933e-42	0.2611	0.275	0.116	2.06236e-37	22	APOLD1
PPIL1	7.30983e-42	0.29992	0.548	0.316	2.45157e-37	22	PPIL1
YWHAH	1.04458e-41	0.347532	0.869	0.705	3.50331e-37	22	YWHAH
RAB8B	1.08793e-41	0.253184	0.432	0.221	3.64871e-37	22	RAB8B
COLEC12	1.44198e-41	0.279224	0.378	0.185	4.8361e-37	22	COLEC12
GSTM3	3.2303e-41	0.35969	0.707	0.49	1.08338e-36	22	GSTM3
CYCS	4.42238e-41	0.293673	0.876	0.692	1.48318e-36	22	CYCS
COA1	5.15751e-41	0.295277	0.562	0.333	1.72972e-36	22	COA1
RNASEH2B	5.37688e-41	0.316451	0.571	0.345	1.8033e-36	22	RNASEH2B
PA2G4	5.77949e-41	0.367686	0.855	0.707	1.93833e-36	22	PA2G4
MSH2	7.65337e-41	0.264047	0.375	0.186	2.56679e-36	22	MSH2
AASDHPPT	8.00608e-41	0.29348	0.543	0.309	2.68508e-36	22	AASDHPPT
LSM2	8.0933e-41	0.313073	0.849	0.667	2.71433e-36	22	LSM2
YWHAE	1.54582e-40	0.292882	0.982	0.956	5.18438e-36	22	YWHAE
NUDT21	1.95418e-40	0.33076	0.647	0.405	6.55393e-36	22	NUDT21
KPNB1	1.99685e-40	0.361235	0.86	0.669	6.69705e-36	22	KPNB1
SCARA3	2.90633e-40	0.29319	0.539	0.315	9.74724e-36	22	SCARA3
MDH1	5.09039e-40	0.367228	0.847	0.684	1.70722e-35	22	MDH1
ZNF462	5.95125e-40	0.334563	0.468	0.262	1.99593e-35	22	ZNF462
RPL39L	8.77352e-40	0.285673	0.593	0.361	2.94246e-35	22	RPL39L
PSMD1	1.21027e-39	0.290219	0.625	0.382	4.05901e-35	22	PSMD1
UCHL1	1.35677e-39	0.322899	0.548	0.324	4.55035e-35	22	UCHL1
CASP8AP2	1.5636e-39	0.289021	0.448	0.243	5.24402e-35	22	CASP8AP2
NDUFA12	2.26153e-39	0.322903	0.898	0.754	7.58471e-35	22	NDUFA12
PLS3	2.52795e-39	0.375628	0.792	0.605	8.47823e-35	22	PLS3
PSIP1	2.74621e-39	0.330025	0.849	0.645	9.21023e-35	22	PSIP1
UPF3B	3.68882e-39	0.267693	0.432	0.228	1.23716e-34	22	UPF3B
PSMD14	3.97782e-39	0.302278	0.662	0.416	1.33408e-34	22	PSMD14
NIPA2	4.44151e-39	0.251878	0.499	0.277	1.48959e-34	22	NIPA2
SMS	6.14703e-39	0.40675	0.807	0.619	2.06159e-34	22	SMS
LSM8	6.95551e-39	0.331625	0.803	0.591	2.33274e-34	22	LSM8
ARPP19	8.43228e-39	0.324968	0.665	0.423	2.82802e-34	22	ARPP19
WEE1	1.07838e-38	0.251325	0.479	0.258	3.61668e-34	22	WEE1
CARHSP1	1.34042e-38	0.354543	0.843	0.663	4.49549e-34	22	CARHSP1
NDUFA6	6.12672e-38	0.330553	0.897	0.772	2.05478e-33	22	NDUFA6
SVBP	9.93565e-38	0.352083	0.757	0.571	3.33222e-33	22	SVBP
TBL1X	1.56556e-37	0.262673	0.311	0.146	5.25059e-33	22	TBL1X
RND3	1.8579e-37	0.351347	0.728	0.508	6.23104e-33	22	RND3
MRPL14	2.54646e-37	0.342909	0.764	0.566	8.54031e-33	22	MRPL14
GYPC	2.7439e-37	0.358254	0.794	0.62	9.20248e-33	22	GYPC
ISLR	5.02921e-37	0.364746	0.848	0.634	1.6867e-32	22	ISLR
ZNF770	6.17011e-37	0.285299	0.425	0.227	2.06933e-32	22	ZNF770
MTCH2	8.61646e-37	0.298652	0.586	0.37	2.88979e-32	22	MTCH2
KIF5B	9.29037e-37	0.390031	0.869	0.744	3.1158e-32	22	KIF5B
HSP90B1	2.54795e-36	0.361411	0.978	0.919	8.54532e-32	22	HSP90B1
DNAJC8	3.75677e-36	0.319859	0.873	0.721	1.25994e-31	22	DNAJC8
AHCY	3.79157e-36	0.340289	0.73	0.525	1.27162e-31	22	AHCY
NONO	3.99377e-36	0.302859	0.934	0.813	1.33943e-31	22	NONO
NUDCD2	4.15068e-36	0.331006	0.592	0.38	1.39206e-31	22	NUDCD2
HIBCH	4.71712e-36	0.273398	0.564	0.338	1.58203e-31	22	HIBCH
PLEKHJ1	5.40575e-36	0.304453	0.708	0.507	1.81298e-31	22	PLEKHJ1
TCP1	1.10703e-35	0.337682	0.842	0.693	3.71275e-31	22	TCP1
IPO9	1.1633e-35	0.25983	0.562	0.342	3.90148e-31	22	IPO9
ANAPC13	2.42639e-35	0.304761	0.773	0.557	8.13761e-31	22	ANAPC13
EXTL2	2.90676e-35	0.337842	0.682	0.472	9.7487e-31	22	EXTL2
DNAJA1	3.46399e-35	0.305914	0.893	0.738	1.16175e-30	22	DNAJA1
PPP1R3C	5.47415e-35	0.305402	0.449	0.254	1.83592e-30	22	PPP1R3C
PAICS	5.55828e-35	0.276123	0.566	0.349	1.86413e-30	22	PAICS
KRAS	1.20499e-34	0.307972	0.615	0.402	4.0413e-30	22	KRAS
DYNLT1	3.51876e-34	0.300458	0.943	0.877	1.18012e-29	22	DYNLT1
TXN	1.42557e-33	0.328524	0.955	0.902	4.78106e-29	22	TXN
TRA2B	1.7487e-33	0.31262	0.9	0.738	5.8648e-29	22	TRA2B
HNRNPD	1.96658e-33	0.306378	0.914	0.749	6.59551e-29	22	HNRNPD
COPS8	2.43155e-33	0.308838	0.726	0.538	8.15493e-29	22	COPS8
TCEAL7	2.83297e-33	0.33393	0.825	0.663	9.50122e-29	22	TCEAL7
EML4	4.44347e-33	0.300732	0.763	0.551	1.49025e-28	22	EML4
PSMC3	5.00667e-33	0.319262	0.839	0.692	1.67914e-28	22	PSMC3
SNRNP25	6.32969e-33	0.273768	0.495	0.299	2.12285e-28	22	SNRNP25
MFAP2	6.64904e-33	0.258527	0.955	0.818	2.22995e-28	22	MFAP2
HNRNPH1	6.6602e-33	0.407164	0.9	0.738	2.2337e-28	22	HNRNPH1
RNPS1	7.02594e-33	0.329084	0.801	0.631	2.35636e-28	22	RNPS1
EIF4E	7.50805e-33	0.297107	0.683	0.473	2.51805e-28	22	EIF4E
TMX4	9.14682e-33	0.282305	0.561	0.356	3.06766e-28	22	TMX4
NID2	1.48926e-32	0.290816	0.541	0.337	4.99469e-28	22	NID2
IFT22	1.52452e-32	0.26012	0.615	0.404	5.11292e-28	22	IFT22
XPO1	1.55271e-32	0.293789	0.678	0.45	5.20748e-28	22	XPO1
DERL2	3.02792e-32	0.26395	0.616	0.397	1.01551e-27	22	DERL2
PHPT1	5.2489e-32	0.261679	0.973	0.93	1.76038e-27	22	PHPT1
RDH14	5.61619e-32	0.252248	0.538	0.331	1.88356e-27	22	RDH14
ACTL6A	5.7404e-32	0.250625	0.674	0.447	1.92521e-27	22	ACTL6A
HAT1	8.17201e-32	0.288815	0.584	0.377	2.74073e-27	22	HAT1
PSMD11	8.86576e-32	0.268309	0.664	0.45	2.9734e-27	22	PSMD11
VBP1	9.14631e-32	0.272867	0.704	0.499	3.06749e-27	22	VBP1
CAMTA1	1.02227e-31	0.319428	0.828	0.648	3.4285e-27	22	CAMTA1
SET	1.03274e-31	0.339196	0.97	0.906	3.46361e-27	22	SET
PGRMC1	1.93914e-31	0.327649	0.878	0.764	6.5035e-27	22	PGRMC1
SRSF11	5.76201e-31	0.302434	0.933	0.823	1.93246e-26	22	SRSF11
TIA1	7.7012e-31	0.318273	0.685	0.493	2.58283e-26	22	TIA1
RAB8A	1.06449e-30	0.276593	0.64	0.44	3.57009e-26	22	RAB8A
GNAI3	1.56786e-30	0.292407	0.812	0.646	5.25829e-26	22	GNAI3
CBX3	1.89772e-30	0.305794	0.946	0.848	6.36457e-26	22	CBX3
TMEM14A	9.43658e-30	0.266146	0.641	0.441	3.16484e-25	22	TMEM14A
PSMB5	9.65087e-30	0.280028	0.911	0.869	3.23671e-25	22	PSMB5
HSPA5	1.23423e-29	0.337505	0.907	0.809	4.13937e-25	22	HSPA5
GTF3C6	3.55134e-29	0.258989	0.789	0.605	1.19105e-24	22	GTF3C6
PPP4C	3.78126e-29	0.294022	0.803	0.632	1.26816e-24	22	PPP4C
MAP3K20	4.06113e-29	0.28823	0.62	0.414	1.36202e-24	22	MAP3K20
SUMO3	6.91524e-29	0.281132	0.785	0.599	2.31923e-24	22	SUMO3
FDPS	1.08504e-28	0.266665	0.704	0.506	3.63899e-24	22	FDPS
SUMO1	1.87761e-28	0.265119	0.927	0.844	6.29714e-24	22	SUMO1
AKAP9	2.48894e-28	0.326434	0.772	0.58	8.34742e-24	22	AKAP9
XRCC6	3.84768e-28	0.289472	0.842	0.723	1.29043e-23	22	XRCC6
NSL1	3.91844e-28	0.261712	0.596	0.405	1.31417e-23	22	NSL1
SYNE2	3.93798e-28	0.267077	0.695	0.483	1.32072e-23	22	SYNE2
SUN2	5.11785e-28	0.265918	0.337	0.184	1.71642e-23	22	SUN2
UBE2N	5.4739e-28	0.277269	0.815	0.653	1.83584e-23	22	UBE2N
HNRNPM	7.50337e-28	0.262554	0.924	0.815	2.51648e-23	22	HNRNPM
CCDC167	8.20686e-28	0.282478	0.656	0.454	2.75242e-23	22	CCDC167
ELP5	1.03608e-27	0.252457	0.614	0.409	3.47482e-23	22	ELP5
ALDH7A1	1.37112e-27	0.269743	0.633	0.427	4.59847e-23	22	ALDH7A1
RNF5	2.44431e-27	0.266048	0.676	0.477	8.19771e-23	22	RNF5
POLR2I	3.19158e-27	0.288816	0.797	0.625	1.07039e-22	22	POLR2I
CCT5	3.30079e-27	0.267011	0.782	0.616	1.10702e-22	22	CCT5
CD44	3.83805e-27	0.377471	0.319	0.177	1.28721e-22	22	CD44
ELAVL1	4.1339e-27	0.271574	0.727	0.546	1.38643e-22	22	ELAVL1
DES	4.65751e-27	0.288482	0.553	0.361	1.56203e-22	22	DES
EMP2	5.09127e-27	0.258614	0.668	0.467	1.70751e-22	22	EMP2
CENPX	8.42625e-27	0.265482	0.672	0.481	2.826e-22	22	CENPX
HNRNPAB	9.72474e-27	0.274523	0.743	0.542	3.26148e-22	22	HNRNPAB
PSMB2	1.33233e-26	0.253952	0.824	0.667	4.46838e-22	22	PSMB2
GCSH	1.40338e-26	0.28209	0.692	0.493	4.70667e-22	22	GCSH
DEGS1	1.50993e-26	0.280297	0.68	0.484	5.064e-22	22	DEGS1
SRSF9	2.07242e-26	0.266912	0.918	0.825	6.95049e-22	22	SRSF9
AP1S2	2.17076e-26	0.264972	0.534	0.352	7.28029e-22	22	AP1S2
ATP1A1	5.65472e-26	0.26346	0.564	0.38	1.89648e-21	22	ATP1A1
EFNB2	5.82305e-26	0.286672	0.425	0.256	1.95293e-21	22	EFNB2
RDX	5.99703e-26	0.2793	0.888	0.75	2.01129e-21	22	RDX
NUCB2	7.28028e-26	0.269343	0.777	0.618	2.44166e-21	22	NUCB2
RFC1	9.80333e-26	0.335329	0.655	0.482	3.28784e-21	22	RFC1
CKAP4	2.10498e-25	0.251685	0.883	0.739	7.0597e-21	22	CKAP4
CNIH4	2.54888e-25	0.33206	0.62	0.455	8.54845e-21	22	CNIH4
POLD2	2.67838e-25	0.272001	0.667	0.493	8.98277e-21	22	POLD2
NSD3	2.72781e-25	0.27289	0.772	0.575	9.14853e-21	22	NSD3
SPCS2	3.99237e-25	0.253887	0.912	0.8	1.33896e-20	22	SPCS2
METTL9	6.38703e-25	0.264887	0.842	0.71	2.14208e-20	22	METTL9
MMP16	6.57533e-25	0.284998	0.516	0.34	2.20523e-20	22	MMP16
NFIA	6.74689e-25	0.273433	0.967	0.882	2.26277e-20	22	NFIA
DNMT1	7.23205e-25	0.264927	0.587	0.402	2.42548e-20	22	DNMT1
TUSC3	7.23354e-25	0.275997	0.721	0.539	2.42599e-20	22	TUSC3
NDUFB1	7.62062e-25	0.252297	0.943	0.849	2.5558e-20	22	NDUFB1
BZW1	1.19281e-24	0.266926	0.833	0.705	4.00043e-20	22	BZW1
CALM3	1.29944e-24	0.268285	0.885	0.816	4.35806e-20	22	CALM3
BAZ1B	2.2523e-24	0.260615	0.667	0.478	7.55376e-20	22	BAZ1B
TMEM109	3.58775e-24	0.2635	0.641	0.466	1.20326e-19	22	TMEM109
HSPE1	5.92522e-24	0.250178	0.941	0.824	1.9872e-19	22	HSPE1
GLRX5	8.12678e-24	0.271966	0.695	0.524	2.72556e-19	22	GLRX5
GPBP1	4.19184e-23	0.274353	0.785	0.6	1.40586e-18	22	GPBP1
SFPQ	3.06065e-22	0.257104	0.914	0.83	1.02648e-17	22	SFPQ
U2SURP	4.7669e-22	0.257894	0.771	0.593	1.59872e-17	22	U2SURP
IGF1	4.97772e-22	0.498677	0.717	0.582	1.66943e-17	22	IGF1
ZFHX3	4.99373e-22	0.260611	0.605	0.427	1.6748e-17	22	ZFHX3
PRDX1	5.2169e-22	0.253349	0.941	0.874	1.74964e-17	22	PRDX1
CCNG2	6.11991e-22	0.258808	0.459	0.303	2.0525e-17	22	CCNG2
ENAH	1.14303e-21	0.309408	0.775	0.598	3.8335e-17	22	ENAH
BTG3	1.39087e-21	0.260037	0.755	0.593	4.66471e-17	22	BTG3
FBN2	2.80946e-21	0.277154	0.696	0.528	9.42236e-17	22	FBN2
SYNCRIP	5.31451e-20	0.26349	0.801	0.634	1.78238e-15	22	SYNCRIP
HP1BP3	1.00319e-19	0.335666	0.855	0.765	3.36448e-15	22	HP1BP3
NME1	1.70122e-16	0.261273	0.755	0.627	5.70557e-12	22	NME1
KANK1	2.57886e-11	0.298048	0.692	0.622	8.64897e-07	22	KANK1
HBA2	1.57063e-08	0.588192	0.342	0.411	0.000526758	22	HBA2
CALM1	3.0735e-05	0.305035	0.964	0.931	1	22	CALM1
SFRP21	0	2.33548	0.443	0.046	0	21	SFRP2
TECRL1	0	2.313	0.742	0.082	0	21	TECRL
CSRP21	0	1.8853	0.953	0.518	0	21	CSRP2
SFRP11	0	1.84143	0.882	0.46	0	21	SFRP1
NREP1	0	1.79349	0.991	0.864	0	21	NREP
DES1	0	1.5798	0.713	0.352	0	21	DES
SOX41	0	1.55962	0.995	0.958	0	21	SOX4
TPM11	0	1.50626	0.995	0.938	0	21	TPM1
RBP11	0	1.32701	0.982	0.8	0	21	RBP1
BCL2A11	0	1.26444	0.412	0.038	0	21	BCL2A1
PLK21	0	1.22685	0.639	0.322	0	21	PLK2
FLRT21	0	1.20496	0.74	0.372	0	21	FLRT2
RUNX1T11	0	1.10439	0.785	0.467	0	21	RUNX1T1
CRABP21	0	1.09181	0.686	0.286	0	21	CRABP2
SCRG11	0	1.07069	0.736	0.396	0	21	SCRG1
C4orf481	0	1.06597	0.928	0.755	0	21	C4orf48
EDNRA1	0	1.05507	0.74	0.376	0	21	EDNRA
IDH11	0	1.04118	0.72	0.361	0	21	IDH1
XIST1	0	1.02201	0.943	0.557	0	21	XIST
PBX11	0	1.0046	0.866	0.681	0	21	PBX1
EFNA51	0	0.98405	0.515	0.182	0	21	EFNA5
KCNQ1OT1	0	0.952137	0.963	0.808	0	21	KCNQ1OT1
OSR11	0	0.930176	0.525	0.155	0	21	OSR1
ALCAM1	0	0.928341	0.404	0.07	0	21	ALCAM
CYB5A1	0	0.915643	0.687	0.397	0	21	CYB5A
MDK1	0	0.89861	0.998	0.992	0	21	MDK
SHOX21	0	0.894851	0.42	0.085	0	21	SHOX2
EFNB21	0	0.877354	0.568	0.248	0	21	EFNB2
INHBA1	0	0.870459	0.573	0.218	0	21	INHBA
CDC42EP31	0	0.855616	0.512	0.211	0	21	CDC42EP3
GAP43	0	0.747876	0.29	0.054	0	21	GAP43
NRXN11	0	0.724493	0.321	0.076	0	21	NRXN1
GDF101	0	0.676123	0.282	0.019	0	21	GDF10
KCNQ21	0	0.640821	0.411	0.116	0	21	KCNQ2
H3F3A1	0	0.611754	1	1	0	21	H3F3A
NAP1L11	0	0.58971	0.998	0.995	0	21	NAP1L1
RPL23	0	0.568832	1	1	0	21	RPL23
SRP141	0	0.561691	0.997	0.994	0	21	SRP14
SMTNL2	0	0.516213	0.304	0.065	0	21	SMTNL2
ST6GALNAC31	0	0.483446	0.284	0.062	0	21	ST6GALNAC3
RPS15A	0	0.373291	1	1	0	21	RPS15A
BEX31	1.69301e-303	0.555978	0.985	0.978	5.67801e-299	21	BEX3
CCDC80	1.98464e-301	0.91464	0.853	0.633	6.65609e-297	21	CCDC80
RPS20	2.95069e-301	0.368916	1	1	9.89602e-297	21	RPS20
IGF11	2.73359e-299	1.12063	0.822	0.576	9.16793e-295	21	IGF1
RPS27A	3.25019e-299	0.295675	1	1	1.09005e-294	21	RPS27A
PRRX11	5.7707e-299	0.962541	0.673	0.373	1.93538e-294	21	PRRX1
MEIS21	3.4999e-298	0.945073	0.874	0.692	1.1738e-293	21	MEIS2
SEMA3D1	1.44827e-295	0.97999	0.523	0.239	4.8572e-291	21	SEMA3D
ACTG21	1.76943e-295	1.25165	0.293	0.074	5.93432e-291	21	ACTG2
NFIB1	3.12455e-286	0.666336	0.985	0.953	1.04791e-281	21	NFIB
SESN31	9.53248e-285	0.854279	0.701	0.434	3.197e-280	21	SESN3
TBX51	3.37966e-284	0.50848	0.324	0.095	1.13347e-279	21	TBX5
FBXO32	8.60257e-282	0.595678	0.298	0.083	2.88513e-277	21	FBXO32
SERINC21	4.2584e-279	0.410669	0.283	0.074	1.42818e-274	21	SERINC2
RPL39	2.64052e-276	0.317952	1	1	8.85578e-272	21	RPL39
SIPA1L21	6.37337e-275	0.579933	0.376	0.127	2.1375e-270	21	SIPA1L2
RPL30	5.10188e-274	0.31713	1	1	1.71107e-269	21	RPL30
AKAP91	2.98713e-272	0.837549	0.799	0.575	1.00182e-267	21	AKAP9
GFRA11	5.91998e-266	0.519954	0.303	0.087	1.98544e-261	21	GFRA1
DMKN1	1.82188e-259	0.544671	0.379	0.131	6.11024e-255	21	DMKN
BCL11A1	5.58373e-257	0.57049	0.364	0.125	1.87267e-252	21	BCL11A
MALAT1	8.43558e-248	0.524125	0.999	1	2.82912e-243	21	MALAT1
GLIPR11	6.27785e-245	0.606138	0.386	0.144	2.10547e-240	21	GLIPR1
MARCKSL1	1.20692e-241	0.557715	0.98	0.955	4.04778e-237	21	MARCKSL1
RPS101	1.48804e-234	0.378147	0.997	0.993	4.9906e-230	21	RPS10
NFIA1	4.66924e-234	0.648465	0.952	0.88	1.56597e-229	21	NFIA
WSB11	3.15875e-231	0.651825	0.926	0.859	1.05938e-226	21	WSB1
PPP1R3C1	1.34437e-230	0.703651	0.51	0.248	4.50876e-226	21	PPP1R3C
NCAM11	6.40486e-230	0.725651	0.619	0.336	2.14806e-225	21	NCAM1
GPC61	9.55068e-228	0.757611	0.749	0.516	3.20311e-223	21	GPC6
FZD11	2.29077e-227	0.718295	0.619	0.359	7.68278e-223	21	FZD1
CASC15	2.43292e-223	0.540331	0.384	0.15	8.15952e-219	21	CASC15
IGFBP51	3.43901e-222	0.993457	0.631	0.351	1.15338e-217	21	IGFBP5
SPARCL1	3.35814e-216	0.674117	0.962	0.869	1.12625e-211	21	SPARCL1
LRRC171	1.08933e-215	0.714381	0.885	0.756	3.65339e-211	21	LRRC17
SUMO21	7.60527e-213	0.410338	0.994	0.993	2.55066e-208	21	SUMO2
ATP5MPL	1.21921e-212	0.489767	0.982	0.964	4.08897e-208	21	ATP5MPL
TGFB21	2.27125e-207	0.600638	0.389	0.162	7.61733e-203	21	TGFB2
MRPS61	3.34878e-206	0.687101	0.758	0.583	1.12311e-201	21	MRPS6
MLLT111	5.25611e-206	0.675792	0.657	0.433	1.7628e-201	21	MLLT11
RPL34	2.42029e-203	0.29592	1	1	8.11717e-199	21	RPL34
EIF3E	1.12644e-202	0.520585	0.985	0.984	3.77785e-198	21	EIF3E
SLC16A91	1.28727e-201	0.467749	0.329	0.12	4.31723e-197	21	SLC16A9
RPS29	2.72371e-201	0.304001	1	1	9.13478e-197	21	RPS29
MFAP21	2.72206e-188	0.549592	0.925	0.816	9.12924e-184	21	MFAP2
OCIAD21	4.13671e-184	0.444832	0.333	0.127	1.38737e-179	21	OCIAD2
CDC421	1.16358e-181	0.539148	0.944	0.901	3.90243e-177	21	CDC42
GSE11	1.63671e-180	0.419576	0.279	0.097	5.48919e-176	21	GSE1
RPS11	1.88524e-177	0.384507	1	0.999	6.32272e-173	21	RPS11
RPL37	4.37644e-176	0.284544	1	1	1.46777e-171	21	RPL37
ENAH1	4.29614e-173	0.711319	0.755	0.595	1.44084e-168	21	ENAH
RGS21	4.59601e-171	0.737993	0.488	0.266	1.54141e-166	21	RGS2
RPL5	4.61348e-166	0.282362	1	0.999	1.54727e-161	21	RPL5
STARD4-AS11	6.38266e-164	0.531269	0.417	0.202	2.14062e-159	21	STARD4-AS1
SKP1	3.12766e-163	0.389093	0.982	0.978	1.04896e-158	21	SKP1
RPS4X	3.71172e-162	0.262546	1	1	1.24484e-157	21	RPS4X
RASL11B	9.4648e-162	0.540667	0.524	0.286	3.17431e-157	21	RASL11B
RPS17	2.3256e-158	0.383485	0.998	0.991	7.79961e-154	21	RPS17
MMP111	4.31392e-157	0.566779	0.458	0.236	1.4468e-152	21	MMP11
ADAMTS6	2.117e-155	0.476903	0.331	0.141	7.09998e-151	21	ADAMTS6
EZR1	1.96551e-154	0.558352	0.433	0.221	6.59193e-150	21	EZR
NRP21	2.04704e-151	0.636576	0.377	0.182	6.86536e-147	21	NRP2
TMEM178A	9.09559e-150	0.388432	0.279	0.107	3.05048e-145	21	TMEM178A
ANGPT11	6.66304e-149	0.659349	0.345	0.156	2.23465e-144	21	ANGPT1
COL9A31	3.34797e-148	0.617577	0.659	0.43	1.12284e-143	21	COL9A3
MGST2	5.52549e-144	0.392662	0.325	0.14	1.85314e-139	21	MGST2
ZFP36L1	1.58517e-140	0.514018	0.957	0.92	5.31634e-136	21	ZFP36L1
AKR1C11	1.23253e-137	0.399773	0.348	0.155	4.13367e-133	21	AKR1C1
SLIT31	2.99069e-137	0.507332	0.497	0.283	1.00302e-132	21	SLIT3
NUDT4	1.99493e-136	0.560986	0.59	0.417	6.6906e-132	21	NUDT4
RPL38	6.17561e-134	0.275707	0.999	0.999	2.07118e-129	21	RPL38
TUBB2B1	1.14866e-132	0.651515	0.492	0.299	3.85237e-128	21	TUBB2B
SEC62	1.69406e-132	0.435989	0.932	0.907	5.68153e-128	21	SEC62
PRDX21	4.43723e-132	0.465072	0.888	0.822	1.48816e-127	21	PRDX2
ITGA8	7.56288e-131	0.539696	0.512	0.308	2.53644e-126	21	ITGA8
TUBA1A1	6.79856e-127	0.445351	0.984	0.978	2.2801e-122	21	TUBA1A
DHRS31	9.76807e-125	0.397478	0.322	0.144	3.27602e-120	21	DHRS3
DYNC1I2	4.57214e-124	0.505467	0.865	0.815	1.53341e-119	21	DYNC1I2
ZFHX31	1.09497e-123	0.609899	0.592	0.423	3.67231e-119	21	ZFHX3
SUB11	1.98598e-123	0.388047	0.975	0.975	6.66059e-119	21	SUB1
STMN11	1.17682e-119	0.328212	0.981	0.926	3.94683e-115	21	STMN1
VCAM1	2.22872e-119	0.570908	0.368	0.189	7.47467e-115	21	VCAM1
SON	5.86995e-119	0.484144	0.901	0.86	1.96867e-114	21	SON
MAGI2	1.23025e-118	0.369383	0.252	0.104	4.12601e-114	21	MAGI2
GATA5	2.25517e-117	0.357329	0.319	0.15	7.56337e-113	21	GATA5
RND31	1.33506e-116	0.580008	0.658	0.506	4.47751e-112	21	RND3
MAFB1	1.58167e-116	0.493742	0.4	0.215	5.3046e-112	21	MAFB
BASP11	2.2177e-115	0.552515	0.646	0.485	7.43772e-111	21	BASP1
LBH	1.64412e-114	0.557587	0.58	0.405	5.51406e-110	21	LBH
MORF4L11	5.59132e-114	0.342147	0.976	0.974	1.87522e-109	21	MORF4L1
HMGA21	7.6839e-114	0.473824	0.423	0.243	2.57703e-109	21	HMGA2
PFN21	2.03604e-108	0.441883	0.803	0.731	6.82847e-104	21	PFN2
NPM1	6.41059e-107	0.252139	0.999	0.998	2.14998e-102	21	NPM1
LAPTM4A1	2.23982e-106	0.313216	0.986	0.983	7.51191e-102	21	LAPTM4A
ZFAS1	3.83224e-106	0.378754	0.957	0.956	1.28526e-101	21	ZFAS1
CENPV1	4.37388e-105	0.403372	0.359	0.191	1.46691e-100	21	CENPV
BAG2	9.33567e-103	0.425582	0.358	0.197	3.131e-98	21	BAG2
ZNF4621	3.73256e-102	0.478579	0.428	0.26	1.25183e-97	21	ZNF462
BNC21	1.08583e-99	0.381257	0.259	0.117	3.64166e-95	21	BNC2
ZNF827	1.89339e-99	0.442157	0.373	0.213	6.35004e-95	21	ZNF827
FMOD	2.43608e-98	0.279858	0.547	0.36	8.17013e-94	21	FMOD
RPL17	4.79248e-98	0.319686	0.987	0.98	1.6073e-93	21	RPL17
BAMBI	1.14185e-97	0.427829	0.621	0.454	3.82953e-93	21	BAMBI
PDGFRA	5.56887e-96	0.544139	0.732	0.6	1.86769e-91	21	PDGFRA
COL14A1	7.57383e-96	0.480091	0.765	0.64	2.54011e-91	21	COL14A1
SLC8A1	7.78785e-95	0.510201	0.368	0.209	2.61189e-90	21	SLC8A1
NME41	9.75149e-95	0.440835	0.798	0.762	3.27045e-90	21	NME4
ADM	6.90286e-94	0.358177	0.267	0.123	2.31508e-89	21	ADM
PDGFD	3.59407e-93	0.344272	0.257	0.118	1.20538e-88	21	PDGFD
ROGDI1	3.52259e-92	0.409504	0.408	0.249	1.18141e-87	21	ROGDI
AR	3.70954e-91	0.385903	0.337	0.183	1.24411e-86	21	AR
HMGN11	2.96521e-90	0.295057	0.982	0.975	9.94474e-86	21	HMGN1
PSMA41	1.46178e-89	0.369723	0.881	0.849	4.90253e-85	21	PSMA4
PTN1	3.89277e-89	0.440788	0.987	0.941	1.30556e-84	21	PTN
ZFAND6	9.04936e-89	0.454688	0.614	0.499	3.03497e-84	21	ZFAND6
ZNF5031	1.08903e-88	0.44651	0.544	0.383	3.6524e-84	21	ZNF503
GNG51	2.59721e-86	0.337977	0.926	0.914	8.71052e-82	21	GNG5
HGF	9.59515e-86	0.395877	0.308	0.162	3.21802e-81	21	HGF
KRT8	1.74979e-85	0.347665	0.576	0.403	5.86844e-81	21	KRT8
COX7C	7.36005e-85	0.260465	0.996	0.995	2.46841e-80	21	COX7C
SNAI2	1.85374e-84	0.499415	0.783	0.701	6.21708e-80	21	SNAI2
FOXP11	1.34136e-83	0.536226	0.738	0.657	4.49865e-79	21	FOXP1
QPRT	6.87454e-83	0.438094	0.671	0.568	2.30558e-78	21	QPRT
GSTA4	1.056e-82	0.457403	0.607	0.498	3.5416e-78	21	GSTA4
VCAN	3.57933e-82	0.388855	0.927	0.858	1.20044e-77	21	VCAN
TSPAN18	2.07108e-80	0.32737	0.252	0.124	6.94598e-76	21	TSPAN18
SH3BGR	5.0831e-80	0.450653	0.254	0.127	1.70477e-75	21	SH3BGR
TMEM981	1.24124e-79	0.372575	0.788	0.726	4.16286e-75	21	TMEM98
RPS21	1.44132e-79	0.251373	0.995	0.996	4.8339e-75	21	RPS21
TBX3	6.8454e-78	0.295054	0.263	0.131	2.29581e-73	21	TBX3
TTC3	9.16826e-77	0.339957	0.928	0.904	3.07485e-72	21	TTC3
HRC	1.06783e-76	0.399694	0.38	0.234	3.5813e-72	21	HRC
NPC21	2.22681e-76	0.384398	0.715	0.631	7.46828e-72	21	NPC2
ZNF7701	4.98517e-75	0.443838	0.36	0.225	1.67193e-70	21	ZNF770
PSMA21	7.30787e-75	0.340157	0.858	0.824	2.45091e-70	21	PSMA2
FOXP2	9.17592e-74	0.333856	0.264	0.138	3.07742e-69	21	FOXP2
ATXN1	1.24217e-73	0.38547	0.45	0.311	4.16601e-69	21	ATXN1
C2orf881	2.11268e-73	0.444737	0.258	0.135	7.08549e-69	21	C2orf88
OGN	3.01309e-72	0.367268	0.917	0.742	1.01053e-67	21	OGN
SAMD11	8.13629e-70	0.351997	0.384	0.24	2.72875e-65	21	SAMD11
RPL36A	3.42438e-69	0.275608	0.997	0.99	1.14847e-64	21	RPL36A
CDH111	1.04991e-68	0.432753	0.662	0.557	3.5212e-64	21	CDH11
EIF1AX1	1.32713e-68	0.382898	0.82	0.8	4.45092e-64	21	EIF1AX
CSGALNACT11	3.07795e-68	0.33551	0.334	0.196	1.03228e-63	21	CSGALNACT1
ZNF814	8.71894e-67	0.407372	0.306	0.178	2.92416e-62	21	ZNF814
MAP3K11	1.02634e-65	0.371627	0.314	0.187	3.44214e-61	21	MAP3K1
GATA6-AS1	2.42888e-65	0.357891	0.402	0.265	8.14599e-61	21	GATA6-AS1
EIF4A2	3.49138e-65	0.276124	0.961	0.962	1.17094e-60	21	EIF4A2
ACTA2	1.03606e-64	0.376307	0.794	0.734	3.47474e-60	21	ACTA2
SERPINI1	1.47532e-63	0.320615	0.279	0.148	4.94794e-59	21	SERPINI1
SEC61G	1.97343e-63	0.273459	0.964	0.97	6.61849e-59	21	SEC61G
FSTL1	9.40602e-63	0.270759	0.983	0.975	3.15459e-58	21	FSTL1
GPC31	1.30115e-62	0.36587	0.819	0.697	4.36379e-58	21	GPC3
ARL6IP5	2.78662e-62	0.396899	0.645	0.57	9.34577e-58	21	ARL6IP5
GPX81	3.52762e-62	0.378219	0.639	0.563	1.18309e-57	21	GPX8
MAF	1.35954e-61	0.380017	0.283	0.165	4.55961e-57	21	MAF
EIF1B	2.33248e-61	0.346749	0.779	0.744	7.82269e-57	21	EIF1B
ANAPC131	2.601e-61	0.356704	0.64	0.557	8.72324e-57	21	ANAPC13
MMP161	2.7025e-61	0.475917	0.461	0.338	9.06363e-57	21	MMP16
ZNF5211	3.86849e-61	0.346827	0.293	0.173	1.29741e-56	21	ZNF521
MGAT4C	5.03267e-61	0.35403	0.294	0.17	1.68786e-56	21	MGAT4C
ZFHX41	6.30283e-61	0.33807	0.27	0.154	2.11384e-56	21	ZFHX4
ARF4	2.47855e-59	0.317126	0.877	0.881	8.31257e-55	21	ARF4
EFNB11	2.89367e-59	0.332594	0.413	0.284	9.70479e-55	21	EFNB1
DYNLT11	8.08763e-59	0.300267	0.888	0.878	2.71243e-54	21	DYNLT1
CNTFR1	1.16989e-58	0.362602	0.518	0.391	3.92357e-54	21	CNTFR
RBMX1	4.71824e-58	0.352855	0.907	0.888	1.5824e-53	21	RBMX
ZNF281	5.26301e-58	0.323651	0.311	0.192	1.76511e-53	21	ZNF281
SNRPB2	5.31207e-58	0.330426	0.834	0.819	1.78156e-53	21	SNRPB2
SLC39A10	2.86536e-57	0.380795	0.369	0.25	9.60984e-53	21	SLC39A10
PRDX11	8.97855e-57	0.334105	0.884	0.875	3.01123e-52	21	PRDX1
ESD	1.7848e-55	0.290049	0.914	0.909	5.98587e-51	21	ESD
ZNF292	7.2334e-55	0.388294	0.556	0.464	2.42594e-50	21	ZNF292
MIR99AHG	1.32075e-54	0.40175	0.594	0.502	4.42954e-50	21	MIR99AHG
GATA6	1.36261e-54	0.329393	0.717	0.649	4.56991e-50	21	GATA6
SLC5A3	1.68617e-54	0.328435	0.268	0.157	5.65508e-50	21	SLC5A3
STXBP6	5.75537e-53	0.296199	0.262	0.152	1.93023e-48	21	STXBP6
RTRAF	1.20774e-52	0.271397	0.876	0.877	4.05052e-48	21	RTRAF
AC011043.11	1.28996e-52	0.284279	0.291	0.18	4.32626e-48	21	AC011043.1
BOC1	1.57259e-52	0.365354	0.386	0.271	5.27416e-48	21	BOC
GABARAP	1.84924e-52	0.310491	0.792	0.746	6.20198e-48	21	GABARAP
TIA11	2.67382e-52	0.36323	0.58	0.493	8.96745e-48	21	TIA1
CALU1	3.51028e-52	0.282885	0.908	0.899	1.17728e-47	21	CALU
C1orf54	6.60584e-51	0.354086	0.623	0.539	2.21547e-46	21	C1orf54
SGK1	9.73581e-51	0.30981	0.396	0.273	3.2652e-46	21	SGK1
ATRX	1.15294e-50	0.367521	0.781	0.764	3.86674e-46	21	ATRX
RBM25	1.3322e-50	0.359615	0.747	0.712	4.46792e-46	21	RBM25
CBX11	2.26218e-50	0.326535	0.751	0.702	7.58691e-46	21	CBX1
RPS27L1	8.7006e-50	0.304555	0.783	0.76	2.91801e-45	21	RPS27L
GLI31	8.98711e-50	0.307614	0.272	0.169	3.0141e-45	21	GLI3
TROVE2	1.52344e-49	0.347717	0.598	0.529	5.10933e-45	21	TROVE2
CDH2	4.20149e-49	0.416872	0.53	0.433	1.4091e-44	21	CDH2
PIEZO21	1.88149e-48	0.316441	0.371	0.25	6.31015e-44	21	PIEZO2
RCN21	2.81902e-48	0.298467	0.824	0.806	9.45443e-44	21	RCN2
NEXN	3.95862e-48	0.417898	0.563	0.47	1.32764e-43	21	NEXN
MAP3K201	1.24535e-47	0.463114	0.504	0.413	4.17666e-43	21	MAP3K20
SVBP1	4.19621e-47	0.312479	0.634	0.571	1.40732e-42	21	SVBP
ISLR1	4.89058e-47	0.27161	0.752	0.633	1.6402e-42	21	ISLR
NSA2	6.42369e-47	0.320179	0.803	0.788	2.15438e-42	21	NSA2
TSPAN6	1.04527e-46	0.336085	0.472	0.376	3.50564e-42	21	TSPAN6
NKTR	1.84864e-46	0.361268	0.706	0.668	6.19997e-42	21	NKTR
FAM171A1	4.65964e-46	0.356114	0.464	0.369	1.56275e-41	21	FAM171A1
TMEM1411	5.99949e-46	0.332637	0.66	0.608	2.01211e-41	21	TMEM141
CNN11	8.72312e-46	0.656577	0.361	0.252	2.92556e-41	21	CNN1
ST6GAL2	2.69482e-45	0.29641	0.28	0.177	9.03789e-41	21	ST6GAL2
RSRC11	1.34498e-44	0.348024	0.447	0.349	4.51079e-40	21	RSRC1
RBFOX2	6.11856e-44	0.33581	0.655	0.604	2.05204e-39	21	RBFOX2
HMGN31	1.03582e-43	0.25668	0.869	0.854	3.47392e-39	21	HMGN3
HDAC21	1.95886e-43	0.292533	0.79	0.769	6.56964e-39	21	HDAC2
LUC7L3	2.24781e-43	0.30064	0.846	0.837	7.5387e-39	21	LUC7L3
UBE2D1	2.29486e-42	0.316257	0.439	0.342	7.69649e-38	21	UBE2D1
ABCA1	2.64776e-42	0.296966	0.274	0.176	8.88005e-38	21	ABCA1
HACD31	3.72942e-42	0.339187	0.57	0.5	1.25077e-37	21	HACD3
MEX3A	5.11647e-42	0.320882	0.51	0.423	1.71596e-37	21	MEX3A
NID21	1.16258e-41	0.35718	0.429	0.337	3.89908e-37	21	NID2
N4BP2L2	3.60815e-41	0.29964	0.779	0.766	1.2101e-36	21	N4BP2L2
C11orf74	4.23329e-41	0.292859	0.421	0.326	1.41976e-36	21	C11orf74
SRSF111	4.28373e-41	0.274264	0.83	0.825	1.43668e-36	21	SRSF11
FAT4	5.63992e-41	0.287057	0.329	0.226	1.89152e-36	21	FAT4
TMEM167A	2.31213e-40	0.320422	0.657	0.626	7.75441e-36	21	TMEM167A
TMSB15A1	5.12386e-39	0.306492	0.588	0.486	1.71844e-34	21	TMSB15A
ARSI1	1.22821e-38	0.258452	0.289	0.194	4.11916e-34	21	ARSI
TP53I3	4.05961e-38	0.32567	0.506	0.433	1.36151e-33	21	TP53I3
EML41	1.24874e-37	0.319666	0.604	0.552	4.18801e-33	21	EML4
ID2	1.44945e-37	0.350467	0.831	0.783	4.86117e-33	21	ID2
NYNRIN	1.4583e-37	0.29062	0.317	0.225	4.89086e-33	21	NYNRIN
MRPL141	1.56918e-37	0.300961	0.599	0.567	5.26271e-33	21	MRPL14
CDK2AP11	6.10009e-36	0.281431	0.65	0.602	2.04585e-31	21	CDK2AP1
H2AFY21	8.45659e-36	0.295398	0.45	0.369	2.83617e-31	21	H2AFY2
MAGED1	8.9974e-36	0.263534	0.721	0.693	3.01755e-31	21	MAGED1
PRICKLE1	1.47759e-35	0.270798	0.326	0.23	4.95555e-31	21	PRICKLE1
TBX18	2.0986e-35	0.348526	0.397	0.312	7.03828e-31	21	TBX18
MSI2	5.35587e-34	0.289195	0.372	0.283	1.79625e-29	21	MSI2
EXTL21	8.16001e-34	0.311412	0.526	0.472	2.7367e-29	21	EXTL2
ADAMTS5	8.9992e-34	0.482695	0.27	0.186	3.01815e-29	21	ADAMTS5
TGFBR1	2.16816e-33	0.264049	0.289	0.201	7.27157e-29	21	TGFBR1
ARRDC3	2.2484e-33	0.311797	0.429	0.343	7.5407e-29	21	ARRDC3
GATA4	3.2888e-33	0.290323	0.464	0.387	1.103e-28	21	GATA4
PNISR	7.17824e-33	0.262036	0.875	0.878	2.40744e-28	21	PNISR
AQR	1.99007e-32	0.300177	0.29	0.207	6.67429e-28	21	AQR
WLS	1.10037e-31	0.276715	0.556	0.507	3.69041e-27	21	WLS
ATP1A11	1.18266e-31	0.278249	0.455	0.379	3.96639e-27	21	ATP1A1
GTF2H5	1.2001e-31	0.258891	0.718	0.715	4.02488e-27	21	GTF2H5
PLS31	1.51939e-31	0.29587	0.636	0.606	5.09572e-27	21	PLS3
DDX6	1.75019e-31	0.307389	0.529	0.476	5.86978e-27	21	DDX6
FNDC3A	4.5786e-31	0.298801	0.391	0.315	1.53557e-26	21	FNDC3A
FRMD4B	5.76184e-31	0.30721	0.288	0.206	1.93241e-26	21	FRMD4B
ARID1B	7.56689e-31	0.343021	0.558	0.52	2.53778e-26	21	ARID1B
TNRC6C	9.95607e-31	0.30094	0.368	0.289	3.33907e-26	21	TNRC6C
MAPK6	1.22331e-30	0.275445	0.352	0.273	4.10272e-26	21	MAPK6
KDM5B	1.37996e-30	0.314753	0.464	0.388	4.62813e-26	21	KDM5B
ZFAND5	2.41527e-30	0.280169	0.588	0.546	8.10032e-26	21	ZFAND5
TNNT2	7.05166e-30	0.446317	0.215	0.365	2.36499e-25	21	TNNT2
TBL1XR1	1.37302e-29	0.317766	0.603	0.568	4.60484e-25	21	TBL1XR1
PHF14	1.56966e-29	0.26123	0.718	0.712	5.26432e-25	21	PHF14
FKBP7	3.71535e-29	0.261943	0.634	0.605	1.24606e-24	21	FKBP7
HIBCH1	8.29914e-29	0.2908	0.412	0.338	2.78337e-24	21	HIBCH
EPB41L4A-AS1	4.2052e-28	0.279162	0.483	0.422	1.41034e-23	21	EPB41L4A-AS1
AASDHPPT1	7.6776e-28	0.257219	0.383	0.309	2.57491e-23	21	AASDHPPT
AAMDC1	8.87844e-28	0.254881	0.487	0.427	2.97765e-23	21	AAMDC
BEX4	9.78047e-28	0.261555	0.584	0.529	3.28017e-23	21	BEX4
PAK1	2.0847e-27	0.256581	0.323	0.248	6.99166e-23	21	PAK1
MYL4	3.48847e-27	0.255803	0.211	0.347	1.16996e-22	21	MYL4
HNRNPH11	4.29358e-27	0.270839	0.767	0.739	1.43998e-22	21	HNRNPH1
PIN41	1.11179e-26	0.252264	0.595	0.566	3.72872e-22	21	PIN4
ITGAV1	3.34212e-25	0.284137	0.374	0.308	1.12088e-20	21	ITGAV
PBX3	3.61418e-25	0.268238	0.374	0.307	1.21212e-20	21	PBX3
RNMT	3.61955e-25	0.272865	0.507	0.461	1.21392e-20	21	RNMT
GALNT1	4.41911e-25	0.278134	0.434	0.376	1.48208e-20	21	GALNT1
SPIN1	6.17961e-25	0.28271	0.435	0.382	2.07252e-20	21	SPIN1
LIPA	7.3517e-25	0.257347	0.351	0.278	2.46561e-20	21	LIPA
TSHZ21	1.13801e-24	0.288173	0.318	0.241	3.81664e-20	21	TSHZ2
TMEM14A1	2.57386e-24	0.254969	0.489	0.441	8.63221e-20	21	TMEM14A
GTF2I	7.78841e-24	0.267191	0.687	0.678	2.61208e-19	21	GTF2I
DHX36	1.07374e-23	0.265793	0.591	0.567	3.60112e-19	21	DHX36
RAMMET	1.13494e-23	0.251854	0.384	0.325	3.80637e-19	21	RAMMET
ZMYM2	1.55462e-23	0.273124	0.417	0.358	5.21389e-19	21	ZMYM2
KPNA3	1.754e-23	0.26349	0.384	0.321	5.88258e-19	21	KPNA3
KIDINS220	1.93096e-23	0.278182	0.42	0.365	6.47606e-19	21	KIDINS220
SSBP3	2.6135e-23	0.259593	0.33	0.264	8.76515e-19	21	SSBP3
AKAP121	1.15616e-22	0.255527	0.776	0.737	3.87751e-18	21	AKAP12
CPNE3	7.42453e-22	0.275619	0.47	0.424	2.49004e-17	21	CPNE3
C5orf24	2.87313e-21	0.265342	0.576	0.564	9.63589e-17	21	C5orf24
CELF2	4.20238e-21	0.269635	0.476	0.419	1.40939e-16	21	CELF2
MAP4K4	5.2611e-21	0.289356	0.592	0.571	1.76447e-16	21	MAP4K4
GYPC1	1.51317e-20	0.25283	0.627	0.622	5.07488e-16	21	GYPC
DSEL	4.31719e-19	0.269964	0.532	0.496	1.4479e-14	21	DSEL
ZNF518A	1.25754e-18	0.252177	0.362	0.309	4.21753e-14	21	ZNF518A
TFDP2	2.21148e-17	0.258403	0.397	0.353	7.41687e-13	21	TFDP2
TENT5A	2.63969e-16	0.278277	0.556	0.521	8.85299e-12	21	TENT5A
PHLDA1	5.28713e-16	0.261975	0.596	0.574	1.7732e-11	21	PHLDA1
SVIL1	1.03829e-12	0.337371	0.5	0.491	3.48223e-08	21	SVIL
SELENOP	1.93052e-09	0.269009	0.317	0.278	6.47459e-05	21	SELENOP
SFRP22	0	3.26725	0.738	0.045	0	20	SFRP2
TUBB2B2	0	2.69821	0.939	0.292	0	20	TUBB2B
SFRP12	0	2.49109	0.979	0.463	0	20	SFRP1
CRABP22	0	2.08254	0.927	0.286	0	20	CRABP2
IGFBP52	0	1.82152	0.912	0.348	0	20	IGFBP5
CPE1	0	1.80133	0.978	0.598	0	20	CPE
OSR12	0	1.50541	0.823	0.153	0	20	OSR1
TSHZ22	0	1.34776	0.85	0.231	0	20	TSHZ2
RPRM1	0	1.319	0.57	0.011	0	20	RPRM
TECRL2	0	1.29907	0.695	0.091	0	20	TECRL
BASP12	0	1.25263	0.922	0.481	0	20	BASP1
FLRT22	0	1.24679	0.883	0.374	0	20	FLRT2
PRRX12	0	1.23404	0.911	0.372	0	20	PRRX1
TUBB2A1	0	1.19867	0.834	0.395	0	20	TUBB2A
MEST1	0	1.14522	0.993	0.838	0	20	MEST
SVIL2	0	1.13621	0.906	0.483	0	20	SVIL
RBP12	0	1.1198	0.986	0.802	0	20	RBP1
RPS27L2	0	1.07826	0.957	0.757	0	20	RPS27L
EGFL61	0	1.07409	0.522	0.073	0	20	EGFL6
PLK22	0	1.05896	0.75	0.323	0	20	PLK2
LAMP51	0	1.03595	0.419	0.034	0	20	LAMP5
CD441	0	1.00073	0.589	0.17	0	20	CD44
LRRN11	0	0.985839	0.592	0.048	0	20	LRRN1
GPC62	0	0.967905	0.919	0.515	0	20	GPC6
ALCAM2	0	0.94882	0.543	0.071	0	20	ALCAM
FST1	0	0.939193	0.494	0.036	0	20	FST
DMKN2	0	0.924875	0.656	0.128	0	20	DMKN
RSPO3	0	0.873278	0.54	0.141	0	20	RSPO3
SULF21	0	0.813823	0.571	0.105	0	20	SULF2
NEFL	0	0.805877	0.343	0.004	0	20	NEFL
MEIS11	0	0.797576	0.577	0.098	0	20	MEIS1
NRP22	0	0.765556	0.621	0.179	0	20	NRP2
DHRS32	0	0.751861	0.573	0.141	0	20	DHRS3
GJA1	0	0.72288	0.445	0.041	0	20	GJA1
SERINC22	0	0.720479	0.537	0.071	0	20	SERINC2
HOXA51	0	0.718555	0.481	0.008	0	20	HOXA5
PTX31	0	0.688971	0.4	0.046	0	20	PTX3
PCDH71	0	0.670791	0.576	0.156	0	20	PCDH7
EPHB21	0	0.658397	0.586	0.156	0	20	EPHB2
HOXB41	0	0.637011	0.484	0.03	0	20	HOXB4
F10	0	0.626163	0.543	0.151	0	20	F10
ROR11	0	0.608997	0.468	0.058	0	20	ROR1
LINC023811	0	0.597167	0.364	0.06	0	20	LINC02381
HLX1	0	0.588515	0.472	0.068	0	20	HLX
CA10	0	0.570895	0.368	0.012	0	20	CA10
PDE5A1	0	0.563791	0.496	0.119	0	20	PDE5A
HOXA41	0	0.55217	0.385	0.008	0	20	HOXA4
NR2F11	0	0.53352	0.412	0.048	0	20	NR2F1
KCNQ22	0	0.526924	0.469	0.118	0	20	KCNQ2
HOXA31	0	0.523577	0.389	0.016	0	20	HOXA3
FAP1	0	0.510612	0.466	0.106	0	20	FAP
IQGAP2	0	0.498666	0.317	0.015	0	20	IQGAP2
COL26A11	0	0.491	0.411	0.079	0	20	COL26A1
NTRK3	0	0.474393	0.345	0.03	0	20	NTRK3
RPS4X1	0	0.467742	1	1	0	20	RPS4X
GRID2	0	0.457447	0.34	0.066	0	20	GRID2
SRGAP3	0	0.448094	0.35	0.042	0	20	SRGAP3
MME	0	0.439642	0.309	0.019	0	20	MME
ESRRG	0	0.428877	0.308	0.031	0	20	ESRRG
SKAP21	0	0.426538	0.373	0.046	0	20	SKAP2
ST6GALNAC32	0	0.419747	0.372	0.063	0	20	ST6GALNAC3
CD24	0	0.417212	0.278	0.04	0	20	CD24
HOXA-AS2	0	0.413149	0.312	0.008	0	20	HOXA-AS2
HOTAIRM1	0	0.394016	0.294	0.01	0	20	HOTAIRM1
CFI1	0	0.389261	0.341	0.067	0	20	CFI
PDLIM4	0	0.381813	0.344	0.058	0	20	PDLIM4
EVA1C	0	0.374853	0.301	0.037	0	20	EVA1C
SLITRK51	0	0.344701	0.293	0.033	0	20	SLITRK5
NPM11	2.40119e-307	0.537694	0.999	0.998	8.0531e-303	20	NPM1
CSRP22	9.10637e-307	1.09012	0.901	0.525	3.05409e-302	20	CSRP2
NPR3	8.50352e-305	0.594125	0.287	0.051	2.85191e-300	20	NPR3
TUBA1A2	2.64737e-304	1.0581	0.996	0.978	8.87876e-300	20	TUBA1A
WNT2B	4.28166e-302	0.475536	0.455	0.116	1.43598e-297	20	WNT2B
PCOLCE2	1.16092e-299	0.418882	0.384	0.087	3.8935e-295	20	PCOLCE2
RASSF2	5.40076e-299	0.451429	0.437	0.111	1.81131e-294	20	RASSF2
C2orf882	3.72196e-298	0.587876	0.474	0.132	1.24827e-293	20	C2orf88
LAPTM4A2	5.29302e-294	0.65523	0.996	0.982	1.77517e-289	20	LAPTM4A
MLLT112	9.49849e-289	0.885228	0.804	0.433	3.1856e-284	20	MLLT11
BEX32	4.75922e-279	0.590391	1	0.978	1.59615e-274	20	BEX3
EFNA52	1.09755e-273	0.707321	0.543	0.185	3.68096e-269	20	EFNA5
C2orf40	7.86364e-272	0.547349	0.451	0.126	2.63731e-267	20	C2orf40
ANGPTL1	2.45532e-269	0.610256	0.486	0.145	8.23466e-265	20	ANGPTL1
STMN12	6.39523e-267	0.777091	0.996	0.926	2.14483e-262	20	STMN1
SLIT32	1.11229e-263	0.709392	0.691	0.281	3.73041e-259	20	SLIT3
HOXB31	1.72014e-261	0.29464	0.281	0.055	5.76899e-257	20	HOXB3
RPS19	1.84029e-260	0.319027	1	1	6.17197e-256	20	RPS19
NR2F1-AS1	2.42339e-259	0.266299	0.26	0.048	8.12755e-255	20	NR2F1-AS1
AKR1C2	1.32151e-257	0.328851	0.312	0.067	4.43207e-253	20	AKR1C2
SPINT2	1.43535e-257	0.411392	0.325	0.072	4.81387e-253	20	SPINT2
MAFB2	7.41635e-257	0.68202	0.585	0.213	2.48729e-252	20	MAFB
EDNRA2	5.79383e-251	0.75887	0.788	0.38	1.94314e-246	20	EDNRA
SLC16A92	1.80514e-246	0.405393	0.431	0.12	6.05408e-242	20	SLC16A9
SH3BP5	2.50588e-246	0.636305	0.655	0.275	8.40421e-242	20	SH3BP5
RPL15	6.269e-246	0.335512	0.999	1	2.1025e-241	20	RPL15
ROGDI2	6.51023e-243	0.557002	0.624	0.247	2.1834e-238	20	ROGDI
UCHL11	1.08549e-242	0.72114	0.704	0.318	3.64052e-238	20	UCHL1
MAP91	1.10832e-236	0.610031	0.566	0.214	3.71709e-232	20	MAP9
RGS22	9.38991e-232	0.813678	0.624	0.265	3.14919e-227	20	RGS2
RARB	5.63794e-231	0.420201	0.445	0.135	1.89085e-226	20	RARB
OLFM2	7.04566e-228	0.524992	0.614	0.237	2.36297e-223	20	OLFM2
RPL3	1.20423e-226	0.344288	1	1	4.03875e-222	20	RPL3
CXCR41	2.19835e-225	0.57636	0.43	0.128	7.37281e-221	20	CXCR4
FUCA1	2.7194e-220	0.351743	0.366	0.099	9.12033e-216	20	FUCA1
FZD12	2.2303e-219	0.689227	0.735	0.36	7.47999e-215	20	FZD1
GSTM51	3.74802e-207	0.491133	0.558	0.21	1.25701e-202	20	GSTM5
ADGRD1	4.93229e-207	0.268002	0.253	0.054	1.65419e-202	20	ADGRD1
LINC01133	1.91883e-204	0.527696	0.469	0.159	6.43538e-200	20	LINC01133
CDC42EP32	3.44308e-204	0.58432	0.554	0.214	1.15474e-199	20	CDC42EP3
RPL7	9.14182e-204	0.305756	1	1	3.06598e-199	20	RPL7
NREP2	3.18933e-202	0.631821	0.985	0.866	1.06964e-197	20	NREP
ZFHX42	9.35709e-201	0.417843	0.456	0.151	3.13818e-196	20	ZFHX4
CNTFR2	6.31702e-200	0.643792	0.744	0.388	2.1186e-195	20	CNTFR
ZNF5212	1.99504e-199	0.450243	0.482	0.171	6.69096e-195	20	ZNF521
COL9A32	1.01082e-198	0.945952	0.778	0.43	3.3901e-194	20	COL9A3
ACTG1	1.78205e-198	0.426622	1	1	5.97662e-194	20	ACTG1
EFNB12	4.01591e-195	0.531605	0.636	0.281	1.34686e-190	20	EFNB1
SRP142	8.44277e-195	0.412169	0.999	0.994	2.83154e-190	20	SRP14
JPT11	1.7369e-194	0.527872	0.805	0.45	5.82523e-190	20	JPT1
OCIAD22	2.31681e-194	0.382932	0.411	0.128	7.77013e-190	20	OCIAD2
RPS27A1	8.01153e-194	0.278166	0.999	1	2.68691e-189	20	RPS27A
GYPC2	8.83141e-192	0.678237	0.875	0.616	2.96188e-187	20	GYPC
MAGED2	1.11846e-190	0.532107	0.992	0.978	3.75109e-186	20	MAGED2
BNC22	1.28391e-189	0.349628	0.384	0.116	4.30597e-185	20	BNC2
NRXN12	6.49244e-188	0.314438	0.308	0.079	2.17744e-183	20	NRXN1
PTPRD	1.23603e-187	0.555039	0.507	0.198	4.1454e-183	20	PTPRD
PKIA1	2.01775e-187	0.344849	0.365	0.109	6.76713e-183	20	PKIA
SOX111	9.74518e-187	0.519329	0.442	0.154	3.26834e-182	20	SOX11
TUBB1	2.74e-186	0.494881	0.996	0.99	9.1894e-182	20	TUBB
MARCKSL11	2.42601e-185	0.525871	0.996	0.955	8.13634e-181	20	MARCKSL1
NRP11	7.53465e-184	0.514803	0.588	0.245	2.52697e-179	20	NRP1
APLP11	4.60301e-183	0.349279	0.381	0.12	1.54376e-178	20	APLP1
Z97200.1	7.67428e-183	0.261092	0.287	0.072	2.5738e-178	20	Z97200.1
PI151	9.53688e-182	0.268996	0.257	0.06	3.19848e-177	20	PI15
NACA	7.59311e-179	0.342015	0.999	0.999	2.54658e-174	20	NACA
IGFBP4	2.00148e-176	0.713654	0.907	0.676	6.71257e-172	20	IGFBP4
CIRBP	7.20541e-175	0.529378	0.995	0.979	2.41655e-170	20	CIRBP
BOC2	1.09282e-174	0.533106	0.594	0.268	3.66509e-170	20	BOC
INHBA2	2.02009e-174	0.529306	0.561	0.223	6.77497e-170	20	INHBA
PSMB51	5.24805e-174	0.535038	0.957	0.868	1.76009e-169	20	PSMB5
KCNQ1OT11	1.35499e-173	0.667523	0.981	0.81	4.54435e-169	20	KCNQ1OT1
ANGPT12	1.38376e-173	0.495437	0.441	0.156	4.64085e-169	20	ANGPT1
CNTN4	1.34586e-172	0.397483	0.414	0.142	4.51375e-168	20	CNTN4
APOBEC3C	1.29813e-169	0.304989	0.338	0.1	4.35365e-165	20	APOBEC3C
SH3GL31	7.4773e-169	0.40098	0.443	0.161	2.50774e-164	20	SH3GL3
TXN1	1.37506e-165	0.577825	0.973	0.901	4.61167e-161	20	TXN
PLAT	6.70915e-164	0.712597	0.677	0.371	2.25011e-159	20	PLAT
RPL10A	3.27388e-163	0.296601	1	1	1.098e-158	20	RPL10A
SVBP2	1.72162e-161	0.626504	0.817	0.568	5.77398e-157	20	SVBP
PODXL2	1.39035e-160	0.288102	0.322	0.096	4.66294e-156	20	PODXL2
MAP1B1	6.19785e-160	0.657401	0.968	0.806	2.07863e-155	20	MAP1B
AKAP122	2.564e-159	0.691343	0.932	0.734	8.59913e-155	20	AKAP12
NEO1	1.46007e-155	0.345447	0.409	0.147	4.89679e-151	20	NEO1
RGMA	6.24015e-155	0.283541	0.327	0.1	2.09282e-150	20	RGMA
RPS102	7.94611e-154	0.342825	1	0.993	2.66497e-149	20	RPS10
ISLR2	9.74983e-154	0.668866	0.895	0.631	3.2699e-149	20	ISLR
HIBCH2	1.28864e-152	0.48834	0.657	0.334	4.32182e-148	20	HIBCH
PRDX22	2.80778e-152	0.533737	0.963	0.821	9.41674e-148	20	PRDX2
PIEZO22	5.01597e-151	0.420393	0.572	0.247	1.68226e-146	20	PIEZO2
TP53I31	1.446e-148	0.573403	0.721	0.429	4.84959e-144	20	TP53I3
GSTP11	1.65154e-147	0.427352	0.993	0.976	5.53892e-143	20	GSTP1
GSTM31	1.94261e-147	0.559927	0.77	0.487	6.51514e-143	20	GSTM3
NDFIP1	1.54103e-146	0.550094	0.904	0.71	5.1683e-142	20	NDFIP1
PINK1	1.68525e-146	0.396761	0.48	0.197	5.65198e-142	20	PINK1
JAG11	1.1472e-145	0.513043	0.541	0.24	3.84749e-141	20	JAG1
PDGFD1	1.30405e-145	0.331444	0.352	0.118	4.37353e-141	20	PDGFD
TBL1X1	2.86196e-145	0.358737	0.392	0.143	9.59844e-141	20	TBL1X
ZNF5032	2.17976e-144	0.542917	0.699	0.382	7.31048e-140	20	ZNF503
HINT11	2.36662e-144	0.618614	0.918	0.776	7.93716e-140	20	HINT1
NELL2	3.32717e-144	0.298018	0.312	0.095	1.11587e-139	20	NELL2
EMILIN2	1.12806e-141	0.371971	0.457	0.183	3.78328e-137	20	EMILIN2
CDC422	4.20634e-141	0.563826	0.979	0.901	1.41072e-136	20	CDC42
IL11RA	3.46981e-138	0.606704	0.89	0.685	1.1637e-133	20	IL11RA
ERG28	4.41755e-134	0.420729	0.574	0.282	1.48156e-129	20	ERG28
NDN	1.16625e-133	0.492167	0.93	0.808	3.91138e-129	20	NDN
ASAP3	2.56737e-133	0.262361	0.332	0.113	8.61045e-129	20	ASAP3
MDK2	8.60347e-133	0.438361	0.997	0.992	2.88543e-128	20	MDK
UROD	3.32107e-132	0.514321	0.683	0.4	1.11382e-127	20	UROD
YWHAQ1	3.47189e-130	0.45461	0.967	0.89	1.1644e-125	20	YWHAQ
PBX12	9.25192e-127	0.531396	0.891	0.683	3.10291e-122	20	PBX1
SUMO22	8.07761e-126	0.322198	0.999	0.993	2.70907e-121	20	SUMO2
TPM12	2.06851e-123	0.501998	0.993	0.939	6.93736e-119	20	TPM1
GAS1	1.04847e-122	0.456386	0.695	0.393	3.51635e-118	20	GAS1
HSPA51	2.36566e-122	0.533203	0.945	0.807	7.93394e-118	20	HSPA5
PRSS23	2.76911e-122	0.515832	0.692	0.375	9.28705e-118	20	PRSS23
WSB12	6.88003e-122	0.485978	0.967	0.859	2.30743e-117	20	WSB1
BCL11A2	5.98013e-120	0.296144	0.35	0.128	2.00562e-115	20	BCL11A
TWIST2	9.29027e-120	0.392063	0.516	0.242	3.11577e-115	20	TWIST2
RAB8B1	6.84867e-119	0.370887	0.481	0.218	2.29691e-114	20	RAB8B
RCN1	4.45934e-118	0.456221	0.951	0.823	1.49557e-113	20	RCN1
ARF41	4.70838e-118	0.458568	0.97	0.879	1.5791e-113	20	ARF4
MORF4L12	8.28072e-117	0.35975	0.993	0.974	2.77719e-112	20	MORF4L1
MSMO1	1.49315e-116	0.415813	0.453	0.2	5.00773e-112	20	MSMO1
MEIS3	4.33087e-116	0.336683	0.43	0.186	1.45249e-111	20	MEIS3
ARL6IP51	6.63561e-115	0.441209	0.825	0.567	2.22545e-110	20	ARL6IP5
C1QTNF4	5.92226e-114	0.358934	0.535	0.258	1.98621e-109	20	C1QTNF4
NPC22	6.04562e-114	0.482031	0.857	0.629	2.02758e-109	20	NPC2
HNRNPA1	8.57203e-113	0.291343	1	0.999	2.87489e-108	20	HNRNPA1
HSP90AB1	9.98261e-113	0.361596	0.998	0.992	3.34797e-108	20	HSP90AB1
PRICKLE11	1.51954e-112	0.358078	0.489	0.228	5.09624e-108	20	PRICKLE1
GPC32	2.2843e-112	0.583323	0.92	0.697	7.66108e-108	20	GPC3
TRIO	3.60941e-110	0.446037	0.668	0.383	1.21053e-105	20	TRIO
IGFBP6	4.32928e-110	0.791274	0.673	0.405	1.45195e-105	20	IGFBP6
NDUFS4	1.04273e-109	0.437708	0.913	0.75	3.49711e-105	20	NDUFS4
P3H4	8.54551e-109	0.433518	0.741	0.466	2.86599e-104	20	P3H4
SEMA3C	1.04359e-108	0.319558	0.36	0.14	3.5e-104	20	SEMA3C
CAPG1	2.40352e-108	0.317135	0.463	0.207	8.06093e-104	20	CAPG
NIPSNAP1	2.61198e-108	0.315505	0.498	0.233	8.76006e-104	20	NIPSNAP1
COLEC121	8.56703e-108	0.349855	0.423	0.182	2.87321e-103	20	COLEC12
SEMA3D2	4.22853e-107	0.400549	0.493	0.243	1.41817e-102	20	SEMA3D
BEX41	4.93422e-107	0.436384	0.794	0.526	1.65484e-102	20	BEX4
MZT2B1	1.91553e-106	0.4007	0.975	0.914	6.4243e-102	20	MZT2B
COL3A1	4.5819e-106	0.344918	1	0.999	1.53668e-101	20	COL3A1
H2AFY22	8.3223e-106	0.397117	0.638	0.366	2.79113e-101	20	H2AFY2
NME11	2.1199e-105	0.457841	0.847	0.624	7.1097e-101	20	NME1
HYAL2	1.51926e-103	0.396372	0.628	0.357	5.0953e-99	20	HYAL2
TMSB10	3.43847e-103	0.26787	1	1	1.15319e-98	20	TMSB10
PLCB1	3.65493e-103	0.303512	0.4	0.172	1.22579e-98	20	PLCB1
THSD7A	1.88948e-102	0.271677	0.393	0.162	6.33694e-98	20	THSD7A
MEIS22	2.1054e-102	0.493473	0.892	0.693	7.06111e-98	20	MEIS2
VLDLR	2.11121e-102	0.28796	0.353	0.143	7.08057e-98	20	VLDLR
PYCR1	3.19991e-102	0.437173	0.808	0.546	1.07319e-97	20	PYCR1
FJX11	4.24877e-102	0.491366	0.561	0.296	1.42495e-97	20	FJX1
BIN1	4.48902e-102	0.438957	0.713	0.444	1.50553e-97	20	BIN1
FSCN1	1.97913e-99	0.455129	0.858	0.638	6.63761e-95	20	FSCN1
NTM	1.21477e-98	0.402402	0.466	0.222	4.07408e-94	20	NTM
SERPINH1	1.05821e-97	0.384034	0.979	0.947	3.54902e-93	20	SERPINH1
PRDX12	1.56523e-96	0.442818	0.957	0.873	5.24946e-92	20	PRDX1
SOD3	5.02455e-96	0.364172	0.683	0.395	1.68513e-91	20	SOD3
EFNA4	1.87741e-95	0.261879	0.389	0.168	6.29645e-91	20	EFNA4
OSTC	3.68558e-95	0.361336	0.98	0.936	1.23607e-90	20	OSTC
C4orf482	7.03536e-95	0.433699	0.927	0.757	2.35952e-90	20	C4orf48
PLPP3	4.263e-94	0.415538	0.688	0.411	1.42973e-89	20	PLPP3
LDB2	1.30961e-93	0.435187	0.615	0.359	4.39217e-89	20	LDB2
MDFI	1.98264e-93	0.418387	0.858	0.664	6.64937e-89	20	MDFI
CSGALNACT12	1.98472e-93	0.301833	0.427	0.196	6.65634e-89	20	CSGALNACT1
AAMDC2	5.97287e-92	0.380645	0.681	0.423	2.00318e-87	20	AAMDC
SERPINF1	7.02215e-92	0.381167	0.75	0.46	2.35509e-87	20	SERPINF1
TMEM982	1.16467e-91	0.396503	0.901	0.725	3.90606e-87	20	TMEM98
PGM1	2.07677e-91	0.347492	0.555	0.305	6.96507e-87	20	PGM1
PHPT11	3.10108e-90	0.344227	0.982	0.929	1.04004e-85	20	PHPT1
CDH112	3.40721e-90	0.486989	0.784	0.556	1.14271e-85	20	CDH11
HSPA12B	9.92894e-88	0.260656	0.356	0.155	3.32997e-83	20	HSPA12B
ATP5MPL1	2.31195e-87	0.323039	0.996	0.964	7.75382e-83	20	ATP5MPL
GPX82	6.96543e-87	0.40601	0.79	0.561	2.33606e-82	20	GPX8
AKAP92	9.70943e-87	0.424606	0.811	0.577	3.25635e-82	20	AKAP9
IDH12	2.94634e-86	0.366562	0.632	0.367	9.88142e-82	20	IDH1
GCSH1	4.10934e-86	0.390229	0.729	0.491	1.37819e-81	20	GCSH
FKBP10	3.09056e-85	0.390601	0.9	0.759	1.03651e-80	20	FKBP10
NDRG2	3.52505e-85	0.54753	0.603	0.376	1.18223e-80	20	NDRG2
PAFAH1B31	4.02481e-85	0.386045	0.734	0.495	1.34984e-80	20	PAFAH1B3
PFN22	4.96477e-85	0.405808	0.898	0.729	1.66508e-80	20	PFN2
ANAPC132	1.61972e-84	0.364924	0.768	0.555	5.43221e-80	20	ANAPC13
PSMA22	4.27031e-82	0.356303	0.93	0.823	1.43218e-77	20	PSMA2
CDO1	4.31866e-82	0.334753	0.598	0.336	1.44839e-77	20	CDO1
LDOC1	8.38526e-82	0.314751	0.524	0.286	2.81225e-77	20	LDOC1
CHST2	4.50923e-81	0.327013	0.468	0.235	1.51231e-76	20	CHST2
ATP5MG	4.67525e-81	0.262032	0.997	0.986	1.56799e-76	20	ATP5MG
DYNLT12	7.73916e-81	0.390043	0.952	0.877	2.59556e-76	20	DYNLT1
UBE2D11	1.50493e-80	0.334266	0.579	0.34	5.04724e-76	20	UBE2D1
EIF3F	1.97145e-80	0.293395	0.99	0.968	6.61186e-76	20	EIF3F
MRGPRF	2.22245e-80	0.253241	0.332	0.144	7.45366e-76	20	MRGPRF
CRYL1	1.12092e-79	0.267668	0.379	0.177	3.75933e-75	20	CRYL1
SRSF91	1.29054e-79	0.346096	0.934	0.824	4.32821e-75	20	SRSF9
OGN1	4.30244e-79	0.362677	0.992	0.743	1.44295e-74	20	OGN
DES2	5.01393e-79	0.375009	0.604	0.358	1.68157e-74	20	DES
ZNF428	1.25878e-78	0.350202	0.927	0.809	4.22169e-74	20	ZNF428
QPRT1	3.16117e-78	0.374575	0.788	0.567	1.06019e-73	20	QPRT
PLS32	4.96386e-78	0.480867	0.792	0.603	1.66478e-73	20	PLS3
GUCY1A1	9.48063e-78	0.396682	0.667	0.389	3.17961e-73	20	GUCY1A1
NME42	3.61187e-77	0.385259	0.914	0.76	1.21135e-72	20	NME4
CROCC	4.3112e-77	0.255323	0.409	0.197	1.44589e-72	20	CROCC
MT-CYB	7.04942e-77	0.283204	1	0.999	2.36424e-72	20	MT-CYB
EVL	2.02244e-76	0.347634	0.665	0.433	6.78286e-72	20	EVL
PLEKHJ11	2.94202e-76	0.364666	0.728	0.505	9.86694e-72	20	PLEKHJ1
MFAP22	1.93058e-75	0.323908	0.958	0.817	6.47479e-71	20	MFAP2
SUB12	2.76994e-75	0.303124	0.993	0.974	9.28982e-71	20	SUB1
FSTL11	9.46624e-75	0.304396	0.997	0.975	3.17479e-70	20	FSTL1
DYNLL11	1.23209e-74	0.299422	0.999	0.986	4.13217e-70	20	DYNLL1
LRRC172	6.61811e-74	0.394827	0.923	0.757	2.21958e-69	20	LRRC17
MEX3B	7.88685e-74	0.298289	0.466	0.244	2.64509e-69	20	MEX3B
MAP3K12	5.1969e-73	0.256572	0.385	0.187	1.74294e-68	20	MAP3K1
PSMA42	6.37823e-73	0.318996	0.947	0.848	2.13913e-68	20	PSMA4
PTN2	1.56411e-72	0.588927	0.986	0.942	5.24571e-68	20	PTN
RBX11	1.45147e-71	0.304846	0.972	0.912	4.86794e-67	20	RBX1
PALM	2.22532e-71	0.308176	0.498	0.279	7.46328e-67	20	PALM
MRPS62	3.96808e-71	0.350198	0.787	0.584	1.33081e-66	20	MRPS6
MAGED11	1.96862e-70	0.3644	0.858	0.691	6.60236e-66	20	MAGED1
NAT14	2.0861e-70	0.269289	0.436	0.229	6.99637e-66	20	NAT14
RUNX1T12	2.56051e-70	0.323275	0.711	0.472	8.58745e-66	20	RUNX1T1
TMEM1412	5.65632e-70	0.362603	0.827	0.605	1.89702e-65	20	TMEM141
CTSL	9.73748e-70	0.353846	0.632	0.411	3.26576e-65	20	CTSL
2022-09-06	1.18474e-69	0.343729	0.728	0.497	3.97338e-65	20	2022-09-06
RTRAF1	1.60079e-69	0.309567	0.956	0.876	5.36873e-65	20	RTRAF
PLSCR1	1.29965e-66	0.421926	0.659	0.459	4.35878e-62	20	PLSCR1
SEC61B	3.865e-66	0.286388	0.984	0.953	1.29624e-61	20	SEC61B
YWHAE1	8.91103e-66	0.29408	0.984	0.955	2.98858e-61	20	YWHAE
GSTA41	1.12489e-65	0.311714	0.724	0.497	3.77266e-61	20	GSTA4
SEC61G1	2.98369e-65	0.271064	0.99	0.969	1.00067e-60	20	SEC61G
DMAC1	6.9939e-65	0.359382	0.815	0.631	2.34562e-60	20	DMAC1
ATP1A12	2.59828e-64	0.332582	0.587	0.378	8.71412e-60	20	ATP1A1
ATP5F1A	3.63357e-64	0.293274	0.97	0.917	1.21863e-59	20	ATP5F1A
AP3S1	5.47958e-64	0.344906	0.913	0.813	1.83774e-59	20	AP3S1
CKAP41	7.02305e-64	0.346226	0.888	0.738	2.35539e-59	20	CKAP4
HSD17B10	8.5149e-64	0.335284	0.786	0.61	2.85573e-59	20	HSD17B10
PPP2R1A	8.12023e-63	0.33281	0.865	0.72	2.72336e-58	20	PPP2R1A
EIF3E1	1.09624e-62	0.258725	0.993	0.984	3.67658e-58	20	EIF3E
AKR1A1	1.52452e-62	0.346041	0.775	0.601	5.11292e-58	20	AKR1A1
SNRPC1	9.87536e-62	0.315335	0.822	0.642	3.312e-57	20	SNRPC
PGRMC11	1.06893e-61	0.336431	0.888	0.763	3.58496e-57	20	PGRMC1
RDH141	2.5726e-61	0.26484	0.544	0.329	8.628e-57	20	RDH14
C7orf50	5.62026e-61	0.317988	0.727	0.529	1.88492e-56	20	C7orf50
TMEM9	7.70087e-61	0.315542	0.643	0.441	2.58272e-56	20	TMEM9
TMX41	9.72339e-61	0.332167	0.559	0.354	3.26103e-56	20	TMX4
GTF3C61	1.00001e-60	0.308308	0.787	0.604	3.35383e-56	20	GTF3C6
PRDX6	1.28146e-60	0.308869	0.966	0.918	4.29778e-56	20	PRDX6
CCDC90B	1.58399e-60	0.310556	0.696	0.488	5.31239e-56	20	CCDC90B
PGD	9.76212e-60	0.289003	0.568	0.36	3.27402e-55	20	PGD
GNAI31	1.34413e-59	0.328217	0.819	0.644	4.50794e-55	20	GNAI3
EIF4G2	2.21613e-59	0.294039	0.966	0.915	7.43244e-55	20	EIF4G2
HDAC22	2.25684e-59	0.315257	0.894	0.767	7.569e-55	20	HDAC2
MRPL142	4.41147e-58	0.305776	0.757	0.565	1.47952e-53	20	MRPL14
NPM3	6.38756e-58	0.313452	0.674	0.474	2.14226e-53	20	NPM3
ITGAV2	4.92544e-56	0.294446	0.502	0.306	1.65189e-51	20	ITGAV
ZNF4622	6.77127e-56	0.26578	0.456	0.261	2.27095e-51	20	ZNF462
EIF4E1	1.99072e-55	0.285233	0.682	0.471	6.67649e-51	20	EIF4E
PSMB1	3.56204e-55	0.274022	0.96	0.872	1.19464e-50	20	PSMB1
RAB1A	4.58303e-55	0.304675	0.9	0.791	1.53706e-50	20	RAB1A
RTL8C	2.08206e-54	0.289721	0.925	0.835	6.98281e-50	20	RTL8C
SMARCD3	7.51967e-54	0.262931	0.57	0.361	2.52195e-49	20	SMARCD3
LY6E	1.91709e-53	0.376716	0.823	0.669	6.42952e-49	20	LY6E
RCN22	1.55673e-52	0.2842	0.915	0.804	5.22095e-48	20	RCN2
PEX2	2.35568e-52	0.261102	0.532	0.333	7.90048e-48	20	PEX2
YIF1A	2.67908e-52	0.312423	0.793	0.633	8.98509e-48	20	YIF1A
TMED9	4.29278e-52	0.281017	0.913	0.827	1.43971e-47	20	TMED9
HMGA22	6.30858e-52	0.311106	0.427	0.246	2.11577e-47	20	HMGA2
C14orf119	2.52497e-51	0.286621	0.697	0.504	8.46824e-47	20	C14orf119
MAGEH1	6.42273e-51	0.271879	0.757	0.557	2.15406e-46	20	MAGEH1
TRAPPC2L	1.66086e-50	0.286535	0.729	0.547	5.57019e-46	20	TRAPPC2L
UFC1	2.25237e-50	0.292458	0.839	0.692	7.554e-46	20	UFC1
GTF2H51	3.01743e-50	0.278274	0.862	0.712	1.01199e-45	20	GTF2H5
ARMCX2	9.09167e-50	0.270511	0.549	0.351	3.04916e-45	20	ARMCX2
MED28	9.39711e-50	0.283984	0.687	0.497	3.1516e-45	20	MED28
PPP4C1	1.14565e-49	0.2809	0.79	0.631	3.84227e-45	20	PPP4C
DBN1	2.23549e-49	0.294247	0.757	0.574	7.49739e-45	20	DBN1
COPZ1	3.02461e-49	0.299916	0.856	0.713	1.01439e-44	20	COPZ1
NPDC1	3.97304e-49	0.277679	0.592	0.389	1.33248e-44	20	NPDC1
RND32	5.81727e-49	0.330347	0.704	0.507	1.951e-44	20	RND3
STRAP	9.15864e-49	0.281307	0.812	0.644	3.07162e-44	20	STRAP
ATP6V1F	9.38687e-49	0.279425	0.858	0.734	3.14817e-44	20	ATP6V1F
C1orf122	9.76754e-49	0.284505	0.823	0.659	3.27584e-44	20	C1orf122
MDH11	3.01182e-48	0.273611	0.849	0.682	1.0101e-43	20	MDH1
UQCC21	5.19017e-48	0.280004	0.729	0.55	1.74068e-43	20	UQCC2
GDI2	1.08082e-47	0.266362	0.942	0.88	3.62484e-43	20	GDI2
PHB	2.27508e-47	0.274416	0.858	0.723	7.63017e-43	20	PHB
DECR1	3.66759e-47	0.339027	0.71	0.552	1.23004e-42	20	DECR1
PRDX5	5.44608e-47	0.257087	0.957	0.911	1.82651e-42	20	PRDX5
SHISA21	6.22564e-47	0.285575	0.266	0.132	2.08795e-42	20	SHISA2
ATP6V1G1	9.80393e-47	0.254152	0.951	0.887	3.28804e-42	20	ATP6V1G1
TMEM147	1.01036e-46	0.294042	0.734	0.57	3.38855e-42	20	TMEM147
EIF3M	1.45016e-46	0.251775	0.929	0.824	4.86355e-42	20	EIF3M
FOXP12	1.48422e-46	0.325002	0.817	0.656	4.97777e-42	20	FOXP1
PGK1	3.53677e-46	0.263442	0.857	0.732	1.18616e-41	20	PGK1
CBX12	1.23715e-45	0.274755	0.841	0.7	4.14916e-41	20	CBX1
SQLE	2.65059e-45	0.27782	0.427	0.256	8.88954e-41	20	SQLE
ILF21	7.73363e-45	0.25844	0.915	0.815	2.59371e-40	20	ILF2
KRAS1	8.43696e-45	0.279751	0.589	0.401	2.82959e-40	20	KRAS
CALR	1.03287e-44	0.275423	0.977	0.93	3.46404e-40	20	CALR
PEG10	2.10119e-44	0.398411	0.783	0.628	7.04697e-40	20	PEG10
GABPB1-AS1	3.01056e-44	0.274831	0.644	0.446	1.00968e-39	20	GABPB1-AS1
ALDH9A1	7.33213e-44	0.252171	0.598	0.411	2.45905e-39	20	ALDH9A1
PSMB7	7.6565e-44	0.250181	0.921	0.831	2.56784e-39	20	PSMB7
CUTA	7.84109e-44	0.26056	0.939	0.873	2.62975e-39	20	CUTA
TUSC31	1.08803e-43	0.274627	0.71	0.538	3.64905e-39	20	TUSC3
CD164	6.0629e-43	0.25935	0.887	0.794	2.03338e-38	20	CD164
TXNL4A	8.18921e-43	0.272673	0.74	0.57	2.7465e-38	20	TXNL4A
VDAC31	8.39701e-43	0.258191	0.784	0.627	2.81619e-38	20	VDAC3
MLF2	1.46764e-42	0.265263	0.825	0.694	4.92216e-38	20	MLF2
RTN3	9.09114e-42	0.250838	0.664	0.488	3.04899e-37	20	RTN3
MEOX21	1.57608e-41	0.28286	0.301	0.163	5.28585e-37	20	MEOX2
SNHG8	2.02853e-41	0.269796	0.777	0.605	6.80327e-37	20	SNHG8
CFDP1	2.16439e-41	0.252715	0.914	0.814	7.25894e-37	20	CFDP1
YIPF5	4.91083e-41	0.253055	0.707	0.531	1.647e-36	20	YIPF5
HNRNPA1P48	5.80027e-41	0.280328	0.829	0.691	1.9453e-36	20	HNRNPA1P48
SSB	1.68331e-40	0.255198	0.882	0.759	5.64549e-36	20	SSB
LOX	4.3918e-40	0.258502	0.643	0.449	1.47292e-35	20	LOX
COA3	2.17788e-39	0.254629	0.739	0.57	7.30417e-35	20	COA3
IDH21	3.06061e-39	0.252889	0.847	0.697	1.02647e-34	20	IDH2
SEC13	3.14046e-39	0.265551	0.765	0.613	1.05325e-34	20	SEC13
TMED10	3.03795e-37	0.252786	0.821	0.697	1.01887e-32	20	TMED10
METTL91	7.39174e-37	0.254849	0.824	0.709	2.47904e-32	20	METTL9
ERP29	9.87673e-36	0.25926	0.826	0.7	3.31246e-31	20	ERP29
SFRP4	6.33037e-32	0.252743	0.467	0.302	2.12308e-27	20	SFRP4
MPPED2	9.66013e-29	0.335285	0.277	0.168	3.23981e-24	20	MPPED2
MGST1	1.24366e-27	0.262244	0.436	0.296	4.171e-23	20	MGST1
DSEL1	3.8603e-19	0.254131	0.612	0.494	1.29467e-14	20	DSEL
CXCL12	4.86511e-13	0.48778	0.735	0.65	1.63166e-08	20	CXCL12
ITM2A	8.8784e-12	0.30014	0.647	0.549	2.97764e-07	20	ITM2A
HAPLN1	0	1.76933	0.913	0.294	0	19	HAPLN1
PCLAF1	0	1.72115	0.983	0.335	0	19	PCLAF
TYMS1	0	1.66043	0.986	0.334	0	19	TYMS
CENPW1	0	1.65958	0.938	0.281	0	19	CENPW
PCNA1	0	1.48508	0.969	0.387	0	19	PCNA
TK11	0	1.40551	0.88	0.222	0	19	TK1
RRM21	0	1.29391	0.704	0.148	0	19	RRM2
BEX1	0	1.28764	0.675	0.091	0	19	BEX1
RSPO31	0	1.10208	0.728	0.142	0	19	RSPO3
CDK11	0	1.08178	0.796	0.202	0	19	CDK1
APCDD1	0	1.07785	0.545	0.105	0	19	APCDD1
ZWINT1	0	1.06958	0.86	0.227	0	19	ZWINT
NUSAP11	0	1.01484	0.754	0.185	0	19	NUSAP1
HELLS1	0	1.00702	0.872	0.272	0	19	HELLS
GGH1	0	1.00244	0.879	0.305	0	19	GGH
UBE2T1	0	0.988888	0.824	0.235	0	19	UBE2T
CENPU1	0	0.91043	0.79	0.201	0	19	CENPU
DHFR1	0	0.899334	0.777	0.225	0	19	DHFR
RRM11	0	0.88514	0.83	0.265	0	19	RRM1
COL9A2	0	0.879849	0.595	0.112	0	19	COL9A2
GMNN1	0	0.84665	0.847	0.284	0	19	GMNN
CLSPN1	0	0.843666	0.758	0.164	0	19	CLSPN
MYBL21	0	0.817757	0.624	0.111	0	19	MYBL2
CAPG2	0	0.805207	0.714	0.205	0	19	CAPG
SPC251	0	0.802813	0.611	0.141	0	19	SPC25
MAD2L11	0	0.7987	0.8	0.219	0	19	MAD2L1
CDT11	0	0.793858	0.76	0.197	0	19	CDT1
CENPK1	0	0.781574	0.766	0.211	0	19	CENPK
NELL21	0	0.780276	0.486	0.094	0	19	NELL2
RAD51AP11	0	0.763469	0.692	0.161	0	19	RAD51AP1
PTMA1	0	0.762086	1	1	0	19	PTMA
ASF1B1	0	0.734471	0.605	0.118	0	19	ASF1B
S100B	0	0.72818	0.398	0.044	0	19	S100B
ORC61	0	0.721209	0.719	0.191	0	19	ORC6
MCM41	0	0.704931	0.686	0.179	0	19	MCM4
UHRF11	0	0.680291	0.687	0.165	0	19	UHRF1
CENPM1	0	0.675211	0.632	0.15	0	19	CENPM
MIA	0	0.626345	0.416	0.064	0	19	MIA
FAM111B1	0	0.559778	0.514	0.09	0	19	FAM111B
ESCO21	0	0.555756	0.493	0.096	0	19	ESCO2
DTL1	0	0.546612	0.535	0.101	0	19	DTL
CCNE2	0	0.518981	0.432	0.064	0	19	CCNE2
ZNF367	0	0.50542	0.441	0.079	0	19	ZNF367
CDC451	0	0.489216	0.459	0.083	0	19	CDC45
RELN	0	0.446379	0.369	0.045	0	19	RELN
TCEAL2	0	0.393594	0.253	0.019	0	19	TCEAL2
HHEX	0	0.389308	0.314	0.037	0	19	HHEX
LINC01896	1.4426e-305	0.45066	0.332	0.047	4.83819e-301	19	LINC01896
DUT1	9.43946e-303	1.26603	0.99	0.776	3.16581e-298	19	DUT
BRCA11	3.84118e-301	0.523825	0.556	0.123	1.28826e-296	19	BRCA1
GINS21	2.47116e-293	0.775499	0.775	0.232	8.28776e-289	19	GINS2
MCM21	6.26959e-292	0.616469	0.624	0.157	2.1027e-287	19	MCM2
DNAJC91	8.12663e-292	0.814636	0.812	0.277	2.72551e-287	19	DNAJC9
PBK1	3.98118e-290	0.706931	0.601	0.144	1.33521e-285	19	PBK
CDCA51	7.33627e-289	0.571657	0.517	0.113	2.46044e-284	19	CDCA5
H2AFZ1	1.93284e-287	1.34776	1	0.857	6.48235e-283	19	H2AFZ
CLU	2.09014e-284	1.32721	0.877	0.362	7.00992e-280	19	CLU
HMGB21	9.9498e-283	1.45888	0.974	0.591	3.33696e-278	19	HMGB2
MCM101	8.11594e-282	0.481329	0.466	0.094	2.72192e-277	19	MCM10
PENK	3.63961e-281	1.82783	0.625	0.169	1.22065e-276	19	PENK
SALL3	1.22088e-275	0.329485	0.292	0.04	4.0946e-271	19	SALL3
CENPH1	1.33732e-275	0.713749	0.684	0.2	4.48511e-271	19	CENPH
PKMYT11	5.22359e-274	0.411796	0.413	0.077	1.75189e-269	19	PKMYT1
ERBB3	9.50753e-273	0.367128	0.262	0.033	3.18863e-268	19	ERBB3
TUBB2	1.40821e-272	1.09298	1	0.99	4.72284e-268	19	TUBB
GATA2-AS1	2.33327e-272	0.313711	0.302	0.043	7.82531e-268	19	GATA2-AS1
MCM71	1.62031e-270	0.829579	0.855	0.316	5.4342e-266	19	MCM7
CDC61	1.34779e-267	0.446653	0.463	0.097	4.52023e-263	19	CDC6
CHAF1A1	7.58075e-265	0.613978	0.608	0.162	2.54243e-260	19	CHAF1A
KIFC11	3.87836e-263	0.673098	0.583	0.147	1.30073e-258	19	KIFC1
STMN13	1.08895e-261	1.14541	1	0.927	3.65213e-257	19	STMN1
PLP2	1.1266e-261	0.936725	0.677	0.211	3.7784e-257	19	PLP2
FEN11	1.75342e-260	0.606084	0.62	0.168	5.88062e-256	19	FEN1
SLFN13	4.02631e-260	0.433065	0.376	0.068	1.35034e-255	19	SLFN13
TOP2A1	8.65168e-260	0.837242	0.684	0.189	2.9016e-255	19	TOP2A
HINT12	3.16533e-258	1.06235	0.989	0.776	1.06159e-253	19	HINT1
MELK1	3.23042e-258	0.532259	0.525	0.124	1.08342e-253	19	MELK
TUBA1B1	1.86608e-256	1.21573	1	0.971	6.25846e-252	19	TUBA1B
SPOCK3	5.89007e-256	0.430644	0.262	0.035	1.97541e-251	19	SPOCK3
CENPV2	2.31199e-253	0.750469	0.638	0.191	7.75396e-249	19	CENPV
SLN	1.99735e-251	1.50182	0.598	0.168	6.6987e-247	19	SLN
OCIAD23	5.863e-250	0.527	0.534	0.128	1.96633e-245	19	OCIAD2
UBE2C1	7.47752e-250	0.588646	0.703	0.205	2.50781e-245	19	UBE2C
BIRC51	1.01052e-249	0.766194	0.653	0.18	3.38908e-245	19	BIRC5
CENPN1	6.73788e-249	0.632951	0.648	0.187	2.25975e-244	19	CENPN
DIAPH31	3.29909e-245	0.589973	0.558	0.143	1.10645e-240	19	DIAPH3
ITGB3BP1	3.69454e-245	0.782824	0.849	0.333	1.23908e-240	19	ITGB3BP
CDCA41	3.32219e-244	0.827792	0.727	0.254	1.1142e-239	19	CDCA4
SFRP13	5.97262e-241	1.11886	0.958	0.467	2.0031e-236	19	SFRP1
INHBA3	2.83175e-240	0.82302	0.702	0.223	9.49711e-236	19	INHBA
TMEM971	3.88189e-240	0.690454	0.697	0.229	1.30191e-235	19	TMEM97
AURKB1	7.73652e-240	0.686354	0.559	0.141	2.59467e-235	19	AURKB
RFC31	8.95264e-239	0.554372	0.595	0.166	3.00254e-234	19	RFC3
MCM31	1.49504e-238	0.787333	0.807	0.303	5.01406e-234	19	MCM3
E2F11	3.7666e-238	0.530404	0.471	0.109	1.26324e-233	19	E2F1
CHEK11	2.03595e-237	0.56123	0.588	0.164	6.82816e-233	19	CHEK1
CTNNAL1	3.35797e-233	0.827482	0.8	0.326	1.1262e-228	19	CTNNAL1
MKI671	1.88329e-232	0.667997	0.606	0.158	6.31617e-228	19	MKI67
DSN11	3.18216e-232	0.540792	0.595	0.17	1.06723e-227	19	DSN1
ATAD21	1.31696e-231	0.670685	0.636	0.194	4.41681e-227	19	ATAD2
HMGB11	1.36566e-230	1.0064	0.999	0.99	4.58015e-226	19	HMGB1
NSG1	3.26038e-229	0.567493	0.437	0.097	1.09347e-224	19	NSG1
TCF191	2.39775e-228	0.531872	0.541	0.144	8.04157e-224	19	TCF19
GTSE11	1.65505e-226	0.545526	0.549	0.14	5.55071e-222	19	GTSE1
GCHFR1	7.45353e-225	0.488303	0.422	0.093	2.49976e-220	19	GCHFR
WDR761	3.50865e-224	0.460846	0.475	0.116	1.17673e-219	19	WDR76
RFC41	1.81404e-222	0.603377	0.649	0.208	6.08392e-218	19	RFC4
EZH21	1.01221e-220	0.687672	0.696	0.238	3.39476e-216	19	EZH2
MXD31	3.12638e-220	0.669438	0.547	0.146	1.04852e-215	19	MXD3
ATAD51	4.20182e-219	0.47157	0.514	0.133	1.40921e-214	19	ATAD5
LMNB11	2.60057e-217	0.64187	0.726	0.244	8.72181e-213	19	LMNB1
H2AFX1	1.54948e-216	0.875868	0.765	0.289	5.19664e-212	19	H2AFX
SMC41	1.97039e-212	0.917812	0.923	0.48	6.60829e-208	19	SMC4
DEK1	4.72789e-212	0.876489	0.988	0.778	1.58564e-207	19	DEK
NNAT1	6.35971e-212	0.471428	0.414	0.094	2.13292e-207	19	NNAT
MCM51	6.8397e-212	0.64938	0.704	0.238	2.2939e-207	19	MCM5
TIMELESS1	2.07737e-211	0.409034	0.467	0.115	6.96707e-207	19	TIMELESS
EXO1	1.39962e-210	0.324612	0.313	0.057	4.69404e-206	19	EXO1
FANCA	1.28538e-208	0.405273	0.419	0.098	4.3109e-204	19	FANCA
NCAM12	3.84328e-208	0.826014	0.824	0.339	1.28896e-203	19	NCAM1
FANCD21	1.78439e-207	0.343605	0.377	0.08	5.98449e-203	19	FANCD2
SMC21	7.23292e-207	0.795757	0.849	0.375	2.42578e-202	19	SMC2
RANBP11	2.39121e-206	0.793101	0.993	0.826	8.01964e-202	19	RANBP1
PRC11	1.20212e-204	0.5238	0.587	0.168	4.03166e-200	19	PRC1
FOXM11	3.39178e-203	0.427237	0.441	0.106	1.13754e-198	19	FOXM1
NUF21	9.03281e-200	0.456097	0.501	0.129	3.02942e-195	19	NUF2
FANCI1	7.87672e-199	0.394009	0.436	0.107	2.64169e-194	19	FANCI
NCAPG1	2.03449e-198	0.433123	0.471	0.119	6.82329e-194	19	NCAPG
HMGA1	1.07252e-195	0.463523	0.37	0.083	3.59701e-191	19	HMGA1
NDC801	3.63099e-195	0.501944	0.496	0.132	1.21776e-190	19	NDC80
BRIP1	1.69749e-193	0.297185	0.297	0.055	5.69305e-189	19	BRIP1
MND11	5.03911e-192	0.450581	0.483	0.131	1.69002e-187	19	MND1
CENPF1	1.06585e-191	0.42775	0.647	0.205	3.57463e-187	19	CENPF
TFPI2	5.70338e-191	0.677158	0.551	0.165	1.9128e-186	19	TFPI2
HIST1H4C1	5.88824e-191	2.00024	0.963	0.709	1.9748e-186	19	HIST1H4C
C19orf481	4.33866e-190	0.706364	0.85	0.402	1.4551e-185	19	C19orf48
HMGN21	1.37788e-189	0.879933	0.998	0.979	4.62112e-185	19	HMGN2
C21orf581	9.9193e-188	0.484802	0.496	0.138	3.32673e-183	19	C21orf58
COL9A33	4.2051e-187	0.876532	0.879	0.431	1.41031e-182	19	COL9A3
E2F7	4.68103e-187	0.260487	0.256	0.043	1.56992e-182	19	E2F7
CKS1B1	4.79891e-186	0.761076	0.965	0.612	1.60946e-181	19	CKS1B
SDC11	5.96382e-185	0.379995	0.384	0.09	2.00015e-180	19	SDC1
DNMT11	7.96489e-185	0.682665	0.846	0.399	2.67126e-180	19	DNMT1
GINS41	1.09699e-184	0.369935	0.396	0.096	3.6791e-180	19	GINS4
PRIM11	1.19548e-184	0.432308	0.46	0.124	4.00941e-180	19	PRIM1
WDR341	3.04519e-184	0.618336	0.704	0.278	1.02129e-179	19	WDR34
CCNA21	5.16202e-183	0.415397	0.493	0.131	1.73124e-178	19	CCNA2
PRRX13	1.18857e-182	0.745873	0.856	0.377	3.98624e-178	19	PRRX1
SHCBP11	5.41831e-180	0.372651	0.425	0.108	1.81719e-175	19	SHCBP1
SKA31	8.78083e-180	0.350176	0.364	0.084	2.94491e-175	19	SKA3
KIF151	1.0025e-179	0.406423	0.429	0.109	3.36217e-175	19	KIF15
GATA2	3.2094e-177	0.282644	0.293	0.056	1.07637e-172	19	GATA2
TACC31	1.18522e-176	0.473766	0.487	0.136	3.97498e-172	19	TACC3
CEP1521	2.44972e-175	0.410849	0.406	0.104	8.21588e-171	19	CEP152
HIST1H1A1	6.91857e-175	0.538492	0.352	0.081	2.32035e-170	19	HIST1H1A
TMSB15A2	7.82243e-175	0.801928	0.898	0.484	2.62348e-170	19	TMSB15A
H2AFV1	9.63244e-175	0.857977	0.956	0.696	3.23053e-170	19	H2AFV
POLD31	1.13036e-174	0.482275	0.539	0.17	3.791e-170	19	POLD3
TRIP131	3.18571e-174	0.390515	0.446	0.12	1.06842e-169	19	TRIP13
CDCA71	9.79211e-174	0.502836	0.545	0.171	3.28408e-169	19	CDCA7
FBXO51	1.55198e-173	0.606937	0.602	0.209	5.20504e-169	19	FBXO5
CKAP2L1	1.77668e-173	0.40815	0.438	0.115	5.95864e-169	19	CKAP2L
TMPO1	3.9265e-172	0.712039	0.86	0.429	1.31687e-167	19	TMPO
PTTG11	1.31382e-170	0.35635	0.674	0.239	4.4063e-166	19	PTTG1
SKA11	3.10271e-170	0.331961	0.339	0.077	1.04059e-165	19	SKA1
KIF111	5.64798e-170	0.407747	0.456	0.124	1.89422e-165	19	KIF11
CTSK	6.30111e-168	0.625105	0.693	0.27	2.11327e-163	19	CTSK
NASP1	1.69696e-167	0.744754	0.964	0.663	5.69126e-163	19	NASP
RFC21	5.21408e-167	0.50764	0.616	0.22	1.7487e-162	19	RFC2
LIG11	1.07066e-166	0.429636	0.483	0.143	3.59077e-162	19	LIG1
RBBP8	1.36653e-166	0.389688	0.438	0.121	4.58307e-162	19	RBBP8
NUDT11	5.47333e-165	0.603269	0.799	0.366	1.83564e-160	19	NUDT1
SPC241	1.50216e-164	0.461109	0.473	0.137	5.03794e-160	19	SPC24
GINS1	1.91251e-164	0.293379	0.32	0.071	6.41416e-160	19	GINS1
MMS22L1	1.18345e-163	0.40887	0.496	0.15	3.96906e-159	19	MMS22L
FAM111A1	1.19596e-161	0.593275	0.604	0.22	4.01101e-157	19	FAM111A
PSMC3IP1	2.81329e-161	0.430457	0.495	0.152	9.4352e-157	19	PSMC3IP
TEDC2	2.83822e-161	0.32143	0.363	0.089	9.51882e-157	19	TEDC2
RMI21	1.39037e-160	0.464872	0.581	0.196	4.66301e-156	19	RMI2
JPT21	5.67552e-160	0.421444	0.562	0.188	1.90346e-155	19	JPT2
VCAN1	3.1141e-159	0.981078	0.998	0.859	1.04441e-154	19	VCAN
KIF231	3.52784e-159	0.406993	0.453	0.128	1.18317e-154	19	KIF23
SGO11	8.17823e-159	0.39776	0.462	0.132	2.74282e-154	19	SGO1
H3F3A2	1.21548e-158	0.430901	1	1	4.07646e-154	19	H3F3A
TMEM100	2.94795e-158	0.34644	0.278	0.056	9.88683e-154	19	TMEM100
ANP32B1	4.08197e-157	0.696085	0.982	0.839	1.36901e-152	19	ANP32B
HS3ST1	1.89625e-156	0.500508	0.388	0.104	6.35963e-152	19	HS3ST1
EDIL3	2.09093e-156	0.663201	0.731	0.319	7.01256e-152	19	EDIL3
SOX6	4.27617e-154	0.469482	0.544	0.181	1.43414e-149	19	SOX6
SLBP1	1.1025e-153	0.673014	0.801	0.39	3.69758e-149	19	SLBP
LEF1	3.13805e-153	0.299164	0.287	0.061	1.05244e-148	19	LEF1
TPX21	1.95904e-152	0.476003	0.553	0.181	6.57023e-148	19	TPX2
XRCC21	5.0926e-152	0.275981	0.292	0.064	1.70796e-147	19	XRCC2
RPA31	2.22862e-151	0.636391	0.823	0.408	7.47435e-147	19	RPA3
HSP90AA1	6.80675e-150	0.654067	1	0.982	2.28285e-145	19	HSP90AA1
PSIP11	1.32397e-147	0.716593	0.94	0.644	4.44034e-143	19	PSIP1
RECQL4	3.35056e-147	0.254892	0.265	0.055	1.12371e-142	19	RECQL4
ATP1B3	2.97107e-146	0.690047	0.902	0.558	9.96437e-142	19	ATP1B3
CDK21	2.0841e-145	0.410842	0.497	0.163	6.98965e-141	19	CDK2
OIP51	8.27016e-145	0.294953	0.319	0.077	2.77365e-140	19	OIP5
CBX51	2.25455e-143	0.649912	0.952	0.68	7.5613e-139	19	CBX5
HJURP1	2.65955e-143	0.32281	0.354	0.091	8.91958e-139	19	HJURP
BRCA21	7.46394e-143	0.367654	0.41	0.119	2.50326e-138	19	BRCA2
KIF20B1	4.0426e-142	0.440037	0.632	0.234	1.35581e-137	19	KIF20B
CHAF1B	4.30888e-141	0.260932	0.298	0.069	1.44511e-136	19	CHAF1B
FGFR2	4.97705e-140	0.311753	0.339	0.085	1.6692e-135	19	FGFR2
SLC20A1	5.89183e-140	0.436088	0.515	0.177	1.976e-135	19	SLC20A1
ASPM1	1.95676e-138	0.267999	0.497	0.154	6.56257e-134	19	ASPM
USP11	2.57753e-138	0.65008	0.808	0.423	8.64452e-134	19	USP1
RACGAP11	1.49183e-137	0.399758	0.45	0.139	5.00331e-133	19	RACGAP1
KIF221	3.87376e-137	0.518961	0.593	0.226	1.29918e-132	19	KIF22
CKS21	3.88573e-137	0.495795	0.723	0.318	1.3032e-132	19	CKS2
TSPO	8.5223e-137	0.632688	0.757	0.353	2.85821e-132	19	TSPO
PXMP21	2.16228e-136	0.58114	0.806	0.408	7.25185e-132	19	PXMP2
SNRPG1	1.69773e-135	0.611739	0.987	0.831	5.69385e-131	19	SNRPG
C3orf141	2.424e-134	0.419449	0.505	0.177	8.12962e-130	19	C3orf14
FANCL1	2.81459e-134	0.444257	0.569	0.217	9.43956e-130	19	FANCL
VRK11	1.48375e-133	0.39573	0.496	0.17	4.97619e-129	19	VRK1
CRABP23	4.66731e-133	0.604545	0.703	0.293	1.56532e-128	19	CRABP2
NUCKS11	2.55506e-132	0.590534	0.995	0.953	8.56917e-128	19	NUCKS1
DTYMK1	4.27917e-132	0.540354	0.789	0.386	1.43515e-127	19	DTYMK
UCHL12	1.74269e-131	0.610957	0.707	0.321	5.84463e-127	19	UCHL1
RAN1	5.74589e-131	0.557555	0.992	0.92	1.92706e-126	19	RAN
LRR1	2.07618e-130	0.347532	0.413	0.128	6.96309e-126	19	LRR1
RNASEH2A1	2.29376e-128	0.324961	0.416	0.128	7.69282e-124	19	RNASEH2A
HIST1H1D	8.48002e-128	0.391486	0.323	0.085	2.84403e-123	19	HIST1H1D
MGME11	9.50437e-127	0.410915	0.487	0.173	3.18758e-122	19	MGME1
PAFAH1B32	2.34815e-126	0.603957	0.849	0.495	7.87522e-122	19	PAFAH1B3
POC1A1	1.03939e-125	0.311	0.334	0.092	3.48592e-121	19	POC1A
MCM8	8.205e-125	0.254954	0.298	0.075	2.75179e-120	19	MCM8
SIVA11	1.30092e-124	0.627891	0.943	0.727	4.36304e-120	19	SIVA1
HAUS81	7.9247e-124	0.306724	0.368	0.108	2.65778e-119	19	HAUS8
CDKN31	1.50745e-123	0.291644	0.489	0.16	5.05569e-119	19	CDKN3
RAB27A	1.59447e-123	0.288379	0.371	0.108	5.34754e-119	19	RAB27A
NSD21	1.74878e-123	0.420967	0.568	0.22	5.86504e-119	19	NSD2
HPRT11	3.39339e-123	0.504488	0.714	0.33	1.13807e-118	19	HPRT1
HSPB111	5.59745e-123	0.5732	0.823	0.469	1.87727e-118	19	HSPB11
MCM61	8.04346e-123	0.422753	0.504	0.183	2.69761e-118	19	MCM6
MASTL	1.23836e-122	0.258668	0.309	0.081	4.1532e-118	19	MASTL
MIS18BP11	1.84222e-122	0.451073	0.656	0.277	6.17844e-118	19	MIS18BP1
PA2G41	3.59005e-122	0.635006	0.944	0.706	1.20403e-117	19	PA2G4
NCAPG2	4.52338e-122	0.312329	0.359	0.105	1.51705e-117	19	NCAPG2
PHF191	1.0491e-121	0.397079	0.505	0.184	3.51848e-117	19	PHF19
TUBB4B1	6.81523e-121	0.527671	0.923	0.637	2.28569e-116	19	TUBB4B
TMEM246	7.89903e-121	0.272199	0.32	0.085	2.64918e-116	19	TMEM246
LSM41	1.78853e-120	0.58275	0.926	0.64	5.99837e-116	19	LSM4
RPLP1	2.57647e-120	0.260585	1	1	8.64098e-116	19	RPLP1
NCAPH1	2.7575e-120	0.289654	0.333	0.093	9.24811e-116	19	NCAPH
SNRPB	1.94375e-119	0.573628	0.966	0.742	6.51896e-115	19	SNRPB
FXYD5	3.28087e-119	0.581119	0.76	0.39	1.10034e-114	19	FXYD5
S100A10	4.68647e-119	0.685381	0.932	0.614	1.57175e-114	19	S100A10
ANLN1	4.42803e-118	0.328094	0.422	0.133	1.48507e-113	19	ANLN
ZWILCH1	4.7473e-117	0.387208	0.528	0.202	1.59215e-112	19	ZWILCH
TPM3	5.77257e-117	0.611701	0.872	0.569	1.936e-112	19	TPM3
SVIP1	2.13965e-116	0.375938	0.443	0.152	7.17595e-112	19	SVIP
LTC4S	2.92474e-116	0.33928	0.291	0.075	9.80898e-112	19	LTC4S
WDHD1	4.50568e-116	0.270942	0.32	0.089	1.51111e-111	19	WDHD1
TUBA1A3	5.90714e-116	0.597228	0.999	0.978	1.98113e-111	19	TUBA1A
TEX301	3.01474e-115	0.392026	0.546	0.213	1.01108e-110	19	TEX30
SPAG51	3.75389e-115	0.278574	0.298	0.08	1.25898e-110	19	SPAG5
SAE11	7.38268e-115	0.560878	0.802	0.444	2.476e-110	19	SAE1
RPL39L1	1.44589e-114	0.493633	0.727	0.359	4.84921e-110	19	RPL39L
BARD11	3.85978e-113	0.486425	0.606	0.259	1.29449e-108	19	BARD1
CDCA31	1.90259e-112	0.317045	0.372	0.111	6.38091e-108	19	CDCA3
TUBB2B3	3.09457e-112	0.398391	0.665	0.3	1.03786e-107	19	TUBB2B
TPBG	1.62843e-111	0.652287	0.686	0.33	5.46143e-107	19	TPBG
FANCG	2.6711e-111	0.347246	0.416	0.141	8.95835e-107	19	FANCG
ETV1	7.62869e-111	0.558355	0.701	0.337	2.55851e-106	19	ETV1
SNRPD11	3.64077e-110	0.533991	0.964	0.784	1.22104e-105	19	SNRPD1
RNASE1	1.06028e-109	0.755965	0.62	0.286	3.55596e-105	19	RNASE1
YEATS41	2.13493e-109	0.407018	0.525	0.21	7.16013e-105	19	YEATS4
KNL11	5.93007e-108	0.292492	0.393	0.124	1.98883e-103	19	KNL1
PIMREG1	9.08466e-107	0.282217	0.381	0.118	3.04681e-102	19	PIMREG
PPIA	1.47958e-106	0.403748	1	0.994	4.96221e-102	19	PPIA
FAP2	1.79967e-105	0.310699	0.358	0.11	6.03574e-101	19	FAP
NRXN13	2.82772e-105	0.30995	0.296	0.081	9.4836e-101	19	NRXN1
SGO21	4.82465e-105	0.26304	0.455	0.158	1.61809e-100	19	SGO2
RGS5	1.41752e-104	0.5715	0.851	0.469	4.75409e-100	19	RGS5
NCAPH2	3.54732e-104	0.404673	0.554	0.235	1.1897e-99	19	NCAPH2
GADD45A	4.19334e-104	0.645961	0.56	0.247	1.40636e-99	19	GADD45A
CKAP21	5.24614e-104	0.34594	0.527	0.206	1.75945e-99	19	CKAP2
HIRIP31	5.31119e-104	0.362522	0.543	0.219	1.78127e-99	19	HIRIP3
SLF11	7.01577e-104	0.330168	0.416	0.145	2.35295e-99	19	SLF1
SAC3D11	2.97621e-103	0.45096	0.543	0.233	9.98162e-99	19	SAC3D1
NCAPD3	2.99474e-103	0.287375	0.369	0.12	1.00438e-98	19	NCAPD3
HNRNPD1	5.26271e-103	0.579337	0.954	0.748	1.76501e-98	19	HNRNPD
LMNB21	8.52359e-103	0.437923	0.592	0.255	2.85864e-98	19	LMNB2
RPA21	3.26407e-102	0.452641	0.701	0.348	1.0947e-97	19	RPA2
PAICS1	6.35973e-102	0.479067	0.692	0.347	2.13293e-97	19	PAICS
GSTP12	1.4423e-101	0.450481	0.999	0.976	4.8372e-97	19	GSTP1
AP1S21	5.02013e-100	0.473942	0.693	0.349	1.68365e-95	19	AP1S2
PAQR4	7.58105e-100	0.301331	0.331	0.104	2.54253e-95	19	PAQR4
ACOT7	1.62325e-99	0.373498	0.48	0.189	5.44405e-95	19	ACOT7
CMC21	1.68757e-99	0.483838	0.708	0.359	5.65977e-95	19	CMC2
PM20D2	5.5257e-98	0.294372	0.374	0.126	1.85321e-93	19	PM20D2
RNASEH2B1	5.97817e-98	0.435118	0.689	0.343	2.00496e-93	19	RNASEH2B
RPA11	7.44206e-98	0.423993	0.661	0.321	2.49592e-93	19	RPA1
RPSA	7.69424e-98	0.330123	1	0.999	2.58049e-93	19	RPSA
CPPED1	9.41301e-98	0.259421	0.303	0.089	3.15694e-93	19	CPPED1
ARL2	1.15453e-97	0.531884	0.778	0.454	3.87207e-93	19	ARL2
DDX11	1.60126e-97	0.252694	0.34	0.107	5.3703e-93	19	DDX11
PARP21	1.63947e-97	0.374053	0.489	0.196	5.49847e-93	19	PARP2
POLA2	1.55699e-96	0.254148	0.307	0.093	5.22184e-92	19	POLA2
CKLF1	6.72487e-96	0.485203	0.794	0.454	2.25539e-91	19	CKLF
CENPX1	1.29923e-95	0.526558	0.817	0.479	4.35734e-91	19	CENPX
MMD1	2.36677e-95	0.278257	0.347	0.114	7.93768e-91	19	MMD
MTHFD1	3.82346e-95	0.348832	0.469	0.185	1.28231e-90	19	MTHFD1
MNS11	3.97465e-95	0.379164	0.489	0.196	1.33302e-90	19	MNS1
CCDC141	1.79386e-94	0.471009	0.679	0.338	6.01625e-90	19	CCDC14
RHEB1	2.40937e-94	0.577647	0.939	0.719	8.08055e-90	19	RHEB
HADH1	4.73385e-93	0.422438	0.657	0.323	1.58764e-88	19	HADH
PARPBP1	2.5175e-92	0.250973	0.328	0.105	8.44318e-88	19	PARPBP
MECOM	4.63768e-92	0.412978	0.617	0.287	1.55539e-87	19	MECOM
HMGN51	7.83912e-92	0.348305	0.424	0.16	2.62909e-87	19	HMGN5
TFDP1	9.02563e-92	0.448971	0.704	0.369	3.02702e-87	19	TFDP1
SCX	9.597e-92	0.384389	0.254	0.07	3.21864e-87	19	SCX
TUBG11	3.80878e-91	0.367241	0.584	0.264	1.27739e-86	19	TUBG1
FMOD1	6.48062e-91	1.05162	0.656	0.362	2.17347e-86	19	FMOD
RPS201	8.51455e-91	0.297782	1	1	2.85561e-86	19	RPS20
HAT11	1.1225e-90	0.436987	0.714	0.375	3.76464e-86	19	HAT1
SET1	4.09125e-90	0.491937	0.986	0.906	1.37212e-85	19	SET
HNRNPAB1	6.78425e-90	0.507741	0.841	0.541	2.2753e-85	19	HNRNPAB
MEIS23	9.70471e-90	0.584616	0.927	0.695	3.25476e-85	19	MEIS2
P2RY1	1.02143e-89	0.361468	0.493	0.201	3.42566e-85	19	P2RY1
C12orf75	1.59632e-89	0.366812	0.538	0.235	5.35374e-85	19	C12orf75
SUMO23	1.83427e-89	0.337551	1	0.993	6.15176e-85	19	SUMO2
RAD11	2.37715e-89	0.378622	0.569	0.257	7.97248e-85	19	RAD1
C1QTNF1	2.40119e-89	0.302543	0.387	0.137	8.05313e-85	19	C1QTNF1
CARHSP11	5.89493e-89	0.540651	0.909	0.662	1.97704e-84	19	CARHSP1
LIMCH1	9.7581e-89	0.675857	0.795	0.498	3.27267e-84	19	LIMCH1
MICAL2	1.38469e-88	0.390995	0.54	0.238	4.64397e-84	19	MICAL2
ADARB1	3.33855e-88	0.309737	0.31	0.1	1.11968e-83	19	ADARB1
MIS18A1	4.88677e-88	0.352452	0.563	0.25	1.63892e-83	19	MIS18A
BAMBI1	6.83107e-88	0.656435	0.754	0.456	2.291e-83	19	BAMBI
PRIM2	7.47649e-88	0.2564	0.365	0.128	2.50746e-83	19	PRIM2
NCAPD21	1.29443e-87	0.298698	0.386	0.138	4.34128e-83	19	NCAPD2
SUPT16H1	1.68947e-87	0.490057	0.787	0.472	5.66613e-83	19	SUPT16H
PHIP1	3.23418e-87	0.506868	0.837	0.53	1.08468e-82	19	PHIP
UBR7	3.90369e-87	0.266235	0.412	0.154	1.30922e-82	19	UBR7
FUT8	5.42841e-87	0.331739	0.436	0.169	1.82058e-82	19	FUT8
PRDX23	7.36944e-87	0.504285	0.971	0.822	2.47156e-82	19	PRDX2
MSH21	2.2567e-86	0.310206	0.457	0.184	7.56853e-82	19	MSH2
ECI1	2.33749e-86	0.418583	0.659	0.335	7.83946e-82	19	ECI1
NPB	2.63443e-86	0.258307	0.293	0.09	8.83536e-82	19	NPB
POLD1	1.29123e-85	0.252646	0.34	0.116	4.33051e-81	19	POLD1
HAUS11	7.78605e-85	0.415685	0.725	0.388	2.61128e-80	19	HAUS1
HNRNPA2B11	8.81734e-85	0.402116	0.998	0.97	2.95716e-80	19	HNRNPA2B1
HMGXB41	1.73181e-84	0.440255	0.723	0.399	5.80814e-80	19	HMGXB4
CXCR42	9.35819e-84	0.488246	0.362	0.131	3.13855e-79	19	CXCR4
YWHAH1	2.60775e-83	0.502735	0.934	0.704	8.74586e-79	19	YWHAH
OXCT1	9.92129e-83	0.258011	0.36	0.129	3.3274e-78	19	OXCT1
ESYT1	2.05109e-82	0.314148	0.46	0.189	6.87895e-78	19	ESYT1
GOLM1	2.36576e-82	0.456886	0.735	0.412	7.93428e-78	19	GOLM1
TNFRSF19	2.44061e-82	0.299296	0.387	0.143	8.18532e-78	19	TNFRSF19
CDK41	2.53003e-82	0.45516	0.95	0.764	8.4852e-78	19	CDK4
BCL11A3	2.86356e-82	0.264468	0.366	0.13	9.60381e-78	19	BCL11A
CDKN2C	3.55774e-82	0.297436	0.337	0.115	1.1932e-77	19	CDKN2C
SMC31	4.00851e-82	0.473414	0.848	0.562	1.34438e-77	19	SMC3
RFC5	5.83872e-82	0.277923	0.357	0.13	1.95819e-77	19	RFC5
NUAK1	7.75648e-82	0.277013	0.322	0.109	2.60137e-77	19	NUAK1
SRSF71	2.41342e-81	0.479572	0.949	0.762	8.09412e-77	19	SRSF7
KPNB11	2.99625e-81	0.490986	0.91	0.668	1.00488e-76	19	KPNB1
ALYREF	3.49256e-81	0.320051	0.447	0.186	1.17134e-76	19	ALYREF
PTGES31	7.05728e-81	0.43432	0.976	0.872	2.36687e-76	19	PTGES3
S100A6	9.52536e-81	0.421562	0.945	0.662	3.19462e-76	19	S100A6
PRKDC1	2.35554e-80	0.466762	0.796	0.487	7.90003e-76	19	PRKDC
CSE1L1	5.27108e-79	0.372613	0.569	0.274	1.76781e-74	19	CSE1L
MAD2L21	1.47635e-78	0.346781	0.568	0.272	4.95138e-74	19	MAD2L2
RHNO11	2.66915e-78	0.324595	0.489	0.211	8.9518e-74	19	RHNO1
UBE2S1	3.51845e-78	0.424933	0.635	0.339	1.18002e-73	19	UBE2S
FAT41	4.50538e-78	0.405176	0.502	0.226	1.51102e-73	19	FAT4
COMMD4	5.01236e-78	0.418084	0.726	0.415	1.68105e-73	19	COMMD4
LSM31	1.03328e-77	0.449592	0.962	0.784	3.46541e-73	19	LSM3
SCARA31	1.168e-77	0.417048	0.616	0.314	3.91725e-73	19	SCARA3
ERH1	2.7527e-77	0.382138	0.988	0.927	9.23202e-73	19	ERH
CENPJ1	9.97663e-77	0.2796	0.389	0.152	3.34596e-72	19	CENPJ
SRSF21	1.85575e-76	0.453608	0.964	0.82	6.2238e-72	19	SRSF2
FN3KRP	2.73376e-76	0.331644	0.57	0.267	9.16849e-72	19	FN3KRP
TMEM983	1.19308e-75	0.44673	0.927	0.726	4.00134e-71	19	TMEM98
PRICKLE12	2.20005e-75	0.332556	0.504	0.229	7.37852e-71	19	PRICKLE1
EPHA7	5.6541e-75	0.293953	0.36	0.135	1.89627e-70	19	EPHA7
RNF168	9.22265e-75	0.304375	0.469	0.206	3.09309e-70	19	RNF168
ACAT21	1.02821e-74	0.31651	0.493	0.222	3.44839e-70	19	ACAT2
FAM161A1	2.81412e-74	0.295284	0.434	0.181	9.438e-70	19	FAM161A
NUP621	3.07951e-74	0.362247	0.59	0.296	1.03281e-69	19	NUP62
NPW	4.94917e-74	0.613298	0.673	0.379	1.65985e-69	19	NPW
HNRNPF	1.33874e-73	0.441127	0.935	0.727	4.48985e-69	19	HNRNPF
RBBP71	1.48774e-73	0.441335	0.884	0.623	4.9896e-69	19	RBBP7
SPATA33	2.39602e-73	0.256527	0.372	0.144	8.03579e-69	19	SPATA33
CTSB	4.79802e-73	0.498843	0.81	0.546	1.60916e-68	19	CTSB
SMC1A1	9.50874e-73	0.437961	0.722	0.409	3.18904e-68	19	SMC1A
JPT12	1.28071e-72	0.318983	0.769	0.453	4.29526e-68	19	JPT1
C12orf651	2.46688e-72	0.329635	0.49	0.226	8.27343e-68	19	C12orf65
TOPBP1	6.32248e-72	0.274151	0.442	0.19	2.12043e-67	19	TOPBP1
NAP1L41	7.81265e-72	0.415792	0.772	0.479	2.62021e-67	19	NAP1L4
HMGB31	1.28531e-71	0.297963	0.638	0.321	4.31069e-67	19	HMGB3
CMSS11	2.35275e-71	0.386335	0.556	0.277	7.89065e-67	19	CMSS1
XRCC51	6.43409e-71	0.433989	0.935	0.745	2.15787e-66	19	XRCC5
TMEM2371	3.77663e-70	0.294934	0.483	0.219	1.26661e-65	19	TMEM237
CISD2	1.59175e-69	0.370351	0.651	0.361	5.33843e-65	19	CISD2
PRNP	2.04357e-69	0.402004	0.671	0.373	6.85371e-65	19	PRNP
VOPP1	2.2955e-69	0.280936	0.423	0.18	7.69865e-65	19	VOPP1
PAXX	2.91248e-69	0.390029	0.685	0.382	9.76789e-65	19	PAXX
NFIC	7.32036e-69	0.487252	0.89	0.653	2.4551e-64	19	NFIC
DDX39A	1.9858e-68	0.351043	0.577	0.292	6.65996e-64	19	DDX39A
DCK	2.07312e-68	0.277001	0.448	0.198	6.95282e-64	19	DCK
HAS2	2.11489e-68	0.351723	0.501	0.231	7.09291e-64	19	HAS2
MZT2B2	2.14571e-68	0.405034	0.988	0.914	7.19629e-64	19	MZT2B
KDELC2	2.34154e-68	0.396804	0.653	0.364	7.85304e-64	19	KDELC2
HNRNPA31	3.79625e-68	0.408237	0.981	0.912	1.27319e-63	19	HNRNPA3
FUS1	4.74932e-68	0.395931	0.984	0.908	1.59283e-63	19	FUS
CACYBP1	5.05196e-68	0.412932	0.846	0.579	1.69433e-63	19	CACYBP
EXOSC9	1.31986e-67	0.288141	0.454	0.202	4.42655e-63	19	EXOSC9
TRA2B1	4.19565e-67	0.448612	0.926	0.737	1.40714e-62	19	TRA2B
NRM1	5.60562e-67	0.37227	0.595	0.315	1.88001e-62	19	NRM
BLVRA	6.98063e-67	0.265125	0.429	0.184	2.34117e-62	19	BLVRA
SSRP1	7.4473e-67	0.404219	0.813	0.541	2.49768e-62	19	SSRP1
RAD211	9.18876e-67	0.455836	0.829	0.579	3.08173e-62	19	RAD21
SAP30	9.93444e-67	0.259932	0.411	0.173	3.33181e-62	19	SAP30
LMCD1	5.60554e-66	0.419947	0.847	0.558	1.87999e-61	19	LMCD1
EXOSC81	1.88668e-65	0.34088	0.642	0.346	6.32756e-61	19	EXOSC8
MZT11	8.17524e-65	0.306562	0.599	0.309	2.74181e-60	19	MZT1
CDK5RAP2	9.12355e-65	0.285269	0.45	0.202	3.05986e-60	19	CDK5RAP2
EEF1E1	1.41935e-64	0.363402	0.587	0.311	4.76021e-60	19	EEF1E1
TNFRSF12A	2.09709e-64	0.537708	0.432	0.202	7.03321e-60	19	TNFRSF12A
CNN12	2.34493e-64	0.375786	0.517	0.252	7.86444e-60	19	CNN1
TWIST1	2.41193e-64	0.352065	0.571	0.295	8.08914e-60	19	TWIST1
SLC25A5	2.43479e-64	0.378656	0.971	0.833	8.16581e-60	19	SLC25A5
PTPRZ1	3.45842e-64	0.288887	0.302	0.111	1.15989e-59	19	PTPRZ1
YWHAQ2	3.54891e-64	0.368233	0.982	0.891	1.19023e-59	19	YWHAQ
TIMP3	7.77529e-64	0.822443	0.784	0.541	2.60768e-59	19	TIMP3
CAMTA11	8.336e-64	0.410893	0.886	0.647	2.79573e-59	19	CAMTA1
EMP21	8.60682e-64	0.391327	0.765	0.466	2.88655e-59	19	EMP2
TCEAL3	1.82362e-63	0.307526	0.546	0.269	6.11605e-59	19	TCEAL3
SFRP41	1.8744e-63	0.383803	0.592	0.302	6.28636e-59	19	SFRP4
HMGN12	2.4904e-63	0.334112	0.999	0.975	8.35231e-59	19	HMGN1
SERTAD4	3.63078e-63	0.346754	0.556	0.276	1.21769e-58	19	SERTAD4
IGF12	7.36267e-63	0.500435	0.873	0.58	2.46929e-58	19	IGF1
DKK3	2.41095e-62	0.539814	0.863	0.671	8.08586e-58	19	DKK3
CEP1351	1.47284e-61	0.252812	0.382	0.161	4.93961e-57	19	CEP135
CEP781	2.17834e-61	0.290535	0.455	0.214	7.30573e-57	19	CEP78
MSH6	2.27998e-61	0.286816	0.538	0.265	7.64659e-57	19	MSH6
PKM	2.30679e-61	0.437266	0.968	0.831	7.7365e-57	19	PKM
PRTFDC1	4.51282e-61	0.374899	0.692	0.416	1.51351e-56	19	PRTFDC1
IPO91	4.86197e-61	0.314007	0.626	0.341	1.63061e-56	19	IPO9
RPL22L1	6.82879e-61	0.583264	0.883	0.706	2.29024e-56	19	RPL22L1
SNRNP251	1.32833e-60	0.31092	0.57	0.298	4.45497e-56	19	SNRNP25
MRPL571	1.82541e-60	0.391223	0.823	0.563	6.12207e-56	19	MRPL57
HSPA81	2.87846e-60	0.419065	0.989	0.942	9.65377e-56	19	HSPA8
ANP32E1	3.46222e-60	0.381309	0.709	0.424	1.16116e-55	19	ANP32E
NLRP1	4.76645e-60	0.394012	0.746	0.471	1.59857e-55	19	NLRP1
RPS211	4.9808e-60	0.271567	0.999	0.996	1.67046e-55	19	RPS21
ACYP1	3.79774e-59	0.250641	0.401	0.176	1.27369e-54	19	ACYP1
CEP571	9.47644e-59	0.355843	0.684	0.402	3.17821e-54	19	CEP57
SUMO31	2.65968e-58	0.391391	0.85	0.598	8.92002e-54	19	SUMO3
CCDC88A	3.30762e-58	0.414704	0.847	0.581	1.10931e-53	19	CCDC88A
PAPSS1	5.67554e-58	0.402689	0.696	0.436	1.90346e-53	19	PAPSS1
RDX1	8.06831e-58	0.425305	0.926	0.749	2.70595e-53	19	RDX
CMTM6	1.21743e-57	0.492979	0.824	0.611	4.083e-53	19	CMTM6
MZT2A	2.35815e-57	0.435871	0.861	0.648	7.90877e-53	19	MZT2A
BEX33	4.06744e-57	0.303368	0.998	0.978	1.36414e-52	19	BEX3
NEDD9	1.90265e-56	0.261426	0.353	0.15	6.38111e-52	19	NEDD9
CBX13	2.05881e-56	0.394626	0.895	0.701	6.90483e-52	19	CBX1
PSMC31	2.59879e-56	0.390024	0.893	0.691	8.71584e-52	19	PSMC3
BAZ1A	4.64976e-56	0.266775	0.465	0.224	1.55944e-51	19	BAZ1A
FGD5-AS1	7.71759e-56	0.370631	0.74	0.463	2.58832e-51	19	FGD5-AS1
RAC3	1.2097e-55	0.323544	0.522	0.273	4.0571e-51	19	RAC3
POP7	1.2997e-55	0.305061	0.669	0.387	4.35893e-51	19	POP7
ARL6IP61	2.5176e-55	0.3134	0.619	0.347	8.44354e-51	19	ARL6IP6
LSM51	2.53982e-55	0.336894	0.944	0.74	8.51805e-51	19	LSM5
RBBP41	4.19229e-55	0.395316	0.837	0.604	1.40601e-50	19	RBBP4
MPPED21	4.68391e-55	0.251945	0.382	0.167	1.57089e-50	19	MPPED2
CISD1	8.40671e-55	0.313771	0.551	0.298	2.81944e-50	19	CISD1
NUP1071	1.71135e-54	0.281226	0.485	0.245	5.73952e-50	19	NUP107
MEA1	2.83588e-54	0.369595	0.828	0.576	9.51096e-50	19	MEA1
SUZ12	1.09841e-53	0.262682	0.468	0.231	3.68384e-49	19	SUZ12
SRSF101	1.19358e-53	0.386896	0.902	0.697	4.00303e-49	19	SRSF10
RCN23	1.60468e-53	0.387341	0.943	0.805	5.38176e-49	19	RCN2
ATP1B1	9.54803e-53	0.367905	0.707	0.431	3.20222e-48	19	ATP1B1
RFC11	4.57736e-52	0.354053	0.739	0.481	1.53515e-47	19	RFC1
PPT1	4.94645e-52	0.315767	0.671	0.399	1.65894e-47	19	PPT1
UQCC22	8.52772e-52	0.359247	0.805	0.55	2.86003e-47	19	UQCC2
RGS3	1.06312e-51	0.558013	0.654	0.413	3.56551e-47	19	RGS3
HNRNPA01	1.60153e-51	0.352775	0.987	0.925	5.37123e-47	19	HNRNPA0
PARP1	2.61709e-51	0.340185	0.794	0.529	8.7772e-47	19	PARP1
MTHFD2	2.65971e-51	0.320951	0.663	0.394	8.92014e-47	19	MTHFD2
NAE1	8.26647e-51	0.284866	0.568	0.313	2.77241e-46	19	NAE1
COL9A1	1.62175e-50	0.446216	0.835	0.571	5.43904e-46	19	COL9A1
MSI21	1.93811e-50	0.278658	0.535	0.283	6.50004e-46	19	MSI2
SRSF31	9.44889e-50	0.324595	0.99	0.949	3.16897e-45	19	SRSF3
GGCT	1.52941e-49	0.30407	0.647	0.379	5.12934e-45	19	GGCT
WEE11	1.87736e-49	0.269021	0.493	0.258	6.29629e-45	19	WEE1
UNG	2.07955e-49	0.260598	0.378	0.178	6.97441e-45	19	UNG
ANAPC111	2.84221e-49	0.345516	0.964	0.891	9.5322e-45	19	ANAPC11
TPGS21	3.46915e-49	0.357319	0.769	0.526	1.16348e-44	19	TPGS2
SPOCK1	4.37719e-49	0.309485	0.279	0.114	1.46802e-44	19	SPOCK1
HACD32	5.32832e-49	0.370756	0.752	0.499	1.78701e-44	19	HACD3
H2AFY1	9.01555e-49	0.348097	0.869	0.664	3.02364e-44	19	H2AFY
ENAH2	2.72664e-48	0.366214	0.846	0.597	9.14459e-44	19	ENAH
PTN3	4.28482e-48	0.630883	0.998	0.942	1.43704e-43	19	PTN
POLR2I1	4.83728e-48	0.338184	0.854	0.624	1.62233e-43	19	POLR2I
ACADM	7.5765e-48	0.305347	0.672	0.406	2.54101e-43	19	ACADM
SGCB	8.49457e-48	0.330798	0.638	0.388	2.84891e-43	19	SGCB
MCMBP	1.0019e-47	0.262817	0.544	0.295	3.36016e-43	19	MCMBP
MRPL17	1.11605e-47	0.311471	0.637	0.38	3.74301e-43	19	MRPL17
GLO11	1.55677e-47	0.34426	0.88	0.655	5.22108e-43	19	GLO1
HSPD11	1.82556e-47	0.367827	0.95	0.8	6.12256e-43	19	HSPD1
CBFB	1.87351e-47	0.28608	0.559	0.309	6.28337e-43	19	CBFB
DONSON	2.12074e-47	0.264708	0.449	0.226	7.11255e-43	19	DONSON
BTG31	2.18192e-47	0.364305	0.818	0.592	7.31772e-43	19	BTG3
CDK2AP12	3.35473e-47	0.394212	0.806	0.601	1.12511e-42	19	CDK2AP1
PPIH1	3.71545e-47	0.288487	0.606	0.353	1.24609e-42	19	PPIH
LSM81	4.1223e-47	0.338152	0.826	0.591	1.38254e-42	19	LSM8
GATA41	4.48794e-47	0.280432	0.655	0.387	1.50516e-42	19	GATA4
NOP56	5.75504e-47	0.328306	0.751	0.493	1.93013e-42	19	NOP56
BUB31	6.12259e-47	0.29585	0.738	0.477	2.0534e-42	19	BUB3
ANGPTL6	6.44442e-47	0.256196	0.322	0.142	2.16133e-42	19	ANGPTL6
CD55	9.44897e-47	0.302546	0.369	0.175	3.16899e-42	19	CD55
GATA6-AS11	1.69901e-46	0.296816	0.497	0.267	5.69813e-42	19	GATA6-AS1
CXXC5	2.14315e-46	0.261957	0.467	0.242	7.18771e-42	19	CXXC5
CD320	2.64618e-46	0.266988	0.529	0.29	8.87475e-42	19	CD320
IDH22	4.73991e-46	0.341314	0.902	0.697	1.58967e-41	19	IDH2
GAS11	5.34506e-46	0.411159	0.651	0.396	1.79263e-41	19	GAS1
PPA2	1.40363e-45	0.265346	0.515	0.284	4.70749e-41	19	PPA2
TECR	1.41621e-45	0.348793	0.741	0.494	4.74968e-41	19	TECR
POSTN	1.61961e-45	0.682411	0.952	0.736	5.43183e-41	19	POSTN
KRT81	2.29285e-45	0.544896	0.646	0.406	7.68976e-41	19	KRT8
IPO5	3.61854e-45	0.297832	0.661	0.41	1.21359e-40	19	IPO5
HPF11	6.76141e-45	0.310801	0.728	0.476	2.26764e-40	19	HPF1
SNRPA1	8.88555e-45	0.27134	0.625	0.369	2.98004e-40	19	SNRPA1
GMPS	2.39118e-44	0.286373	0.625	0.375	8.01954e-40	19	GMPS
CNTLN1	3.033e-44	0.259417	0.602	0.344	1.01721e-39	19	CNTLN
ARPP191	3.41483e-44	0.301357	0.665	0.423	1.14526e-39	19	ARPP19
C1orf21	3.77907e-44	0.282472	0.672	0.412	1.26742e-39	19	C1orf21
PFN1	5.58479e-44	0.278948	0.994	0.963	1.87303e-39	19	PFN1
SNRPD31	6.83673e-44	0.341586	0.872	0.69	2.2929e-39	19	SNRPD3
MXRA5	1.7081e-43	0.537313	0.564	0.348	5.72862e-39	19	MXRA5
TCF12	2.01312e-43	0.348654	0.648	0.415	6.75161e-39	19	TCF12
NUDT211	2.0819e-43	0.276274	0.661	0.405	6.98228e-39	19	NUDT21
BAZ1B1	6.15981e-43	0.309272	0.72	0.477	2.06588e-38	19	BAZ1B
LY6E1	1.79758e-42	0.35444	0.885	0.669	6.02873e-38	19	LY6E
SLC25A37	3.39745e-42	0.276112	0.569	0.333	1.13944e-37	19	SLC25A37
AMOTL1	5.32032e-42	0.262881	0.52	0.294	1.78433e-37	19	AMOTL1
PIGX	1.07319e-41	0.283253	0.57	0.341	3.59928e-37	19	PIGX
TUSC32	1.17299e-41	0.30284	0.776	0.538	3.93397e-37	19	TUSC3
DCTPP1	1.19472e-41	0.305059	0.637	0.396	4.00687e-37	19	DCTPP1
FBLN7	2.09288e-41	0.265495	0.393	0.199	7.01909e-37	19	FBLN7
PSME2	4.45588e-41	0.304337	0.75	0.499	1.49441e-36	19	PSME2
[truncated: 7,110 more rows]

## Sheet: Endothelial markers
	p_val	avg_log2FC	pct.1	pct.2	p_val_adj	cluster	gene
CCL21	0	6.04702	0.975	0.322	0	12	CCL21
TFF3	0	4.53498	0.963	0.074	0	12	TFF3
LYVE1	0	3.76945	0.929	0.066	0	12	LYVE1
NTS	0	3.20041	0.952	0.111	0	12	NTS
PROX1	0	2.50027	0.952	0.157	0	12	PROX1
GJA1	0	2.33397	0.94	0.298	0	12	GJA1
NR2F1	0	2.13156	0.952	0.24	0	12	NR2F1
STAB2	0	1.98859	0.79	0.003	0	12	STAB2
PTX3	0	1.96426	0.723	0.004	0	12	PTX3
PRSS23	0	1.82411	0.79	0.125	0	12	PRSS23
SPHK1	0	1.75942	0.742	0.03	0	12	SPHK1
RELN	0	1.74616	0.767	0.011	0	12	RELN
TSHZ2	0	1.69178	0.867	0.179	0	12	TSHZ2
IGF1	0	1.65614	0.721	0.028	0	12	IGF1
CCL14	0	1.62999	0.681	0.052	0	12	CCL14
FLT4	0	1.50481	0.817	0.131	0	12	FLT4
PDPN	0	1.38752	0.665	0.004	0	12	PDPN
CXADR	0	1.26673	0.654	0.023	0	12	CXADR
PARD6G	0	1.2498	0.681	0.046	0	12	PARD6G
MPP7	0	1.22592	0.635	0.009	0	12	MPP7
DSP	0	1.16591	0.74	0.093	0	12	DSP
SLC38A1	0	1.00792	0.635	0.041	0	12	SLC38A1
KBTBD11	0	0.998056	0.64	0.092	0	12	KBTBD11
PLIN5	0	0.997721	0.552	0.033	0	12	PLIN5
LY96	0	0.965652	0.571	0.022	0	12	LY96
TBX1	0	0.963391	0.562	0.004	0	12	TBX1
PDE2A	0	0.931823	0.585	0.064	0	12	PDE2A
TRMT9B	0	0.9287	0.565	0.048	0	12	TRMT9B
C6orf141	0	0.927468	0.535	0.01	0	12	C6orf141
FAM174B	0	0.925606	0.596	0.042	0	12	FAM174B
REEP1	0	0.911431	0.56	0.028	0	12	REEP1
DOCK5	0	0.896247	0.523	0.033	0	12	DOCK5
STON2	0	0.892526	0.592	0.004	0	12	STON2
CALHM6	0	0.883938	0.548	0.048	0	12	CALHM6
MRC1	0	0.875799	0.535	0.026	0	12	MRC1
GPR146	0	0.866841	0.531	0.057	0	12	GPR146
EFNA5	0	0.842814	0.502	0.023	0	12	EFNA5
CFI	0	0.818679	0.55	0.054	0	12	CFI
GPM6A	0	0.795611	0.454	0.01	0	12	GPM6A
TNFRSF11A	0	0.786881	0.479	0.027	0	12	TNFRSF11A
HOXD8	0	0.777738	0.496	0.009	0	12	HOXD8
HOXD9	0	0.732132	0.473	0.001	0	12	HOXD9
SIRPA	0	0.688589	0.512	0.053	0	12	SIRPA
NFIA-AS2	0	0.685661	0.394	0.005	0	12	NFIA-AS2
IL7	0	0.68251	0.446	0.003	0	12	IL7
GPR182	0	0.678862	0.4	0.002	0	12	GPR182
PDGFA	0	0.676655	0.406	0.025	0	12	PDGFA
THEMIS2	0	0.641963	0.421	0.029	0	12	THEMIS2
AC007998.3	0	0.630098	0.45	0.025	0	12	AC007998.3
SLC45A3	0	0.598885	0.402	0.014	0	12	SLC45A3
OMG	0	0.583672	0.315	0.001	0	12	OMG
PCLO	0	0.498186	0.315	0.008	0	12	PCLO
ITGA2B	0	0.47561	0.308	0.009	0	12	ITGA2B
UBAP1L	0	0.473944	0.34	0.013	0	12	UBAP1L
CD38	0	0.472063	0.277	0.005	0	12	CD38
B3GNT7	0	0.437414	0.271	0.008	0	12	B3GNT7
LRRN4CL	0	0.386028	0.267	0.004	0	12	LRRN4CL
FCGR2A	0	0.281334	0.252	0.009	0	12	FCGR2A
FRZB	5.63127e-304	1.03878	0.452	0.044	1.88861e-299	12	FRZB
SLC43A2	2.13633e-303	0.82127	0.496	0.054	7.16481e-299	12	SLC43A2
UCP2	3.3811e-302	0.830412	0.494	0.054	1.13395e-297	12	UCP2
SCG3	1.52737e-301	0.521369	0.298	0.015	5.12248e-297	12	SCG3
DTX1	1.77783e-298	0.34251	0.252	0.01	5.96249e-294	12	DTX1
LAPTM5	1.98912e-298	1.84856	0.769	0.167	6.67111e-294	12	LAPTM5
TAC3	4.23491e-298	1.05613	0.41	0.036	1.4203e-293	12	TAC3
DOCK8	2.12295e-280	0.455076	0.3	0.017	7.11996e-276	12	DOCK8
PTPRE	2.23162e-279	1.62245	0.883	0.262	7.48439e-275	12	PTPRE
ATP5F1E	4.3739e-276	1.63109	1	0.995	1.46692e-271	12	ATP5F1E
FAM102A	2.95637e-274	0.825225	0.55	0.077	9.91507e-270	12	FAM102A
MMRN1	1.00997e-271	2.31375	0.931	0.338	3.38723e-267	12	MMRN1
ALDH1A1	1.71751e-269	1.00495	0.417	0.04	5.76019e-265	12	ALDH1A1
LINC01558	5.38239e-269	0.562342	0.417	0.04	1.80515e-264	12	LINC01558
IRF8	6.94365e-258	0.312366	0.252	0.013	2.32876e-253	12	IRF8
PPFIBP1	2.10367e-254	2.08838	0.971	0.555	7.05529e-250	12	PPFIBP1
AL031058.1	8.24249e-254	0.466414	0.385	0.036	2.76437e-249	12	AL031058.1
PCBD1	7.03362e-251	1.81268	0.892	0.353	2.35894e-246	12	PCBD1
RAB11FIP1	2.28684e-247	0.937813	0.608	0.106	7.6696e-243	12	RAB11FIP1
NUPR1	3.09234e-239	2.09899	0.717	0.181	1.03711e-234	12	NUPR1
FLNC	1.57797e-237	0.774055	0.529	0.081	5.29219e-233	12	FLNC
HSPB1	3.54671e-235	1.5662	1	0.971	1.1895e-230	12	HSPB1
DMTN	5.70871e-228	0.767305	0.546	0.091	1.91459e-223	12	DMTN
S100A10	5.98567e-228	1.69549	1	0.903	2.00747e-223	12	S100A10
CCDC102B	6.17925e-227	0.547852	0.375	0.039	2.0724e-222	12	CCDC102B
AKAP12	2.34063e-218	2.16062	0.952	0.489	7.85002e-214	12	AKAP12
TMEM140	7.92458e-213	0.528813	0.381	0.044	2.65775e-208	12	TMEM140
RARRES3	1.34465e-212	0.648013	0.412	0.053	4.5097e-208	12	RARRES3
MAF	1.45106e-211	1.315	0.785	0.242	4.86657e-207	12	MAF
LYN	1.58807e-211	1.13623	0.738	0.202	5.32606e-207	12	LYN
PIEZO2	1.1983e-210	0.856243	0.556	0.103	4.01886e-206	12	PIEZO2
GIMAP5	5.59011e-210	0.398299	0.283	0.023	1.87481e-205	12	GIMAP5
SELENOP	1.73609e-207	1.64044	0.912	0.388	5.82251e-203	12	SELENOP
MAN1A1	1.49453e-200	1.11557	0.702	0.187	5.01235e-196	12	MAN1A1
SERPING1	1.7134e-200	1.4343	0.877	0.365	5.7464e-196	12	SERPING1
PRKCZ	2.19288e-196	0.473934	0.394	0.051	7.35449e-192	12	PRKCZ
NRP2	6.79007e-196	1.72663	0.971	0.659	2.27725e-191	12	NRP2
OAF	2.35387e-195	0.940476	0.61	0.139	7.89439e-191	12	OAF
TNFAIP8L3	4.24538e-195	0.451377	0.377	0.047	1.42381e-190	12	TNFAIP8L3
NEAT1	1.33798e-183	1.89139	0.971	0.626	4.48732e-179	12	NEAT1
FAM189A2	3.10892e-182	0.625846	0.4	0.058	1.04267e-177	12	FAM189A2
RBP1	2.56539e-181	1.31859	0.992	0.91	8.60379e-177	12	RBP1
CRACR2B	1.20594e-180	0.977627	0.727	0.217	4.04447e-176	12	CRACR2B
TIMP3	8.98579e-180	1.68759	0.948	0.522	3.01365e-175	12	TIMP3
CNTNAP3B	4.89534e-178	0.642221	0.456	0.077	1.6418e-173	12	CNTNAP3B
HSD3B7	1.68222e-176	0.384276	0.298	0.031	5.64182e-172	12	HSD3B7
UGP2	4.02877e-176	1.82096	0.867	0.419	1.35117e-171	12	UGP2
FAM213A	2.39716e-175	1.38511	0.915	0.522	8.0396e-171	12	FAM213A
GRAP	2.21582e-174	0.7348	0.552	0.12	7.43141e-170	12	GRAP
CTSL	1.57144e-173	2.4672	0.892	0.522	5.2703e-169	12	CTSL
PGM5	5.01609e-173	1.11544	0.75	0.251	1.6823e-168	12	PGM5
ARL4A	1.03823e-167	1.68842	0.944	0.567	3.48201e-163	12	ARL4A
DPEP2	1.31446e-167	0.383273	0.25	0.023	4.40843e-163	12	DPEP2
ADD3	3.19672e-167	1.29309	0.938	0.572	1.07212e-162	12	ADD3
POLR2L	1.76374e-166	1.07495	0.99	0.962	5.91523e-162	12	POLR2L
LIMS1	4.60669e-165	1.37289	0.977	0.776	1.54499e-160	12	LIMS1
RAB3IL1	2.44453e-164	0.816034	0.562	0.135	8.19847e-160	12	RAB3IL1
SLC9A9	1.20536e-162	0.379251	0.281	0.03	4.04254e-158	12	SLC9A9
FAM162B	3.23017e-161	0.452765	0.377	0.057	1.08333e-156	12	FAM162B
GNAS	8.35201e-161	1.09906	0.998	0.957	2.8011e-156	12	GNAS
LINC01116	3.72434e-159	0.78122	0.606	0.158	1.24907e-154	12	LINC01116
MYZAP	2.68387e-158	0.713691	0.527	0.119	9.00118e-154	12	MYZAP
SEMA3A	1.18363e-157	0.679068	0.565	0.126	3.96965e-153	12	SEMA3A
SLC22A23	1.65694e-157	0.448044	0.335	0.046	5.55704e-153	12	SLC22A23
GYPC	3.43951e-156	1.30962	0.933	0.564	1.15354e-151	12	GYPC
CD74	9.60256e-155	1.09027	0.554	0.136	3.22051e-150	12	CD74
OAS1	1.04641e-153	0.547908	0.39	0.064	3.50945e-149	12	OAS1
CLDN5	1.31929e-153	1.35803	0.956	0.449	4.42462e-149	12	CLDN5
CD47	1.32875e-153	1.19288	0.892	0.485	4.45635e-149	12	CD47
LINC01197	1.58786e-153	0.613263	0.488	0.1	5.32537e-149	12	LINC01197
HLA-A	6.21062e-151	1.39474	0.977	0.856	2.08292e-146	12	HLA-A
SNX10	1.87035e-149	0.332727	0.29	0.035	6.27278e-145	12	SNX10
MFAP4	2.60272e-147	1.42184	0.506	0.118	8.72901e-143	12	MFAP4
CAVIN2	3.9085e-146	1.43221	0.977	0.767	1.31083e-141	12	CAVIN2
SCN3B	7.33202e-146	0.78919	0.583	0.155	2.45901e-141	12	SCN3B
GIMAP4	2.74771e-144	1.28808	0.879	0.456	9.21528e-140	12	GIMAP4
AL009178.2	1.02438e-143	0.459895	0.362	0.057	3.43556e-139	12	AL009178.2
AL583785.1	1.04806e-142	0.991088	0.69	0.214	3.515e-138	12	AL583785.1
S100A16	2.11726e-142	1.09247	0.988	0.891	7.10088e-138	12	S100A16
PDGFC	6.10423e-142	0.410443	0.327	0.048	2.04724e-137	12	PDGFC
LOX	2.81349e-141	0.458351	0.254	0.029	9.4359e-137	12	LOX
CSTB	2.11411e-139	1.12207	0.973	0.854	7.0903e-135	12	CSTB
PRKAG2	5.43034e-138	0.49583	0.404	0.076	1.82123e-133	12	PRKAG2
RNF165	1.89018e-136	0.42033	0.333	0.051	6.33928e-132	12	RNF165
SEMA6A	5.75605e-136	0.86569	0.683	0.221	1.93046e-131	12	SEMA6A
ANXA2	2.28203e-134	0.912634	0.998	0.988	7.65347e-130	12	ANXA2
TFPI	2.8223e-133	1.3954	0.998	0.837	9.46542e-129	12	TFPI
CD200	3.3726e-133	0.697693	0.546	0.141	1.1311e-128	12	CD200
HINT1	7.84785e-133	0.859242	0.973	0.939	2.63201e-128	12	HINT1
PLEKHO2	1.10054e-132	0.678322	0.498	0.121	3.69099e-128	12	PLEKHO2
HLA-E	1.05078e-130	1.11292	0.985	0.925	3.52412e-126	12	HLA-E
IGFBP7	1.27902e-129	1.38821	0.963	0.538	4.28956e-125	12	IGFBP7
PRKAR1B	2.82453e-129	0.690834	0.594	0.177	9.47291e-125	12	PRKAR1B
CEACAM1	6.971e-129	0.491188	0.362	0.065	2.33793e-124	12	CEACAM1
RAB11A	1.80554e-128	0.928277	0.963	0.898	6.0554e-124	12	RAB11A
PIK3IP1	1.01358e-124	0.540663	0.381	0.075	3.39933e-120	12	PIK3IP1
DOC2B	1.25567e-124	0.361756	0.321	0.051	4.21126e-120	12	DOC2B
HID1	1.07317e-123	0.496602	0.433	0.094	3.59918e-119	12	HID1
THBS1	2.83277e-123	0.606629	0.373	0.072	9.50053e-119	12	THBS1
PGM5-AS1	2.62159e-121	0.995397	0.254	0.034	8.79229e-117	12	PGM5-AS1
TRIL	1.18083e-120	0.382131	0.294	0.045	3.96026e-116	12	TRIL
HLA-B	1.72472e-120	1.45359	0.919	0.594	5.78438e-116	12	HLA-B
ST8SIA1	6.83867e-120	0.335271	0.3	0.047	2.29355e-115	12	ST8SIA1
SLC24A1	7.84225e-118	0.605152	0.346	0.066	2.63013e-113	12	SLC24A1
REXO2	3.09074e-117	1.12172	0.856	0.545	1.03657e-112	12	REXO2
LGALS3	4.07293e-117	1.02126	0.69	0.256	1.36598e-112	12	LGALS3
VAV3	1.7267e-116	0.478909	0.379	0.076	5.79101e-112	12	VAV3
WFS1	1.10327e-115	0.804335	0.604	0.2	3.70014e-111	12	WFS1
C20orf204	1.23702e-115	0.581658	0.458	0.113	4.14873e-111	12	C20orf204
GMFG	2.55768e-115	1.06094	0.879	0.471	8.57793e-111	12	GMFG
LAYN	9.04838e-114	0.654326	0.613	0.204	3.03464e-109	12	LAYN
MAP4K2	1.42542e-113	0.924579	0.81	0.408	4.78059e-109	12	MAP4K2
GNG12	9.11955e-113	0.836731	0.746	0.316	3.05851e-108	12	GNG12
SMYD2	9.8621e-113	0.848427	0.569	0.19	3.30755e-108	12	SMYD2
WARS	1.72129e-112	0.968887	0.756	0.344	5.77286e-108	12	WARS
SHC1	9.70707e-112	0.949781	0.823	0.487	3.25556e-107	12	SHC1
SYNM	1.44267e-111	0.433993	0.325	0.059	4.83844e-107	12	SYNM
HLA-C	2.31425e-111	1.1241	0.929	0.716	7.76154e-107	12	HLA-C
PPP1R2	7.52682e-111	0.957795	0.815	0.456	2.52434e-106	12	PPP1R2
GALNT1	1.68827e-110	0.97684	0.777	0.391	5.66211e-106	12	GALNT1
STOX2	3.39807e-109	0.484975	0.4	0.089	1.13964e-104	12	STOX2
COTL1	2.62252e-108	1.24331	0.842	0.535	8.79539e-104	12	COTL1
GIMAP7	7.42696e-108	1.18186	0.783	0.366	2.49086e-103	12	GIMAP7
FLRT2	3.39666e-107	0.933063	0.779	0.34	1.13917e-102	12	FLRT2
POLE4	6.64758e-107	0.824792	0.765	0.379	2.22946e-102	12	POLE4
BMP2K	1.56748e-106	0.631734	0.548	0.171	5.25702e-102	12	BMP2K
MT2A	3.90575e-106	1.03338	0.775	0.37	1.30991e-101	12	MT2A
FTH1	5.40625e-106	0.78146	0.998	0.998	1.81315e-101	12	FTH1
JUP	9.88977e-106	0.871674	0.875	0.478	3.31683e-101	12	JUP
CD36	4.94021e-105	0.447872	0.806	0.265	1.65685e-100	12	CD36
MFNG	2.30679e-104	0.750324	0.585	0.205	7.73652e-100	12	MFNG
TPD52L2	1.32311e-103	0.786127	0.729	0.348	4.43745e-99	12	TPD52L2
ARRDC2	1.10657e-102	0.377321	0.306	0.057	3.71123e-98	12	ARRDC2
TSPAN5	4.18638e-102	0.847345	0.698	0.292	1.40403e-97	12	TSPAN5
TUBB6	6.99534e-102	0.985976	0.877	0.615	2.3461e-97	12	TUBB6
PRR5L	1.58948e-101	0.379062	0.331	0.066	5.3308e-97	12	PRR5L
NRN1	5.61625e-101	0.722284	0.606	0.203	1.88358e-96	12	NRN1
SKAP2	8.06497e-101	0.700137	0.652	0.25	2.70483e-96	12	SKAP2
RAB11FIP5	1.50613e-100	0.469543	0.427	0.111	5.05127e-96	12	RAB11FIP5
TNXB	3.81117e-100	0.963383	0.585	0.209	1.27819e-95	12	TNXB
APOL3	4.06477e-100	0.624162	0.583	0.198	1.36324e-95	12	APOL3
CDC25B	1.06509e-99	0.58172	0.427	0.11	3.57211e-95	12	CDC25B
KANK3	1.59714e-99	0.891202	0.881	0.487	5.35648e-95	12	KANK3
PSMB9	1.82457e-99	0.575632	0.473	0.135	6.11924e-95	12	PSMB9
RHOJ	2.62357e-98	0.89928	0.762	0.414	8.79894e-94	12	RHOJ
UBTD1	1.711e-97	0.662241	0.604	0.217	5.73834e-93	12	UBTD1
NR2F2	2.11928e-97	0.985414	0.942	0.659	7.10765e-93	12	NR2F2
TMEM123	1.45598e-96	0.950108	0.902	0.69	4.88308e-92	12	TMEM123
MAGI1	3.18962e-96	0.754565	0.704	0.282	1.06974e-91	12	MAGI1
RASSF9	1.33249e-95	0.656748	0.562	0.191	4.46891e-91	12	RASSF9
TXNIP	1.48256e-92	1.10033	0.946	0.788	4.97221e-88	12	TXNIP
ITPK1	5.54105e-92	0.485665	0.356	0.085	1.85836e-87	12	ITPK1
P4HA3	6.88821e-91	0.308513	0.271	0.05	2.31017e-86	12	P4HA3
CXorf36	1.24674e-90	0.647467	0.696	0.268	4.18133e-86	12	CXorf36
CTSD	2.86155e-90	1.09914	0.846	0.554	9.59707e-86	12	CTSD
GNG11	6.5825e-90	0.871333	0.994	0.944	2.20764e-85	12	GNG11
EPHX1	3.54731e-89	0.830198	0.704	0.341	1.1897e-84	12	EPHX1
PLA2G4C	1.28591e-88	0.429981	0.333	0.076	4.31269e-84	12	PLA2G4C
TUBA4A	2.01657e-85	0.395645	0.327	0.074	6.76316e-81	12	TUBA4A
NARF	2.13442e-85	0.756706	0.721	0.37	7.15841e-81	12	NARF
TSPAN11	7.42574e-85	0.32032	0.275	0.054	2.49045e-80	12	TSPAN11
MPP1	7.82333e-84	0.491547	0.438	0.131	2.62379e-79	12	MPP1
ELK3	8.93281e-84	0.831844	0.935	0.802	2.99589e-79	12	ELK3
PCAT19	1.26818e-83	0.7853	0.948	0.813	4.25321e-79	12	PCAT19
GLT8D2	4.8537e-82	0.277567	0.256	0.048	1.62783e-77	12	GLT8D2
NR2F1-AS1	6.63216e-82	0.542885	0.471	0.149	2.22429e-77	12	NR2F1-AS1
EPB41L2	7.4878e-82	0.881962	0.85	0.57	2.51126e-77	12	EPB41L2
DBI	7.74394e-82	0.737303	0.912	0.752	2.59716e-77	12	DBI
LGALS9	9.44565e-82	0.68033	0.642	0.281	3.16788e-77	12	LGALS9
HSDL2	4.44105e-81	0.555864	0.504	0.174	1.48944e-76	12	HSDL2
BAIAP2	8.68684e-81	0.567292	0.475	0.159	2.91339e-76	12	BAIAP2
SQOR	2.99351e-80	0.416383	0.373	0.101	1.00396e-75	12	SQOR
GGA1	4.74448e-80	0.700489	0.652	0.298	1.5912e-75	12	GGA1
SH3GL1	4.0491e-79	0.757381	0.688	0.347	1.35799e-74	12	SH3GL1
VPS35L	4.6153e-79	0.559378	0.533	0.2	1.54788e-74	12	VPS35L
TNFSF10	3.29807e-78	0.622306	0.558	0.199	1.10611e-73	12	TNFSF10
RPP25	3.34072e-78	0.284492	0.267	0.054	1.12041e-73	12	RPP25
CORO1C	4.3661e-75	0.700499	0.704	0.357	1.4643e-70	12	CORO1C
KCTD17	7.24692e-75	0.545667	0.525	0.201	2.43047e-70	12	KCTD17
CD59	7.93113e-75	0.874511	0.89	0.664	2.65994e-70	12	CD59
TMEM246	2.71379e-74	0.437805	0.45	0.143	9.10152e-70	12	TMEM246
FAM43A	3.80697e-74	0.678431	0.752	0.364	1.27678e-69	12	FAM43A
MCUB	4.75817e-74	0.47202	0.429	0.138	1.59579e-69	12	MCUB
RASGRP3	7.72458e-74	0.727027	0.823	0.484	2.59067e-69	12	RASGRP3
GLUL	9.2821e-74	0.648226	0.838	0.554	3.11303e-69	12	GLUL
LMO2	2.50298e-73	0.613721	0.713	0.306	8.3945e-69	12	LMO2
NR1H3	4.6389e-73	0.510814	0.458	0.159	1.55579e-68	12	NR1H3
NINJ1	9.30653e-72	0.678274	0.604	0.279	3.12122e-67	12	NINJ1
NFATC1	2.29638e-71	0.755508	0.571	0.246	7.70161e-67	12	NFATC1
DAB2	4.57839e-71	1.0256	0.767	0.519	1.5355e-66	12	DAB2
RALGAPA2	1.65592e-70	0.666987	0.552	0.228	5.55361e-66	12	RALGAPA2
NTAN1	1.90227e-70	0.666992	0.754	0.441	6.37983e-66	12	NTAN1
GIMAP1	5.66988e-70	0.751799	0.752	0.428	1.90157e-65	12	GIMAP1
MAP3K1	1.13394e-69	0.658659	0.604	0.266	3.80302e-65	12	MAP3K1
UTRN	1.27594e-69	0.689568	0.823	0.505	4.27926e-65	12	UTRN
GLIPR2	1.66174e-69	0.701869	0.7	0.375	5.57315e-65	12	GLIPR2
GUK1	3.79963e-69	0.581937	0.975	0.948	1.27432e-64	12	GUK1
PLSCR4	6.06608e-69	0.973307	0.723	0.406	2.03444e-64	12	PLSCR4
MZT2A	7.91658e-69	0.785587	0.821	0.598	2.65506e-64	12	MZT2A
UNC5B	2.67189e-68	0.50136	0.64	0.275	8.96099e-64	12	UNC5B
LIMD2	4.86663e-68	0.786219	0.806	0.532	1.63217e-63	12	LIMD2
PDE6G	5.67659e-67	0.296903	0.31	0.08	1.90381e-62	12	PDE6G
DLGAP1-AS1	6.25538e-67	0.335228	0.294	0.073	2.09793e-62	12	DLGAP1-AS1
TMEM255B	1.03744e-65	0.528456	0.567	0.233	3.47937e-61	12	TMEM255B
SLC25A39	3.75545e-65	0.684898	0.738	0.486	1.2595e-60	12	SLC25A39
SGK3	3.98183e-65	0.420405	0.367	0.113	1.33543e-60	12	SGK3
2022-03-03	1.05659e-64	0.376941	0.398	0.128	3.5436e-60	12	2022-03-03
ATP9A	2.85591e-64	0.414419	0.373	0.115	9.57814e-60	12	ATP9A
B2M	1.3296e-63	0.627084	1	0.998	4.45921e-59	12	B2M
MFAP2	9.39287e-63	0.65371	0.69	0.351	3.15018e-58	12	MFAP2
PKIA	1.09025e-62	0.337633	0.379	0.119	3.65649e-58	12	PKIA
ODF2L	1.88257e-62	0.698891	0.729	0.41	6.31378e-58	12	ODF2L
CEBPD	2.6867e-62	0.567267	0.523	0.215	9.01065e-58	12	CEBPD
UQCR11	3.34125e-62	0.501589	0.967	0.959	1.12059e-57	12	UQCR11
MVP	4.64484e-62	0.300335	0.304	0.081	1.55779e-57	12	MVP
NID1	1.04432e-61	0.651739	0.858	0.617	3.50245e-57	12	NID1
EGFL7	3.27527e-61	0.637764	0.981	0.939	1.09846e-56	12	EGFL7
SNX2	1.97703e-60	0.696621	0.713	0.46	6.63055e-56	12	SNX2
PRPSAP1	1.44287e-59	0.653714	0.619	0.32	4.83909e-55	12	PRPSAP1
ASGR1	2.66417e-59	0.55244	0.569	0.262	8.93509e-55	12	ASGR1
CMBL	1.05884e-58	0.502427	0.454	0.176	3.55114e-54	12	CMBL
BCL10	6.41197e-58	0.503503	0.527	0.23	2.15045e-53	12	BCL10
LYRM1	1.09831e-57	0.527499	0.452	0.181	3.68353e-53	12	LYRM1
ERICH1	1.82841e-57	0.727509	0.683	0.405	6.13212e-53	12	ERICH1
MXRA8	2.14318e-57	0.80947	0.383	0.14	7.18778e-53	12	MXRA8
PRDX1	2.9105e-57	0.555609	0.954	0.911	9.76122e-53	12	PRDX1
A4GALT	4.36416e-57	0.310588	0.319	0.093	1.46365e-52	12	A4GALT
DST	9.49736e-57	0.585727	0.635	0.309	3.18522e-52	12	DST
MAP1B	1.25528e-56	0.62745	0.887	0.639	4.20995e-52	12	MAP1B
THEM6	1.73875e-55	0.473011	0.442	0.172	5.83143e-51	12	THEM6
IL6ST	1.73018e-54	0.863838	0.89	0.699	5.80267e-50	12	IL6ST
TBC1D4	3.1018e-54	0.565709	0.554	0.26	1.04028e-49	12	TBC1D4
DHRS3	4.13966e-54	0.605259	0.481	0.206	1.38836e-49	12	DHRS3
CREM	5.32434e-54	0.701934	0.671	0.384	1.78568e-49	12	CREM
PSEN2	9.61169e-54	0.261982	0.252	0.066	3.22357e-49	12	PSEN2
CLU	1.2886e-53	1.19389	0.76	0.497	4.32169e-49	12	CLU
NMI	3.0194e-53	0.472279	0.537	0.247	1.01265e-48	12	NMI
NFAT5	3.6239e-53	0.656096	0.665	0.369	1.21538e-48	12	NFAT5
TIMP2	3.8535e-53	0.684875	0.79	0.552	1.29239e-48	12	TIMP2
AP2M1	3.91181e-53	0.551652	0.912	0.851	1.31194e-48	12	AP2M1
SEM1	2.18032e-52	0.463723	0.95	0.937	7.31236e-48	12	SEM1
MRPS6	3.30526e-52	0.651987	0.746	0.524	1.10852e-47	12	MRPS6
ANGPT2	1.19488e-51	0.779583	0.429	0.178	4.00739e-47	12	ANGPT2
ZNF521	4.70593e-51	0.621216	0.673	0.387	1.57828e-46	12	ZNF521
ZDHHC17	2.69065e-50	0.496576	0.471	0.202	9.02389e-46	12	ZDHHC17
PIEZO1	2.7627e-50	0.544668	0.592	0.301	9.26556e-46	12	PIEZO1
SMAD1	5.22214e-50	0.444527	0.51	0.219	1.7514e-45	12	SMAD1
HAPLN3	7.29502e-50	0.470362	0.508	0.223	2.4466e-45	12	HAPLN3
STXBP6	1.08082e-49	0.492091	0.496	0.214	3.62485e-45	12	STXBP6
TSPAN4	1.77992e-49	0.60062	0.831	0.658	5.96949e-45	12	TSPAN4
GIMAP6	2.29013e-49	0.412678	0.579	0.271	7.68062e-45	12	GIMAP6
CYB5R3	2.38379e-49	0.594308	0.904	0.795	7.99475e-45	12	CYB5R3
RAB31	7.25627e-49	0.44354	0.498	0.222	2.43361e-44	12	RAB31
TGFBR2	9.95273e-49	0.645918	0.846	0.635	3.33795e-44	12	TGFBR2
USP31	1.02724e-48	0.396377	0.39	0.146	3.44517e-44	12	USP31
PLA2G16	1.13331e-48	0.620521	0.735	0.483	3.8009e-44	12	PLA2G16
REL	1.15096e-48	0.512182	0.523	0.248	3.86008e-44	12	REL
ACAT1	2.35932e-48	0.570879	0.692	0.416	7.91269e-44	12	ACAT1
GUSB	1.40709e-47	0.54377	0.621	0.356	4.71911e-43	12	GUSB
MED10	2.5137e-47	0.556634	0.84	0.629	8.43044e-43	12	MED10
HOXB4	2.7428e-47	0.251777	0.29	0.087	9.19881e-43	12	HOXB4
WASF3	3.7834e-47	0.372693	0.362	0.135	1.26888e-42	12	WASF3
WNK1	9.0574e-47	0.626174	0.835	0.584	3.03767e-42	12	WNK1
ATP5IF1	9.09999e-47	0.507017	0.94	0.888	3.05195e-42	12	ATP5IF1
CSRP2	9.14079e-47	0.674277	0.608	0.327	3.06564e-42	12	CSRP2
YBX1	1.00329e-45	0.410284	0.983	0.984	3.36483e-41	12	YBX1
PEPD	1.49855e-45	0.657607	0.662	0.421	5.02584e-41	12	PEPD
RNF152	2.60999e-45	0.32927	0.333	0.115	8.75339e-41	12	RNF152
SSH1	1.20215e-44	0.364338	0.402	0.161	4.03177e-40	12	SSH1
ALDH3A2	1.20267e-44	0.456436	0.377	0.15	4.03352e-40	12	ALDH3A2
TBC1D2B	1.40711e-44	0.302897	0.283	0.091	4.71918e-40	12	TBC1D2B
OPTN	1.95147e-44	0.435063	0.535	0.262	6.54486e-40	12	OPTN
TNFRSF14	2.80752e-44	0.45788	0.488	0.232	9.41587e-40	12	TNFRSF14
PPIA	3.10482e-44	0.338059	0.996	0.991	1.04129e-39	12	PPIA
ARID5B	4.86362e-44	0.493912	0.506	0.235	1.63116e-39	12	ARID5B
2022-09-06	5.50992e-44	0.515736	0.633	0.359	1.84792e-39	12	2022-09-06
TXN	7.23568e-44	0.537795	0.944	0.929	2.4267e-39	12	TXN
TIE1	9.02156e-44	0.525628	0.933	0.804	3.02565e-39	12	TIE1
TMEM38B	9.33081e-44	0.272366	0.298	0.1	3.12937e-39	12	TMEM38B
LRRC32	9.76499e-44	0.558994	0.537	0.276	3.27498e-39	12	LRRC32
MAFF	1.88742e-43	0.313152	0.304	0.104	6.33003e-39	12	MAFF
PILRB	1.99826e-43	0.400369	0.394	0.158	6.70175e-39	12	PILRB
MGST2	3.12378e-43	0.575517	0.896	0.786	1.04765e-38	12	MGST2
SLC7A1	3.26035e-43	0.340119	0.348	0.131	1.09346e-38	12	SLC7A1
ENOSF1	6.01918e-43	0.517531	0.567	0.305	2.01871e-38	12	ENOSF1
TPM4	9.23892e-43	0.494023	0.954	0.936	3.09855e-38	12	TPM4
FAM107B	1.00403e-42	0.551556	0.723	0.475	3.36732e-38	12	FAM107B
SMAGP	1.47101e-42	0.575355	0.756	0.548	4.93349e-38	12	SMAGP
L3MBTL3	1.91689e-42	0.256639	0.308	0.105	6.42885e-38	12	L3MBTL3
PMP22	2.47266e-42	0.557361	0.625	0.371	8.2928e-38	12	PMP22
ARL6IP1	4.72846e-42	0.523779	0.823	0.654	1.58583e-37	12	ARL6IP1
MATN2	4.88788e-42	0.500916	0.537	0.264	1.6393e-37	12	MATN2
TSC22D4	8.27388e-42	0.561543	0.685	0.429	2.77489e-37	12	TSC22D4
GLRX	8.59813e-42	0.513147	0.596	0.337	2.88364e-37	12	GLRX
CCDC25	1.25566e-41	0.510438	0.721	0.485	4.21124e-37	12	CCDC25
GRN	1.34706e-41	0.5542	0.865	0.767	4.51778e-37	12	GRN
PAK2	1.43948e-41	0.533121	0.833	0.622	4.82774e-37	12	PAK2
CEP85L	1.63249e-41	0.371056	0.39	0.159	5.47504e-37	12	CEP85L
NDUFS7	1.76193e-41	0.526238	0.844	0.721	5.90917e-37	12	NDUFS7
ECSCR	2.60472e-41	0.51675	0.985	0.973	8.73572e-37	12	ECSCR
CTDSPL	3.04148e-41	0.437733	0.492	0.241	1.02005e-36	12	CTDSPL
ARHGAP17	5.09968e-41	0.414092	0.446	0.201	1.71033e-36	12	ARHGAP17
PDE4B	6.25129e-41	0.436395	0.444	0.197	2.09656e-36	12	PDE4B
MEDAG	8.11392e-41	0.365214	0.383	0.156	2.72125e-36	12	MEDAG
SFT2D2	1.31646e-40	0.396627	0.494	0.234	4.41515e-36	12	SFT2D2
TMSB10	2.8474e-40	0.290547	1	1	9.5496e-36	12	TMSB10
MCFD2	3.31492e-40	0.541899	0.673	0.433	1.11176e-35	12	MCFD2
EPS15	9.78683e-40	0.401597	0.512	0.254	3.28231e-35	12	EPS15
ROGDI	1.12891e-39	0.352339	0.454	0.213	3.78615e-35	12	ROGDI
ARHGAP27	1.15748e-39	0.301291	0.344	0.131	3.88195e-35	12	ARHGAP27
NXN	5.96529e-39	0.451113	0.527	0.276	2.00064e-34	12	NXN
UBAP2	6.03026e-39	0.374995	0.498	0.243	2.02243e-34	12	UBAP2
UBE2L6	1.84787e-38	0.472314	0.615	0.364	6.19739e-34	12	UBE2L6
PEG10	3.07121e-38	0.44622	0.267	0.091	1.03002e-33	12	PEG10
MARCKS	4.10739e-38	0.468597	0.99	0.953	1.37754e-33	12	MARCKS
DCTPP1	4.71748e-38	0.565736	0.733	0.569	1.58215e-33	12	DCTPP1
SMTN	5.52303e-38	0.439606	0.767	0.475	1.85231e-33	12	SMTN
PPM1F	7.27115e-38	0.442794	0.669	0.404	2.4386e-33	12	PPM1F
GFOD2	1.01884e-37	0.388354	0.488	0.24	3.41698e-33	12	GFOD2
ATP6V0E1	1.25773e-37	0.430757	0.902	0.849	4.21817e-33	12	ATP6V0E1
SULF2	1.37289e-37	0.487051	0.654	0.387	4.60439e-33	12	SULF2
IQCA1	1.74829e-37	0.310118	0.379	0.157	5.86342e-33	12	IQCA1
TFEB	1.93007e-37	0.256222	0.254	0.085	6.47307e-33	12	TFEB
ARL2	7.06696e-37	0.52548	0.831	0.702	2.37012e-32	12	ARL2
NDUFB2	7.55566e-37	0.38867	0.954	0.931	2.53402e-32	12	NDUFB2
CAMKK2	8.55906e-37	0.29069	0.373	0.155	2.87054e-32	12	CAMKK2
BCHE	2.45672e-36	0.30923	0.373	0.16	8.23935e-32	12	BCHE
ZFHX3	5.66528e-36	0.43483	0.462	0.231	1.90002e-31	12	ZFHX3
KDR	8.26966e-36	0.51216	0.869	0.691	2.77348e-31	12	KDR
TRAPPC6A	1.27469e-35	0.417764	0.646	0.389	4.27505e-31	12	TRAPPC6A
ABHD17B	1.85258e-35	0.288348	0.358	0.151	6.21317e-31	12	ABHD17B
RTKN	3.4461e-35	0.317046	0.431	0.201	1.15575e-30	12	RTKN
PNPLA2	4.21757e-35	0.417313	0.467	0.242	1.41449e-30	12	PNPLA2
BCL7C	6.45856e-35	0.4938	0.725	0.529	2.16607e-30	12	BCL7C
ADCY4	8.25863e-35	0.427878	0.542	0.28	2.76978e-30	12	ADCY4
GTF3A	1.16835e-34	0.474206	0.738	0.539	3.9184e-30	12	GTF3A
SH3BGRL3	1.68997e-34	0.332797	0.975	0.947	5.66783e-30	12	SH3BGRL3
B3GNT5	2.15086e-34	0.252437	0.273	0.097	7.21354e-30	12	B3GNT5
RWDD1	2.15531e-34	0.503205	0.844	0.731	7.22849e-30	12	RWDD1
PDIA5	2.37731e-34	0.30394	0.431	0.2	7.97303e-30	12	PDIA5
IPO11	2.54529e-34	0.453395	0.708	0.483	8.53639e-30	12	IPO11
CNN3	3.11884e-34	0.426646	0.948	0.903	1.046e-29	12	CNN3
FOXC2	3.17495e-34	0.395808	0.31	0.125	1.06481e-29	12	FOXC2
C17orf67	3.37989e-34	0.309368	0.294	0.113	1.13355e-29	12	C17orf67
RPS27L	5.72699e-34	0.49249	0.917	0.842	1.92072e-29	12	RPS27L
STAP2	6.13564e-34	0.300781	0.346	0.146	2.05777e-29	12	STAP2
SH3BP2	1.64114e-33	0.358242	0.402	0.185	5.50407e-29	12	SH3BP2
COX7B	1.84151e-33	0.369618	0.95	0.925	6.17605e-29	12	COX7B
MYH10	2.64156e-33	0.512534	0.798	0.633	8.85926e-29	12	MYH10
PROM1	3.18672e-33	0.256661	0.25	0.085	1.06876e-28	12	PROM1
SYPL1	6.11139e-33	0.495993	0.76	0.589	2.04964e-28	12	SYPL1
TPD52	7.03467e-33	0.34367	0.329	0.138	2.35929e-28	12	TPD52
MTCH2	8.16652e-33	0.406486	0.625	0.404	2.73889e-28	12	MTCH2
AP2A2	1.31868e-32	0.492742	0.708	0.489	4.4226e-28	12	AP2A2
TMEM205	1.54006e-32	0.472441	0.771	0.563	5.16504e-28	12	TMEM205
RTN4	1.83544e-32	0.437871	0.906	0.847	6.1557e-28	12	RTN4
MAP4K5	2.03624e-32	0.388987	0.506	0.279	6.82915e-28	12	MAP4K5
COX6C	2.83034e-32	0.288061	0.975	0.976	9.49238e-28	12	COX6C
SELENOW	2.84329e-32	0.473874	0.921	0.867	9.53584e-28	12	SELENOW
RPS6KA2	3.62211e-32	0.428135	0.631	0.391	1.21478e-27	12	RPS6KA2
ECHS1	4.24289e-32	0.466438	0.796	0.655	1.42298e-27	12	ECHS1
TINAGL1	8.43537e-32	0.404477	0.646	0.382	2.82905e-27	12	TINAGL1
DYSF	1.69236e-31	0.372995	0.546	0.301	5.67585e-27	12	DYSF
PIM3	2.0178e-31	0.524744	0.606	0.383	6.76729e-27	12	PIM3
FILIP1	3.38161e-31	0.287731	0.548	0.281	1.13413e-26	12	FILIP1
STX7	3.59721e-31	0.368633	0.56	0.323	1.20643e-26	12	STX7
BZW2	3.83345e-31	0.457593	0.629	0.424	1.28566e-26	12	BZW2
LTBP4	4.70118e-31	0.393124	0.675	0.406	1.57668e-26	12	LTBP4
APP	4.87164e-31	0.405165	0.942	0.902	1.63385e-26	12	APP
ATXN3	6.67036e-31	0.450543	0.573	0.34	2.23711e-26	12	ATXN3
KALRN	7.97517e-31	0.315264	0.379	0.175	2.67471e-26	12	KALRN
UQCC2	9.48515e-31	0.454257	0.79	0.619	3.18113e-26	12	UQCC2
LAMA4	1.73184e-30	0.451757	0.896	0.756	5.80825e-26	12	LAMA4
PLEKHA4	1.76571e-30	0.306261	0.331	0.143	5.92184e-26	12	PLEKHA4
PMVK	2.40399e-30	0.382484	0.629	0.4	8.0625e-26	12	PMVK
LBR	3.44958e-30	0.440389	0.667	0.44	1.15692e-25	12	LBR
ADAMTS12	3.93934e-30	0.27846	0.354	0.157	1.32118e-25	12	ADAMTS12
POLD4	4.19747e-30	0.401411	0.51	0.287	1.40775e-25	12	POLD4
P2RX4	1.03808e-29	0.296752	0.396	0.192	3.48151e-25	12	P2RX4
CDC42EP5	1.32222e-29	0.509789	0.7	0.509	4.43447e-25	12	CDC42EP5
NDUFA1	1.3424e-29	0.386518	0.944	0.906	4.50214e-25	12	NDUFA1
LRRFIP1	1.96714e-29	0.406916	0.748	0.521	6.5974e-25	12	LRRFIP1
C1orf21	2.40343e-29	0.550179	0.765	0.613	8.06062e-25	12	C1orf21
ATF6	2.59345e-29	0.365577	0.592	0.366	8.69793e-25	12	ATF6
ADD1	2.621e-29	0.428156	0.758	0.563	8.7903e-25	12	ADD1
OSBPL1A	3.67979e-29	0.373187	0.421	0.215	1.23413e-24	12	OSBPL1A
SLC5A3	4.47005e-29	0.291118	0.35	0.158	1.49917e-24	12	SLC5A3
SSBP2	6.29631e-29	0.311743	0.402	0.198	2.11166e-24	12	SSBP2
PDXDC1	1.26153e-28	0.347505	0.394	0.197	4.23092e-24	12	PDXDC1
CXXC5	2.9388e-28	0.384805	0.521	0.304	9.85614e-24	12	CXXC5
ROMO1	3.06696e-28	0.38571	0.917	0.865	1.0286e-23	12	ROMO1
ENO1	4.05314e-28	0.429363	0.898	0.869	1.35934e-23	12	ENO1
MBNL1	5.679e-28	0.464144	0.66	0.436	1.90462e-23	12	MBNL1
EBP	6.83167e-28	0.352817	0.473	0.267	2.2912e-23	12	EBP
APLP2	1.48666e-27	0.454499	0.887	0.793	4.98597e-23	12	APLP2
CARD10	1.80048e-27	0.277798	0.46	0.241	6.03844e-23	12	CARD10
MZT2B	1.80502e-27	0.39115	0.944	0.902	6.05366e-23	12	MZT2B
ACLY	2.25087e-27	0.373331	0.592	0.364	7.54898e-23	12	ACLY
EHD1	4.07585e-27	0.32925	0.358	0.173	1.36696e-22	12	EHD1
DLG1	4.63008e-27	0.357345	0.475	0.266	1.55284e-22	12	DLG1
SH3TC1	5.76903e-27	0.324784	0.385	0.192	1.93482e-22	12	SH3TC1
BCAR1	6.44425e-27	0.419346	0.654	0.454	2.16127e-22	12	BCAR1
GIMAP8	2.55724e-26	0.315069	0.396	0.201	8.57646e-22	12	GIMAP8
COL9A3	2.75618e-26	0.462822	0.433	0.236	9.24368e-22	12	COL9A3
PRELID1	5.71677e-26	0.419837	0.823	0.785	1.91729e-21	12	PRELID1
ITGA6	5.80262e-26	0.309949	0.615	0.348	1.94608e-21	12	ITGA6
PXN	7.02746e-26	0.36279	0.6	0.379	2.35687e-21	12	PXN
MARCKSL1	7.04911e-26	0.344689	0.96	0.972	2.36413e-21	12	MARCKSL1
DNAJA1	1.03395e-25	0.40731	0.844	0.76	3.46767e-21	12	DNAJA1
RADIL	1.57533e-25	0.322135	0.262	0.113	5.28334e-21	12	RADIL
EPHA2	3.4686e-25	0.260462	0.292	0.129	1.1633e-20	12	EPHA2
STRADA	4.18596e-25	0.26922	0.306	0.138	1.40389e-20	12	STRADA
COX5A	5.57701e-25	0.345862	0.877	0.837	1.87042e-20	12	COX5A
IFT57	6.9793e-25	0.328561	0.556	0.34	2.34072e-20	12	IFT57
MYL6B	7.43905e-25	0.39506	0.781	0.63	2.49491e-20	12	MYL6B
ATP5MD	8.2642e-25	0.323817	0.969	0.955	2.77165e-20	12	ATP5MD
EHD2	8.82987e-25	0.415056	0.794	0.625	2.96136e-20	12	EHD2
FDPS	9.60175e-25	0.394387	0.875	0.802	3.22024e-20	12	FDPS
KIF26A	1.22921e-24	0.29191	0.398	0.204	4.12251e-20	12	KIF26A
PSMB8	1.47462e-24	0.400748	0.6	0.405	4.94558e-20	12	PSMB8
BLVRB	1.5206e-24	0.325683	0.51	0.298	5.09979e-20	12	BLVRB
MACF1	1.53122e-24	0.468188	0.773	0.618	5.13542e-20	12	MACF1
CD55	1.93608e-24	0.343923	0.542	0.325	6.49323e-20	12	CD55
BNIP3	2.07581e-24	0.354688	0.685	0.485	6.96185e-20	12	BNIP3
ANXA4	2.36208e-24	0.296911	0.485	0.272	7.92194e-20	12	ANXA4
TRIP6	2.55721e-24	0.340326	0.546	0.343	8.57636e-20	12	TRIP6
CCT5	3.09276e-24	0.418259	0.775	0.665	1.03725e-19	12	CCT5
ZCRB1	3.31814e-24	0.365292	0.746	0.574	1.11284e-19	12	ZCRB1
NDUFA13	4.6332e-24	0.343965	0.956	0.921	1.55388e-19	12	NDUFA13
MICAL2	6.41012e-24	0.331407	0.492	0.282	2.14982e-19	12	MICAL2
PDLIM4	6.97499e-24	0.277128	0.431	0.236	2.33927e-19	12	PDLIM4
PPP1R7	8.68708e-24	0.322292	0.594	0.396	2.91347e-19	12	PPP1R7
DLGAP4	1.22247e-23	0.370005	0.604	0.405	4.09992e-19	12	DLGAP4
SGCE	1.36314e-23	0.33216	0.477	0.27	4.5717e-19	12	SGCE
ATP5MF	1.4831e-23	0.305965	0.925	0.902	4.97402e-19	12	ATP5MF
HOMER3	2.05284e-23	0.321723	0.502	0.297	6.88481e-19	12	HOMER3
SELENON	2.18573e-23	0.354292	0.602	0.395	7.33051e-19	12	SELENON
CALD1	2.40011e-23	0.344541	0.954	0.921	8.04951e-19	12	CALD1
CD151	2.44486e-23	0.357789	0.912	0.857	8.19959e-19	12	CD151
MKNK2	2.46493e-23	0.362057	0.44	0.253	8.26687e-19	12	MKNK2
CLTA	2.66018e-23	0.307211	0.912	0.902	8.92171e-19	12	CLTA
CAST	4.70339e-23	0.392157	0.748	0.596	1.57742e-18	12	CAST
PPIC	5.12792e-23	0.408142	0.785	0.666	1.7198e-18	12	PPIC
NPEPPS	7.85293e-23	0.380055	0.54	0.346	2.63372e-18	12	NPEPPS
SOX18	8.54941e-23	0.364202	0.835	0.69	2.8673e-18	12	SOX18
SS18L2	9.11783e-23	0.351601	0.521	0.345	3.05794e-18	12	SS18L2
UQCR10	1.12241e-22	0.311169	0.902	0.861	3.76435e-18	12	UQCR10
HEBP1	1.63689e-22	0.379141	0.592	0.414	5.4898e-18	12	HEBP1
SQSTM1	3.20302e-22	0.433215	0.715	0.543	1.07423e-17	12	SQSTM1
C1QTNF4	4.38509e-22	0.284719	0.404	0.22	1.47067e-17	12	C1QTNF4
SAT2	4.44017e-22	0.363734	0.66	0.454	1.48914e-17	12	SAT2
NPC2	5.81332e-22	0.391528	0.881	0.763	1.94967e-17	12	NPC2
TNS1	6.56641e-22	0.417712	0.442	0.261	2.20224e-17	12	TNS1
MT-ND5	7.84314e-22	0.492242	0.971	0.917	2.63043e-17	12	MT-ND5
PEAR1	8.59446e-22	0.282856	0.465	0.273	2.88241e-17	12	PEAR1
AK3	1.09646e-21	0.345417	0.562	0.358	3.67731e-17	12	AK3
RAI14	1.2939e-21	0.471693	0.565	0.395	4.33948e-17	12	RAI14
PALM	1.38467e-21	0.400823	0.51	0.331	4.64391e-17	12	PALM
RAP1B	1.87581e-21	0.340962	0.869	0.81	6.29108e-17	12	RAP1B
NDUFC1	1.93405e-21	0.327819	0.879	0.808	6.48641e-17	12	NDUFC1
ENY2	2.129e-21	0.323495	0.925	0.867	7.14025e-17	12	ENY2
ITSN1	3.92719e-21	0.294448	0.475	0.278	1.3171e-16	12	ITSN1
STARD7	4.32211e-21	0.334843	0.592	0.398	1.44955e-16	12	STARD7
MIF	6.16587e-21	0.313304	0.95	0.929	2.06791e-16	12	MIF
CCDC88A	7.28789e-21	0.398469	0.679	0.502	2.44421e-16	12	CCDC88A
RALB	8.06365e-21	0.341448	0.792	0.649	2.70439e-16	12	RALB
ITGA9	9.70411e-21	0.287064	0.504	0.306	3.25456e-16	12	ITGA9
EIF5A	1.16608e-20	0.364149	0.879	0.868	3.9108e-16	12	EIF5A
NBL1	1.21506e-20	0.28351	0.642	0.43	4.07508e-16	12	NBL1
HPCAL1	1.75221e-20	0.30731	0.508	0.321	5.87657e-16	12	HPCAL1
ZFP36L2	2.03741e-20	0.297951	0.746	0.532	6.83305e-16	12	ZFP36L2
NFIA	2.20257e-20	0.41634	0.798	0.646	7.38699e-16	12	NFIA
TTF1	2.23579e-20	0.290917	0.55	0.348	7.49838e-16	12	TTF1
IL1R1	2.56791e-20	0.279777	0.44	0.251	8.61224e-16	12	IL1R1
CMTM7	3.07844e-20	0.282366	0.533	0.344	1.03245e-15	12	CMTM7
CTSH	3.52427e-20	0.423393	0.688	0.515	1.18197e-15	12	CTSH
ABCG1	4.42191e-20	0.260132	0.419	0.24	1.48302e-15	12	ABCG1
INSIG2	4.63521e-20	0.293537	0.39	0.217	1.55456e-15	12	INSIG2
PEF1	5.83943e-20	0.338267	0.656	0.497	1.95843e-15	12	PEF1
GPI	6.96007e-20	0.322201	0.577	0.396	2.33427e-15	12	GPI
EXOC6	9.29452e-20	0.316889	0.412	0.236	3.1172e-15	12	EXOC6
NAA38	1.04558e-19	0.351265	0.91	0.861	3.50666e-15	12	NAA38
ZFYVE21	1.10998e-19	0.333624	0.625	0.443	3.72266e-15	12	ZFYVE21
GGT5	1.32446e-19	0.252379	0.306	0.154	4.44196e-15	12	GGT5
FAM126A	1.39975e-19	0.268889	0.465	0.277	4.69447e-15	12	FAM126A
NCK1	1.69535e-19	0.299693	0.508	0.318	5.68587e-15	12	NCK1
DNPH1	2.01741e-19	0.299437	0.527	0.348	6.766e-15	12	DNPH1
TRAPPC1	2.08293e-19	0.302261	0.838	0.791	6.98574e-15	12	TRAPPC1
MAGED1	2.52644e-19	0.320714	0.75	0.558	8.47316e-15	12	MAGED1
ZDHHC12	2.89676e-19	0.262464	0.381	0.215	9.71514e-15	12	ZDHHC12
ZMYND8	3.03191e-19	0.362325	0.515	0.339	1.01684e-14	12	ZMYND8
INO80C	3.4759e-19	0.298173	0.519	0.341	1.16575e-14	12	INO80C
MDH1	3.48139e-19	0.355788	0.702	0.528	1.16759e-14	12	MDH1
RNF213	3.86679e-19	0.322318	0.59	0.396	1.29684e-14	12	RNF213
HDAC1	4.00085e-19	0.267484	0.569	0.373	1.3418e-14	12	HDAC1
ALDH2	4.2391e-19	0.427379	0.81	0.646	1.42171e-14	12	ALDH2
HMGB3	4.5011e-19	0.276303	0.573	0.383	1.50958e-14	12	HMGB3
CASK	7.08394e-19	0.286666	0.319	0.169	2.37581e-14	12	CASK
TNIP2	1.09341e-18	0.250024	0.477	0.291	3.66708e-14	12	TNIP2
MDFIC	1.26055e-18	0.386553	0.558	0.393	4.22764e-14	12	MDFIC
GSTO1	1.37952e-18	0.346637	0.781	0.662	4.62664e-14	12	GSTO1
PSAP	1.42092e-18	0.321961	0.933	0.875	4.76547e-14	12	PSAP
PCBP1	1.68919e-18	0.311614	0.896	0.82	5.66521e-14	12	PCBP1
CLTC	2.97269e-18	0.356465	0.713	0.566	9.96982e-14	12	CLTC
TMBIM1	3.21321e-18	0.306054	0.483	0.308	1.07765e-13	12	TMBIM1
TEX264	3.81249e-18	0.256705	0.5	0.319	1.27863e-13	12	TEX264
MRPL57	4.31592e-18	0.319784	0.815	0.694	1.44747e-13	12	MRPL57
MT-ND4	4.88849e-18	0.412153	1	0.996	1.6395e-13	12	MT-ND4
CNDP2	5.15301e-18	0.254098	0.44	0.265	1.72822e-13	12	CNDP2
MRPL34	5.24248e-18	0.279709	0.646	0.476	1.75822e-13	12	MRPL34
TSTA3	5.97522e-18	0.39385	0.6	0.462	2.00397e-13	12	TSTA3
AGTRAP	7.25735e-18	0.27408	0.494	0.319	2.43397e-13	12	AGTRAP
DPH3	7.88152e-18	0.261036	0.483	0.307	2.64331e-13	12	DPH3
ZNF706	8.12896e-18	0.315788	0.798	0.681	2.72629e-13	12	ZNF706
REEP3	8.58049e-18	0.334955	0.69	0.521	2.87772e-13	12	REEP3
ERH	9.40263e-18	0.273337	0.908	0.921	3.15345e-13	12	ERH
GADD45GIP1	1.13758e-17	0.347668	0.898	0.839	3.81523e-13	12	GADD45GIP1
VPS13C	2.74326e-17	0.294857	0.41	0.246	9.20036e-13	12	VPS13C
CYC1	3.06082e-17	0.374029	0.733	0.613	1.02654e-12	12	CYC1
SGK1	4.11405e-17	0.467322	0.492	0.329	1.37977e-12	12	SGK1
HNRNPAB	4.93629e-17	0.367953	0.665	0.537	1.65553e-12	12	HNRNPAB
CDKN1C	4.96695e-17	0.372452	0.581	0.413	1.66581e-12	12	CDKN1C
2022-09-09	5.11266e-17	0.314535	0.615	0.451	1.71468e-12	12	2022-09-09
SUMO3	5.60994e-17	0.323772	0.758	0.63	1.88146e-12	12	SUMO3
MIEN1	8.03951e-17	0.305452	0.642	0.482	2.69629e-12	12	MIEN1
MRPL52	8.17134e-17	0.310757	0.858	0.795	2.7405e-12	12	MRPL52
TMEM65	9.26765e-17	0.256286	0.425	0.259	3.10818e-12	12	TMEM65
ELF1	9.81985e-17	0.341291	0.662	0.495	3.29338e-12	12	ELF1
NUDT4	9.87101e-17	0.48395	0.59	0.431	3.31054e-12	12	NUDT4
GDPD5	9.99351e-17	0.27102	0.421	0.254	3.35162e-12	12	GDPD5
RALBP1	1.00524e-16	0.348426	0.717	0.565	3.37138e-12	12	RALBP1
AP2S1	1.21463e-16	0.37604	0.91	0.903	4.07363e-12	12	AP2S1
STAB1	1.28225e-16	0.303704	0.383	0.224	4.3004e-12	12	STAB1
SSBP3	1.71071e-16	0.270028	0.502	0.337	5.73738e-12	12	SSBP3
CYB5B	1.73152e-16	0.333127	0.654	0.508	5.80717e-12	12	CYB5B
CISD1	1.87197e-16	0.358807	0.621	0.471	6.27822e-12	12	CISD1
HHEX	1.87488e-16	0.298757	0.625	0.444	6.28799e-12	12	HHEX
FUNDC2	2.11393e-16	0.324699	0.683	0.554	7.08969e-12	12	FUNDC2
CEP68	2.28533e-16	0.299826	0.54	0.362	7.66455e-12	12	CEP68
UROS	2.87384e-16	0.25905	0.585	0.413	9.63828e-12	12	UROS
TLE1	3.43786e-16	0.300567	0.521	0.348	1.15299e-11	12	TLE1
RAB8A	4.47179e-16	0.286669	0.579	0.425	1.49975e-11	12	RAB8A
NDUFS6	4.50728e-16	0.285986	0.881	0.848	1.51165e-11	12	NDUFS6
MDFI	4.65457e-16	0.348535	0.692	0.543	1.56105e-11	12	MDFI
BID	5.69064e-16	0.25631	0.485	0.316	1.90853e-11	12	BID
SMIM10L1	6.52892e-16	0.544433	0.523	0.382	2.18967e-11	12	SMIM10L1
IFT43	7.33388e-16	0.276515	0.508	0.338	2.45964e-11	12	IFT43
ERG28	7.7778e-16	0.257271	0.575	0.409	2.60852e-11	12	ERG28
LIPA	8.84883e-16	0.347988	0.654	0.494	2.96772e-11	12	LIPA
PEBP1	9.16116e-16	0.293634	0.835	0.774	3.07247e-11	12	PEBP1
VDAC3	1.51472e-15	0.336589	0.74	0.648	5.08006e-11	12	VDAC3
TSPAN14	2.0951e-15	0.296574	0.66	0.497	7.02654e-11	12	TSPAN14
BORCS7	2.22075e-15	0.3488	0.69	0.539	7.44795e-11	12	BORCS7
TP53I3	2.50347e-15	0.30179	0.7	0.558	8.39615e-11	12	TP53I3
ZBTB20	2.59457e-15	0.357722	0.556	0.389	8.70166e-11	12	ZBTB20
NDUFB10	2.67265e-15	0.261024	0.894	0.834	8.96352e-11	12	NDUFB10
RCAN1	3.03217e-15	0.362209	0.312	0.175	1.01693e-10	12	RCAN1
YWHAG	3.51913e-15	0.337304	0.596	0.459	1.18025e-10	12	YWHAG
TRIOBP	4.74177e-15	0.316241	0.71	0.566	1.59029e-10	12	TRIOBP
RNF130	8.53852e-15	0.256494	0.546	0.388	2.86365e-10	12	RNF130
SLC25A13	9.82849e-15	0.253222	0.421	0.269	3.29628e-10	12	SLC25A13
TPGS2	1.05004e-14	0.293828	0.621	0.482	3.52161e-10	12	TPGS2
ADIRF	1.22683e-14	0.809916	0.302	0.178	4.11454e-10	12	ADIRF
ERG	1.43798e-14	0.271398	0.658	0.493	4.8227e-10	12	ERG
YWHAH	1.69191e-14	0.260945	0.867	0.785	5.67433e-10	12	YWHAH
HSPB11	2.40398e-14	0.2593	0.562	0.408	8.06246e-10	12	HSPB11
CTSA	2.76834e-14	0.268858	0.562	0.395	9.28445e-10	12	CTSA
CAPZB	3.90348e-14	0.271568	0.875	0.858	1.30915e-09	12	CAPZB
NDUFA12	3.97637e-14	0.260581	0.858	0.819	1.33359e-09	12	NDUFA12
COX14	4.59508e-14	0.307016	0.698	0.579	1.5411e-09	12	COX14
UPF3A	5.51833e-14	0.281031	0.708	0.566	1.85074e-09	12	UPF3A
MSRB2	5.52471e-14	0.252827	0.512	0.354	1.85288e-09	12	MSRB2
LAMTOR2	9.91626e-14	0.265387	0.81	0.736	3.32571e-09	12	LAMTOR2
REEP5	1.69501e-13	0.292886	0.775	0.666	5.68473e-09	12	REEP5
SVIP	2.90267e-13	0.256577	0.715	0.575	9.73499e-09	12	SVIP
COX20	3.15195e-13	0.290525	0.585	0.446	1.0571e-08	12	COX20
TMEM50A	3.93372e-13	0.271181	0.873	0.857	1.31929e-08	12	TMEM50A
FAM50A	5.3653e-13	0.270098	0.602	0.455	1.79941e-08	12	FAM50A
PDCD6IP	6.88872e-13	0.312505	0.615	0.472	2.31034e-08	12	PDCD6IP
EPHB4	6.98482e-13	0.271311	0.65	0.49	2.34257e-08	12	EPHB4
TMEM14C	1.0267e-12	0.250075	0.844	0.784	3.44335e-08	12	TMEM14C
PGAM1	1.36252e-12	0.250952	0.829	0.785	4.56961e-08	12	PGAM1
LAGE3	1.71969e-12	0.250385	0.617	0.463	5.7675e-08	12	LAGE3
SRI	1.98389e-12	0.253217	0.865	0.84	6.65358e-08	12	SRI
CDV3	2.12284e-12	0.285309	0.665	0.534	7.11957e-08	12	CDV3
PHB	2.48259e-12	0.261106	0.794	0.745	8.32612e-08	12	PHB
ZBTB38	2.73867e-12	0.277109	0.46	0.318	9.18495e-08	12	ZBTB38
PSME2	3.99796e-12	0.291209	0.719	0.63	1.34083e-07	12	PSME2
PTPN14	4.06154e-12	0.262975	0.442	0.3	1.36216e-07	12	PTPN14
ZFAND6	6.00228e-12	0.262487	0.692	0.584	2.01304e-07	12	ZFAND6
PPP3CA	6.77271e-12	0.347321	0.64	0.513	2.27143e-07	12	PPP3CA
RFC1	7.10596e-12	0.262175	0.66	0.509	2.3832e-07	12	RFC1
WWTR1	7.12613e-12	0.304025	0.833	0.737	2.38996e-07	12	WWTR1
DKK3	9.20098e-12	0.302472	0.648	0.488	3.08583e-07	12	DKK3
MT-ND3	1.06525e-11	0.392045	1	0.977	3.57265e-07	12	MT-ND3
LGMN	1.37323e-11	0.281321	0.379	0.253	4.60555e-07	12	LGMN
PXMP2	1.78128e-11	0.258785	0.523	0.392	5.97406e-07	12	PXMP2
MLXIP	4.79412e-11	0.292186	0.502	0.369	1.60785e-06	12	MLXIP
CASP4	5.39032e-11	0.263655	0.64	0.503	1.80781e-06	12	CASP4
RAN	6.62358e-11	0.261319	0.894	0.894	2.22142e-06	12	RAN
ACTN1	8.27619e-11	0.275903	0.802	0.709	2.77567e-06	12	ACTN1
BRI3	8.47349e-11	0.275638	0.773	0.688	2.84184e-06	12	BRI3
BLCAP	8.55187e-11	0.345032	0.65	0.548	2.86812e-06	12	BLCAP
SVIL	9.43348e-11	0.274473	0.419	0.301	3.1638e-06	12	SVIL
CAPZA1	1.15004e-10	0.25075	0.733	0.65	3.85699e-06	12	CAPZA1
NDRG1	1.47774e-10	0.283568	0.531	0.406	4.95603e-06	12	NDRG1
CAPNS1	1.96457e-10	0.253875	0.815	0.755	6.58878e-06	12	CAPNS1
MYCBP2	1.98304e-10	0.259727	0.59	0.454	6.65071e-06	12	MYCBP2
MT-ND2	2.93843e-10	0.298555	1	0.994	9.8549e-06	12	MT-ND2
SEC61A1	3.23876e-10	0.251265	0.6	0.453	1.08621e-05	12	SEC61A1
ELK4	3.62533e-10	0.319917	0.615	0.492	1.21586e-05	12	ELK4
FNTA	3.63002e-10	0.260062	0.706	0.598	1.21744e-05	12	FNTA
CTSZ	5.299e-10	0.260795	0.565	0.434	1.77718e-05	12	CTSZ
DDRGK1	5.95661e-10	0.253293	0.533	0.413	1.99773e-05	12	DDRGK1
MT-ND1	5.96068e-10	0.264236	0.996	0.988	1.99909e-05	12	MT-ND1
ITGB1BP1	6.00042e-10	0.254382	0.721	0.635	2.01242e-05	12	ITGB1BP1
LY6E	1.51822e-09	0.253898	0.821	0.739	5.09179e-05	12	LY6E
RSRP1	2.163e-09	0.303138	0.831	0.733	7.25427e-05	12	RSRP1
PHACTR4	2.22303e-09	0.263685	0.523	0.4	7.45559e-05	12	PHACTR4
HYAL2	6.54116e-09	0.389322	0.833	0.793	0.000219378	12	HYAL2
PARP1	6.55039e-09	0.283254	0.658	0.573	0.000219687	12	PARP1
GLS	7.13582e-09	0.299537	0.535	0.421	0.000239321	12	GLS
TCTN3	5.26927e-08	0.359076	0.465	0.361	0.00176721	12	TCTN3
MT-ND4L	9.92546e-08	0.25838	0.69	0.576	0.0033288	12	MT-ND4L
MT-CO2	4.49843e-07	0.290563	1	0.996	0.0150868	12	MT-CO2
MT-CYB	2.52807e-06	0.273588	1	0.994	0.0847865	12	MT-CYB
SNCG	3.23128e-05	0.567182	0.556	0.531	1	12	SNCG
UBE2C	0	3.62845	0.978	0.094	0	11	UBE2C
TOP2A	0	3.3468	0.996	0.077	0	11	TOP2A
CENPF	0	3.28502	0.989	0.089	0	11	CENPF
PTTG1	0	3.10093	0.996	0.119	0	11	PTTG1
NUSAP1	0	2.57267	0.963	0.075	0	11	NUSAP1
CCNB1	0	2.41813	0.966	0.072	0	11	CCNB1
CDK1	0	2.40597	0.914	0.09	0	11	CDK1
MKI67	0	2.38764	0.974	0.058	0	11	MKI67
ASPM	0	2.35364	0.963	0.045	0	11	ASPM
BIRC5	0	2.24788	0.959	0.086	0	11	BIRC5
CDC20	0	2.0898	0.906	0.045	0	11	CDC20
AURKB	0	2.0254	0.933	0.048	0	11	AURKB
CCNB2	0	1.94318	0.933	0.055	0	11	CCNB2
HMMR	0	1.89889	0.876	0.029	0	11	HMMR
TPX2	0	1.89363	0.91	0.047	0	11	TPX2
GTSE1	0	1.79679	0.899	0.045	0	11	GTSE1
PRC1	0	1.7603	0.888	0.062	0	11	PRC1
CENPE	0	1.73221	0.88	0.043	0	11	CENPE
DLGAP5	0	1.72899	0.91	0.027	0	11	DLGAP5
CDKN3	0	1.71112	0.884	0.054	0	11	CDKN3
CCNA2	0	1.69022	0.88	0.043	0	11	CCNA2
PLK1	0	1.67948	0.813	0.023	0	11	PLK1
KIF20A	0	1.54788	0.869	0.024	0	11	KIF20A
MXD3	0	1.50016	0.794	0.048	0	11	MXD3
PBK	0	1.50002	0.861	0.05	0	11	PBK
SGO2	0	1.44636	0.869	0.095	0	11	SGO2
KIF20B	0	1.43439	0.858	0.107	0	11	KIF20B
MAD2L1	0	1.36351	0.854	0.101	0	11	MAD2L1
NUF2	0	1.35737	0.805	0.037	0	11	NUF2
CENPA	0	1.31471	0.798	0.02	0	11	CENPA
TACC3	0	1.28647	0.846	0.086	0	11	TACC3
KNL1	0	1.28262	0.79	0.048	0	11	KNL1
KIF23	0	1.27695	0.783	0.028	0	11	KIF23
PIMREG	0	1.27305	0.753	0.026	0	11	PIMREG
TROAP	0	1.27071	0.775	0.026	0	11	TROAP
PIF1	0	1.269	0.693	0.021	0	11	PIF1
CDCA3	0	1.21246	0.742	0.03	0	11	CDCA3
CDCA8	0	1.20508	0.749	0.029	0	11	CDCA8
AURKA	0	1.19697	0.712	0.03	0	11	AURKA
KIFC1	0	1.19488	0.783	0.05	0	11	KIFC1
CEP55	0	1.16388	0.73	0.028	0	11	CEP55
DEPDC1	0	1.13218	0.753	0.022	0	11	DEPDC1
KNSTRN	0	1.12027	0.787	0.07	0	11	KNSTRN
NDC80	0	1.10786	0.727	0.037	0	11	NDC80
ARHGAP11A	0	1.09939	0.697	0.029	0	11	ARHGAP11A
SGO1	0	1.0958	0.76	0.044	0	11	SGO1
PRR11	0	1.06605	0.727	0.043	0	11	PRR11
FAM83D	0	1.06421	0.697	0.022	0	11	FAM83D
PSRC1	0	1.03661	0.667	0.022	0	11	PSRC1
SPC25	0	1.03135	0.7	0.04	0	11	SPC25
KIF2C	0	1.01427	0.73	0.027	0	11	KIF2C
RACGAP1	0	0.984259	0.693	0.048	0	11	RACGAP1
HIST1H2BH	0	0.979653	0.652	0.057	0	11	HIST1H2BH
CKAP2L	0	0.972493	0.67	0.029	0	11	CKAP2L
ANLN	0	0.959203	0.693	0.049	0	11	ANLN
KIF14	0	0.955097	0.648	0.017	0	11	KIF14
NEK2	0	0.934777	0.64	0.012	0	11	NEK2
SPC24	0	0.932337	0.625	0.046	0	11	SPC24
HJURP	0	0.907451	0.618	0.02	0	11	HJURP
FOXM1	0	0.89608	0.667	0.04	0	11	FOXM1
TTK	0	0.889724	0.633	0.02	0	11	TTK
KIF11	0	0.858915	0.648	0.032	0	11	KIF11
BUB1	0	0.851752	0.61	0.022	0	11	BUB1
NCAPG	0	0.850614	0.61	0.038	0	11	NCAPG
ARHGAP11B	0	0.846704	0.539	0.026	0	11	ARHGAP11B
KIF4A	0	0.834705	0.61	0.025	0	11	KIF4A
DIAPH3	0	0.752158	0.625	0.044	0	11	DIAPH3
CDCA2	0	0.700861	0.558	0.017	0	11	CDCA2
BUB1B	0	0.69063	0.581	0.023	0	11	BUB1B
KIF15	0	0.658436	0.532	0.032	0	11	KIF15
CIT	0	0.655058	0.483	0.021	0	11	CIT
KIF18B	0	0.646964	0.517	0.014	0	11	KIF18B
KIF18A	0	0.642942	0.468	0.011	0	11	KIF18A
IQGAP3	0	0.604864	0.442	0.018	0	11	IQGAP3
NCAPH	0	0.575566	0.479	0.024	0	11	NCAPH
CDKN2C	0	0.569247	0.382	0.013	0	11	CDKN2C
SAPCD2	0	0.507469	0.408	0.011	0	11	SAPCD2
CDC25C	0	0.449793	0.386	0.015	0	11	CDC25C
DEPDC1B	0	0.442222	0.412	0.012	0	11	DEPDC1B
ARHGEF39	0	0.392872	0.33	0.009	0	11	ARHGEF39
CDC25B1	1.76187e-306	1.32863	0.831	0.107	5.90897e-302	11	CDC25B
CCNF	3.0209e-300	0.691114	0.558	0.042	1.01315e-295	11	CCNF
OIP5	3.34599e-296	0.486775	0.453	0.026	1.12218e-291	11	OIP5
SPAG5	4.83659e-296	0.438373	0.412	0.021	1.62209e-291	11	SPAG5
CKAP2	1.36792e-276	1.83977	0.94	0.186	4.58772e-272	11	CKAP2
C21orf58	8.05203e-272	0.880941	0.64	0.064	2.70049e-267	11	C21orf58
ECT2	5.6072e-256	0.66521	0.547	0.048	1.88054e-251	11	ECT2
GAS2L3	8.37967e-252	0.901232	0.667	0.075	2.81037e-247	11	GAS2L3
CENPN	1.93561e-246	0.952505	0.749	0.103	6.49166e-242	11	CENPN
SKA1	2.16869e-243	0.35717	0.363	0.02	7.27335e-239	11	SKA1
PARPBP	1.7737e-238	0.564255	0.449	0.034	5.94865e-234	11	PARPBP
UBE2T	7.45189e-236	1.25209	0.779	0.122	2.49922e-231	11	UBE2T
MELK	5.61254e-235	0.47142	0.468	0.037	1.88233e-230	11	MELK
SKA3	1.10777e-229	0.472922	0.408	0.028	3.71524e-225	11	SKA3
KPNA2	5.15909e-227	2.72643	0.981	0.303	1.73026e-222	11	KPNA2
NCAPD2	8.23626e-221	0.797662	0.633	0.079	2.76228e-216	11	NCAPD2
CKS2	2.3049e-219	2.53073	0.955	0.288	7.73018e-215	11	CKS2
TRIM59	4.24582e-212	0.605284	0.476	0.044	1.42396e-207	11	TRIM59
RAD51AP1	1.13109e-210	0.731618	0.603	0.072	3.79347e-206	11	RAD51AP1
UBE2S	3.01244e-210	1.8873	0.921	0.241	1.01031e-205	11	UBE2S
LMNB1	1.88673e-209	1.33142	0.831	0.164	6.32771e-205	11	LMNB1
SMC4	9.91611e-209	2.27058	0.978	0.329	3.32566e-204	11	SMC4
H2AFX	1.88775e-205	1.65272	0.895	0.219	6.33113e-201	11	H2AFX
GPSM2	7.27994e-201	0.793055	0.625	0.084	2.44154e-196	11	GPSM2
CKAP5	2.39991e-195	1.22062	0.861	0.19	8.04881e-191	11	CKAP5
TK1	1.52394e-194	0.947182	0.745	0.116	5.11099e-190	11	TK1
SHCBP1	1.26347e-190	0.491017	0.423	0.038	4.23743e-186	11	SHCBP1
BORA	1.08909e-186	0.314979	0.311	0.02	3.6526e-182	11	BORA
ZWINT	3.78625e-186	0.948959	0.768	0.136	1.26983e-181	11	ZWINT
HMGB2	1.76776e-184	3.29099	1	0.534	5.9287e-180	11	HMGB2
CENPK	2.61729e-183	0.841785	0.715	0.118	8.77786e-179	11	CENPK
CENPW	1.35613e-181	1.27768	0.828	0.191	4.54818e-177	11	CENPW
CKS1B	1.06992e-180	2.42258	0.981	0.455	3.5883e-176	11	CKS1B
CDCA5	8.47486e-180	0.423855	0.438	0.043	2.8423e-175	11	CDCA5
TUBA1C	1.36676e-177	2.28384	0.974	0.442	4.58384e-173	11	TUBA1C
ARL6IP11	2.02889e-174	3.10717	1	0.653	6.80451e-170	11	ARL6IP1
RRM2	1.27285e-173	0.682415	0.521	0.061	4.26889e-169	11	RRM2
CIP2A	1.70922e-170	0.547637	0.491	0.058	5.73237e-166	11	CIP2A
TRIP13	9.70645e-168	0.446263	0.442	0.047	3.25535e-163	11	TRIP13
REEP4	3.32902e-165	0.733471	0.607	0.097	1.11649e-160	11	REEP4
POC1A	4.38931e-164	0.44547	0.397	0.039	1.47209e-159	11	POC1A
KIF22	8.4805e-162	1.09081	0.775	0.181	2.84419e-157	11	KIF22
HMGB31	1.34471e-160	1.67216	0.955	0.378	4.50988e-156	11	HMGB3
MND1	2.02706e-159	0.418257	0.408	0.042	6.79834e-155	11	MND1
TUBB4B	1.44139e-158	2.48962	0.996	0.73	4.83412e-154	11	TUBB4B
HMGB1	2.68595e-155	1.75365	1	0.986	9.00813e-151	11	HMGB1
TUBA1B	2.94573e-153	2.18862	1	0.96	9.87939e-149	11	TUBA1B
LMNB2	2.15473e-149	0.984512	0.742	0.169	7.22654e-145	11	LMNB2
PLK4	3.69845e-148	0.349998	0.333	0.03	1.24039e-143	11	PLK4
GGH	2.12535e-146	0.945792	0.805	0.191	7.128e-142	11	GGH
PHF19	2.12746e-144	0.879809	0.708	0.159	7.13508e-140	11	PHF19
JPT1	2.58036e-143	1.97643	0.963	0.56	8.65401e-139	11	JPT1
H2AFZ	9.12243e-142	1.9968	0.996	0.886	3.05948e-137	11	H2AFZ
G2E3	2.7617e-140	0.901967	0.768	0.181	9.26219e-136	11	G2E3
CALM2	5.28756e-137	1.53814	0.996	0.957	1.77334e-132	11	CALM2
NUCKS1	1.25762e-136	1.57511	0.993	0.891	4.21782e-132	11	NUCKS1
DTYMK	9.59937e-134	1.27537	0.929	0.39	3.21944e-129	11	DTYMK
TUBB	5.12586e-133	1.39253	1	0.98	1.71911e-128	11	TUBB
SPDL1	8.50168e-132	0.627825	0.566	0.101	2.85129e-127	11	SPDL1
PCLAF	1.30098e-131	0.975367	0.809	0.199	4.36324e-127	11	PCLAF
H2AFV	1.68799e-129	1.43158	0.981	0.698	5.6612e-125	11	H2AFV
SMC2	5.26369e-129	1.18577	0.888	0.306	1.76534e-124	11	SMC2
CCDC18	1.13022e-128	0.544817	0.431	0.059	3.79054e-124	11	CCDC18
HMGN2	2.70042e-127	1.60258	0.993	0.908	9.05668e-123	11	HMGN2
STMN1	4.876e-127	1.47466	1	0.973	1.63531e-122	11	STMN1
FBXO5	5.73579e-126	0.644833	0.539	0.095	1.92367e-121	11	FBXO5
TYMS	5.10581e-120	1.11291	0.787	0.206	1.71239e-115	11	TYMS
HIST2H2AC	8.7103e-120	0.585605	0.476	0.076	2.92126e-115	11	HIST2H2AC
HNRNPA2B1	1.03694e-119	1.13663	1	0.972	3.47769e-115	11	HNRNPA2B1
STIL	4.63924e-114	0.272204	0.266	0.025	1.55591e-109	11	STIL
RAD21	5.35848e-112	1.33248	0.959	0.546	1.79713e-107	11	RAD21
C18orf54	7.80558e-109	0.403576	0.401	0.058	2.61784e-104	11	C18orf54
CENPL	9.83728e-109	0.392444	0.382	0.054	3.29923e-104	11	CENPL
APOLD1	9.0876e-108	0.816471	0.682	0.168	3.0478e-103	11	APOLD1
ANP32E	4.0291e-106	1.08148	0.839	0.326	1.35128e-101	11	ANP32E
ESCO2	2.47953e-105	0.297546	0.303	0.035	8.31584e-101	11	ESCO2
TM4SF18	7.23647e-105	1.27927	0.921	0.349	2.42697e-100	11	TM4SF18
HYLS1	1.4472e-104	0.446001	0.431	0.071	4.85361e-100	11	HYLS1
TMPO	2.27721e-104	1.14779	0.88	0.373	7.63729e-100	11	TMPO
DBF4	1.0979e-103	0.572809	0.562	0.119	3.68214e-99	11	DBF4
DLEU2	1.26234e-103	0.495365	0.453	0.078	4.23365e-99	11	DLEU2
BUB3	4.68654e-103	1.24785	0.903	0.489	1.57177e-98	11	BUB3
DDX39A	1.02045e-102	1.003	0.809	0.294	3.42239e-98	11	DDX39A
MIS18BP1	2.08548e-102	1.07646	0.846	0.317	6.9943e-98	11	MIS18BP1
MZT2B1	3.2228e-101	1.0478	0.989	0.901	1.08086e-96	11	MZT2B
UBALD2	6.74294e-101	1.04452	0.831	0.311	2.26145e-96	11	UBALD2
CENPU	1.57818e-100	0.407113	0.479	0.084	5.29291e-96	11	CENPU
RANGAP1	4.97289e-100	0.493767	0.513	0.101	1.66781e-95	11	RANGAP1
TUBB61	2.95032e-99	1.19125	0.959	0.618	9.89479e-95	11	TUBB6
HDGF	4.50972e-99	0.982935	0.869	0.368	1.51247e-94	11	HDGF
BRCA2	2.30075e-98	0.484412	0.412	0.068	7.71625e-94	11	BRCA2
CBR3	1.97456e-97	0.417106	0.375	0.057	6.6223e-93	11	CBR3
LGALS1	2.5067e-96	1.69356	1	0.914	8.40698e-92	11	LGALS1
RAN1	4.81226e-95	1.06617	0.981	0.892	1.61394e-90	11	RAN
SKA2	2.55362e-93	1.07299	0.918	0.468	8.56432e-89	11	SKA2
ORC6	3.48902e-92	0.478984	0.479	0.093	1.17015e-87	11	ORC6
RNF26	5.2989e-92	0.55344	0.569	0.136	1.77714e-87	11	RNF26
GEN1	9.35409e-92	0.315963	0.307	0.04	3.13718e-87	11	GEN1
TEDC1	1.77189e-91	0.382339	0.401	0.068	5.94255e-87	11	TEDC1
CENPM	8.85068e-91	0.423619	0.39	0.064	2.96834e-86	11	CENPM
ARHGAP19	7.73015e-90	0.345975	0.36	0.056	2.59254e-85	11	ARHGAP19
NCAPG2	1.74868e-89	0.331882	0.356	0.055	5.86473e-85	11	NCAPG2
TUBA1A	6.11641e-89	1.26361	1	0.942	2.05132e-84	11	TUBA1A
ASF1B	3.12964e-87	0.316591	0.348	0.053	1.04962e-82	11	ASF1B
AC026401.3	7.36901e-86	0.316631	0.341	0.053	2.47142e-81	11	AC026401.3
NEURL1B	1.92152e-85	0.862018	0.775	0.242	6.4444e-81	11	NEURL1B
LBR1	5.68369e-85	0.961495	0.891	0.439	1.9062e-80	11	LBR
MARCKS1	2.68174e-81	0.961992	1	0.953	8.994e-77	11	MARCKS
NSD2	5.33266e-81	0.622779	0.663	0.198	1.78847e-76	11	NSD2
RGCC	6.34785e-81	1.13458	0.85	0.304	2.12894e-76	11	RGCC
PTMS	2.6103e-80	0.957221	1	0.961	8.75443e-76	11	PTMS
RHEB	4.92968e-80	0.979808	0.951	0.704	1.65332e-75	11	RHEB
HP1BP3	4.38831e-79	0.991201	0.981	0.744	1.47175e-74	11	HP1BP3
SUN2	6.42931e-79	0.577343	0.64	0.187	2.15626e-74	11	SUN2
CDCA4	3.44347e-78	0.614851	0.622	0.181	1.15487e-73	11	CDCA4
CENPH	7.39737e-78	0.480572	0.487	0.111	2.48093e-73	11	CENPH
LSM5	7.37319e-77	0.914507	0.963	0.665	2.47282e-72	11	LSM5
FANCD2	9.85067e-77	0.275663	0.266	0.036	3.30372e-72	11	FANCD2
CALM3	2.05522e-75	0.925946	0.985	0.76	6.89279e-71	11	CALM3
CNTRL	2.13028e-75	0.606114	0.603	0.172	7.14454e-71	11	CNTRL
UBB	2.73382e-75	0.69323	0.996	0.992	9.16867e-71	11	UBB
PTMA	2.2435e-73	0.605669	1	0.999	7.52424e-69	11	PTMA
ACTB	1.95634e-71	0.76876	1	0.999	6.56117e-67	11	ACTB
ITGA61	1.1654e-69	0.844315	0.854	0.348	3.90851e-65	11	ITGA6
KIF5B	1.95971e-69	0.907424	0.966	0.783	6.57246e-65	11	KIF5B
CEP70	4.31006e-68	0.363841	0.326	0.059	1.44551e-63	11	CEP70
SOX11	4.80926e-67	0.72182	0.775	0.274	1.61293e-62	11	SOX11
MEOX2	5.25302e-67	0.602834	0.652	0.199	1.76176e-62	11	MEOX2
SCLT1	2.48832e-66	0.503777	0.562	0.163	8.34534e-62	11	SCLT1
CD361	5.33242e-66	0.874559	0.783	0.277	1.78839e-61	11	CD36
CDK5RAP2	2.90125e-65	0.46205	0.498	0.134	9.73023e-61	11	CDK5RAP2
HIST1H1D	3.58854e-65	0.361912	0.251	0.037	1.20353e-60	11	HIST1H1D
TMSB4X	1.17668e-64	0.783629	1	1	3.94636e-60	11	TMSB4X
SOGA1	1.74669e-64	0.472427	0.517	0.143	5.85803e-60	11	SOGA1
APLNR	2.7275e-63	0.965144	0.869	0.356	9.14748e-59	11	APLNR
ZWILCH	5.53383e-63	0.37767	0.461	0.116	1.85593e-58	11	ZWILCH
MIS18A	7.25733e-63	0.374672	0.468	0.121	2.43396e-58	11	MIS18A
ILF2	1.384e-62	0.767638	0.966	0.779	4.64165e-58	11	ILF2
COX8A	4.63288e-62	0.69251	0.989	0.921	1.55377e-57	11	COX8A
CEP152	7.70991e-62	0.363794	0.315	0.06	2.58575e-57	11	CEP152
WEE1	2.43166e-61	0.450438	0.517	0.147	8.15531e-57	11	WEE1
GNG111	4.83347e-61	0.949105	1	0.945	1.62105e-56	11	GNG11
TTF2	5.5368e-61	0.350312	0.33	0.066	1.85693e-56	11	TTF2
H1FX	2.16226e-60	1.09398	0.925	0.672	7.25179e-56	11	H1FX
HLX	2.25477e-60	0.506929	0.592	0.181	7.56206e-56	11	HLX
NAV2	2.30735e-60	0.414967	0.401	0.096	7.73838e-56	11	NAV2
COL15A1	7.22278e-60	0.842362	0.895	0.355	2.42238e-55	11	COL15A1
GNG2	7.90588e-60	0.539853	0.625	0.207	2.65147e-55	11	GNG2
GRK6	1.58457e-59	0.365929	0.419	0.104	5.31434e-55	11	GRK6
MGME1	2.27263e-59	0.397851	0.472	0.128	7.62196e-55	11	MGME1
CBX5	2.37946e-59	0.789379	0.918	0.581	7.98025e-55	11	CBX5
MZT1	3.78712e-59	0.767424	0.742	0.341	1.27012e-54	11	MZT1
CAV1	6.24776e-59	0.965685	1	0.861	2.09537e-54	11	CAV1
A2M	8.41443e-59	0.801671	0.966	0.409	2.82203e-54	11	A2M
RHNO1	9.11799e-59	0.558176	0.607	0.208	3.05799e-54	11	RHNO1
FBLN1	1.00495e-58	0.618445	0.652	0.237	3.37041e-54	11	FBLN1
EMC9	1.40128e-58	0.469349	0.491	0.143	4.69963e-54	11	EMC9
KLF6	1.47612e-58	0.902988	0.966	0.656	4.95062e-54	11	KLF6
NDE1	4.85891e-58	0.443525	0.472	0.133	1.62958e-53	11	NDE1
EZH2	1.43267e-57	0.444069	0.487	0.137	4.80489e-53	11	EZH2
TNNT3	1.77253e-57	0.722964	0.637	0.207	5.9447e-53	11	TNNT3
SRSF3	4.9811e-57	0.720826	0.985	0.909	1.67056e-52	11	SRSF3
NUDT1	6.29548e-57	0.457724	0.581	0.19	2.11138e-52	11	NUDT1
TSPAN13	1.45739e-56	0.612316	0.816	0.338	4.8878e-52	11	TSPAN13
TGFBI	2.47175e-56	0.649701	0.607	0.206	8.28976e-52	11	TGFBI
SFPQ	1.41725e-55	0.816028	0.978	0.811	4.75318e-51	11	SFPQ
CRMP1	4.42777e-55	0.4661	0.584	0.186	1.48498e-50	11	CRMP1
C1QTNF9	5.1247e-55	0.66214	0.536	0.165	1.71872e-50	11	C1QTNF9
NNAT	5.17934e-55	0.414007	0.472	0.129	1.73705e-50	11	NNAT
HIST1H4C	1.23185e-54	2.65407	0.873	0.646	4.13139e-50	11	HIST1H4C
PPP2R5D	1.67416e-54	0.278594	0.39	0.094	5.6148e-50	11	PPP2R5D
CALM1	4.1867e-54	0.698146	0.996	0.99	1.40414e-49	11	CALM1
EBF3	9.57345e-54	0.321807	0.408	0.103	3.21074e-49	11	EBF3
ANP32B	1.32926e-53	0.730506	0.963	0.82	4.45808e-49	11	ANP32B
CHEK1	2.46088e-53	0.35453	0.416	0.107	8.25329e-49	11	CHEK1
NES	6.64105e-53	0.758129	0.798	0.352	2.22728e-48	11	NES
BCL2L12	1.93765e-52	0.536536	0.622	0.238	6.4985e-48	11	BCL2L12
HAUS8	1.98371e-52	0.269303	0.292	0.059	6.65298e-48	11	HAUS8
TCIM	2.8533e-52	0.906904	0.906	0.469	9.56939e-48	11	TCIM
CNIH4	3.16527e-52	0.786254	0.858	0.567	1.06157e-47	11	CNIH4
FZR1	1.27249e-51	0.397868	0.449	0.127	4.26768e-47	11	FZR1
TNFAIP8L1	5.6458e-51	0.687864	0.794	0.364	1.89349e-46	11	TNFAIP8L1
AKAP121	1.53557e-50	0.821049	0.88	0.5	5.15e-46	11	AKAP12
COL4A2	1.7267e-50	0.830157	0.985	0.766	5.791e-46	11	COL4A2
CETP	2.87497e-50	0.49984	0.569	0.19	9.64207e-46	11	CETP
EMP1	3.91284e-50	0.704684	0.918	0.489	1.31229e-45	11	EMP1
GMFG1	7.06498e-50	0.763794	0.876	0.479	2.36945e-45	11	GMFG
DEK	8.62997e-50	0.807621	0.899	0.651	2.89432e-45	11	DEK
MXRA5	1.69828e-49	0.499682	0.577	0.19	5.69571e-45	11	MXRA5
VRK1	3.948e-49	0.397433	0.483	0.15	1.32408e-44	11	VRK1
CCDC34	2.39208e-48	0.581652	0.648	0.261	8.02257e-44	11	CCDC34
TCF15	4.06306e-48	0.484845	0.562	0.19	1.36267e-43	11	TCF15
HSD17B11	7.41968e-48	0.693539	0.794	0.4	2.48841e-43	11	HSD17B11
MAP1B1	8.4446e-48	0.815778	0.936	0.643	2.83215e-43	11	MAP1B
SMS	9.01195e-48	0.713582	0.914	0.616	3.02243e-43	11	SMS
DYNLL1	1.11057e-47	0.583986	1	0.986	3.72465e-43	11	DYNLL1
TCF4	1.61362e-47	0.768322	0.981	0.811	5.41175e-43	11	TCF4
MPHOSPH9	2.47004e-47	0.332564	0.427	0.123	8.28401e-43	11	MPHOSPH9
LDHA	3.89006e-47	0.79157	0.966	0.796	1.30465e-42	11	LDHA
FAM167B	1.36952e-46	0.392698	0.423	0.121	4.59309e-42	11	FAM167B
PAK4	1.38858e-46	0.434	0.554	0.198	4.65701e-42	11	PAK4
USP1	1.50003e-46	0.587515	0.715	0.33	5.03079e-42	11	USP1
CSE1L	2.27148e-46	0.5291	0.61	0.243	7.61808e-42	11	CSE1L
TRAF3IP2	3.9251e-46	0.357885	0.449	0.134	1.3164e-41	11	TRAF3IP2
YWHAH1	9.49e-46	0.690326	0.981	0.784	3.18276e-41	11	YWHAH
PCDH17	1.15778e-45	0.833266	0.869	0.536	3.88296e-41	11	PCDH17
DNM3OS	2.16667e-45	0.595539	0.652	0.269	7.26659e-41	11	DNM3OS
ZNF93	2.55533e-45	0.284855	0.292	0.066	8.57007e-41	11	ZNF93
LMO21	6.18369e-45	0.553635	0.734	0.313	2.07388e-40	11	LMO2
DNAJC9	8.66111e-45	0.502744	0.607	0.237	2.90476e-40	11	DNAJC9
CAPG	4.60362e-44	0.32516	0.408	0.118	1.54396e-39	11	CAPG
ZADH2	4.9491e-44	0.326527	0.487	0.159	1.65983e-39	11	ZADH2
LRR1	1.84805e-43	0.27873	0.352	0.094	6.19798e-39	11	LRR1
APLN	2.07989e-43	0.647715	0.539	0.189	6.97552e-39	11	APLN
GLRX5	3.33815e-43	0.645984	0.82	0.496	1.11955e-38	11	GLRX5
AC097534.2	6.18462e-43	0.415611	0.461	0.15	2.0742e-38	11	AC097534.2
CDKN2D	8.05813e-43	0.48516	0.472	0.159	2.70254e-38	11	CDKN2D
CXorf361	9.13454e-43	0.490962	0.689	0.277	3.06354e-38	11	CXorf36
COL4A1	1.01395e-42	0.754013	0.993	0.787	3.4006e-38	11	COL4A1
SMTN1	1.65095e-42	0.679791	0.831	0.479	5.53697e-38	11	SMTN
IER5	2.06973e-42	0.57333	0.625	0.26	6.94146e-38	11	IER5
KMT5A	2.38608e-42	0.361625	0.479	0.161	8.00243e-38	11	KMT5A
FANCI	3.39292e-42	0.286753	0.27	0.061	1.13792e-37	11	FANCI
RASSF1	3.70793e-42	0.479987	0.648	0.274	1.24356e-37	11	RASSF1
COQ2	3.99353e-42	0.333392	0.427	0.133	1.33935e-37	11	COQ2
FAM111A	5.13921e-42	0.528786	0.506	0.185	1.72359e-37	11	FAM111A
GNAI2	5.74189e-42	0.690845	0.963	0.835	1.92572e-37	11	GNAI2
ITM2A	6.23756e-42	0.839264	0.936	0.729	2.09195e-37	11	ITM2A
KCTD9	7.35299e-42	0.270583	0.363	0.099	2.46605e-37	11	KCTD9
MYH9	8.26384e-42	0.708872	0.91	0.646	2.77153e-37	11	MYH9
BRD8	8.81866e-42	0.48652	0.588	0.235	2.9576e-37	11	BRD8
APOL4	9.67118e-42	0.39089	0.483	0.155	3.24352e-37	11	APOL4
PDGFB	1.62993e-41	0.46623	0.603	0.228	5.46646e-37	11	PDGFB
RCSD1	2.36919e-41	0.453986	0.569	0.221	7.94579e-37	11	RCSD1
TMSB101	3.75046e-41	0.492062	1	1	1.25783e-36	11	TMSB10
KHDRBS1	4.20657e-41	0.581095	0.936	0.789	1.4108e-36	11	KHDRBS1
HOMER31	4.44806e-41	0.557513	0.663	0.297	1.49179e-36	11	HOMER3
ZNF331	4.99745e-41	0.333344	0.39	0.116	1.67605e-36	11	ZNF331
PPM1F1	9.05734e-41	0.563591	0.794	0.406	3.03765e-36	11	PPM1F
TRMU	1.02354e-40	0.357794	0.438	0.144	3.43275e-36	11	TRMU
DCAF7	1.6417e-40	0.641792	0.824	0.5	5.50594e-36	11	DCAF7
HNRNPM	2.23534e-40	0.627358	0.948	0.776	7.4969e-36	11	HNRNPM
TLNRD1	2.60698e-40	0.615933	0.869	0.506	8.7433e-36	11	TLNRD1
KANK31	6.06032e-40	0.595524	0.869	0.495	2.03251e-35	11	KANK3
EXOSC8	1.76833e-39	0.577264	0.689	0.342	5.93064e-35	11	EXOSC8
NUDCD2	2.07412e-39	0.600399	0.772	0.457	6.95617e-35	11	NUDCD2
ROBO4	3.40981e-39	0.597191	0.869	0.487	1.14358e-34	11	ROBO4
CDH13	3.44157e-39	0.50929	0.678	0.297	1.15423e-34	11	CDH13
DPYSL2	4.31414e-39	0.597375	0.865	0.525	1.44688e-34	11	DPYSL2
KIAA0586	1.19343e-38	0.302013	0.382	0.116	4.00251e-34	11	KIAA0586
NCAPD3	1.2436e-38	0.307747	0.33	0.091	4.17078e-34	11	NCAPD3
RFC3	2.00937e-38	0.259088	0.371	0.109	6.73902e-34	11	RFC3
CEP78	2.21184e-38	0.303351	0.449	0.151	7.41806e-34	11	CEP78
PRPSAP11	2.37319e-38	0.481917	0.689	0.324	7.95921e-34	11	PRPSAP1
LMNA	3.30965e-38	0.718619	0.936	0.741	1.10999e-33	11	LMNA
ACYP1	5.99303e-38	0.339813	0.423	0.14	2.00994e-33	11	ACYP1
NRM	6.87001e-38	0.397643	0.532	0.203	2.30407e-33	11	NRM
MYO1B	7.90115e-38	0.473237	0.693	0.301	2.64989e-33	11	MYO1B
HNRNPA3	8.10536e-38	0.535337	0.966	0.914	2.71838e-33	11	HNRNPA3
MRPL51	9.88093e-38	0.557159	0.955	0.839	3.31387e-33	11	MRPL51
DDAH2	1.54346e-37	0.558655	0.944	0.837	5.17647e-33	11	DDAH2
BANF1	2.7139e-37	0.583528	0.951	0.851	9.10188e-33	11	BANF1
FSCN1	4.35605e-37	0.635794	0.951	0.83	1.46093e-32	11	FSCN1
HMG20B	5.94475e-37	0.649962	0.764	0.477	1.99375e-32	11	HMG20B
NEDD9	6.67409e-37	0.496429	0.644	0.296	2.23836e-32	11	NEDD9
CCDC88A1	1.10737e-36	0.652629	0.813	0.502	3.7139e-32	11	CCDC88A
HNRNPR	2.6615e-36	0.57401	0.921	0.722	8.92615e-32	11	HNRNPR
MTSS1	2.95656e-36	0.479559	0.715	0.328	9.9157e-32	11	MTSS1
CFL1	3.26717e-36	0.454953	0.993	0.991	1.09574e-31	11	CFL1
DAZAP1	4.08245e-36	0.455412	0.727	0.372	1.36917e-31	11	DAZAP1
NAV1	5.62001e-36	0.552434	0.745	0.369	1.88484e-31	11	NAV1
EFNB1	7.81088e-36	0.406123	0.521	0.198	2.61961e-31	11	EFNB1
FABP5	1.31268e-35	0.810968	0.955	0.763	4.40248e-31	11	FABP5
VCL	2.29307e-35	0.496075	0.749	0.392	7.69049e-31	11	VCL
CEP44	2.8932e-35	0.293882	0.367	0.114	9.70322e-31	11	CEP44
GYPC1	3.49499e-35	0.569019	0.906	0.571	1.17215e-30	11	GYPC
HMGN1	3.65856e-35	0.488542	0.985	0.935	1.22701e-30	11	HMGN1
LSM4	4.51434e-35	0.58189	0.88	0.646	1.51402e-30	11	LSM4
IGFBP71	5.74318e-35	0.570099	0.944	0.546	1.92615e-30	11	IGFBP7
H2AFY	6.66285e-35	0.568392	0.906	0.651	2.23459e-30	11	H2AFY
CCDC167	8.79214e-35	0.528411	0.783	0.454	2.94871e-30	11	CCDC167
MCF2L	8.87519e-35	0.345349	0.569	0.224	2.97656e-30	11	MCF2L
2022-09-07	9.9582e-35	0.500344	0.989	0.939	3.33978e-30	11	2022-09-07
ACOT7	1.09451e-34	0.328371	0.438	0.155	3.67076e-30	11	ACOT7
CMC2	2.02662e-34	0.488721	0.659	0.323	6.79687e-30	11	CMC2
MEX3A	3.24334e-34	0.515442	0.637	0.304	1.08775e-29	11	MEX3A
AHNAK	3.42877e-34	0.612064	0.936	0.689	1.14994e-29	11	AHNAK
SH2D3C	3.8133e-34	0.458007	0.693	0.335	1.2789e-29	11	SH2D3C
RBP7	4.63254e-34	0.285641	0.569	0.224	1.55366e-29	11	RBP7
VWA1	9.15064e-34	0.515275	0.697	0.321	3.06894e-29	11	VWA1
RRM1	1.06439e-33	0.332296	0.521	0.206	3.56976e-29	11	RRM1
TENT4A	1.75433e-33	0.263164	0.3	0.085	5.88367e-29	11	TENT4A
NID2	2.02366e-33	0.482776	0.637	0.275	6.78694e-29	11	NID2
HNRNPDL	2.7144e-33	0.522273	0.955	0.886	9.10356e-29	11	HNRNPDL
CD93	3.26225e-33	0.587673	0.944	0.723	1.09409e-28	11	CD93
EGLN1	3.36175e-33	0.535839	0.772	0.422	1.12746e-28	11	EGLN1
C2orf69	4.921e-33	0.318671	0.404	0.14	1.65041e-28	11	C2orf69
CAVIN21	5.30895e-33	0.671359	0.959	0.771	1.78052e-28	11	CAVIN2
FAM43A1	5.34989e-33	0.536185	0.727	0.372	1.79425e-28	11	FAM43A
MAP4K4	8.05268e-33	0.602885	0.88	0.597	2.70071e-28	11	MAP4K4
TGIF1	8.64802e-33	0.437545	0.607	0.278	2.90037e-28	11	TGIF1
ODF2	1.18961e-32	0.331525	0.472	0.18	3.98972e-28	11	ODF2
ACTG1	1.20866e-32	0.397156	1	0.998	4.0536e-28	11	ACTG1
CEP135	1.396e-32	0.360821	0.532	0.218	4.68192e-28	11	CEP135
SAP30	2.25492e-32	0.349312	0.438	0.167	7.56256e-28	11	SAP30
CENPJ	2.62764e-32	0.264277	0.277	0.077	8.81258e-28	11	CENPJ
SYNE2	3.71011e-32	0.601795	0.794	0.476	1.2443e-27	11	SYNE2
CLIC1	5.53491e-32	0.533932	0.989	0.944	1.8563e-27	11	CLIC1
SRP9	7.08239e-32	0.483064	0.97	0.878	2.37529e-27	11	SRP9
CCT51	8.62453e-32	0.598384	0.899	0.665	2.8925e-27	11	CCT5
QRFPR	8.86981e-32	0.313247	0.348	0.109	2.97476e-27	11	QRFPR
TCTEX1D1	1.04255e-31	0.2527	0.419	0.144	3.49649e-27	11	TCTEX1D1
WDFY1	1.56559e-31	0.421897	0.596	0.275	5.25068e-27	11	WDFY1
AKIP1	1.63719e-31	0.434782	0.588	0.27	5.49081e-27	11	AKIP1
LFNG	1.87578e-31	0.302015	0.356	0.115	6.29098e-27	11	LFNG
DCTN3	2.62701e-31	0.595729	0.891	0.676	8.81045e-27	11	DCTN3
TRIM69	3.09343e-31	0.286478	0.371	0.127	1.03747e-26	11	TRIM69
SAE1	4.35195e-31	0.510664	0.73	0.425	1.45956e-26	11	SAE1
LSM3	4.69485e-31	0.522363	0.936	0.789	1.57456e-26	11	LSM3
GMNN	6.22798e-31	0.334273	0.468	0.178	2.08874e-26	11	GMNN
JUP1	8.71031e-31	0.494632	0.82	0.487	2.92126e-26	11	JUP
XPO1	1.63639e-30	0.433651	0.775	0.447	5.48812e-26	11	XPO1
YWHAQ	1.75916e-30	0.483606	0.929	0.846	5.89987e-26	11	YWHAQ
ARHGEF26	1.97237e-30	0.25597	0.345	0.111	6.61495e-26	11	ARHGEF26
TAGLN2	2.11377e-30	0.603304	0.97	0.86	7.08916e-26	11	TAGLN2
SOCS2	2.33248e-30	0.409015	0.577	0.265	7.82267e-26	11	SOCS2
AC087627.1	2.4177e-30	0.323511	0.315	0.096	8.10849e-26	11	AC087627.1
WASF2	2.89485e-30	0.504454	0.948	0.83	9.70873e-26	11	WASF2
PCNT	3.02456e-30	0.278651	0.296	0.089	1.01438e-25	11	PCNT
CAVIN1	5.27449e-30	0.55788	0.978	0.877	1.76896e-25	11	CAVIN1
PCDH12	7.63615e-30	0.375306	0.727	0.343	2.56101e-25	11	PCDH12
MAGI11	1.64778e-29	0.363265	0.629	0.292	5.52631e-25	11	MAGI1
RUVBL2	1.95664e-29	0.429053	0.697	0.387	6.56217e-25	11	RUVBL2
PPP2R5A	2.17821e-29	0.30614	0.498	0.206	7.30527e-25	11	PPP2R5A
FABP4	2.4268e-29	0.307055	0.633	0.276	8.139e-25	11	FABP4
CARHSP1	2.43108e-29	0.542031	0.925	0.668	8.15337e-25	11	CARHSP1
PGP	2.56757e-29	0.361412	0.524	0.228	8.6111e-25	11	PGP
IGF2BP3	3.6166e-29	0.371697	0.547	0.25	1.21293e-24	11	IGF2BP3
LXN	4.72847e-29	0.546955	0.708	0.374	1.58583e-24	11	LXN
RALA	4.74432e-29	0.580978	0.88	0.651	1.59115e-24	11	RALA
IGF2.1	5.19007e-29	0.325497	0.547	0.223	1.74065e-24	11	IGF2.1
MYH101	5.5041e-29	0.523579	0.88	0.634	1.84597e-24	11	MYH10
CLDN51	6.59371e-29	0.34288	0.858	0.461	2.2114e-24	11	CLDN5
RBMX	6.81183e-29	0.549853	0.948	0.841	2.28455e-24	11	RBMX
IKBIP	9.69134e-29	0.433372	0.809	0.488	3.25028e-24	11	IKBIP
S100A101	9.87752e-29	0.505373	0.985	0.905	3.31272e-24	11	S100A10
RFLNB	1.20808e-28	0.521922	0.708	0.387	4.05165e-24	11	RFLNB
USP13	1.28927e-28	0.256955	0.33	0.108	4.32396e-24	11	USP13
SNRPG	1.29045e-28	0.504573	0.963	0.871	4.32792e-24	11	SNRPG
BARD1	1.73141e-28	0.258279	0.348	0.119	5.8068e-24	11	BARD1
RHOC	2.24312e-28	0.432147	0.996	0.96	7.52298e-24	11	RHOC
MEF2C	2.28424e-28	0.494084	0.948	0.725	7.66087e-24	11	MEF2C
CD109	2.60008e-28	0.39074	0.562	0.249	8.72016e-24	11	CD109
CCNG2	3.06256e-28	0.435174	0.637	0.317	1.02712e-23	11	CCNG2
HNRNPUL2	4.15981e-28	0.360816	0.599	0.284	1.39512e-23	11	HNRNPUL2
HLA-B1	5.04349e-28	0.668723	0.88	0.602	1.69149e-23	11	HLA-B
SMAD11	6.41612e-28	0.34366	0.521	0.224	2.15184e-23	11	SMAD1
FLNA	7.1312e-28	0.569513	0.884	0.664	2.39166e-23	11	FLNA
PTGES3	7.52955e-28	0.501957	0.948	0.862	2.52526e-23	11	PTGES3
ATP5PF	1.02978e-27	0.429015	0.981	0.962	3.45366e-23	11	ATP5PF
RAB8A1	1.09602e-27	0.415326	0.719	0.424	3.67582e-23	11	RAB8A
NUP37	1.38503e-27	0.347106	0.506	0.225	4.64511e-23	11	NUP37
OIT3	2.2949e-27	0.435736	0.599	0.284	7.69662e-23	11	OIT3
ITPKB	2.5474e-27	0.268686	0.517	0.216	8.54348e-23	11	ITPKB
SNX9	2.64555e-27	0.424633	0.704	0.394	8.87265e-23	11	SNX9
CBX1	3.0329e-27	0.519009	0.824	0.556	1.01718e-22	11	CBX1
TEX30	4.15548e-27	0.273552	0.419	0.164	1.39367e-22	11	TEX30
PCBP11	4.25179e-27	0.47064	0.936	0.821	1.42596e-22	11	PCBP1
UACA	4.40585e-27	0.34571	0.869	0.534	1.47763e-22	11	UACA
ETS1	8.12496e-27	0.51066	0.921	0.678	2.72495e-22	11	ETS1
TPM3	9.8648e-27	0.502459	0.959	0.874	3.30846e-22	11	TPM3
CREB3L1	1.09536e-26	0.370271	0.427	0.173	3.67363e-22	11	CREB3L1
PNRC2	1.41166e-26	0.458235	0.738	0.461	4.73441e-22	11	PNRC2
TPM41	1.46963e-26	0.468379	0.985	0.936	4.92885e-22	11	TPM4
HIST1H4J	1.5224e-26	0.323932	0.345	0.125	5.10582e-22	11	HIST1H4J
PRRG3	1.78798e-26	0.317121	0.438	0.173	5.99654e-22	11	PRRG3
LYN1	1.97829e-26	0.332728	0.506	0.218	6.6348e-22	11	LYN
SPTBN1	2.32438e-26	0.483083	0.974	0.912	7.79551e-22	11	SPTBN1
ETS2	2.43759e-26	0.444424	0.798	0.48	8.17519e-22	11	ETS2
KIT	2.44046e-26	0.330928	0.36	0.13	8.18482e-22	11	KIT
CBX3	3.57293e-26	0.462167	0.948	0.841	1.19829e-21	11	CBX3
DCP2	3.62107e-26	0.365322	0.61	0.301	1.21443e-21	11	DCP2
ESAM	3.62418e-26	0.511858	0.948	0.861	1.21548e-21	11	ESAM
HNRNPH3	4.41332e-26	0.485451	0.873	0.645	1.48014e-21	11	HNRNPH3
INMT	4.90433e-26	0.365805	0.352	0.126	1.64481e-21	11	INMT
CTCF	4.93701e-26	0.408596	0.637	0.337	1.65577e-21	11	CTCF
MAZ	5.52624e-26	0.454352	0.775	0.484	1.85339e-21	11	MAZ
ISLR	5.84915e-26	0.337946	0.345	0.125	1.96169e-21	11	ISLR
MPRIP	6.0813e-26	0.386064	0.712	0.394	2.03955e-21	11	MPRIP
SQLE	6.28254e-26	0.365906	0.536	0.246	2.10704e-21	11	SQLE
IL32	7.98089e-26	0.558805	0.925	0.668	2.67663e-21	11	IL32
AFDN	8.11636e-26	0.506758	0.813	0.524	2.72207e-21	11	AFDN
CLIC4	1.03756e-25	0.49466	0.891	0.688	3.47976e-21	11	CLIC4
HNRNPU	1.13301e-25	0.469571	0.959	0.839	3.79989e-21	11	HNRNPU
RAMP3	1.31293e-25	0.590957	0.536	0.257	4.40332e-21	11	RAMP3
FRMD4A	2.4425e-25	0.345657	0.655	0.327	8.19167e-21	11	FRMD4A
DCAF15	2.44466e-25	0.28045	0.36	0.136	8.19889e-21	11	DCAF15
CDH5	2.46092e-25	0.445074	0.963	0.863	8.25344e-21	11	CDH5
MT-CO1	2.58991e-25	0.45628	0.981	0.997	8.68605e-21	11	MT-CO1
HNRNPK	3.27639e-25	0.372372	0.985	0.941	1.09884e-20	11	HNRNPK
MIR503HG	3.57654e-25	0.274355	0.404	0.161	1.1995e-20	11	MIR503HG
MSN	3.99377e-25	0.438298	0.944	0.789	1.33943e-20	11	MSN
JADE1	4.75347e-25	0.268399	0.386	0.149	1.59422e-20	11	JADE1
CDC42EP4	4.91872e-25	0.278946	0.39	0.152	1.64964e-20	11	CDC42EP4
SMARCA4	6.67341e-25	0.463037	0.794	0.52	2.23813e-20	11	SMARCA4
CORO1C1	7.71943e-25	0.376082	0.682	0.365	2.58894e-20	11	CORO1C
ARHGAP18	1.18861e-24	0.354383	0.667	0.33	3.98637e-20	11	ARHGAP18
C2orf40	1.30229e-24	0.417551	0.442	0.185	4.36761e-20	11	C2orf40
DPYSL3	1.48596e-24	0.387195	0.652	0.328	4.98361e-20	11	DPYSL3
CLIC5	1.55455e-24	0.250405	0.36	0.13	5.21363e-20	11	CLIC5
FKBP5	2.13349e-24	0.292284	0.416	0.174	7.15531e-20	11	FKBP5
ACTR2	2.16306e-24	0.500886	0.895	0.718	7.25449e-20	11	ACTR2
DHPS	2.46569e-24	0.336095	0.652	0.346	8.26943e-20	11	DHPS
LCORL	3.6425e-24	0.329124	0.547	0.26	1.22162e-19	11	LCORL
IDH2	3.88148e-24	0.50019	0.85	0.602	1.30177e-19	11	IDH2
MAGOH	3.91931e-24	0.41626	0.824	0.566	1.31446e-19	11	MAGOH
PPIA1	6.76654e-24	0.304535	0.996	0.991	2.26936e-19	11	PPIA
MZT2A1	7.71634e-24	0.454118	0.831	0.602	2.58791e-19	11	MZT2A
MEOX1	9.85057e-24	0.317229	0.341	0.126	3.30369e-19	11	MEOX1
CRNDE	1.04005e-23	0.466953	0.723	0.45	3.48811e-19	11	CRNDE
VPS35	1.06439e-23	0.438629	0.865	0.613	3.56976e-19	11	VPS35
LRRC8C	1.42881e-23	0.296128	0.457	0.197	4.79195e-19	11	LRRC8C
EZR	1.44107e-23	0.344889	0.622	0.326	4.83308e-19	11	EZR
GSN	1.62965e-23	0.385637	0.94	0.723	5.46552e-19	11	GSN
TPRKB	1.72367e-23	0.447665	0.843	0.639	5.78086e-19	11	TPRKB
NUP50	1.82055e-23	0.292551	0.547	0.263	6.10577e-19	11	NUP50
DGKH	1.92307e-23	0.290507	0.61	0.302	6.4496e-19	11	DGKH
FYN	2.12926e-23	0.408022	0.779	0.501	7.14112e-19	11	FYN
MT-CO3	2.62757e-23	0.471771	0.989	0.996	8.81233e-19	11	MT-CO3
GNAS1	2.7231e-23	0.341781	0.989	0.958	9.13274e-19	11	GNAS
PDS5B	2.90263e-23	0.362628	0.618	0.324	9.73484e-19	11	PDS5B
HNRNPD	3.91101e-23	0.445393	0.899	0.752	1.31168e-18	11	HNRNPD
HNRNPH1	4.42921e-23	0.566664	0.936	0.767	1.48547e-18	11	HNRNPH1
RPA3	5.11091e-23	0.330374	0.655	0.356	1.7141e-18	11	RPA3
CTSH1	5.61786e-23	0.65441	0.772	0.517	1.88412e-18	11	CTSH
ANAPC11	5.88534e-23	0.410128	0.966	0.897	1.97383e-18	11	ANAPC11
SMC3	5.92927e-23	0.465152	0.801	0.545	1.98856e-18	11	SMC3
GNB1	6.17224e-23	0.395006	0.906	0.687	2.07005e-18	11	GNB1
CDKN1B	6.81441e-23	0.367371	0.633	0.35	2.28542e-18	11	CDKN1B
SEC14L1	7.01023e-23	0.341486	0.775	0.459	2.35109e-18	11	SEC14L1
MAGOHB	7.26454e-23	0.35391	0.682	0.381	2.43638e-18	11	MAGOHB
ITGB3BP	7.30457e-23	0.414056	0.596	0.328	2.44981e-18	11	ITGB3BP
NUP93	8.77915e-23	0.262153	0.472	0.209	2.94435e-18	11	NUP93
CA4	9.72992e-23	0.301037	0.427	0.172	3.26322e-18	11	CA4
ENC1	1.53816e-22	0.349698	0.539	0.269	5.15867e-18	11	ENC1
TIMP31	1.59822e-22	0.304689	0.839	0.533	5.36012e-18	11	TIMP3
CDK16	1.74572e-22	0.316964	0.539	0.274	5.8548e-18	11	CDK16
HECW2	1.98649e-22	0.348298	0.644	0.33	6.6623e-18	11	HECW2
CD34	2.04858e-22	0.428026	0.97	0.848	6.87053e-18	11	CD34
HSP90AA1	2.06068e-22	0.44522	0.989	0.966	6.91109e-18	11	HSP90AA1
CSRP21	2.25135e-22	0.342978	0.625	0.332	7.55058e-18	11	CSRP2
PKP4	2.31192e-22	0.326682	0.551	0.275	7.75373e-18	11	PKP4
SUGP2	2.40386e-22	0.33407	0.472	0.216	8.06208e-18	11	SUGP2
GIMAP61	2.59651e-22	0.333501	0.569	0.277	8.70817e-18	11	GIMAP6
MT2A1	2.79067e-22	0.62961	0.633	0.382	9.35936e-18	11	MT2A
PLIN3	2.88531e-22	0.394359	0.648	0.375	9.67674e-18	11	PLIN3
PTPRM	3.33654e-22	0.357561	0.689	0.383	1.11901e-17	11	PTPRM
VPS37B	4.03277e-22	0.265021	0.562	0.274	1.35251e-17	11	VPS37B
RNF5	4.7015e-22	0.391811	0.779	0.513	1.57679e-17	11	RNF5
SAC3D1	4.7032e-22	0.254733	0.337	0.132	1.57736e-17	11	SAC3D1
PIM31	4.88523e-22	0.375433	0.678	0.386	1.63841e-17	11	PIM3
RALBP11	5.12265e-22	0.396465	0.82	0.565	1.71804e-17	11	RALBP1
RBM8A	5.68274e-22	0.425153	0.929	0.794	1.90588e-17	11	RBM8A
SNRPA1	5.89865e-22	0.35843	0.67	0.378	1.97829e-17	11	SNRPA1
CDC27	6.10954e-22	0.335899	0.599	0.327	2.04902e-17	11	CDC27
ASXL1	6.32217e-22	0.349944	0.562	0.286	2.12033e-17	11	ASXL1
GOT1	7.26774e-22	0.259325	0.419	0.183	2.43745e-17	11	GOT1
PTPN12	8.93363e-22	0.358017	0.764	0.471	2.99616e-17	11	PTPN12
CCAR1	9.38165e-22	0.366779	0.749	0.465	3.14642e-17	11	CCAR1
MAPRE1	9.49564e-22	0.457478	0.757	0.533	3.18465e-17	11	MAPRE1
ADGRL4	1.22576e-21	0.275378	0.742	0.399	4.11096e-17	11	ADGRL4
ANAPC15	1.33377e-21	0.366706	0.551	0.293	4.4732e-17	11	ANAPC15
PSMC3	1.44291e-21	0.406994	0.873	0.659	4.83925e-17	11	PSMC3
RHOA	1.52073e-21	0.369831	0.993	0.965	5.10023e-17	11	RHOA
LPAR6	1.5655e-21	0.375244	0.764	0.465	5.25037e-17	11	LPAR6
ADAM15	1.98435e-21	0.442099	0.873	0.616	6.65511e-17	11	ADAM15
PHACTR41	2.59166e-21	0.396223	0.685	0.398	8.6919e-17	11	PHACTR4
CENPC	3.1291e-21	0.287498	0.476	0.223	1.04944e-16	11	CENPC
RSRC1	3.25129e-21	0.343997	0.562	0.289	1.09042e-16	11	RSRC1
C1orf54	3.63558e-21	0.408821	0.903	0.707	1.2193e-16	11	C1orf54
NCK2	3.64658e-21	0.267139	0.532	0.263	1.22299e-16	11	NCK2
S100A161	3.74019e-21	0.467834	0.963	0.894	1.25438e-16	11	S100A16
RTN41	3.99364e-21	0.377526	0.959	0.847	1.33939e-16	11	RTN4
GRB10	5.35634e-21	0.275435	0.491	0.23	1.79641e-16	11	GRB10
ARHGEF15	6.29893e-21	0.275585	0.644	0.335	2.11254e-16	11	ARHGEF15
MTDH	9.91862e-21	0.420982	0.918	0.771	3.32651e-16	11	MTDH
ABLIM3	1.05204e-20	0.348723	0.498	0.249	3.52834e-16	11	ABLIM3
RASAL2	1.12464e-20	0.338905	0.577	0.303	3.7718e-16	11	RASAL2
STIM2	1.1405e-20	0.325268	0.644	0.36	3.825e-16	11	STIM2
ABI3	1.37619e-20	0.347977	0.599	0.33	4.61547e-16	11	ABI3
HIST1H1C	1.47641e-20	0.383901	0.446	0.208	4.95159e-16	11	HIST1H1C
PCAT191	1.5299e-20	0.447602	0.933	0.816	5.13097e-16	11	PCAT19
WDR34	1.63663e-20	0.303111	0.483	0.236	5.48894e-16	11	WDR34
CDC42EP1	1.77779e-20	0.398745	0.787	0.556	5.96235e-16	11	CDC42EP1
XRCC6	1.80749e-20	0.391132	0.873	0.683	6.06195e-16	11	XRCC6
SELENOP1	2.34129e-20	0.409951	0.708	0.403	7.85223e-16	11	SELENOP
FLOT1	2.35954e-20	0.377647	0.861	0.611	7.91344e-16	11	FLOT1
CAV2	2.56956e-20	0.439666	0.925	0.761	8.61778e-16	11	CAV2
FADS3	3.00146e-20	0.299293	0.498	0.242	1.00663e-15	11	FADS3
CBFB	3.12708e-20	0.291153	0.498	0.244	1.04876e-15	11	CBFB
MT-ND11	3.69831e-20	0.404499	0.978	0.989	1.24034e-15	11	MT-ND1
ILVBL	3.73966e-20	0.258317	0.532	0.268	1.25421e-15	11	ILVBL
VWF	3.94697e-20	0.427325	0.831	0.543	1.32373e-15	11	VWF
SNRPF	4.32571e-20	0.385021	0.955	0.838	1.45076e-15	11	SNRPF
RBPMS	5.80067e-20	0.349423	0.772	0.498	1.94543e-15	11	RBPMS
DOCK6	6.1106e-20	0.337549	0.67	0.383	2.04937e-15	11	DOCK6
GIMAP71	6.14665e-20	0.429123	0.659	0.378	2.06146e-15	11	GIMAP7
SNAI2	6.15412e-20	0.311408	0.551	0.285	2.06397e-15	11	SNAI2
ZFP36L21	7.17224e-20	0.363632	0.824	0.535	2.40542e-15	11	ZFP36L2
TUBB2A	7.63652e-20	0.439358	0.779	0.513	2.56113e-15	11	TUBB2A
EEF1AKMT2	8.05312e-20	0.319868	0.472	0.236	2.70085e-15	11	EEF1AKMT2
NAA381	8.26175e-20	0.409237	0.974	0.861	2.77083e-15	11	NAA38
DKC1	8.31542e-20	0.322283	0.554	0.306	2.78882e-15	11	DKC1
RGS12	9.09481e-20	0.322694	0.581	0.318	3.05022e-15	11	RGS12
CAVIN3	9.44616e-20	0.460537	0.85	0.622	3.16805e-15	11	CAVIN3
NUP62	1.16833e-19	0.307293	0.521	0.27	3.91835e-15	11	NUP62
ACVRL1	1.35758e-19	0.261277	0.509	0.248	4.55305e-15	11	ACVRL1
PPP2R5C	1.43868e-19	0.31532	0.64	0.362	4.82506e-15	11	PPP2R5C
EGFL71	1.89661e-19	0.339891	0.981	0.94	6.36084e-15	11	EGFL7
COMMD4	2.32467e-19	0.354111	0.749	0.496	7.79646e-15	11	COMMD4
PTTG1IP	2.53285e-19	0.386468	0.876	0.702	8.49467e-15	11	PTTG1IP
PSIP1	3.76198e-19	0.386898	0.764	0.523	1.26169e-14	11	PSIP1
PTBP1	4.06705e-19	0.358017	0.816	0.595	1.36401e-14	11	PTBP1
SLC25A24	4.30002e-19	0.312166	0.558	0.299	1.44214e-14	11	SLC25A24
PGF	4.60966e-19	0.261319	0.345	0.14	1.54599e-14	11	PGF
PLS3	6.10943e-19	0.425322	0.861	0.637	2.04898e-14	11	PLS3
GABPB1	6.48742e-19	0.31263	0.431	0.212	2.17575e-14	11	GABPB1
MGST3	6.49139e-19	0.386589	0.94	0.839	2.17708e-14	11	MGST3
SNRPB	8.70406e-19	0.377071	0.884	0.764	2.91917e-14	11	SNRPB
RANBP1	1.01416e-18	0.4058	0.925	0.823	3.40128e-14	11	RANBP1
FLI1	1.06392e-18	0.357539	0.809	0.556	3.56817e-14	11	FLI1
DST1	1.09628e-18	0.259195	0.596	0.316	3.6767e-14	11	DST
ERF	1.09653e-18	0.29458	0.614	0.346	3.67753e-14	11	ERF
ALDH16A1	1.11754e-18	0.253575	0.468	0.232	3.74799e-14	11	ALDH16A1
EXOC5	1.41027e-18	0.287724	0.603	0.343	4.72978e-14	11	EXOC5
TMEM44	1.42093e-18	0.263962	0.472	0.227	4.76552e-14	11	TMEM44
UTRN1	1.94213e-18	0.377283	0.779	0.512	6.5135e-14	11	UTRN
SOX7	2.02474e-18	0.37186	0.809	0.551	6.79057e-14	11	SOX7
NETO2	2.11504e-18	0.250599	0.431	0.198	7.09341e-14	11	NETO2
SMC1A	2.17958e-18	0.367078	0.607	0.356	7.30988e-14	11	SMC1A
PSME21	2.26116e-18	0.455958	0.813	0.629	7.58347e-14	11	PSME2
UBC	3.24924e-18	0.400482	0.993	0.958	1.08973e-13	11	UBC
PSMD1	3.85532e-18	0.348556	0.663	0.41	1.293e-13	11	PSMD1
ENY21	4.31278e-18	0.345048	0.951	0.867	1.44642e-13	11	ENY2
VDAC31	4.34277e-18	0.421091	0.839	0.648	1.45648e-13	11	VDAC3
EIF4G2	4.73038e-18	0.370909	0.963	0.908	1.58647e-13	11	EIF4G2
TSPAN15	4.76015e-18	0.276072	0.446	0.213	1.59646e-13	11	TSPAN15
ARPC2	5.05934e-18	0.361541	0.989	0.948	1.6968e-13	11	ARPC2
PLEKHA1	5.17582e-18	0.383549	0.764	0.518	1.73587e-13	11	PLEKHA1
STX2	5.34848e-18	0.250386	0.416	0.196	1.79377e-13	11	STX2
IFI16	6.12483e-18	0.440243	0.925	0.793	2.05415e-13	11	IFI16
NONO	6.68398e-18	0.38446	0.884	0.757	2.24167e-13	11	NONO
RAB30-AS1	7.32552e-18	0.257721	0.363	0.16	2.45683e-13	11	RAB30-AS1
CTNNBIP1	9.0854e-18	0.325012	0.794	0.511	3.04706e-13	11	CTNNBIP1
PHLDB2	1.11976e-17	0.268308	0.453	0.215	3.75544e-13	11	PHLDB2
TJP1	1.95819e-17	0.396872	0.88	0.673	6.56736e-13	11	TJP1
CACYBP	1.97254e-17	0.375434	0.798	0.582	6.61551e-13	11	CACYBP
HDAC11	2.27387e-17	0.323664	0.637	0.376	7.62611e-13	11	HDAC1
PODXL	2.47091e-17	0.33126	0.85	0.579	8.28695e-13	11	PODXL
DENND5A	2.48503e-17	0.27851	0.476	0.242	8.33431e-13	11	DENND5A
HSPA1A	2.56713e-17	0.789244	0.768	0.512	8.60965e-13	11	HSPA1A
HTRA1	3.06878e-17	0.27751	0.745	0.468	1.02921e-12	11	HTRA1
CCDC14	3.18912e-17	0.268516	0.558	0.3	1.06957e-12	11	CCDC14
RAP2B	4.39431e-17	0.291201	0.558	0.314	1.47376e-12	11	RAP2B
ALDH7A1	4.68464e-17	0.293966	0.603	0.355	1.57114e-12	11	ALDH7A1
RAP2A	4.80503e-17	0.261356	0.412	0.202	1.61151e-12	11	RAP2A
TINAGL11	5.00934e-17	0.442535	0.629	0.387	1.68003e-12	11	TINAGL1
CHD7	5.53826e-17	0.289616	0.682	0.403	1.85742e-12	11	CHD7
RAC1	5.84049e-17	0.289042	0.993	0.978	1.95878e-12	11	RAC1
MAPKAPK2	6.17279e-17	0.275538	0.584	0.318	2.07023e-12	11	MAPKAPK2
PPIH	6.34036e-17	0.266391	0.562	0.32	2.12643e-12	11	PPIH
HES1	6.40856e-17	0.478837	0.846	0.602	2.1493e-12	11	HES1
RPL39L	6.77672e-17	0.271751	0.363	0.174	2.27278e-12	11	RPL39L
SLC2A3	7.54344e-17	0.392498	0.483	0.254	2.52992e-12	11	SLC2A3
IRF1	7.65307e-17	0.27064	0.431	0.207	2.56669e-12	11	IRF1
ARHGAP29	8.31445e-17	0.354802	0.966	0.87	2.7885e-12	11	ARHGAP29
CREB3L2	8.95076e-17	0.308752	0.622	0.372	3.0019e-12	11	CREB3L2
SMAGP1	8.96268e-17	0.391478	0.775	0.551	3.0059e-12	11	SMAGP
KPNB1	9.08779e-17	0.356256	0.861	0.696	3.04786e-12	11	KPNB1
ASAP2	9.59204e-17	0.280729	0.599	0.333	3.21698e-12	11	ASAP2
VPS29	1.02856e-16	0.354994	0.865	0.711	3.4496e-12	11	VPS29
AFAP1L1	1.19586e-16	0.424623	0.854	0.667	4.01068e-12	11	AFAP1L1
SHANK3	1.20078e-16	0.30945	0.558	0.306	4.02719e-12	11	SHANK3
CHCHD2	1.28361e-16	0.286774	0.981	0.964	4.30497e-12	11	CHCHD2
TP53I11	1.32451e-16	0.343074	0.719	0.466	4.44214e-12	11	TP53I11
FERMT2	1.34591e-16	0.347612	0.824	0.604	4.51392e-12	11	FERMT2
HDAC2	1.40355e-16	0.335958	0.869	0.704	4.70722e-12	11	HDAC2
KITLG	1.40912e-16	0.352348	0.637	0.372	4.72592e-12	11	KITLG
MACF11	1.49834e-16	0.332778	0.839	0.62	5.02514e-12	11	MACF1
IGFBP2	1.65819e-16	0.374536	0.955	0.859	5.56124e-12	11	IGFBP2
MAP3K12	1.73461e-16	0.256188	0.517	0.275	5.81753e-12	11	MAP3K1
TCP1	1.74712e-16	0.41819	0.831	0.644	5.85951e-12	11	TCP1
SASH1	1.80606e-16	0.289506	0.599	0.354	6.05718e-12	11	SASH1
SNRK	1.87139e-16	0.3217	0.753	0.478	6.27625e-12	11	SNRK
TTC9C	2.33165e-16	0.274866	0.532	0.294	7.81988e-12	11	TTC9C
ELK31	2.69582e-16	0.380351	0.933	0.805	9.04123e-12	11	ELK3
QKI	2.94658e-16	0.334078	0.906	0.742	9.88224e-12	11	QKI
STAG1	3.68987e-16	0.275695	0.536	0.288	1.23751e-11	11	STAG1
ENAH	3.71894e-16	0.314238	0.532	0.299	1.24726e-11	11	ENAH
SLC9A3R2	3.88489e-16	0.43112	0.929	0.797	1.30292e-11	11	SLC9A3R2
CKLF	4.64513e-16	0.395145	0.813	0.632	1.55788e-11	11	CKLF
GGNBP2	5.65442e-16	0.338292	0.779	0.533	1.89638e-11	11	GGNBP2
MORF4L2	6.3828e-16	0.425038	0.918	0.766	2.14066e-11	11	MORF4L2
NTAN11	9.99696e-16	0.333517	0.678	0.449	3.35278e-11	11	NTAN1
ODC1	1.08003e-15	0.42976	0.603	0.392	3.6222e-11	11	ODC1
SGK11	1.15522e-15	0.350248	0.577	0.33	3.87438e-11	11	SGK1
IP6K2	1.29508e-15	0.278249	0.723	0.457	4.34344e-11	11	IP6K2
BRI31	1.29851e-15	0.349951	0.843	0.688	4.35495e-11	11	BRI3
PLCB1	1.30836e-15	0.271667	0.483	0.251	4.38797e-11	11	PLCB1
KLHL24	1.37227e-15	0.268801	0.461	0.235	4.60233e-11	11	KLHL24
ANXA1	1.41151e-15	0.478212	0.921	0.809	4.73391e-11	11	ANXA1
ALYREF	2.01931e-15	0.275009	0.401	0.205	6.77235e-11	11	ALYREF
IMMP1L	2.35323e-15	0.293629	0.539	0.316	7.89225e-11	11	IMMP1L
RBP11	2.83626e-15	0.359503	0.97	0.912	9.51226e-11	11	RBP1
MT-ND41	3.04459e-15	0.28345	0.981	0.996	1.02109e-10	11	MT-ND4
GNB2	3.06359e-15	0.329461	0.914	0.808	1.02747e-10	11	GNB2
SRD5A3	3.36829e-15	0.276591	0.61	0.363	1.12966e-10	11	SRD5A3
DOCK9	3.40098e-15	0.311197	0.596	0.351	1.14062e-10	11	DOCK9
MAPK1	3.469e-15	0.252901	0.637	0.378	1.16343e-10	11	MAPK1
DACH1	3.93023e-15	0.295512	0.491	0.271	1.31812e-10	11	DACH1
THSD1	4.07429e-15	0.296255	0.566	0.33	1.36643e-10	11	THSD1
CCND1	4.09076e-15	0.366385	0.783	0.575	1.37196e-10	11	CCND1
NDUFB4	4.15856e-15	0.286378	0.966	0.911	1.3947e-10	11	NDUFB4
ACTR1A	7.26476e-15	0.356755	0.768	0.522	2.43646e-10	11	ACTR1A
AURKAIP1	7.70061e-15	0.307015	0.888	0.746	2.58263e-10	11	AURKAIP1
MT-CO21	7.73676e-15	0.295317	0.978	0.996	2.59475e-10	11	MT-CO2
ACTN4	7.91172e-15	0.306047	0.861	0.661	2.65343e-10	11	ACTN4
HNRNPUL1	8.04903e-15	0.321327	0.7	0.473	2.69948e-10	11	HNRNPUL1
CTNND1	8.15804e-15	0.278096	0.805	0.56	2.73604e-10	11	CTNND1
SGCB	8.41583e-15	0.294536	0.659	0.423	2.8225e-10	11	SGCB
CHST15	1.03432e-14	0.279231	0.558	0.316	3.46891e-10	11	CHST15
BAZ1A	1.40287e-14	0.285667	0.633	0.387	4.70495e-10	11	BAZ1A
PRKCH	1.78286e-14	0.303662	0.618	0.386	5.97935e-10	11	PRKCH
LSM8	2.22728e-14	0.339457	0.865	0.665	7.46986e-10	11	LSM8
EPHB41	2.23117e-14	0.353623	0.73	0.492	7.48291e-10	11	EPHB4
PSMA7	2.30415e-14	0.285352	0.985	0.952	7.72765e-10	11	PSMA7
PRRC2A	2.57138e-14	0.273472	0.562	0.342	8.6239e-10	11	PRRC2A
EWSR1	2.64207e-14	0.312683	0.809	0.6	8.86097e-10	11	EWSR1
VEZF1	3.0698e-14	0.265302	0.532	0.304	1.02955e-09	11	VEZF1
HDAC7	3.76634e-14	0.298284	0.839	0.608	1.26316e-09	11	HDAC7
FAM126A1	4.06628e-14	0.253903	0.506	0.28	1.36375e-09	11	FAM126A
HACD3	4.11348e-14	0.380462	0.801	0.588	1.37958e-09	11	HACD3
ILK	4.89967e-14	0.325547	0.772	0.581	1.64325e-09	11	ILK
HNRNPC	6.22779e-14	0.301362	0.974	0.925	2.08868e-09	11	HNRNPC
ZEB1	7.37896e-14	0.294339	0.76	0.523	2.47476e-09	11	ZEB1
DBN1	8.3926e-14	0.306507	0.757	0.532	2.81471e-09	11	DBN1
CNRIP1	8.77868e-14	0.298715	0.659	0.433	2.94419e-09	11	CNRIP1
BLOC1S1	1.0922e-13	0.342779	0.895	0.762	3.66301e-09	11	BLOC1S1
MYL2	1.12212e-13	0.251302	0.416	0.212	3.76338e-09	11	MYL2
PKN1	1.21673e-13	0.302238	0.629	0.403	4.08068e-09	11	PKN1
GPX4	1.26204e-13	0.30803	0.978	0.94	4.23263e-09	11	GPX4
SET	1.34958e-13	0.343111	0.948	0.897	4.52621e-09	11	SET
PPIP5K2	1.44128e-13	0.25177	0.427	0.229	4.83377e-09	11	PPIP5K2
AIDA	1.51798e-13	0.26154	0.682	0.442	5.09101e-09	11	AIDA
OSBPL8	1.52202e-13	0.313892	0.655	0.432	5.10456e-09	11	OSBPL8
ERG1	1.55425e-13	0.314074	0.712	0.495	5.21265e-09	11	ERG
PA2G4	1.58979e-13	0.318923	0.85	0.712	5.33182e-09	11	PA2G4
TAF9	2.3304e-13	0.263929	0.659	0.414	7.81569e-09	11	TAF9
JCAD	2.60377e-13	0.318478	0.712	0.504	8.73253e-09	11	JCAD
2022-09-10	2.61138e-13	0.289524	0.7	0.494	8.75805e-09	11	2022-09-10
TIMM10	3.28801e-13	0.322735	0.73	0.522	1.10273e-08	11	TIMM10
FKBP9	3.80912e-13	0.280745	0.783	0.555	1.2775e-08	11	FKBP9
BRD4	3.99417e-13	0.280702	0.689	0.471	1.33956e-08	11	BRD4
PIN1	4.02265e-13	0.334003	0.801	0.634	1.34912e-08	11	PIN1
PSMD2	4.62059e-13	0.25522	0.697	0.465	1.54966e-08	11	PSMD2
AP2B1	4.87934e-13	0.306093	0.801	0.579	1.63643e-08	11	AP2B1
CDK2AP2	4.92808e-13	0.261228	0.547	0.319	1.65278e-08	11	CDK2AP2
SNRPD1	5.00438e-13	0.310192	0.906	0.821	1.67837e-08	11	SNRPD1
LOXL2	5.31705e-13	0.324473	0.689	0.474	1.78323e-08	11	LOXL2
C11orf96	5.47014e-13	0.259939	0.491	0.277	1.83457e-08	11	C11orf96
PSMD14	5.85878e-13	0.279208	0.618	0.404	1.96492e-08	11	PSMD14
ACTL6A	6.54398e-13	0.258471	0.581	0.358	2.19472e-08	11	ACTL6A
KPNA4	6.6216e-13	0.261441	0.547	0.33	2.22075e-08	11	KPNA4
PFN1	7.02866e-13	0.299945	0.993	0.987	2.35727e-08	11	PFN1
ANKRD11	7.0775e-13	0.327724	0.839	0.648	2.37365e-08	11	ANKRD11
MAP3K11	7.64105e-13	0.274033	0.742	0.537	2.56266e-08	11	MAP3K11
NDUFA2	7.82207e-13	0.336255	0.91	0.8	2.62337e-08	11	NDUFA2
ZFP36L1	8.36586e-13	0.324981	0.936	0.858	2.80574e-08	11	ZFP36L1
PTK2	9.27626e-13	0.252135	0.693	0.453	3.11107e-08	11	PTK2
MLF2	1.03066e-12	0.337294	0.79	0.599	3.45663e-08	11	MLF2
DUSP1	1.1501e-12	0.434193	0.719	0.486	3.85719e-08	11	DUSP1
PLP2	1.16873e-12	0.271616	0.352	0.183	3.91968e-08	11	PLP2
ZNF704	1.28755e-12	0.250227	0.419	0.226	4.31818e-08	11	ZNF704
SSNA1	1.39185e-12	0.306474	0.805	0.62	4.66797e-08	11	SSNA1
NRAS	1.47899e-12	0.274524	0.539	0.334	4.96024e-08	11	NRAS
FNBP4	1.71468e-12	0.250686	0.599	0.368	5.75071e-08	11	FNBP4
RRBP1	1.7935e-12	0.338588	0.869	0.742	6.01505e-08	11	RRBP1
BCL6B	1.88454e-12	0.274499	0.61	0.382	6.32036e-08	11	BCL6B
DYNC1I2	2.0322e-12	0.298086	0.929	0.835	6.81558e-08	11	DYNC1I2
UQCRFS1	2.09586e-12	0.261648	0.854	0.678	7.02909e-08	11	UQCRFS1
LMO4	2.2604e-12	0.254099	0.592	0.367	7.58093e-08	11	LMO4
IQGAP1	2.26994e-12	0.287123	0.712	0.499	7.61293e-08	11	IQGAP1
FGFR1	2.38069e-12	0.279003	0.779	0.567	7.98436e-08	11	FGFR1
ATP5F1B	2.54702e-12	0.276498	0.944	0.885	8.54219e-08	11	ATP5F1B
GNAI1	2.71598e-12	0.280112	0.562	0.346	9.10884e-08	11	GNAI1
MRPL22	2.83922e-12	0.295434	0.768	0.557	9.52217e-08	11	MRPL22
SYPL11	2.88878e-12	0.33117	0.779	0.592	9.68838e-08	11	SYPL1
FNBP1L	3.25341e-12	0.277261	0.644	0.423	1.09113e-07	11	FNBP1L
SRSF2	3.42869e-12	0.286981	0.899	0.802	1.14991e-07	11	SRSF2
ARHGDIB	3.8072e-12	0.360151	0.88	0.749	1.27686e-07	11	ARHGDIB
VKORC1	4.18841e-12	0.28792	0.813	0.623	1.40471e-07	11	VKORC1
PAFAH1B3	6.08983e-12	0.288045	0.757	0.559	2.04241e-07	11	PAFAH1B3
SRSF1	6.89488e-12	0.279068	0.727	0.518	2.31241e-07	11	SRSF1
FHL1	7.13331e-12	0.32095	0.648	0.447	2.39237e-07	11	FHL1
SPTAN1	7.49515e-12	0.305121	0.846	0.646	2.51372e-07	11	SPTAN1
TLN1	7.93351e-12	0.297902	0.816	0.604	2.66074e-07	11	TLN1
LARP7	9.72364e-12	0.301236	0.764	0.534	3.26111e-07	11	LARP7
SYNCRIP	1.08825e-11	0.314814	0.82	0.658	3.64978e-07	11	SYNCRIP
KDR1	1.11105e-11	0.311903	0.891	0.694	3.72624e-07	11	KDR
RHOB	1.12487e-11	0.289499	0.816	0.601	3.77258e-07	11	RHOB
NRN11	1.29415e-11	0.264056	0.404	0.216	4.34031e-07	11	NRN1
CAP1	1.54735e-11	0.315798	0.873	0.725	5.18952e-07	11	CAP1
DNAJA11	2.30753e-11	0.346401	0.884	0.761	7.73901e-07	11	DNAJA1
PFDN1	2.5193e-11	0.285312	0.846	0.658	8.44923e-07	11	PFDN1
PAPOLA	2.79241e-11	0.2625	0.828	0.642	9.36518e-07	11	PAPOLA
PFKL	2.82557e-11	0.277085	0.663	0.465	9.4764e-07	11	PFKL
UBE2E3	3.00874e-11	0.256647	0.801	0.593	1.00907e-06	11	UBE2E3
FXR1	3.08838e-11	0.28578	0.813	0.612	1.03578e-06	11	FXR1
YWHAB	3.10462e-11	0.257849	0.948	0.917	1.04123e-06	11	YWHAB
RBM17	4.00935e-11	0.302579	0.783	0.62	1.34466e-06	11	RBM17
ELOC	4.03618e-11	0.275142	0.921	0.787	1.35365e-06	11	ELOC
PSMA4	4.48731e-11	0.304469	0.94	0.87	1.50495e-06	11	PSMA4
DLC1	4.80366e-11	0.288517	0.738	0.551	1.61105e-06	11	DLC1
ECI2	5.64715e-11	0.273905	0.704	0.514	1.89394e-06	11	ECI2
SMARCB1	6.22464e-11	0.265599	0.727	0.534	2.08762e-06	11	SMARCB1
SNRPC	6.80703e-11	0.273432	0.85	0.732	2.28294e-06	11	SNRPC
RBM42	6.88623e-11	0.260611	0.704	0.498	2.3095e-06	11	RBM42
MRPL47	7.64557e-11	0.278792	0.723	0.521	2.56417e-06	11	MRPL47
ICAM2	8.43853e-11	0.302461	0.899	0.731	2.83012e-06	11	ICAM2
PSMB6	8.98975e-11	0.251317	0.918	0.824	3.01498e-06	11	PSMB6
WARS1	9.10791e-11	0.272905	0.566	0.356	3.05461e-06	11	WARS
B2M1	1.10224e-10	0.274066	1	0.998	3.69668e-06	11	B2M
TMEM173	1.15315e-10	0.262323	0.7	0.49	3.86743e-06	11	TMEM173
SMARCC1	1.21643e-10	0.263715	0.652	0.46	4.07966e-06	11	SMARCC1
NDUFAF3	1.29998e-10	0.313397	0.876	0.761	4.35989e-06	11	NDUFAF3
RAPGEF5	1.32985e-10	0.277499	0.682	0.475	4.46007e-06	11	RAPGEF5
DNAJB1	1.49888e-10	0.404302	0.509	0.328	5.02694e-06	11	DNAJB1
TMEM160	1.63253e-10	0.268858	0.779	0.59	5.47517e-06	11	TMEM160
SRI1	1.85512e-10	0.286062	0.918	0.84	6.22171e-06	11	SRI
SLC12A2	2.06709e-10	0.260123	0.528	0.327	6.93262e-06	11	SLC12A2
KTN1	2.4478e-10	0.263527	0.97	0.908	8.20942e-06	11	KTN1
VBP1	3.25556e-10	0.283215	0.689	0.504	1.09185e-05	11	VBP1
XRCC5	3.79503e-10	0.271091	0.876	0.762	1.27278e-05	11	XRCC5
AAMDC	4.14632e-10	0.26821	0.816	0.62	1.39059e-05	11	AAMDC
RAB11B	4.1608e-10	0.275732	0.831	0.715	1.39545e-05	11	RAB11B
APLP21	4.19616e-10	0.312306	0.921	0.794	1.40731e-05	11	APLP2
CRK	4.537e-10	0.26582	0.73	0.558	1.52162e-05	11	CRK
CLK1	4.54572e-10	0.25989	0.652	0.435	1.52454e-05	11	CLK1
IGFBP3	6.75252e-10	0.303816	0.73	0.543	2.26466e-05	11	IGFBP3
NID11	7.57214e-10	0.261852	0.816	0.623	2.53954e-05	11	NID1
NUDC	7.6474e-10	0.269026	0.813	0.66	2.56478e-05	11	NUDC
PRMT1	1.14496e-09	0.290495	0.914	0.8	3.83996e-05	11	PRMT1
PSMG2	1.43293e-09	0.258726	0.779	0.605	4.80577e-05	11	PSMG2
ACTR3	1.5264e-09	0.250151	0.794	0.646	5.11924e-05	11	ACTR3
HLA-C1	1.63192e-09	0.305463	0.873	0.722	5.47315e-05	11	HLA-C
MT-ND31	1.76872e-09	0.264487	0.985	0.978	5.93192e-05	11	MT-ND3
PET100	2.4612e-09	0.28911	0.91	0.826	8.25437e-05	11	PET100
PSMB2	3.09127e-09	0.261307	0.858	0.734	0.000103675	11	PSMB2
TRA2B	3.70017e-09	0.285653	0.813	0.689	0.000124096	11	TRA2B
ILF3	6.02003e-09	0.269897	0.742	0.558	0.0002019	11	ILF3
CAPN2	6.0896e-09	0.269637	0.813	0.669	0.000204233	11	CAPN2
THY1	9.67272e-09	0.28189	0.712	0.515	0.000324404	11	THY1
PSMA3	1.41561e-08	0.251117	0.805	0.662	0.000474766	11	PSMA3
MEG3	1.61627e-08	0.417973	0.914	0.838	0.000542064	11	MEG3
ANXA6	1.64759e-08	0.261037	0.76	0.618	0.000552567	11	ANXA6
IER2	1.8565e-08	0.274195	0.85	0.696	0.000622634	11	IER2
UBE2D3	2.63145e-08	0.258105	0.895	0.842	0.000882536	11	UBE2D3
TPR	3.45938e-08	0.285313	0.869	0.747	0.00116021	11	TPR
HLA-A1	4.58422e-08	0.274676	0.94	0.859	0.00153746	11	HLA-A
HMGA1	1.43863e-07	0.263267	0.543	0.387	0.00482488	11	HMGA1
AQP1	2.93697e-07	0.279955	0.622	0.449	0.00985002	11	AQP1
HSPA1B	3.50337e-07	0.41907	0.393	0.264	0.0117496	11	HSPA1B
PTP4A2	1.41959e-06	0.268388	0.816	0.689	0.0476101	11	PTP4A2
JUN	1.71522e-06	0.265621	0.801	0.649	0.0575249	11	JUN
ACTA2	2.49757e-05	0.456276	0.285	0.179	0.837636	11	ACTA2
DDIT4	3.31381e-05	0.259151	0.678	0.561	1	11	DDIT4
RGS5	0.00481337	0.278921	0.307	0.224	1	11	RGS5
TYMS1	0	2.33352	0.951	0.173	0	10	TYMS
PCLAF1	0	2.20927	0.892	0.17	0	10	PCLAF
H2AFZ1	0	1.92172	0.994	0.882	0	10	H2AFZ
PCNA	0	1.91922	0.929	0.299	0	10	PCNA
TUBA1B1	0	1.90023	1	0.958	0	10	TUBA1B
TK11	0	1.82808	0.821	0.087	0	10	TK1
RRM21	0	1.5085	0.629	0.036	0	10	RRM2
ZWINT1	0	1.32994	0.786	0.11	0	10	ZWINT
MCM7	0	1.26354	0.828	0.21	0	10	MCM7
CDK11	0	1.25609	0.7	0.072	0	10	CDK1
CLSPN	0	1.23598	0.74	0.05	0	10	CLSPN
HELLS	0	1.23521	0.79	0.147	0	10	HELLS
DHFR	0	1.20679	0.768	0.14	0	10	DHFR
NUSAP11	0	1.11018	0.601	0.064	0	10	NUSAP1
GGH1	0	1.1076	0.78	0.168	0	10	GGH
GINS2	0	1.08769	0.694	0.071	0	10	GINS2
CENPK1	0	1.07853	0.714	0.095	0	10	CENPK
TOP2A1	0	1.07449	0.565	0.069	0	10	TOP2A
MCM5	0	1.05175	0.751	0.166	0	10	MCM5
UBE2T1	0	1.04174	0.707	0.101	0	10	UBE2T
MKI671	0	1.03637	0.524	0.051	0	10	MKI67
GMNN1	0	1.03213	0.753	0.148	0	10	GMNN
CENPU1	0	1.0195	0.686	0.055	0	10	CENPU
UHRF1	0	1.01042	0.691	0.069	0	10	UHRF1
LMNB11	0	0.971994	0.743	0.143	0	10	LMNB1
ORC61	0	0.963689	0.695	0.064	0	10	ORC6
UBE2C1	0	0.954674	0.565	0.086	0	10	UBE2C
BIRC51	0	0.918883	0.571	0.077	0	10	BIRC5
MAD2L11	0	0.906938	0.67	0.083	0	10	MAD2L1
AURKB1	0	0.866647	0.482	0.042	0	10	AURKB
ATAD2	0	0.854959	0.598	0.065	0	10	ATAD2
RAD51AP11	0	0.851938	0.589	0.052	0	10	RAD51AP1
MYBL2	0	0.849684	0.541	0.019	0	10	MYBL2
MCM4	0	0.825266	0.608	0.069	0	10	MCM4
PBK1	0	0.825191	0.515	0.041	0	10	PBK
CENPM1	0	0.812027	0.558	0.04	0	10	CENPM
ASF1B1	0	0.800476	0.549	0.028	0	10	ASF1B
CDCA7	0	0.799915	0.59	0.086	0	10	CDCA7
CHAF1A	0	0.786069	0.623	0.06	0	10	CHAF1A
TCF19	0	0.758156	0.575	0.053	0	10	TCF19
CENPH1	0	0.742182	0.598	0.089	0	10	CENPH
CDT1	0	0.737512	0.565	0.053	0	10	CDT1
CHEK11	0	0.724157	0.611	0.083	0	10	CHEK1
E2F1	0	0.710424	0.491	0.033	0	10	E2F1
RMI2	0	0.692302	0.555	0.079	0	10	RMI2
SPC251	0	0.687993	0.441	0.031	0	10	SPC25
MCM10	0	0.68214	0.503	0.019	0	10	MCM10
MCM2	0	0.676162	0.552	0.068	0	10	MCM2
FEN1	0	0.655411	0.518	0.049	0	10	FEN1
WDR76	0	0.650573	0.515	0.041	0	10	WDR76
CDC6	0	0.626738	0.482	0.035	0	10	CDC6
PRC11	0	0.621976	0.478	0.057	0	10	PRC1
BRCA1	0	0.594538	0.472	0.043	0	10	BRCA1
KIFC11	0	0.587459	0.454	0.042	0	10	KIFC1
GTSE11	0	0.581117	0.423	0.042	0	10	GTSE1
FAM111B	0	0.55413	0.416	0.017	0	10	FAM111B
CDCA51	0	0.549557	0.436	0.027	0	10	CDCA5
DIAPH31	0	0.535365	0.401	0.036	0	10	DIAPH3
FANCA	0	0.521983	0.436	0.047	0	10	FANCA
NCAPG1	0	0.516159	0.429	0.027	0	10	NCAPG
PSMC3IP	0	0.504775	0.442	0.05	0	10	PSMC3IP
MELK1	0	0.4994	0.396	0.025	0	10	MELK
ESCO21	0	0.495897	0.379	0.019	0	10	ESCO2
CDC45	0	0.480316	0.393	0.016	0	10	CDC45
MND11	0	0.479879	0.388	0.029	0	10	MND1
TRIP131	0	0.466792	0.401	0.034	0	10	TRIP13
CCNE2	0	0.458337	0.37	0.02	0	10	CCNE2
SHCBP11	0	0.403193	0.364	0.027	0	10	SHCBP1
ZNF367	0	0.395303	0.337	0.02	0	10	ZNF367
PKMYT1	0	0.356483	0.302	0.012	0	10	PKMYT1
ASPM1	9.09104e-305	0.500857	0.423	0.044	3.04895e-300	10	ASPM
SPC241	1.40793e-303	0.52481	0.389	0.038	4.72193e-299	10	SPC24
CCNA21	1.59974e-303	0.507237	0.405	0.041	5.36521e-299	10	CCNA2
C21orf581	1.41307e-302	0.606215	0.445	0.054	4.73917e-298	10	C21orf58
RRM11	4.1273e-301	0.980618	0.728	0.18	1.38421e-296	10	RRM1
DNAJC91	9.35651e-299	1.01238	0.781	0.211	3.13799e-294	10	DNAJC9
TPX21	2.13674e-298	0.516886	0.42	0.045	7.16619e-294	10	TPX2
GINS1	1.65595e-295	0.36023	0.324	0.026	5.55372e-291	10	GINS1
MCM3	1.35333e-290	1.06751	0.811	0.245	4.53881e-286	10	MCM3
SMC41	8.08807e-289	1.24893	0.877	0.31	2.71258e-284	10	SMC4
KIF151	1.8987e-285	0.397376	0.32	0.026	6.36787e-281	10	KIF15
DTL	2.35461e-284	0.476738	0.407	0.047	7.8969e-280	10	DTL
CENPF1	1.63384e-283	0.73551	0.536	0.083	5.47956e-279	10	CENPF
LIG1	7.71076e-283	0.570162	0.503	0.076	2.58603e-278	10	LIG1
FANCI1	3.69249e-282	0.457315	0.396	0.044	1.23839e-277	10	FANCI
HMGB11	3.23097e-281	1.27542	0.999	0.985	1.0836e-276	10	HMGB1
SGO11	8.8408e-281	0.421843	0.382	0.04	2.96503e-276	10	SGO1
CENPW1	2.11706e-279	0.911919	0.709	0.174	7.10021e-275	10	CENPW
RECQL4	4.18996e-277	0.286878	0.251	0.015	1.40523e-272	10	RECQL4
HMGB21	3.58891e-276	1.85078	0.941	0.52	1.20365e-271	10	HMGB2
FANCD21	5.84984e-274	0.372908	0.305	0.025	1.96192e-269	10	FANCD2
ATAD5	3.12444e-273	0.51178	0.433	0.057	1.04787e-268	10	ATAD5
KNL11	1.42619e-272	0.467546	0.393	0.045	4.78316e-268	10	KNL1
CKAP2L1	2.1365e-269	0.392197	0.315	0.027	7.1654e-265	10	CKAP2L
DUT	9.43659e-265	1.47317	0.964	0.769	3.16484e-260	10	DUT
NDC801	2.6076e-262	0.453346	0.343	0.034	8.74537e-258	10	NDC80
NUF21	1.75749e-252	0.411232	0.348	0.037	5.89426e-248	10	NUF2
PAQR4	8.42556e-251	0.407478	0.376	0.045	2.82577e-246	10	PAQR4
FOXM11	1.53243e-250	0.406914	0.343	0.036	5.13945e-246	10	FOXM1
CEP551	5.00234e-248	0.335748	0.306	0.028	1.67768e-243	10	CEP55
TUBB1	9.02481e-246	1.1043	0.999	0.98	3.02674e-241	10	TUBB
BRCA21	2.21896e-245	0.491672	0.405	0.055	7.44196e-241	10	BRCA2
DSN1	4.64825e-227	0.518647	0.481	0.086	1.55893e-222	10	DSN1
DEK1	1.79138e-226	1.24208	0.939	0.638	6.00792e-222	10	DEK
ACOT71	7.24756e-226	0.688351	0.584	0.134	2.43069e-221	10	ACOT7
RPA31	2.02134e-225	1.0238	0.82	0.333	6.77916e-221	10	RPA3
RGCC1	4.19665e-225	1.2118	0.892	0.28	1.40747e-220	10	RGCC
PTMA1	9.68465e-220	0.697243	1	0.999	3.24804e-215	10	PTMA
NCAPH1	1.93966e-217	0.252288	0.25	0.021	6.50524e-213	10	NCAPH
SMC21	2.11844e-217	0.998381	0.793	0.29	7.10482e-213	10	SMC2
RANBP11	1.18527e-216	1.08412	0.972	0.816	3.97517e-212	10	RANBP1
CKS1B1	2.78092e-216	1.16912	0.873	0.441	9.32665e-212	10	CKS1B
MCM6	2.52098e-214	0.675789	0.574	0.134	8.45486e-210	10	MCM6
EZH21	1.00309e-213	0.637899	0.543	0.12	3.36415e-209	10	EZH2
CDCA41	1.14916e-208	0.721826	0.623	0.164	3.85407e-204	10	CDCA4
CD362	4.61847e-206	1.31756	0.787	0.256	1.54894e-201	10	CD36
CENPN1	8.01314e-206	0.512728	0.485	0.095	2.68745e-201	10	CENPN
SKA31	1.03874e-204	0.267691	0.254	0.023	3.48374e-200	10	SKA3
KIF20B1	1.00753e-198	0.577832	0.496	0.101	3.37907e-194	10	KIF20B
TACC31	1.05012e-198	0.496999	0.448	0.082	3.5219e-194	10	TACC3
RFC4	3.3598e-197	0.525571	0.524	0.116	1.12681e-192	10	RFC4
USP11	1.0923e-195	0.930481	0.777	0.311	3.66337e-191	10	USP1
RFC31	6.02149e-195	0.462738	0.466	0.092	2.01949e-190	10	RFC3
NCAPG21	5.09609e-193	0.33257	0.33	0.045	1.70913e-188	10	NCAPG2
TEDC2	3.69067e-191	0.274335	0.268	0.029	1.23778e-186	10	TEDC2
KIF231	4.61047e-191	0.334501	0.278	0.031	1.54626e-186	10	KIF23
MXD31	1.3439e-190	0.498459	0.339	0.048	4.50717e-186	10	MXD3
CDCA31	6.06243e-189	0.307286	0.281	0.032	2.03322e-184	10	CDCA3
COL15A11	9.27289e-188	1.01783	0.932	0.332	3.10994e-183	10	COL15A1
CDCA81	6.91252e-185	0.298917	0.277	0.032	2.31832e-180	10	CDCA8
HIST1H1D1	3.09303e-182	0.447932	0.259	0.029	1.03734e-177	10	HIST1H1D
CDKN31	1.85391e-180	0.373262	0.359	0.056	6.21764e-176	10	CDKN3
CARHSP11	2.84024e-180	1.02546	0.947	0.657	9.52559e-176	10	CARHSP1
VWA11	8.55778e-180	0.934595	0.822	0.299	2.87011e-175	10	VWA1
HSP90AA11	3.43888e-178	0.892333	0.991	0.965	1.15333e-173	10	HSP90AA1
NCAPD31	1.04891e-177	0.42528	0.408	0.077	3.51784e-173	10	NCAPD3
KIF2C1	6.69293e-177	0.273849	0.263	0.03	2.24467e-172	10	KIF2C
APLNR1	1.75159e-176	0.935861	0.905	0.334	5.8745e-172	10	APLNR
ANLN1	4.2357e-176	0.377342	0.325	0.048	1.42057e-171	10	ANLN
KIF111	8.11569e-176	0.321267	0.271	0.033	2.72184e-171	10	KIF11
RAN2	1.44918e-175	0.875765	0.97	0.889	4.86027e-171	10	RAN
IDH21	8.71009e-175	0.984384	0.908	0.588	2.92119e-170	10	IDH2
DTYMK1	1.81826e-173	0.875934	0.808	0.376	6.09807e-169	10	DTYMK
WDR341	2.39421e-173	0.673142	0.664	0.215	8.02969e-169	10	WDR34
MXRA51	4.42837e-173	0.630072	0.632	0.171	1.48519e-168	10	MXRA5
FBXO51	7.14828e-173	0.525401	0.419	0.085	2.39739e-168	10	FBXO5
STMN11	1.91597e-171	0.953689	0.997	0.972	6.42579e-167	10	STMN1
NASP	5.14298e-171	1.00673	0.941	0.645	1.72485e-166	10	NASP
H2AFX1	5.4754e-171	0.911686	0.63	0.21	1.83634e-166	10	H2AFX
DNMT1	1.85873e-168	0.869339	0.786	0.351	6.23381e-164	10	DNMT1
POLD3	3.04185e-168	0.515167	0.507	0.124	1.02017e-163	10	POLD3
APLN1	4.30661e-167	0.858515	0.614	0.171	1.44435e-162	10	APLN
CHCHD21	1.17438e-165	0.701738	0.987	0.963	3.93862e-161	10	CHCHD2
TM4SF181	3.90117e-165	0.956831	0.839	0.332	1.30837e-160	10	TM4SF18
TIMELESS	1.02858e-161	0.380659	0.364	0.066	3.44966e-157	10	TIMELESS
MTHFD1	1.02828e-159	0.516932	0.5	0.127	3.44863e-155	10	MTHFD1
CAPG1	1.588e-158	0.538569	0.451	0.104	5.32585e-154	10	CAPG
MCM8	6.26852e-156	0.301195	0.3	0.046	2.10234e-151	10	MCM8
SNRPB1	4.33418e-155	0.840227	0.928	0.756	1.4536e-150	10	SNRPB
OLFM1	1.40067e-152	0.334195	0.334	0.058	4.69757e-148	10	OLFM1
PRIM1	1.88083e-152	0.358788	0.37	0.071	6.30793e-148	10	PRIM1
HIST1H2BH1	4.25845e-152	0.393908	0.325	0.055	1.4282e-147	10	HIST1H2BH
CEP1521	1.14876e-151	0.315141	0.311	0.05	3.85271e-147	10	CEP152
RFC5	3.90329e-151	0.356249	0.386	0.079	1.30908e-146	10	RFC5
HMGA11	4.00306e-151	0.946489	0.769	0.367	1.34254e-146	10	HMGA1
SHMT1	8.64322e-150	0.303167	0.315	0.053	2.89876e-145	10	SHMT1
NSD21	3.12943e-148	0.604808	0.59	0.185	1.04955e-143	10	NSD2
NES1	6.89394e-147	0.810557	0.815	0.333	2.31209e-142	10	NES
MMS22L	4.30189e-146	0.455455	0.447	0.107	1.44277e-141	10	MMS22L
NEURL1B1	7.41585e-146	0.641482	0.694	0.227	2.48713e-141	10	NEURL1B
QRFPR1	7.90243e-146	0.436555	0.423	0.095	2.65032e-141	10	QRFPR
VRK11	5.2314e-145	0.488564	0.503	0.136	1.75451e-140	10	VRK1
CKS21	9.96538e-145	0.78332	0.701	0.278	3.34219e-140	10	CKS2
SLBP	8.24999e-142	0.701612	0.682	0.27	2.76688e-137	10	SLBP
COL4A11	3.36582e-141	1.00712	0.982	0.78	1.12883e-136	10	COL4A1
CETP1	4.38162e-141	0.579252	0.584	0.174	1.46951e-136	10	CETP
CDK4	4.89266e-141	0.828566	0.879	0.611	1.6409e-136	10	CDK4
ACYP11	2.63286e-138	0.458305	0.472	0.126	8.83008e-134	10	ACYP1
LMNB21	2.99328e-138	0.540314	0.533	0.16	1.00389e-133	10	LMNB2
NETO21	3.72598e-138	0.544578	0.589	0.178	1.24962e-133	10	NETO2
POLD1	3.75693e-137	0.340296	0.333	0.064	1.26e-132	10	POLD1
FABP41	6.85689e-137	1.32689	0.704	0.257	2.29966e-132	10	FABP4
RACGAP11	8.29838e-137	0.288902	0.291	0.048	2.78311e-132	10	RACGAP1
HECW21	2.41571e-136	0.711887	0.777	0.309	8.1018e-132	10	HECW2
FABP51	2.0852e-135	1.24115	0.973	0.754	6.99335e-131	10	FABP5
BARD11	2.42887e-135	0.44647	0.423	0.105	8.14593e-131	10	BARD1
COL4A21	2.46411e-135	0.921837	0.97	0.759	8.26414e-131	10	COL4A2
HAUS81	3.19291e-135	0.26789	0.293	0.05	1.07084e-130	10	HAUS8
PTTG11	4.74514e-135	0.475491	0.463	0.119	1.59142e-130	10	PTTG1
A2M1	5.68194e-135	0.78587	0.941	0.389	1.90561e-130	10	A2M
HIST1H4C1	8.85816e-135	2.80127	0.879	0.637	2.97085e-130	10	HIST1H4C
NUDT11	1.31849e-134	0.510921	0.556	0.176	4.42196e-130	10	NUDT1
FAM111A1	1.37743e-134	0.607632	0.54	0.17	4.61962e-130	10	FAM111A
TMEM97	2.06526e-134	0.456601	0.456	0.121	6.92645e-130	10	TMEM97
CDH131	2.64202e-134	0.733125	0.716	0.28	8.86082e-130	10	CDH13
MEOX21	3.17616e-134	0.581331	0.598	0.185	1.06522e-129	10	MEOX2
SIVA1	7.20478e-133	0.817874	0.913	0.691	2.41634e-128	10	SIVA1
GMFG2	2.43191e-132	0.802758	0.896	0.462	8.15615e-128	10	GMFG
SGO21	7.02368e-132	0.377165	0.407	0.095	2.3556e-127	10	SGO2
CSRP22	3.1906e-130	0.694081	0.734	0.313	1.07006e-125	10	CSRP2
PA2G41	7.28772e-130	0.797871	0.911	0.703	2.44416e-125	10	PA2G4
PMAIP1	8.5254e-130	0.26178	0.257	0.04	2.85925e-125	10	PMAIP1
MGME11	3.1234e-129	0.401523	0.447	0.116	1.04752e-124	10	MGME1
H2AFV1	7.41927e-128	0.859131	0.926	0.691	2.48828e-123	10	H2AFV
OGFRL1	2.09721e-127	0.358995	0.368	0.081	7.03362e-123	10	OGFRL1
TEDC11	1.41854e-126	0.294114	0.312	0.06	4.75749e-122	10	TEDC1
ITGB3BP1	2.4639e-126	0.657768	0.713	0.31	8.26342e-122	10	ITGB3BP
PSIP11	3.07895e-125	0.816928	0.837	0.509	1.03262e-120	10	PSIP1
TUBB62	1.73895e-124	0.800796	0.902	0.609	5.83209e-120	10	TUBB6
PAICS	2.12844e-124	0.658331	0.71	0.321	7.13835e-120	10	PAICS
TUBG1	1.50516e-123	0.544251	0.629	0.242	5.048e-119	10	TUBG1
SAC3D11	1.78838e-123	0.426641	0.435	0.117	5.99787e-119	10	SAC3D1
C19orf48	4.92716e-123	0.627656	0.707	0.312	1.65247e-118	10	C19orf48
KIF221	5.73997e-123	0.504966	0.537	0.173	1.92507e-118	10	KIF22
OIT31	2.45211e-122	0.695263	0.691	0.265	8.22389e-118	10	OIT3
ZWILCH1	4.77543e-122	0.377323	0.413	0.105	1.60159e-117	10	ZWILCH
TNNT31	1.59325e-120	0.990039	0.584	0.193	5.34345e-116	10	TNNT3
TEX301	5.61416e-120	0.441844	0.49	0.149	1.88288e-115	10	TEX30
RFWD3	6.28602e-120	0.27345	0.32	0.066	2.10821e-115	10	RFWD3
CCNF1	2.5767e-118	0.269508	0.25	0.041	8.64173e-114	10	CCNF
HNRNPA2B11	3.48629e-118	0.585887	0.994	0.971	1.16923e-113	10	HNRNPA2B1
TMSB4X1	4.37462e-118	0.64488	1	1	1.46716e-113	10	TMSB4X
FANCG	1.40349e-117	0.337281	0.361	0.085	4.70702e-113	10	FANCG
TCIM1	3.46891e-116	0.873466	0.864	0.454	1.1634e-111	10	TCIM
ARHGAP181	2.6882e-115	0.711468	0.734	0.312	9.01568e-111	10	ARHGAP18
CENPE1	4.16154e-115	0.274499	0.274	0.05	1.3957e-110	10	CENPE
MADCAM1	8.80675e-115	0.636161	0.513	0.159	2.95361e-110	10	MADCAM1
IGFBP72	1.52745e-114	0.905233	0.944	0.531	5.12275e-110	10	IGFBP7
CALM11	5.49574e-114	0.698578	1	0.989	1.84316e-109	10	CALM1
HIRIP3	1.12006e-112	0.35156	0.395	0.103	3.75647e-108	10	HIRIP3
SNRPG1	4.2887e-112	0.658678	0.964	0.868	1.43834e-107	10	SNRPG
RNASEH2B	8.59667e-112	0.463573	0.519	0.173	2.88315e-107	10	RNASEH2B
NCAPH2	2.39142e-111	0.406233	0.45	0.133	8.02035e-107	10	NCAPH2
CIP2A1	5.14353e-111	0.278423	0.281	0.055	1.72504e-106	10	CIP2A
TMPO1	2.81184e-110	0.659726	0.734	0.362	9.43036e-106	10	TMPO
PPIA2	6.32022e-110	0.463209	0.994	0.991	2.11967e-105	10	PPIA
NR2C2AP	6.39156e-109	0.374526	0.374	0.098	2.1436e-104	10	NR2C2AP
CBX51	7.10742e-109	0.703077	0.871	0.571	2.38369e-104	10	CBX5
PPIF	3.25116e-107	0.300857	0.376	0.097	1.09037e-102	10	PPIF
TUBB4B1	1.89e-106	0.890829	0.908	0.725	6.33867e-102	10	TUBB4B
EMP11	2.15086e-105	0.681401	0.889	0.474	7.21355e-101	10	EMP1
SRSF21	1.07347e-104	0.706366	0.936	0.796	3.6002e-100	10	SRSF2
C1orf541	1.34343e-103	0.709998	0.964	0.696	4.50558e-99	10	C1orf54
SNRPD11	2.22152e-103	0.654489	0.942	0.815	7.45053e-99	10	SNRPD1
GNG112	3.10745e-103	0.771396	0.999	0.943	1.04218e-98	10	GNG11
SAE11	6.48777e-103	0.647233	0.762	0.411	2.17587e-98	10	SAE1
LRR11	9.66261e-102	0.274228	0.342	0.085	3.24064e-97	10	LRR1
HMGN21	1.34723e-101	0.844162	0.976	0.906	4.51833e-97	10	HMGN2
DDX39A1	2.49375e-101	0.528647	0.66	0.283	8.36353e-97	10	DDX39A
LSM41	3.07317e-101	0.676467	0.886	0.637	1.03068e-96	10	LSM4
CXorf362	4.26129e-101	0.482828	0.68	0.261	1.42915e-96	10	CXorf36
SLF1	9.96907e-101	0.346054	0.389	0.107	3.34343e-96	10	SLF1
PGP1	2.78106e-100	0.469644	0.562	0.214	9.32711e-96	10	PGP
CCND11	5.59474e-100	0.861228	0.867	0.561	1.87636e-95	10	CCND1
PCDH121	1.56795e-99	0.530768	0.751	0.326	5.2586e-95	10	PCDH12
PRKDC	4.38768e-99	0.666481	0.797	0.476	1.47154e-94	10	PRKDC
POLE	7.71376e-99	0.26838	0.278	0.06	2.58704e-94	10	POLE
FAM167B1	1.28401e-98	0.404422	0.396	0.111	4.30631e-94	10	FAM167B
RFLNB1	1.98024e-98	0.620837	0.756	0.371	6.64134e-94	10	RFLNB
CACYBP1	2.59751e-98	0.650299	0.843	0.57	8.71154e-94	10	CACYBP
TFDP1	5.9555e-98	0.551012	0.685	0.33	1.99736e-93	10	TFDP1
TTF21	1.22076e-97	0.250836	0.275	0.059	4.09417e-93	10	TTF2
TGFBI1	1.37886e-97	0.482363	0.546	0.194	4.62443e-93	10	TGFBI
E2F7	1.37902e-97	0.264496	0.278	0.06	4.62496e-93	10	E2F7
ITGA62	1.87415e-97	0.530153	0.765	0.334	6.28552e-93	10	ITGA6
MSH6	2.69441e-95	0.449519	0.49	0.171	9.0365e-91	10	MSH6
ACTB1	4.85909e-95	0.543429	1	0.999	1.62964e-90	10	ACTB
WEE11	1.20114e-94	0.381456	0.436	0.138	4.02838e-90	10	WEE1
CENPS	2.09602e-94	0.268817	0.302	0.072	7.02963e-90	10	CENPS
TCF41	2.17643e-94	0.65997	0.976	0.805	7.2993e-90	10	TCF4
CFL11	4.34287e-94	0.462381	0.997	0.991	1.45651e-89	10	CFL1
TSPAN131	1.71009e-93	0.590336	0.719	0.325	5.7353e-89	10	TSPAN13
ITM2A1	3.84967e-93	0.737796	0.942	0.721	1.2911e-88	10	ITM2A
YWHAH2	4.88058e-93	0.651112	0.932	0.78	1.63685e-88	10	YWHAH
CKLF1	5.8356e-93	0.666898	0.865	0.622	1.95714e-88	10	CKLF
TCTEX1D11	2.03957e-92	0.342144	0.435	0.132	6.84031e-88	10	TCTEX1D1
RNASEH2A	6.9714e-92	0.26242	0.325	0.084	2.33807e-87	10	RNASEH2A
UNG	1.70969e-91	0.512275	0.5	0.191	5.73397e-87	10	UNG
SMC31	4.08689e-91	0.693869	0.817	0.534	1.37066e-86	10	SMC3
SSRP1	4.90441e-91	0.571878	0.763	0.43	1.64484e-86	10	SSRP1
RFC2	5.78414e-91	0.400366	0.473	0.168	1.93988e-86	10	RFC2
PDGFB1	2.12976e-90	0.407615	0.586	0.215	7.14279e-86	10	PDGFB
ENO11	2.42716e-90	0.769951	0.948	0.865	8.1402e-86	10	ENO1
MIS18A1	8.41344e-90	0.308981	0.382	0.113	2.8217e-85	10	MIS18A
CCDC341	9.47362e-90	0.491908	0.592	0.25	3.17726e-85	10	CCDC34
HMGB32	2.19475e-89	0.550075	0.723	0.37	7.36074e-85	10	HMGB3
NUCKS11	2.26901e-89	0.64752	0.969	0.889	7.60979e-85	10	NUCKS1
PKM	4.1741e-89	0.635641	0.954	0.834	1.39991e-84	10	PKM
PFN11	1.772e-88	0.560806	0.999	0.986	5.94294e-84	10	PFN1
HNRNPF	3.1141e-88	0.640972	0.911	0.779	1.04441e-83	10	HNRNPF
C2orf401	1.74511e-87	0.517012	0.485	0.172	5.85275e-83	10	C2orf40
ANP32B1	3.87606e-87	0.592535	0.939	0.816	1.29995e-82	10	ANP32B
MTHFD2	1.44498e-86	0.348903	0.433	0.145	4.84617e-82	10	MTHFD2
H2AFY1	2.08247e-86	0.630158	0.874	0.643	6.9842e-82	10	H2AFY
GINS3	2.34245e-86	0.260987	0.315	0.082	7.85611e-82	10	GINS3
EXOSC9	2.76612e-86	0.403152	0.506	0.191	9.27702e-82	10	EXOSC9
TCF151	4.8318e-84	0.395869	0.504	0.179	1.62049e-79	10	TCF15
APOD	5.14766e-84	0.394595	0.512	0.178	1.72642e-79	10	APOD
TUBA1A1	5.88126e-84	0.632344	0.988	0.94	1.97246e-79	10	TUBA1A
MGST31	6.18195e-84	0.579126	0.948	0.834	2.0733e-79	10	MGST3
CENPX	1.37366e-83	0.596628	0.778	0.484	4.60697e-79	10	CENPX
CSE1L1	1.38245e-83	0.467933	0.553	0.232	4.63645e-79	10	CSE1L
MTSS11	1.94443e-83	0.486695	0.697	0.314	6.52122e-79	10	MTSS1
C1QTNF91	2.47561e-83	0.48994	0.454	0.156	8.3027e-79	10	C1QTNF9
IL321	7.74819e-83	0.727478	0.941	0.657	2.59859e-78	10	IL32
ANP32E1	1.0063e-82	0.568215	0.649	0.318	3.37494e-78	10	ANP32E
IGFBP21	1.08562e-82	0.622739	0.975	0.854	3.64096e-78	10	IGFBP2
NRM1	4.31711e-82	0.409379	0.497	0.192	1.44787e-77	10	NRM
HNRNPAB1	1.51805e-81	0.628925	0.791	0.526	5.09123e-77	10	HNRNPAB
ALYREF1	1.55261e-81	0.399908	0.49	0.192	5.20715e-77	10	ALYREF
PLAUR	1.79896e-81	0.304521	0.343	0.099	6.03337e-77	10	PLAUR
CAV11	2.38982e-81	0.614878	0.991	0.856	8.01496e-77	10	CAV1
CRMP11	3.98991e-81	0.379561	0.487	0.176	1.33814e-76	10	CRMP1
SMC1A1	6.3814e-81	0.553787	0.673	0.342	2.14019e-76	10	SMC1A
ADAM151	9.48825e-81	0.583466	0.895	0.604	3.18217e-76	10	ADAM15
RALA1	2.12676e-80	0.593731	0.868	0.643	7.13271e-76	10	RALA
ROBO41	2.97771e-80	0.586338	0.834	0.475	9.98663e-76	10	ROBO4
CEP781	6.44984e-80	0.338587	0.417	0.142	2.16315e-75	10	CEP78
MEOX11	7.46976e-80	0.346869	0.379	0.115	2.50521e-75	10	MEOX1
CCDC141	8.88602e-80	0.489258	0.617	0.286	2.98019e-75	10	CCDC14
MEF2C1	1.22771e-79	0.598833	0.945	0.716	4.11749e-75	10	MEF2C
KPNA21	1.66601e-79	0.462346	0.63	0.299	5.58746e-75	10	KPNA2
TOPBP1	2.49743e-79	0.362118	0.453	0.165	8.37587e-75	10	TOPBP1
YWHAQ1	4.42583e-79	0.547828	0.938	0.842	1.48434e-74	10	YWHAQ
DPYSL21	6.11446e-79	0.563478	0.849	0.513	2.05067e-74	10	DPYSL2
HSPD1	6.36048e-79	0.612438	0.908	0.775	2.13318e-74	10	HSPD1
RHEB1	9.44958e-79	0.582769	0.883	0.698	3.1692e-74	10	RHEB
SOX111	1.27668e-78	0.467149	0.63	0.263	4.28171e-74	10	SOX11
RBBP8	7.90144e-78	0.313031	0.38	0.123	2.64999e-73	10	RBBP8
PSMC31	1.28956e-77	0.590192	0.876	0.651	4.32492e-73	10	PSMC3
ARL6IP6	2.17243e-77	0.522855	0.717	0.392	7.2859e-73	10	ARL6IP6
HNRNPD1	3.39345e-76	0.602515	0.904	0.746	1.1381e-71	10	HNRNPD
RCSD11	1.26989e-74	0.404797	0.519	0.211	4.25897e-70	10	RCSD1
ACAT2	1.32444e-74	0.316442	0.41	0.143	4.4419e-70	10	ACAT2
PARP11	1.67517e-74	0.590334	0.817	0.561	5.6182e-70	10	PARP1
YEATS4	1.86e-74	0.388943	0.53	0.226	6.23808e-70	10	YEATS4
HOPX	2.27282e-74	0.302634	0.305	0.085	7.62257e-70	10	HOPX
COMMD41	4.90863e-74	0.542663	0.763	0.486	1.64626e-69	10	COMMD4
TIPIN	5.18459e-74	0.274455	0.321	0.095	1.73881e-69	10	TIPIN
TCTEX1D2	7.52102e-74	0.419814	0.555	0.24	2.5224e-69	10	TCTEX1D2
POLR3K	1.28201e-73	0.407297	0.549	0.243	4.29959e-69	10	POLR3K
SUPT16H	1.67212e-73	0.529071	0.707	0.385	5.60796e-69	10	SUPT16H
JPT2	4.3956e-73	0.358153	0.507	0.206	1.4742e-68	10	JPT2
SRSF31	5.42731e-73	0.510321	0.96	0.908	1.82021e-68	10	SRSF3
SNRNP25	6.23805e-73	0.492935	0.605	0.304	2.09212e-68	10	SNRNP25
HSPE1	6.76488e-73	0.584941	0.93	0.832	2.26881e-68	10	HSPE1
NID21	8.01322e-73	0.433336	0.605	0.263	2.68747e-68	10	NID2
SYNE21	2.95207e-72	0.5707	0.775	0.465	9.90066e-68	10	SYNE2
HINT11	1.36183e-71	0.417669	0.969	0.938	4.56732e-67	10	HINT1
H1FX1	3.42457e-71	0.624329	0.888	0.665	1.14853e-66	10	H1FX
LDHB	1.1837e-70	0.508439	0.967	0.934	3.96989e-66	10	LDHB
SRSF7	2.23347e-70	0.582197	0.914	0.783	7.49061e-66	10	SRSF7
PRPS2	3.23648e-70	0.264985	0.337	0.106	1.08545e-65	10	PRPS2
HADH	3.95138e-70	0.402352	0.541	0.239	1.32521e-65	10	HADH
MAD2L2	4.15209e-70	0.404105	0.493	0.207	1.39253e-65	10	MAD2L2
LDHA1	5.48015e-70	0.619172	0.936	0.791	1.83793e-65	10	LDHA
CMC21	6.7422e-70	0.459072	0.621	0.312	2.2612e-65	10	CMC2
NCAPD21	7.26567e-70	0.259624	0.284	0.08	2.43676e-65	10	NCAPD2
HAT1	2.89155e-69	0.477657	0.618	0.315	9.6977e-65	10	HAT1
FDPS1	4.77231e-69	0.511371	0.932	0.797	1.60054e-64	10	FDPS
DCK	8.18999e-69	0.322338	0.481	0.192	2.74676e-64	10	DCK
KPNB11	9.09078e-69	0.519696	0.88	0.688	3.04886e-64	10	KPNB1
SPATA33	9.85314e-69	0.297551	0.414	0.15	3.30455e-64	10	SPATA33
ADGRL41	1.29317e-68	0.407163	0.756	0.384	4.33704e-64	10	ADGRL4
NUDT8	1.8702e-68	0.273521	0.309	0.095	6.27229e-64	10	NUDT8
MT2A2	2.01197e-68	0.645515	0.675	0.369	6.74774e-64	10	MT2A
DBF41	1.11702e-67	0.259071	0.351	0.116	3.74625e-63	10	DBF4
MZT2A2	5.41873e-67	0.547943	0.839	0.592	1.81733e-62	10	MZT2A
MYO1B1	7.55373e-67	0.397442	0.63	0.289	2.53337e-62	10	MYO1B
HLX1	9.67691e-67	0.290126	0.463	0.173	3.24544e-62	10	HLX
DONSON	1.34699e-66	0.287019	0.393	0.138	4.51754e-62	10	DONSON
GYPC2	1.54065e-66	0.573882	0.846	0.562	5.16704e-62	10	GYPC
RPA2	1.87577e-66	0.471203	0.618	0.322	6.29097e-62	10	RPA2
PTGES31	2.35096e-66	0.474414	0.935	0.86	7.88464e-62	10	PTGES3
PARP2	2.39302e-66	0.296582	0.351	0.12	8.02571e-62	10	PARP2
BCL2L121	2.96754e-66	0.360366	0.519	0.23	9.95254e-62	10	BCL2L12
PHF191	4.59176e-66	0.324371	0.413	0.156	1.53999e-61	10	PHF19
EXOSC81	5.10371e-66	0.431414	0.636	0.332	1.71168e-61	10	EXOSC8
CASP8AP2	6.73304e-66	0.415139	0.494	0.213	2.25813e-61	10	CASP8AP2
SVIP1	1.23541e-65	0.528655	0.827	0.565	4.14333e-61	10	SVIP
ICMT	1.65597e-65	0.354842	0.493	0.208	5.55378e-61	10	ICMT
TMEM106C	4.02216e-65	0.539693	0.607	0.324	1.34895e-60	10	TMEM106C
UBE2S1	7.87583e-65	0.479926	0.516	0.241	2.6414e-60	10	UBE2S
IFI161	7.91239e-65	0.542034	0.928	0.788	2.65366e-60	10	IFI16
CENPQ	8.8779e-65	0.30817	0.398	0.149	2.97747e-60	10	CENPQ
ATP5PF1	1.02468e-64	0.399138	0.994	0.961	3.43656e-60	10	ATP5PF
BAZ1B	1.1619e-64	0.486124	0.712	0.415	3.89678e-60	10	BAZ1B
NOP56	1.27351e-64	0.511582	0.741	0.451	4.27111e-60	10	NOP56
SKA21	2.63892e-64	0.497025	0.751	0.461	8.85042e-60	10	SKA2
MSH2	5.61766e-64	0.33925	0.472	0.196	1.88405e-59	10	MSH2
HAUS1	6.49207e-64	0.453469	0.726	0.426	2.17731e-59	10	HAUS1
IGF2.11	4.19881e-62	0.316784	0.519	0.212	1.4082e-57	10	IGF2.1
RPA1	4.51891e-61	0.398303	0.565	0.279	1.51555e-56	10	RPA1
GJC1	8.2522e-61	0.275636	0.368	0.135	2.76762e-56	10	GJC1
AKIP11	9.31444e-61	0.376017	0.543	0.261	3.12388e-56	10	AKIP1
DGKH1	3.75284e-60	0.373609	0.608	0.29	1.25863e-55	10	DGKH
POLD2	9.9836e-60	0.414847	0.667	0.37	3.3483e-55	10	POLD2
SET1	2.39699e-59	0.478873	0.963	0.894	8.03902e-55	10	SET
FGD4	2.44412e-59	0.276111	0.441	0.17	8.19709e-55	10	FGD4
PEA15	5.53077e-59	0.475321	0.822	0.575	1.85491e-54	10	PEA15
OSBPL1A1	8.6461e-59	0.331288	0.479	0.208	2.89973e-54	10	OSBPL1A
ILF31	1.19957e-58	0.48552	0.786	0.548	4.0231e-54	10	ILF3
SLC25A5	1.58323e-58	0.492039	0.939	0.875	5.30982e-54	10	SLC25A5
AKAP122	1.8125e-58	0.46585	0.803	0.49	6.07876e-54	10	AKAP12
TRA2B1	2.15492e-58	0.511195	0.876	0.68	7.22716e-54	10	TRA2B
RBBP7	4.63864e-58	0.438236	0.765	0.503	1.55571e-53	10	RBBP7
BUB31	5.13485e-58	0.449577	0.753	0.482	1.72212e-53	10	BUB3
IER51	5.78068e-58	0.355053	0.541	0.251	1.93872e-53	10	IER5
CKAP21	6.53003e-58	0.338897	0.442	0.189	2.19004e-53	10	CKAP2
HTRA11	1.10763e-57	0.444166	0.757	0.457	3.71478e-53	10	HTRA1
NUP107	1.70179e-57	0.368932	0.501	0.228	5.70745e-53	10	NUP107
SRP91	3.26397e-57	0.40849	0.947	0.876	1.09467e-52	10	SRP9
INMT1	3.35748e-57	0.479698	0.333	0.118	1.12603e-52	10	INMT
MYH91	3.5842e-57	0.450035	0.888	0.638	1.20207e-52	10	MYH9
SNRPF1	7.69418e-57	0.43733	0.93	0.835	2.58048e-52	10	SNRPF
C11orf961	1.02178e-56	0.431788	0.555	0.264	3.42683e-52	10	C11orf96
SRSF10	2.50912e-56	0.480599	0.843	0.641	8.41509e-52	10	SRSF10
FRMD4A1	2.96243e-56	0.389919	0.617	0.317	9.93541e-52	10	FRMD4A
RAD1	3.56957e-56	0.268804	0.422	0.173	1.19716e-51	10	RAD1
MZT2B2	3.65572e-56	0.466902	0.964	0.899	1.22606e-51	10	MZT2B
SNRPA11	1.24999e-55	0.40855	0.645	0.368	4.19221e-51	10	SNRPA1
FBLN11	1.54499e-55	0.348386	0.506	0.23	5.18159e-51	10	FBLN1
MIS18BP11	2.12195e-55	0.430147	0.592	0.312	7.11661e-51	10	MIS18BP1
FKBP51	2.71557e-55	0.258829	0.407	0.165	9.10747e-51	10	FKBP5
SUZ12	4.3325e-55	0.36992	0.538	0.26	1.45303e-50	10	SUZ12
MSN1	4.87832e-55	0.431307	0.917	0.784	1.63609e-50	10	MSN
LSM31	7.18941e-55	0.441607	0.913	0.785	2.41119e-50	10	LSM3
CCND3	7.41307e-55	0.366715	0.537	0.264	2.48619e-50	10	CCND3
THY11	4.25554e-54	0.609655	0.766	0.503	1.42722e-49	10	THY1
RNF168	8.2429e-54	0.275974	0.453	0.195	2.7645e-49	10	RNF168
PRRG31	8.35552e-54	0.27506	0.417	0.164	2.80227e-49	10	PRRG3
EFNB11	9.26375e-54	0.300602	0.45	0.19	3.10688e-49	10	EFNB1
TPM31	1.94592e-53	0.428024	0.953	0.871	6.52623e-49	10	TPM3
RASAL21	8.11301e-53	0.346585	0.589	0.291	2.72094e-48	10	RASAL2
NAP1L4	9.20958e-53	0.44219	0.772	0.526	3.08871e-48	10	NAP1L4
SPRY4	9.83593e-53	0.2555	0.386	0.15	3.29877e-48	10	SPRY4
RPL39L1	1.38539e-52	0.297358	0.393	0.165	4.64634e-48	10	RPL39L
BTG3	3.75275e-52	0.360295	0.544	0.273	1.2586e-47	10	BTG3
NUDT15	1.21078e-51	0.256431	0.377	0.152	4.06072e-47	10	NUDT15
CLIC51	1.37919e-51	0.257336	0.337	0.123	4.62551e-47	10	CLIC5
LXN1	2.88772e-51	0.371147	0.669	0.364	9.68484e-47	10	LXN
XRCC51	2.89122e-51	0.47644	0.888	0.757	9.69656e-47	10	XRCC5
GNAI21	2.9173e-51	0.433386	0.935	0.832	9.78404e-47	10	GNAI2
HNRNPA31	3.2355e-51	0.382138	0.96	0.912	1.08512e-46	10	HNRNPA3
SEC14L11	3.4167e-51	0.442196	0.731	0.45	1.14589e-46	10	SEC14L1
NDUFA6	3.71663e-51	0.440307	0.899	0.781	1.24648e-46	10	NDUFA6
CTNNBIP11	3.76811e-51	0.377502	0.783	0.501	1.26375e-46	10	CTNNBIP1
MALL	6.80336e-51	0.343378	0.444	0.194	2.28171e-46	10	MALL
MAP3K20	2.10186e-50	0.324973	0.467	0.215	7.04921e-46	10	MAP3K20
BAZ1A1	3.20368e-50	0.384913	0.66	0.376	1.07445e-45	10	BAZ1A
LMO22	3.70746e-50	0.324834	0.617	0.304	1.24341e-45	10	LMO2
GIMAP62	4.2174e-50	0.290862	0.558	0.266	1.41443e-45	10	GIMAP6
NAP1L1	5.11945e-50	0.3834	0.987	0.965	1.71696e-45	10	NAP1L1
DNM3OS1	5.50719e-50	0.29234	0.547	0.261	1.847e-45	10	DNM3OS
ACTL6A1	6.19398e-50	0.396716	0.626	0.346	2.07734e-45	10	ACTL6A
HMGN11	1.14071e-49	0.366633	0.972	0.934	3.82571e-45	10	HMGN1
TMEM255B1	3.62546e-49	0.34256	0.494	0.231	1.21591e-44	10	TMEM255B
[truncated: 3,961 more rows]

## Sheet: Neuronal markers
	p_val	avg_logFC	pct.1	pct.2	p_val_adj	cluster	gene
PCLAF	1.09472e-188	1.42155	0.974	0.27	3.67146e-184	7	PCLAF
TK1	4.36322e-180	1.14122	0.841	0.159	1.46334e-175	7	TK1
TYMS	9.15713e-164	1.24001	0.965	0.312	3.07112e-159	7	TYMS
RRM2	1.9707e-121	0.806196	0.689	0.131	6.60933e-117	7	RRM2
ZWINT	2.38923e-115	0.80734	0.833	0.234	8.01299e-111	7	ZWINT
H2AFZ	3.84421e-115	0.917547	1	0.934	1.28927e-110	7	H2AFZ
PCNA	2.9151e-112	1.00243	0.908	0.389	9.77665e-108	7	PCNA
TUBA1B	1.25891e-107	0.94609	1	0.95	4.22214e-103	7	TUBA1B
CDK1	7.45765e-105	0.681889	0.821	0.201	2.50115e-100	7	CDK1
CLSPN	2.62969e-103	0.674496	0.689	0.163	8.81946e-99	7	CLSPN
MYBL2	8.17916e-103	0.55472	0.548	0.088	2.74313e-98	7	MYBL2
CENPU	1.55021e-101	0.73664	0.746	0.21	5.19908e-97	7	CENPU
DUT	3.49935e-101	0.953843	0.98	0.715	1.17361e-96	7	DUT
FEN1	9.68034e-98	0.696505	0.709	0.205	3.24659e-93	7	FEN1
DHFR	1.23759e-93	0.791125	0.735	0.233	4.15064e-89	7	DHFR
CENPK	2.80224e-93	0.66395	0.689	0.19	9.39815e-89	7	CENPK
CCNE2	3.35189e-93	0.410734	0.352	0.028	1.12416e-88	7	CCNE2
HMGB2	2.5697e-91	0.771219	0.986	0.585	8.61826e-87	7	HMGB2
RAD51AP1	3.20137e-91	0.629039	0.634	0.149	1.07368e-86	7	RAD51AP1
ATAD2	2.5251e-90	0.606505	0.608	0.137	8.46867e-86	7	ATAD2
SPC25	3.70096e-88	0.612212	0.617	0.139	1.24123e-83	7	SPC25
HELLS	1.826e-87	0.716628	0.772	0.262	6.12405e-83	7	HELLS
HMGB1	6.45626e-87	0.647872	1	0.994	2.1653e-82	7	HMGB1
TMEM106C	7.27134e-87	0.76054	0.859	0.407	2.43866e-82	7	TMEM106C
GGH	1.42674e-86	0.747874	0.847	0.384	4.785e-82	7	GGH
FAM111B	2.46112e-85	0.394327	0.424	0.056	8.2541e-81	7	FAM111B
DEK	2.69233e-84	0.710413	0.968	0.752	9.02954e-80	7	DEK
ESCO2	5.5066e-83	0.448709	0.473	0.082	1.8468e-78	7	ESCO2
DIAPH3	3.36769e-82	0.535735	0.53	0.108	1.12946e-77	7	DIAPH3
CENPM	3.92629e-82	0.575414	0.599	0.147	1.3168e-77	7	CENPM
UBE2T	8.75139e-82	0.622361	0.844	0.307	2.93504e-77	7	UBE2T
GMNN	9.73917e-82	0.669242	0.775	0.286	3.26632e-77	7	GMNN
H2AFX	1.48852e-81	0.697622	0.781	0.27	4.99218e-77	7	H2AFX
ASF1B	1.76253e-80	0.465148	0.476	0.087	5.91116e-76	7	ASF1B
RRM1	1.63224e-79	0.670139	0.813	0.343	5.4742e-75	7	RRM1
CENPF	5.35798e-78	0.254543	0.821	0.237	1.79696e-73	7	CENPF
HIST1H4C	1.9026e-77	1.40357	0.919	0.644	6.38094e-73	7	HIST1H4C
MCM10	4.59517e-77	0.418516	0.447	0.076	1.54113e-72	7	MCM10
RPA3	4.93657e-77	0.644944	0.827	0.381	1.65563e-72	7	RPA3
TOP2A	8.10665e-77	0.399056	0.781	0.215	2.71881e-72	7	TOP2A
MCM7	9.20011e-77	0.645378	0.821	0.337	3.08553e-72	7	MCM7
SMC2	2.80122e-76	0.717077	0.888	0.426	9.39473e-72	7	SMC2
KIFC1	5.59926e-76	0.527615	0.611	0.153	1.87788e-71	7	KIFC1
CDC6	2.42999e-75	0.40926	0.386	0.056	8.14969e-71	7	CDC6
NUSAP1	8.1235e-75	0.467154	0.746	0.201	2.72446e-70	7	NUSAP1
AURKB	3.62914e-74	0.565756	0.631	0.159	1.21714e-69	7	AURKB
UHRF1	3.20591e-73	0.507005	0.568	0.143	1.0752e-68	7	UHRF1
PBK	7.07442e-73	0.490418	0.657	0.17	2.37262e-68	7	PBK
RANBP1	8.5339e-73	0.599473	0.98	0.764	2.8621e-68	7	RANBP1
FAM111A	6.81612e-72	0.573833	0.617	0.179	2.28599e-67	7	FAM111A
C21orf58	1.11068e-71	0.504747	0.579	0.148	3.72499e-67	7	C21orf58
CHAF1A	1.41785e-71	0.488671	0.568	0.151	4.75519e-67	7	CHAF1A
GINS2	1.74781e-71	0.588767	0.674	0.216	5.86182e-67	7	GINS2
CDT1	5.5293e-71	0.503142	0.533	0.132	1.85442e-66	7	CDT1
DNAJC9	6.97183e-71	0.599168	0.718	0.277	2.33821e-66	7	DNAJC9
LMNB1	1.12063e-69	0.60564	0.793	0.328	3.75838e-65	7	LMNB1
DSN1	1.87175e-69	0.416246	0.49	0.11	6.27748e-65	7	DSN1
DTL	1.32056e-68	0.36173	0.406	0.068	4.42889e-64	7	DTL
MKI67	7.53726e-68	0.470684	0.686	0.186	2.52784e-63	7	MKI67
HIST1H1D	2.01226e-67	0.587635	0.389	0.067	6.74872e-63	7	HIST1H1D
SMC4	5.18294e-67	0.606043	0.893	0.451	1.73826e-62	7	SMC4
FANCD2	1.15727e-66	0.424753	0.429	0.087	3.88124e-62	7	FANCD2
CKS1B	1.02141e-65	0.550162	0.934	0.491	3.4256e-61	7	CKS1B
HMGN2	2.98351e-65	0.641042	0.994	0.894	1.00061e-60	7	HMGN2
BIRC5	5.73116e-65	0.481399	0.686	0.199	1.92212e-60	7	BIRC5
RMI2	9.69512e-65	0.420336	0.507	0.122	3.25155e-60	7	RMI2
MCM3	1.65596e-64	0.59362	0.703	0.271	5.55375e-60	7	MCM3
HIST1H1A	1.58892e-63	0.516921	0.395	0.073	5.3289e-59	7	HIST1H1A
ORC6	1.14671e-62	0.500173	0.625	0.201	3.84585e-58	7	ORC6
PTN	2.81422e-62	0.698831	0.939	0.617	9.43834e-58	7	PTN
MAD2L1	4.25213e-62	0.46682	0.755	0.262	1.42608e-57	7	MAD2L1
USP1	5.04571e-62	0.616978	0.787	0.368	1.69223e-57	7	USP1
CENPH	9.10387e-62	0.480984	0.599	0.191	3.05326e-57	7	CENPH
FBXO5	2.17683e-61	0.498873	0.602	0.186	7.30066e-57	7	FBXO5
NUCKS1	9.18822e-61	0.484745	0.991	0.92	3.08154e-56	7	NUCKS1
ITGB3BP	1.80505e-59	0.530878	0.735	0.31	6.05379e-55	7	ITGB3BP
TUBB	2.60896e-59	0.529557	0.997	0.982	8.74994e-55	7	TUBB
CDCA4	4.54778e-58	0.443162	0.55	0.17	1.52523e-53	7	CDCA4
CHEK1	5.66294e-58	0.413928	0.522	0.149	1.89924e-53	7	CHEK1
CDCA7L	1.19721e-57	0.34806	0.432	0.093	4.01521e-53	7	CDCA7L
MND1	5.23952e-57	0.403191	0.458	0.115	1.75723e-52	7	MND1
FANCI	1.59879e-56	0.363053	0.409	0.09	5.36202e-52	7	FANCI
BLM	2.68758e-56	0.329493	0.346	0.063	9.01362e-52	7	BLM
H2AFV	9.34023e-56	0.567268	0.937	0.668	3.13252e-51	7	H2AFV
SIVA1	1.10454e-55	0.54601	0.896	0.58	3.70442e-51	7	SIVA1
CENPW	1.09326e-54	0.454014	0.671	0.25	3.66656e-50	7	CENPW
MXD3	1.10851e-54	0.373258	0.516	0.137	3.71773e-50	7	MXD3
CDCA5	1.38679e-54	0.343665	0.421	0.099	4.65103e-50	7	CDCA5
TUBB4B	4.87061e-54	0.365762	0.942	0.603	1.6335e-49	7	TUBB4B
MNS1	9.35776e-54	0.414979	0.493	0.138	3.1384e-49	7	MNS1
DTYMK	3.4281e-53	0.506413	0.784	0.372	1.14972e-48	7	DTYMK
CDC45	7.53804e-52	0.313219	0.34	0.065	2.52811e-47	7	CDC45
POLA2	2.97463e-51	0.302963	0.334	0.065	9.97632e-47	7	POLA2
DNMT1	3.631e-51	0.517981	0.778	0.404	1.21777e-46	7	DNMT1
SGO1	7.69325e-51	0.349893	0.524	0.15	2.58016e-46	7	SGO1
BRCA2	1.26643e-49	0.348893	0.378	0.087	4.24736e-45	7	BRCA2
MCM4	1.67172e-49	0.415528	0.493	0.149	5.60662e-45	7	MCM4
IDH2	3.6847e-49	0.530363	0.839	0.516	1.23578e-44	7	IDH2
RFC4	1.58918e-48	0.416622	0.553	0.202	5.3298e-44	7	RFC4
SLC25A5	1.89558e-48	0.468599	0.968	0.848	6.35741e-44	7	SLC25A5
BRCA1	2.72807e-48	0.338196	0.45	0.122	9.1494e-44	7	BRCA1
WDR34	3.7642e-48	0.483184	0.599	0.239	1.26244e-43	7	WDR34
PSMC3IP	3.94271e-48	0.32495	0.395	0.099	1.32231e-43	7	PSMC3IP
TCF19	5.42796e-48	0.304853	0.343	0.073	1.82043e-43	7	TCF19
PRIM1	3.93129e-47	0.372352	0.452	0.132	1.31848e-42	7	PRIM1
MELK	4.59512e-47	0.349707	0.435	0.118	1.54111e-42	7	MELK
PKMYT1	1.59599e-46	0.302507	0.314	0.063	5.35264e-42	7	PKMYT1
LIG1	2.7199e-46	0.335266	0.412	0.111	9.12199e-42	7	LIG1
PDLIM1	4.97177e-46	0.567526	0.836	0.435	1.66743e-41	7	PDLIM1
PFN1	5.83675e-46	0.415786	0.991	0.939	1.95753e-41	7	PFN1
ATAD5	9.84478e-46	0.406413	0.478	0.155	3.30174e-41	7	ATAD5
MIS18BP1	1.33103e-45	0.414003	0.64	0.244	4.46401e-41	7	MIS18BP1
KNL1	8.24216e-45	0.378197	0.484	0.145	2.76426e-40	7	KNL1
CDK2	2.67755e-44	0.329022	0.421	0.117	8.97997e-40	7	CDK2
COMMD4	7.70196e-44	0.479197	0.695	0.35	2.58308e-39	7	COMMD4
WDR76	1.60613e-43	0.312645	0.375	0.096	5.38663e-39	7	WDR76
NASP	1.73229e-43	0.508982	0.916	0.677	5.80974e-39	7	NASP
SYNE2	2.0774e-43	0.553716	0.718	0.376	6.96717e-39	7	SYNE2
CCNA2	8.27006e-43	0.282055	0.487	0.143	2.77361e-38	7	CCNA2
TMPO	1.23635e-42	0.44124	0.778	0.404	4.14646e-38	7	TMPO
GGCT	3.15759e-42	0.450276	0.683	0.325	1.05899e-37	7	GGCT
MCM5	6.61201e-42	0.447225	0.53	0.196	2.21754e-37	7	MCM5
RFC3	1.85452e-41	0.408361	0.568	0.229	6.21969e-37	7	RFC3
CKAP2L	2.18317e-41	0.317019	0.441	0.129	7.32193e-37	7	CKAP2L
NUF2	4.13966e-41	0.296521	0.539	0.176	1.38836e-36	7	NUF2
TUBB6	7.76866e-41	0.524696	0.749	0.409	2.60545e-36	7	TUBB6
KDELC2	1.25779e-40	0.301443	0.352	0.089	4.21839e-36	7	KDELC2
CDK4	2.21653e-40	0.449048	0.876	0.628	7.43381e-36	7	CDK4
LSM4	1.16895e-39	0.427205	0.911	0.655	3.92042e-35	7	LSM4
FANCA	1.33752e-39	0.273042	0.352	0.093	4.48577e-35	7	FANCA
MMS22L	3.28428e-39	0.337111	0.432	0.14	1.10148e-34	7	MMS22L
SPC24	3.84358e-39	0.366957	0.392	0.116	1.28906e-34	7	SPC24
HMGN1	4.41388e-39	0.35278	0.994	0.943	1.48033e-34	7	HMGN1
NUDT1	1.04751e-38	0.421892	0.706	0.363	3.51314e-34	7	NUDT1
PRC1	1.84572e-38	0.304631	0.556	0.205	6.19016e-34	7	PRC1
TPX2	2.28665e-38	0.275736	0.504	0.161	7.66895e-34	7	TPX2
NDC80	2.42226e-38	0.283957	0.455	0.138	8.12379e-34	7	NDC80
KIF15	3.0446e-38	0.323082	0.38	0.108	1.0211e-33	7	KIF15
RFC5	9.85663e-38	0.288744	0.363	0.104	3.30572e-33	7	RFC5
CCDC34	1.62553e-37	0.394618	0.568	0.239	5.45172e-33	7	CCDC34
RNASEH2A	1.95621e-37	0.2962	0.366	0.104	6.56073e-33	7	RNASEH2A
KIF22	3.49111e-37	0.370833	0.585	0.242	1.17085e-32	7	KIF22
TIMELESS	3.93207e-37	0.294083	0.357	0.101	1.31874e-32	7	TIMELESS
C19orf48	5.32258e-37	0.389581	0.677	0.338	1.78509e-32	7	C19orf48
HNRNPF	5.99266e-37	0.430447	0.87	0.658	2.00982e-32	7	HNRNPF
NCAPG	8.88457e-37	0.277515	0.395	0.115	2.97971e-32	7	NCAPG
TMSB15A	1.92399e-36	0.413193	0.911	0.538	6.45266e-32	7	TMSB15A
SMC1A	2.91179e-36	0.454274	0.744	0.433	9.76555e-32	7	SMC1A
RARRES2	4.23392e-36	0.460736	0.62	0.274	1.41997e-31	7	RARRES2
KIF11	8.49247e-36	0.312956	0.398	0.121	2.8482e-31	7	KIF11
CENPN	1.07257e-35	0.310814	0.458	0.161	3.59717e-31	7	CENPN
SKA3	2.53884e-35	0.254609	0.337	0.093	8.51477e-31	7	SKA3
NCAPH	8.58161e-35	0.283944	0.354	0.103	2.8781e-30	7	NCAPH
HIRIP3	9.34917e-35	0.384025	0.524	0.227	3.13552e-30	7	HIRIP3
TRIP13	1.59711e-34	0.321792	0.363	0.115	5.35639e-30	7	TRIP13
PSIP1	2.35309e-34	0.400426	0.931	0.746	7.8918e-30	7	PSIP1
EXOSC8	4.20571e-34	0.415588	0.7	0.381	1.41051e-29	7	EXOSC8
PHGDH	6.33251e-34	0.424535	0.755	0.443	2.1238e-29	7	PHGDH
MCM2	9.72798e-34	0.33609	0.412	0.14	3.26257e-29	7	MCM2
CKLF	1.23223e-33	0.394751	0.689	0.376	4.13265e-29	7	CKLF
FANCG	1.65631e-33	0.283359	0.343	0.103	5.55494e-29	7	FANCG
SNRPB	1.897e-33	0.415199	0.885	0.692	6.36216e-29	7	SNRPB
POLD3	2.26832e-33	0.281338	0.366	0.114	7.60748e-29	7	POLD3
RTKN2	2.78444e-33	0.262326	0.366	0.111	9.33844e-29	7	RTKN2
CDCA7	4.22611e-33	0.334477	0.403	0.136	1.41735e-28	7	CDCA7
ANXA1	5.96008e-33	0.603664	0.896	0.59	1.99889e-28	7	ANXA1
SRSF2	1.12136e-32	0.382051	0.948	0.762	3.76083e-28	7	SRSF2
VRK1	1.22385e-32	0.329184	0.524	0.228	4.10454e-28	7	VRK1
BARD1	1.73223e-32	0.380519	0.476	0.19	5.80954e-28	7	BARD1
CEP152	2.02064e-32	0.288927	0.366	0.119	6.77682e-28	7	CEP152
FOXM1	2.42867e-32	0.302291	0.38	0.122	8.14526e-28	7	FOXM1
ANLN	3.7484e-32	0.32543	0.389	0.13	1.25714e-27	7	ANLN
TEX30	6.46732e-32	0.301164	0.421	0.154	2.16901e-27	7	TEX30
MIR4435-2HG	6.99975e-32	0.288394	0.415	0.144	2.34758e-27	7	MIR4435-2HG
CIP2A	8.8513e-32	0.258296	0.383	0.125	2.96855e-27	7	CIP2A
HIST2H2AC	3.40814e-31	0.347991	0.323	0.096	1.14302e-26	7	HIST2H2AC
DSCC1	4.31716e-31	0.273044	0.343	0.109	1.44789e-26	7	DSCC1
CYTOR	9.54747e-31	0.379665	0.49	0.199	3.20203e-26	7	CYTOR
LMNB2	1.09829e-30	0.331126	0.533	0.233	3.68345e-26	7	LMNB2
ANP32E	2.33959e-30	0.365627	0.7	0.364	7.84651e-26	7	ANP32E
SLBP	4.33073e-30	0.389909	0.594	0.304	1.45244e-25	7	SLBP
HNRNPA3	1.04281e-29	0.333061	0.971	0.905	3.49738e-25	7	HNRNPA3
HNRNPA2B1	1.2701e-29	0.274203	0.991	0.967	4.25967e-25	7	HNRNPA2B1
ANP32B	2.45755e-29	0.340037	0.937	0.812	8.24212e-25	7	ANP32B
RFC2	4.03187e-29	0.328095	0.45	0.184	1.35221e-24	7	RFC2
EZH2	3.74929e-28	0.375363	0.579	0.295	1.25744e-23	7	EZH2
PLAT	7.42049e-28	0.433035	0.942	0.649	2.48868e-23	7	PLAT
LRR1	7.65502e-28	0.282977	0.366	0.132	2.56734e-23	7	LRR1
FUS	1.00525e-27	0.341274	0.971	0.887	3.37139e-23	7	FUS
HMGXB4	1.04532e-27	0.314933	0.634	0.341	3.50578e-23	7	HMGXB4
KIF20B	1.29019e-27	0.267205	0.553	0.236	4.32705e-23	7	KIF20B
DBI	1.2995e-27	0.348317	0.971	0.882	4.35826e-23	7	DBI
MCM6	1.76718e-27	0.28657	0.401	0.15	5.92678e-23	7	MCM6
RAN	2.20089e-27	0.274782	0.988	0.9	7.38134e-23	7	RAN
SMC3	6.64417e-27	0.376073	0.847	0.617	2.22832e-22	7	SMC3
ANAPC11	8.02115e-27	0.334276	0.939	0.815	2.69013e-22	7	ANAPC11
CMC2	1.02914e-26	0.375241	0.608	0.327	3.45152e-22	7	CMC2
SRSF10	1.17867e-26	0.344641	0.865	0.647	3.95304e-22	7	SRSF10
CARHSP1	2.10887e-26	0.350427	0.801	0.512	7.07272e-22	7	CARHSP1
STMN1	2.96802e-26	0.26397	1	0.982	9.95414e-22	7	STMN1
NRM	2.98712e-26	0.309546	0.47	0.213	1.00182e-21	7	NRM
NCAPH2	3.55654e-26	0.30639	0.424	0.18	1.19279e-21	7	NCAPH2
HNRNPD	5.39402e-26	0.347657	0.885	0.713	1.80905e-21	7	HNRNPD
CRIP1	1.16426e-25	0.523513	0.467	0.229	3.90468e-21	7	CRIP1
MYL12A	1.6097e-25	0.344724	0.971	0.806	5.3986e-21	7	MYL12A
EEF1B2	2.75259e-25	0.266221	0.988	0.955	9.23162e-21	7	EEF1B2
CBX5	5.54598e-25	0.348291	0.879	0.707	1.86001e-20	7	CBX5
TUBG1	6.83372e-25	0.293737	0.539	0.272	2.29189e-20	7	TUBG1
PRKDC	8.77423e-25	0.352158	0.752	0.507	2.9427e-20	7	PRKDC
TPM4	1.31593e-24	0.320645	0.948	0.777	4.41337e-20	7	TPM4
MT2A	1.52899e-24	0.35679	0.695	0.393	5.12792e-20	7	MT2A
PAICS	2.90646e-24	0.330415	0.66	0.388	9.74768e-20	7	PAICS
RPA2	4.05808e-24	0.327187	0.597	0.327	1.361e-19	7	RPA2
SAE1	4.60629e-24	0.347007	0.654	0.393	1.54486e-19	7	SAE1
SNRNP25	5.90318e-24	0.326459	0.608	0.35	1.97981e-19	7	SNRNP25
HAT1	7.8011e-24	0.346197	0.66	0.407	2.61633e-19	7	HAT1
PKM	8.39525e-24	0.347337	0.937	0.814	2.8156e-19	7	PKM
NSD2	8.7705e-24	0.323869	0.536	0.279	2.94145e-19	7	NSD2
LRRCC1	1.12862e-23	0.284674	0.493	0.23	3.78515e-19	7	LRRCC1
METRN	1.32834e-23	0.382546	0.931	0.686	4.45499e-19	7	METRN
POLR3K	1.75527e-23	0.250824	0.464	0.217	5.88682e-19	7	POLR3K
SNRPD1	3.50254e-23	0.320536	0.908	0.757	1.17468e-18	7	SNRPD1
COL2A1	7.8864e-23	0.313781	0.735	0.406	2.64494e-18	7	COL2A1
CHRAC1	8.53111e-23	0.279737	0.499	0.245	2.86116e-18	7	CHRAC1
RPA1	9.58412e-23	0.277481	0.565	0.299	3.21432e-18	7	RPA1
ALDH1A1	9.6225e-23	0.42005	0.968	0.71	3.22719e-18	7	ALDH1A1
TGFBI	1.01738e-22	0.383622	0.271	0.089	3.4121e-18	7	TGFBI
CENPX	1.86118e-22	0.355798	0.712	0.465	6.24202e-18	7	CENPX
DONSON	2.00818e-22	0.261413	0.326	0.12	6.73505e-18	7	DONSON
TMEM97	2.5716e-22	0.306745	0.628	0.355	8.62464e-18	7	TMEM97
SSRP1	2.70523e-22	0.332968	0.709	0.479	9.07282e-18	7	SSRP1
FBLN1	4.41525e-22	0.333391	0.798	0.553	1.48079e-17	7	FBLN1
HNRNPA0	5.2342e-22	0.267199	0.971	0.911	1.75544e-17	7	HNRNPA0
ARL6IP6	5.54648e-22	0.321873	0.64	0.387	1.86018e-17	7	ARL6IP6
RBBP4	6.51872e-22	0.316698	0.824	0.597	2.18625e-17	7	RBBP4
CACYBP	8.80343e-22	0.294007	0.79	0.526	2.95249e-17	7	CACYBP
HSPB11	1.30044e-21	0.295154	0.631	0.378	4.36142e-17	7	HSPB11
2022-09-10	1.35926e-21	0.27245	0.568	0.297	4.55868e-17	7	2022-09-10
CDK5RAP2	1.51325e-21	0.306235	0.527	0.282	5.07514e-17	7	CDK5RAP2
PLS3	1.92187e-21	0.329956	0.81	0.52	6.44558e-17	7	PLS3
MGME1	3.63406e-21	0.263553	0.444	0.207	1.21879e-16	7	MGME1
ANXA5	6.18639e-21	0.346493	0.879	0.705	2.07479e-16	7	ANXA5
HADH	7.87199e-21	0.272331	0.553	0.305	2.64011e-16	7	HADH
RFC1	8.80958e-21	0.297355	0.669	0.411	2.95456e-16	7	RFC1
HAUS1	1.07183e-20	0.313744	0.622	0.386	3.5947e-16	7	HAUS1
PA2G4	1.12144e-20	0.311592	0.879	0.764	3.7611e-16	7	PA2G4
HMGA1	1.6157e-20	0.346442	0.795	0.611	5.41874e-16	7	HMGA1
UQCC2	1.64879e-20	0.3334	0.744	0.519	5.52971e-16	7	UQCC2
ZWILCH	2.09993e-20	0.252864	0.444	0.215	7.04274e-16	7	ZWILCH
CTGF	3.38371e-20	0.386693	0.383	0.167	1.13483e-15	7	CTGF
KPNB1	4.38006e-20	0.3021	0.85	0.646	1.46898e-15	7	KPNB1
SMCHD1	5.4077e-20	0.25197	0.513	0.271	1.81363e-15	7	SMCHD1
LSM3	6.96921e-20	0.293569	0.896	0.736	2.33733e-15	7	LSM3
MAGOHB	2.25866e-19	0.286138	0.628	0.373	7.57509e-15	7	MAGOHB
SNRPG	3.63573e-19	0.290092	0.942	0.783	1.21935e-14	7	SNRPG
ELN	9.35089e-19	0.278508	0.36	0.156	3.1361e-14	7	ELN
HNRNPAB	1.12045e-18	0.300395	0.827	0.611	3.75776e-14	7	HNRNPAB
PTBP1	1.45649e-18	0.306194	0.683	0.451	4.88476e-14	7	PTBP1
CALU	1.58931e-18	0.278926	0.876	0.686	5.33024e-14	7	CALU
BTG3	1.69585e-18	0.270755	0.666	0.416	5.68755e-14	7	BTG3
PDIA6	1.87744e-18	0.276884	0.896	0.788	6.29656e-14	7	PDIA6
CD99	1.97168e-17	0.264184	0.893	0.659	6.61264e-13	7	CD99
TCEAL9	2.21006e-17	0.257229	0.911	0.744	7.41211e-13	7	TCEAL9
EMP3	2.64773e-17	0.272211	0.674	0.403	8.87996e-13	7	EMP3
XRCC5	2.79278e-17	0.281081	0.885	0.762	9.36642e-13	7	XRCC5
CRYAB	3.43771e-17	0.290005	0.986	0.797	1.15294e-12	7	CRYAB
ITGB1	3.74478e-17	0.274343	0.971	0.885	1.25593e-12	7	ITGB1
TFDP1	4.00837e-17	0.288141	0.536	0.319	1.34433e-12	7	TFDP1
CALR	7.49149e-17	0.269556	0.937	0.819	2.5125e-12	7	CALR
IPO9	9.65724e-17	0.284733	0.614	0.385	3.23885e-12	7	IPO9
HIST1H1C	1.37541e-16	0.257138	0.346	0.161	4.61283e-12	7	HIST1H1C
SRSF7	1.41449e-16	0.269614	0.911	0.799	4.7439e-12	7	SRSF7
MANF	1.74918e-16	0.283107	0.769	0.553	5.86642e-12	7	MANF
PSMC3	3.48346e-16	0.265816	0.827	0.641	1.16828e-11	7	PSMC3
NUCB2	5.2663e-16	0.267364	0.654	0.419	1.76621e-11	7	NUCB2
PXMP2	6.11696e-16	0.25406	0.568	0.352	2.05151e-11	7	PXMP2
HMGA2	6.72852e-16	0.325072	0.599	0.361	2.25661e-11	7	HMGA2
RHOB	9.80615e-16	0.314361	0.934	0.81	3.28879e-11	7	RHOB
RBBP7	1.40561e-15	0.273005	0.706	0.517	4.71412e-11	7	RBBP7
PAXX	1.76813e-15	0.252689	0.605	0.403	5.92994e-11	7	PAXX
S100A11	1.82259e-15	0.297131	0.885	0.639	6.11262e-11	7	S100A11
FGD5-AS1	2.50304e-15	0.27027	0.666	0.473	8.39469e-11	7	FGD5-AS1
CCDC14	2.7408e-15	0.27392	0.622	0.411	9.19209e-11	7	CCDC14
POSTN	4.82101e-15	0.250854	0.948	0.673	1.61687e-10	7	POSTN
RAI14	6.4125e-15	0.256997	0.519	0.301	2.15063e-10	7	RAI14
RNASEH2B	6.8202e-15	0.269628	0.634	0.418	2.28736e-10	7	RNASEH2B
AKR7A2	1.74007e-13	0.25253	0.64	0.45	5.83584e-09	7	AKR7A2
PARP1	1.92873e-13	0.264439	0.844	0.656	6.46859e-09	7	PARP1
SLITRK6	2.49821e-12	0.291552	0.68	0.472	8.37849e-08	7	SLITRK6
SVIP	1.1046e-11	0.277216	0.553	0.367	3.7046e-07	7	SVIP
TAGLN2	2.39106e-11	0.328795	0.85	0.707	8.01913e-07	7	TAGLN2
RPL22L1	6.1446e-11	0.252213	0.66	0.493	2.06078e-06	7	RPL22L1
IGFBP7	9.07666e-11	0.317256	0.527	0.351	3.04413e-06	7	IGFBP7
PLK1	2.24905e-232	1.17119	0.894	0.053	7.54285e-228	6	PLK1
KIF20A	7.67795e-207	1.25851	0.925	0.081	2.57503e-202	6	KIF20A
CENPA	8.06231e-194	1.17006	0.882	0.077	2.70394e-189	6	CENPA
PIF1	1.67454e-182	1.0019	0.727	0.046	5.61607e-178	6	PIF1
CDC20	1.72827e-179	1.69714	0.957	0.127	5.79626e-175	6	CDC20
DLGAP5	3.80514e-178	1.15417	0.857	0.08	1.27617e-173	6	DLGAP5
CDCA3	1.34297e-172	1.2058	0.907	0.104	4.50406e-168	6	CDCA3
TROAP	3.70053e-170	0.972316	0.801	0.07	1.24108e-165	6	TROAP
NEK2	2.72473e-169	0.811337	0.708	0.047	9.13821e-165	6	NEK2
CENPE	1.27865e-162	1.39515	0.919	0.124	4.28834e-158	6	CENPE
CCNB1	1.44076e-161	1.73063	0.963	0.153	4.83201e-157	6	CCNB1
KIF14	1.37505e-159	0.87991	0.72	0.056	4.61166e-155	6	KIF14
ASPM	4.17847e-158	1.61986	0.981	0.163	1.40137e-153	6	ASPM
PSRC1	1.03185e-157	1.23059	0.919	0.134	3.46063e-153	6	PSRC1
AURKA	7.14663e-157	0.930233	0.801	0.081	2.39684e-152	6	AURKA
FAM83D	4.64842e-155	0.873603	0.733	0.063	1.55899e-150	6	FAM83D
CDKN3	1.22347e-150	1.22517	0.944	0.145	4.10327e-146	6	CDKN3
PIMREG	6.70688e-146	1.21647	0.938	0.147	2.24935e-141	6	PIMREG
SGO2	1.77889e-143	1.30196	0.957	0.172	5.96605e-139	6	SGO2
TPX21	7.22927e-141	1.31527	0.932	0.158	2.42455e-136	6	TPX2
HMMR	7.61122e-140	0.940377	0.814	0.099	2.55265e-135	6	HMMR
DEPDC1	2.3203e-139	0.859843	0.795	0.093	7.78181e-135	6	DEPDC1
APOLD1	3.57159e-136	0.724505	0.665	0.056	1.19784e-131	6	APOLD1
TOP2A1	9.51962e-134	2.04222	1	0.25	3.19269e-129	6	TOP2A
NUSAP11	1.76511e-133	1.60374	1	0.231	5.91982e-129	6	NUSAP1
GTSE1	9.99865e-131	1.22221	0.938	0.17	3.35335e-126	6	GTSE1
KIF2C	7.28808e-130	0.835175	0.795	0.1	2.44427e-125	6	KIF2C
TTK	1.57947e-129	0.842224	0.714	0.077	5.29722e-125	6	TTK
CCNB2	2.9761e-129	1.36119	0.957	0.202	9.98126e-125	6	CCNB2
CENPF1	1.49811e-127	2.07931	1	0.277	5.02436e-123	6	CENPF
UBE2C	4.05336e-127	2.04859	0.994	0.263	1.35942e-122	6	UBE2C
CDCA8	1.1652e-125	0.926621	0.77	0.1	3.90786e-121	6	CDCA8
MKI671	2.6732e-125	1.51894	0.963	0.211	8.96537e-121	6	MKI67
NUF21	3.00522e-125	1.15392	0.938	0.178	1.00789e-120	6	NUF2
NDC801	3.04044e-125	0.959602	0.863	0.135	1.0197e-120	6	NDC80
MXD31	1.11609e-124	1.17667	0.857	0.145	3.74316e-120	6	MXD3
KIF18A	5.27016e-124	0.661414	0.602	0.051	1.76751e-119	6	KIF18A
AURKB1	6.46341e-123	1.20827	0.925	0.179	2.1677e-118	6	AURKB
SAPCD2	1.01547e-122	0.643417	0.596	0.049	3.4057e-118	6	SAPCD2
CCNA21	2.53395e-122	1.0431	0.863	0.145	8.49836e-118	6	CCNA2
CDCA2	3.69385e-121	0.739217	0.689	0.075	1.23884e-116	6	CDCA2
BUB1	7.38119e-121	0.732005	0.64	0.063	2.4755e-116	6	BUB1
PTTG1	3.73026e-120	1.91402	0.994	0.317	1.25106e-115	6	PTTG1
SGO11	1.80525e-118	0.985895	0.876	0.157	6.05445e-114	6	SGO1
BIRC51	3.46059e-116	1.35032	0.95	0.223	1.16061e-111	6	BIRC5
KNL11	4.39503e-116	0.882869	0.876	0.145	1.47401e-111	6	KNL1
CDK11	1.38808e-114	1.50809	0.963	0.248	4.65534e-110	6	CDK1
CKAP2L1	1.44615e-113	0.833926	0.814	0.128	4.85011e-109	6	CKAP2L
ANLN1	3.02476e-113	0.748763	0.814	0.12	1.01445e-108	6	ANLN
ARHGAP11A	5.83265e-113	0.896198	0.783	0.12	1.95616e-108	6	ARHGAP11A
TACC3	9.64528e-113	0.880553	0.826	0.136	3.23483e-108	6	TACC3
PBK1	1.14312e-107	1.03434	0.925	0.194	3.83378e-103	6	PBK
CKAP2	1.19783e-107	1.26104	0.975	0.272	4.01728e-103	6	CKAP2
CKS2	2.00587e-107	1.64342	1	0.394	6.72729e-103	6	CKS2
KIF20B1	1.37381e-103	1.08947	0.925	0.236	4.60749e-99	6	KIF20B
TUBA1C	1.83862e-103	1.58938	0.957	0.316	6.16636e-99	6	TUBA1C
KIFC11	2.30951e-103	0.905406	0.876	0.174	7.74565e-99	6	KIFC1
KPNA2	7.52788e-101	1.83471	0.988	0.424	2.5247e-96	6	KPNA2
RACGAP1	9.81861e-101	0.75999	0.789	0.136	3.29297e-96	6	RACGAP1
CEP55	1.64304e-97	0.705548	0.652	0.088	5.51042e-93	6	CEP55
KIF23	1.89278e-97	0.773933	0.714	0.111	6.34799e-93	6	KIF23
HJURP	3.02499e-97	0.671201	0.652	0.087	1.01452e-92	6	HJURP
PRC11	6.58601e-97	1.00506	0.894	0.211	2.20881e-92	6	PRC1
MIS18BP11	2.37457e-96	1.08422	0.932	0.257	7.96382e-92	6	MIS18BP1
H2AFX1	3.21966e-96	1.25488	0.963	0.303	1.07981e-91	6	H2AFX
TUBB4B1	2.16022e-94	1.76129	1	0.63	7.24494e-90	6	TUBB4B
FOXM11	1.39374e-93	0.628928	0.733	0.118	4.67432e-89	6	FOXM1
CDKN2C	3.99687e-93	0.84242	0.547	0.061	1.34047e-88	6	CDKN2C
KIF111	1.27024e-92	0.783282	0.727	0.121	4.26012e-88	6	KIF11
BUB1B	3.12648e-92	0.637402	0.64	0.087	1.04856e-87	6	BUB1B
HMGB21	6.72924e-92	1.69006	1	0.621	2.25685e-87	6	HMGB2
ARHGEF39	3.20821e-89	0.455327	0.46	0.04	1.07597e-84	6	ARHGEF39
KIF18B	6.68415e-89	0.467315	0.516	0.054	2.24173e-84	6	KIF18B
PRR11	2.99723e-88	0.695306	0.752	0.135	1.00521e-83	6	PRR11
KIF4A	7.12745e-88	0.672795	0.683	0.107	2.39041e-83	6	KIF4A
SMC41	1.93389e-87	1.3833	0.981	0.485	6.48589e-83	6	SMC4
ARL6IP1	9.16943e-87	1.72886	0.994	0.69	3.07524e-82	6	ARL6IP1
REEP4	1.43225e-86	0.601856	0.584	0.076	4.80348e-82	6	REEP4
BORA	2.5803e-86	0.387808	0.385	0.026	8.6538e-82	6	BORA
CDC25C	1.10328e-84	0.483561	0.516	0.057	3.70019e-80	6	CDC25C
CKS1B1	1.26492e-84	1.25736	0.994	0.527	4.24228e-80	6	CKS1B
KNSTRN	1.22282e-82	0.792939	0.776	0.173	4.10109e-78	6	KNSTRN
ECT2	1.2583e-82	0.620076	0.689	0.118	4.22009e-78	6	ECT2
KIF151	6.28959e-80	0.637356	0.658	0.111	2.1094e-75	6	KIF15
TNFAIP8L1	5.2747e-79	0.452909	0.478	0.053	1.76903e-74	6	TNFAIP8L1
TRIM59	1.57564e-78	0.548147	0.565	0.078	5.28438e-74	6	TRIM59
OIP5	3.0314e-77	0.484603	0.602	0.091	1.01667e-72	6	OIP5
G2E3	4.36557e-77	0.712087	0.832	0.212	1.46412e-72	6	G2E3
HMGB3	4.95444e-77	1.10922	0.95	0.438	1.66162e-72	6	HMGB3
GPSM2	8.02728e-77	0.682962	0.764	0.166	2.69219e-72	6	GPSM2
MAD2L11	6.66267e-76	0.92536	0.932	0.294	2.23453e-71	6	MAD2L1
DEPDC1B	8.42082e-75	0.49154	0.547	0.078	2.82417e-70	6	DEPDC1B
SPC251	1.99914e-74	0.733151	0.77	0.171	6.70472e-70	6	SPC25
NCAPD2	2.71646e-73	0.683489	0.708	0.146	9.11047e-69	6	NCAPD2
UBE2S	6.0485e-73	1.12561	0.913	0.372	2.02855e-68	6	UBE2S
DBF4	1.35779e-71	0.690378	0.739	0.175	4.55377e-67	6	DBF4
NUCKS11	6.16318e-71	0.954733	1	0.926	2.06701e-66	6	NUCKS1
SPAG5	1.95241e-70	0.445895	0.54	0.08	6.54801e-66	6	SPAG5
CDC25B	5.34174e-70	0.627365	0.609	0.11	1.79151e-65	6	CDC25B
CCNF	4.84283e-69	0.451928	0.503	0.071	1.62419e-64	6	CCNF
ARHGAP11B	4.30663e-68	0.514927	0.472	0.062	1.44436e-63	6	ARHGAP11B
HYLS1	2.11281e-66	0.481805	0.565	0.095	7.08594e-62	6	HYLS1
MELK1	9.00572e-65	0.564469	0.646	0.131	3.02034e-60	6	MELK
KIF221	9.55555e-65	0.795864	0.82	0.255	3.20474e-60	6	KIF22
NCAPG1	1.03016e-64	0.615016	0.621	0.123	3.45494e-60	6	NCAPG
H2AFZ1	1.2959e-63	0.905101	1	0.94	4.3462e-59	6	H2AFZ
CKAP5	1.05515e-62	0.734891	0.795	0.229	3.53878e-58	6	CKAP5
DTYMK1	1.52503e-62	0.820369	0.944	0.398	5.11465e-58	6	DTYMK
TUBA1B1	1.99258e-62	0.962947	1	0.954	6.68271e-58	6	TUBA1B
HMGB11	3.10349e-62	0.808716	1	0.994	1.04085e-57	6	HMGB1
CCDC18	4.15699e-61	0.507913	0.553	0.101	1.39417e-56	6	CCDC18
FBXO51	3.9167e-60	0.662928	0.783	0.211	1.31358e-55	6	FBXO5
RAD21	5.75918e-60	0.88241	0.969	0.623	1.93151e-55	6	RAD21
IQGAP3	3.86001e-59	0.429314	0.453	0.065	1.29457e-54	6	IQGAP3
H2AFV1	4.1856e-59	0.831361	0.994	0.688	1.40377e-54	6	H2AFV
LMNB21	2.92504e-57	0.677433	0.789	0.241	9.81e-53	6	LMNB2
HMGN21	3.1203e-57	0.905083	1	0.902	1.04649e-52	6	HMGN2
SKA1	2.16515e-56	0.355326	0.46	0.07	7.2615e-52	6	SKA1
CENPW1	3.75873e-56	0.711514	0.826	0.277	1.2606e-51	6	CENPW
SPC241	5.73822e-56	0.458999	0.602	0.125	1.92448e-51	6	SPC24
EMC9	6.97203e-56	0.546245	0.665	0.164	2.33828e-51	6	EMC9
C21orf581	8.24594e-56	0.622382	0.696	0.179	2.76552e-51	6	C21orf58
UBE2T1	6.52372e-55	0.771174	0.913	0.351	2.18793e-50	6	UBE2T
LMNB11	1.21642e-53	0.726218	0.925	0.361	4.07963e-49	6	LMNB1
ANP32E1	8.60246e-53	0.779847	0.882	0.381	2.88509e-48	6	ANP32E
PHF19	8.96744e-53	0.496879	0.696	0.179	3.0075e-48	6	PHF19
CIP2A1	1.05423e-52	0.495274	0.596	0.132	3.53566e-48	6	CIP2A
STK17B	2.73354e-52	0.264704	0.298	0.029	9.16775e-48	6	STK17B
TMPO1	6.25868e-52	0.763751	0.925	0.427	2.09904e-47	6	TMPO
CCDC341	9.11638e-52	0.685371	0.764	0.254	3.05745e-47	6	CCDC34
SKA31	6.86597e-51	0.387425	0.522	0.101	2.30271e-46	6	SKA3
PARPBP	1.4894e-50	0.459569	0.484	0.091	4.99516e-46	6	PARPBP
ESPL1	5.19572e-50	0.262381	0.323	0.037	1.74254e-45	6	ESPL1
SPDL1	5.20211e-50	0.519973	0.683	0.191	1.74468e-45	6	SPDL1
JPT1	6.78755e-50	0.863235	0.969	0.612	2.27641e-45	6	JPT1
LSM5	1.25951e-48	0.744969	0.994	0.699	4.22414e-44	6	LSM5
LBR	1.0069e-47	0.685243	0.801	0.302	3.37693e-43	6	LBR
CIT	1.18665e-46	0.372641	0.547	0.12	3.97977e-42	6	CIT
HP1BP3	2.50685e-46	0.736828	0.988	0.693	8.40747e-42	6	HP1BP3
RTKN21	4.40453e-46	0.435472	0.54	0.121	1.47719e-41	6	RTKN2
CRNDE	1.11564e-45	0.314516	0.366	0.054	3.74162e-41	6	CRNDE
SUN2	2.49766e-45	0.468134	0.578	0.145	8.37664e-41	6	SUN2
SMTN	4.8829e-45	0.453791	0.609	0.157	1.63763e-40	6	SMTN
SMC21	1.27578e-44	0.690574	0.944	0.465	4.27871e-40	6	SMC2
UBALD2	1.65887e-44	0.665867	0.689	0.231	5.56352e-40	6	UBALD2
DLEU2	6.23054e-44	0.447738	0.553	0.131	2.0896e-39	6	DLEU2
MZT1	6.75938e-44	0.64515	0.795	0.309	2.26696e-39	6	MZT1
DIAPH31	3.54677e-43	0.468699	0.578	0.143	1.18951e-38	6	DIAPH3
HNRNPA2B11	8.63311e-43	0.529562	1	0.969	2.89537e-38	6	HNRNPA2B1
RAN1	4.25862e-41	0.562939	1	0.907	1.42826e-36	6	RAN
ZWINT1	6.2128e-41	0.544547	0.826	0.29	2.08365e-36	6	ZWINT
CEP70	3.34974e-40	0.332689	0.472	0.104	1.12343e-35	6	CEP70
CENPN1	4.17741e-40	0.416395	0.627	0.175	1.40102e-35	6	CENPN
NCAPH1	8.96451e-39	0.409497	0.484	0.116	3.00652e-34	6	NCAPH
AC026401.3	1.66059e-38	0.319757	0.379	0.069	5.56928e-34	6	AC026401.3
PTMS	2.35822e-38	0.606157	0.994	0.866	7.90898e-34	6	PTMS
KIF5B	7.55944e-38	0.584549	0.975	0.733	2.53528e-33	6	KIF5B
CALM2	3.9479e-37	0.463429	1	0.989	1.32405e-32	6	CALM2
MND11	5.67055e-37	0.389072	0.534	0.141	1.90179e-32	6	MND1
UBB	5.99354e-37	0.461416	1	0.986	2.01011e-32	6	UBB
FAM110A	1.48508e-36	0.285761	0.348	0.063	4.98066e-32	6	FAM110A
RNF26	1.57695e-36	0.404398	0.528	0.145	5.28878e-32	6	RNF26
BCL2L12	1.67302e-36	0.372551	0.509	0.127	5.61096e-32	6	BCL2L12
LGALS1	2.54068e-36	0.745827	1	0.896	8.52093e-32	6	LGALS1
SKA2	3.11748e-36	0.61685	0.919	0.535	1.04554e-31	6	SKA2
PLIN3	8.81432e-36	0.480241	0.621	0.199	2.95615e-31	6	PLIN3
STMN11	9.52206e-36	0.508695	1	0.984	3.19351e-31	6	STMN1
POC1A	1.23444e-35	0.293582	0.416	0.09	4.14005e-31	6	POC1A
JADE1	1.7878e-35	0.475757	0.652	0.217	5.99592e-31	6	JADE1
STIL	4.20663e-35	0.258127	0.317	0.053	1.41082e-30	6	STIL
ODF2	2.23025e-34	0.349444	0.447	0.109	7.4798e-30	6	ODF2
NDE1	3.82781e-34	0.485802	0.559	0.165	1.28377e-29	6	NDE1
TTF2	1.45741e-33	0.310566	0.422	0.097	4.88786e-29	6	TTF2
CNTRL	1.72755e-33	0.457958	0.565	0.178	5.79385e-29	6	CNTRL
UACA	3.10023e-33	0.532923	0.776	0.317	1.03975e-28	6	UACA
CDK5RAP21	1.89801e-32	0.467864	0.739	0.288	6.36555e-28	6	CDK5RAP2
KMT5A	2.5048e-32	0.432668	0.534	0.167	8.40061e-28	6	KMT5A
IKBIP	5.94527e-32	0.488376	0.671	0.258	1.99392e-27	6	IKBIP
TUBB61	6.46744e-32	0.662718	0.82	0.435	2.16905e-27	6	TUBB6
CENPK1	6.70618e-32	0.42115	0.683	0.237	2.24912e-27	6	CENPK
HMG20B	9.31261e-32	0.672137	0.901	0.535	3.12326e-27	6	HMG20B
NUDCD2	9.6198e-32	0.575271	0.801	0.413	3.22629e-27	6	NUDCD2
NEURL1B	1.32617e-31	0.376887	0.522	0.149	4.44772e-27	6	NEURL1B
PLK4	2.52171e-31	0.258428	0.373	0.081	8.45731e-27	6	PLK4
TGIF1	3.58392e-31	0.412362	0.64	0.217	1.20198e-26	6	TGIF1
GGH1	3.83812e-31	0.539632	0.851	0.427	1.28723e-26	6	GGH
MT2A1	4.30799e-31	0.774593	0.832	0.41	1.44481e-26	6	MT2A
MZT2B	7.79023e-31	0.495825	1	0.866	2.61269e-26	6	MZT2B
GAS2L3	7.76411e-30	0.432108	0.739	0.281	2.60393e-25	6	GAS2L3
BUB3	1.236e-29	0.55044	0.944	0.632	4.14531e-25	6	BUB3
DDX39A	1.41593e-29	0.557951	0.77	0.386	4.74873e-25	6	DDX39A
EZH21	1.65317e-29	0.435545	0.752	0.308	5.54441e-25	6	EZH2
HMGN3	1.97522e-29	0.515328	0.969	0.859	6.62449e-25	6	HMGN3
TUBB1	2.40961e-29	0.499994	1	0.983	8.08137e-25	6	TUBB
CENPC	4.02442e-29	0.413327	0.59	0.206	1.34971e-24	6	CENPC
SHCBP1	4.96452e-29	0.27936	0.354	0.079	1.665e-24	6	SHCBP1
RBMX	1.97701e-28	0.497423	0.969	0.863	6.63051e-24	6	RBMX
ILF2	3.57531e-28	0.47091	0.975	0.776	1.19909e-23	6	ILF2
SOGA1	5.11791e-28	0.3723	0.534	0.176	1.71645e-23	6	SOGA1
RHNO1	6.65551e-28	0.419371	0.59	0.222	2.23212e-23	6	RHNO1
CEP192	9.21501e-28	0.271384	0.348	0.08	3.09053e-23	6	CEP192
STK17A	1.51761e-27	0.297852	0.373	0.09	5.08976e-23	6	STK17A
CDCA51	1.56826e-27	0.30897	0.453	0.127	5.25964e-23	6	CDCA5
RHEB	3.47661e-27	0.503487	0.925	0.723	1.16599e-22	6	RHEB
HSP90B1	4.4301e-27	0.507969	0.994	0.908	1.48577e-22	6	HSP90B1
LRR11	2.35879e-26	0.31232	0.478	0.145	7.91091e-22	6	LRR1
CENPL	2.93559e-26	0.328149	0.385	0.1	9.84539e-22	6	CENPL
H2AFJ	3.20703e-26	0.446133	0.752	0.34	1.07558e-21	6	H2AFJ
COX8A	3.32497e-26	0.44656	0.981	0.89	1.11513e-21	6	COX8A
CALM3	3.5086e-26	0.51285	0.938	0.685	1.17671e-21	6	CALM3
PNRC2	7.22566e-26	0.406986	0.739	0.349	2.42334e-21	6	PNRC2
CDKN2D	7.91029e-26	0.407152	0.602	0.212	2.65295e-21	6	CDKN2D
HMGN11	9.1445e-26	0.397238	1	0.947	3.06688e-21	6	HMGN1
RAD51AP11	1.10384e-25	0.318643	0.584	0.199	3.70207e-21	6	RAD51AP1
HIST1H4C1	1.29823e-25	1.02701	0.876	0.673	4.354e-21	6	HIST1H4C
SFPQ	2.69979e-25	0.496474	0.988	0.813	9.05457e-21	6	SFPQ
SCLT1	8.02123e-25	0.396906	0.584	0.228	2.69016e-20	6	SCLT1
AC097534.2	9.7505e-25	0.338586	0.509	0.172	3.27012e-20	6	AC097534.2
MNS11	1.75503e-24	0.314902	0.516	0.17	5.88602e-20	6	MNS1
CNIH4	1.88726e-24	0.46017	0.801	0.424	6.32948e-20	6	CNIH4
DCAF7	2.45732e-24	0.507328	0.839	0.516	8.24138e-20	6	DCAF7
KIAA0586	1.02426e-23	0.349589	0.422	0.129	3.43517e-19	6	KIAA0586
KCTD9	1.61475e-23	0.283919	0.416	0.124	5.41554e-19	6	KCTD9
RANGAP1	1.7964e-23	0.323608	0.447	0.147	6.02478e-19	6	RANGAP1
DCP2	1.90623e-23	0.332373	0.634	0.253	6.3931e-19	6	DCP2
FZR1	2.72792e-23	0.299617	0.441	0.142	9.1489e-19	6	FZR1
TMEM19	2.97131e-23	0.288025	0.391	0.115	9.96517e-19	6	TMEM19
CCNG2	3.43266e-23	0.435438	0.671	0.305	1.15124e-18	6	CCNG2
TYMS1	3.66432e-23	0.316239	0.87	0.381	1.22894e-18	6	TYMS
GNG5	4.37608e-23	0.394954	0.981	0.825	1.46765e-18	6	GNG5
CENPM1	8.17766e-23	0.262206	0.553	0.193	2.74262e-18	6	CENPM
C2orf69	1.0147e-22	0.288214	0.447	0.145	3.4031e-18	6	C2orf69
DCTN3	1.48513e-22	0.431671	0.925	0.652	4.98084e-18	6	DCTN3
HIST2H2AC1	5.2856e-22	0.317317	0.385	0.112	1.77268e-17	6	HIST2H2AC
LMO7	5.34622e-22	0.276358	0.261	0.058	1.79302e-17	6	LMO7
KHDRBS1	2.17781e-21	0.388174	0.963	0.804	7.30394e-17	6	KHDRBS1
FAM111A1	2.78063e-21	0.411041	0.565	0.224	9.32566e-17	6	FAM111A
NUP37	2.99747e-21	0.28304	0.509	0.187	1.00529e-16	6	NUP37
H1FX	3.25412e-21	0.499007	0.907	0.612	1.09137e-16	6	H1FX
LMNA	4.5259e-21	0.585759	0.925	0.671	1.5179e-16	6	LMNA
DESI2	1.92826e-20	0.338843	0.634	0.287	6.46699e-16	6	DESI2
AC084033.3	2.38539e-20	0.297036	0.441	0.155	8.00014e-16	6	AC084033.3
BRD8	2.5113e-20	0.344088	0.615	0.267	8.42239e-16	6	BRD8
NOTCH1	6.4172e-20	0.277165	0.578	0.224	2.1522e-15	6	NOTCH1
DCXR	7.3215e-20	0.436115	0.702	0.368	2.45549e-15	6	DCXR
RASSF1	8.16443e-20	0.338379	0.553	0.226	2.73819e-15	6	RASSF1
ITGB3BP1	8.3234e-20	0.381894	0.727	0.35	2.7915e-15	6	ITGB3BP
AAMDC	1.07671e-19	0.425714	0.665	0.329	3.61108e-15	6	AAMDC
TRIM69	2.04702e-19	0.269839	0.385	0.129	6.8653e-15	6	TRIM69
SUGP2	2.87352e-19	0.32247	0.584	0.255	9.63721e-15	6	SUGP2
HIST1H1A1	3.06994e-19	0.288761	0.354	0.106	1.0296e-14	6	HIST1H1A
PTN1	4.34767e-19	0.504055	0.919	0.649	1.45812e-14	6	PTN
CDK19	4.5086e-19	0.302416	0.497	0.197	1.51209e-14	6	CDK19
MARCKS	5.09323e-19	0.333722	1	0.989	1.70817e-14	6	MARCKS
MIS18A	8.21948e-19	0.326644	0.553	0.231	2.75665e-14	6	MIS18A
RNF5	1.07747e-18	0.400166	0.845	0.525	3.6136e-14	6	RNF5
ZADH2	1.29685e-18	0.304047	0.46	0.176	4.34939e-14	6	ZADH2
DDAH2	1.33574e-18	0.404898	0.925	0.742	4.47982e-14	6	DDAH2
SYNE21	2.22076e-18	0.367822	0.758	0.405	7.44797e-14	6	SYNE2
BARD11	1.21525e-17	0.266478	0.522	0.213	4.07569e-13	6	BARD1
CDCA41	1.33389e-17	0.3358	0.497	0.21	4.47361e-13	6	CDCA4
ZFP36L1	1.42986e-17	0.450737	0.919	0.623	4.79546e-13	6	ZFP36L1
MPHOSPH9	1.45557e-17	0.262542	0.484	0.191	4.88169e-13	6	MPHOSPH9
ASXL1	2.07823e-17	0.289776	0.491	0.199	6.96997e-13	6	ASXL1
HDGF	2.4627e-17	0.385233	0.658	0.341	8.25939e-13	6	HDGF
CCNG1	5.54987e-17	0.378846	0.696	0.373	1.86132e-12	6	CCNG1
CEP295	6.24865e-17	0.274468	0.379	0.133	2.09567e-12	6	CEP295
CENPU1	8.23439e-17	0.251845	0.621	0.27	2.76165e-12	6	CENPU
CENPJ	1.05096e-16	0.287949	0.441	0.172	3.52472e-12	6	CENPJ
CSE1L	1.26669e-16	0.3383	0.658	0.333	4.24823e-12	6	CSE1L
DZIP3	1.28319e-16	0.276528	0.491	0.207	4.30358e-12	6	DZIP3
CDK16	3.21768e-16	0.319208	0.64	0.315	1.07915e-11	6	CDK16
SRSF3	4.25093e-16	0.283114	0.994	0.929	1.42568e-11	6	SRSF3
NSD21	6.00932e-16	0.351905	0.609	0.297	2.01541e-11	6	NSD2
DEK1	8.50112e-16	0.349498	0.963	0.773	2.85111e-11	6	DEK
EEF1AKMT2	5.31334e-15	0.259085	0.41	0.164	1.78199e-10	6	EEF1AKMT2
ANP32B1	7.76873e-15	0.338763	0.957	0.822	2.60548e-10	6	ANP32B
MYEF2	8.01963e-15	0.420714	0.671	0.401	2.68962e-10	6	MYEF2
ESCO21	8.2522e-15	0.320964	0.354	0.128	2.76762e-10	6	ESCO2
HNRNPA31	1.1178e-14	0.296363	0.981	0.91	3.74889e-10	6	HNRNPA3
ANXA11	1.23533e-14	0.524282	0.894	0.618	4.14304e-10	6	ANXA1
FBLN11	1.32062e-14	0.34395	0.832	0.573	4.42909e-10	6	FBLN1
HNRNPUL2	1.82584e-14	0.305511	0.54	0.256	6.1235e-10	6	HNRNPUL2
EXOSC81	2.00337e-14	0.329032	0.696	0.411	6.71889e-10	6	EXOSC8
MID1	3.63016e-14	0.283676	0.609	0.289	1.21748e-09	6	MID1
CAVIN3	3.99207e-14	0.493075	0.77	0.503	1.33886e-09	6	CAVIN3
IMMP1L	4.36862e-14	0.320665	0.689	0.389	1.46515e-09	6	IMMP1L
CBX1	1.16051e-13	0.297681	0.913	0.688	3.89213e-09	6	CBX1
LDHA	1.51067e-13	0.319912	0.95	0.757	5.06649e-09	6	LDHA
DBI1	2.1608e-13	0.344179	0.988	0.889	7.24688e-09	6	DBI
TIMM10	2.21238e-13	0.314593	0.689	0.398	7.41988e-09	6	TIMM10
RBM8A	2.80849e-13	0.341484	0.957	0.77	9.41912e-09	6	RBM8A
CDC27	4.24668e-13	0.262358	0.472	0.223	1.42425e-08	6	CDC27
AKIRIN2	5.14998e-13	0.301776	0.553	0.273	1.7272e-08	6	AKIRIN2
ATP5F1B	5.57409e-13	0.287608	0.963	0.875	1.86944e-08	6	ATP5F1B
RAB8A	5.84885e-13	0.289774	0.646	0.367	1.96159e-08	6	RAB8A
RAB13	6.1937e-13	0.307399	0.919	0.633	2.07724e-08	6	RAB13
MACF1	6.65909e-13	0.298395	0.634	0.348	2.23333e-08	6	MACF1
CMC21	1.10436e-12	0.253934	0.646	0.35	3.7038e-08	6	CMC2
HMGA21	1.45032e-12	0.399888	0.677	0.377	4.86409e-08	6	HMGA2
TXNDC12	1.62215e-12	0.289204	0.708	0.407	5.44038e-08	6	TXNDC12
MRPL51	1.67221e-12	0.288725	0.95	0.776	5.60825e-08	6	MRPL51
TMSB15A1	1.79621e-12	0.267023	0.938	0.571	6.02413e-08	6	TMSB15A
CLIC1	1.95079e-12	0.336236	0.957	0.738	6.54255e-08	6	CLIC1
2022-09-07	2.02304e-12	0.260828	0.988	0.974	6.78488e-08	6	2022-09-07
TPRKB	2.11083e-12	0.308439	0.789	0.518	7.07929e-08	6	TPRKB
CBX51	2.61908e-12	0.293887	0.919	0.72	8.78386e-08	6	CBX5
KLF6	2.71453e-12	0.388111	0.807	0.553	9.104e-08	6	KLF6
NID2	2.75169e-12	0.288892	0.658	0.348	9.22862e-08	6	NID2
NAV1	3.06659e-12	0.315483	0.547	0.294	1.02847e-07	6	NAV1
SASH1	3.75071e-12	0.25143	0.689	0.372	1.25791e-07	6	SASH1
DYNLL1	4.01664e-12	0.269041	1	0.975	1.3471e-07	6	DYNLL1
CELF2	7.15944e-12	0.275498	0.839	0.524	2.40113e-07	6	CELF2
HNRNPH3	7.98904e-12	0.278346	0.919	0.728	2.67937e-07	6	HNRNPH3
LMO4	8.15832e-12	0.409322	0.907	0.716	2.73614e-07	6	LMO4
NDUFAF3	8.6337e-12	0.311773	0.82	0.587	2.89557e-07	6	NDUFAF3
VCAN	1.09728e-11	0.362735	0.87	0.618	3.68007e-07	6	VCAN
CCAR1	1.31057e-11	0.260232	0.745	0.471	4.3954e-07	6	CCAR1
CCDC88A	1.40617e-11	0.271859	0.689	0.406	4.716e-07	6	CCDC88A
BTG31	1.74222e-11	0.258944	0.72	0.435	5.84306e-07	6	BTG3
LSM8	1.79626e-11	0.267221	0.82	0.528	6.0243e-07	6	LSM8
PHGDH1	2.41971e-11	0.328928	0.733	0.474	8.11522e-07	6	PHGDH
RNASE1	2.78092e-11	0.423639	0.839	0.583	9.32666e-07	6	RNASE1
BANF1	3.61672e-11	0.279533	0.957	0.778	1.21298e-06	6	BANF1
VIM	3.64716e-11	0.307159	1	0.964	1.22319e-06	6	VIM
PSME2	3.81217e-11	0.292269	0.714	0.439	1.27853e-06	6	PSME2
NUDT11	5.99069e-11	0.284323	0.658	0.399	2.00916e-06	6	NUDT1
RPL39L	6.60764e-11	0.259331	0.64	0.378	2.21607e-06	6	RPL39L
PLS31	8.85189e-11	0.288736	0.857	0.543	2.96875e-06	6	PLS3
TMEM256	2.2218e-10	0.285688	0.733	0.503	7.45149e-06	6	TMEM256
TENM3	3.5812e-10	0.26307	0.727	0.428	1.20106e-05	6	TENM3
RUVBL2	4.09377e-10	0.268647	0.64	0.392	1.37297e-05	6	RUVBL2
VDAC3	6.2789e-10	0.311447	0.814	0.593	2.10582e-05	6	VDAC3
HMGXB41	7.05691e-10	0.253445	0.627	0.369	2.36675e-05	6	HMGXB4
CD991	2.84052e-09	0.254751	0.919	0.679	9.52654e-05	6	CD99
PHF6	3.52155e-09	0.257289	0.59	0.361	0.000118106	6	PHF6
NUDT4	4.43883e-09	0.279	0.894	0.655	0.00014887	6	NUDT4
POSTN1	6.65168e-09	0.26172	0.957	0.698	0.000223084	6	POSTN
MEX3A	1.46037e-08	0.257317	0.714	0.476	0.000489778	6	MEX3A
MORF4L2	2.66865e-08	0.266927	0.894	0.792	0.000895013	6	MORF4L2
ALDH1A11	2.71486e-08	0.34365	0.957	0.735	0.00091051	6	ALDH1A1
HNRNPR	7.30576e-08	0.254629	0.925	0.791	0.00245021	6	HNRNPR
SMS	2.55376e-07	0.269681	0.839	0.67	0.0085648	6	SMS
S100A111	9.30799e-06	0.309386	0.832	0.666	0.312171	6	S100A11
FKBP2	2.41841e-05	0.251362	0.795	0.648	0.811087	6	FKBP2
HIST1H2BH	4.69751e-108	1.03488	0.748	0.087	1.57545e-103	5	HIST1H2BH
CENPV	1.20615e-85	1.13806	0.975	0.254	4.04517e-81	5	CENPV
ELAVL4	4.90479e-84	1.51396	0.992	0.231	1.64497e-79	5	ELAVL4
EML5	6.7134e-84	0.824866	0.782	0.125	2.25154e-79	5	EML5
MAD2L12	4.31298e-81	1.26587	0.992	0.303	1.44649e-76	5	MAD2L1
RRM21	2.0132e-78	0.992352	0.882	0.182	6.75186e-74	5	RRM2
ELAVL3	1.76896e-75	0.95591	0.882	0.177	5.93272e-71	5	ELAVL3
LINC01224	2.59335e-74	0.502093	0.63	0.085	8.69757e-70	5	LINC01224
UBE2T2	3.39936e-73	1.23958	0.975	0.359	1.14008e-68	5	UBE2T
RGS4	4.55529e-73	1.04582	0.882	0.175	1.52775e-68	5	RGS4
LRRN3	1.51106e-72	0.855971	0.849	0.176	5.06778e-68	5	LRRN3
SLC4A8	1.17266e-70	0.730827	0.79	0.154	3.93285e-66	5	SLC4A8
GTSE11	4.95539e-66	0.942725	0.84	0.191	1.66194e-61	5	GTSE1
PBK2	2.85441e-65	0.881766	0.882	0.211	9.57311e-61	5	PBK
SNAP25	2.71284e-64	0.634471	0.899	0.184	9.09831e-60	5	SNAP25
KIF21A	1.9642e-63	0.991562	0.975	0.265	6.58753e-59	5	KIF21A
CAMK4	4.49151e-63	0.662056	0.832	0.177	1.50636e-58	5	CAMK4
NUSAP12	7.71643e-63	1.04912	0.933	0.251	2.58794e-58	5	NUSAP1
CHRNA3	9.26412e-63	0.83016	0.874	0.191	3.107e-58	5	CHRNA3
ISL1	1.02334e-62	0.811146	0.899	0.191	3.43207e-58	5	ISL1
MKI672	1.44593e-62	1.05272	0.908	0.229	4.84935e-58	5	MKI67
UBE2C1	1.54817e-62	1.60056	0.933	0.281	5.19224e-58	5	UBE2C
TOP2A2	1.80914e-62	1.29633	0.941	0.269	6.0675e-58	5	TOP2A
PTMA	6.08556e-62	0.817304	1	1	2.04098e-57	5	PTMA
MYBL21	1.52673e-61	0.620293	0.697	0.131	5.12034e-57	5	MYBL2
HINT1	1.02653e-60	0.933362	1	0.906	3.44278e-56	5	HINT1
GNG4	5.49314e-60	0.775241	0.849	0.203	1.84229e-55	5	GNG4
NUF22	5.73835e-60	0.880457	0.824	0.2	1.92453e-55	5	NUF2
CCNA22	4.91365e-59	0.746045	0.773	0.165	1.64794e-54	5	CCNA2
NCAPG3	1.02933e-58	0.657158	0.681	0.129	3.45215e-54	5	NCAPG
SCN3B	1.4112e-58	0.718193	0.807	0.175	4.73289e-54	5	SCN3B
STMN12	1.58246e-58	0.922915	1	0.984	5.30725e-54	5	STMN1
CD24	3.68124e-58	0.925388	0.95	0.235	1.23461e-53	5	CD24
HMGN22	1.78172e-56	1.22712	1	0.904	5.97555e-52	5	HMGN2
CXCR4	1.78211e-56	0.839731	0.748	0.159	5.97683e-52	5	CXCR4
SLIT3	9.4036e-56	0.581974	0.798	0.184	3.15378e-51	5	SLIT3
PIM1	1.34775e-55	0.577919	0.546	0.091	4.52008e-51	5	PIM1
ENO2	1.99113e-55	0.728924	0.798	0.187	6.67786e-51	5	ENO2
GAL	2.30682e-55	0.863007	0.731	0.151	7.73661e-51	5	GAL
RGS5	2.45586e-55	1.26575	0.874	0.242	8.23645e-51	5	RGS5
CDK12	1.25948e-54	0.892513	0.933	0.264	4.22403e-50	5	CDK1
GATA3	1.86006e-54	0.809898	0.908	0.246	6.23826e-50	5	GATA3
ENDOG	2.70236e-54	0.659445	0.597	0.115	9.06317e-50	5	ENDOG
HEBP2	8.10396e-54	0.936868	0.966	0.338	2.71791e-49	5	HEBP2
PHOX2A	3.1389e-53	0.627493	0.765	0.164	1.05273e-48	5	PHOX2A
ACOT7	5.04954e-53	0.854732	0.866	0.268	1.69352e-48	5	ACOT7
GABRB3	1.18242e-52	0.545985	0.664	0.139	3.9656e-48	5	GABRB3
RAMP1	2.56752e-52	0.697405	0.672	0.138	8.61096e-48	5	RAMP1
KIF231	3.22228e-52	0.607016	0.647	0.127	1.08069e-47	5	KIF23
NRSN1	3.89626e-52	0.450975	0.563	0.097	1.30673e-47	5	NRSN1
ATAD21	4.06587e-52	0.644528	0.756	0.181	1.36361e-47	5	ATAD2
DEPDC11	1.28372e-51	0.590853	0.622	0.118	4.30534e-47	5	DEPDC1
GRK3	2.68839e-51	0.670186	0.756	0.183	9.01633e-47	5	GRK3
KCTD16	4.7621e-51	0.652481	0.647	0.13	1.59711e-46	5	KCTD16
CENPM2	8.04762e-51	0.663492	0.756	0.189	2.69901e-46	5	CENPM
HMMR1	8.4021e-51	0.564353	0.639	0.123	2.8179e-46	5	HMMR
AURKB2	1.2336e-50	0.687896	0.832	0.2	4.13726e-46	5	AURKB
SLC38A1	9.28799e-50	0.473296	0.63	0.124	3.11501e-45	5	SLC38A1
TYMS2	1.07423e-49	1.01769	0.958	0.386	3.60275e-45	5	TYMS
CXADR	1.47422e-49	0.467365	0.597	0.115	4.94426e-45	5	CXADR
HMGB22	2.48659e-49	1.32719	1	0.629	8.33953e-45	5	HMGB2
HMGB12	3.86355e-49	0.820817	1	0.995	1.29576e-44	5	HMGB1
PRC12	3.91475e-49	0.826222	0.798	0.23	1.31293e-44	5	PRC1
TMSB15A2	5.90753e-49	0.91823	0.992	0.575	1.98127e-44	5	TMSB15A
C3orf14	8.4686e-49	0.750763	0.857	0.274	2.8402e-44	5	C3orf14
PRDX2	1.13262e-48	0.842744	1	0.77	3.7986e-44	5	PRDX2
SAC3D1	1.29921e-48	0.606764	0.723	0.193	4.35728e-44	5	SAC3D1
CENPF2	2.37045e-48	1.25018	0.899	0.298	7.95001e-44	5	CENPF
ELAVL2	2.45035e-48	0.690614	0.748	0.166	8.21798e-44	5	ELAVL2
TACC31	1.435e-47	0.609146	0.689	0.158	4.8127e-43	5	TACC3
PRCD	1.52795e-47	0.373419	0.513	0.086	5.12445e-43	5	PRCD
SYNPO2	1.74184e-47	0.526941	0.58	0.114	5.84179e-43	5	SYNPO2
BUB31	2.16993e-47	0.936453	0.983	0.636	7.27752e-43	5	BUB3
HAND2	3.25236e-47	0.820021	0.857	0.277	1.09078e-42	5	HAND2
TPX22	4.08107e-47	0.742714	0.739	0.185	1.36871e-42	5	TPX2
GPRIN1	4.21471e-47	0.331142	0.445	0.066	1.41353e-42	5	GPRIN1
CKAP2L2	6.68181e-47	0.561184	0.672	0.15	2.24095e-42	5	CKAP2L
CENPN2	1.13473e-46	0.569857	0.723	0.179	3.80567e-42	5	CENPN
H3F3A	1.29992e-46	0.534245	1	1	4.35967e-42	5	H3F3A
CDKN2D1	1.62383e-46	0.939785	0.739	0.212	5.44601e-42	5	CDKN2D
SPC242	2.05017e-46	0.498659	0.639	0.132	6.87586e-42	5	SPC24
RAD51AP12	2.08942e-46	0.649674	0.748	0.197	7.00749e-42	5	RAD51AP1
ATCAY	2.98323e-46	0.745908	0.622	0.14	1.00052e-41	5	ATCAY
SYT1	1.11486e-45	0.615029	0.857	0.211	3.73902e-41	5	SYT1
SHD	1.15339e-45	0.660568	0.773	0.209	3.86824e-41	5	SHD
CHRNA7	1.29367e-45	0.561146	0.58	0.119	4.33871e-41	5	CHRNA7
CDKN31	1.4245e-45	0.698578	0.714	0.174	4.7775e-41	5	CDKN3
CKB	1.65022e-45	0.917455	0.966	0.496	5.53452e-41	5	CKB
SLC10A4	1.95357e-45	0.424092	0.529	0.097	6.55187e-41	5	SLC10A4
CLSPN1	2.64248e-45	0.694425	0.773	0.217	8.86235e-41	5	CLSPN
SCG3	3.91783e-45	0.635337	0.798	0.213	1.31396e-40	5	SCG3
RANBP11	4.84554e-45	0.846941	0.983	0.788	1.6251e-40	5	RANBP1
ANP32E2	5.37963e-45	0.858833	0.933	0.388	1.80422e-40	5	ANP32E
KIF141	6.47952e-45	0.429842	0.496	0.083	2.1731e-40	5	KIF14
DPYSL2	1.22104e-44	0.826684	0.966	0.496	4.09511e-40	5	DPYSL2
CDCA81	1.76176e-44	0.643326	0.588	0.124	5.90861e-40	5	CDCA8
CKS1B2	1.7643e-44	0.991746	0.983	0.537	5.91711e-40	5	CKS1B
PAFAH1B3	1.93747e-44	0.842245	0.983	0.546	6.49788e-40	5	PAFAH1B3
UNC5C	3.64889e-44	0.394814	0.538	0.101	1.22376e-39	5	UNC5C
SPC252	6.68553e-44	0.567804	0.739	0.185	2.24219e-39	5	SPC25
PPIA	1.77926e-43	0.568046	1	0.991	5.96727e-39	5	PPIA
H2AFY	1.9102e-43	0.773317	0.975	0.668	6.40644e-39	5	H2AFY
UHRF11	1.98624e-43	0.647736	0.714	0.182	6.66144e-39	5	UHRF1
NDC802	3.31251e-43	0.6333	0.664	0.161	1.11095e-38	5	NDC80
JPT11	3.94583e-43	1.03904	0.975	0.619	1.32335e-38	5	JPT1
HJURP1	5.63493e-43	0.482488	0.538	0.105	1.88984e-38	5	HJURP
GATA2	6.57355e-43	0.712006	0.849	0.267	2.20464e-38	5	GATA2
PIMREG1	8.22032e-43	0.698562	0.697	0.177	2.75693e-38	5	PIMREG
MMD	8.55844e-43	0.693961	0.874	0.306	2.87033e-38	5	MMD
STMN2	8.68752e-43	0.728239	0.891	0.247	2.91362e-38	5	STMN2
CDCA52	9.3166e-43	0.481681	0.588	0.125	3.1246e-38	5	CDCA5
RAN2	1.08875e-42	0.656956	1	0.909	3.65144e-38	5	RAN
HAND2-AS1	1.64947e-42	0.69349	0.798	0.229	5.532e-38	5	HAND2-AS1
CDC42EP3	1.67492e-42	0.511951	0.622	0.146	5.61734e-38	5	CDC42EP3
HSP90AA1	3.65696e-42	0.695398	1	0.988	1.22647e-37	5	HSP90AA1
ECT21	3.90752e-42	0.593694	0.597	0.135	1.31051e-37	5	ECT2
DCX	3.97577e-42	0.487087	0.697	0.159	1.33339e-37	5	DCX
TMEM151B	8.4204e-42	0.395694	0.504	0.097	2.82403e-37	5	TMEM151B
CENPW2	1.66189e-41	0.679179	0.84	0.287	5.57365e-37	5	CENPW
RIMBP2	1.88509e-41	0.396924	0.504	0.098	6.32221e-37	5	RIMBP2
PRLHR	2.05226e-41	0.282562	0.269	0.025	6.88288e-37	5	PRLHR
ESCO22	2.07411e-41	0.390383	0.58	0.12	6.95615e-37	5	ESCO2
CKS21	2.73997e-41	0.941771	0.933	0.411	9.18932e-37	5	CKS2
RFC31	2.88136e-41	0.551027	0.815	0.252	9.6635e-37	5	RFC3
PCSK1N	3.9334e-41	0.44692	0.899	0.242	1.31918e-36	5	PCSK1N
BIRC52	5.69277e-41	0.719545	0.815	0.246	1.90924e-36	5	BIRC5
DUT1	5.82215e-41	0.910822	1	0.743	1.95263e-36	5	DUT
NEK1	6.96353e-41	0.784339	0.79	0.271	2.33543e-36	5	NEK1
KIFC12	7.15407e-41	0.500017	0.748	0.196	2.39933e-36	5	KIFC1
DLGAP51	9.2752e-41	0.624836	0.546	0.114	3.11072e-36	5	DLGAP5
CCNB21	1.91319e-40	0.837842	0.765	0.228	6.41645e-36	5	CCNB2
SGO21	1.91989e-40	0.644342	0.723	0.201	6.43892e-36	5	SGO2
TUBA1A	3.25411e-40	0.758453	1	0.992	1.09136e-35	5	TUBA1A
FAM162B	3.42722e-40	0.561178	0.479	0.09	1.14942e-35	5	FAM162B
TUBA1B2	3.49044e-40	0.860173	1	0.955	1.17062e-35	5	TUBA1B
PPP2R2B	4.58345e-40	0.65423	0.79	0.22	1.5372e-35	5	PPP2R2B
LMNB12	5.71467e-40	0.697713	0.908	0.373	1.91659e-35	5	LMNB1
PCLAF1	5.93795e-40	0.829271	0.924	0.352	1.99147e-35	5	PCLAF
MELK2	7.96295e-40	0.428017	0.622	0.143	2.67062e-35	5	MELK
ZWINT2	9.02279e-40	0.712426	0.84	0.3	3.02606e-35	5	ZWINT
MZT11	9.61073e-40	0.756714	0.84	0.317	3.22325e-35	5	MZT1
DEK2	1.24871e-39	0.776282	0.992	0.775	4.18793e-35	5	DEK
KIF2C1	2.01903e-39	0.491422	0.571	0.127	6.77141e-35	5	KIF2C
MTUS1	2.63607e-39	0.622297	0.807	0.24	8.84084e-35	5	MTUS1
SPAG51	2.8394e-39	0.397541	0.487	0.092	9.52278e-35	5	SPAG5
BEND5	3.62231e-39	0.522847	0.723	0.206	1.21485e-34	5	BEND5
RAB3C	5.25779e-39	0.436586	0.681	0.161	1.76336e-34	5	RAB3C
GLCCI1	7.19929e-39	0.666058	0.756	0.247	2.4145e-34	5	GLCCI1
LINC00682	8.17388e-39	0.876995	0.983	0.525	2.74135e-34	5	LINC00682
FABP5	8.86447e-39	0.77317	0.992	0.68	2.97297e-34	5	FABP5
UBE2S1	1.30949e-38	0.962584	0.874	0.386	4.39176e-34	5	UBE2S
DPYSL5	3.01913e-38	0.401244	0.588	0.137	1.01255e-33	5	DPYSL5
TTL	4.73973e-38	0.651121	0.899	0.352	1.58961e-33	5	TTL
KPNA21	5.73333e-38	1.03645	0.916	0.44	1.92284e-33	5	KPNA2
HNRNPA2B12	5.80445e-38	0.591595	1	0.97	1.9467e-33	5	HNRNPA2B1
MLLT11	6.58611e-38	0.827601	0.992	0.715	2.20885e-33	5	MLLT11
RTKN22	6.91962e-38	0.513567	0.555	0.128	2.3207e-33	5	RTKN2
CCNB11	7.17695e-38	0.927194	0.672	0.186	2.407e-33	5	CCNB1
RACGAP11	9.01221e-38	0.517165	0.622	0.159	3.02252e-33	5	RACGAP1
FOXM12	1.02426e-37	0.459067	0.588	0.139	3.43517e-33	5	FOXM1
CENPA1	1.15187e-37	0.482751	0.538	0.114	3.86315e-33	5	CENPA
PCNA1	1.56805e-37	1.02204	0.899	0.448	5.25893e-33	5	PCNA
MAP1B	1.93428e-37	0.860873	1	0.72	6.4872e-33	5	MAP1B
BUB1B1	2.25696e-37	0.39971	0.513	0.106	7.56941e-33	5	BUB1B
TUBB2	3.14195e-37	0.706104	1	0.983	1.05375e-32	5	TUBB
GCHFR	4.88849e-37	0.417061	0.496	0.101	1.6395e-32	5	GCHFR
PHYHIPL	5.11659e-37	0.344594	0.462	0.089	1.716e-32	5	PHYHIPL
ASPM1	5.67524e-37	0.848457	0.689	0.196	1.90336e-32	5	ASPM
RBMS3	6.43426e-37	0.831793	0.983	0.632	2.15792e-32	5	RBMS3
KIF222	9.64765e-37	0.60818	0.782	0.269	3.23563e-32	5	KIF22
OCIAD2	9.76598e-37	0.623395	0.874	0.328	3.27531e-32	5	OCIAD2
SMC42	1.07175e-36	0.880368	0.958	0.496	3.59443e-32	5	SMC4
HIST1H4C2	1.36774e-36	1.70463	0.941	0.674	4.58714e-32	5	HIST1H4C
CEP551	1.3986e-36	0.359821	0.521	0.107	4.69062e-32	5	CEP55
CIP2A2	1.96631e-36	0.415706	0.588	0.142	6.5946e-32	5	CIP2A
BASP1	2.11716e-36	0.769565	0.941	0.441	7.10054e-32	5	BASP1
TUBB2B	3.58688e-36	0.611567	1	0.728	1.20297e-31	5	TUBB2B
KIF112	5.09374e-36	0.447573	0.588	0.141	1.70834e-31	5	KIF11
APLP1	5.42271e-36	0.488627	0.798	0.233	1.81867e-31	5	APLP1
HMGB31	5.83386e-36	0.745755	0.924	0.45	1.95656e-31	5	HMGB3
UCHL1	1.24237e-35	0.657369	0.966	0.463	4.16666e-31	5	UCHL1
TMPO2	1.4653e-35	0.722646	0.908	0.439	4.91434e-31	5	TMPO
ARHGAP11A1	1.63168e-35	0.538188	0.58	0.145	5.47234e-31	5	ARHGAP11A
C21orf582	3.24228e-35	0.499594	0.689	0.19	1.0874e-30	5	C21orf58
ASRGL1	4.24121e-35	0.544511	0.765	0.272	1.42242e-30	5	ASRGL1
CENPE1	4.51707e-35	0.669779	0.605	0.159	1.51493e-30	5	CENPE
TRIM591	4.91742e-35	0.432871	0.462	0.094	1.64921e-30	5	TRIM59
H2AFZ2	5.94207e-35	0.692591	1	0.941	1.99285e-30	5	H2AFZ
GMNN1	6.60414e-35	0.588851	0.857	0.336	2.2149e-30	5	GMNN
CASZ1	8.20109e-35	0.395833	0.471	0.098	2.75048e-30	5	CASZ1
SMC22	9.77107e-35	0.636715	0.966	0.473	3.27702e-30	5	SMC2
TUBB4B2	1.0515e-34	0.8927	0.975	0.639	3.52653e-30	5	TUBB4B
CKAP21	1.53473e-34	0.678271	0.798	0.297	5.14718e-30	5	CKAP2
TMEM237	1.56916e-34	0.47528	0.697	0.216	5.26263e-30	5	TMEM237
CDC451	1.62527e-34	0.403338	0.445	0.09	5.45082e-30	5	CDC45
KLHL23	1.6881e-34	0.592749	0.739	0.253	5.66154e-30	5	KLHL23
CENPK2	1.75033e-34	0.454398	0.782	0.241	5.87027e-30	5	CENPK
GNG3	1.81765e-34	0.382795	0.655	0.161	6.09605e-30	5	GNG3
CCP110	1.86968e-34	0.471939	0.664	0.191	6.27054e-30	5	CCP110
NCAM1	1.99211e-34	0.706044	0.933	0.469	6.68115e-30	5	NCAM1
MEIS1	2.40753e-34	0.503124	0.697	0.21	8.07437e-30	5	MEIS1
BCL11B	2.78884e-34	0.294345	0.319	0.046	9.3532e-30	5	BCL11B
NUCKS12	3.17117e-34	0.646938	1	0.927	1.06355e-29	5	NUCKS1
INA	3.30009e-34	0.393513	0.689	0.168	1.10678e-29	5	INA
CALM21	7.30858e-34	0.613134	1	0.99	2.45115e-29	5	CALM2
OLFM1	8.17501e-34	0.469191	0.748	0.223	2.74173e-29	5	OLFM1
TAGLN3	1.00064e-33	0.442915	0.731	0.199	3.35593e-29	5	TAGLN3
LSM41	1.1983e-33	0.656066	0.966	0.681	4.01887e-29	5	LSM4
ASCL1	1.56715e-33	0.655358	0.908	0.369	5.25589e-29	5	ASCL1
CYCS	1.90137e-33	0.630647	0.983	0.64	6.37682e-29	5	CYCS
HMX2	1.92663e-33	0.314677	0.412	0.077	6.46152e-29	5	HMX2
[truncated: 2,249 more rows]

## Sheet: Blood markers
	p_val	avg_log2FC	pct.1	pct.2	p_val_adj	cluster	gene
[truncated: 7,996 more rows]
