# Supplementary material for: Spatially organized cellular communities form the developing human heart
Source: Nature. 2024 Mar 13;627(8005):854–64. doi: 10.1038/s41586-024-07171-z (PMC10972757; doi:10.1038/s41586-024-07171-z)
Supplement: Supplementary file 4 — Supplementary Tables 1–22 [file 41586_2024_7171_MOESM4_ESM.zip › 2022-11-18398C-s4/2022-11-18398C-Supplementary Table 4 - CellChat cell-cell signaling interactions in the atria and ventricles.xlsx]

## Sheet: Atrial interactions
	LEC -> WBC	BEC -> WBC	Endocardial -> WBC	Neuronal -> WBC	Epicardial -> WBC	Fibro -> WBC	SMC -> WBC	ncCM -> WBC	aCM -> WBC	WBC -> LEC	WBC -> BEC	WBC -> Endocardial	WBC -> Neuronal	WBC -> Epicardial	WBC -> Fibro	WBC -> SMC	WBC -> ncCM	WBC -> aCM	WBC -> LEC	BEC -> LEC	Endocardial -> LEC	Neuronal -> LEC	Epicardial -> LEC	Fibro -> LEC	SMC -> LEC	ncCM -> LEC	aCM -> LEC	LEC -> WBC	LEC -> BEC	LEC -> Endocardial	LEC -> Neuronal	LEC -> Epicardial	LEC -> Fibro	LEC -> SMC	LEC -> ncCM	LEC -> aCM	WBC -> BEC	LEC -> BEC	Endocardial -> BEC	Neuronal -> BEC	Epicardial -> BEC	Fibro -> BEC	SMC -> BEC	ncCM -> BEC	aCM -> BEC	BEC -> WBC	BEC -> LEC	BEC -> Endocardial	BEC -> Neuronal
ANGPTL2 - TLR4	NA	NA	NA	NA	NA	0.179651	NA	NA	NA	NA	NA	NA	0.144901	NA	NA	0.14489	0.144683	0.139947	NA	0.178922	NA	NA	NA	NA	NA	0.183096	0.179692	NA	0.144486	0.159411	NA	NA	NA	NA	NA	NA	NA	0.144486	NA	NA	NA	NA	NA	0.187051	0.183502	NA	0.178922	0.207107	NA
ANXA1 - FPR1	NA	0.221104	0.216643	0.215925	0.224842	0.233387	0.222833	NA	NA	NA	NA	0.364524	NA	NA	NA	NA	NA	NA	NA	NA	NA	NA	NA	NA	0.137051	0.143582	0.166198	NA	NA	NA	0.135448	0.128573	NA	NA	0.136284	0.136019	NA	NA	NA	NA	NA	NA	0.144371	0.151634	0.177061	NA	NA	NA	0.151345
APP - CD74	0.492871	0.462411	0.455243	0.46319	0.434841	0.434148	0.375097	0.403002	0.370612	0.162688	NA	NA	NA	NA	NA	NA	NA	NA	NA	NA	NA	NA	NA	NA	0.267713	NA	NA	NA	0.251372	0.248993	NA	NA	NA	NA	NA	NA	NA	0.251372	NA	NA	NA	NA	0.27325	NA	NA	0.221104	NA	NA	NA
C3 - (ITGAM+ITGB2)	NA	NA	NA	NA	0.202663	NA	NA	NA	NA	NA	0.223354	0.228377	NA	NA	NA	NA	NA	NA	NA	NA	NA	NA	NA	NA	0.172343	NA	NA	NA	0.173672	0.221839	NA	0.16063	NA	NA	NA	NA	NA	0.173672	NA	NA	NA	NA	0.184044	NA	NA	0.462411	0.281202	NA	NA
C3 - C3AR1	NA	NA	NA	NA	0.204912	NA	NA	NA	NA	NA	NA	NA	NA	NA	0.231487	0.231032	NA	NA	NA	NA	NA	NA	NA	0.24015	NA	NA	NA	0.492871	NA	NA	NA	NA	NA	NA	NA	NA	NA	NA	NA	NA	NA	0.249207	NA	NA	NA	NA	NA	NA	0.150936
CCL14 - CCR1	0.199852	NA	NA	NA	NA	NA	NA	NA	NA	NA	0.235079	0.218716	0.21773	NA	NA	NA	NA	NA	NA	NA	NA	NA	NA	0.156144	NA	NA	NA	NA	NA	NA	NA	0.11977	0.114437	NA	NA	NA	NA	NA	0.178816	NA	NA	NA	NA	NA	NA	NA	0.445923	0.465672	NA
CD99 - CD99	NA	NA	0.364524	NA	NA	NA	NA	NA	NA	NA	NA	NA	NA	0.249395	NA	NA	NA	0.217508	NA	NA	0.174042	NA	NA	NA	NA	NA	NA	NA	NA	0.123112	NA	NA	NA	NA	NA	NA	NA	NA	0.195663	NA	NA	NA	NA	NA	NA	NA	0.181978	NA	NA
CD99 - PILRA	0.197977	0.195098	0.202233	0.173333	0.185628	0.195245	0.193684	0.167617	0.16303	0.256606	NA	0.227687	NA	NA	NA	NA	NA	NA	NA	NA	0.175844	NA	NA	NA	NA	NA	NA	0.199852	NA	NA	NA	NA	NA	NA	NA	NA	NA	NA	0.121575	NA	NA	NA	NA	NA	NA	0.195098	NA	NA	NA
COL1A1 - CD44	0.204087	0.195978	0.224017	0.247416	0.28329	0.334648	0.28746	0.160795	0.198451	NA	NA	NA	NA	0.169273	NA	NA	NA	NA	NA	NA	0.128928	NA	NA	NA	NA	NA	NA	NA	0.149573	0.154077	0.168868	NA	0.156892	0.168853	0.168572	0.162186	NA	0.149573	0.155735	NA	0.146813	NA	NA	NA	NA	NA	0.352597	0.351242	NA
COL1A2 - CD44	0.196916	0.213042	0.27344	0.245962	0.257695	0.32405	0.28631	0.159834	0.187533	NA	NA	NA	0.195745	0.180786	0.178542	NA	NA	NA	NA	0.281202	0.278282	0.281519	0.269854	0.269564	0.244053	0.256326	0.24204	NA	0.445923	0.480424	NA	0.403135	0.446612	0.439318	NA	NA	NA	0.445923	0.465672	NA	0.392236	0.433586	0.426656	NA	NA	NA	NA	0.217907	NA
COL2A1 - CD44	NA	NA	NA	0.170169	NA	NA	NA	NA	0.214184	NA	NA	NA	NA	0.180424	NA	NA	NA	NA	NA	NA	0.150583	NA	NA	NA	NA	NA	NA	0.197977	NA	NA	NA	NA	NA	NA	NA	NA	NA	0.352597	0.351242	NA	NA	NA	NA	NA	NA	NA	NA	NA	NA
COL4A1 - CD44	0.23076	0.273054	0.20137	0.210871	0.141098	0.234648	0.270115	0.163593	0.192525	NA	0.194514	0.198335	NA	NA	NA	NA	NA	NA	NA	0.445923	0.480424	NA	0.403135	0.446612	0.439318	NA	NA	NA	0.352597	0.294125	NA	NA	NA	NA	NA	NA	NA	NA	NA	NA	NA	0.382809	NA	NA	NA	NA	NA	0.209076	0.208173
COL4A2 - CD44	0.21894	0.259223	0.199179	0.211663	NA	0.229087	0.261559	0.169278	0.203877	NA	NA	NA	NA	NA	0.200692	0.200347	NA	NA	0.162688	0.181978	0.188183	0.162876	0.173698	0.182105	0.180744	0.157814	0.153738	NA	0.222928	0.227932	NA	NA	NA	NA	NA	NA	0.223354	0.222928	0.246795	0.275264	0.319788	0.385201	0.325028	0.172349	0.216244	NA	NA	NA	NA
COL4A5 - CD44	0.152997	NA	0.142816	NA	0.181318	NA	NA	0.168682	0.163364	NA	0.203404	0.190968	0.190212	NA	NA	NA	NA	NA	NA	0.352597	0.294125	NA	NA	NA	NA	NA	NA	NA	NA	NA	NA	NA	0.23103	0.230577	NA	NA	0.235079	0.234608	0.261086	0.292965	0.343411	0.418653	0.349393	0.179316	0.227236	NA	0.24355	0.217277	NA
COL4A6 - CD44	NA	NA	NA	NA	0.132871	NA	NA	0.16297	0.152534	NA	NA	NA	NA	0.214124	NA	NA	NA	0.190043	NA	NA	NA	NA	NA	0.377728	NA	NA	NA	NA	0.234608	0.218307	0.217324	NA	NA	NA	NA	NA	NA	NA	NA	NA	NA	0.369312	NA	NA	NA	NA	NA	NA	NA
COL6A1 - CD44	NA	0.183016	0.193913	0.165993	0.234164	0.259187	0.229522	0.16777	0.15848	0.219469	NA	0.197812	NA	NA	NA	NA	NA	NA	0.256606	0.24355	0.287641	0.326303	0.388739	0.484277	0.396235	0.191742	0.247341	NA	NA	NA	NA	0.248867	NA	NA	NA	0.217103	0.194514	0.214428	0.307462	0.273481	0.287915	0.371554	0.323582	0.171247	0.203379	0.195978	NA	NA	0.187958
COL6A2 - CD44	0.21187	0.229537	0.229244	0.159065	0.236324	0.272801	0.238069	NA	NA	NA	NA	NA	NA	0.152075	NA	NA	NA	NA	NA	NA	NA	NA	NA	0.364547	NA	NA	NA	NA	NA	0.227244	NA	NA	NA	NA	NA	NA	0.203404	0.225236	0.329378	0.290959	0.307229	0.402856	0.347742	0.178124	0.213102	NA	NA	NA	NA
COL6A3 - CD44	NA	NA	0.153984	NA	0.133543	0.245795	0.245652	NA	NA	NA	NA	NA	0.173157	0.16132	0.159528	NA	NA	NA	0.219469	0.270089	0.371227	0.323852	0.343809	0.464008	0.394164	0.190382	0.230758	NA	NA	NA	NA	0.169025	NA	NA	NA	NA	NA	NA	NA	0.182567	NA	NA	NA	NA	0.234025	NA	NA	NA	NA
COL6A6 - CD44	NA	NA	NA	NA	NA	0.201235	NA	NA	NA	NA	NA	NA	NA	0.161032	NA	NA	NA	NA	NA	NA	NA	0.181318	NA	NA	NA	NA	0.231997	0.204087	NA	NA	0.195416	0.180505	0.178268	NA	NA	NA	NA	NA	NA	0.18315	NA	NA	NA	NA	0.234975	NA	NA	0.239093	NA
COL9A1 - CD44	NA	NA	NA	NA	NA	0.197708	NA	NA	0.166488	NA	NA	NA	NA	0.225948	0.188603	0.197825	NA	NA	NA	NA	NA	0.205163	NA	NA	NA	NA	0.271898	NA	NA	NA	NA	0.180144	NA	NA	NA	NA	NA	NA	NA	0.191026	NA	NA	NA	NA	0.247943	NA	NA	NA	NA
COL9A2 - CD44	NA	NA	NA	0.141887	NA	NA	NA	NA	NA	NA	NA	NA	NA	NA	0.168494	NA	NA	NA	NA	0.302037	NA	NA	NA	0.256065	0.298484	NA	NA	NA	0.214428	0.219063	NA	NA	NA	NA	NA	NA	NA	0.25384	NA	NA	NA	0.258521	0.301773	NA	NA	NA	NA	0.22855	0.227476
COL9A3 - CD44	0.157508	0.143335	0.146344	0.210688	0.224718	0.163725	NA	NA	NA	NA	NA	NA	NA	NA	NA	NA	NA	0.203612	NA	0.370547	0.251838	0.266662	0.164433	0.304999	0.365377	0.195719	0.238294	NA	NA	NA	NA	NA	0.221929	0.22151	NA	NA	NA	0.254951	0.219702	0.231012	0.149931	0.259672	0.303318	0.175564	0.209248	NA	NA	NA	NA
CXCL12 - CXCR4	NA	0.159902	0.184978	NA	NA	0.213193	0.195834	0.220414	0.156224	NA	NA	NA	NA	0.140338	NA	NA	NA	NA	NA	0.285365	NA	NA	NA	0.249494	0.288172	NA	NA	NA	0.225236	0.210142	0.209229	NA	NA	NA	NA	NA	NA	0.270186	0.231048	0.243549	0.155187	0.275466	0.324671	0.182795	0.21954	NA	0.270089	0.238339	NA
ENTPD1 - TMIGD3	NA	0.166897	0.172097	NA	NA	NA	0.14189	NA	NA	NA	NA	NA	NA	NA	NA	NA	0.159775	0.184141	NA	0.346439	0.248459	0.267911	NA	0.295876	0.350471	0.203876	0.255721	NA	NA	NA	NA	0.238384	NA	NA	NA	0.209025	NA	NA	NA	NA	NA	0.25183	0.29125	NA	NA	NA	NA	NA	NA
FN1 - CD44	0.209976	0.224442	0.28495	0.167581	0.232509	0.277188	0.259305	NA	NA	NA	NA	NA	NA	0.133627	NA	NA	NA	NA	NA	NA	NA	NA	0.194011	NA	NA	0.179633	0.173621	NA	NA	0.218427	NA	NA	NA	NA	NA	NA	NA	0.240682	0.217105	0.231958	NA	0.252924	0.292694	0.18212	0.222678	0.213042	NA	NA	0.203624
GAS6 - AXL	0.151348	0.147322	NA	NA	0.229073	0.154846	0.203881	NA	0.153139	NA	NA	NA	NA	NA	NA	NA	0.15717	0.176911	NA	NA	0.166767	NA	0.221488	NA	NA	0.203016	0.195393	NA	NA	NA	NA	0.164056	NA	NA	NA	NA	NA	0.254281	0.228185	0.244598	NA	0.267922	0.312632	0.189907	0.234332	NA	NA	NA	NA
GAS6 - MERTK	0.143344	0.139726	NA	NA	0.211379	0.146479	0.189686	NA	0.14495	NA	0.114414	NA	NA	0.115707	NA	NA	NA	0.144156	NA	NA	NA	NA	0.139592	NA	NA	0.173176	0.161448	0.196916	NA	NA	0.188822	0.174854	0.172753	NA	NA	NA	NA	NA	NA	NA	0.195439	NA	NA	0.180859	0.174767	NA	0.302037	NA	0.408769
HLA-DPB1 - CD4	0.141882	NA	0.161218	NA	NA	NA	NA	NA	NA	NA	0.18827	NA	NA	NA	NA	NA	NA	NA	NA	NA	NA	NA	0.153378	NA	NA	0.194832	0.180143	NA	NA	NA	NA	0.174515	NA	NA	NA	NA	NA	0.163429	0.151871	NA	0.196106	NA	NA	0.181431	0.175301	NA	NA	0.316265	NA
HLA-DRB1 - CD4	NA	NA	0.224332	NA	NA	NA	NA	NA	NA	0.265548	0.343529	0.269803	NA	NA	NA	NA	NA	NA	NA	NA	NA	NA	NA	0.285321	NA	NA	NA	NA	0.25384	NA	0.323987	NA	0.28159	0.37201	NA	NA	NA	0.169686	0.157265	NA	0.205143	NA	NA	0.189159	0.182511	NA	NA	NA	NA
ICAM1 - (ITGAM+ITGB2)	NA	0.160295	NA	NA	NA	NA	NA	NA	NA	NA	NA	NA	0.160917	0.150636	0.149071	NA	NA	NA	NA	0.224008	0.240402	0.19915	0.304202	0.346376	0.296586	0.201703	0.18847	NA	0.254951	0.261456	NA	NA	NA	NA	NA	NA	NA	NA	NA	NA	0.140333	NA	NA	0.174316	0.162439	NA	NA	0.298508	0.296719
ICAM2 - (ITGAM+ITGB2)	0.2136	0.262645	0.216385	NA	NA	NA	NA	NA	NA	0.198858	0.204803	NA	0.178471	NA	NA	NA	NA	NA	NA	NA	NA	NA	NA	0.301731	NA	NA	NA	NA	NA	NA	NA	NA	0.2655	0.264908	NA	NA	NA	NA	NA	NA	0.140678	NA	NA	0.174848	0.162902	NA	NA	NA	NA
JAM3 - (ITGAM+ITGB2)	NA	0.159873	NA	0.156313	NA	0.165256	0.167741	NA	NA	NA	NA	NA	0.178953	NA	NA	NA	NA	NA	NA	0.296611	0.296133	0.189296	0.307768	0.3701	0.310658	NA	NA	NA	0.270186	0.248973	0.247706	NA	NA	NA	NA	NA	NA	NA	NA	NA	0.145297	NA	NA	0.18202	0.169118	NA	0.370547	0.314983	NA
LAMA2 - CD44	NA	NA	NA	NA	NA	0.151021	NA	0.162322	0.162675	NA	NA	NA	NA	0.145771	NA	NA	NA	NA	NA	NA	NA	NA	NA	0.269302	0.269132	NA	NA	NA	NA	NA	NA	0.289025	NA	NA	NA	0.247422	NA	NA	NA	NA	0.257938	0.288342	0.252352	NA	NA	NA	NA	NA	NA
LAMA4 - CD44	0.227832	0.21585	0.213423	0.190876	NA	0.192804	0.202917	0.156823	0.164267	0.181597	NA	0.262327	NA	0.193851	NA	NA	NA	NA	NA	NA	0.182163	NA	0.154274	0.323571	0.32333	NA	NA	NA	NA	0.260561	NA	NA	NA	NA	NA	NA	NA	NA	0.210883	0.178328	0.259083	0.289759	0.253451	0.180379	0.169695	0.273054	NA	NA	0.257991
LAMA5 - CD44	NA	NA	NA	NA	0.185841	NA	NA	NA	NA	0.300249	0.31421	0.304006	NA	NA	NA	NA	NA	NA	NA	NA	NA	NA	NA	0.216931	NA	NA	NA	NA	NA	NA	NA	0.187047	NA	NA	NA	NA	NA	NA	0.221337	0.185791	0.274807	0.309312	0.26851	0.188016	0.176447	NA	NA	NA	NA
LAMB1 - CD44	0.182617	0.18727	0.197253	0.169505	0.159463	0.193632	0.164044	NA	NA	NA	0.209678	NA	NA	0.180357	0.18162	NA	0.199488	0.203878	NA	NA	NA	NA	NA	0.251629	NA	NA	NA	0.23076	NA	NA	0.219789	0.201169	0.198402	NA	NA	NA	NA	NA	NA	NA	NA	0.305088	0.262649	NA	NA	NA	0.285365	NA	0.38014
LAMB2 - CD44	0.181741	0.158232	0.155877	NA	0.156786	0.155601	0.188458	0.170696	0.203086	NA	0.237564	0.254254	NA	0.183817	NA	NA	NA	NA	NA	NA	NA	NA	NA	0.21285	NA	NA	NA	NA	NA	NA	NA	0.200722	NA	NA	NA	NA	NA	0.232206	0.253114	0.170366	0.261711	0.306664	0.263835	NA	NA	NA	NA	0.298128	NA
LAMC1 - CD44	0.190287	0.205146	0.189672	0.171641	0.19289	0.211236	0.205942	0.165868	0.163229	NA	NA	NA	NA	NA	NA	NA	0.208755	NA	NA	NA	NA	NA	NA	0.2462	NA	NA	0.19986	NA	NA	NA	0.301787	NA	0.264416	0.343597	NA	NA	NA	0.244873	0.268134	0.177171	0.277749	0.328472	0.280129	NA	NA	NA	NA	NA	NA
LAMC3 - CD44	NA	NA	NA	NA	NA	NA	0.150351	NA	NA	0.21822	NA	NA	NA	NA	NA	NA	NA	NA	NA	NA	NA	0.149574	NA	NA	NA	NA	NA	NA	0.240682	0.246497	NA	NA	NA	NA	NA	NA	NA	NA	NA	NA	NA	0.272008	0.271834	NA	NA	NA	NA	0.282192	0.280582
LGALS9 - CD44	0.191875	0.152746	NA	NA	NA	NA	NA	NA	NA	0.203645	0.209978	0.197917	0.208885	0.190973	0.198761	0.21823	NA	NA	NA	NA	NA	0.165504	NA	NA	NA	NA	NA	NA	NA	NA	NA	NA	0.250106	0.249577	NA	NA	NA	NA	0.164555	NA	0.141432	0.273277	0.273101	NA	NA	NA	NA	NA	NA
LGALS9 - CD45	0.233829	0.178397	NA	NA	NA	NA	NA	NA	NA	0.143815	NA	0.151502	NA	NA	NA	NA	NA	NA	NA	0.151183	0.154533	0.227917	0.244347	0.174028	NA	NA	NA	NA	0.254281	0.235326	0.23419	NA	NA	NA	NA	NA	NA	NA	0.1709	NA	0.146101	0.290729	0.290532	NA	NA	NA	0.346439	0.296979	NA
LGALS9 - HAVCR2	0.179984	0.145089	NA	NA	NA	NA	NA	NA	NA	0.3596	0.379188	0.364849	NA	NA	NA	NA	NA	NA	NA	0.167474	0.171589	0.266373	0.288775	0.195907	NA	NA	NA	NA	NA	NA	NA	0.271004	NA	NA	NA	0.233935	NA	NA	NA	NA	NA	0.21871	NA	NA	NA	NA	NA	NA	NA
MDK - LRP1	NA	NA	NA	NA	NA	0.235211	NA	NA	NA	NA	NA	0.373078	NA	NA	0.309085	NA	NA	NA	NA	0.149261	0.170912	NA	NA	0.194787	0.180157	0.20082	0.146049	NA	NA	0.245697	NA	NA	NA	NA	NA	NA	NA	NA	NA	NA	NA	0.219542	NA	NA	NA	0.259223	NA	NA	0.245555
MIF - (CD74+CD44)	0.355572	0.339777	0.334411	0.334928	0.355311	0.325045	0.335083	0.355835	0.338042	0.342376	NA	0.293923	NA	NA	NA	NA	NA	NA	NA	NA	NA	NA	NA	0.213138	NA	NA	NA	NA	NA	NA	NA	0.179148	NA	NA	NA	NA	NA	NA	NA	NA	NA	0.230871	NA	NA	NA	NA	NA	NA	NA
MIF - (CD74+CXCR4)	0.331559	0.317639	0.312897	0.313354	0.331329	0.304607	0.313491	0.33179	0.316106	0.295576	NA	0.30869	NA	0.2619	0.300341	0.310479	0.285476	0.28311	NA	NA	0.137701	NA	NA	NA	NA	NA	NA	0.21894	NA	NA	0.209017	0.192078	0.189551	NA	NA	NA	NA	NA	NA	NA	NA	0.214564	NA	NA	NA	NA	NA	NA	NA
PROS1 - AXL	0.14449	0.144382	0.188053	NA	0.178778	0.141013	NA	NA	NA	NA	NA	NA	NA	NA	NA	0.22006	NA	NA	NA	0.160483	NA	NA	NA	NA	NA	NA	NA	NA	NA	NA	NA	0.19167	NA	NA	NA	NA	NA	NA	NA	NA	NA	0.215365	NA	NA	0.178899	NA	NA	0.202051	NA
PTN - NCL	NA	NA	NA	NA	NA	0.418738	NA	NA	NA	NA	NA	NA	0.243424	0.22089	0.217571	NA	NA	NA	NA	0.131164	0.174578	NA	NA	NA	NA	NA	NA	NA	NA	NA	0.190137	NA	0.174225	0.206614	NA	NA	NA	NA	NA	NA	NA	0.226268	NA	NA	0.18641	NA	NA	NA	NA
RARRES2 - CMKLR1	NA	NA	NA	0.13687	0.208292	0.170687	0.141946	NA	NA	0.186383	0.18613	0.215973	NA	0.196341	0.162392	0.196168	NA	NA	NA	0.166167	0.157389	NA	0.131219	NA	NA	NA	NA	NA	0.163429	0.166128	NA	NA	NA	NA	NA	NA	NA	NA	NA	0.150425	NA	NA	NA	NA	NA	NA	NA	0.194415	0.193632
SEMA3C - (NRP1+NRP2)	NA	NA	NA	0.172663	0.200633	NA	NA	NA	NA	NA	0.141544	0.154601	NA	NA	NA	NA	NA	NA	NA	NA	NA	NA	0.152748	NA	NA	0.129563	0.132327	NA	NA	NA	NA	NA	0.167785	0.167544	NA	NA	NA	NA	NA	0.150822	NA	NA	NA	NA	NA	NA	NA	NA	NA
SEMA3C - PLXND1	NA	NA	NA	0.157689	0.180747	NA	NA	NA	NA	NA	0.179039	0.172446	NA	NA	NA	NA	NA	NA	NA	0.170365	NA	NA	0.168752	0.173069	0.171396	NA	0.162534	NA	0.169686	0.16091	0.160371	NA	NA	NA	NA	NA	NA	NA	NA	0.156141	NA	NA	NA	NA	NA	NA	0.224008	0.201508	NA
SPP1 - CD44	NA	NA	NA	0.170449	NA	NA	NA	NA	NA	NA	0.195443	0.177636	NA	NA	NA	NA	NA	NA	NA	0.244365	0.237558	0.166036	0.246668	0.157728	0.17597	NA	NA	NA	NA	NA	NA	0.177121	NA	NA	NA	0.16025	NA	NA	0.155442	0.229876	0.246591	0.175179	NA	NA	NA	NA	NA	NA	NA
TGFB1 - (TGFBR1+TGFBR2)	0.162051	0.158436	0.143403	NA	NA	NA	NA	NA	NA	0.205411	0.204934	0.177186	NA	NA	NA	NA	NA	NA	NA	NA	NA	NA	0.168894	NA	NA	NA	NA	NA	NA	0.165759	NA	NA	NA	NA	NA	NA	NA	0.168582	0.155865	0.230793	0.247642	0.175716	NA	NA	NA	0.183016	NA	NA	0.175992
TGFB2 - (TGFBR1+TGFBR2)	NA	NA	NA	NA	0.153998	NA	NA	0.142219	NA	NA	NA	NA	NA	NA	NA	NA	NA	NA	NA	0.126419	0.134957	NA	NA	NA	NA	NA	NA	NA	NA	NA	NA	0.132339	NA	NA	NA	NA	NA	0.175244	0.16155	0.243307	0.262029	0.18296	NA	NA	NA	NA	NA	NA	NA
TGFB3 - (TGFBR1+TGFBR2)	NA	NA	NA	NA	0.130882	0.116222	NA	NA	NA	NA	NA	NA	NA	NA	NA	NA	NA	NA	NA	NA	NA	NA	0.205276	NA	NA	NA	NA	0.152997	NA	NA	0.148045	0.139293	0.137953	NA	NA	NA	NA	NA	0.173158	NA	NA	0.197701	0.182653	0.203915	0.14769	NA	NA	NA	0.32166
THBS1 - CD36	0.214531	NA	NA	NA	NA	0.221363	NA	NA	NA	NA	NA	NA	NA	NA	NA	NA	NA	NA	NA	0.300774	0.413778	0.207592	0.315031	0.398518	0.364199	NA	NA	NA	NA	NA	NA	0.139078	NA	NA	NA	NA	NA	NA	NA	NA	NA	0.18642	NA	NA	NA	NA	NA	0.259901	NA
THBS1 - CD47	0.14877	NA	NA	NA	NA	0.152053	NA	NA	NA	NA	NA	NA	NA	NA	NA	NA	NA	NA	NA	NA	0.33268	NA	NA	0.322344	0.298772	NA	NA	NA	NA	NA	0.288826	NA	NA	0.327174	NA	NA	NA	NA	NA	NA	NA	0.247457	NA	NA	NA	NA	NA	NA	NA
THBS2 - CD36	NA	NA	NA	NA	NA	0.312579	0.208485	NA	NA	NA	NA	NA	NA	NA	NA	NA	NA	NA	0.265548	NA	NA	NA	NA	NA	NA	NA	NA	NA	0.232206	0.237628	NA	NA	NA	NA	NA	NA	NA	0.129373	0.125965	NA	NA	NA	NA	NA	NA	NA	NA	0.247557	0.246304
THBS2 - CD47	NA	NA	NA	NA	NA	0.191144	NA	NA	NA	NA	NA	NA	NA	NA	NA	NA	NA	NA	NA	0.151952	0.156601	0.171902	NA	0.15951	0.171886	0.171595	0.164984	NA	NA	NA	NA	NA	0.240988	0.240496	NA	NA	NA	0.15638	0.151434	NA	NA	NA	NA	NA	NA	NA	NA	NA	NA
THBS3 - CD36	NA	NA	0.211528	NA	0.194526	0.209641	NA	NA	NA	NA	NA	NA	NA	NA	NA	NA	NA	NA	NA	0.22712	NA	NA	NA	NA	NA	NA	NA	NA	0.244873	0.227207	0.226145	NA	NA	NA	NA	NA	NA	NA	0.191026	NA	NA	NA	NA	NA	NA	NA	0.296611	0.259016	NA
THBS3 - CD47	NA	NA	0.147308	NA	0.138806	0.146384	NA	NA	NA	NA	NA	NA	NA	NA	NA	NA	NA	NA	NA	0.175306	NA	NA	NA	NA	NA	NA	NA	NA	NA	NA	NA	0.260396	NA	NA	NA	0.225907	NA	NA	NA	NA	0.142064	0.145117	0.143937	NA	0.137624	NA	NA	NA	NA
THBS4 - CD36	NA	NA	NA	NA	NA	NA	0.317802	NA	NA	NA	NA	NA	NA	NA	NA	NA	NA	NA	NA	0.132323	NA	0.129872	NA	0.135995	0.137677	NA	NA	NA	NA	0.236882	NA	NA	NA	NA	NA	NA	NA	0.15518	0.188165	0.140131	0.193899	0.134158	0.147156	NA	NA	0.229537	NA	NA	0.218677
THBS4 - CD47	NA	NA	NA	NA	NA	NA	0.19316	NA	NA	NA	NA	NA	NA	NA	NA	NA	NA	NA	NA	NA	NA	NA	NA	NA	NA	0.172446	0.172843	NA	NA	NA	NA	0.174358	NA	NA	NA	NA	NA	NA	NA	NA	0.142165	NA	NA	NA	NA	NA	NA	NA	NA
THY1 - (ITGAM+ITGB2)	0.150355	0.229401	0.177735	0.180228	0.174995	0.270708	0.290473	NA	NA	NA	NA	NA	NA	NA	NA	NA	NA	NA	NA	NA	NA	NA	NA	0.183736	NA	0.200669	0.201206	0.21187	NA	NA	0.202552	0.186591	0.184203	NA	NA	NA	NA	NA	0.366627	NA	NA	NA	0.32708	NA	NA	NA	0.151183	NA	0.175482
CD46 - JAG1	NA	NA	NA	NA	NA	NA	NA	NA	NA	NA	NA	NA	NA	NA	NA	NA	NA	NA	NA	NA	NA	NA	NA	0.17804	NA	0.19391	0.194411	NA	NA	NA	NA	0.186205	NA	NA	NA	NA	NA	0.126419	0.125588	NA	NA	NA	NA	NA	NA	NA	NA	0.154807	NA
CD99 - CD99L2	NA	NA	NA	NA	NA	NA	NA	NA	NA	NA	NA	NA	NA	NA	NA	NA	NA	NA	NA	0.233945	0.231108	NA	NA	NA	0.21888	NA	NA	NA	NA	NA	0.197124	NA	0.180087	0.214865	NA	NA	NA	0.175306	0.173716	NA	NA	NA	NA	NA	NA	NA	NA	NA	NA
COL1A1 - (ITGA10+ITGB1)	NA	NA	NA	NA	NA	NA	NA	NA	NA	NA	NA	NA	NA	NA	NA	NA	NA	NA	NA	0.28797	0.283755	0.245766	NA	0.248933	0.265792	0.192366	0.203635	NA	0.168582	0.171455	NA	NA	NA	NA	NA	NA	NA	0.132323	0.131413	NA	NA	NA	NA	NA	NA	NA	NA	0.150262	0.149792
COL1A1 - (ITGA11+ITGB1)	NA	NA	NA	NA	NA	NA	NA	NA	NA	NA	NA	NA	NA	NA	NA	NA	NA	NA	NA	0.274544	0.270692	0.235795	NA	0.238717	0.254232	0.186139	0.196681	NA	NA	NA	NA	NA	0.173219	0.172962	NA	NA	NA	NA	NA	NA	0.213196	NA	NA	NA	NA	NA	NA	NA	NA
COL1A1 - (ITGA2+ITGB1)	NA	NA	NA	NA	NA	NA	NA	NA	NA	NA	NA	NA	NA	NA	NA	NA	NA	NA	NA	NA	NA	NA	0.199188	NA	NA	NA	NA	NA	0.175244	0.165904	0.165331	NA	NA	NA	NA	NA	NA	0.287713	0.439063	0.214382	0.330326	0.422151	0.384252	NA	NA	NA	0.167474	0.154486	NA
COL1A1 - (ITGA3+ITGB1)	NA	NA	NA	NA	NA	NA	NA	NA	NA	NA	NA	NA	NA	NA	NA	NA	NA	NA	NA	NA	NA	NA	0.23757	NA	NA	NA	NA	NA	NA	NA	NA	0.183181	NA	NA	NA	0.165203	0.114414	0.127854	NA	NA	NA	0.125267	NA	NA	NA	NA	NA	NA	NA
COL1A1 - (ITGA9+ITGB1)	NA	NA	NA	NA	NA	NA	NA	NA	NA	NA	NA	NA	NA	NA	NA	NA	NA	NA	NA	NA	NA	NA	0.228221	NA	NA	NA	NA	NA	NA	0.171062	NA	NA	NA	NA	NA	NA	0.18827	NA	NA	NA	NA	NA	NA	NA	NA	0.143335	NA	NA	0.138978
COL1A1 - (ITGAV+ITGB8)	NA	NA	NA	NA	NA	NA	NA	NA	NA	NA	NA	NA	NA	NA	NA	NA	NA	NA	NA	0.200828	0.212324	0.180566	NA	0.208145	NA	NA	NA	NA	NA	NA	NA	0.135704	NA	NA	NA	NA	0.343529	NA	NA	NA	NA	NA	NA	NA	NA	NA	NA	NA	NA
COL1A1 - SDC4	NA	NA	NA	NA	NA	NA	NA	NA	NA	NA	NA	NA	NA	NA	NA	NA	NA	NA	NA	0.239887	0.256298	0.211699	0.196337	0.250297	0.203294	NA	NA	0.157508	NA	NA	0.152266	0.143025	0.141613	NA	NA	NA	NA	0.13374	0.141608	0.154018	NA	0.143984	0.154005	0.153771	0.148434	NA	0.149261	0.200309	NA
COL1A2 - (ITGA10+ITGB1)	NA	NA	NA	NA	NA	NA	NA	NA	NA	NA	NA	NA	NA	NA	NA	NA	NA	NA	NA	0.230364	0.245503	0.204203	0.189857	0.239975	0.196362	NA	NA	NA	NA	NA	NA	0.142798	NA	NA	NA	NA	NA	0.162797	0.174581	0.193767	NA	0.178197	0.193747	0.193378	0.185043	0.159902	NA	0.142404	NA
COL1A2 - (ITGA11+ITGB1)	NA	NA	NA	NA	NA	NA	NA	NA	NA	NA	NA	NA	NA	NA	NA	NA	NA	NA	NA	NA	NA	NA	NA	NA	0.202192	NA	0.219076	NA	0.129373	0.126177	NA	NA	NA	0.121334	NA	NA	NA	NA	NA	0.121172	NA	0.126487	0.127941	NA	NA	NA	0.160483	0.140789	NA
COL1A2 - (ITGA2+ITGB1)	NA	NA	NA	NA	NA	NA	NA	NA	NA	NA	NA	NA	NA	NA	NA	NA	NA	NA	NA	0.194482	0.19095	NA	0.19231	0.190537	0.241818	0.213548	0.266077	NA	NA	NA	NA	0.123586	0.12721	0.132248	NA	NA	NA	NA	NA	0.165398	NA	0.175436	0.178236	NA	NA	NA	NA	NA	NA
COL1A2 - (ITGA3+ITGB1)	NA	NA	NA	NA	NA	NA	NA	NA	NA	NA	NA	NA	NA	NA	NA	NA	NA	NA	NA	0.18812	0.184811	NA	0.186086	0.184424	0.232148	0.205926	0.254494	NA	NA	NA	NA	NA	0.132177	0.173915	NA	NA	NA	NA	NA	0.126586	NA	0.132397	0.133991	NA	NA	NA	NA	NA	NA
COL1A2 - (ITGA9+ITGB1)	NA	NA	NA	NA	NA	NA	NA	NA	NA	NA	NA	NA	NA	NA	NA	NA	NA	NA	NA	NA	NA	NA	NA	0.228556	NA	NA	NA	NA	0.15638	NA	NA	NA	NA	NA	NA	NA	NA	NA	NA	NA	NA	NA	NA	0.173576	0.173979	NA	NA	NA	NA
COL1A2 - (ITGAV+ITGB8)	NA	NA	NA	NA	NA	NA	NA	NA	NA	NA	NA	NA	NA	NA	NA	NA	NA	NA	NA	0.269565	0.243796	0.21502	0.249074	0.279978	0.270917	0.206089	0.20205	NA	NA	NA	NA	NA	NA	NA	NA	0.168982	NA	NA	NA	NA	NA	0.167262	NA	0.181214	0.181653	NA	0.131164	0.172598	0.165446
COL1A2 - SDC4	NA	NA	NA	NA	NA	NA	NA	NA	NA	NA	NA	NA	NA	NA	NA	NA	NA	NA	NA	0.257695	0.233976	0.207297	0.238847	0.267237	0.258935	0.198972	0.1952	NA	NA	0.176002	NA	NA	NA	NA	0.195375	0.277814	NA	NA	NA	NA	NA	0.188812	NA	0.206722	0.207292	NA	0.166167	NA	NA
GAS6 - TYRO3	NA	NA	NA	NA	NA	NA	NA	NA	NA	NA	NA	NA	NA	NA	NA	NA	NA	NA	NA	NA	NA	NA	NA	NA	0.159006	NA	NA	NA	NA	NA	NA	NA	NA	NA	NA	0.156137	NA	0.250323	0.233121	NA	NA	NA	0.220691	NA	NA	NA	NA	0.179277	NA
GRN - SORT1	NA	NA	NA	NA	NA	NA	NA	NA	NA	NA	NA	NA	NA	NA	NA	NA	NA	NA	NA	NA	NA	NA	NA	NA	0.182749	NA	NA	NA	NA	0.162119	NA	NA	NA	NA	0.178446	0.245289	NA	0.266226	0.246932	0.217408	NA	0.219901	0.233073	0.174399	0.183636	NA	NA	NA	NA
HBEGF - (EGFR+ERBB2)	NA	NA	NA	NA	NA	NA	NA	NA	NA	NA	NA	NA	NA	NA	NA	NA	NA	NA	NA	NA	NA	NA	NA	NA	0.177113	NA	NA	NA	NA	NA	NA	0.160448	NA	NA	NA	NA	NA	0.3232	0.2957	0.254803	NA	0.258199	0.276319	0.197931	0.209867	NA	NA	NA	NA
HBEGF - (ERBB2+ERBB4)	NA	NA	NA	NA	NA	NA	NA	NA	NA	NA	NA	NA	NA	NA	NA	NA	NA	NA	0.198858	0.374203	0.40981	0.372994	0.340315	0.429111	0.391258	0.345445	0.362148	NA	NA	0.148066	NA	NA	NA	NA	0.161586	0.214794	NA	NA	NA	NA	0.200692	NA	NA	NA	NA	NA	NA	NA	NA
HBEGF - EGFR	NA	NA	NA	NA	NA	NA	NA	NA	NA	NA	NA	NA	NA	NA	NA	NA	NA	NA	NA	NA	0.479125	NA	NA	0.504526	0.454873	NA	NA	NA	NA	NA	NA	0.14667	NA	NA	NA	NA	NA	NA	NA	NA	0.210928	NA	NA	NA	NA	NA	0.170365	0.157319	NA
HBEGF - ERBB4	NA	NA	NA	NA	NA	NA	NA	NA	NA	NA	NA	NA	NA	NA	NA	NA	NA	NA	0.181597	0.205394	0.20333	0.203529	0.211261	0.19968	0.203589	0.211456	0.204728	NA	NA	NA	NA	NA	NA	0.143494	NA	NA	NA	NA	NA	NA	0.246025	NA	NA	NA	NA	NA	NA	0.181668	NA
IGF1 - IGF1R	NA	NA	NA	NA	NA	NA	NA	NA	NA	NA	NA	NA	NA	NA	NA	NA	NA	NA	NA	NA	NA	0.198225	NA	NA	NA	NA	NA	NA	0.15518	0.171871	NA	NA	NA	NA	NA	NA	NA	0.196945	0.214029	0.181804	NA	0.209785	NA	NA	NA	NA	NA	NA	NA
ITGB2 - ICAM1	NA	NA	NA	NA	NA	NA	NA	NA	NA	NA	NA	NA	NA	NA	NA	NA	NA	NA	NA	0.159229	0.15628	NA	0.165804	0.145329	NA	NA	NA	NA	0.126419	0.134957	NA	NA	NA	NA	NA	NA	NA	0.2068	0.225676	0.190191	0.177664	0.220973	0.183358	NA	NA	NA	NA	NA	NA
ITGB2 - ICAM2	NA	NA	NA	NA	NA	NA	NA	NA	NA	NA	NA	NA	NA	NA	NA	NA	NA	NA	0.300249	0.192267	NA	NA	0.16274	NA	NA	NA	0.186269	NA	0.175306	NA	NA	NA	NA	NA	NA	NA	NA	0.240472	0.266106	0.218432	0.202132	0.259663	0.209506	NA	NA	NA	0.244365	0.218646	NA
MDK - (ITGA6+ITGB1)	NA	NA	NA	NA	NA	NA	NA	NA	NA	NA	NA	NA	NA	NA	NA	NA	NA	NA	NA	NA	NA	0.220975	NA	NA	NA	0.24135	0.227086	NA	0.132323	NA	0.129872	NA	0.135995	0.137677	NA	NA	NA	NA	NA	NA	NA	NA	0.203741	0.183173	0.22089	0.166897	NA	NA	NA
MDK - PTPRZ1	NA	NA	NA	NA	NA	NA	NA	NA	NA	NA	NA	NA	NA	NA	NA	NA	NA	NA	NA	0.4025	0.369427	NA	NA	NA	NA	NA	NA	NA	NA	NA	NA	0.257575	NA	NA	NA	0.223761	NA	0.205682	0.173231	NA	0.174353	0.172891	0.214291	0.191689	0.233294	NA	NA	0.366627	NA
MDK - SDC4	NA	NA	NA	NA	NA	NA	NA	NA	NA	NA	NA	NA	NA	NA	NA	NA	NA	NA	NA	NA	NA	NA	NA	0.494793	0.360164	NA	NA	NA	0.287713	0.279047	NA	NA	NA	NA	NA	NA	NA	0.238973	0.196433	NA	0.197871	0.195996	0.250572	0.220399	0.276626	NA	0.126419	0.125588	NA
MIF - ACKR3	NA	NA	NA	NA	NA	NA	NA	NA	NA	NA	NA	NA	NA	NA	NA	NA	NA	NA	NA	NA	NA	0.18331	NA	0.231154	0.194101	NA	NA	NA	NA	0.284033	NA	NA	0.2443	NA	NA	NA	NA	NA	NA	NA	NA	0.230526	0.22426	NA	NA	NA	NA	NA	0.121172
NAMPT - (ITGA5+ITGB1)	NA	NA	NA	NA	NA	NA	NA	NA	NA	NA	NA	NA	NA	NA	NA	NA	NA	NA	0.21822	NA	NA	NA	NA	NA	NA	NA	NA	NA	NA	NA	NA	0.173066	NA	NA	NA	NA	NA	0.216649	0.215854	0.192878	0.220012	0.244032	0.237045	0.185636	0.182342	NA	NA	NA	NA
NAMPT - INSR	NA	NA	NA	NA	NA	NA	NA	NA	NA	NA	NA	NA	NA	NA	NA	NA	NA	NA	NA	0.157282	NA	NA	NA	NA	NA	NA	NA	0.209976	NA	NA	0.200817	0.185114	0.182763	NA	NA	NA	NA	0.253771	0.252692	0.221964	0.25835	0.291618	0.281841	0.212472	0.208187	NA	0.300774	0.304543	NA
NPPA - NPR1	NA	NA	NA	NA	NA	NA	NA	NA	NA	NA	NA	NA	NA	NA	NA	NA	NA	NA	NA	NA	NA	0.131678	0.196573	0.162701	0.13637	NA	NA	NA	NA	NA	NA	0.184734	NA	NA	NA	NA	NA	NA	NA	NA	NA	NA	0.159967	NA	NA	NA	NA	0.310428	NA
PSAP - GPR37	NA	NA	NA	NA	NA	NA	NA	NA	NA	NA	NA	NA	NA	NA	NA	NA	NA	NA	0.203645	NA	NA	NA	NA	NA	NA	NA	NA	0.151348	NA	NA	NA	0.164239	0.143457	0.148756	NA	NA	NA	NA	NA	NA	NA	NA	0.166442	NA	NA	NA	NA	NA	NA
PTPRC - MRC1	NA	NA	NA	NA	NA	NA	NA	NA	NA	NA	NA	NA	NA	NA	NA	NA	NA	NA	0.143815	NA	NA	NA	NA	NA	NA	NA	NA	0.143344	NA	NA	NA	NA	NA	NA	NA	NA	NA	NA	NA	NA	NA	NA	0.187771	NA	NA	0.224442	NA	NA	0.214036
RETN - CAP1	NA	NA	NA	NA	NA	NA	NA	NA	NA	NA	NA	NA	NA	NA	NA	NA	NA	NA	NA	NA	NA	0.206851	0.24795	NA	NA	NA	NA	NA	NA	NA	NA	NA	0.131485	NA	NA	NA	0.204803	0.405609	0.433491	0.39296	0.357169	0.45482	0.413041	0.362775	0.38106	NA	NA	NA	NA
RETN - TLR4	NA	NA	NA	NA	NA	NA	NA	NA	NA	NA	NA	NA	NA	NA	NA	NA	NA	NA	0.3596	NA	NA	0.211985	NA	NA	NA	NA	NA	NA	NA	NA	NA	NA	NA	NA	NA	0.201839	NA	NA	0.456851	NA	NA	0.480239	NA	NA	NA	0.147322	NA	NA	NA
SPP1 - (ITGA5+ITGB1)	NA	NA	NA	NA	NA	NA	NA	NA	NA	NA	NA	NA	NA	NA	NA	NA	NA	NA	0.342376	NA	NA	0.205568	NA	NA	NA	NA	NA	0.141882	NA	NA	NA	NA	NA	NA	NA	NA	NA	NA	NA	0.239584	NA	NA	NA	NA	NA	0.139726	NA	NA	NA
SPP1 - (ITGA8+ITGB1)	NA	NA	NA	NA	NA	NA	NA	NA	NA	NA	NA	NA	NA	NA	NA	NA	NA	NA	0.295576	NA	NA	0.187093	NA	NA	NA	NA	NA	NA	NA	NA	0.178865	0.167096	NA	NA	0.18032	0.179858	NA	0.159229	0.18112	0.15313	0.193999	0.166598	0.153401	NA	NA	NA	NA	NA	NA
SPP1 - (ITGA9+ITGB1)	NA	NA	NA	NA	NA	NA	NA	NA	NA	NA	NA	NA	NA	NA	NA	NA	NA	NA	NA	NA	NA	NA	NA	0.195889	NA	NA	NA	0.2136	NA	NA	NA	NA	NA	NA	NA	NA	0.31421	0.189469	NA	NA	0.166911	NA	NA	NA	0.191738	NA	NA	NA	NA
SPP1 - (ITGAV+ITGB1)	NA	NA	NA	NA	NA	NA	NA	NA	NA	NA	NA	NA	NA	NA	NA	NA	NA	NA	NA	NA	NA	NA	NA	0.205355	NA	NA	NA	NA	0.127854	NA	NA	0.129449	NA	NA	NA	0.166107	0.209678	0.145048	NA	NA	NA	NA	NA	NA	0.14638	NA	NA	NA	NA
SPP1 - (ITGAV+ITGB5)	NA	NA	NA	NA	NA	NA	NA	NA	NA	NA	NA	NA	NA	NA	NA	NA	NA	NA	NA	NA	NA	NA	NA	0.265031	0.185695	NA	NA	NA	0.13374	0.130328	NA	NA	NA	0.125169	NA	NA	NA	NA	NA	0.230146	NA	0.183437	NA	0.252268	0.236767	NA	NA	NA	NA
TNF - TNFRSF1A	NA	NA	NA	NA	NA	NA	NA	NA	NA	NA	NA	NA	NA	NA	NA	NA	NA	NA	NA	NA	NA	NA	NA	0.2823	0.194195	NA	NA	NA	NA	NA	NA	NA	NA	0.181874	NA	NA	0.237564	0.234015	0.227503	0.213554	0.220262	0.228587	0.219139	0.29467	0.394017	NA	NA	NA	NA
TNF - TNFRSF1B	NA	NA	NA	NA	NA	NA	NA	NA	NA	NA	NA	NA	NA	NA	NA	NA	NA	NA	NA	NA	0.188116	NA	0.174507	0.186616	NA	NA	NA	NA	0.162797	NA	NA	NA	NA	NA	NA	NA	NA	NA	NA	NA	NA	NA	NA	NA	0.190616	NA	NA	NA	NA
VEGFA - VEGFR1	NA	NA	NA	NA	NA	NA	NA	NA	NA	NA	NA	NA	NA	NA	NA	NA	NA	NA	NA	NA	0.19684	NA	0.182005	0.195201	NA	NA	NA	NA	0.250323	NA	0.318425	NA	0.277308	0.36486	NA	NA	NA	0.4025	0.408604	NA	NA	NA	NA	NA	NA	NA	NA	NA	0.23488
VEGFA - VEGFR1R2	NA	NA	NA	NA	NA	NA	NA	NA	NA	NA	NA	NA	NA	NA	NA	NA	NA	NA	NA	NA	NA	NA	NA	NA	0.26885	NA	NA	NA	0.266226	0.245584	0.244349	NA	NA	NA	NA	NA	NA	NA	NA	NA	NA	NA	0.252515	NA	NA	0.160295	NA	NA	NA
VEGFA - VEGFR2	NA	NA	NA	NA	NA	NA	NA	NA	NA	NA	NA	NA	NA	NA	NA	NA	NA	NA	NA	NA	NA	NA	NA	NA	0.286608	NA	NA	NA	NA	NA	NA	0.284527	NA	NA	NA	0.244073	NA	NA	NA	NA	NA	0.471283	0.346612	NA	NA	0.262645	NA	NA	NA
ADM - CALCRL	NA	NA	NA	NA	NA	NA	NA	NA	NA	NA	NA	NA	NA	NA	NA	NA	NA	NA	NA	NA	NA	NA	NA	0.266768	NA	NA	NA	NA	0.3232	NA	0.263522	NA	NA	NA	NA	NA	NA	NA	NA	0.168837	0.157561	0.20875	0.177966	0.138431	NA	NA	0.151952	0.134174	NA
ANGPT1 - TEK	NA	NA	NA	NA	NA	NA	NA	NA	NA	NA	NA	NA	NA	NA	NA	NA	NA	NA	0.186383	NA	NA	NA	NA	NA	NA	NA	NA	NA	NA	NA	NA	NA	NA	0.278101	0.251522	0.259356	NA	0.157282	NA	NA	NA	NA	NA	NA	NA	NA	NA	NA	NA
ANGPT2 - (ITGA5+ITGB1)	NA	NA	NA	NA	NA	NA	NA	NA	NA	NA	NA	NA	NA	NA	NA	NA	NA	NA	NA	NA	NA	NA	0.184534	0.195576	NA	NA	NA	NA	NA	0.256864	NA	NA	NA	NA	NA	NA	0.209978	NA	NA	NA	NA	NA	NA	NA	NA	NA	NA	NA	NA
ANGPT2 - TEK	NA	NA	NA	NA	NA	NA	NA	NA	NA	NA	NA	NA	NA	NA	NA	NA	NA	NA	0.205411	NA	NA	NA	NA	NA	NA	NA	0.206816	NA	NA	NA	NA	0.185103	NA	NA	NA	NA	NA	NA	NA	0.20891	0.250883	NA	NA	NA	NA	NA	NA	NA	NA
ANGPTL2 - (ITGA5+ITGB1)	NA	NA	NA	NA	NA	NA	NA	NA	NA	NA	NA	NA	NA	NA	NA	NA	NA	NA	NA	NA	NA	NA	0.156507	NA	NA	NA	NA	0.227832	NA	NA	0.217124	0.198926	0.196219	NA	NA	NA	NA	NA	NA	0.213221	0.257058	NA	NA	NA	NA	NA	0.22712	0.234976	NA
ANGPTL4 - (ITGA5+ITGB1)	NA	NA	NA	NA	NA	NA	NA	NA	NA	NA	NA	NA	NA	NA	NA	NA	NA	NA	NA	NA	NA	NA	0.14693	NA	NA	NA	NA	NA	NA	NA	0.208828	0.193017	NA	NA	0.210805	0.210177	0.379188	NA	NA	0.219063	NA	NA	NA	NA	NA	NA	0.175306	0.173716	NA
ANGPTL4 - CDH5	NA	NA	NA	NA	NA	NA	NA	NA	NA	NA	NA	NA	NA	NA	NA	NA	NA	NA	NA	NA	NA	NA	NA	NA	NA	0.141864	NA	NA	0.196945	NA	0.237739	NA	0.213542	0.263717	NA	NA	NA	0.183527	NA	NA	NA	0.188532	NA	NA	NA	NA	NA	NA	0.165398
ANGPTL4 - SDC3	NA	NA	NA	NA	NA	NA	NA	NA	NA	NA	NA	NA	NA	NA	NA	NA	NA	NA	NA	NA	NA	NA	NA	NA	NA	NA	NA	NA	0.2068	0.193965	0.193186	NA	NA	NA	NA	NA	NA	0.142394	NA	NA	NA	0.145401	NA	NA	NA	0.159873	NA	NA	NA
CDH5 - CDH5	NA	NA	NA	NA	NA	NA	NA	NA	NA	NA	NA	NA	NA	NA	NA	NA	NA	NA	NA	NA	NA	NA	NA	NA	NA	NA	NA	NA	NA	NA	NA	0.217882	NA	NA	NA	0.193011	NA	NA	NA	NA	NA	0.251936	0.179063	NA	NA	NA	0.132323	0.131413	NA
COL1A1 - (ITGA1+ITGB1)	NA	NA	NA	NA	NA	NA	NA	NA	NA	NA	NA	NA	NA	NA	NA	NA	NA	NA	NA	NA	NA	NA	NA	NA	NA	NA	NA	NA	0.240472	NA	0.20514	NA	NA	NA	NA	NA	NA	NA	NA	NA	NA	0.180782	NA	NA	NA	NA	NA	NA	0.126586
COL1A2 - (ITGA1+ITGB1)	NA	NA	NA	NA	NA	NA	NA	NA	NA	NA	NA	NA	NA	NA	NA	NA	NA	NA	NA	NA	NA	NA	NA	NA	NA	NA	NA	NA	NA	NA	NA	NA	NA	0.214022	0.197696	0.20257	NA	NA	0.181314	NA	0.16863	0.179919	NA	NA	NA	NA	0.233945	NA	0.296092
COL2A1 - (ITGA1+ITGB1)	NA	NA	NA	NA	NA	NA	NA	NA	NA	NA	NA	NA	NA	NA	NA	NA	NA	NA	NA	NA	NA	NA	NA	NA	NA	NA	NA	NA	NA	0.201025	NA	NA	NA	NA	NA	NA	NA	NA	0.141054	NA	0.133237	0.140206	NA	NA	NA	NA	NA	0.231773	0.23067
COL2A1 - (ITGA9+ITGB1)	NA	NA	NA	NA	NA	NA	NA	NA	NA	NA	NA	NA	NA	NA	NA	NA	NA	NA	NA	NA	NA	NA	NA	NA	NA	NA	NA	NA	NA	NA	NA	0.153978	NA	NA	NA	NA	NA	NA	NA	NA	NA	NA	0.255399	NA	NA	NA	NA	NA	NA
COL4A1 - (ITGA1+ITGB1)	NA	NA	NA	NA	NA	NA	NA	NA	NA	NA	NA	NA	NA	NA	NA	NA	NA	NA	NA	NA	NA	NA	NA	NA	NA	NA	NA	0.182617	NA	NA	0.175623	0.163461	0.161621	NA	NA	NA	NA	NA	NA	NA	NA	NA	0.182586	NA	NA	NA	0.28797	NA	0.247758
COL4A1 - (ITGA9+ITGB1)	NA	NA	NA	NA	NA	NA	NA	NA	NA	NA	NA	NA	NA	NA	NA	NA	NA	NA	NA	NA	NA	NA	NA	NA	NA	NA	NA	NA	NA	NA	0.170122	0.159434	NA	NA	0.17144	0.171022	0.18613	NA	NA	NA	NA	NA	NA	NA	NA	NA	NA	NA	NA
COL4A2 - (ITGA1+ITGB1)	NA	NA	NA	NA	NA	NA	NA	NA	NA	NA	NA	NA	NA	NA	NA	NA	NA	NA	NA	NA	NA	NA	NA	NA	NA	NA	NA	NA	NA	NA	0.236272	NA	0.212352	0.261927	NA	NA	0.141544	NA	NA	NA	NA	NA	NA	NA	NA	NA	0.274544	0.241837	NA
COL4A2 - (ITGA9+ITGB1)	NA	NA	NA	NA	NA	NA	NA	NA	NA	NA	NA	NA	NA	NA	NA	NA	NA	NA	NA	NA	NA	NA	NA	NA	NA	NA	NA	NA	0.205682	0.192979	0.192207	NA	NA	NA	NA	NA	0.179039	NA	NA	NA	NA	NA	NA	NA	0.180109	NA	NA	NA	NA
COL4A5 - (ITGA1+ITGB1)	NA	NA	NA	NA	NA	NA	NA	NA	NA	NA	NA	NA	NA	NA	NA	NA	NA	NA	NA	NA	NA	NA	NA	NA	NA	NA	NA	NA	NA	NA	NA	0.216643	NA	NA	NA	0.192034	0.195443	NA	NA	NA	NA	NA	NA	NA	0.196716	0.21585	NA	NA	0.206193
COL4A5 - (ITGA9+ITGB1)	NA	NA	NA	NA	NA	NA	NA	NA	NA	NA	NA	NA	NA	NA	NA	NA	NA	NA	NA	NA	NA	NA	NA	NA	NA	NA	NA	NA	0.238973	NA	0.204039	NA	NA	NA	NA	NA	0.204934	NA	NA	NA	NA	NA	NA	NA	0.206332	NA	NA	NA	0.198682
COL4A6 - (ITGA1+ITGB1)	NA	NA	NA	NA	NA	NA	NA	NA	NA	NA	NA	NA	NA	NA	NA	NA	NA	NA	NA	NA	NA	NA	NA	NA	NA	NA	NA	NA	NA	NA	NA	NA	NA	0.212825	0.196672	0.201496	NA	NA	NA	NA	NA	0.168789	0.170114	0.193487	0.23438	NA	0.200828	NA	0.245593
COL4A6 - (ITGA9+ITGB1)	NA	NA	NA	NA	NA	NA	NA	NA	NA	NA	NA	NA	NA	NA	NA	NA	NA	NA	NA	NA	NA	NA	NA	NA	NA	NA	NA	NA	NA	0.199967	NA	NA	NA	NA	NA	NA	NA	NA	NA	NA	0.164724	NA	NA	NA	NA	NA	NA	0.199215	0.198393
COL6A1 - (ITGA1+ITGB1)	NA	NA	NA	NA	NA	NA	NA	NA	NA	NA	NA	NA	NA	NA	NA	NA	NA	NA	NA	NA	NA	NA	NA	NA	NA	NA	NA	NA	NA	NA	NA	0.153353	NA	NA	NA	NA	NA	NA	NA	NA	0.162172	NA	NA	NA	NA	NA	NA	NA	NA
COL6A1 - (ITGA9+ITGB1)	NA	NA	NA	NA	NA	NA	NA	NA	NA	NA	NA	NA	NA	NA	NA	NA	NA	NA	NA	NA	NA	NA	NA	NA	NA	NA	NA	0.181741	NA	NA	0.174812	0.162758	0.160933	NA	NA	NA	NA	NA	NA	NA	NA	NA	NA	0.145875	NA	NA	0.239887	NA	0.211009
COL6A2 - (ITGA1+ITGB1)	NA	NA	NA	NA	NA	NA	NA	NA	NA	NA	NA	NA	NA	NA	NA	NA	NA	NA	NA	NA	NA	NA	NA	NA	NA	NA	NA	NA	NA	NA	0.169361	NA	NA	NA	0.170667	0.170252	NA	NA	NA	NA	NA	NA	NA	0.141896	NA	NA	NA	NA	NA
COL6A2 - (ITGA9+ITGB1)	NA	NA	NA	NA	NA	NA	NA	NA	NA	NA	NA	NA	NA	NA	NA	NA	NA	NA	NA	NA	NA	NA	NA	NA	NA	NA	NA	NA	NA	NA	0.25074	NA	NA	0.279663	NA	NA	NA	NA	NA	NA	NA	NA	NA	0.186888	NA	NA	0.230364	0.206662	NA
COL6A3 - (ITGA1+ITGB1)	NA	NA	NA	NA	NA	NA	NA	NA	NA	NA	NA	NA	NA	NA	NA	NA	NA	NA	NA	NA	NA	NA	NA	NA	NA	NA	NA	NA	0.216649	0.202626	0.201776	NA	NA	NA	NA	NA	NA	NA	NA	NA	NA	NA	NA	NA	NA	NA	NA	NA	NA
COL6A3 - (ITGA9+ITGB1)	NA	NA	NA	NA	NA	NA	NA	NA	NA	NA	NA	NA	NA	NA	NA	NA	NA	NA	NA	NA	NA	NA	NA	NA	NA	NA	NA	NA	NA	NA	NA	0.228813	NA	NA	NA	0.201586	NA	NA	NA	NA	NA	NA	NA	NA	NA	0.18727	NA	NA	0.179927
COL6A6 - (ITGA1+ITGB1)	NA	NA	NA	NA	NA	NA	NA	NA	NA	NA	NA	NA	NA	NA	NA	NA	NA	NA	NA	NA	NA	NA	NA	NA	NA	NA	NA	NA	0.253771	NA	0.214831	NA	NA	NA	NA	NA	NA	NA	NA	NA	NA	NA	NA	NA	NA	NA	NA	NA	0.17416
COL6A6 - (ITGA9+ITGB1)	NA	NA	NA	NA	NA	NA	NA	NA	NA	NA	NA	NA	NA	NA	NA	NA	NA	NA	NA	NA	NA	NA	NA	NA	NA	NA	NA	NA	NA	NA	NA	NA	NA	0.22457	0.206694	0.212019	NA	NA	NA	NA	NA	NA	NA	NA	NA	NA	NA	NA	0.198255
COL9A1 - (ITGA1+ITGB1)	NA	NA	NA	NA	NA	NA	NA	NA	NA	NA	NA	NA	NA	NA	NA	NA	NA	NA	NA	NA	NA	NA	NA	NA	NA	NA	NA	NA	NA	0.21033	NA	NA	NA	NA	NA	NA	NA	NA	NA	NA	NA	NA	NA	NA	NA	NA	NA	0.166707	0.166129
COL9A1 - (ITGA9+ITGB1)	NA	NA	NA	NA	NA	NA	NA	NA	NA	NA	NA	NA	NA	NA	NA	NA	NA	NA	NA	NA	NA	NA	NA	NA	NA	NA	NA	NA	NA	NA	NA	0.159412	NA	NA	NA	NA	NA	NA	NA	NA	NA	NA	NA	NA	NA	NA	NA	NA	NA
COL9A2 - (ITGA1+ITGB1)	NA	NA	NA	NA	NA	NA	NA	NA	NA	NA	NA	NA	NA	NA	NA	NA	NA	NA	NA	NA	NA	NA	NA	NA	NA	NA	NA	0.190287	NA	NA	0.182713	0.169594	0.167616	NA	NA	NA	NA	NA	NA	NA	NA	NA	NA	NA	NA	NA	0.194482	NA	0.174928
COL9A2 - (ITGA9+ITGB1)	NA	NA	NA	NA	NA	NA	NA	NA	NA	NA	NA	NA	NA	NA	NA	NA	NA	NA	NA	NA	NA	NA	NA	NA	NA	NA	NA	NA	NA	NA	0.176771	NA	NA	NA	0.178193	0.177742	NA	NA	NA	NA	NA	NA	NA	NA	NA	NA	NA	NA	NA
COL9A3 - (ITGA1+ITGB1)	NA	NA	NA	NA	NA	NA	NA	NA	NA	NA	NA	NA	NA	NA	NA	NA	NA	NA	NA	NA	NA	NA	NA	NA	NA	NA	NA	0.191875	NA	NA	0.184178	0.170858	0.16885	NA	NA	NA	NA	NA	NA	NA	NA	NA	NA	NA	NA	NA	0.18812	0.171915	NA
COL9A3 - (ITGA9+ITGB1)	NA	NA	NA	NA	NA	NA	NA	NA	NA	NA	NA	NA	NA	NA	NA	NA	NA	NA	NA	NA	NA	NA	NA	NA	NA	NA	NA	0.233829	NA	NA	NA	NA	NA	NA	NA	NA	NA	NA	NA	NA	NA	NA	NA	NA	NA	NA	NA	NA	NA
CXCL12 - ACKR3	NA	NA	NA	NA	NA	NA	NA	NA	NA	NA	NA	NA	NA	NA	NA	NA	NA	NA	NA	NA	NA	NA	NA	NA	NA	NA	NA	0.179984	NA	NA	NA	NA	NA	NA	NA	NA	NA	NA	NA	NA	NA	NA	NA	NA	NA	0.158232	NA	NA	0.152943
DLK1 - NOTCH1	NA	NA	NA	NA	NA	NA	NA	NA	NA	NA	NA	NA	NA	NA	NA	NA	NA	NA	NA	NA	NA	NA	NA	NA	NA	NA	NA	NA	0.405609	NA	0.317968	NA	NA	NA	NA	NA	NA	NA	NA	NA	NA	NA	NA	NA	NA	NA	NA	NA	0.148748
DLL1 - NOTCH1	NA	NA	NA	NA	NA	NA	NA	NA	NA	NA	NA	NA	NA	NA	NA	NA	NA	NA	NA	NA	NA	NA	NA	NA	NA	NA	NA	NA	NA	NA	NA	NA	0.310591	NA	NA	NA	NA	NA	NA	NA	NA	NA	NA	NA	NA	NA	NA	NA	0.276721
DLL4 - NOTCH1	NA	NA	NA	NA	NA	NA	NA	NA	NA	NA	NA	NA	NA	NA	NA	NA	NA	NA	NA	NA	NA	NA	NA	NA	NA	NA	NA	NA	NA	NA	0.457746	NA	NA	0.4525	NA	NA	NA	NA	NA	NA	NA	NA	NA	NA	NA	NA	NA	0.219515	0.218522
EDN1 - EDNRB	NA	NA	NA	NA	NA	NA	NA	NA	NA	NA	NA	NA	NA	NA	NA	NA	NA	NA	NA	NA	NA	NA	NA	NA	NA	NA	NA	NA	NA	NA	0.319439	NA	NA	NA	NA	NA	NA	NA	NA	NA	NA	NA	NA	NA	NA	NA	NA	NA	NA
EFNA1 - EPHA2	NA	NA	NA	NA	NA	NA	NA	NA	NA	NA	NA	NA	NA	NA	NA	NA	NA	NA	NA	NA	NA	NA	NA	NA	NA	NA	NA	NA	NA	NA	NA	0.335356	0.357815	0.358874	NA	NA	NA	NA	NA	NA	NA	NA	NA	NA	NA	NA	0.269565	NA	0.233853
EFNA5 - EPHA2	NA	NA	NA	NA	NA	NA	NA	NA	NA	NA	NA	NA	NA	NA	NA	NA	NA	NA	NA	NA	NA	NA	NA	NA	NA	NA	NA	NA	NA	NA	NA	0.228666	NA	NA	NA	NA	NA	NA	NA	NA	NA	NA	NA	NA	NA	NA	NA	NA	NA
EFNB1 - EPHB4	NA	NA	NA	NA	NA	NA	NA	NA	NA	NA	NA	NA	NA	NA	NA	NA	NA	NA	NA	NA	NA	NA	NA	NA	NA	NA	NA	0.355572	NA	NA	NA	NA	NA	NA	NA	NA	NA	NA	NA	NA	NA	NA	NA	NA	NA	NA	0.257695	0.228551	NA
EFNB2 - EPHB4	NA	NA	NA	NA	NA	NA	NA	NA	NA	NA	NA	NA	NA	NA	NA	NA	NA	NA	NA	NA	NA	NA	NA	NA	NA	NA	NA	0.331559	NA	NA	NA	NA	NA	NA	NA	NA	NA	NA	NA	NA	NA	NA	NA	NA	NA	NA	NA	NA	NA
EFNB3 - EPHB4	NA	NA	NA	NA	NA	NA	NA	NA	NA	NA	NA	NA	NA	NA	NA	NA	NA	NA	NA	NA	NA	NA	NA	NA	NA	NA	NA	NA	NA	0.32705	NA	0.22804	NA	NA	NA	NA	NA	NA	NA	NA	NA	NA	NA	NA	NA	0.205146	NA	NA	0.196387
F11R - F11R	NA	NA	NA	NA	NA	NA	NA	NA	NA	NA	NA	NA	NA	NA	NA	NA	NA	NA	NA	NA	NA	NA	NA	NA	NA	NA	NA	NA	0.159229	0.15628	NA	0.165804	0.145329	NA	NA	NA	NA	NA	NA	NA	NA	NA	NA	NA	NA	NA	NA	NA	0.189552
FGF9 - FGFR1	NA	NA	NA	NA	NA	NA	NA	NA	NA	NA	NA	NA	NA	NA	NA	NA	NA	NA	NA	NA	NA	NA	NA	NA	NA	NA	NA	NA	0.189469	0.185578	NA	NA	NA	NA	NA	NA	NA	NA	NA	NA	NA	NA	NA	NA	NA	0.152746	NA	NA	0.14781
FN1 - (ITGA5+ITGB1)	NA	NA	NA	NA	NA	NA	NA	NA	NA	NA	NA	NA	NA	NA	NA	NA	NA	NA	NA	NA	NA	NA	NA	NA	NA	NA	NA	NA	0.145048	NA	NA	NA	NA	NA	NA	0.142229	NA	NA	NA	NA	NA	NA	NA	NA	NA	0.178397	NA	NA	NA
FN1 - (ITGAV+ITGB1)	NA	NA	NA	NA	NA	NA	NA	NA	NA	NA	NA	NA	NA	NA	NA	NA	NA	NA	NA	NA	NA	NA	NA	NA	NA	NA	NA	NA	0.234015	0.250211	NA	0.181663	NA	NA	NA	NA	NA	NA	NA	NA	NA	NA	NA	NA	NA	0.145089	NA	NA	NA
JAG1 - NOTCH1	NA	NA	NA	NA	NA	NA	NA	NA	NA	NA	NA	NA	NA	NA	NA	NA	NA	NA	NA	NA	NA	NA	NA	NA	NA	NA	NA	NA	NA	NA	NA	NA	0.15345	NA	NA	NA	NA	NA	NA	NA	NA	NA	NA	NA	NA	NA	0.374203	NA	0.310666
JAM2 - (ITGAV+ITGB1)	NA	NA	NA	NA	NA	NA	NA	NA	NA	NA	NA	NA	NA	NA	NA	NA	NA	NA	NA	NA	NA	NA	NA	NA	NA	NA	NA	NA	NA	NA	NA	NA	0.130574	0.172924	NA	NA	NA	NA	NA	NA	NA	NA	NA	NA	NA	NA	NA	NA	NA
JAM2 - F11R	NA	NA	NA	NA	NA	NA	NA	NA	NA	NA	NA	NA	NA	NA	NA	NA	NA	NA	NA	NA	NA	NA	NA	NA	NA	NA	NA	NA	NA	NA	NA	NA	0.150287	NA	NA	NA	NA	NA	NA	NA	NA	NA	NA	NA	NA	NA	NA	NA	0.443784
JAM3 - F11R	NA	NA	NA	NA	NA	NA	NA	NA	NA	NA	NA	NA	NA	NA	NA	NA	NA	NA	NA	NA	NA	NA	NA	NA	NA	NA	NA	NA	0.4025	0.369427	NA	NA	NA	NA	NA	NA	NA	NA	NA	NA	NA	NA	NA	NA	NA	NA	NA	NA	0.312075
LAMA2 - (ITGA1+ITGB1)	NA	NA	NA	NA	NA	NA	NA	NA	NA	NA	NA	NA	NA	NA	NA	NA	NA	NA	NA	NA	NA	NA	NA	NA	NA	NA	NA	NA	NA	NA	NA	NA	NA	0.166792	NA	NA	NA	NA	NA	NA	NA	NA	NA	NA	NA	NA	NA	NA	NA
LAMA2 - (ITGA6+ITGB1)	NA	NA	NA	NA	NA	NA	NA	NA	NA	NA	NA	NA	NA	NA	NA	NA	NA	NA	NA	NA	NA	NA	NA	NA	NA	NA	NA	0.14449	NA	NA	NA	0.1562	0.137279	0.142125	NA	NA	NA	NA	NA	NA	NA	NA	NA	NA	NA	NA	NA	NA	NA
LAMA2 - (ITGA9+ITGB1)	NA	NA	NA	NA	NA	NA	NA	NA	NA	NA	NA	NA	NA	NA	NA	NA	NA	NA	NA	NA	NA	NA	NA	NA	NA	NA	NA	NA	NA	NA	NA	NA	0.126274	NA	NA	NA	NA	NA	NA	NA	NA	NA	NA	NA	NA	0.339777	NA	NA	NA
LAMA4 - (ITGA1+ITGB1)	NA	NA	NA	NA	NA	NA	NA	NA	NA	NA	NA	NA	NA	NA	NA	NA	NA	NA	NA	NA	NA	NA	NA	NA	NA	NA	NA	NA	NA	NA	NA	NA	NA	NA	0.195279	NA	NA	NA	NA	NA	NA	NA	NA	NA	NA	0.317639	NA	NA	NA
LAMA4 - (ITGA6+ITGB1)	NA	NA	NA	NA	NA	NA	NA	NA	NA	NA	NA	NA	NA	NA	NA	NA	NA	NA	NA	NA	NA	NA	NA	NA	NA	NA	NA	NA	0.157282	NA	NA	NA	NA	NA	NA	NA	NA	NA	NA	NA	NA	NA	NA	NA	NA	NA	0.205394	0.313472	NA
LAMA4 - (ITGA9+ITGB1)	NA	NA	NA	NA	NA	NA	NA	NA	NA	NA	NA	NA	NA	NA	NA	NA	NA	NA	NA	NA	NA	NA	NA	NA	NA	NA	NA	NA	NA	NA	NA	0.266642	NA	NA	NA	0.230642	NA	NA	NA	NA	NA	NA	NA	NA	NA	NA	0.159229	0.18112	0.15313
LAMA5 - (ITGA1+ITGB1)	NA	NA	NA	NA	NA	NA	NA	NA	NA	NA	NA	NA	NA	NA	NA	NA	NA	NA	NA	NA	NA	NA	NA	NA	NA	NA	NA	NA	NA	0.199123	NA	NA	NA	NA	NA	NA	NA	NA	NA	NA	NA	NA	NA	NA	NA	NA	0.192267	0.19385	NA
LAMA5 - (ITGA6+ITGB1)	NA	NA	NA	NA	NA	NA	NA	NA	NA	NA	NA	NA	NA	NA	NA	NA	NA	NA	NA	NA	NA	NA	NA	NA	NA	NA	NA	NA	NA	0.182398	NA	NA	NA	NA	NA	NA	NA	NA	NA	NA	NA	NA	NA	NA	NA	NA	NA	NA	NA
LAMA5 - (ITGA9+ITGB1)	NA	NA	NA	NA	NA	NA	NA	NA	NA	NA	NA	NA	NA	NA	NA	NA	NA	NA	NA	NA	NA	NA	NA	NA	NA	NA	NA	0.162051	NA	NA	NA	NA	NA	NA	NA	NA	NA	NA	NA	NA	NA	NA	NA	NA	NA	NA	NA	0.242084	NA
LAMB1 - (ITGA1+ITGB1)	NA	NA	NA	NA	NA	NA	NA	NA	NA	NA	NA	NA	NA	NA	NA	NA	NA	NA	NA	NA	NA	NA	NA	NA	NA	NA	NA	NA	NA	NA	NA	0.18318	NA	NA	NA	0.165202	NA	NA	NA	NA	NA	NA	NA	NA	NA	NA	NA	NA	NA
LAMB1 - (ITGA6+ITGB1)	NA	NA	NA	NA	NA	NA	NA	NA	NA	NA	NA	NA	NA	NA	NA	NA	NA	NA	NA	NA	NA	NA	NA	NA	NA	NA	NA	0.214531	0.183527	NA	NA	NA	NA	NA	NA	NA	NA	NA	NA	NA	NA	NA	NA	NA	NA	NA	NA	NA	NA
LAMB1 - (ITGA9+ITGB1)	NA	NA	NA	NA	NA	NA	NA	NA	NA	NA	NA	NA	NA	NA	NA	NA	NA	NA	NA	NA	NA	NA	NA	NA	NA	NA	NA	0.14877	0.142394	0.174118	0.144922	0.19541	0.144708	0.13794	0.153381	0.139922	NA	NA	NA	NA	NA	NA	NA	NA	NA	NA	0.4025	0.408604	NA
LAMB2 - (ITGA1+ITGB1)	NA	NA	NA	NA	NA	NA	NA	NA	NA	NA	NA	NA	NA	NA	NA	NA	NA	NA	NA	NA	NA	NA	NA	NA	NA	NA	NA	NA	NA	NA	NA	0.142797	NA	NA	NA	NA	NA	NA	NA	NA	NA	NA	NA	NA	NA	NA	NA	NA	NA
LAMB2 - (ITGA6+ITGB1)	NA	NA	NA	NA	NA	NA	NA	NA	NA	NA	NA	NA	NA	NA	NA	NA	NA	NA	NA	NA	NA	NA	NA	NA	NA	NA	NA	0.150355	NA	NA	NA	NA	NA	NA	NA	NA	NA	NA	NA	NA	NA	NA	NA	NA	NA	0.144382	NA	NA	NA
LAMB2 - (ITGA9+ITGB1)	NA	NA	NA	NA	NA	NA	NA	NA	NA	NA	NA	NA	NA	NA	NA	NA	NA	NA	NA	NA	NA	NA	NA	NA	NA	NA	NA	NA	NA	0.245393	NA	NA	0.214899	NA	NA	NA	NA	NA	NA	NA	NA	NA	NA	NA	NA	NA	NA	NA	NA
LAMC1 - (ITGA1+ITGB1)	NA	NA	NA	NA	NA	NA	NA	NA	NA	NA	NA	NA	NA	NA	NA	NA	NA	NA	NA	NA	NA	NA	NA	NA	NA	NA	NA	NA	NA	0.207254	NA	NA	NA	NA	NA	NA	NA	NA	NA	NA	NA	NA	NA	NA	NA	NA	NA	NA	NA
LAMC1 - (ITGA6+ITGB1)	NA	NA	NA	NA	NA	NA	NA	NA	NA	NA	NA	NA	NA	NA	NA	NA	NA	NA	NA	NA	NA	NA	NA	NA	NA	NA	NA	NA	NA	NA	NA	0.167266	NA	NA	NA	NA	NA	NA	NA	NA	NA	NA	NA	NA	NA	NA	0.157282	NA	NA
LAMC1 - (ITGA9+ITGB1)	NA	NA	NA	NA	NA	NA	NA	NA	NA	NA	NA	NA	NA	NA	NA	NA	NA	NA	NA	NA	NA	NA	NA	NA	NA	NA	NA	NA	NA	NA	NA	NA	0.177091	NA	NA	NA	NA	NA	NA	NA	NA	NA	NA	NA	NA	NA	NA	0.147445	NA
LAMC3 - (ITGA1+ITGB1)	NA	NA	NA	NA	NA	NA	NA	NA	NA	NA	NA	NA	NA	NA	NA	NA	NA	NA	NA	NA	NA	NA	NA	NA	NA	NA	NA	NA	NA	NA	NA	NA	NA	NA	NA	NA	NA	NA	NA	NA	NA	NA	NA	NA	NA	0.158436	NA	NA	NA
LAMC3 - (ITGA6+ITGB1)	NA	NA	NA	NA	NA	NA	NA	NA	NA	NA	NA	NA	NA	NA	NA	NA	NA	NA	NA	NA	NA	NA	NA	NA	NA	NA	NA	NA	NA	NA	NA	NA	NA	NA	NA	NA	NA	NA	NA	NA	NA	NA	NA	NA	NA	0.229401	NA	NA	NA
LAMC3 - (ITGA9+ITGB1)	NA	NA	NA	NA	NA	NA	NA	NA	NA	NA	NA	NA	NA	NA	NA	NA	NA	NA	NA	NA	NA	NA	NA	NA	NA	NA	NA	NA	NA	NA	NA	NA	NA	NA	NA	NA	NA	NA	NA	NA	NA	NA	NA	NA	NA	NA	NA	NA	NA
MDK - NCL	NA	NA	NA	NA	NA	NA	NA	NA	NA	NA	NA	NA	NA	NA	NA	NA	NA	NA	NA	NA	NA	NA	NA	NA	NA	NA	NA	NA	NA	NA	NA	NA	NA	NA	NA	NA	NA	NA	NA	NA	NA	NA	NA	NA	NA	NA	NA	NA	NA
MPZ - MPZL1	NA	NA	NA	NA	NA	NA	NA	NA	NA	NA	NA	NA	NA	NA	NA	NA	NA	NA	NA	NA	NA	NA	NA	NA	NA	NA	NA	NA	NA	NA	NA	NA	NA	NA	NA	NA	NA	NA	NA	NA	NA	NA	NA	NA	NA	NA	NA	NA	NA
MPZL1 - MPZL1	NA	NA	NA	NA	NA	NA	NA	NA	NA	NA	NA	NA	NA	NA	NA	NA	NA	NA	NA	NA	NA	NA	NA	NA	NA	NA	NA	NA	NA	NA	NA	NA	NA	NA	NA	NA	NA	NA	NA	NA	NA	NA	NA	NA	NA	NA	NA	NA	NA
NCAM1 - FGFR1	NA	NA	NA	NA	NA	NA	NA	NA	NA	NA	NA	NA	NA	NA	NA	NA	NA	NA	NA	NA	NA	NA	NA	NA	NA	NA	NA	NA	NA	NA	NA	NA	NA	NA	NA	NA	NA	NA	NA	NA	NA	NA	NA	NA	NA	NA	NA	NA	NA
PECAM1 - PECAM1	NA	NA	NA	NA	NA	NA	NA	NA	NA	NA	NA	NA	NA	NA	NA	NA	NA	NA	NA	NA	NA	NA	NA	NA	NA	NA	NA	NA	NA	NA	NA	NA	NA	NA	NA	NA	NA	NA	NA	NA	NA	NA	NA	NA	NA	NA	NA	NA	NA
PTN - SDC3	NA	NA	NA	NA	NA	NA	NA	NA	NA	NA	NA	NA	NA	NA	NA	NA	NA	NA	NA	NA	NA	NA	NA	NA	NA	NA	NA	NA	NA	NA	NA	NA	NA	NA	NA	NA	NA	NA	NA	NA	NA	NA	NA	NA	NA	NA	NA	NA	NA
PTPRM - PTPRM	NA	NA	NA	NA	NA	NA	NA	NA	NA	NA	NA	NA	NA	NA	NA	NA	NA	NA	NA	NA	NA	NA	NA	NA	NA	NA	NA	NA	NA	NA	NA	NA	NA	NA	NA	NA	NA	NA	NA	NA	NA	NA	NA	NA	NA	NA	NA	NA	NA
RARRES2 - GPR1	NA	NA	NA	NA	NA	NA	NA	NA	NA	NA	NA	NA	NA	NA	NA	NA	NA	NA	NA	NA	NA	NA	NA	NA	NA	NA	NA	NA	NA	NA	NA	NA	NA	NA	NA	NA	NA	NA	NA	NA	NA	NA	NA	NA	NA	NA	NA	NA	NA
TNC - (ITGA9+ITGB1)	NA	NA	NA	NA	NA	NA	NA	NA	NA	NA	NA	NA	NA	NA	NA	NA	NA	NA	NA	NA	NA	NA	NA	NA	NA	NA	NA	NA	NA	NA	NA	NA	NA	NA	NA	NA	NA	NA	NA	NA	NA	NA	NA	NA	NA	NA	NA	NA	NA
TNXB - (ITGA9+ITGB1)	NA	NA	NA	NA	NA	NA	NA	NA	NA	NA	NA	NA	NA	NA	NA	NA	NA	NA	NA	NA	NA	NA	NA	NA	NA	NA	NA	NA	NA	NA	NA	NA	NA	NA	NA	NA	NA	NA	NA	NA	NA	NA	NA	NA	NA	NA	NA	NA	NA
WNT2B - (FZD6+LRP5)	NA	NA	NA	NA	NA	NA	NA	NA	NA	NA	NA	NA	NA	NA	NA	NA	NA	NA	NA	NA	NA	NA	NA	NA	NA	NA	NA	NA	NA	NA	NA	NA	NA	NA	NA	NA	NA	NA	NA	NA	NA	NA	NA	NA	NA	NA	NA	NA	NA
WNT2B - (FZD6+LRP6)	NA	NA	NA	NA	NA	NA	NA	NA	NA	NA	NA	NA	NA	NA	NA	NA	NA	NA	NA	NA	NA	NA	NA	NA	NA	NA	NA	NA	NA	NA	NA	NA	NA	NA	NA	NA	NA	NA	NA	NA	NA	NA	NA	NA	NA	NA	NA	NA	NA
WNT5A - FZD6	NA	NA	NA	NA	NA	NA	NA	NA	NA	NA	NA	NA	NA	NA	NA	NA	NA	NA	NA	NA	NA	NA	NA	NA	NA	NA	NA	NA	NA	NA	NA	NA	NA	NA	NA	NA	NA	NA	NA	NA	NA	NA	NA	NA	NA	NA	NA	NA	NA
AGRN - DAG1	NA	NA	NA	NA	NA	NA	NA	NA	NA	NA	NA	NA	NA	NA	NA	NA	NA	NA	NA	NA	NA	NA	NA	NA	NA	NA	NA	NA	NA	NA	NA	NA	NA	NA	NA	NA	NA	NA	NA	NA	NA	NA	NA	NA	NA	NA	NA	NA	NA
BMP2 - (BMPR1A+BMPR2)	NA	NA	NA	NA	NA	NA	NA	NA	NA	NA	NA	NA	NA	NA	NA	NA	NA	NA	NA	NA	NA	NA	NA	NA	NA	NA	NA	NA	NA	NA	NA	NA	NA	NA	NA	NA	NA	NA	NA	NA	NA	NA	NA	NA	NA	NA	NA	NA	NA
BMP2 - (BMPR1B+BMPR2)	NA	NA	NA	NA	NA	NA	NA	NA	NA	NA	NA	NA	NA	NA	NA	NA	NA	NA	NA	NA	NA	NA	NA	NA	NA	NA	NA	NA	NA	NA	NA	NA	NA	NA	NA	NA	NA	NA	NA	NA	NA	NA	NA	NA	NA	NA	NA	NA	NA
COL4A1 - (ITGA10+ITGB1)	NA	NA	NA	NA	NA	NA	NA	NA	NA	NA	NA	NA	NA	NA	NA	NA	NA	NA	NA	NA	NA	NA	NA	NA	NA	NA	NA	NA	NA	NA	NA	NA	NA	NA	NA	NA	NA	NA	NA	NA	NA	NA	NA	NA	NA	NA	NA	NA	NA
COL4A1 - (ITGA11+ITGB1)	NA	NA	NA	NA	NA	NA	NA	NA	NA	NA	NA	NA	NA	NA	NA	NA	NA	NA	NA	NA	NA	NA	NA	NA	NA	NA	NA	NA	NA	NA	NA	NA	NA	NA	NA	NA	NA	NA	NA	NA	NA	NA	NA	NA	NA	NA	NA	NA	NA
COL4A1 - (ITGA2+ITGB1)	NA	NA	NA	NA	NA	NA	NA	NA	NA	NA	NA	NA	NA	NA	NA	NA	NA	NA	NA	NA	NA	NA	NA	NA	NA	NA	NA	NA	NA	NA	NA	NA	NA	NA	NA	NA	NA	NA	NA	NA	NA	NA	NA	NA	NA	NA	NA	NA	NA
COL4A1 - (ITGA3+ITGB1)	NA	NA	NA	NA	NA	NA	NA	NA	NA	NA	NA	NA	NA	NA	NA	NA	NA	NA	NA	NA	NA	NA	NA	NA	NA	NA	NA	NA	NA	NA	NA	NA	NA	NA	NA	NA	NA	NA	NA	NA	NA	NA	NA	NA	NA	NA	NA	NA	NA
COL4A1 - (ITGAV+ITGB8)	NA	NA	NA	NA	NA	NA	NA	NA	NA	NA	NA	NA	NA	NA	NA	NA	NA	NA	NA	NA	NA	NA	NA	NA	NA	NA	NA	NA	NA	NA	NA	NA	NA	NA	NA	NA	NA	NA	NA	NA	NA	NA	NA	NA	NA	NA	NA	NA	NA
COL4A1 - SDC4	NA	NA	NA	NA	NA	NA	NA	NA	NA	NA	NA	NA	NA	NA	NA	NA	NA	NA	NA	NA	NA	NA	NA	NA	NA	NA	NA	NA	NA	NA	NA	NA	NA	NA	NA	NA	NA	NA	NA	NA	NA	NA	NA	NA	NA	NA	NA	NA	NA
COL4A2 - (ITGA10+ITGB1)	NA	NA	NA	NA	NA	NA	NA	NA	NA	NA	NA	NA	NA	NA	NA	NA	NA	NA	NA	NA	NA	NA	NA	NA	NA	NA	NA	NA	NA	NA	NA	NA	NA	NA	NA	NA	NA	NA	NA	NA	NA	NA	NA	NA	NA	NA	NA	NA	NA
COL4A2 - (ITGA11+ITGB1)	NA	NA	NA	NA	NA	NA	NA	NA	NA	NA	NA	NA	NA	NA	NA	NA	NA	NA	NA	NA	NA	NA	NA	NA	NA	NA	NA	NA	NA	NA	NA	NA	NA	NA	NA	NA	NA	NA	NA	NA	NA	NA	NA	NA	NA	NA	NA	NA	NA
COL4A2 - (ITGA2+ITGB1)	NA	NA	NA	NA	NA	NA	NA	NA	NA	NA	NA	NA	NA	NA	NA	NA	NA	NA	NA	NA	NA	NA	NA	NA	NA	NA	NA	NA	NA	NA	NA	NA	NA	NA	NA	NA	NA	NA	NA	NA	NA	NA	NA	NA	NA	NA	NA	NA	NA
COL4A2 - (ITGA3+ITGB1)	NA	NA	NA	NA	NA	NA	NA	NA	NA	NA	NA	NA	NA	NA	NA	NA	NA	NA	NA	NA	NA	NA	NA	NA	NA	NA	NA	NA	NA	NA	NA	NA	NA	NA	NA	NA	NA	NA	NA	NA	NA	NA	NA	NA	NA	NA	NA	NA	NA
COL4A2 - (ITGAV+ITGB8)	NA	NA	NA	NA	NA	NA	NA	NA	NA	NA	NA	NA	NA	NA	NA	NA	NA	NA	NA	NA	NA	NA	NA	NA	NA	NA	NA	NA	NA	NA	NA	NA	NA	NA	NA	NA	NA	NA	NA	NA	NA	NA	NA	NA	NA	NA	NA	NA	NA
COL4A2 - SDC4	NA	NA	NA	NA	NA	NA	NA	NA	NA	NA	NA	NA	NA	NA	NA	NA	NA	NA	NA	NA	NA	NA	NA	NA	NA	NA	NA	NA	NA	NA	NA	NA	NA	NA	NA	NA	NA	NA	NA	NA	NA	NA	NA	NA	NA	NA	NA	NA	NA
COL4A5 - (ITGA10+ITGB1)	NA	NA	NA	NA	NA	NA	NA	NA	NA	NA	NA	NA	NA	NA	NA	NA	NA	NA	NA	NA	NA	NA	NA	NA	NA	NA	NA	NA	NA	NA	NA	NA	NA	NA	NA	NA	NA	NA	NA	NA	NA	NA	NA	NA	NA	NA	NA	NA	NA
COL4A5 - (ITGA11+ITGB1)	NA	NA	NA	NA	NA	NA	NA	NA	NA	NA	NA	NA	NA	NA	NA	NA	NA	NA	NA	NA	NA	NA	NA	NA	NA	NA	NA	NA	NA	NA	NA	NA	NA	NA	NA	NA	NA	NA	NA	NA	NA	NA	NA	NA	NA	NA	NA	NA	NA
COL4A5 - (ITGA2+ITGB1)	NA	NA	NA	NA	NA	NA	NA	NA	NA	NA	NA	NA	NA	NA	NA	NA	NA	NA	NA	NA	NA	NA	NA	NA	NA	NA	NA	NA	NA	NA	NA	NA	NA	NA	NA	NA	NA	NA	NA	NA	NA	NA	NA	NA	NA	NA	NA	NA	NA
COL4A5 - (ITGA3+ITGB1)	NA	NA	NA	NA	NA	NA	NA	NA	NA	NA	NA	NA	NA	NA	NA	NA	NA	NA	NA	NA	NA	NA	NA	NA	NA	NA	NA	NA	NA	NA	NA	NA	NA	NA	NA	NA	NA	NA	NA	NA	NA	NA	NA	NA	NA	NA	NA	NA	NA
COL4A5 - (ITGAV+ITGB8)	NA	NA	NA	NA	NA	NA	NA	NA	NA	NA	NA	NA	NA	NA	NA	NA	NA	NA	NA	NA	NA	NA	NA	NA	NA	NA	NA	NA	NA	NA	NA	NA	NA	NA	NA	NA	NA	NA	NA	NA	NA	NA	NA	NA	NA	NA	NA	NA	NA
COL4A5 - SDC4	NA	NA	NA	NA	NA	NA	NA	NA	NA	NA	NA	NA	NA	NA	NA	NA	NA	NA	NA	NA	NA	NA	NA	NA	NA	NA	NA	NA	NA	NA	NA	NA	NA	NA	NA	NA	NA	NA	NA	NA	NA	NA	NA	NA	NA	NA	NA	NA	NA
COL6A2 - (ITGA10+ITGB1)	NA	NA	NA	NA	NA	NA	NA	NA	NA	NA	NA	NA	NA	NA	NA	NA	NA	NA	NA	NA	NA	NA	NA	NA	NA	NA	NA	NA	NA	NA	NA	NA	NA	NA	NA	NA	NA	NA	NA	NA	NA	NA	NA	NA	NA	NA	NA	NA	NA
COL6A2 - (ITGA11+ITGB1)	NA	NA	NA	NA	NA	NA	NA	NA	NA	NA	NA	NA	NA	NA	NA	NA	NA	NA	NA	NA	NA	NA	NA	NA	NA	NA	NA	NA	NA	NA	NA	NA	NA	NA	NA	NA	NA	NA	NA	NA	NA	NA	NA	NA	NA	NA	NA	NA	NA
COL6A2 - (ITGA2+ITGB1)	NA	NA	NA	NA	NA	NA	NA	NA	NA	NA	NA	NA	NA	NA	NA	NA	NA	NA	NA	NA	NA	NA	NA	NA	NA	NA	NA	NA	NA	NA	NA	NA	NA	NA	NA	NA	NA	NA	NA	NA	NA	NA	NA	NA	NA	NA	NA	NA	NA
COL6A2 - (ITGA3+ITGB1)	NA	NA	NA	NA	NA	NA	NA	NA	NA	NA	NA	NA	NA	NA	NA	NA	NA	NA	NA	NA	NA	NA	NA	NA	NA	NA	NA	NA	NA	NA	NA	NA	NA	NA	NA	NA	NA	NA	NA	NA	NA	NA	NA	NA	NA	NA	NA	NA	NA
COL6A2 - (ITGAV+ITGB8)	NA	NA	NA	NA	NA	NA	NA	NA	NA	NA	NA	NA	NA	NA	NA	NA	NA	NA	NA	NA	NA	NA	NA	NA	NA	NA	NA	NA	NA	NA	NA	NA	NA	NA	NA	NA	NA	NA	NA	NA	NA	NA	NA	NA	NA	NA	NA	NA	NA
COL6A2 - SDC4	NA	NA	NA	NA	NA	NA	NA	NA	NA	NA	NA	NA	NA	NA	NA	NA	NA	NA	NA	NA	NA	NA	NA	NA	NA	NA	NA	NA	NA	NA	NA	NA	NA	NA	NA	NA	NA	NA	NA	NA	NA	NA	NA	NA	NA	NA	NA	NA	NA
COL9A3 - (ITGA10+ITGB1)	NA	NA	NA	NA	NA	NA	NA	NA	NA	NA	NA	NA	NA	NA	NA	NA	NA	NA	NA	NA	NA	NA	NA	NA	NA	NA	NA	NA	NA	NA	NA	NA	NA	NA	NA	NA	NA	NA	NA	NA	NA	NA	NA	NA	NA	NA	NA	NA	NA
COL9A3 - (ITGA11+ITGB1)	NA	NA	NA	NA	NA	NA	NA	NA	NA	NA	NA	NA	NA	NA	NA	NA	NA	NA	NA	NA	NA	NA	NA	NA	NA	NA	NA	NA	NA	NA	NA	NA	NA	NA	NA	NA	NA	NA	NA	NA	NA	NA	NA	NA	NA	NA	NA	NA	NA
COL9A3 - (ITGA2+ITGB1)	NA	NA	NA	NA	NA	NA	NA	NA	NA	NA	NA	NA	NA	NA	NA	NA	NA	NA	NA	NA	NA	NA	NA	NA	NA	NA	NA	NA	NA	NA	NA	NA	NA	NA	NA	NA	NA	NA	NA	NA	NA	NA	NA	NA	NA	NA	NA	NA	NA
COL9A3 - (ITGA3+ITGB1)	NA	NA	NA	NA	NA	NA	NA	NA	NA	NA	NA	NA	NA	NA	NA	NA	NA	NA	NA	NA	NA	NA	NA	NA	NA	NA	NA	NA	NA	NA	NA	NA	NA	NA	NA	NA	NA	NA	NA	NA	NA	NA	NA	NA	NA	NA	NA	NA	NA
COL9A3 - (ITGAV+ITGB8)	NA	NA	NA	NA	NA	NA	NA	NA	NA	NA	NA	NA	NA	NA	NA	NA	NA	NA	NA	NA	NA	NA	NA	NA	NA	NA	NA	NA	NA	NA	NA	NA	NA	NA	NA	NA	NA	NA	NA	NA	NA	NA	NA	NA	NA	NA	NA	NA	NA
COL9A3 - SDC4	NA	NA	NA	NA	NA	NA	NA	NA	NA	NA	NA	NA	NA	NA	NA	NA	NA	NA	NA	NA	NA	NA	NA	NA	NA	NA	NA	NA	NA	NA	NA	NA	NA	NA	NA	NA	NA	NA	NA	NA	NA	NA	NA	NA	NA	NA	NA	NA	NA
DLL1 - NOTCH2	NA	NA	NA	NA	NA	NA	NA	NA	NA	NA	NA	NA	NA	NA	NA	NA	NA	NA	NA	NA	NA	NA	NA	NA	NA	NA	NA	NA	NA	NA	NA	NA	NA	NA	NA	NA	NA	NA	NA	NA	NA	NA	NA	NA	NA	NA	NA	NA	NA
DLL1 - NOTCH3	NA	NA	NA	NA	NA	NA	NA	NA	NA	NA	NA	NA	NA	NA	NA	NA	NA	NA	NA	NA	NA	NA	NA	NA	NA	NA	NA	NA	NA	NA	NA	NA	NA	NA	NA	NA	NA	NA	NA	NA	NA	NA	NA	NA	NA	NA	NA	NA	NA
DLL1 - NOTCH4	NA	NA	NA	NA	NA	NA	NA	NA	NA	NA	NA	NA	NA	NA	NA	NA	NA	NA	NA	NA	NA	NA	NA	NA	NA	NA	NA	NA	NA	NA	NA	NA	NA	NA	NA	NA	NA	NA	NA	NA	NA	NA	NA	NA	NA	NA	NA	NA	NA
EFNA1 - EPHA4	NA	NA	NA	NA	NA	NA	NA	NA	NA	NA	NA	NA	NA	NA	NA	NA	NA	NA	NA	NA	NA	NA	NA	NA	NA	NA	NA	NA	NA	NA	NA	NA	NA	NA	NA	NA	NA	NA	NA	NA	NA	NA	NA	NA	NA	NA	NA	NA	NA
EFNA5 - EPHA4	NA	NA	NA	NA	NA	NA	NA	NA	NA	NA	NA	NA	NA	NA	NA	NA	NA	NA	NA	NA	NA	NA	NA	NA	NA	NA	NA	NA	NA	NA	NA	NA	NA	NA	NA	NA	NA	NA	NA	NA	NA	NA	NA	NA	NA	NA	NA	NA	NA
EFNA5 - EPHB2	NA	NA	NA	NA	NA	NA	NA	NA	NA	NA	NA	NA	NA	NA	NA	NA	NA	NA	NA	NA	NA	NA	NA	NA	NA	NA	NA	NA	NA	NA	NA	NA	NA	NA	NA	NA	NA	NA	NA	NA	NA	NA	NA	NA	NA	NA	NA	NA	NA
EFNB2 - EPHA4	NA	NA	NA	NA	NA	NA	NA	NA	NA	NA	NA	NA	NA	NA	NA	NA	NA	NA	NA	NA	NA	NA	NA	NA	NA	NA	NA	NA	NA	NA	NA	NA	NA	NA	NA	NA	NA	NA	NA	NA	NA	NA	NA	NA	NA	NA	NA	NA	NA
EFNB2 - EPHB2	NA	NA	NA	NA	NA	NA	NA	NA	NA	NA	NA	NA	NA	NA	NA	NA	NA	NA	NA	NA	NA	NA	NA	NA	NA	NA	NA	NA	NA	NA	NA	NA	NA	NA	NA	NA	NA	NA	NA	NA	NA	NA	NA	NA	NA	NA	NA	NA	NA
EFNB2 - EPHB3	NA	NA	NA	NA	NA	NA	NA	NA	NA	NA	NA	NA	NA	NA	NA	NA	NA	NA	NA	NA	NA	NA	NA	NA	NA	NA	NA	NA	NA	NA	NA	NA	NA	NA	NA	NA	NA	NA	NA	NA	NA	NA	NA	NA	NA	NA	NA	NA	NA
F11R - JAM2	NA	NA	NA	NA	NA	NA	NA	NA	NA	NA	NA	NA	NA	NA	NA	NA	NA	NA	NA	NA	NA	NA	NA	NA	NA	NA	NA	NA	NA	NA	NA	NA	NA	NA	NA	NA	NA	NA	NA	NA	NA	NA	NA	NA	NA	NA	NA	NA	NA
F11R - JAM3	NA	NA	NA	NA	NA	NA	NA	NA	NA	NA	NA	NA	NA	NA	NA	NA	NA	NA	NA	NA	NA	NA	NA	NA	NA	NA	NA	NA	NA	NA	NA	NA	NA	NA	NA	NA	NA	NA	NA	NA	NA	NA	NA	NA	NA	NA	NA	NA	NA
FN1 - (ITGA3+ITGB1)	NA	NA	NA	NA	NA	NA	NA	NA	NA	NA	NA	NA	NA	NA	NA	NA	NA	NA	NA	NA	NA	NA	NA	NA	NA	NA	NA	NA	NA	NA	NA	NA	NA	NA	NA	NA	NA	NA	NA	NA	NA	NA	NA	NA	NA	NA	NA	NA	NA
FN1 - (ITGA8+ITGB1)	NA	NA	NA	NA	NA	NA	NA	NA	NA	NA	NA	NA	NA	NA	NA	NA	NA	NA	NA	NA	NA	NA	NA	NA	NA	NA	NA	NA	NA	NA	NA	NA	NA	NA	NA	NA	NA	NA	NA	NA	NA	NA	NA	NA	NA	NA	NA	NA	NA
FN1 - (ITGAV+ITGB8)	NA	NA	NA	NA	NA	NA	NA	NA	NA	NA	NA	NA	NA	NA	NA	NA	NA	NA	NA	NA	NA	NA	NA	NA	NA	NA	NA	NA	NA	NA	NA	NA	NA	NA	NA	NA	NA	NA	NA	NA	NA	NA	NA	NA	NA	NA	NA	NA	NA
FN1 - SDC4	NA	NA	NA	NA	NA	NA	NA	NA	NA	NA	NA	NA	NA	NA	NA	NA	NA	NA	NA	NA	NA	NA	NA	NA	NA	NA	NA	NA	NA	NA	NA	NA	NA	NA	NA	NA	NA	NA	NA	NA	NA	NA	NA	NA	NA	NA	NA	NA	NA
HSPG2 - DAG1	NA	NA	NA	NA	NA	NA	NA	NA	NA	NA	NA	NA	NA	NA	NA	NA	NA	NA	NA	NA	NA	NA	NA	NA	NA	NA	NA	NA	NA	NA	NA	NA	NA	NA	NA	NA	NA	NA	NA	NA	NA	NA	NA	NA	NA	NA	NA	NA	NA
JAG1 - NOTCH3	NA	NA	NA	NA	NA	NA	NA	NA	NA	NA	NA	NA	NA	NA	NA	NA	NA	NA	NA	NA	NA	NA	NA	NA	NA	NA	NA	NA	NA	NA	NA	NA	NA	NA	NA	NA	NA	NA	NA	NA	NA	NA	NA	NA	NA	NA	NA	NA	NA
JAG1 - NOTCH4	NA	NA	NA	NA	NA	NA	NA	NA	NA	NA	NA	NA	NA	NA	NA	NA	NA	NA	NA	NA	NA	NA	NA	NA	NA	NA	NA	NA	NA	NA	NA	NA	NA	NA	NA	NA	NA	NA	NA	NA	NA	NA	NA	NA	NA	NA	NA	NA	NA
LAMA4 - (ITGA2+ITGB1)	NA	NA	NA	NA	NA	NA	NA	NA	NA	NA	NA	NA	NA	NA	NA	NA	NA	NA	NA	NA	NA	NA	NA	NA	NA	NA	NA	NA	NA	NA	NA	NA	NA	NA	NA	NA	NA	NA	NA	NA	NA	NA	NA	NA	NA	NA	NA	NA	NA
LAMA4 - (ITGA3+ITGB1)	NA	NA	NA	NA	NA	NA	NA	NA	NA	NA	NA	NA	NA	NA	NA	NA	NA	NA	NA	NA	NA	NA	NA	NA	NA	NA	NA	NA	NA	NA	NA	NA	NA	NA	NA	NA	NA	NA	NA	NA	NA	NA	NA	NA	NA	NA	NA	NA	NA
LAMA4 - (ITGA7+ITGB1)	NA	NA	NA	NA	NA	NA	NA	NA	NA	NA	NA	NA	NA	NA	NA	NA	NA	NA	NA	NA	NA	NA	NA	NA	NA	NA	NA	NA	NA	NA	NA	NA	NA	NA	NA	NA	NA	NA	NA	NA	NA	NA	NA	NA	NA	NA	NA	NA	NA
LAMA4 - (ITGAV+ITGB8)	NA	NA	NA	NA	NA	NA	NA	NA	NA	NA	NA	NA	NA	NA	NA	NA	NA	NA	NA	NA	NA	NA	NA	NA	NA	NA	NA	NA	NA	NA	NA	NA	NA	NA	NA	NA	NA	NA	NA	NA	NA	NA	NA	NA	NA	NA	NA	NA	NA
LAMA4 - DAG1	NA	NA	NA	NA	NA	NA	NA	NA	NA	NA	NA	NA	NA	NA	NA	NA	NA	NA	NA	NA	NA	NA	NA	NA	NA	NA	NA	NA	NA	NA	NA	NA	NA	NA	NA	NA	NA	NA	NA	NA	NA	NA	NA	NA	NA	NA	NA	NA	NA
LAMB1 - (ITGA2+ITGB1)	NA	NA	NA	NA	NA	NA	NA	NA	NA	NA	NA	NA	NA	NA	NA	NA	NA	NA	NA	NA	NA	NA	NA	NA	NA	NA	NA	NA	NA	NA	NA	NA	NA	NA	NA	NA	NA	NA	NA	NA	NA	NA	NA	NA	NA	NA	NA	NA	NA
LAMB1 - (ITGA3+ITGB1)	NA	NA	NA	NA	NA	NA	NA	NA	NA	NA	NA	NA	NA	NA	NA	NA	NA	NA	NA	NA	NA	NA	NA	NA	NA	NA	NA	NA	NA	NA	NA	NA	NA	NA	NA	NA	NA	NA	NA	NA	NA	NA	NA	NA	NA	NA	NA	NA	NA
LAMB1 - (ITGA7+ITGB1)	NA	NA	NA	NA	NA	NA	NA	NA	NA	NA	NA	NA	NA	NA	NA	NA	NA	NA	NA	NA	NA	NA	NA	NA	NA	NA	NA	NA	NA	NA	NA	NA	NA	NA	NA	NA	NA	NA	NA	NA	NA	NA	NA	NA	NA	NA	NA	NA	NA
LAMB1 - (ITGAV+ITGB8)	NA	NA	NA	NA	NA	NA	NA	NA	NA	NA	NA	NA	NA	NA	NA	NA	NA	NA	NA	NA	NA	NA	NA	NA	NA	NA	NA	NA	NA	NA	NA	NA	NA	NA	NA	NA	NA	NA	NA	NA	NA	NA	NA	NA	NA	NA	NA	NA	NA
LAMB1 - DAG1	NA	NA	NA	NA	NA	NA	NA	NA	NA	NA	NA	NA	NA	NA	NA	NA	NA	NA	NA	NA	NA	NA	NA	NA	NA	NA	NA	NA	NA	NA	NA	NA	NA	NA	NA	NA	NA	NA	NA	NA	NA	NA	NA	NA	NA	NA	NA	NA	NA
LAMB2 - (ITGA2+ITGB1)	NA	NA	NA	NA	NA	NA	NA	NA	NA	NA	NA	NA	NA	NA	NA	NA	NA	NA	NA	NA	NA	NA	NA	NA	NA	NA	NA	NA	NA	NA	NA	NA	NA	NA	NA	NA	NA	NA	NA	NA	NA	NA	NA	NA	NA	NA	NA	NA	NA
LAMB2 - (ITGA3+ITGB1)	NA	NA	NA	NA	NA	NA	NA	NA	NA	NA	NA	NA	NA	NA	NA	NA	NA	NA	NA	NA	NA	NA	NA	NA	NA	NA	NA	NA	NA	NA	NA	NA	NA	NA	NA	NA	NA	NA	NA	NA	NA	NA	NA	NA	NA	NA	NA	NA	NA
LAMB2 - (ITGA7+ITGB1)	NA	NA	NA	NA	NA	NA	NA	NA	NA	NA	NA	NA	NA	NA	NA	NA	NA	NA	NA	NA	NA	NA	NA	NA	NA	NA	NA	NA	NA	NA	NA	NA	NA	NA	NA	NA	NA	NA	NA	NA	NA	NA	NA	NA	NA	NA	NA	NA	NA
LAMB2 - (ITGAV+ITGB8)	NA	NA	NA	NA	NA	NA	NA	NA	NA	NA	NA	NA	NA	NA	NA	NA	NA	NA	NA	NA	NA	NA	NA	NA	NA	NA	NA	NA	NA	NA	NA	NA	NA	NA	NA	NA	NA	NA	NA	NA	NA	NA	NA	NA	NA	NA	NA	NA	NA
LAMB2 - DAG1	NA	NA	NA	NA	NA	NA	NA	NA	NA	NA	NA	NA	NA	NA	NA	NA	NA	NA	NA	NA	NA	NA	NA	NA	NA	NA	NA	NA	NA	NA	NA	NA	NA	NA	NA	NA	NA	NA	NA	NA	NA	NA	NA	NA	NA	NA	NA	NA	NA
LAMC1 - (ITGA2+ITGB1)	NA	NA	NA	NA	NA	NA	NA	NA	NA	NA	NA	NA	NA	NA	NA	NA	NA	NA	NA	NA	NA	NA	NA	NA	NA	NA	NA	NA	NA	NA	NA	NA	NA	NA	NA	NA	NA	NA	NA	NA	NA	NA	NA	NA	NA	NA	NA	NA	NA
LAMC1 - (ITGA3+ITGB1)	NA	NA	NA	NA	NA	NA	NA	NA	NA	NA	NA	NA	NA	NA	NA	NA	NA	NA	NA	NA	NA	NA	NA	NA	NA	NA	NA	NA	NA	NA	NA	NA	NA	NA	NA	NA	NA	NA	NA	NA	NA	NA	NA	NA	NA	NA	NA	NA	NA
LAMC1 - (ITGA7+ITGB1)	NA	NA	NA	NA	NA	NA	NA	NA	NA	NA	NA	NA	NA	NA	NA	NA	NA	NA	NA	NA	NA	NA	NA	NA	NA	NA	NA	NA	NA	NA	NA	NA	NA	NA	NA	NA	NA	NA	NA	NA	NA	NA	NA	NA	NA	NA	NA	NA	NA
LAMC1 - (ITGAV+ITGB8)	NA	NA	NA	NA	NA	NA	NA	NA	NA	NA	NA	NA	NA	NA	NA	NA	NA	NA	NA	NA	NA	NA	NA	NA	NA	NA	NA	NA	NA	NA	NA	NA	NA	NA	NA	NA	NA	NA	NA	NA	NA	NA	NA	NA	NA	NA	NA	NA	NA
LAMC1 - DAG1	NA	NA	NA	NA	NA	NA	NA	NA	NA	NA	NA	NA	NA	NA	NA	NA	NA	NA	NA	NA	NA	NA	NA	NA	NA	NA	NA	NA	NA	NA	NA	NA	NA	NA	NA	NA	NA	NA	NA	NA	NA	NA	NA	NA	NA	NA	NA	NA	NA
MDK - SDC2	NA	NA	NA	NA	NA	NA	NA	NA	NA	NA	NA	NA	NA	NA	NA	NA	NA	NA	NA	NA	NA	NA	NA	NA	NA	NA	NA	NA	NA	NA	NA	NA	NA	NA	NA	NA	NA	NA	NA	NA	NA	NA	NA	NA	NA	NA	NA	NA	NA
PDGFA - PDGFRA	NA	NA	NA	NA	NA	NA	NA	NA	NA	NA	NA	NA	NA	NA	NA	NA	NA	NA	NA	NA	NA	NA	NA	NA	NA	NA	NA	NA	NA	NA	NA	NA	NA	NA	NA	NA	NA	NA	NA	NA	NA	NA	NA	NA	NA	NA	NA	NA	NA
PDGFA - PDGFRB	NA	NA	NA	NA	NA	NA	NA	NA	NA	NA	NA	NA	NA	NA	NA	NA	NA	NA	NA	NA	NA	NA	NA	NA	NA	NA	NA	NA	NA	NA	NA	NA	NA	NA	NA	NA	NA	NA	NA	NA	NA	NA	NA	NA	NA	NA	NA	NA	NA
PDGFC - PDGFRA	NA	NA	NA	NA	NA	NA	NA	NA	NA	NA	NA	NA	NA	NA	NA	NA	NA	NA	NA	NA	NA	NA	NA	NA	NA	NA	NA	NA	NA	NA	NA	NA	NA	NA	NA	NA	NA	NA	NA	NA	NA	NA	NA	NA	NA	NA	NA	NA	NA
POSTN - (ITGAV+ITGB5)	NA	NA	NA	NA	NA	NA	NA	NA	NA	NA	NA	NA	NA	NA	NA	NA	NA	NA	NA	NA	NA	NA	NA	NA	NA	NA	NA	NA	NA	NA	NA	NA	NA	NA	NA	NA	NA	NA	NA	NA	NA	NA	NA	NA	NA	NA	NA	NA	NA
PROS1 - TYRO3	NA	NA	NA	NA	NA	NA	NA	NA	NA	NA	NA	NA	NA	NA	NA	NA	NA	NA	NA	NA	NA	NA	NA	NA	NA	NA	NA	NA	NA	NA	NA	NA	NA	NA	NA	NA	NA	NA	NA	NA	NA	NA	NA	NA	NA	NA	NA	NA	NA
RELN - (ITGA3+ITGB1)	NA	NA	NA	NA	NA	NA	NA	NA	NA	NA	NA	NA	NA	NA	NA	NA	NA	NA	NA	NA	NA	NA	NA	NA	NA	NA	NA	NA	NA	NA	NA	NA	NA	NA	NA	NA	NA	NA	NA	NA	NA	NA	NA	NA	NA	NA	NA	NA	NA
SEMA3A - (NRP1+PLXNA4)	NA	NA	NA	NA	NA	NA	NA	NA	NA	NA	NA	NA	NA	NA	NA	NA	NA	NA	NA	NA	NA	NA	NA	NA	NA	NA	NA	NA	NA	NA	NA	NA	NA	NA	NA	NA	NA	NA	NA	NA	NA	NA	NA	NA	NA	NA	NA	NA	NA
SEMA6A - PLXNA4	NA	NA	NA	NA	NA	NA	NA	NA	NA	NA	NA	NA	NA	NA	NA	NA	NA	NA	NA	NA	NA	NA	NA	NA	NA	NA	NA	NA	NA	NA	NA	NA	NA	NA	NA	NA	NA	NA	NA	NA	NA	NA	NA	NA	NA	NA	NA	NA	NA
THBS1 - (ITGA3+ITGB1)	NA	NA	NA	NA	NA	NA	NA	NA	NA	NA	NA	NA	NA	NA	NA	NA	NA	NA	NA	NA	NA	NA	NA	NA	NA	NA	NA	NA	NA	NA	NA	NA	NA	NA	NA	NA	NA	NA	NA	NA	NA	NA	NA	NA	NA	NA	NA	NA	NA
THBS1 - SDC4	NA	NA	NA	NA	NA	NA	NA	NA	NA	NA	NA	NA	NA	NA	NA	NA	NA	NA	NA	NA	NA	NA	NA	NA	NA	NA	NA	NA	NA	NA	NA	NA	NA	NA	NA	NA	NA	NA	NA	NA	NA	NA	NA	NA	NA	NA	NA	NA	NA
TNXB - (ITGA8+ITGB1)	NA	NA	NA	NA	NA	NA	NA	NA	NA	NA	NA	NA	NA	NA	NA	NA	NA	NA	NA	NA	NA	NA	NA	NA	NA	NA	NA	NA	NA	NA	NA	NA	NA	NA	NA	NA	NA	NA	NA	NA	NA	NA	NA	NA	NA	NA	NA	NA	NA
TNXB - SDC4	NA	NA	NA	NA	NA	NA	NA	NA	NA	NA	NA	NA	NA	NA	NA	NA	NA	NA	NA	NA	NA	NA	NA	NA	NA	NA	NA	NA	NA	NA	NA	NA	NA	NA	NA	NA	NA	NA	NA	NA	NA	NA	NA	NA	NA	NA	NA	NA	NA
VCAM1 - (ITGA9+ITGB1)	NA	NA	NA	NA	NA	NA	NA	NA	NA	NA	NA	NA	NA	NA	NA	NA	NA	NA	NA	NA	NA	NA	NA	NA	NA	NA	NA	NA	NA	NA	NA	NA	NA	NA	NA	NA	NA	NA	NA	NA	NA	NA	NA	NA	NA	NA	NA	NA	NA
COL2A1 - (ITGA10+ITGB1)	NA	NA	NA	NA	NA	NA	NA	NA	NA	NA	NA	NA	NA	NA	NA	NA	NA	NA	NA	NA	NA	NA	NA	NA	NA	NA	NA	NA	NA	NA	NA	NA	NA	NA	NA	NA	NA	NA	NA	NA	NA	NA	NA	NA	NA	NA	NA	NA	NA
COL2A1 - (ITGA2+ITGB1)	NA	NA	NA	NA	NA	NA	NA	NA	NA	NA	NA	NA	NA	NA	NA	NA	NA	NA	NA	NA	NA	NA	NA	NA	NA	NA	NA	NA	NA	NA	NA	NA	NA	NA	NA	NA	NA	NA	NA	NA	NA	NA	NA	NA	NA	NA	NA	NA	NA
COL4A6 - (ITGA10+ITGB1)	NA	NA	NA	NA	NA	NA	NA	NA	NA	NA	NA	NA	NA	NA	NA	NA	NA	NA	NA	NA	NA	NA	NA	NA	NA	NA	NA	NA	NA	NA	NA	NA	NA	NA	NA	NA	NA	NA	NA	NA	NA	NA	NA	NA	NA	NA	NA	NA	NA
COL4A6 - (ITGA2+ITGB1)	NA	NA	NA	NA	NA	NA	NA	NA	NA	NA	NA	NA	NA	NA	NA	NA	NA	NA	NA	NA	NA	NA	NA	NA	NA	NA	NA	NA	NA	NA	NA	NA	NA	NA	NA	NA	NA	NA	NA	NA	NA	NA	NA	NA	NA	NA	NA	NA	NA
COL6A1 - (ITGA10+ITGB1)	NA	NA	NA	NA	NA	NA	NA	NA	NA	NA	NA	NA	NA	NA	NA	NA	NA	NA	NA	NA	NA	NA	NA	NA	NA	NA	NA	NA	NA	NA	NA	NA	NA	NA	NA	NA	NA	NA	NA	NA	NA	NA	NA	NA	NA	NA	NA	NA	NA
COL6A1 - (ITGA2+ITGB1)	NA	NA	NA	NA	NA	NA	NA	NA	NA	NA	NA	NA	NA	NA	NA	NA	NA	NA	NA	NA	NA	NA	NA	NA	NA	NA	NA	NA	NA	NA	NA	NA	NA	NA	NA	NA	NA	NA	NA	NA	NA	NA	NA	NA	NA	NA	NA	NA	NA
COL6A3 - (ITGA10+ITGB1)	NA	NA	NA	NA	NA	NA	NA	NA	NA	NA	NA	NA	NA	NA	NA	NA	NA	NA	NA	NA	NA	NA	NA	NA	NA	NA	NA	NA	NA	NA	NA	NA	NA	NA	NA	NA	NA	NA	NA	NA	NA	NA	NA	NA	NA	NA	NA	NA	NA
COL6A3 - (ITGA2+ITGB1)	NA	NA	NA	NA	NA	NA	NA	NA	NA	NA	NA	NA	NA	NA	NA	NA	NA	NA	NA	NA	NA	NA	NA	NA	NA	NA	NA	NA	NA	NA	NA	NA	NA	NA	NA	NA	NA	NA	NA	NA	NA	NA	NA	NA	NA	NA	NA	NA	NA
COL6A6 - (ITGA10+ITGB1)	NA	NA	NA	NA	NA	NA	NA	NA	NA	NA	NA	NA	NA	NA	NA	NA	NA	NA	NA	NA	NA	NA	NA	NA	NA	NA	NA	NA	NA	NA	NA	NA	NA	NA	NA	NA	NA	NA	NA	NA	NA	NA	NA	NA	NA	NA	NA	NA	NA
COL6A6 - (ITGA2+ITGB1)	NA	NA	NA	NA	NA	NA	NA	NA	NA	NA	NA	NA	NA	NA	NA	NA	NA	NA	NA	NA	NA	NA	NA	NA	NA	NA	NA	NA	NA	NA	NA	NA	NA	NA	NA	NA	NA	NA	NA	NA	NA	NA	NA	NA	NA	NA	NA	NA	NA
COL9A1 - (ITGA10+ITGB1)	NA	NA	NA	NA	NA	NA	NA	NA	NA	NA	NA	NA	NA	NA	NA	NA	NA	NA	NA	NA	NA	NA	NA	NA	NA	NA	NA	NA	NA	NA	NA	NA	NA	NA	NA	NA	NA	NA	NA	NA	NA	NA	NA	NA	NA	NA	NA	NA	NA
COL9A1 - (ITGA2+ITGB1)	NA	NA	NA	NA	NA	NA	NA	NA	NA	NA	NA	NA	NA	NA	NA	NA	NA	NA	NA	NA	NA	NA	NA	NA	NA	NA	NA	NA	NA	NA	NA	NA	NA	NA	NA	NA	NA	NA	NA	NA	NA	NA	NA	NA	NA	NA	NA	NA	NA
COL9A2 - (ITGA10+ITGB1)	NA	NA	NA	NA	NA	NA	NA	NA	NA	NA	NA	NA	NA	NA	NA	NA	NA	NA	NA	NA	NA	NA	NA	NA	NA	NA	NA	NA	NA	NA	NA	NA	NA	NA	NA	NA	NA	NA	NA	NA	NA	NA	NA	NA	NA	NA	NA	NA	NA
COL9A2 - (ITGA2+ITGB1)	NA	NA	NA	NA	NA	NA	NA	NA	NA	NA	NA	NA	NA	NA	NA	NA	NA	NA	NA	NA	NA	NA	NA	NA	NA	NA	NA	NA	NA	NA	NA	NA	NA	NA	NA	NA	NA	NA	NA	NA	NA	NA	NA	NA	NA	NA	NA	NA	NA
DLK1 - NOTCH4	NA	NA	NA	NA	NA	NA	NA	NA	NA	NA	NA	NA	NA	NA	NA	NA	NA	NA	NA	NA	NA	NA	NA	NA	NA	NA	NA	NA	NA	NA	NA	NA	NA	NA	NA	NA	NA	NA	NA	NA	NA	NA	NA	NA	NA	NA	NA	NA	NA
ESAM - ESAM	NA	NA	NA	NA	NA	NA	NA	NA	NA	NA	NA	NA	NA	NA	NA	NA	NA	NA	NA	NA	NA	NA	NA	NA	NA	NA	NA	NA	NA	NA	NA	NA	NA	NA	NA	NA	NA	NA	NA	NA	NA	NA	NA	NA	NA	NA	NA	NA	NA
JAM3 - JAM2	NA	NA	NA	NA	NA	NA	NA	NA	NA	NA	NA	NA	NA	NA	NA	NA	NA	NA	NA	NA	NA	NA	NA	NA	NA	NA	NA	NA	NA	NA	NA	NA	NA	NA	NA	NA	NA	NA	NA	NA	NA	NA	NA	NA	NA	NA	NA	NA	NA
JAM3 - JAM3	NA	NA	NA	NA	NA	NA	NA	NA	NA	NA	NA	NA	NA	NA	NA	NA	NA	NA	NA	NA	NA	NA	NA	NA	NA	NA	NA	NA	NA	NA	NA	NA	NA	NA	NA	NA	NA	NA	NA	NA	NA	NA	NA	NA	NA	NA	NA	NA	NA
LAMA2 - (ITGA2+ITGB1)	NA	NA	NA	NA	NA	NA	NA	NA	NA	NA	NA	NA	NA	NA	NA	NA	NA	NA	NA	NA	NA	NA	NA	NA	NA	NA	NA	NA	NA	NA	NA	NA	NA	NA	NA	NA	NA	NA	NA	NA	NA	NA	NA	NA	NA	NA	NA	NA	NA
LAMA5 - (ITGA2+ITGB1)	NA	NA	NA	NA	NA	NA	NA	NA	NA	NA	NA	NA	NA	NA	NA	NA	NA	NA	NA	NA	NA	NA	NA	NA	NA	NA	NA	NA	NA	NA	NA	NA	NA	NA	NA	NA	NA	NA	NA	NA	NA	NA	NA	NA	NA	NA	NA	NA	NA
LAMC3 - (ITGA2+ITGB1)	NA	NA	NA	NA	NA	NA	NA	NA	NA	NA	NA	NA	NA	NA	NA	NA	NA	NA	NA	NA	NA	NA	NA	NA	NA	NA	NA	NA	NA	NA	NA	NA	NA	NA	NA	NA	NA	NA	NA	NA	NA	NA	NA	NA	NA	NA	NA	NA	NA
NPPB - NPR1	NA	NA	NA	NA	NA	NA	NA	NA	NA	NA	NA	NA	NA	NA	NA	NA	NA	NA	NA	NA	NA	NA	NA	NA	NA	NA	NA	NA	NA	NA	NA	NA	NA	NA	NA	NA	NA	NA	NA	NA	NA	NA	NA	NA	NA	NA	NA	NA	NA
PGF - VEGFR1	NA	NA	NA	NA	NA	NA	NA	NA	NA	NA	NA	NA	NA	NA	NA	NA	NA	NA	NA	NA	NA	NA	NA	NA	NA	NA	NA	NA	NA	NA	NA	NA	NA	NA	NA	NA	NA	NA	NA	NA	NA	NA	NA	NA	NA	NA	NA	NA	NA
VEGFB - VEGFR1	NA	NA	NA	NA	NA	NA	NA	NA	NA	NA	NA	NA	NA	NA	NA	NA	NA	NA	NA	NA	NA	NA	NA	NA	NA	NA	NA	NA	NA	NA	NA	NA	NA	NA	NA	NA	NA	NA	NA	NA	NA	NA	NA	NA	NA	NA	NA	NA	NA
WNT2B - (FZD4+LRP6)	NA	NA	NA	NA	NA	NA	NA	NA	NA	NA	NA	NA	NA	NA	NA	NA	NA	NA	NA	NA	NA	NA	NA	NA	NA	NA	NA	NA	NA	NA	NA	NA	NA	NA	NA	NA	NA	NA	NA	NA	NA	NA	NA	NA	NA	NA	NA	NA	NA
WNT5A - FZD4	NA	NA	NA	NA	NA	NA	NA	NA	NA	NA	NA	NA	NA	NA	NA	NA	NA	NA	NA	NA	NA	NA	NA	NA	NA	NA	NA	NA	NA	NA	NA	NA	NA	NA	NA	NA	NA	NA	NA	NA	NA	NA	NA	NA	NA	NA	NA	NA	NA
WNT5A - MCAM	NA	NA	NA	NA	NA	NA	NA	NA	NA	NA	NA	NA	NA	NA	NA	NA	NA	NA	NA	NA	NA	NA	NA	NA	NA	NA	NA	NA	NA	NA	NA	NA	NA	NA	NA	NA	NA	NA	NA	NA	NA	NA	NA	NA	NA	NA	NA	NA	NA
COL6A1 - (ITGA11+ITGB1)	NA	NA	NA	NA	NA	NA	NA	NA	NA	NA	NA	NA	NA	NA	NA	NA	NA	NA	NA	NA	NA	NA	NA	NA	NA	NA	NA	NA	NA	NA	NA	NA	NA	NA	NA	NA	NA	NA	NA	NA	NA	NA	NA	NA	NA	NA	NA	NA	NA
COL6A1 - (ITGA3+ITGB1)	NA	NA	NA	NA	NA	NA	NA	NA	NA	NA	NA	NA	NA	NA	NA	NA	NA	NA	NA	NA	NA	NA	NA	NA	NA	NA	NA	NA	NA	NA	NA	NA	NA	NA	NA	NA	NA	NA	NA	NA	NA	NA	NA	NA	NA	NA	NA	NA	NA
COL6A1 - (ITGAV+ITGB8)	NA	NA	NA	NA	NA	NA	NA	NA	NA	NA	NA	NA	NA	NA	NA	NA	NA	NA	NA	NA	NA	NA	NA	NA	NA	NA	NA	NA	NA	NA	NA	NA	NA	NA	NA	NA	NA	NA	NA	NA	NA	NA	NA	NA	NA	NA	NA	NA	NA
COL6A1 - SDC4	NA	NA	NA	NA	NA	NA	NA	NA	NA	NA	NA	NA	NA	NA	NA	NA	NA	NA	NA	NA	NA	NA	NA	NA	NA	NA	NA	NA	NA	NA	NA	NA	NA	NA	NA	NA	NA	NA	NA	NA	NA	NA	NA	NA	NA	NA	NA	NA	NA
DLL4 - NOTCH2	NA	NA	NA	NA	NA	NA	NA	NA	NA	NA	NA	NA	NA	NA	NA	NA	NA	NA	NA	NA	NA	NA	NA	NA	NA	NA	NA	NA	NA	NA	NA	NA	NA	NA	NA	NA	NA	NA	NA	NA	NA	NA	NA	NA	NA	NA	NA	NA	NA
DLL4 - NOTCH3	NA	NA	NA	NA	NA	NA	NA	NA	NA	NA	NA	NA	NA	NA	NA	NA	NA	NA	NA	NA	NA	NA	NA	NA	NA	NA	NA	NA	NA	NA	NA	NA	NA	NA	NA	NA	NA	NA	NA	NA	NA	NA	NA	NA	NA	NA	NA	NA	NA
EDN1 - EDNRA	NA	NA	NA	NA	NA	NA	NA	NA	NA	NA	NA	NA	NA	NA	NA	NA	NA	NA	NA	NA	NA	NA	NA	NA	NA	NA	NA	NA	NA	NA	NA	NA	NA	NA	NA	NA	NA	NA	NA	NA	NA	NA	NA	NA	NA	NA	NA	NA	NA
EFNB1 - EPHA4	NA	NA	NA	NA	NA	NA	NA	NA	NA	NA	NA	NA	NA	NA	NA	NA	NA	NA	NA	NA	NA	NA	NA	NA	NA	NA	NA	NA	NA	NA	NA	NA	NA	NA	NA	NA	NA	NA	NA	NA	NA	NA	NA	NA	NA	NA	NA	NA	NA
EFNB1 - EPHB2	NA	NA	NA	NA	NA	NA	NA	NA	NA	NA	NA	NA	NA	NA	NA	NA	NA	NA	NA	NA	NA	NA	NA	NA	NA	NA	NA	NA	NA	NA	NA	NA	NA	NA	NA	NA	NA	NA	NA	NA	NA	NA	NA	NA	NA	NA	NA	NA	NA
EFNB1 - EPHB3	NA	NA	NA	NA	NA	NA	NA	NA	NA	NA	NA	NA	NA	NA	NA	NA	NA	NA	NA	NA	NA	NA	NA	NA	NA	NA	NA	NA	NA	NA	NA	NA	NA	NA	NA	NA	NA	NA	NA	NA	NA	NA	NA	NA	NA	NA	NA	NA	NA
JAG1 - NOTCH2	NA	NA	NA	NA	NA	NA	NA	NA	NA	NA	NA	NA	NA	NA	NA	NA	NA	NA	NA	NA	NA	NA	NA	NA	NA	NA	NA	NA	NA	NA	NA	NA	NA	NA	NA	NA	NA	NA	NA	NA	NA	NA	NA	NA	NA	NA	NA	NA	NA
JAM2 - (ITGA3+ITGB1)	NA	NA	NA	NA	NA	NA	NA	NA	NA	NA	NA	NA	NA	NA	NA	NA	NA	NA	NA	NA	NA	NA	NA	NA	NA	NA	NA	NA	NA	NA	NA	NA	NA	NA	NA	NA	NA	NA	NA	NA	NA	NA	NA	NA	NA	NA	NA	NA	NA
JAM2 - JAM3	NA	NA	NA	NA	NA	NA	NA	NA	NA	NA	NA	NA	NA	NA	NA	NA	NA	NA	NA	NA	NA	NA	NA	NA	NA	NA	NA	NA	NA	NA	NA	NA	NA	NA	NA	NA	NA	NA	NA	NA	NA	NA	NA	NA	NA	NA	NA	NA	NA
PDGFB - PDGFRA	NA	NA	NA	NA	NA	NA	NA	NA	NA	NA	NA	NA	NA	NA	NA	NA	NA	NA	NA	NA	NA	NA	NA	NA	NA	NA	NA	NA	NA	NA	NA	NA	NA	NA	NA	NA	NA	NA	NA	NA	NA	NA	NA	NA	NA	NA	NA	NA	NA
PDGFB - PDGFRB	NA	NA	NA	NA	NA	NA	NA	NA	NA	NA	NA	NA	NA	NA	NA	NA	NA	NA	NA	NA	NA	NA	NA	NA	NA	NA	NA	NA	NA	NA	NA	NA	NA	NA	NA	NA	NA	NA	NA	NA	NA	NA	NA	NA	NA	NA	NA	NA	NA
TNFSF12 - TNFRSF12A	NA	NA	NA	NA	NA	NA	NA	NA	NA	NA	NA	NA	NA	NA	NA	NA	NA	NA	NA	NA	NA	NA	NA	NA	NA	NA	NA	NA	NA	NA	NA	NA	NA	NA	NA	NA	NA	NA	NA	NA	NA	NA	NA	NA	NA	NA	NA	NA	NA
BMP4 - (BMPR1B+BMPR2)	NA	NA	NA	NA	NA	NA	NA	NA	NA	NA	NA	NA	NA	NA	NA	NA	NA	NA	NA	NA	NA	NA	NA	NA	NA	NA	NA	NA	NA	NA	NA	NA	NA	NA	NA	NA	NA	NA	NA	NA	NA	NA	NA	NA	NA	NA	NA	NA	NA
BMP5 - (ACVR1+BMPR2)	NA	NA	NA	NA	NA	NA	NA	NA	NA	NA	NA	NA	NA	NA	NA	NA	NA	NA	NA	NA	NA	NA	NA	NA	NA	NA	NA	NA	NA	NA	NA	NA	NA	NA	NA	NA	NA	NA	NA	NA	NA	NA	NA	NA	NA	NA	NA	NA	NA
BMP5 - (BMPR1B+BMPR2)	NA	NA	NA	NA	NA	NA	NA	NA	NA	NA	NA	NA	NA	NA	NA	NA	NA	NA	NA	NA	NA	NA	NA	NA	NA	NA	NA	NA	NA	NA	NA	NA	NA	NA	NA	NA	NA	NA	NA	NA	NA	NA	NA	NA	NA	NA	NA	NA	NA
BMP7 - (ACVR1+BMPR2)	NA	NA	NA	NA	NA	NA	NA	NA	NA	NA	NA	NA	NA	NA	NA	NA	NA	NA	NA	NA	NA	NA	NA	NA	NA	NA	NA	NA	NA	NA	NA	NA	NA	NA	NA	NA	NA	NA	NA	NA	NA	NA	NA	NA	NA	NA	NA	NA	NA
BMP7 - (BMPR1B+BMPR2)	NA	NA	NA	NA	NA	NA	NA	NA	NA	NA	NA	NA	NA	NA	NA	NA	NA	NA	NA	NA	NA	NA	NA	NA	NA	NA	NA	NA	NA	NA	NA	NA	NA	NA	NA	NA	NA	NA	NA	NA	NA	NA	NA	NA	NA	NA	NA	NA	NA
DSC2 - DSG2	NA	NA	NA	NA	NA	NA	NA	NA	NA	NA	NA	NA	NA	NA	NA	NA	NA	NA	NA	NA	NA	NA	NA	NA	NA	NA	NA	NA	NA	NA	NA	NA	NA	NA	NA	NA	NA	NA	NA	NA	NA	NA	NA	NA	NA	NA	NA	NA	NA
EFNB3 - EPHA4	NA	NA	NA	NA	NA	NA	NA	NA	NA	NA	NA	NA	NA	NA	NA	NA	NA	NA	NA	NA	NA	NA	NA	NA	NA	NA	NA	NA	NA	NA	NA	NA	NA	NA	NA	NA	NA	NA	NA	NA	NA	NA	NA	NA	NA	NA	NA	NA	NA
GDF6 - (BMPR1B+BMPR2)	NA	NA	NA	NA	NA	NA	NA	NA	NA	NA	NA	NA	NA	NA	NA	NA	NA	NA	NA	NA	NA	NA	NA	NA	NA	NA	NA	NA	NA	NA	NA	NA	NA	NA	NA	NA	NA	NA	NA	NA	NA	NA	NA	NA	NA	NA	NA	NA	NA
SEMA3B - (NRP1+PLXNA4)	NA	NA	NA	NA	NA	NA	NA	NA	NA	NA	NA	NA	NA	NA	NA	NA	NA	NA	NA	NA	NA	NA	NA	NA	NA	NA	NA	NA	NA	NA	NA	NA	NA	NA	NA	NA	NA	NA	NA	NA	NA	NA	NA	NA	NA	NA	NA	NA	NA
SEMA3B - (NRP2+PLXNA4)	NA	NA	NA	NA	NA	NA	NA	NA	NA	NA	NA	NA	NA	NA	NA	NA	NA	NA	NA	NA	NA	NA	NA	NA	NA	NA	NA	NA	NA	NA	NA	NA	NA	NA	NA	NA	NA	NA	NA	NA	NA	NA	NA	NA	NA	NA	NA	NA	NA
SEMA3C - (NRP1+PLXNA4)	NA	NA	NA	NA	NA	NA	NA	NA	NA	NA	NA	NA	NA	NA	NA	NA	NA	NA	NA	NA	NA	NA	NA	NA	NA	NA	NA	NA	NA	NA	NA	NA	NA	NA	NA	NA	NA	NA	NA	NA	NA	NA	NA	NA	NA	NA	NA	NA	NA
SEMA3C - (NRP2+PLXNA4)	NA	NA	NA	NA	NA	NA	NA	NA	NA	NA	NA	NA	NA	NA	NA	NA	NA	NA	NA	NA	NA	NA	NA	NA	NA	NA	NA	NA	NA	NA	NA	NA	NA	NA	NA	NA	NA	NA	NA	NA	NA	NA	NA	NA	NA	NA	NA	NA	NA
SEMA3D - (NRP1+PLXNA4)	NA	NA	NA	NA	NA	NA	NA	NA	NA	NA	NA	NA	NA	NA	NA	NA	NA	NA	NA	NA	NA	NA	NA	NA	NA	NA	NA	NA	NA	NA	NA	NA	NA	NA	NA	NA	NA	NA	NA	NA	NA	NA	NA	NA	NA	NA	NA	NA	NA
SEMA3D - (NRP2+PLXNA4)	NA	NA	NA	NA	NA	NA	NA	NA	NA	NA	NA	NA	NA	NA	NA	NA	NA	NA	NA	NA	NA	NA	NA	NA	NA	NA	NA	NA	NA	NA	NA	NA	NA	NA	NA	NA	NA	NA	NA	NA	NA	NA	NA	NA	NA	NA	NA	NA	NA
TNC - (ITGA8+ITGB1)	NA	NA	NA	NA	NA	NA	NA	NA	NA	NA	NA	NA	NA	NA	NA	NA	NA	NA	NA	NA	NA	NA	NA	NA	NA	NA	NA	NA	NA	NA	NA	NA	NA	NA	NA	NA	NA	NA	NA	NA	NA	NA	NA	NA	NA	NA	NA	NA	NA
WNT2B - (FZD4+LRP5)	NA	NA	NA	NA	NA	NA	NA	NA	NA	NA	NA	NA	NA	NA	NA	NA	NA	NA	NA	NA	NA	NA	NA	NA	NA	NA	NA	NA	NA	NA	NA	NA	NA	NA	NA	NA	NA	NA	NA	NA	NA	NA	NA	NA	NA	NA	NA	NA	NA
WNT2B - (FZD8+LRP5)	NA	NA	NA	NA	NA	NA	NA	NA	NA	NA	NA	NA	NA	NA	NA	NA	NA	NA	NA	NA	NA	NA	NA	NA	NA	NA	NA	NA	NA	NA	NA	NA	NA	NA	NA	NA	NA	NA	NA	NA	NA	NA	NA	NA	NA	NA	NA	NA	NA
WNT2B - (FZD8+LRP6)	NA	NA	NA	NA	NA	NA	NA	NA	NA	NA	NA	NA	NA	NA	NA	NA	NA	NA	NA	NA	NA	NA	NA	NA	NA	NA	NA	NA	NA	NA	NA	NA	NA	NA	NA	NA	NA	NA	NA	NA	NA	NA	NA	NA	NA	NA	NA	NA	NA
WNT5A - FZD8	NA	NA	NA	NA	NA	NA	NA	NA	NA	NA	NA	NA	NA	NA	NA	NA	NA	NA	NA	NA	NA	NA	NA	NA	NA	NA	NA	NA	NA	NA	NA	NA	NA	NA	NA	NA	NA	NA	NA	NA	NA	NA	NA	NA	NA	NA	NA	NA	NA
ANGPTL4 - CDH11	NA	NA	NA	NA	NA	NA	NA	NA	NA	NA	NA	NA	NA	NA	NA	NA	NA	NA	NA	NA	NA	NA	NA	NA	NA	NA	NA	NA	NA	NA	NA	NA	NA	NA	NA	NA	NA	NA	NA	NA	NA	NA	NA	NA	NA	NA	NA	NA	NA
ANGPTL4 - SDC2	NA	NA	NA	NA	NA	NA	NA	NA	NA	NA	NA	NA	NA	NA	NA	NA	NA	NA	NA	NA	NA	NA	NA	NA	NA	NA	NA	NA	NA	NA	NA	NA	NA	NA	NA	NA	NA	NA	NA	NA	NA	NA	NA	NA	NA	NA	NA	NA	NA
ANGPTL4 - SDC4	NA	NA	NA	NA	NA	NA	NA	NA	NA	NA	NA	NA	NA	NA	NA	NA	NA	NA	NA	NA	NA	NA	NA	NA	NA	NA	NA	NA	NA	NA	NA	NA	NA	NA	NA	NA	NA	NA	NA	NA	NA	NA	NA	NA	NA	NA	NA	NA	NA
COL6A3 - (ITGA11+ITGB1)	NA	NA	NA	NA	NA	NA	NA	NA	NA	NA	NA	NA	NA	NA	NA	NA	NA	NA	NA	NA	NA	NA	NA	NA	NA	NA	NA	NA	NA	NA	NA	NA	NA	NA	NA	NA	NA	NA	NA	NA	NA	NA	NA	NA	NA	NA	NA	NA	NA
COL6A3 - (ITGA3+ITGB1)	NA	NA	NA	NA	NA	NA	NA	NA	NA	NA	NA	NA	NA	NA	NA	NA	NA	NA	NA	NA	NA	NA	NA	NA	NA	NA	NA	NA	NA	NA	NA	NA	NA	NA	NA	NA	NA	NA	NA	NA	NA	NA	NA	NA	NA	NA	NA	NA	NA
COL6A3 - (ITGAV+ITGB8)	NA	NA	NA	NA	NA	NA	NA	NA	NA	NA	NA	NA	NA	NA	NA	NA	NA	NA	NA	NA	NA	NA	NA	NA	NA	NA	NA	NA	NA	NA	NA	NA	NA	NA	NA	NA	NA	NA	NA	NA	NA	NA	NA	NA	NA	NA	NA	NA	NA
COL6A3 - SDC4	NA	NA	NA	NA	NA	NA	NA	NA	NA	NA	NA	NA	NA	NA	NA	NA	NA	NA	NA	NA	NA	NA	NA	NA	NA	NA	NA	NA	NA	NA	NA	NA	NA	NA	NA	NA	NA	NA	NA	NA	NA	NA	NA	NA	NA	NA	NA	NA	NA
DSG2 - DSC3	NA	NA	NA	NA	NA	NA	NA	NA	NA	NA	NA	NA	NA	NA	NA	NA	NA	NA	NA	NA	NA	NA	NA	NA	NA	NA	NA	NA	NA	NA	NA	NA	NA	NA	NA	NA	NA	NA	NA	NA	NA	NA	NA	NA	NA	NA	NA	NA	NA
NRG1 - (ERBB2+ERBB4)	NA	NA	NA	NA	NA	NA	NA	NA	NA	NA	NA	NA	NA	NA	NA	NA	NA	NA	NA	NA	NA	NA	NA	NA	NA	NA	NA	NA	NA	NA	NA	NA	NA	NA	NA	NA	NA	NA	NA	NA	NA	NA	NA	NA	NA	NA	NA	NA	NA
NRG1 - ERBB2	NA	NA	NA	NA	NA	NA	NA	NA	NA	NA	NA	NA	NA	NA	NA	NA	NA	NA	NA	NA	NA	NA	NA	NA	NA	NA	NA	NA	NA	NA	NA	NA	NA	NA	NA	NA	NA	NA	NA	NA	NA	NA	NA	NA	NA	NA	NA	NA	NA
NRG1 - ERBB3	NA	NA	NA	NA	NA	NA	NA	NA	NA	NA	NA	NA	NA	NA	NA	NA	NA	NA	NA	NA	NA	NA	NA	NA	NA	NA	NA	NA	NA	NA	NA	NA	NA	NA	NA	NA	NA	NA	NA	NA	NA	NA	NA	NA	NA	NA	NA	NA	NA
NRG1 - ERBB4	NA	NA	NA	NA	NA	NA	NA	NA	NA	NA	NA	NA	NA	NA	NA	NA	NA	NA	NA	NA	NA	NA	NA	NA	NA	NA	NA	NA	NA	NA	NA	NA	NA	NA	NA	NA	NA	NA	NA	NA	NA	NA	NA	NA	NA	NA	NA	NA	NA
THBS3 - (ITGA3+ITGB1)	NA	NA	NA	NA	NA	NA	NA	NA	NA	NA	NA	NA	NA	NA	NA	NA	NA	NA	NA	NA	NA	NA	NA	NA	NA	NA	NA	NA	NA	NA	NA	NA	NA	NA	NA	NA	NA	NA	NA	NA	NA	NA	NA	NA	NA	NA	NA	NA	NA
THBS3 - SDC4	NA	NA	NA	NA	NA	NA	NA	NA	NA	NA	NA	NA	NA	NA	NA	NA	NA	NA	NA	NA	NA	NA	NA	NA	NA	NA	NA	NA	NA	NA	NA	NA	NA	NA	NA	NA	NA	NA	NA	NA	NA	NA	NA	NA	NA	NA	NA	NA	NA
CADM1 - CADM1	NA	NA	NA	NA	NA	NA	NA	NA	NA	NA	NA	NA	NA	NA	NA	NA	NA	NA	NA	NA	NA	NA	NA	NA	NA	NA	NA	NA	NA	NA	NA	NA	NA	NA	NA	NA	NA	NA	NA	NA	NA	NA	NA	NA	NA	NA	NA	NA	NA
CDH2 - CDH2	NA	NA	NA	NA	NA	NA	NA	NA	NA	NA	NA	NA	NA	NA	NA	NA	NA	NA	NA	NA	NA	NA	NA	NA	NA	NA	NA	NA	NA	NA	NA	NA	NA	NA	NA	NA	NA	NA	NA	NA	NA	NA	NA	NA	NA	NA	NA	NA	NA
LAMA2 - DAG1	NA	NA	NA	NA	NA	NA	NA	NA	NA	NA	NA	NA	NA	NA	NA	NA	NA	NA	NA	NA	NA	NA	NA	NA	NA	NA	NA	NA	NA	NA	NA	NA	NA	NA	NA	NA	NA	NA	NA	NA	NA	NA	NA	NA	NA	NA	NA	NA	NA
LAMA5 - DAG1	NA	NA	NA	NA	NA	NA	NA	NA	NA	NA	NA	NA	NA	NA	NA	NA	NA	NA	NA	NA	NA	NA	NA	NA	NA	NA	NA	NA	NA	NA	NA	NA	NA	NA	NA	NA	NA	NA	NA	NA	NA	NA	NA	NA	NA	NA	NA	NA	NA
LAMC3 - DAG1	NA	NA	NA	NA	NA	NA	NA	NA	NA	NA	NA	NA	NA	NA	NA	NA	NA	NA	NA	NA	NA	NA	NA	NA	NA	NA	NA	NA	NA	NA	NA	NA	NA	NA	NA	NA	NA	NA	NA	NA	NA	NA	NA	NA	NA	NA	NA	NA	NA
NCAM1 - L1CAM	NA	NA	NA	NA	NA	NA	NA	NA	NA	NA	NA	NA	NA	NA	NA	NA	NA	NA	NA	NA	NA	NA	NA	NA	NA	NA	NA	NA	NA	NA	NA	NA	NA	NA	NA	NA	NA	NA	NA	NA	NA	NA	NA	NA	NA	NA	NA	NA	NA
NCAM1 - NCAM1	NA	NA	NA	NA	NA	NA	NA	NA	NA	NA	NA	NA	NA	NA	NA	NA	NA	NA	NA	NA	NA	NA	NA	NA	NA	NA	NA	NA	NA	NA	NA	NA	NA	NA	NA	NA	NA	NA	NA	NA	NA	NA	NA	NA	NA	NA	NA	NA	NA
NGF - NGFR	NA	NA	NA	NA	NA	NA	NA	NA	NA	NA	NA	NA	NA	NA	NA	NA	NA	NA	NA	NA	NA	NA	NA	NA	NA	NA	NA	NA	NA	NA	NA	NA	NA	NA	NA	NA	NA	NA	NA	NA	NA	NA	NA	NA	NA	NA	NA	NA	NA
NTF3 - NTRK3	NA	NA	NA	NA	NA	NA	NA	NA	NA	NA	NA	NA	NA	NA	NA	NA	NA	NA	NA	NA	NA	NA	NA	NA	NA	NA	NA	NA	NA	NA	NA	NA	NA	NA	NA	NA	NA	NA	NA	NA	NA	NA	NA	NA	NA	NA	NA	NA	NA
PTN - PTPRZ1	NA	NA	NA	NA	NA	NA	NA	NA	NA	NA	NA	NA	NA	NA	NA	NA	NA	NA	NA	NA	NA	NA	NA	NA	NA	NA	NA	NA	NA	NA	NA	NA	NA	NA	NA	NA	NA	NA	NA	NA	NA	NA	NA	NA	NA	NA	NA	NA	NA
PTN - SDC2	NA	NA	NA	NA	NA	NA	NA	NA	NA	NA	NA	NA	NA	NA	NA	NA	NA	NA	NA	NA	NA	NA	NA	NA	NA	NA	NA	NA	NA	NA	NA	NA	NA	NA	NA	NA	NA	NA	NA	NA	NA	NA	NA	NA	NA	NA	NA	NA	NA
WNT2B - (FZD3+LRP6)	NA	NA	NA	NA	NA	NA	NA	NA	NA	NA	NA	NA	NA	NA	NA	NA	NA	NA	NA	NA	NA	NA	NA	NA	NA	NA	NA	NA	NA	NA	NA	NA	NA	NA	NA	NA	NA	NA	NA	NA	NA	NA	NA	NA	NA	NA	NA	NA	NA
WNT5A - FZD3	NA	NA	NA	NA	NA	NA	NA	NA	NA	NA	NA	NA	NA	NA	NA	NA	NA	NA	NA	NA	NA	NA	NA	NA	NA	NA	NA	NA	NA	NA	NA	NA	NA	NA	NA	NA	NA	NA	NA	NA	NA	NA	NA	NA	NA	NA	NA	NA	NA
COL2A1 - (ITGA11+ITGB1)	NA	NA	NA	NA	NA	NA	NA	NA	NA	NA	NA	NA	NA	NA	NA	NA	NA	NA	NA	NA	NA	NA	NA	NA	NA	NA	NA	NA	NA	NA	NA	NA	NA	NA	NA	NA	NA	NA	NA	NA	NA	NA	NA	NA	NA	NA	NA	NA	NA
COL2A1 - (ITGA3+ITGB1)	NA	NA	NA	NA	NA	NA	NA	NA	NA	NA	NA	NA	NA	NA	NA	NA	NA	NA	NA	NA	NA	NA	NA	NA	NA	NA	NA	NA	NA	NA	NA	NA	NA	NA	NA	NA	NA	NA	NA	NA	NA	NA	NA	NA	NA	NA	NA	NA	NA
COL2A1 - (ITGAV+ITGB8)	NA	NA	NA	NA	NA	NA	NA	NA	NA	NA	NA	NA	NA	NA	NA	NA	NA	NA	NA	NA	NA	NA	NA	NA	NA	NA	NA	NA	NA	NA	NA	NA	NA	NA	NA	NA	NA	NA	NA	NA	NA	NA	NA	NA	NA	NA	NA	NA	NA
COL2A1 - SDC4	NA	NA	NA	NA	NA	NA	NA	NA	NA	NA	NA	NA	NA	NA	NA	NA	NA	NA	NA	NA	NA	NA	NA	NA	NA	NA	NA	NA	NA	NA	NA	NA	NA	NA	NA	NA	NA	NA	NA	NA	NA	NA	NA	NA	NA	NA	NA	NA	NA
COL9A2 - (ITGA11+ITGB1)	NA	NA	NA	NA	NA	NA	NA	NA	NA	NA	NA	NA	NA	NA	NA	NA	NA	NA	NA	NA	NA	NA	NA	NA	NA	NA	NA	NA	NA	NA	NA	NA	NA	NA	NA	NA	NA	NA	NA	NA	NA	NA	NA	NA	NA	NA	NA	NA	NA
COL9A2 - (ITGA3+ITGB1)	NA	NA	NA	NA	NA	NA	NA	NA	NA	NA	NA	NA	NA	NA	NA	NA	NA	NA	NA	NA	NA	NA	NA	NA	NA	NA	NA	NA	NA	NA	NA	NA	NA	NA	NA	NA	NA	NA	NA	NA	NA	NA	NA	NA	NA	NA	NA	NA	NA
COL9A2 - (ITGAV+ITGB8)	NA	NA	NA	NA	NA	NA	NA	NA	NA	NA	NA	NA	NA	NA	NA	NA	NA	NA	NA	NA	NA	NA	NA	NA	NA	NA	NA	NA	NA	NA	NA	NA	NA	NA	NA	NA	NA	NA	NA	NA	NA	NA	NA	NA	NA	NA	NA	NA	NA
COL9A2 - SDC4	NA	NA	NA	NA	NA	NA	NA	NA	NA	NA	NA	NA	NA	NA	NA	NA	NA	NA	NA	NA	NA	NA	NA	NA	NA	NA	NA	NA	NA	NA	NA	NA	NA	NA	NA	NA	NA	NA	NA	NA	NA	NA	NA	NA	NA	NA	NA	NA	NA
PTN - SDC4	NA	NA	NA	NA	NA	NA	NA	NA	NA	NA	NA	NA	NA	NA	NA	NA	NA	NA	NA	NA	NA	NA	NA	NA	NA	NA	NA	NA	NA	NA	NA	NA	NA	NA	NA	NA	NA	NA	NA	NA	NA	NA	NA	NA	NA	NA	NA	NA	NA
BMP4 - (BMPR1A+BMPR2)	NA	NA	NA	NA	NA	NA	NA	NA	NA	NA	NA	NA	NA	NA	NA	NA	NA	NA	NA	NA	NA	NA	NA	NA	NA	NA	NA	NA	NA	NA	NA	NA	NA	NA	NA	NA	NA	NA	NA	NA	NA	NA	NA	NA	NA	NA	NA	NA	NA
BMP5 - (BMPR1A+BMPR2)	NA	NA	NA	NA	NA	NA	NA	NA	NA	NA	NA	NA	NA	NA	NA	NA	NA	NA	NA	NA	NA	NA	NA	NA	NA	NA	NA	NA	NA	NA	NA	NA	NA	NA	NA	NA	NA	NA	NA	NA	NA	NA	NA	NA	NA	NA	NA	NA	NA
BMP7 - (BMPR1A+BMPR2)	NA	NA	NA	NA	NA	NA	NA	NA	NA	NA	NA	NA	NA	NA	NA	NA	NA	NA	NA	NA	NA	NA	NA	NA	NA	NA	NA	NA	NA	NA	NA	NA	NA	NA	NA	NA	NA	NA	NA	NA	NA	NA	NA	NA	NA	NA	NA	NA	NA
COL4A6 - (ITGA3+ITGB1)	NA	NA	NA	NA	NA	NA	NA	NA	NA	NA	NA	NA	NA	NA	NA	NA	NA	NA	NA	NA	NA	NA	NA	NA	NA	NA	NA	NA	NA	NA	NA	NA	NA	NA	NA	NA	NA	NA	NA	NA	NA	NA	NA	NA	NA	NA	NA	NA	NA
COL4A6 - (ITGAV+ITGB8)	NA	NA	NA	NA	NA	NA	NA	NA	NA	NA	NA	NA	NA	NA	NA	NA	NA	NA	NA	NA	NA	NA	NA	NA	NA	NA	NA	NA	NA	NA	NA	NA	NA	NA	NA	NA	NA	NA	NA	NA	NA	NA	NA	NA	NA	NA	NA	NA	NA
COL4A6 - SDC4	NA	NA	NA	NA	NA	NA	NA	NA	NA	NA	NA	NA	NA	NA	NA	NA	NA	NA	NA	NA	NA	NA	NA	NA	NA	NA	NA	NA	NA	NA	NA	NA	NA	NA	NA	NA	NA	NA	NA	NA	NA	NA	NA	NA	NA	NA	NA	NA	NA
COL6A6 - (ITGA3+ITGB1)	NA	NA	NA	NA	NA	NA	NA	NA	NA	NA	NA	NA	NA	NA	NA	NA	NA	NA	NA	NA	NA	NA	NA	NA	NA	NA	NA	NA	NA	NA	NA	NA	NA	NA	NA	NA	NA	NA	NA	NA	NA	NA	NA	NA	NA	NA	NA	NA	NA
COL6A6 - (ITGAV+ITGB8)	NA	NA	NA	NA	NA	NA	NA	NA	NA	NA	NA	NA	NA	NA	NA	NA	NA	NA	NA	NA	NA	NA	NA	NA	NA	NA	NA	NA	NA	NA	NA	NA	NA	NA	NA	NA	NA	NA	NA	NA	NA	NA	NA	NA	NA	NA	NA	NA	NA
COL6A6 - SDC4	NA	NA	NA	NA	NA	NA	NA	NA	NA	NA	NA	NA	NA	NA	NA	NA	NA	NA	NA	NA	NA	NA	NA	NA	NA	NA	NA	NA	NA	NA	NA	NA	NA	NA	NA	NA	NA	NA	NA	NA	NA	NA	NA	NA	NA	NA	NA	NA	NA
COL9A1 - (ITGA3+ITGB1)	NA	NA	NA	NA	NA	NA	NA	NA	NA	NA	NA	NA	NA	NA	NA	NA	NA	NA	NA	NA	NA	NA	NA	NA	NA	NA	NA	NA	NA	NA	NA	NA	NA	NA	NA	NA	NA	NA	NA	NA	NA	NA	NA	NA	NA	NA	NA	NA	NA
COL9A1 - (ITGAV+ITGB8)	NA	NA	NA	NA	NA	NA	NA	NA	NA	NA	NA	NA	NA	NA	NA	NA	NA	NA	NA	NA	NA	NA	NA	NA	NA	NA	NA	NA	NA	NA	NA	NA	NA	NA	NA	NA	NA	NA	NA	NA	NA	NA	NA	NA	NA	NA	NA	NA	NA
COL9A1 - SDC4	NA	NA	NA	NA	NA	NA	NA	NA	NA	NA	NA	NA	NA	NA	NA	NA	NA	NA	NA	NA	NA	NA	NA	NA	NA	NA	NA	NA	NA	NA	NA	NA	NA	NA	NA	NA	NA	NA	NA	NA	NA	NA	NA	NA	NA	NA	NA	NA	NA
CSPG4 - (ITGA2+ITGB1)	NA	NA	NA	NA	NA	NA	NA	NA	NA	NA	NA	NA	NA	NA	NA	NA	NA	NA	NA	NA	NA	NA	NA	NA	NA	NA	NA	NA	NA	NA	NA	NA	NA	NA	NA	NA	NA	NA	NA	NA	NA	NA	NA	NA	NA	NA	NA	NA	NA
DLK1 - NOTCH2	NA	NA	NA	NA	NA	NA	NA	NA	NA	NA	NA	NA	NA	NA	NA	NA	NA	NA	NA	NA	NA	NA	NA	NA	NA	NA	NA	NA	NA	NA	NA	NA	NA	NA	NA	NA	NA	NA	NA	NA	NA	NA	NA	NA	NA	NA	NA	NA	NA
GDF6 - (BMPR1A+BMPR2)	NA	NA	NA	NA	NA	NA	NA	NA	NA	NA	NA	NA	NA	NA	NA	NA	NA	NA	NA	NA	NA	NA	NA	NA	NA	NA	NA	NA	NA	NA	NA	NA	NA	NA	NA	NA	NA	NA	NA	NA	NA	NA	NA	NA	NA	NA	NA	NA	NA
LAMA2 - (ITGA3+ITGB1)	NA	NA	NA	NA	NA	NA	NA	NA	NA	NA	NA	NA	NA	NA	NA	NA	NA	NA	NA	NA	NA	NA	NA	NA	NA	NA	NA	NA	NA	NA	NA	NA	NA	NA	NA	NA	NA	NA	NA	NA	NA	NA	NA	NA	NA	NA	NA	NA	NA
LAMA2 - (ITGAV+ITGB8)	NA	NA	NA	NA	NA	NA	NA	NA	NA	NA	NA	NA	NA	NA	NA	NA	NA	NA	NA	NA	NA	NA	NA	NA	NA	NA	NA	NA	NA	NA	NA	NA	NA	NA	NA	NA	NA	NA	NA	NA	NA	NA	NA	NA	NA	NA	NA	NA	NA
LAMC3 - (ITGA3+ITGB1)	NA	NA	NA	NA	NA	NA	NA	NA	NA	NA	NA	NA	NA	NA	NA	NA	NA	NA	NA	NA	NA	NA	NA	NA	NA	NA	NA	NA	NA	NA	NA	NA	NA	NA	NA	NA	NA	NA	NA	NA	NA	NA	NA	NA	NA	NA	NA	NA	NA
LAMC3 - (ITGAV+ITGB8)	NA	NA	NA	NA	NA	NA	NA	NA	NA	NA	NA	NA	NA	NA	NA	NA	NA	NA	NA	NA	NA	NA	NA	NA	NA	NA	NA	NA	NA	NA	NA	NA	NA	NA	NA	NA	NA	NA	NA	NA	NA	NA	NA	NA	NA	NA	NA	NA	NA
THBS2 - (ITGA3+ITGB1)	NA	NA	NA	NA	NA	NA	NA	NA	NA	NA	NA	NA	NA	NA	NA	NA	NA	NA	NA	NA	NA	NA	NA	NA	NA	NA	NA	NA	NA	NA	NA	NA	NA	NA	NA	NA	NA	NA	NA	NA	NA	NA	NA	NA	NA	NA	NA	NA	NA
THBS2 - SDC4	NA	NA	NA	NA	NA	NA	NA	NA	NA	NA	NA	NA	NA	NA	NA	NA	NA	NA	NA	NA	NA	NA	NA	NA	NA	NA	NA	NA	NA	NA	NA	NA	NA	NA	NA	NA	NA	NA	NA	NA	NA	NA	NA	NA	NA	NA	NA	NA	NA
THBS4 - (ITGA3+ITGB1)	NA	NA	NA	NA	NA	NA	NA	NA	NA	NA	NA	NA	NA	NA	NA	NA	NA	NA	NA	NA	NA	NA	NA	NA	NA	NA	NA	NA	NA	NA	NA	NA	NA	NA	NA	NA	NA	NA	NA	NA	NA	NA	NA	NA	NA	NA	NA	NA	NA
THBS4 - SDC4	NA	NA	NA	NA	NA	NA	NA	NA	NA	NA	NA	NA	NA	NA	NA	NA	NA	NA	NA	NA	NA	NA	NA	NA	NA	NA	NA	NA	NA	NA	NA	NA	NA	NA	NA	NA	NA	NA	NA	NA	NA	NA	NA	NA	NA	NA	NA	NA	NA
TNC - SDC4	NA	NA	NA	NA	NA	NA	NA	NA	NA	NA	NA	NA	NA	NA	NA	NA	NA	NA	NA	NA	NA	NA	NA	NA	NA	NA	NA	NA	NA	NA	NA	NA	NA	NA	NA	NA	NA	NA	NA	NA	NA	NA	NA	NA	NA	NA	NA	NA	NA
WNT5A - FZD7	NA	NA	NA	NA	NA	NA	NA	NA	NA	NA	NA	NA	NA	NA	NA	NA	NA	NA	NA	NA	NA	NA	NA	NA	NA	NA	NA	NA	NA	NA	NA	NA	NA	NA	NA	NA	NA	NA	NA	NA	NA	NA	NA	NA	NA	NA	NA	NA	NA
COL4A6 - (ITGA11+ITGB1)	NA	NA	NA	NA	NA	NA	NA	NA	NA	NA	NA	NA	NA	NA	NA	NA	NA	NA	NA	NA	NA	NA	NA	NA	NA	NA	NA	NA	NA	NA	NA	NA	NA	NA	NA	NA	NA	NA	NA	NA	NA	NA	NA	NA	NA	NA	NA	NA	NA
EFNB3 - EPHB3	NA	NA	NA	NA	NA	NA	NA	NA	NA	NA	NA	NA	NA	NA	NA	NA	NA	NA	NA	NA	NA	NA	NA	NA	NA	NA	NA	NA	NA	NA	NA	NA	NA	NA	NA	NA	NA	NA	NA	NA	NA	NA	NA	NA	NA	NA	NA	NA	NA
FGF9 - FGFR2	NA	NA	NA	NA	NA	NA	NA	NA	NA	NA	NA	NA	NA	NA	NA	NA	NA	NA	NA	NA	NA	NA	NA	NA	NA	NA	NA	NA	NA	NA	NA	NA	NA	NA	NA	NA	NA	NA	NA	NA	NA	NA	NA	NA	NA	NA	NA	NA	NA
LAMA5 - (ITGA3+ITGB1)	NA	NA	NA	NA	NA	NA	NA	NA	NA	NA	NA	NA	NA	NA	NA	NA	NA	NA	NA	NA	NA	NA	NA	NA	NA	NA	NA	NA	NA	NA	NA	NA	NA	NA	NA	NA	NA	NA	NA	NA	NA	NA	NA	NA	NA	NA	NA	NA	NA
LAMA5 - (ITGA7+ITGB1)	NA	NA	NA	NA	NA	NA	NA	NA	NA	NA	NA	NA	NA	NA	NA	NA	NA	NA	NA	NA	NA	NA	NA	NA	NA	NA	NA	NA	NA	NA	NA	NA	NA	NA	NA	NA	NA	NA	NA	NA	NA	NA	NA	NA	NA	NA	NA	NA	NA
PDGFD - PDGFRB	NA	NA	NA	NA	NA	NA	NA	NA	NA	NA	NA	NA	NA	NA	NA	NA	NA	NA	NA	NA	NA	NA	NA	NA	NA	NA	NA	NA	NA	NA	NA	NA	NA	NA	NA	NA	NA	NA	NA	NA	NA	NA	NA	NA	NA	NA	NA	NA	NA
WNT2B - (FZD1+LRP6)	NA	NA	NA	NA	NA	NA	NA	NA	NA	NA	NA	NA	NA	NA	NA	NA	NA	NA	NA	NA	NA	NA	NA	NA	NA	NA	NA	NA	NA	NA	NA	NA	NA	NA	NA	NA	NA	NA	NA	NA	NA	NA	NA	NA	NA	NA	NA	NA	NA
COL9A1 - (ITGA11+ITGB1)	NA	NA	NA	NA	NA	NA	NA	NA	NA	NA	NA	NA	NA	NA	NA	NA	NA	NA	NA	NA	NA	NA	NA	NA	NA	NA	NA	NA	NA	NA	NA	NA	NA	NA	NA	NA	NA	NA	NA	NA	NA	NA	NA	NA	NA	NA	NA	NA	NA
WNT5A - FZD1	NA	NA	NA	NA	NA	NA	NA	NA	NA	NA	NA	NA	NA	NA	NA	NA	NA	NA	NA	NA	NA	NA	NA	NA	NA	NA	NA	NA	NA	NA	NA	NA	NA	NA	NA	NA	NA	NA	NA	NA	NA	NA	NA	NA	NA	NA	NA	NA	NA
COL6A6 - (ITGA11+ITGB1)	NA	NA	NA	NA	NA	NA	NA	NA	NA	NA	NA	NA	NA	NA	NA	NA	NA	NA	NA	NA	NA	NA	NA	NA	NA	NA	NA	NA	NA	NA	NA	NA	NA	NA	NA	NA	NA	NA	NA	NA	NA	NA	NA	NA	NA	NA	NA	NA	NA
DLK1 - NOTCH3	NA	NA	NA	NA	NA	NA	NA	NA	NA	NA	NA	NA	NA	NA	NA	NA	NA	NA	NA	NA	NA	NA	NA	NA	NA	NA	NA	NA	NA	NA	NA	NA	NA	NA	NA	NA	NA	NA	NA	NA	NA	NA	NA	NA	NA	NA	NA	NA	NA
LAMA2 - (ITGA7+ITGB1)	NA	NA	NA	NA	NA	NA	NA	NA	NA	NA	NA	NA	NA	NA	NA	NA	NA	NA	NA	NA	NA	NA	NA	NA	NA	NA	NA	NA	NA	NA	NA	NA	NA	NA	NA	NA	NA	NA	NA	NA	NA	NA	NA	NA	NA	NA	NA	NA	NA
NTF3 - NTRK2	NA	NA	NA	NA	NA	NA	NA	NA	NA	NA	NA	NA	NA	NA	NA	NA	NA	NA	NA	NA	NA	NA	NA	NA	NA	NA	NA	NA	NA	NA	NA	NA	NA	NA	NA	NA	NA	NA	NA	NA	NA	NA	NA	NA	NA	NA	NA	NA	NA
LAMC3 - (ITGA7+ITGB1)	NA	NA	NA	NA	NA	NA	NA	NA	NA	NA	NA	NA	NA	NA	NA	NA	NA	NA	NA	NA	NA	NA	NA	NA	NA	NA	NA	NA	NA	NA	NA	NA	NA	NA	NA	NA	NA	NA	NA	NA	NA	NA	NA	NA	NA	NA	NA	NA	NA
[truncated: 131 more columns]

## Sheet: Ventricular interactions
	LEC -> WBC	BEC -> WBC	Endocardial -> WBC	Neuronal -> WBC	Epicardial -> WBC	Fibro -> WBC	SMC -> WBC	ncCM -> WBC	vCM -> WBC	WBC -> LEC	WBC -> BEC	WBC -> Endocardial	WBC -> Neuronal	WBC -> Epicardial	WBC -> Fibro	WBC -> SMC	WBC -> ncCM	WBC -> vCM	WBC -> LEC	BEC -> LEC	Endocardial -> LEC	Neuronal -> LEC	Epicardial -> LEC	Fibro -> LEC	SMC -> LEC	ncCM -> LEC	vCM -> LEC	LEC -> WBC	LEC -> BEC	LEC -> Endocardial	LEC -> Neuronal	LEC -> Epicardial	LEC -> Fibro	LEC -> SMC	LEC -> ncCM	LEC -> vCM	WBC -> BEC	LEC -> BEC	Endocardial -> BEC	Neuronal -> BEC	Epicardial -> BEC	Fibro -> BEC	SMC -> BEC	ncCM -> BEC	vCM -> BEC	BEC -> WBC	BEC -> LEC	BEC -> Endocardial	BEC -> Neuronal
ANGPTL2 - TLR4	NA	NA	NA	NA	NA	0.154597	NA	NA	NA	0.166866	NA	NA	NA	NA	NA	NA	NA	NA	NA	0.165418	NA	NA	NA	NA	NA	NA	NA	NA	NA	NA	0.167039	0.126578	NA	NA	NA	0.141454	NA	NA	NA	NA	NA	NA	0.149296	NA	NA	NA	0.165418	0.185513	NA
ANXA1 - FPR1	NA	0.21883	0.220675	0.239744	0.203929	0.227172	0.21329	NA	NA	NA	0.132859	0.142859	0.170858	NA	NA	0.145435	NA	NA	NA	NA	NA	NA	NA	NA	0.140475	NA	NA	NA	0.208874	0.206543	NA	NA	NA	NA	NA	NA	NA	0.208874	NA	NA	NA	NA	0.213151	NA	NA	NA	NA	NA	0.223741
APP - CD74	0.538451	0.503139	0.468532	0.51924	0.45266	0.509196	0.426694	0.261038	0.361323	NA	NA	0.393298	NA	NA	NA	NA	NA	NA	NA	NA	NA	NA	NA	NA	0.20659	NA	NA	NA	0.153652	0.188074	NA	0.150027	NA	NA	NA	NA	NA	0.153652	NA	NA	NA	NA	0.155971	NA	NA	0.21883	NA	NA	NA
CCL14 - CCR1	0.196063	NA	NA	NA	NA	NA	NA	NA	NA	NA	NA	0.194295	NA	NA	NA	NA	NA	NA	NA	NA	NA	NA	NA	NA	0.146373	NA	NA	0.538451	NA	NA	NA	NA	NA	NA	NA	NA	NA	NA	NA	NA	NA	0.212038	NA	NA	NA	0.503139	0.27986	NA	NA
CD99 - CD99	NA	NA	0.393298	NA	NA	NA	NA	NA	NA	NA	NA	NA	NA	NA	NA	0.194041	NA	NA	NA	NA	NA	NA	NA	0.20247	NA	NA	NA	0.196063	NA	NA	NA	NA	NA	NA	NA	NA	0.132859	0.136726	0.157321	0.130452	0.133924	0.129279	0.135856	NA	0.131062	NA	NA	0.145338	0.174409
COL1A1 - CD44	0.158759	0.161501	0.195586	0.273017	0.280074	0.326896	0.285551	NA	0.157216	NA	0.19663	0.188614	0.193617	NA	NA	NA	NA	NA	NA	NA	NA	NA	NA	0.142608	NA	NA	NA	NA	0.136726	0.147337	0.177289	NA	NA	0.150079	NA	NA	NA	0.451651	0.487268	0.407475	0.398911	0.441038	0.446931	NA	NA	NA	0.451651	0.487268	0.407475
COL1A2 - CD44	0.153804	0.18852	0.267116	0.271152	0.251333	0.314218	0.286193	NA	NA	NA	NA	NA	NA	0.209455	NA	NA	NA	NA	0.166866	0.27986	0.267586	0.285427	0.261804	0.281964	0.252116	0.18124	0.226272	NA	0.451651	0.483628	0.404804	0.396339	0.43797	0.443792	NA	NA	NA	0.365617	0.34616	NA	NA	NA	NA	NA	NA	NA	0.365617	0.34616	NA
COL2A1 - CD44	NA	NA	NA	0.211632	NA	NA	NA	NA	NA	0.194241	NA	0.193986	NA	NA	NA	NA	NA	NA	NA	0.451651	0.483628	0.404804	0.396339	0.43797	0.443792	NA	NA	NA	0.365617	0.287808	NA	NA	NA	NA	NA	NA	NA	NA	NA	0.33956	0.350217	0.423021	0.358548	NA	NA	NA	NA	0.179899	NA
COL4A1 - CD44	0.234852	0.286857	0.208431	0.241942	NA	0.221194	0.27863	NA	0.200269	NA	NA	NA	0.158055	NA	NA	NA	NA	NA	NA	0.365617	0.287808	NA	NA	NA	NA	NA	NA	NA	NA	0.176509	NA	NA	NA	NA	NA	NA	0.19663	0.178439	0.226126	0.334255	0.344605	0.415163	0.352691	NA	0.176495	NA	NA	NA	NA
COL4A2 - CD44	0.226401	0.272545	0.204172	0.241201	NA	0.223856	0.270894	0.160017	0.217533	NA	NA	NA	0.167943	0.147759	NA	NA	NA	NA	NA	NA	NA	0.295447	NA	0.358683	0.310039	NA	NA	NA	NA	NA	NA	NA	NA	0.176298	NA	NA	NA	NA	0.330714	0.336758	0.307364	0.402962	0.359527	NA	NA	NA	NA	0.175009	0.179316
COL4A5 - CD44	0.146682	NA	NA	NA	0.158143	NA	NA	NA	NA	NA	NA	NA	NA	0.149047	NA	NA	NA	NA	0.194241	0.179853	0.222989	0.327697	0.337672	0.405494	0.34546	NA	0.174563	NA	0.178439	0.171798	0.175947	NA	NA	NA	NA	NA	0.191776	0.172213	0.325659	0.331532	0.302948	0.395747	0.353641	NA	NA	NA	NA	NA	NA
COL4A6 - CD44	NA	NA	NA	NA	0.148743	NA	NA	NA	NA	NA	NA	0.189553	NA	NA	NA	NA	NA	NA	NA	NA	NA	NA	NA	0.343687	0.310788	NA	NA	NA	NA	NA	NA	0.18897	NA	NA	NA	NA	NA	NA	NA	0.25068	NA	NA	NA	NA	NA	NA	0.179853	0.179634	NA
COL6A1 - CD44	0.139754	0.205526	0.19634	0.19984	0.229213	0.264047	0.227662	NA	0.162444	NA	NA	NA	NA	NA	NA	0.18931	NA	NA	0.189501	0.213892	0.319407	0.325072	0.29748	0.38686	0.346375	NA	NA	NA	NA	0.176253	NA	NA	NA	NA	NA	NA	NA	NA	NA	0.247676	NA	NA	NA	NA	NA	NA	NA	NA	0.148365
COL6A2 - CD44	0.205906	0.246306	0.235831	0.168258	0.238375	0.279147	0.241173	NA	NA	NA	0.191776	0.184138	0.188906	NA	NA	NA	NA	NA	NA	NA	NA	0.225145	NA	NA	NA	NA	NA	NA	NA	NA	0.146046	NA	NA	NA	NA	NA	NA	0.283468	0.246243	0.293685	NA	0.264056	0.348029	NA	0.23502	0.161501	NA	NA	0.157051
COL6A3 - CD44	NA	NA	NA	NA	NA	0.255428	0.254279	NA	NA	NA	NA	NA	NA	0.203967	NA	NA	NA	NA	NA	NA	NA	0.243939	NA	NA	NA	NA	NA	0.158759	NA	NA	0.154456	0.137206	NA	NA	NA	NA	NA	0.279673	0.24334	0.28963	NA	0.260738	0.34248	NA	0.232366	NA	NA	NA	NA
COL6A6 - CD44	NA	NA	NA	NA	0.156125	0.166211	NA	NA	NA	0.189501	NA	0.189258	NA	NA	NA	NA	NA	NA	NA	0.311563	NA	0.259607	NA	NA	0.301972	NA	NA	NA	NA	NA	NA	0.138317	NA	NA	NA	NA	NA	0.271414	NA	0.292613	NA	0.267812	0.33637	NA	0.258913	NA	NA	0.213958	NA
COL9A1 - CD44	NA	NA	NA	NA	NA	0.219827	0.154095	NA	NA	NA	NA	NA	0.154891	NA	NA	NA	NA	NA	NA	0.347322	0.239727	0.284602	NA	0.256616	0.335625	NA	0.22906	NA	NA	0.170414	NA	NA	NA	NA	NA	NA	NA	0.267918	0.237599	0.288585	NA	0.264404	0.331155	0.180027	0.255718	NA	NA	NA	NA
COL9A2 - CD44	NA	NA	NA	0.154643	NA	NA	NA	NA	NA	NA	NA	NA	0.164377	0.144988	NA	NA	NA	NA	NA	0.294898	NA	0.258758	NA	NA	0.292983	NA	NA	NA	NA	NA	NA	NA	NA	0.170217	NA	NA	NA	0.164667	NA	NA	0.179226	NA	NA	NA	NA	NA	NA	0.207111	0.213138
COL9A3 - CD44	0.164549	NA	NA	0.231623	0.234276	0.204522	NA	NA	NA	NA	NA	NA	NA	0.146228	NA	NA	NA	NA	NA	0.327031	0.234148	0.283591	NA	0.26017	0.324709	0.178017	0.251745	NA	0.172213	0.166016	0.16989	NA	NA	NA	NA	NA	NA	0.163345	NA	NA	0.177662	NA	NA	NA	NA	NA	NA	NA	NA
CXCL12 - CXCR4	NA	0.174088	NA	0.166039	NA	0.206673	0.200022	0.169192	NA	NA	NA	NA	NA	NA	NA	0.143735	NA	NA	NA	NA	NA	NA	0.165633	NA	NA	NA	NA	NA	NA	NA	NA	0.18201	NA	NA	NA	NA	NA	NA	NA	NA	0.167265	NA	NA	NA	NA	NA	0.213892	0.213584	NA
DLK1 - NOTCH2	NA	NA	NA	NA	NA	0.175465	NA	NA	NA	NA	NA	NA	0.174877	0.217915	0.188228	0.193262	NA	NA	NA	NA	NA	NA	0.175705	NA	NA	NA	NA	NA	NA	0.170175	NA	NA	NA	NA	NA	NA	NA	NA	NA	NA	0.165901	NA	NA	NA	NA	NA	NA	NA	0.170897
DLL4 - NOTCH2	NA	0.134705	NA	NA	NA	NA	NA	NA	NA	NA	NA	NA	NA	NA	NA	NA	NA	0.172117	NA	NA	NA	NA	0.155355	NA	NA	NA	NA	NA	NA	NA	0.141839	NA	NA	NA	NA	NA	NA	NA	NA	NA	0.27541	0.326139	0.273203	NA	NA	0.18852	NA	NA	0.1825
FN1 - CD44	0.210548	0.205197	0.275367	0.203243	0.253294	0.260137	0.267955	NA	NA	NA	NA	NA	NA	NA	NA	NA	NA	0.157366	NA	NA	NA	NA	0.164191	NA	NA	NA	NA	0.153804	NA	NA	0.149761	0.133486	NA	NA	NA	NA	NA	0.154807	0.227127	0.231793	0.271816	0.321212	0.269664	NA	0.183098	NA	NA	NA	NA
GAS6 - AXL	0.150058	0.147098	NA	NA	0.225027	NA	0.187124	NA	0.184537	0.127575	NA	NA	NA	NA	NA	NA	NA	0.142486	NA	NA	NA	NA	NA	0.285051	NA	NA	NA	NA	NA	NA	NA	0.134536	NA	NA	NA	NA	NA	NA	0.284873	NA	0.288533	0.348813	0.292573	NA	NA	NA	0.311563	0.348325	0.431662
GAS6 - MERTK	0.139392	0.136834	NA	NA	0.202036	NA	0.170866	NA	0.168702	NA	NA	NA	NA	0.138191	NA	NA	NA	NA	NA	0.235919	0.223964	0.228503	0.267355	0.315117	0.265269	NA	0.18102	NA	0.283468	0.275613	0.327857	NA	0.269395	0.383776	NA	NA	NA	0.239933	0.281043	0.1905	0.28461	0.343241	0.288546	NA	NA	NA	NA	0.347487	NA
HLA-DPB1 - CD4	0.156462	NA	0.163227	NA	NA	NA	NA	NA	NA	NA	NA	NA	NA	0.206202	NA	NA	NA	NA	NA	0.26461	NA	NA	NA	0.302575	0.258727	NA	NA	NA	NA	0.275072	NA	NA	NA	NA	NA	NA	NA	NA	NA	NA	NA	0.313378	0.311688	NA	NA	NA	NA	NA	NA
HLA-DRB1 - CD4	NA	NA	0.187135	NA	NA	NA	NA	NA	NA	0.273326	0.343975	0.274801	NA	NA	NA	NA	NA	NA	NA	0.29057	0.276292	0.188254	0.279744	0.336358	0.283553	NA	NA	NA	NA	NA	NA	NA	NA	0.274572	NA	NA	NA	NA	NA	NA	NA	0.308801	0.307156	NA	NA	NA	NA	0.330522	0.345431
ICAM2 - (ITGAM+ITGB2)	0.216681	0.260063	0.217622	NA	NA	NA	NA	NA	NA	NA	NA	NA	0.158862	0.140675	NA	NA	NA	NA	NA	NA	NA	NA	NA	0.2751	0.273776	NA	NA	NA	0.279673	0.264028	0.273741	NA	NA	NA	NA	NA	NA	NA	NA	NA	0.176643	0.189633	NA	NA	NA	NA	NA	NA	NA
JAG1 - NOTCH2	NA	0.126507	0.135543	0.160513	NA	NA	0.137861	NA	NA	0.210987	0.218126	NA	0.204277	NA	NA	NA	NA	NA	NA	NA	NA	NA	NA	0.303134	0.301545	NA	NA	NA	NA	NA	NA	0.305605	NA	NA	NA	NA	NA	NA	NA	NA	0.175124	0.187886	NA	NA	NA	NA	0.347322	0.34655	NA
JAM3 - (ITGAM+ITGB2)	NA	0.160865	NA	0.167618	NA	0.166641	0.166794	NA	NA	NA	NA	NA	0.207483	NA	NA	NA	NA	NA	NA	NA	NA	NA	0.163422	0.174498	NA	NA	NA	NA	NA	0.274465	NA	NA	NA	NA	NA	NA	NA	NA	NA	NA	NA	0.262132	NA	NA	NA	NA	NA	NA	0.248625
LAMA2 - CD44	NA	NA	NA	0.169971	NA	NA	NA	NA	0.165329	NA	NA	NA	NA	0.146605	NA	NA	NA	NA	NA	NA	NA	NA	0.173221	0.185701	NA	NA	NA	NA	NA	NA	0.208286	NA	NA	NA	NA	NA	NA	NA	NA	NA	NA	0.258861	0.172578	NA	NA	0.286857	NA	NA	0.273457
LAMA4 - CD44	0.236309	0.21682	0.219342	0.231483	NA	0.205216	0.222407	NA	0.163909	0.171974	0.188742	0.278416	NA	0.196598	NA	NA	NA	NA	NA	NA	NA	NA	NA	0.234412	NA	NA	NA	0.234852	NA	NA	0.225658	0.190852	NA	NA	NA	NA	NA	NA	NA	0.174752	NA	NA	NA	NA	NA	NA	NA	NA	NA
LAMA5 - CD44	NA	NA	NA	NA	0.182261	NA	NA	NA	NA	0.308096	0.329944	0.317063	NA	NA	NA	NA	NA	NA	NA	NA	NA	NA	NA	0.254794	0.170729	NA	NA	NA	NA	NA	NA	0.192997	NA	NA	NA	NA	NA	NA	NA	0.173264	NA	NA	NA	NA	NA	NA	0.294898	0.327929	0.401948
LAMB1 - CD44	0.192545	0.197062	0.200627	0.215402	0.155628	0.206378	0.196577	NA	0.157806	NA	0.207467	NA	NA	0.19408	NA	NA	NA	0.211199	NA	NA	NA	0.1618	NA	NA	NA	NA	NA	NA	0.271414	0.264175	0.312101	NA	0.258435	0.362885	NA	NA	NA	0.187479	NA	0.278847	0.282641	0.240852	NA	NA	NA	NA	NA	0.327179	NA
LAMB2 - CD44	0.180049	0.16327	0.157838	0.156996	0.18529	0.148693	0.18844	NA	0.165835	NA	0.148585	0.171116	NA	0.135707	NA	NA	NA	NA	NA	NA	NA	0.171401	NA	NA	NA	NA	NA	NA	NA	0.263676	NA	NA	NA	NA	NA	NA	NA	0.185771	NA	0.275168	0.278868	0.23807	NA	NA	NA	NA	NA	NA	NA
LAMC1 - CD44	0.194988	0.211275	0.199967	0.224014	0.160449	0.234158	0.221382	NA	0.163697	NA	NA	NA	NA	NA	0.168197	NA	NA	NA	NA	NA	NA	0.247818	0.250843	0.217137	NA	NA	NA	NA	NA	NA	NA	NA	NA	0.263215	NA	NA	NA	NA	NA	0.139986	NA	0.167906	0.163468	0.142224	NA	NA	NA	0.311965	0.325338
LAMC3 - CD44	NA	NA	NA	NA	NA	NA	0.155913	NA	NA	NA	NA	0.1364	0.103272	NA	0.134206	0.190538	NA	NA	NA	NA	NA	0.270602	0.274185	0.234606	NA	NA	NA	NA	0.267918	0.253476	0.262448	NA	NA	NA	NA	NA	NA	NA	NA	0.165743	NA	0.206217	0.199594	0.168884	NA	NA	NA	NA	NA
LGALS9 - CD44	0.19852	0.152344	0.14669	NA	NA	NA	NA	NA	NA	0.186476	0.196569	0.183451	NA	NA	NA	NA	NA	NA	NA	0.135451	NA	0.130517	NA	0.154481	0.150713	0.132461	NA	NA	NA	NA	NA	0.29175	NA	NA	NA	NA	NA	NA	NA	NA	NA	0.235022	NA	NA	NA	NA	0.327031	0.32634	NA
LGALS9 - CD45	0.236216	0.173795	0.166487	NA	NA	NA	NA	NA	NA	NA	NA	NA	0.169817	NA	NA	NA	NA	NA	NA	NA	NA	NA	NA	0.227019	NA	NA	NA	NA	NA	0.263116	NA	NA	NA	NA	NA	NA	NA	NA	NA	NA	NA	0.278312	NA	NA	NA	NA	NA	NA	0.237678
LGALS9 - HAVCR2	0.179647	0.140937	0.136082	NA	NA	NA	NA	NA	NA	0.130837	0.126977	0.1296	0.132937	NA	NA	NA	NA	NA	NA	0.163344	NA	NA	NA	NA	NA	NA	NA	NA	NA	NA	0.201575	NA	NA	NA	NA	NA	NA	NA	0.173699	NA	NA	0.154932	NA	NA	NA	0.272545	NA	NA	0.260365
MDK - LRP1	NA	NA	0.241369	NA	NA	NA	NA	NA	NA	NA	NA	NA	NA	0.126668	NA	NA	NA	NA	NA	NA	0.146172	NA	NA	0.132632	NA	NA	NA	0.226401	NA	NA	0.217829	0.185188	NA	NA	NA	NA	NA	NA	NA	NA	0.154913	0.146291	0.157413	NA	NA	NA	NA	NA	NA
MIF - (CD74+CD44)	0.362387	0.350577	0.339774	0.326857	0.378149	0.342512	0.354476	0.369527	0.361947	0.22383	NA	NA	NA	NA	NA	NA	NA	NA	NA	0.177232	0.161903	NA	0.149992	NA	NA	NA	NA	NA	NA	NA	NA	0.187208	NA	NA	NA	NA	NA	0.163016	0.230331	NA	0.234436	NA	0.165047	NA	NA	NA	NA	NA	0.274558
MIF - (CD74+CXCR4)	0.366345	0.354302	0.343291	0.330131	0.382424	0.346082	0.358278	0.373627	0.365896	0.194914	0.213338	0.200699	0.220019	0.190207	0.198364	0.218549	NA	NA	NA	NA	NA	NA	0.118907	NA	NA	NA	NA	NA	0.164667	0.161915	0.179275	NA	0.159698	0.195784	NA	NA	NA	NA	NA	NA	0.161302	NA	NA	NA	0.156993	NA	NA	0.235998	NA
PECAM1 - PECAM1	0.186476	0.196569	0.183451	NA	NA	NA	NA	NA	NA	0.146056	NA	0.148984	NA	NA	NA	NA	NA	NA	NA	NA	NA	NA	0.160353	NA	NA	NA	NA	NA	NA	0.161724	NA	NA	NA	NA	NA	NA	NA	NA	0.403459	NA	NA	NA	0.33239	NA	NA	NA	NA	NA	NA
PROS1 - AXL	0.142784	0.142622	0.155225	NA	0.149498	0.146948	NA	NA	NA	0.367855	0.398364	0.380318	NA	NA	NA	NA	NA	NA	NA	0.124887	NA	NA	0.119265	0.114083	0.120743	NA	NA	NA	NA	NA	NA	NA	NA	0.161547	NA	NA	NA	0.183645	0.183009	NA	NA	NA	NA	NA	NA	NA	NA	0.227733	0.235006
PTN - NCL	NA	NA	NA	NA	NA	0.493509	NA	NA	NA	NA	NA	0.389609	NA	NA	0.303062	NA	NA	NA	NA	0.176074	NA	NA	0.165127	0.155373	0.167968	NA	NA	NA	0.163345	0.157755	0.161252	NA	NA	NA	NA	NA	NA	0.138381	0.138019	NA	NA	NA	NA	NA	NA	NA	NA	NA	NA
SEMA3C - (NRP1+NRP2)	NA	NA	NA	0.206956	0.180381	NA	NA	NA	NA	0.318766	NA	0.318107	NA	NA	NA	NA	NA	NA	NA	0.156719	0.159714	NA	0.161701	NA	0.125193	NA	NA	NA	NA	NA	NA	0.172142	NA	NA	NA	NA	NA	NA	NA	NA	NA	NA	NA	NA	0.157099	NA	0.235919	0.235546	NA
SEMA3C - PLXND1	NA	NA	NA	0.186129	0.164306	NA	NA	NA	NA	0.297023	NA	0.310621	0.322049	NA	0.294151	0.325292	NA	0.298674	NA	0.245967	0.2533	NA	0.25824	NA	0.17668	NA	NA	NA	NA	0.161509	NA	NA	NA	NA	NA	NA	NA	NA	NA	NA	NA	NA	NA	NA	0.186996	NA	NA	NA	0.184795
SEMA4C - PLXNB2	NA	0.128533	NA	0.135157	0.125458	NA	NA	NA	NA	NA	NA	NA	NA	NA	NA	0.223473	NA	NA	NA	NA	NA	NA	0.123022	NA	NA	NA	0.120496	NA	NA	NA	0.135757	NA	NA	NA	NA	NA	NA	NA	NA	NA	0.22629	NA	NA	NA	NA	0.205526	NA	NA	0.198409
SPP1 - CD44	NA	NA	NA	0.203304	NA	NA	NA	NA	NA	NA	NA	NA	0.254966	0.211603	NA	NA	NA	NA	NA	NA	NA	NA	0.172399	NA	NA	NA	0.167491	0.146682	NA	NA	0.142999	0.128084	NA	NA	NA	NA	NA	0.288054	0.416827	0.27482	0.370719	0.384771	0.401092	NA	NA	NA	NA	NA	NA
TGFB1 - (TGFBR1+TGFBR2)	0.170381	0.145824	0.13682	NA	NA	NA	NA	NA	NA	0.187171	0.180657	0.203858	0.155575	0.196978	0.163648	0.19675	NA	NA	NA	NA	0.14419	NA	NA	NA	NA	NA	NA	NA	NA	NA	NA	0.129051	NA	NA	NA	NA	0.343975	NA	NA	NA	NA	NA	NA	NA	NA	NA	0.26461	0.29129	0.349719
TGFB2 - (TGFBR1+TGFBR2)	NA	NA	NA	NA	0.158852	NA	NA	NA	NA	NA	NA	NA	0.141496	0.131528	NA	NA	NA	0.139829	NA	NA	NA	NA	NA	NA	NA	NA	0.154165	NA	NA	0.15335	NA	NA	NA	NA	NA	NA	NA	NA	0.168787	0.209148	NA	NA	0.172389	NA	NA	NA	NA	0.290688	NA
TGFB3 - (TGFBR1+TGFBR2)	NA	NA	NA	NA	0.16161	0.120215	NA	NA	NA	NA	0.206531	0.197631	NA	NA	NA	NA	NA	NA	NA	NA	NA	NA	NA	NA	NA	NA	0.182865	NA	NA	NA	NA	NA	NA	0.15319	NA	NA	NA	NA	0.190412	0.243076	NA	NA	0.194995	NA	NA	NA	NA	NA	NA
THBS1 - CD36	0.209331	NA	NA	NA	NA	0.21474	NA	NA	NA	NA	0.226729	0.196883	NA	NA	NA	NA	NA	NA	NA	NA	NA	NA	0.220309	NA	NA	NA	NA	NA	0.154807	0.149775	0.152925	NA	NA	NA	NA	NA	NA	NA	0.173884	NA	NA	NA	NA	NA	NA	NA	NA	0.278448	0.289212
THBS1 - CD47	0.148303	NA	NA	NA	NA	0.151019	NA	NA	NA	0.242717	0.237835	0.190781	NA	NA	NA	NA	NA	NA	NA	0.262334	0.38383	0.259194	0.343821	0.356055	0.370219	NA	NA	NA	NA	NA	NA	0.162693	NA	NA	NA	NA	NA	NA	0.132748	NA	NA	NA	NA	NA	NA	NA	NA	NA	NA
THBS2 - CD36	NA	NA	NA	NA	NA	0.221393	0.192518	NA	NA	NA	0.174901	0.16845	NA	NA	NA	NA	NA	NA	NA	NA	0.307735	NA	0.280695	0.28904	0.298615	NA	NA	NA	NA	0.153156	NA	NA	NA	NA	NA	NA	NA	NA	NA	0.181673	NA	0.180527	0.180707	NA	NA	NA	0.29057	0.290015	NA
THBS2 - CD47	NA	NA	NA	NA	NA	0.154309	0.139613	NA	NA	NA	NA	NA	NA	NA	NA	NA	NA	NA	0.127575	NA	NA	NA	NA	0.139501	NA	NA	NA	NA	NA	NA	0.1298	NA	NA	NA	NA	NA	NA	NA	NA	0.137254	NA	0.136597	0.136701	NA	NA	NA	NA	NA	0.217308
THBS3 - CD36	NA	NA	0.204416	NA	NA	NA	NA	NA	NA	NA	NA	NA	NA	NA	NA	NA	NA	NA	0.273326	NA	NA	NA	NA	NA	NA	NA	NA	0.139754	NA	NA	0.136406	0.122767	NA	NA	NA	NA	NA	NA	NA	0.194529	NA	NA	NA	NA	0.18849	0.246306	NA	NA	0.236241
THBS3 - CD47	NA	NA	0.145802	NA	NA	NA	NA	NA	NA	NA	NA	NA	NA	NA	NA	NA	NA	NA	NA	0.151457	0.164575	0.202752	NA	NA	0.167999	NA	NA	NA	NA	NA	NA	0.123656	NA	NA	NA	NA	NA	NA	NA	0.192692	NA	NA	NA	NA	0.186763	NA	NA	NA	NA
THBS4 - CD36	NA	NA	NA	NA	NA	NA	0.36411	NA	NA	NA	NA	NA	NA	NA	NA	NA	NA	NA	NA	0.225149	0.160957	NA	NA	NA	NA	NA	NA	NA	NA	NA	0.275224	NA	NA	0.314801	NA	NA	NA	NA	NA	0.218472	NA	NA	NA	NA	0.210914	NA	0.135451	0.194553	NA
THBS4 - CD47	NA	NA	NA	NA	NA	NA	0.214467	NA	NA	NA	NA	NA	NA	NA	NA	NA	NA	NA	NA	0.183645	0.138449	NA	NA	NA	NA	NA	NA	NA	NA	0.236496	NA	NA	NA	NA	NA	NA	NA	0.28556	0.261452	0.278646	NA	0.241807	0.265766	NA	NA	0.174088	NA	0.143613	NA
THY1 - (ITGAM+ITGB2)	NA	0.237903	0.182619	0.183185	0.162493	0.23618	0.288043	NA	NA	NA	NA	NA	NA	NA	NA	NA	NA	NA	NA	0.138381	NA	0.143357	NA	0.14264	0.142753	NA	NA	NA	NA	NA	NA	NA	NA	0.236122	NA	NA	NA	0.281712	0.258196	0.274972	NA	0.239004	0.262407	NA	0.184958	NA	0.163344	0.147488	0.146298
CD46 - JAG1	NA	NA	NA	NA	NA	NA	NA	NA	NA	NA	NA	NA	NA	NA	NA	NA	NA	NA	NA	NA	NA	0.178644	NA	NA	NA	NA	0.173527	NA	0.239933	0.228198	0.2355	NA	NA	NA	NA	NA	NA	0.338201	0.305484	0.328748	NA	0.279343	0.311288	NA	0.208623	0.134705	NA	NA	0.142631
COL1A1 - (ITGA10+ITGB1)	NA	NA	NA	NA	NA	NA	NA	NA	NA	NA	NA	NA	NA	NA	NA	NA	NA	NA	NA	NA	NA	0.211311	NA	NA	NA	NA	0.204222	NA	NA	NA	NA	0.259077	NA	NA	NA	NA	NA	NA	NA	NA	0.21073	NA	NA	NA	NA	NA	NA	NA	NA
COL1A1 - (ITGA11+ITGB1)	NA	NA	NA	NA	NA	NA	NA	NA	NA	NA	NA	NA	NA	NA	NA	NA	NA	NA	NA	NA	NA	0.190396	NA	NA	NA	NA	0.184603	NA	NA	0.236043	NA	NA	NA	NA	NA	NA	NA	NA	NA	NA	0.208583	NA	NA	NA	NA	NA	0.177232	NA	NA
COL1A1 - (ITGA2+ITGB1)	NA	NA	NA	NA	NA	NA	NA	NA	NA	NA	NA	NA	NA	NA	NA	NA	NA	NA	NA	0.231007	0.233863	0.247658	NA	NA	0.237338	NA	NA	NA	NA	NA	0.185104	NA	NA	NA	NA	NA	NA	NA	NA	NA	0.238996	NA	NA	NA	NA	NA	NA	0.198829	NA
COL1A1 - (ITGA3+ITGB1)	NA	NA	NA	NA	NA	NA	NA	NA	NA	NA	NA	NA	NA	NA	NA	NA	NA	NA	NA	0.287646	0.292005	0.313331	NA	0.267925	0.297334	NA	0.202071	0.205906	NA	NA	0.198764	0.171166	NA	NA	NA	NA	NA	0.224522	0.23551	0.255932	NA	0.243407	0.229988	NA	NA	NA	NA	0.148647	NA
COL1A1 - (ITGA9+ITGB1)	NA	NA	NA	NA	NA	NA	NA	NA	NA	NA	NA	NA	NA	NA	NA	NA	NA	NA	NA	0.250799	0.25415	0.270412	NA	0.235514	0.258234	NA	0.182839	NA	NA	NA	NA	0.172894	NA	NA	NA	NA	NA	0.222093	0.232846	0.252806	0.1745	0.240568	0.227442	NA	0.177238	NA	0.124887	NA	NA
COL1A1 - (ITGAV+ITGB8)	NA	NA	NA	NA	NA	NA	NA	NA	NA	NA	NA	NA	NA	NA	NA	NA	NA	NA	NA	NA	NA	NA	0.192254	NA	NA	NA	NA	NA	0.187479	0.183929	0.206582	NA	0.181078	0.228685	NA	NA	NA	0.256745	0.271067	0.298091	0.195454	0.281454	0.263849	NA	0.198886	NA	NA	NA	NA
COL1A1 - SDC4	NA	NA	NA	NA	NA	NA	NA	NA	NA	NA	NA	NA	NA	NA	NA	NA	NA	NA	NA	NA	NA	NA	0.23049	NA	NA	NA	NA	NA	NA	0.183682	NA	NA	NA	NA	NA	NA	NA	0.207792	0.178834	0.177757	0.214771	NA	0.218992	NA	0.189146	NA	NA	NA	0.141869
COL1A2 - (ITGA10+ITGB1)	NA	NA	NA	NA	NA	NA	NA	NA	NA	NA	NA	NA	NA	NA	NA	NA	NA	NA	NA	NA	NA	NA	0.205902	NA	NA	NA	NA	NA	NA	NA	NA	NA	NA	0.183454	NA	NA	NA	0.205702	0.177278	0.176219	0.212542	0.165839	0.216677	NA	0.187408	NA	0.176074	0.148536	NA
COL1A2 - (ITGA11+ITGB1)	NA	NA	NA	NA	NA	NA	NA	NA	NA	NA	NA	NA	NA	NA	NA	NA	NA	NA	NA	0.208765	0.212762	0.229403	NA	0.219224	0.208222	NA	NA	NA	0.185771	0.178589	0.183075	NA	NA	NA	NA	NA	NA	0.235247	0.198935	0.197607	0.24417	0.184677	0.249598	NA	0.211733	NA	NA	0.195906	NA
COL1A2 - (ITGA2+ITGB1)	NA	NA	NA	NA	NA	NA	NA	NA	NA	NA	NA	NA	NA	NA	NA	NA	NA	NA	NA	0.254386	0.260273	0.285207	0.18968	0.269874	0.253589	NA	0.192913	NA	NA	NA	NA	0.1972	NA	NA	NA	NA	NA	0.227829	0.234607	0.268035	NA	0.282473	0.264321	NA	NA	NA	0.156719	NA	NA
COL1A2 - (ITGA3+ITGB1)	NA	NA	NA	NA	NA	NA	NA	NA	NA	NA	NA	NA	NA	NA	NA	NA	NA	NA	NA	0.224898	0.229527	0.24892	0.172611	0.237034	0.224271	NA	0.17529	NA	NA	0.183405	NA	NA	NA	NA	NA	NA	NA	0.22533	0.231962	0.264622	0.180573	0.278703	0.260997	NA	0.184688	NA	NA	NA	NA
COL1A2 - (ITGA9+ITGB1)	NA	NA	NA	NA	NA	NA	NA	NA	NA	NA	NA	NA	NA	NA	NA	NA	NA	NA	NA	NA	NA	NA	0.195622	NA	0.199131	NA	0.174085	NA	NA	NA	0.150936	NA	NA	NA	NA	NA	NA	0.261039	0.269883	0.31435	0.203081	0.333974	0.309341	NA	0.208282	NA	NA	NA	0.184346
COL1A2 - (ITGAV+ITGB8)	NA	NA	NA	NA	NA	NA	NA	NA	NA	NA	NA	NA	NA	NA	NA	NA	NA	NA	NA	0.201105	0.19296	0.191708	0.23531	0.179506	0.24036	NA	0.204991	0.164549	NA	NA	0.159933	0.141515	NA	NA	NA	NA	NA	NA	NA	NA	NA	NA	0.176373	NA	NA	NA	0.245967	0.195715	NA
COL1A2 - SDC4	NA	NA	NA	NA	NA	NA	NA	NA	NA	NA	NA	NA	NA	NA	NA	NA	NA	NA	NA	0.182045	0.175328	0.174292	0.209761	0.16413	0.21379	NA	0.185233	NA	NA	NA	NA	0.142697	NA	NA	NA	NA	NA	NA	NA	NA	NA	NA	0.174858	NA	NA	NA	NA	NA	NA
ENTPD1 - ADORA2B	NA	NA	NA	NA	NA	NA	NA	NA	NA	NA	NA	NA	NA	NA	NA	NA	NA	NA	NA	NA	NA	0.239162	NA	0.250709	0.236175	NA	NA	NA	NA	NA	NA	0.156107	NA	NA	NA	NA	NA	NA	NA	NA	NA	NA	0.195902	NA	NA	NA	NA	0.403459	NA
HBEGF - (ERBB2+ERBB4)	NA	NA	NA	NA	NA	NA	NA	NA	NA	NA	NA	NA	NA	NA	NA	NA	NA	NA	NA	0.278156	0.259178	0.300143	0.196862	0.318109	0.295547	NA	0.201751	NA	NA	0.187078	NA	NA	NA	NA	NA	NA	0.218126	0.413781	0.448545	0.388646	0.370431	0.442394	0.425095	0.383144	0.431199	NA	NA	NA	NA
HBEGF - ERBB4	NA	NA	NA	NA	NA	NA	NA	NA	NA	NA	NA	NA	NA	NA	NA	NA	NA	NA	NA	0.243469	0.228668	0.260381	0.178552	0.274026	0.256866	NA	0.182575	NA	NA	NA	NA	0.130836	NA	NA	NA	NA	NA	NA	0.48299	NA	NA	0.476009	NA	NA	0.463321	NA	0.262334	0.268928	NA
IGF1 - IGF1R	NA	NA	NA	NA	NA	NA	NA	NA	NA	NA	NA	NA	NA	NA	NA	NA	NA	NA	NA	NA	NA	NA	NA	NA	0.163191	NA	NA	NA	NA	0.151965	NA	NA	NA	NA	NA	NA	0.188742	0.203887	0.196144	0.191572	0.209102	0.197099	0.201215	0.206267	0.20374	NA	NA	0.273791	NA
IL1A - (IL1R1+IL1RAP)	NA	NA	NA	NA	NA	NA	NA	NA	NA	NA	NA	NA	NA	NA	NA	NA	NA	NA	NA	NA	NA	NA	NA	NA	0.190102	NA	NA	NA	NA	NA	NA	0.146436	NA	NA	NA	NA	NA	NA	NA	0.283593	NA	NA	NA	NA	NA	NA	NA	NA	0.184528
IL1B - (IL1R1+IL1RAP)	NA	NA	NA	NA	NA	NA	NA	NA	NA	NA	NA	NA	NA	NA	NA	NA	NA	NA	NA	NA	NA	NA	NA	NA	0.172961	NA	NA	NA	NA	0.147419	NA	NA	NA	NA	NA	NA	NA	0.167211	0.19363	0.162853	0.196398	0.173801	0.166488	NA	NA	0.205197	NA	NA	0.198102
ITGB2 - ICAM2	NA	NA	NA	NA	NA	NA	NA	NA	NA	NA	NA	NA	NA	NA	NA	NA	NA	NA	0.210987	0.363375	0.421882	0.367846	0.351323	0.416352	0.400778	0.36286	0.406278	NA	NA	NA	NA	0.142209	NA	NA	NA	NA	0.329944	0.144237	NA	NA	0.179702	NA	NA	NA	0.19711	NA	NA	NA	NA
MDK - (ITGA6+ITGB1)	NA	NA	NA	NA	NA	NA	NA	NA	NA	NA	NA	NA	NA	NA	NA	NA	NA	NA	NA	NA	0.502295	NA	NA	0.494837	0.473916	NA	0.481289	NA	NA	NA	0.14075	NA	NA	0.136022	NA	NA	0.207467	NA	NA	NA	NA	NA	NA	NA	0.144956	0.147098	NA	NA	NA
MDK - PTPRZ1	NA	NA	NA	NA	NA	NA	NA	NA	NA	NA	NA	NA	NA	NA	NA	NA	NA	NA	0.171974	0.181199	0.178113	0.174326	0.188767	0.178902	0.182296	0.186445	0.184372	NA	0.163016	0.147311	NA	0.133808	NA	NA	NA	NA	NA	NA	NA	0.186825	NA	0.184337	NA	0.182815	0.233044	0.136834	NA	NA	NA
MDK - SDC4	NA	NA	NA	NA	NA	NA	NA	NA	NA	NA	NA	NA	NA	NA	NA	NA	NA	NA	NA	NA	NA	0.221063	NA	NA	NA	NA	NA	NA	NA	0.14419	NA	NA	NA	NA	NA	NA	0.148585	0.14772	0.139503	0.14729	0.144685	NA	NA	0.254823	0.271105	NA	NA	NA	NA
MIF - ACKR3	NA	NA	NA	NA	NA	NA	NA	NA	NA	NA	NA	NA	NA	NA	NA	NA	NA	NA	NA	0.167211	0.161885	NA	0.163824	0.147753	NA	NA	NA	NA	0.183645	0.138449	NA	NA	NA	NA	NA	NA	NA	NA	NA	NA	NA	NA	NA	NA	0.146669	NA	NA	NA	NA
NAMPT - (ITGA5+ITGB1)	NA	NA	NA	NA	NA	NA	NA	NA	NA	NA	NA	NA	NA	NA	NA	NA	NA	NA	0.308096	0.182187	NA	NA	0.172751	NA	NA	NA	0.188796	NA	0.138381	NA	0.143357	NA	0.14264	0.142753	NA	NA	0.196569	0.403202	0.390343	NA	NA	NA	NA	NA	NA	NA	NA	NA	0.313006
NAMPT - INSR	NA	NA	NA	NA	NA	NA	NA	NA	NA	NA	NA	NA	NA	NA	NA	NA	NA	NA	NA	NA	NA	0.182701	NA	0.18032	NA	NA	0.226715	NA	NA	NA	NA	0.266362	NA	NA	NA	NA	NA	NA	NA	NA	NA	NA	0.250702	NA	NA	0.260063	NA	NA	NA
NPPA - NPR1	NA	NA	NA	NA	NA	NA	NA	NA	NA	NA	NA	NA	NA	NA	NA	NA	NA	NA	0.186476	0.403202	0.354628	NA	NA	NA	NA	NA	NA	NA	0.288054	0.278025	NA	NA	NA	NA	NA	NA	NA	NA	NA	NA	NA	0.525024	0.361624	NA	NA	NA	0.151457	0.13772	0.136681
PDGFB - PDGFRA	NA	NA	NA	NA	NA	NA	NA	NA	NA	NA	NA	NA	NA	NA	NA	NA	NA	NA	NA	NA	NA	NA	NA	0.547269	0.373173	NA	NA	NA	NA	0.283208	NA	NA	0.233082	NA	NA	NA	0.126977	NA	NA	0.184457	0.192526	0.240061	0.195588	0.133576	0.139598	0.126507	NA	NA	0.133475
PDGFB - PDGFRB	NA	NA	NA	NA	NA	NA	NA	NA	NA	NA	NA	NA	NA	NA	NA	NA	NA	NA	0.130837	NA	NA	0.192677	0.201487	0.253987	0.204837	0.137854	0.144276	NA	NA	NA	0.18886	NA	NA	NA	NA	NA	NA	0.164631	0.169002	NA	NA	NA	NA	NA	NA	NA	NA	NA	NA
PTN - PTPRZ1	NA	NA	NA	NA	NA	NA	NA	NA	NA	NA	NA	NA	NA	NA	NA	NA	NA	NA	0.22383	NA	NA	NA	NA	NA	NA	NA	NA	0.210548	NA	NA	0.203092	0.174379	NA	NA	NA	NA	0.213338	NA	NA	NA	NA	NA	NA	NA	NA	NA	NA	NA	NA
PTN - SDC3	NA	NA	NA	NA	NA	NA	NA	NA	NA	NA	NA	NA	NA	NA	NA	NA	NA	NA	NA	0.164631	0.131378	NA	NA	NA	NA	NA	NA	NA	NA	NA	NA	0.176172	NA	NA	NA	NA	NA	0.195624	NA	NA	NA	NA	NA	NA	NA	NA	0.225149	0.23308	0.239646
PTN - SDC4	NA	NA	NA	NA	NA	NA	NA	NA	NA	NA	NA	NA	NA	NA	NA	NA	NA	NA	0.194914	NA	NA	NA	NA	NA	NA	NA	NA	0.150058	NA	NA	NA	0.164533	0.146937	0.15	NA	NA	NA	NA	NA	0.237642	0.189118	NA	NA	NA	NA	NA	0.183645	0.183009	NA
PTPRC - MRC1	NA	NA	NA	NA	NA	NA	NA	NA	NA	NA	NA	NA	NA	NA	NA	NA	NA	NA	0.146056	NA	NA	NA	NA	NA	NA	NA	NA	0.139392	NA	NA	NA	NA	NA	NA	NA	NA	NA	NA	NA	0.227416	0.182526	NA	NA	NA	NA	NA	NA	0.173884	NA
RETN - CAP1	NA	NA	NA	NA	NA	NA	NA	NA	NA	NA	NA	NA	NA	NA	NA	NA	NA	NA	NA	NA	NA	0.266613	0.224485	NA	NA	NA	NA	0.156462	NA	NA	NA	NA	NA	NA	NA	NA	NA	NA	NA	0.266003	0.224047	NA	NA	NA	NA	NA	NA	NA	0.181673
RETN - TLR4	NA	NA	NA	NA	NA	NA	NA	NA	NA	NA	NA	NA	NA	NA	NA	NA	NA	NA	0.367855	NA	NA	0.259292	NA	NA	NA	NA	NA	NA	NA	NA	0.215287	0.152613	NA	NA	NA	0.174732	NA	NA	NA	0.207966	0.181151	NA	NA	NA	NA	0.160865	NA	NA	NA
SPP1 - (ITGA5+ITGB1)	NA	NA	NA	NA	NA	NA	NA	NA	NA	NA	NA	NA	NA	NA	NA	NA	NA	NA	0.318766	NA	NA	0.233015	NA	NA	NA	NA	NA	0.216681	NA	NA	NA	NA	NA	NA	NA	NA	NA	NA	NA	0.200045	0.175089	NA	NA	NA	NA	NA	0.138381	0.138019	NA
SPP1 - (ITGA8+ITGB1)	NA	NA	NA	NA	NA	NA	NA	NA	NA	NA	NA	NA	NA	NA	NA	NA	NA	NA	0.297023	NA	NA	0.220869	NA	NA	NA	NA	NA	NA	NA	NA	NA	0.130861	NA	NA	NA	0.163392	NA	NA	NA	0.281067	0.234789	NA	NA	NA	NA	NA	NA	0.132748	NA
SPP1 - (ITGA9+ITGB1)	NA	NA	NA	NA	NA	NA	NA	NA	NA	NA	NA	NA	NA	NA	NA	NA	NA	NA	NA	NA	NA	NA	NA	0.203321	NA	NA	NA	NA	0.28556	0.277596	0.330606	NA	0.271293	0.38744	NA	NA	NA	NA	NA	NA	NA	0.153222	NA	NA	NA	NA	NA	NA	0.137254
SPP1 - (ITGAV+ITGB1)	NA	NA	NA	NA	NA	NA	NA	NA	NA	NA	NA	NA	NA	NA	NA	NA	NA	NA	NA	NA	NA	NA	NA	0.211426	NA	NA	NA	NA	0.281712	0.265855	0.275699	NA	NA	NA	NA	NA	NA	NA	NA	NA	NA	0.148852	NA	NA	NA	NA	0.231007	0.251342	0.294625
SPP1 - (ITGAV+ITGB5)	NA	NA	NA	NA	NA	NA	NA	NA	NA	NA	NA	NA	NA	NA	NA	NA	NA	NA	NA	NA	NA	NA	NA	0.20929	0.183259	NA	NA	NA	NA	NA	NA	0.308016	NA	NA	NA	NA	NA	NA	NA	0.154083	NA	NA	NA	NA	NA	NA	NA	0.241603	0.249772
TNF - TNFRSF1A	NA	NA	NA	NA	NA	NA	NA	NA	NA	NA	NA	NA	NA	NA	NA	NA	NA	NA	NA	NA	NA	NA	NA	0.217877	0.18984	NA	NA	NA	0.338201	NA	0.307098	NA	NA	NA	NA	NA	NA	NA	NA	0.130085	0.121075	NA	NA	NA	NA	NA	NA	NA	NA
TNFSF12 - TNFRSF12A	NA	NA	NA	NA	NA	NA	NA	NA	NA	NA	NA	NA	NA	NA	NA	NA	NA	NA	NA	NA	0.194024	NA	NA	NA	NA	NA	NA	NA	NA	NA	NA	NA	NA	0.286466	NA	0.255701	NA	0.165726	NA	NA	NA	NA	NA	NA	NA	NA	0.287646	NA	0.275563
VEGFA - VEGFR1	NA	NA	NA	NA	NA	NA	NA	NA	NA	NA	NA	NA	NA	NA	NA	NA	NA	NA	NA	NA	0.201404	NA	NA	NA	NA	NA	NA	NA	NA	0.276433	NA	NA	NA	NA	NA	NA	0.398364	NA	NA	0.27493	NA	NA	NA	NA	NA	NA	NA	NA	NA
VEGFA - VEGFR1R2	NA	NA	NA	NA	NA	NA	NA	NA	NA	NA	NA	NA	NA	NA	NA	NA	NA	NA	NA	NA	NA	NA	NA	NA	0.333869	NA	NA	NA	NA	NA	0.209438	NA	NA	NA	NA	NA	NA	0.195006	NA	NA	NA	0.199705	NA	NA	NA	NA	0.250799	0.25038	NA
VEGFA - VEGFR2	NA	NA	NA	NA	NA	NA	NA	NA	NA	NA	NA	NA	NA	NA	NA	NA	NA	NA	NA	NA	NA	NA	NA	NA	0.355173	NA	NA	0.236309	NA	NA	0.227006	0.191822	NA	NA	NA	NA	NA	0.13834	NA	NA	NA	0.140702	NA	NA	NA	NA	NA	NA	0.193911
VEGFB - VEGFR1	NA	NA	NA	NA	NA	NA	NA	NA	NA	NA	NA	NA	NA	NA	NA	NA	NA	NA	0.187171	NA	NA	NA	NA	NA	NA	NA	NA	NA	NA	NA	0.27216	NA	NA	NA	NA	0.210888	NA	NA	NA	NA	NA	0.205464	0.180307	NA	NA	0.21682	NA	NA	0.20893
ADM - CALCRL	NA	NA	NA	NA	NA	NA	NA	NA	NA	NA	NA	NA	NA	NA	NA	NA	NA	NA	NA	0.173558	NA	NA	NA	0.177128	NA	NA	NA	NA	0.224522	0.219481	0.252205	NA	0.215458	0.285405	NA	NA	NA	NA	NA	NA	NA	0.143555	0.130746	NA	NA	NA	NA	NA	0.24684
ANGPT1 - TEK	NA	NA	NA	NA	NA	NA	NA	NA	NA	NA	NA	NA	NA	NA	NA	NA	NA	NA	0.242717	NA	NA	NA	NA	NA	NA	NA	0.228265	NA	0.222093	0.211963	0.218273	NA	NA	NA	NA	NA	NA	NA	0.190724	NA	NA	NA	NA	NA	NA	NA	0.208765	0.225338	0.259896
ANGPT2 - (ITGA5+ITGB1)	NA	NA	NA	NA	NA	NA	NA	NA	NA	NA	NA	NA	NA	NA	NA	NA	NA	NA	NA	NA	NA	NA	0.144324	NA	NA	NA	NA	NA	NA	NA	NA	0.238491	NA	NA	NA	NA	NA	NA	0.136161	NA	NA	NA	NA	NA	NA	NA	NA	0.217429	0.224067
ANGPT2 - TEK	NA	NA	NA	NA	NA	NA	NA	NA	NA	NA	NA	NA	NA	NA	NA	NA	NA	NA	NA	NA	NA	NA	0.140988	NA	NA	NA	NA	NA	0.256745	NA	0.237926	NA	NA	NA	NA	NA	NA	NA	NA	NA	NA	NA	0.324615	NA	NA	NA	NA	NA	NA
ANGPTL2 - (ITGA5+ITGB1)	NA	NA	NA	NA	NA	NA	NA	NA	NA	NA	NA	NA	NA	NA	NA	NA	NA	NA	NA	NA	NA	NA	NA	NA	NA	NA	NA	NA	NA	NA	NA	NA	NA	0.225093	NA	0.205372	NA	NA	NA	NA	NA	NA	0.194359	NA	NA	NA	0.254386	NA	0.24479
CDH5 - CDH5	NA	NA	NA	NA	NA	NA	NA	NA	NA	NA	NA	NA	NA	NA	NA	NA	NA	NA	NA	NA	NA	NA	NA	NA	NA	NA	NA	NA	NA	0.218741	NA	NA	NA	NA	NA	NA	0.180657	NA	NA	NA	NA	NA	NA	NA	NA	NA	NA	NA	NA
COL1A1 - (ITGA1+ITGB1)	NA	NA	NA	NA	NA	NA	NA	NA	NA	NA	NA	NA	NA	NA	NA	NA	NA	NA	NA	NA	NA	NA	NA	NA	NA	NA	NA	NA	NA	NA	0.174206	NA	NA	NA	NA	NA	0.206531	NA	NA	NA	NA	NA	NA	NA	0.195898	NA	0.224898	0.224559	NA
COL1A2 - (ITGA1+ITGB1)	NA	NA	NA	NA	NA	NA	NA	NA	NA	NA	NA	NA	NA	NA	NA	NA	NA	NA	NA	NA	NA	NA	NA	NA	NA	NA	NA	0.192545	NA	NA	0.186273	0.161794	NA	NA	NA	NA	0.226729	NA	NA	NA	NA	NA	NA	NA	0.214025	NA	NA	NA	0.177904
COL2A1 - (ITGA1+ITGB1)	NA	NA	NA	NA	NA	NA	NA	NA	NA	NA	NA	NA	NA	NA	NA	NA	NA	NA	NA	NA	NA	NA	NA	NA	NA	NA	NA	NA	NA	NA	0.216013	NA	NA	NA	NA	0.175213	0.237835	NA	NA	NA	NA	NA	NA	NA	0.223926	0.197062	NA	NA	0.190501
COL2A1 - (ITGA9+ITGB1)	NA	NA	NA	NA	NA	NA	NA	NA	NA	NA	NA	NA	NA	NA	NA	NA	NA	NA	NA	NA	NA	NA	NA	NA	NA	NA	NA	NA	0.207792	0.203453	0.231407	NA	0.199981	0.259286	NA	NA	0.174901	NA	NA	NA	0.15959	0.184185	0.179903	0.194527	0.235887	NA	NA	NA	0.221689
COL4A1 - (ITGA1+ITGB1)	NA	NA	NA	NA	NA	NA	NA	NA	NA	NA	NA	NA	NA	NA	NA	NA	NA	NA	NA	NA	NA	NA	NA	NA	NA	NA	NA	NA	0.205702	0.196958	0.202412	NA	NA	NA	NA	NA	NA	NA	NA	NA	0.149781	NA	NA	NA	NA	NA	NA	0.182336	0.204581
COL4A1 - (ITGA9+ITGB1)	NA	NA	NA	NA	NA	NA	NA	NA	NA	NA	NA	NA	NA	NA	NA	NA	NA	NA	NA	NA	NA	NA	NA	NA	NA	NA	NA	NA	NA	NA	NA	0.219753	NA	NA	NA	NA	NA	NA	NA	NA	0.144908	NA	NA	NA	NA	NA	NA	0.177086	0.181496
COL4A2 - (ITGA1+ITGB1)	NA	NA	NA	NA	NA	NA	NA	NA	NA	NA	NA	NA	NA	NA	NA	NA	NA	NA	NA	NA	NA	NA	NA	NA	NA	NA	NA	NA	0.235247	NA	0.219271	NA	NA	NA	NA	NA	NA	0.131996	NA	NA	NA	NA	NA	NA	NA	NA	NA	NA	NA
COL4A2 - (ITGA9+ITGB1)	NA	NA	NA	NA	NA	NA	NA	NA	NA	NA	NA	NA	NA	NA	NA	NA	NA	NA	NA	NA	NA	NA	NA	NA	NA	NA	NA	NA	NA	NA	NA	NA	NA	0.208283	NA	0.19124	NA	0.124577	NA	NA	NA	NA	NA	NA	NA	NA	0.201105	NA	0.194991
COL4A5 - (ITGA1+ITGB1)	NA	NA	NA	NA	NA	NA	NA	NA	NA	NA	NA	NA	NA	NA	NA	NA	NA	NA	NA	NA	NA	NA	NA	NA	NA	NA	NA	NA	NA	0.202815	NA	NA	NA	NA	NA	NA	NA	0.167039	NA	NA	NA	NA	NA	NA	NA	NA	NA	NA	NA
COL4A5 - (ITGA9+ITGB1)	NA	NA	NA	NA	NA	NA	NA	NA	NA	NA	NA	NA	NA	NA	NA	NA	NA	NA	NA	NA	NA	NA	NA	NA	NA	NA	NA	NA	NA	NA	0.163894	NA	NA	NA	NA	NA	NA	NA	NA	NA	NA	NA	NA	NA	NA	NA	0.182045	0.181821	NA
COL4A6 - (ITGA1+ITGB1)	NA	NA	NA	NA	NA	NA	NA	NA	NA	NA	NA	NA	NA	NA	NA	NA	NA	NA	NA	NA	NA	NA	NA	NA	NA	NA	NA	0.180049	NA	NA	0.174545	0.152854	NA	NA	NA	NA	NA	NA	NA	NA	NA	NA	NA	NA	NA	NA	NA	NA	0.149858
COL4A6 - (ITGA9+ITGB1)	NA	NA	NA	NA	NA	NA	NA	NA	NA	NA	NA	NA	NA	NA	NA	NA	NA	NA	NA	NA	NA	NA	NA	NA	NA	NA	NA	NA	NA	NA	0.200461	NA	NA	NA	NA	0.164787	NA	NA	NA	NA	NA	NA	NA	NA	NA	0.16327	NA	NA	0.158724
COL6A1 - (ITGA1+ITGB1)	NA	NA	NA	NA	NA	NA	NA	NA	NA	NA	NA	NA	NA	NA	NA	NA	NA	NA	NA	NA	NA	NA	NA	NA	NA	NA	NA	NA	0.227829	NA	0.256353	NA	NA	0.290666	NA	NA	NA	NA	NA	NA	NA	NA	NA	NA	NA	NA	NA	NA	0.179921
COL6A1 - (ITGA9+ITGB1)	NA	NA	NA	NA	NA	NA	NA	NA	NA	NA	NA	NA	NA	NA	NA	NA	NA	NA	NA	NA	NA	NA	NA	NA	NA	NA	NA	NA	0.22533	0.214917	0.221403	NA	NA	NA	NA	NA	NA	NA	NA	NA	NA	NA	NA	NA	NA	NA	NA	0.243982	0.284702
COL6A2 - (ITGA1+ITGB1)	NA	NA	NA	NA	NA	NA	NA	NA	NA	NA	NA	NA	NA	NA	NA	NA	NA	NA	NA	NA	NA	NA	NA	NA	NA	NA	NA	NA	NA	NA	NA	0.242213	NA	NA	NA	NA	NA	NA	NA	NA	NA	NA	NA	NA	NA	NA	NA	0.234777	0.2425
COL6A2 - (ITGA9+ITGB1)	NA	NA	NA	NA	NA	NA	NA	NA	NA	NA	NA	NA	NA	NA	NA	NA	NA	NA	NA	NA	NA	NA	NA	NA	NA	NA	NA	NA	0.261039	NA	0.241631	NA	NA	NA	NA	NA	NA	NA	NA	NA	NA	NA	NA	NA	NA	NA	NA	NA	NA
COL6A3 - (ITGA1+ITGB1)	NA	NA	NA	NA	NA	NA	NA	NA	NA	NA	NA	NA	NA	NA	NA	NA	NA	NA	NA	NA	NA	NA	NA	NA	NA	NA	NA	NA	NA	NA	NA	NA	NA	0.228417	NA	0.208147	NA	NA	NA	NA	NA	NA	NA	NA	NA	NA	0.278156	NA	0.266805
COL6A3 - (ITGA9+ITGB1)	NA	NA	NA	NA	NA	NA	NA	NA	NA	NA	NA	NA	NA	NA	NA	NA	NA	NA	NA	NA	NA	NA	NA	NA	NA	NA	NA	NA	NA	0.221884	NA	NA	NA	NA	NA	NA	NA	NA	NA	NA	NA	NA	NA	NA	NA	NA	NA	NA	NA
COL6A6 - (ITGA1+ITGB1)	NA	NA	NA	NA	NA	NA	NA	NA	NA	NA	NA	NA	NA	NA	NA	NA	NA	NA	NA	NA	NA	NA	NA	NA	NA	NA	NA	NA	NA	NA	0.176208	NA	NA	NA	NA	NA	NA	NA	NA	NA	NA	NA	NA	NA	NA	NA	0.243469	0.243074	NA
COL6A6 - (ITGA9+ITGB1)	NA	NA	NA	NA	NA	NA	NA	NA	NA	NA	NA	NA	NA	NA	NA	NA	NA	NA	NA	NA	NA	NA	NA	NA	NA	NA	NA	0.194988	NA	NA	0.188561	0.163522	NA	NA	NA	NA	NA	NA	NA	NA	NA	NA	NA	NA	NA	NA	NA	NA	0.189447
COL9A1 - (ITGA1+ITGB1)	NA	NA	NA	NA	NA	NA	NA	NA	NA	NA	NA	NA	NA	NA	NA	NA	NA	NA	NA	NA	NA	NA	NA	NA	NA	NA	NA	NA	NA	NA	0.21908	NA	NA	NA	NA	0.177239	NA	NA	NA	NA	NA	NA	NA	NA	NA	0.211275	NA	NA	0.20377
COL9A1 - (ITGA9+ITGB1)	NA	NA	NA	NA	NA	NA	NA	NA	NA	NA	NA	NA	NA	NA	NA	NA	NA	NA	NA	NA	NA	NA	NA	NA	NA	NA	NA	0.19852	NA	NA	0.191865	0.166008	NA	NA	NA	NA	NA	NA	NA	NA	NA	NA	NA	NA	NA	NA	NA	NA	0.239729
COL9A2 - (ITGA1+ITGB1)	NA	NA	NA	NA	NA	NA	NA	NA	NA	NA	NA	NA	NA	NA	NA	NA	NA	NA	NA	NA	NA	NA	NA	NA	NA	NA	NA	0.236216	NA	NA	NA	NA	NA	NA	NA	NA	NA	NA	NA	NA	NA	NA	NA	NA	NA	0.152344	NA	NA	0.148376
COL9A2 - (ITGA9+ITGB1)	NA	NA	NA	NA	NA	NA	NA	NA	NA	NA	NA	NA	NA	NA	NA	NA	NA	NA	NA	NA	NA	NA	NA	NA	NA	NA	NA	0.179647	NA	NA	NA	NA	NA	NA	NA	NA	NA	NA	NA	NA	NA	NA	NA	NA	NA	0.173795	NA	NA	NA
COL9A3 - (ITGA1+ITGB1)	NA	NA	NA	NA	NA	NA	NA	NA	NA	NA	NA	NA	NA	NA	NA	NA	NA	NA	NA	NA	NA	NA	NA	NA	NA	NA	NA	NA	0.413781	NA	0.36955	NA	NA	NA	NA	NA	NA	NA	NA	NA	NA	NA	NA	NA	NA	0.140937	NA	NA	NA
COL9A3 - (ITGA9+ITGB1)	NA	NA	NA	NA	NA	NA	NA	NA	NA	NA	NA	NA	NA	NA	NA	NA	NA	NA	NA	NA	NA	NA	NA	NA	NA	NA	NA	NA	NA	NA	NA	0.284961	0.322982	NA	NA	NA	NA	NA	NA	NA	NA	NA	NA	NA	NA	NA	0.363375	NA	0.344874
CXCL12 - ACKR3	NA	NA	NA	NA	NA	NA	NA	NA	NA	NA	NA	NA	NA	NA	NA	NA	NA	NA	NA	NA	NA	NA	NA	NA	NA	NA	NA	NA	NA	NA	0.3795	NA	NA	NA	NA	NA	NA	NA	NA	NA	NA	NA	NA	NA	NA	NA	NA	NA	NA
DLK1 - NOTCH1	NA	NA	NA	NA	NA	NA	NA	NA	NA	NA	NA	NA	NA	NA	NA	NA	NA	NA	NA	NA	NA	NA	NA	NA	NA	NA	NA	NA	NA	NA	NA	0.318012	0.34397	0.352798	NA	NA	NA	NA	NA	NA	NA	NA	NA	NA	NA	NA	NA	NA	0.35364
DLL4 - NOTCH1	NA	NA	NA	NA	NA	NA	NA	NA	NA	NA	NA	NA	NA	NA	NA	NA	NA	NA	NA	NA	NA	NA	NA	NA	NA	NA	NA	NA	NA	NA	NA	0.218373	NA	NA	NA	NA	NA	NA	NA	NA	NA	NA	NA	NA	NA	NA	NA	NA	NA
EDN1 - EDNRB	NA	NA	NA	NA	NA	NA	NA	NA	NA	NA	NA	NA	NA	NA	NA	NA	NA	NA	NA	NA	NA	NA	NA	NA	NA	NA	NA	0.362387	NA	NA	NA	NA	NA	NA	NA	NA	NA	NA	NA	NA	NA	NA	NA	NA	NA	NA	NA	NA	NA
EFNA1 - EPHA2	NA	NA	NA	NA	NA	NA	NA	NA	NA	NA	NA	NA	NA	NA	NA	NA	NA	NA	NA	NA	NA	NA	NA	NA	NA	NA	NA	0.366345	NA	NA	NA	NA	NA	NA	NA	NA	NA	NA	NA	NA	NA	NA	NA	NA	NA	0.350577	NA	NA	NA
EFNA4 - EPHA2	NA	NA	NA	NA	NA	NA	NA	NA	NA	NA	NA	NA	NA	NA	NA	NA	NA	NA	NA	NA	NA	NA	NA	NA	NA	NA	NA	NA	0.203887	0.311619	NA	0.21306	NA	NA	NA	NA	NA	NA	NA	NA	NA	NA	NA	NA	NA	0.354302	NA	NA	NA
EFNA5 - EPHA2	NA	NA	NA	NA	NA	NA	NA	NA	NA	NA	NA	NA	NA	NA	NA	NA	NA	NA	NA	NA	NA	NA	NA	NA	NA	NA	NA	NA	0.167211	0.161885	NA	0.163824	0.147753	NA	NA	NA	NA	NA	NA	NA	NA	NA	NA	NA	NA	NA	0.181199	0.302647	NA
EFNB1 - EPHB1	NA	NA	NA	NA	NA	NA	NA	NA	NA	NA	NA	NA	NA	NA	NA	NA	NA	NA	NA	NA	NA	NA	NA	NA	NA	NA	NA	NA	0.144237	0.141605	NA	NA	NA	NA	NA	NA	NA	NA	NA	NA	NA	NA	NA	NA	NA	NA	0.167211	0.19363	0.162853
EFNB1 - EPHB4	NA	NA	NA	NA	NA	NA	NA	NA	NA	NA	NA	NA	NA	NA	NA	NA	NA	NA	NA	NA	NA	NA	NA	NA	NA	NA	NA	NA	0.14772	0.169972	NA	0.134985	NA	NA	NA	NA	NA	NA	NA	NA	NA	NA	NA	NA	NA	NA	0.182187	0.185405	NA
EFNB2 - EPHB1	NA	NA	NA	NA	NA	NA	NA	NA	NA	NA	NA	NA	NA	NA	NA	NA	NA	NA	NA	NA	NA	NA	NA	NA	NA	NA	NA	NA	NA	NA	NA	NA	0.165208	NA	NA	NA	NA	NA	NA	NA	NA	NA	NA	NA	NA	NA	NA	NA	NA
EFNB2 - EPHB4	NA	NA	NA	NA	NA	NA	NA	NA	NA	NA	NA	NA	NA	NA	NA	NA	NA	NA	NA	NA	NA	NA	NA	NA	NA	NA	NA	NA	NA	0.134423	0.102134	NA	0.132292	0.186722	NA	NA	NA	NA	NA	NA	NA	NA	NA	NA	NA	NA	NA	0.167221	NA
EFNB3 - EPHB1	NA	NA	NA	NA	NA	NA	NA	NA	NA	NA	NA	NA	NA	NA	NA	NA	NA	NA	NA	NA	NA	NA	NA	NA	NA	NA	NA	NA	NA	NA	NA	NA	0.159322	NA	NA	NA	NA	NA	NA	NA	NA	NA	NA	NA	NA	NA	NA	NA	NA
EFNB3 - EPHB4	NA	NA	NA	NA	NA	NA	NA	NA	NA	NA	NA	NA	NA	NA	NA	NA	NA	NA	NA	NA	NA	NA	NA	NA	NA	NA	NA	0.186476	0.403202	0.354628	NA	NA	NA	NA	NA	NA	NA	NA	NA	NA	NA	NA	NA	NA	NA	NA	NA	0.150066	0.110944
F11R - F11R	NA	NA	NA	NA	NA	NA	NA	NA	NA	NA	NA	NA	NA	NA	NA	NA	NA	NA	NA	NA	NA	NA	NA	NA	NA	NA	NA	NA	NA	NA	NA	NA	NA	0.142243	NA	NA	NA	NA	NA	NA	NA	NA	NA	NA	NA	0.196569	0.403202	0.390343	NA
FGF1 - FGFR1	NA	NA	NA	NA	NA	NA	NA	NA	NA	NA	NA	NA	NA	NA	NA	NA	NA	NA	NA	NA	NA	NA	NA	NA	NA	NA	NA	0.142784	NA	NA	0.132413	0.155837	0.139955	0.142732	NA	NA	NA	NA	NA	NA	NA	NA	NA	NA	NA	NA	NA	0.185245	NA
FGF18 - FGFR1	NA	NA	NA	NA	NA	NA	NA	NA	NA	NA	NA	NA	NA	NA	NA	NA	NA	NA	NA	NA	NA	NA	NA	NA	NA	NA	NA	NA	0.164631	0.131378	NA	NA	NA	NA	NA	NA	NA	NA	NA	NA	NA	NA	NA	NA	NA	0.142622	NA	NA	0.132274
FGF9 - FGFR1	NA	NA	NA	NA	NA	NA	NA	NA	NA	NA	NA	NA	NA	NA	NA	NA	NA	NA	NA	NA	NA	NA	NA	NA	NA	NA	NA	NA	NA	NA	NA	0.281021	NA	NA	NA	NA	NA	NA	NA	NA	NA	NA	NA	NA	NA	NA	0.164631	0.169002	NA
FN1 - (ITGA5+ITGB1)	NA	NA	NA	NA	NA	NA	NA	NA	NA	NA	NA	NA	NA	NA	NA	NA	NA	NA	NA	NA	NA	NA	NA	NA	NA	NA	NA	NA	0.195624	NA	NA	NA	NA	NA	NA	0.168251	NA	NA	NA	NA	NA	NA	NA	NA	NA	0.128533	NA	NA	NA
FN1 - (ITGAV+ITGB1)	NA	NA	NA	NA	NA	NA	NA	NA	NA	NA	NA	NA	NA	NA	NA	NA	NA	NA	NA	NA	NA	NA	NA	NA	NA	NA	NA	NA	NA	0.190972	NA	NA	NA	NA	NA	NA	NA	NA	NA	NA	NA	NA	NA	NA	NA	NA	NA	NA	NA
JAG1 - NOTCH1	NA	NA	NA	NA	NA	NA	NA	NA	NA	NA	NA	NA	NA	NA	NA	NA	NA	NA	NA	NA	NA	NA	NA	NA	NA	NA	NA	NA	0.165726	NA	NA	NA	NA	NA	NA	0.16685	NA	NA	NA	NA	NA	NA	NA	NA	NA	NA	NA	0.143986	NA
JAM2 - (ITGAV+ITGB1)	NA	NA	NA	NA	NA	NA	NA	NA	NA	NA	NA	NA	NA	NA	NA	NA	NA	NA	NA	NA	NA	NA	NA	NA	NA	NA	NA	NA	NA	0.183377	NA	NA	NA	NA	NA	NA	NA	NA	NA	NA	NA	NA	NA	NA	NA	NA	NA	NA	NA
JAM2 - F11R	NA	NA	NA	NA	NA	NA	NA	NA	NA	NA	NA	NA	NA	NA	NA	NA	NA	NA	NA	NA	NA	NA	NA	NA	NA	NA	NA	0.170381	NA	NA	NA	NA	NA	NA	NA	NA	NA	NA	NA	NA	NA	NA	NA	NA	NA	NA	NA	0.139877	NA
JAM3 - F11R	NA	NA	NA	NA	NA	NA	NA	NA	NA	NA	NA	NA	NA	NA	NA	NA	NA	NA	NA	NA	NA	NA	NA	NA	NA	NA	NA	NA	NA	NA	NA	0.188211	NA	NA	NA	NA	NA	NA	NA	NA	NA	NA	NA	NA	NA	0.145824	NA	NA	NA
LAMA2 - (ITGA1+ITGB1)	NA	NA	NA	NA	NA	NA	NA	NA	NA	NA	NA	NA	NA	NA	NA	NA	NA	NA	NA	NA	NA	NA	NA	NA	NA	NA	NA	0.209331	0.195006	NA	NA	NA	NA	0.145937	NA	0.134666	NA	NA	NA	NA	NA	NA	NA	NA	NA	0.237903	NA	NA	NA
LAMA2 - (ITGA6+ITGB1)	NA	NA	NA	NA	NA	NA	NA	NA	NA	NA	NA	NA	NA	NA	NA	NA	NA	NA	NA	NA	NA	NA	NA	NA	NA	NA	NA	0.148303	0.13834	0.172092	0.144579	0.201111	0.142898	0.138332	NA	0.143903	NA	NA	NA	NA	NA	NA	NA	NA	NA	NA	NA	NA	0.141416
LAMA2 - (ITGA9+ITGB1)	NA	NA	NA	NA	NA	NA	NA	NA	NA	NA	NA	NA	NA	NA	NA	NA	NA	NA	NA	NA	NA	NA	NA	NA	NA	NA	NA	NA	NA	NA	NA	0.137908	NA	NA	NA	NA	NA	NA	NA	NA	NA	NA	NA	NA	NA	NA	NA	0.193857	NA
LAMA4 - (ITGA1+ITGB1)	NA	NA	NA	NA	NA	NA	NA	NA	NA	NA	NA	NA	NA	NA	NA	NA	NA	NA	NA	NA	NA	NA	NA	NA	NA	NA	NA	NA	NA	NA	0.135544	0.126368	NA	NA	NA	0.134013	NA	NA	NA	NA	NA	NA	NA	NA	NA	NA	0.173558	0.173354	NA
LAMA4 - (ITGA6+ITGB1)	NA	NA	NA	NA	NA	NA	NA	NA	NA	NA	NA	NA	NA	NA	NA	NA	NA	NA	NA	NA	NA	NA	NA	NA	NA	NA	NA	NA	NA	0.265867	NA	NA	0.221046	NA	NA	NA	NA	NA	NA	NA	NA	NA	NA	NA	NA	NA	NA	NA	NA
LAMA4 - (ITGA9+ITGB1)	NA	NA	NA	NA	NA	NA	NA	NA	NA	NA	NA	NA	NA	NA	NA	NA	NA	NA	NA	NA	NA	NA	NA	NA	NA	NA	NA	NA	NA	0.229184	NA	NA	NA	NA	NA	NA	NA	NA	NA	NA	NA	NA	NA	NA	NA	NA	NA	NA	NA
LAMA5 - (ITGA1+ITGB1)	NA	NA	NA	NA	NA	NA	NA	NA	NA	NA	NA	NA	NA	NA	NA	NA	NA	NA	NA	NA	NA	NA	NA	NA	NA	NA	NA	NA	NA	NA	NA	0.169146	NA	NA	NA	NA	NA	NA	NA	NA	NA	NA	NA	NA	NA	NA	NA	NA	NA
LAMA5 - (ITGA6+ITGB1)	NA	NA	NA	NA	NA	NA	NA	NA	NA	NA	NA	NA	NA	NA	NA	NA	NA	NA	NA	NA	NA	NA	NA	NA	NA	NA	NA	NA	NA	NA	NA	NA	NA	NA	NA	0.16648	NA	NA	NA	NA	NA	NA	NA	NA	NA	NA	NA	NA	NA
LAMA5 - (ITGA9+ITGB1)	NA	NA	NA	NA	NA	NA	NA	NA	NA	NA	NA	NA	NA	NA	NA	NA	NA	NA	NA	NA	NA	NA	NA	NA	NA	NA	NA	NA	NA	NA	0.12998	NA	0.129937	0.134884	NA	0.160966	NA	NA	NA	NA	NA	NA	NA	NA	NA	NA	NA	NA	NA
LAMB1 - (ITGA1+ITGB1)	NA	NA	NA	NA	NA	NA	NA	NA	NA	NA	NA	NA	NA	NA	NA	NA	NA	NA	NA	NA	NA	NA	NA	NA	NA	NA	NA	NA	NA	NA	NA	0.130726	NA	NA	NA	NA	NA	NA	NA	NA	NA	NA	NA	NA	NA	NA	NA	NA	NA
LAMB1 - (ITGA6+ITGB1)	NA	NA	NA	NA	NA	NA	NA	NA	NA	NA	NA	NA	NA	NA	NA	NA	NA	NA	NA	NA	NA	NA	NA	NA	NA	NA	NA	NA	NA	NA	0.131175	0.121899	NA	NA	NA	NA	NA	NA	NA	NA	NA	NA	NA	NA	NA	NA	NA	NA	NA
LAMB1 - (ITGA9+ITGB1)	NA	NA	NA	NA	NA	NA	NA	NA	NA	NA	NA	NA	NA	NA	NA	NA	NA	NA	NA	NA	NA	NA	NA	NA	NA	NA	NA	NA	0.131996	0.128043	NA	NA	NA	0.127917	NA	NA	NA	NA	NA	NA	NA	NA	NA	NA	NA	NA	NA	NA	NA
LAMB2 - (ITGA1+ITGB1)	NA	NA	NA	NA	NA	NA	NA	NA	NA	NA	NA	NA	NA	NA	NA	NA	NA	NA	NA	NA	NA	NA	NA	NA	NA	NA	NA	NA	0.124577	0.157799	NA	NA	NA	NA	NA	NA	NA	NA	NA	NA	NA	NA	NA	NA	NA	NA	NA	NA	NA
LAMB2 - (ITGA6+ITGB1)	NA	NA	NA	NA	NA	NA	NA	NA	NA	NA	NA	NA	NA	NA	NA	NA	NA	NA	NA	NA	NA	NA	NA	NA	NA	NA	NA	NA	NA	NA	NA	0.130276	NA	NA	NA	NA	NA	NA	NA	NA	NA	NA	NA	NA	NA	NA	NA	NA	NA
LAMB2 - (ITGA9+ITGB1)	NA	NA	NA	NA	NA	NA	NA	NA	NA	NA	NA	NA	NA	NA	NA	NA	NA	NA	NA	NA	NA	NA	NA	NA	NA	NA	NA	NA	0.167039	0.158223	0.177503	0.119549	NA	0.182893	NA	0.12723	NA	NA	NA	NA	NA	NA	NA	NA	NA	NA	NA	NA	NA
LAMC1 - (ITGA1+ITGB1)	NA	NA	NA	NA	NA	NA	NA	NA	NA	NA	NA	NA	NA	NA	NA	NA	NA	NA	NA	NA	NA	NA	NA	NA	NA	NA	NA	NA	NA	NA	NA	NA	NA	NA	NA	NA	NA	NA	NA	NA	NA	NA	NA	NA	NA	NA	NA	NA	NA
LAMC1 - (ITGA6+ITGB1)	NA	NA	NA	NA	NA	NA	NA	NA	NA	NA	NA	NA	NA	NA	NA	NA	NA	NA	NA	NA	NA	NA	NA	NA	NA	NA	NA	NA	NA	NA	NA	NA	NA	NA	NA	NA	NA	NA	NA	NA	NA	NA	NA	NA	NA	NA	NA	NA	NA
LAMC1 - (ITGA9+ITGB1)	NA	NA	NA	NA	NA	NA	NA	NA	NA	NA	NA	NA	NA	NA	NA	NA	NA	NA	NA	NA	NA	NA	NA	NA	NA	NA	NA	NA	NA	NA	NA	NA	NA	NA	NA	NA	NA	NA	NA	NA	NA	NA	NA	NA	NA	NA	NA	NA	NA
LAMC3 - (ITGA1+ITGB1)	NA	NA	NA	NA	NA	NA	NA	NA	NA	NA	NA	NA	NA	NA	NA	NA	NA	NA	NA	NA	NA	NA	NA	NA	NA	NA	NA	NA	NA	NA	NA	NA	NA	NA	NA	NA	NA	NA	NA	NA	NA	NA	NA	NA	NA	NA	NA	NA	NA
LAMC3 - (ITGA6+ITGB1)	NA	NA	NA	NA	NA	NA	NA	NA	NA	NA	NA	NA	NA	NA	NA	NA	NA	NA	NA	NA	NA	NA	NA	NA	NA	NA	NA	NA	NA	NA	NA	NA	NA	NA	NA	NA	NA	NA	NA	NA	NA	NA	NA	NA	NA	NA	NA	NA	NA
LAMC3 - (ITGA9+ITGB1)	NA	NA	NA	NA	NA	NA	NA	NA	NA	NA	NA	NA	NA	NA	NA	NA	NA	NA	NA	NA	NA	NA	NA	NA	NA	NA	NA	NA	NA	NA	NA	NA	NA	NA	NA	NA	NA	NA	NA	NA	NA	NA	NA	NA	NA	NA	NA	NA	NA
MDK - NCL	NA	NA	NA	NA	NA	NA	NA	NA	NA	NA	NA	NA	NA	NA	NA	NA	NA	NA	NA	NA	NA	NA	NA	NA	NA	NA	NA	NA	NA	NA	NA	NA	NA	NA	NA	NA	NA	NA	NA	NA	NA	NA	NA	NA	NA	NA	NA	NA	NA
MPZ - MPZL1	NA	NA	NA	NA	NA	NA	NA	NA	NA	NA	NA	NA	NA	NA	NA	NA	NA	NA	NA	NA	NA	NA	NA	NA	NA	NA	NA	NA	NA	NA	NA	NA	NA	NA	NA	NA	NA	NA	NA	NA	NA	NA	NA	NA	NA	NA	NA	NA	NA
MPZL1 - MPZL1	NA	NA	NA	NA	NA	NA	NA	NA	NA	NA	NA	NA	NA	NA	NA	NA	NA	NA	NA	NA	NA	NA	NA	NA	NA	NA	NA	NA	NA	NA	NA	NA	NA	NA	NA	NA	NA	NA	NA	NA	NA	NA	NA	NA	NA	NA	NA	NA	NA
NCAM1 - FGFR1	NA	NA	NA	NA	NA	NA	NA	NA	NA	NA	NA	NA	NA	NA	NA	NA	NA	NA	NA	NA	NA	NA	NA	NA	NA	NA	NA	NA	NA	NA	NA	NA	NA	NA	NA	NA	NA	NA	NA	NA	NA	NA	NA	NA	NA	NA	NA	NA	NA
PTPRM - PTPRM	NA	NA	NA	NA	NA	NA	NA	NA	NA	NA	NA	NA	NA	NA	NA	NA	NA	NA	NA	NA	NA	NA	NA	NA	NA	NA	NA	NA	NA	NA	NA	NA	NA	NA	NA	NA	NA	NA	NA	NA	NA	NA	NA	NA	NA	NA	NA	NA	NA
TNXB - (ITGA9+ITGB1)	NA	NA	NA	NA	NA	NA	NA	NA	NA	NA	NA	NA	NA	NA	NA	NA	NA	NA	NA	NA	NA	NA	NA	NA	NA	NA	NA	NA	NA	NA	NA	NA	NA	NA	NA	NA	NA	NA	NA	NA	NA	NA	NA	NA	NA	NA	NA	NA	NA
WNT2B - (FZD6+LRP5)	NA	NA	NA	NA	NA	NA	NA	NA	NA	NA	NA	NA	NA	NA	NA	NA	NA	NA	NA	NA	NA	NA	NA	NA	NA	NA	NA	NA	NA	NA	NA	NA	NA	NA	NA	NA	NA	NA	NA	NA	NA	NA	NA	NA	NA	NA	NA	NA	NA
WNT2B - (FZD6+LRP6)	NA	NA	NA	NA	NA	NA	NA	NA	NA	NA	NA	NA	NA	NA	NA	NA	NA	NA	NA	NA	NA	NA	NA	NA	NA	NA	NA	NA	NA	NA	NA	NA	NA	NA	NA	NA	NA	NA	NA	NA	NA	NA	NA	NA	NA	NA	NA	NA	NA
AGRN - DAG1	NA	NA	NA	NA	NA	NA	NA	NA	NA	NA	NA	NA	NA	NA	NA	NA	NA	NA	NA	NA	NA	NA	NA	NA	NA	NA	NA	NA	NA	NA	NA	NA	NA	NA	NA	NA	NA	NA	NA	NA	NA	NA	NA	NA	NA	NA	NA	NA	NA
COL4A1 - (ITGA10+ITGB1)	NA	NA	NA	NA	NA	NA	NA	NA	NA	NA	NA	NA	NA	NA	NA	NA	NA	NA	NA	NA	NA	NA	NA	NA	NA	NA	NA	NA	NA	NA	NA	NA	NA	NA	NA	NA	NA	NA	NA	NA	NA	NA	NA	NA	NA	NA	NA	NA	NA
COL4A1 - (ITGA11+ITGB1)	NA	NA	NA	NA	NA	NA	NA	NA	NA	NA	NA	NA	NA	NA	NA	NA	NA	NA	NA	NA	NA	NA	NA	NA	NA	NA	NA	NA	NA	NA	NA	NA	NA	NA	NA	NA	NA	NA	NA	NA	NA	NA	NA	NA	NA	NA	NA	NA	NA
COL4A1 - (ITGA2+ITGB1)	NA	NA	NA	NA	NA	NA	NA	NA	NA	NA	NA	NA	NA	NA	NA	NA	NA	NA	NA	NA	NA	NA	NA	NA	NA	NA	NA	NA	NA	NA	NA	NA	NA	NA	NA	NA	NA	NA	NA	NA	NA	NA	NA	NA	NA	NA	NA	NA	NA
COL4A1 - (ITGA3+ITGB1)	NA	NA	NA	NA	NA	NA	NA	NA	NA	NA	NA	NA	NA	NA	NA	NA	NA	NA	NA	NA	NA	NA	NA	NA	NA	NA	NA	NA	NA	NA	NA	NA	NA	NA	NA	NA	NA	NA	NA	NA	NA	NA	NA	NA	NA	NA	NA	NA	NA
COL4A1 - (ITGAV+ITGB8)	NA	NA	NA	NA	NA	NA	NA	NA	NA	NA	NA	NA	NA	NA	NA	NA	NA	NA	NA	NA	NA	NA	NA	NA	NA	NA	NA	NA	NA	NA	NA	NA	NA	NA	NA	NA	NA	NA	NA	NA	NA	NA	NA	NA	NA	NA	NA	NA	NA
COL4A1 - SDC4	NA	NA	NA	NA	NA	NA	NA	NA	NA	NA	NA	NA	NA	NA	NA	NA	NA	NA	NA	NA	NA	NA	NA	NA	NA	NA	NA	NA	NA	NA	NA	NA	NA	NA	NA	NA	NA	NA	NA	NA	NA	NA	NA	NA	NA	NA	NA	NA	NA
COL4A2 - (ITGA10+ITGB1)	NA	NA	NA	NA	NA	NA	NA	NA	NA	NA	NA	NA	NA	NA	NA	NA	NA	NA	NA	NA	NA	NA	NA	NA	NA	NA	NA	NA	NA	NA	NA	NA	NA	NA	NA	NA	NA	NA	NA	NA	NA	NA	NA	NA	NA	NA	NA	NA	NA
COL4A2 - (ITGA11+ITGB1)	NA	NA	NA	NA	NA	NA	NA	NA	NA	NA	NA	NA	NA	NA	NA	NA	NA	NA	NA	NA	NA	NA	NA	NA	NA	NA	NA	NA	NA	NA	NA	NA	NA	NA	NA	NA	NA	NA	NA	NA	NA	NA	NA	NA	NA	NA	NA	NA	NA
COL4A2 - (ITGA2+ITGB1)	NA	NA	NA	NA	NA	NA	NA	NA	NA	NA	NA	NA	NA	NA	NA	NA	NA	NA	NA	NA	NA	NA	NA	NA	NA	NA	NA	NA	NA	NA	NA	NA	NA	NA	NA	NA	NA	NA	NA	NA	NA	NA	NA	NA	NA	NA	NA	NA	NA
COL4A2 - (ITGA3+ITGB1)	NA	NA	NA	NA	NA	NA	NA	NA	NA	NA	NA	NA	NA	NA	NA	NA	NA	NA	NA	NA	NA	NA	NA	NA	NA	NA	NA	NA	NA	NA	NA	NA	NA	NA	NA	NA	NA	NA	NA	NA	NA	NA	NA	NA	NA	NA	NA	NA	NA
COL4A2 - (ITGAV+ITGB8)	NA	NA	NA	NA	NA	NA	NA	NA	NA	NA	NA	NA	NA	NA	NA	NA	NA	NA	NA	NA	NA	NA	NA	NA	NA	NA	NA	NA	NA	NA	NA	NA	NA	NA	NA	NA	NA	NA	NA	NA	NA	NA	NA	NA	NA	NA	NA	NA	NA
COL4A2 - SDC4	NA	NA	NA	NA	NA	NA	NA	NA	NA	NA	NA	NA	NA	NA	NA	NA	NA	NA	NA	NA	NA	NA	NA	NA	NA	NA	NA	NA	NA	NA	NA	NA	NA	NA	NA	NA	NA	NA	NA	NA	NA	NA	NA	NA	NA	NA	NA	NA	NA
COL4A5 - (ITGA10+ITGB1)	NA	NA	NA	NA	NA	NA	NA	NA	NA	NA	NA	NA	NA	NA	NA	NA	NA	NA	NA	NA	NA	NA	NA	NA	NA	NA	NA	NA	NA	NA	NA	NA	NA	NA	NA	NA	NA	NA	NA	NA	NA	NA	NA	NA	NA	NA	NA	NA	NA
COL4A5 - (ITGA11+ITGB1)	NA	NA	NA	NA	NA	NA	NA	NA	NA	NA	NA	NA	NA	NA	NA	NA	NA	NA	NA	NA	NA	NA	NA	NA	NA	NA	NA	NA	NA	NA	NA	NA	NA	NA	NA	NA	NA	NA	NA	NA	NA	NA	NA	NA	NA	NA	NA	NA	NA
COL4A5 - (ITGA2+ITGB1)	NA	NA	NA	NA	NA	NA	NA	NA	NA	NA	NA	NA	NA	NA	NA	NA	NA	NA	NA	NA	NA	NA	NA	NA	NA	NA	NA	NA	NA	NA	NA	NA	NA	NA	NA	NA	NA	NA	NA	NA	NA	NA	NA	NA	NA	NA	NA	NA	NA
COL4A5 - (ITGA3+ITGB1)	NA	NA	NA	NA	NA	NA	NA	NA	NA	NA	NA	NA	NA	NA	NA	NA	NA	NA	NA	NA	NA	NA	NA	NA	NA	NA	NA	NA	NA	NA	NA	NA	NA	NA	NA	NA	NA	NA	NA	NA	NA	NA	NA	NA	NA	NA	NA	NA	NA
COL4A5 - (ITGAV+ITGB8)	NA	NA	NA	NA	NA	NA	NA	NA	NA	NA	NA	NA	NA	NA	NA	NA	NA	NA	NA	NA	NA	NA	NA	NA	NA	NA	NA	NA	NA	NA	NA	NA	NA	NA	NA	NA	NA	NA	NA	NA	NA	NA	NA	NA	NA	NA	NA	NA	NA
COL4A5 - SDC4	NA	NA	NA	NA	NA	NA	NA	NA	NA	NA	NA	NA	NA	NA	NA	NA	NA	NA	NA	NA	NA	NA	NA	NA	NA	NA	NA	NA	NA	NA	NA	NA	NA	NA	NA	NA	NA	NA	NA	NA	NA	NA	NA	NA	NA	NA	NA	NA	NA
COL6A1 - (ITGA10+ITGB1)	NA	NA	NA	NA	NA	NA	NA	NA	NA	NA	NA	NA	NA	NA	NA	NA	NA	NA	NA	NA	NA	NA	NA	NA	NA	NA	NA	NA	NA	NA	NA	NA	NA	NA	NA	NA	NA	NA	NA	NA	NA	NA	NA	NA	NA	NA	NA	NA	NA
COL6A1 - (ITGA11+ITGB1)	NA	NA	NA	NA	NA	NA	NA	NA	NA	NA	NA	NA	NA	NA	NA	NA	NA	NA	NA	NA	NA	NA	NA	NA	NA	NA	NA	NA	NA	NA	NA	NA	NA	NA	NA	NA	NA	NA	NA	NA	NA	NA	NA	NA	NA	NA	NA	NA	NA
COL6A1 - (ITGA2+ITGB1)	NA	NA	NA	NA	NA	NA	NA	NA	NA	NA	NA	NA	NA	NA	NA	NA	NA	NA	NA	NA	NA	NA	NA	NA	NA	NA	NA	NA	NA	NA	NA	NA	NA	NA	NA	NA	NA	NA	NA	NA	NA	NA	NA	NA	NA	NA	NA	NA	NA
COL6A1 - (ITGA3+ITGB1)	NA	NA	NA	NA	NA	NA	NA	NA	NA	NA	NA	NA	NA	NA	NA	NA	NA	NA	NA	NA	NA	NA	NA	NA	NA	NA	NA	NA	NA	NA	NA	NA	NA	NA	NA	NA	NA	NA	NA	NA	NA	NA	NA	NA	NA	NA	NA	NA	NA
COL6A1 - (ITGAV+ITGB8)	NA	NA	NA	NA	NA	NA	NA	NA	NA	NA	NA	NA	NA	NA	NA	NA	NA	NA	NA	NA	NA	NA	NA	NA	NA	NA	NA	NA	NA	NA	NA	NA	NA	NA	NA	NA	NA	NA	NA	NA	NA	NA	NA	NA	NA	NA	NA	NA	NA
COL6A1 - SDC4	NA	NA	NA	NA	NA	NA	NA	NA	NA	NA	NA	NA	NA	NA	NA	NA	NA	NA	NA	NA	NA	NA	NA	NA	NA	NA	NA	NA	NA	NA	NA	NA	NA	NA	NA	NA	NA	NA	NA	NA	NA	NA	NA	NA	NA	NA	NA	NA	NA
COL6A2 - (ITGA10+ITGB1)	NA	NA	NA	NA	NA	NA	NA	NA	NA	NA	NA	NA	NA	NA	NA	NA	NA	NA	NA	NA	NA	NA	NA	NA	NA	NA	NA	NA	NA	NA	NA	NA	NA	NA	NA	NA	NA	NA	NA	NA	NA	NA	NA	NA	NA	NA	NA	NA	NA
COL6A2 - (ITGA11+ITGB1)	NA	NA	NA	NA	NA	NA	NA	NA	NA	NA	NA	NA	NA	NA	NA	NA	NA	NA	NA	NA	NA	NA	NA	NA	NA	NA	NA	NA	NA	NA	NA	NA	NA	NA	NA	NA	NA	NA	NA	NA	NA	NA	NA	NA	NA	NA	NA	NA	NA
COL6A2 - (ITGA2+ITGB1)	NA	NA	NA	NA	NA	NA	NA	NA	NA	NA	NA	NA	NA	NA	NA	NA	NA	NA	NA	NA	NA	NA	NA	NA	NA	NA	NA	NA	NA	NA	NA	NA	NA	NA	NA	NA	NA	NA	NA	NA	NA	NA	NA	NA	NA	NA	NA	NA	NA
COL6A2 - (ITGA3+ITGB1)	NA	NA	NA	NA	NA	NA	NA	NA	NA	NA	NA	NA	NA	NA	NA	NA	NA	NA	NA	NA	NA	NA	NA	NA	NA	NA	NA	NA	NA	NA	NA	NA	NA	NA	NA	NA	NA	NA	NA	NA	NA	NA	NA	NA	NA	NA	NA	NA	NA
COL6A2 - (ITGAV+ITGB8)	NA	NA	NA	NA	NA	NA	NA	NA	NA	NA	NA	NA	NA	NA	NA	NA	NA	NA	NA	NA	NA	NA	NA	NA	NA	NA	NA	NA	NA	NA	NA	NA	NA	NA	NA	NA	NA	NA	NA	NA	NA	NA	NA	NA	NA	NA	NA	NA	NA
COL6A2 - SDC4	NA	NA	NA	NA	NA	NA	NA	NA	NA	NA	NA	NA	NA	NA	NA	NA	NA	NA	NA	NA	NA	NA	NA	NA	NA	NA	NA	NA	NA	NA	NA	NA	NA	NA	NA	NA	NA	NA	NA	NA	NA	NA	NA	NA	NA	NA	NA	NA	NA
COL9A3 - (ITGA10+ITGB1)	NA	NA	NA	NA	NA	NA	NA	NA	NA	NA	NA	NA	NA	NA	NA	NA	NA	NA	NA	NA	NA	NA	NA	NA	NA	NA	NA	NA	NA	NA	NA	NA	NA	NA	NA	NA	NA	NA	NA	NA	NA	NA	NA	NA	NA	NA	NA	NA	NA
COL9A3 - (ITGA11+ITGB1)	NA	NA	NA	NA	NA	NA	NA	NA	NA	NA	NA	NA	NA	NA	NA	NA	NA	NA	NA	NA	NA	NA	NA	NA	NA	NA	NA	NA	NA	NA	NA	NA	NA	NA	NA	NA	NA	NA	NA	NA	NA	NA	NA	NA	NA	NA	NA	NA	NA
COL9A3 - (ITGA2+ITGB1)	NA	NA	NA	NA	NA	NA	NA	NA	NA	NA	NA	NA	NA	NA	NA	NA	NA	NA	NA	NA	NA	NA	NA	NA	NA	NA	NA	NA	NA	NA	NA	NA	NA	NA	NA	NA	NA	NA	NA	NA	NA	NA	NA	NA	NA	NA	NA	NA	NA
COL9A3 - (ITGA3+ITGB1)	NA	NA	NA	NA	NA	NA	NA	NA	NA	NA	NA	NA	NA	NA	NA	NA	NA	NA	NA	NA	NA	NA	NA	NA	NA	NA	NA	NA	NA	NA	NA	NA	NA	NA	NA	NA	NA	NA	NA	NA	NA	NA	NA	NA	NA	NA	NA	NA	NA
COL9A3 - (ITGAV+ITGB8)	NA	NA	NA	NA	NA	NA	NA	NA	NA	NA	NA	NA	NA	NA	NA	NA	NA	NA	NA	NA	NA	NA	NA	NA	NA	NA	NA	NA	NA	NA	NA	NA	NA	NA	NA	NA	NA	NA	NA	NA	NA	NA	NA	NA	NA	NA	NA	NA	NA
COL9A3 - SDC4	NA	NA	NA	NA	NA	NA	NA	NA	NA	NA	NA	NA	NA	NA	NA	NA	NA	NA	NA	NA	NA	NA	NA	NA	NA	NA	NA	NA	NA	NA	NA	NA	NA	NA	NA	NA	NA	NA	NA	NA	NA	NA	NA	NA	NA	NA	NA	NA	NA
EFNA1 - EPHA4	NA	NA	NA	NA	NA	NA	NA	NA	NA	NA	NA	NA	NA	NA	NA	NA	NA	NA	NA	NA	NA	NA	NA	NA	NA	NA	NA	NA	NA	NA	NA	NA	NA	NA	NA	NA	NA	NA	NA	NA	NA	NA	NA	NA	NA	NA	NA	NA	NA
EFNA5 - EPHA4	NA	NA	NA	NA	NA	NA	NA	NA	NA	NA	NA	NA	NA	NA	NA	NA	NA	NA	NA	NA	NA	NA	NA	NA	NA	NA	NA	NA	NA	NA	NA	NA	NA	NA	NA	NA	NA	NA	NA	NA	NA	NA	NA	NA	NA	NA	NA	NA	NA
EFNA5 - EPHB2	NA	NA	NA	NA	NA	NA	NA	NA	NA	NA	NA	NA	NA	NA	NA	NA	NA	NA	NA	NA	NA	NA	NA	NA	NA	NA	NA	NA	NA	NA	NA	NA	NA	NA	NA	NA	NA	NA	NA	NA	NA	NA	NA	NA	NA	NA	NA	NA	NA
EFNB2 - EPHA4	NA	NA	NA	NA	NA	NA	NA	NA	NA	NA	NA	NA	NA	NA	NA	NA	NA	NA	NA	NA	NA	NA	NA	NA	NA	NA	NA	NA	NA	NA	NA	NA	NA	NA	NA	NA	NA	NA	NA	NA	NA	NA	NA	NA	NA	NA	NA	NA	NA
EFNB2 - EPHB2	NA	NA	NA	NA	NA	NA	NA	NA	NA	NA	NA	NA	NA	NA	NA	NA	NA	NA	NA	NA	NA	NA	NA	NA	NA	NA	NA	NA	NA	NA	NA	NA	NA	NA	NA	NA	NA	NA	NA	NA	NA	NA	NA	NA	NA	NA	NA	NA	NA
EFNB2 - EPHB3	NA	NA	NA	NA	NA	NA	NA	NA	NA	NA	NA	NA	NA	NA	NA	NA	NA	NA	NA	NA	NA	NA	NA	NA	NA	NA	NA	NA	NA	NA	NA	NA	NA	NA	NA	NA	NA	NA	NA	NA	NA	NA	NA	NA	NA	NA	NA	NA	NA
F11R - JAM2	NA	NA	NA	NA	NA	NA	NA	NA	NA	NA	NA	NA	NA	NA	NA	NA	NA	NA	NA	NA	NA	NA	NA	NA	NA	NA	NA	NA	NA	NA	NA	NA	NA	NA	NA	NA	NA	NA	NA	NA	NA	NA	NA	NA	NA	NA	NA	NA	NA
F11R - JAM3	NA	NA	NA	NA	NA	NA	NA	NA	NA	NA	NA	NA	NA	NA	NA	NA	NA	NA	NA	NA	NA	NA	NA	NA	NA	NA	NA	NA	NA	NA	NA	NA	NA	NA	NA	NA	NA	NA	NA	NA	NA	NA	NA	NA	NA	NA	NA	NA	NA
FN1 - (ITGA3+ITGB1)	NA	NA	NA	NA	NA	NA	NA	NA	NA	NA	NA	NA	NA	NA	NA	NA	NA	NA	NA	NA	NA	NA	NA	NA	NA	NA	NA	NA	NA	NA	NA	NA	NA	NA	NA	NA	NA	NA	NA	NA	NA	NA	NA	NA	NA	NA	NA	NA	NA
FN1 - (ITGA8+ITGB1)	NA	NA	NA	NA	NA	NA	NA	NA	NA	NA	NA	NA	NA	NA	NA	NA	NA	NA	NA	NA	NA	NA	NA	NA	NA	NA	NA	NA	NA	NA	NA	NA	NA	NA	NA	NA	NA	NA	NA	NA	NA	NA	NA	NA	NA	NA	NA	NA	NA
FN1 - (ITGAV+ITGB8)	NA	NA	NA	NA	NA	NA	NA	NA	NA	NA	NA	NA	NA	NA	NA	NA	NA	NA	NA	NA	NA	NA	NA	NA	NA	NA	NA	NA	NA	NA	NA	NA	NA	NA	NA	NA	NA	NA	NA	NA	NA	NA	NA	NA	NA	NA	NA	NA	NA
FN1 - SDC4	NA	NA	NA	NA	NA	NA	NA	NA	NA	NA	NA	NA	NA	NA	NA	NA	NA	NA	NA	NA	NA	NA	NA	NA	NA	NA	NA	NA	NA	NA	NA	NA	NA	NA	NA	NA	NA	NA	NA	NA	NA	NA	NA	NA	NA	NA	NA	NA	NA
HSPG2 - DAG1	NA	NA	NA	NA	NA	NA	NA	NA	NA	NA	NA	NA	NA	NA	NA	NA	NA	NA	NA	NA	NA	NA	NA	NA	NA	NA	NA	NA	NA	NA	NA	NA	NA	NA	NA	NA	NA	NA	NA	NA	NA	NA	NA	NA	NA	NA	NA	NA	NA
LAMA4 - (ITGA2+ITGB1)	NA	NA	NA	NA	NA	NA	NA	NA	NA	NA	NA	NA	NA	NA	NA	NA	NA	NA	NA	NA	NA	NA	NA	NA	NA	NA	NA	NA	NA	NA	NA	NA	NA	NA	NA	NA	NA	NA	NA	NA	NA	NA	NA	NA	NA	NA	NA	NA	NA
LAMA4 - (ITGA3+ITGB1)	NA	NA	NA	NA	NA	NA	NA	NA	NA	NA	NA	NA	NA	NA	NA	NA	NA	NA	NA	NA	NA	NA	NA	NA	NA	NA	NA	NA	NA	NA	NA	NA	NA	NA	NA	NA	NA	NA	NA	NA	NA	NA	NA	NA	NA	NA	NA	NA	NA
LAMA4 - (ITGA7+ITGB1)	NA	NA	NA	NA	NA	NA	NA	NA	NA	NA	NA	NA	NA	NA	NA	NA	NA	NA	NA	NA	NA	NA	NA	NA	NA	NA	NA	NA	NA	NA	NA	NA	NA	NA	NA	NA	NA	NA	NA	NA	NA	NA	NA	NA	NA	NA	NA	NA	NA
LAMA4 - (ITGAV+ITGB8)	NA	NA	NA	NA	NA	NA	NA	NA	NA	NA	NA	NA	NA	NA	NA	NA	NA	NA	NA	NA	NA	NA	NA	NA	NA	NA	NA	NA	NA	NA	NA	NA	NA	NA	NA	NA	NA	NA	NA	NA	NA	NA	NA	NA	NA	NA	NA	NA	NA
LAMA4 - DAG1	NA	NA	NA	NA	NA	NA	NA	NA	NA	NA	NA	NA	NA	NA	NA	NA	NA	NA	NA	NA	NA	NA	NA	NA	NA	NA	NA	NA	NA	NA	NA	NA	NA	NA	NA	NA	NA	NA	NA	NA	NA	NA	NA	NA	NA	NA	NA	NA	NA
LAMB1 - (ITGA2+ITGB1)	NA	NA	NA	NA	NA	NA	NA	NA	NA	NA	NA	NA	NA	NA	NA	NA	NA	NA	NA	NA	NA	NA	NA	NA	NA	NA	NA	NA	NA	NA	NA	NA	NA	NA	NA	NA	NA	NA	NA	NA	NA	NA	NA	NA	NA	NA	NA	NA	NA
LAMB1 - (ITGA3+ITGB1)	NA	NA	NA	NA	NA	NA	NA	NA	NA	NA	NA	NA	NA	NA	NA	NA	NA	NA	NA	NA	NA	NA	NA	NA	NA	NA	NA	NA	NA	NA	NA	NA	NA	NA	NA	NA	NA	NA	NA	NA	NA	NA	NA	NA	NA	NA	NA	NA	NA
LAMB1 - (ITGA7+ITGB1)	NA	NA	NA	NA	NA	NA	NA	NA	NA	NA	NA	NA	NA	NA	NA	NA	NA	NA	NA	NA	NA	NA	NA	NA	NA	NA	NA	NA	NA	NA	NA	NA	NA	NA	NA	NA	NA	NA	NA	NA	NA	NA	NA	NA	NA	NA	NA	NA	NA
LAMB1 - (ITGAV+ITGB8)	NA	NA	NA	NA	NA	NA	NA	NA	NA	NA	NA	NA	NA	NA	NA	NA	NA	NA	NA	NA	NA	NA	NA	NA	NA	NA	NA	NA	NA	NA	NA	NA	NA	NA	NA	NA	NA	NA	NA	NA	NA	NA	NA	NA	NA	NA	NA	NA	NA
LAMB1 - DAG1	NA	NA	NA	NA	NA	NA	NA	NA	NA	NA	NA	NA	NA	NA	NA	NA	NA	NA	NA	NA	NA	NA	NA	NA	NA	NA	NA	NA	NA	NA	NA	NA	NA	NA	NA	NA	NA	NA	NA	NA	NA	NA	NA	NA	NA	NA	NA	NA	NA
LAMB2 - (ITGA2+ITGB1)	NA	NA	NA	NA	NA	NA	NA	NA	NA	NA	NA	NA	NA	NA	NA	NA	NA	NA	NA	NA	NA	NA	NA	NA	NA	NA	NA	NA	NA	NA	NA	NA	NA	NA	NA	NA	NA	NA	NA	NA	NA	NA	NA	NA	NA	NA	NA	NA	NA
LAMB2 - (ITGA3+ITGB1)	NA	NA	NA	NA	NA	NA	NA	NA	NA	NA	NA	NA	NA	NA	NA	NA	NA	NA	NA	NA	NA	NA	NA	NA	NA	NA	NA	NA	NA	NA	NA	NA	NA	NA	NA	NA	NA	NA	NA	NA	NA	NA	NA	NA	NA	NA	NA	NA	NA
LAMB2 - (ITGA7+ITGB1)	NA	NA	NA	NA	NA	NA	NA	NA	NA	NA	NA	NA	NA	NA	NA	NA	NA	NA	NA	NA	NA	NA	NA	NA	NA	NA	NA	NA	NA	NA	NA	NA	NA	NA	NA	NA	NA	NA	NA	NA	NA	NA	NA	NA	NA	NA	NA	NA	NA
LAMB2 - (ITGAV+ITGB8)	NA	NA	NA	NA	NA	NA	NA	NA	NA	NA	NA	NA	NA	NA	NA	NA	NA	NA	NA	NA	NA	NA	NA	NA	NA	NA	NA	NA	NA	NA	NA	NA	NA	NA	NA	NA	NA	NA	NA	NA	NA	NA	NA	NA	NA	NA	NA	NA	NA
LAMB2 - DAG1	NA	NA	NA	NA	NA	NA	NA	NA	NA	NA	NA	NA	NA	NA	NA	NA	NA	NA	NA	NA	NA	NA	NA	NA	NA	NA	NA	NA	NA	NA	NA	NA	NA	NA	NA	NA	NA	NA	NA	NA	NA	NA	NA	NA	NA	NA	NA	NA	NA
LAMC1 - (ITGA2+ITGB1)	NA	NA	NA	NA	NA	NA	NA	NA	NA	NA	NA	NA	NA	NA	NA	NA	NA	NA	NA	NA	NA	NA	NA	NA	NA	NA	NA	NA	NA	NA	NA	NA	NA	NA	NA	NA	NA	NA	NA	NA	NA	NA	NA	NA	NA	NA	NA	NA	NA
LAMC1 - (ITGA3+ITGB1)	NA	NA	NA	NA	NA	NA	NA	NA	NA	NA	NA	NA	NA	NA	NA	NA	NA	NA	NA	NA	NA	NA	NA	NA	NA	NA	NA	NA	NA	NA	NA	NA	NA	NA	NA	NA	NA	NA	NA	NA	NA	NA	NA	NA	NA	NA	NA	NA	NA
LAMC1 - (ITGA7+ITGB1)	NA	NA	NA	NA	NA	NA	NA	NA	NA	NA	NA	NA	NA	NA	NA	NA	NA	NA	NA	NA	NA	NA	NA	NA	NA	NA	NA	NA	NA	NA	NA	NA	NA	NA	NA	NA	NA	NA	NA	NA	NA	NA	NA	NA	NA	NA	NA	NA	NA
LAMC1 - (ITGAV+ITGB8)	NA	NA	NA	NA	NA	NA	NA	NA	NA	NA	NA	NA	NA	NA	NA	NA	NA	NA	NA	NA	NA	NA	NA	NA	NA	NA	NA	NA	NA	NA	NA	NA	NA	NA	NA	NA	NA	NA	NA	NA	NA	NA	NA	NA	NA	NA	NA	NA	NA
LAMC1 - DAG1	NA	NA	NA	NA	NA	NA	NA	NA	NA	NA	NA	NA	NA	NA	NA	NA	NA	NA	NA	NA	NA	NA	NA	NA	NA	NA	NA	NA	NA	NA	NA	NA	NA	NA	NA	NA	NA	NA	NA	NA	NA	NA	NA	NA	NA	NA	NA	NA	NA
MDK - SDC2	NA	NA	NA	NA	NA	NA	NA	NA	NA	NA	NA	NA	NA	NA	NA	NA	NA	NA	NA	NA	NA	NA	NA	NA	NA	NA	NA	NA	NA	NA	NA	NA	NA	NA	NA	NA	NA	NA	NA	NA	NA	NA	NA	NA	NA	NA	NA	NA	NA
PDGFA - PDGFRA	NA	NA	NA	NA	NA	NA	NA	NA	NA	NA	NA	NA	NA	NA	NA	NA	NA	NA	NA	NA	NA	NA	NA	NA	NA	NA	NA	NA	NA	NA	NA	NA	NA	NA	NA	NA	NA	NA	NA	NA	NA	NA	NA	NA	NA	NA	NA	NA	NA
PDGFA - PDGFRB	NA	NA	NA	NA	NA	NA	NA	NA	NA	NA	NA	NA	NA	NA	NA	NA	NA	NA	NA	NA	NA	NA	NA	NA	NA	NA	NA	NA	NA	NA	NA	NA	NA	NA	NA	NA	NA	NA	NA	NA	NA	NA	NA	NA	NA	NA	NA	NA	NA
PDGFC - PDGFRA	NA	NA	NA	NA	NA	NA	NA	NA	NA	NA	NA	NA	NA	NA	NA	NA	NA	NA	NA	NA	NA	NA	NA	NA	NA	NA	NA	NA	NA	NA	NA	NA	NA	NA	NA	NA	NA	NA	NA	NA	NA	NA	NA	NA	NA	NA	NA	NA	NA
POSTN - (ITGAV+ITGB5)	NA	NA	NA	NA	NA	NA	NA	NA	NA	NA	NA	NA	NA	NA	NA	NA	NA	NA	NA	NA	NA	NA	NA	NA	NA	NA	NA	NA	NA	NA	NA	NA	NA	NA	NA	NA	NA	NA	NA	NA	NA	NA	NA	NA	NA	NA	NA	NA	NA
RELN - (ITGA3+ITGB1)	NA	NA	NA	NA	NA	NA	NA	NA	NA	NA	NA	NA	NA	NA	NA	NA	NA	NA	NA	NA	NA	NA	NA	NA	NA	NA	NA	NA	NA	NA	NA	NA	NA	NA	NA	NA	NA	NA	NA	NA	NA	NA	NA	NA	NA	NA	NA	NA	NA
SEMA3A - (NRP1+PLXNA2)	NA	NA	NA	NA	NA	NA	NA	NA	NA	NA	NA	NA	NA	NA	NA	NA	NA	NA	NA	NA	NA	NA	NA	NA	NA	NA	NA	NA	NA	NA	NA	NA	NA	NA	NA	NA	NA	NA	NA	NA	NA	NA	NA	NA	NA	NA	NA	NA	NA
SEMA3A - (NRP1+PLXNA4)	NA	NA	NA	NA	NA	NA	NA	NA	NA	NA	NA	NA	NA	NA	NA	NA	NA	NA	NA	NA	NA	NA	NA	NA	NA	NA	NA	NA	NA	NA	NA	NA	NA	NA	NA	NA	NA	NA	NA	NA	NA	NA	NA	NA	NA	NA	NA	NA	NA
SEMA6A - PLXNA2	NA	NA	NA	NA	NA	NA	NA	NA	NA	NA	NA	NA	NA	NA	NA	NA	NA	NA	NA	NA	NA	NA	NA	NA	NA	NA	NA	NA	NA	NA	NA	NA	NA	NA	NA	NA	NA	NA	NA	NA	NA	NA	NA	NA	NA	NA	NA	NA	NA
SEMA6A - PLXNA4	NA	NA	NA	NA	NA	NA	NA	NA	NA	NA	NA	NA	NA	NA	NA	NA	NA	NA	NA	NA	NA	NA	NA	NA	NA	NA	NA	NA	NA	NA	NA	NA	NA	NA	NA	NA	NA	NA	NA	NA	NA	NA	NA	NA	NA	NA	NA	NA	NA
THBS1 - (ITGA3+ITGB1)	NA	NA	NA	NA	NA	NA	NA	NA	NA	NA	NA	NA	NA	NA	NA	NA	NA	NA	NA	NA	NA	NA	NA	NA	NA	NA	NA	NA	NA	NA	NA	NA	NA	NA	NA	NA	NA	NA	NA	NA	NA	NA	NA	NA	NA	NA	NA	NA	NA
THBS1 - SDC4	NA	NA	NA	NA	NA	NA	NA	NA	NA	NA	NA	NA	NA	NA	NA	NA	NA	NA	NA	NA	NA	NA	NA	NA	NA	NA	NA	NA	NA	NA	NA	NA	NA	NA	NA	NA	NA	NA	NA	NA	NA	NA	NA	NA	NA	NA	NA	NA	NA
TNXB - (ITGA8+ITGB1)	NA	NA	NA	NA	NA	NA	NA	NA	NA	NA	NA	NA	NA	NA	NA	NA	NA	NA	NA	NA	NA	NA	NA	NA	NA	NA	NA	NA	NA	NA	NA	NA	NA	NA	NA	NA	NA	NA	NA	NA	NA	NA	NA	NA	NA	NA	NA	NA	NA
TNXB - SDC4	NA	NA	NA	NA	NA	NA	NA	NA	NA	NA	NA	NA	NA	NA	NA	NA	NA	NA	NA	NA	NA	NA	NA	NA	NA	NA	NA	NA	NA	NA	NA	NA	NA	NA	NA	NA	NA	NA	NA	NA	NA	NA	NA	NA	NA	NA	NA	NA	NA
VCAM1 - (ITGA9+ITGB1)	NA	NA	NA	NA	NA	NA	NA	NA	NA	NA	NA	NA	NA	NA	NA	NA	NA	NA	NA	NA	NA	NA	NA	NA	NA	NA	NA	NA	NA	NA	NA	NA	NA	NA	NA	NA	NA	NA	NA	NA	NA	NA	NA	NA	NA	NA	NA	NA	NA
WNT5A - FZD1	NA	NA	NA	NA	NA	NA	NA	NA	NA	NA	NA	NA	NA	NA	NA	NA	NA	NA	NA	NA	NA	NA	NA	NA	NA	NA	NA	NA	NA	NA	NA	NA	NA	NA	NA	NA	NA	NA	NA	NA	NA	NA	NA	NA	NA	NA	NA	NA	NA
WNT5A - FZD2	NA	NA	NA	NA	NA	NA	NA	NA	NA	NA	NA	NA	NA	NA	NA	NA	NA	NA	NA	NA	NA	NA	NA	NA	NA	NA	NA	NA	NA	NA	NA	NA	NA	NA	NA	NA	NA	NA	NA	NA	NA	NA	NA	NA	NA	NA	NA	NA	NA
WNT5A - FZD3	NA	NA	NA	NA	NA	NA	NA	NA	NA	NA	NA	NA	NA	NA	NA	NA	NA	NA	NA	NA	NA	NA	NA	NA	NA	NA	NA	NA	NA	NA	NA	NA	NA	NA	NA	NA	NA	NA	NA	NA	NA	NA	NA	NA	NA	NA	NA	NA	NA
WNT5A - FZD4	NA	NA	NA	NA	NA	NA	NA	NA	NA	NA	NA	NA	NA	NA	NA	NA	NA	NA	NA	NA	NA	NA	NA	NA	NA	NA	NA	NA	NA	NA	NA	NA	NA	NA	NA	NA	NA	NA	NA	NA	NA	NA	NA	NA	NA	NA	NA	NA	NA
WNT5A - FZD6	NA	NA	NA	NA	NA	NA	NA	NA	NA	NA	NA	NA	NA	NA	NA	NA	NA	NA	NA	NA	NA	NA	NA	NA	NA	NA	NA	NA	NA	NA	NA	NA	NA	NA	NA	NA	NA	NA	NA	NA	NA	NA	NA	NA	NA	NA	NA	NA	NA
WNT5A - FZD7	NA	NA	NA	NA	NA	NA	NA	NA	NA	NA	NA	NA	NA	NA	NA	NA	NA	NA	NA	NA	NA	NA	NA	NA	NA	NA	NA	NA	NA	NA	NA	NA	NA	NA	NA	NA	NA	NA	NA	NA	NA	NA	NA	NA	NA	NA	NA	NA	NA
WNT5A - MCAM	NA	NA	NA	NA	NA	NA	NA	NA	NA	NA	NA	NA	NA	NA	NA	NA	NA	NA	NA	NA	NA	NA	NA	NA	NA	NA	NA	NA	NA	NA	NA	NA	NA	NA	NA	NA	NA	NA	NA	NA	NA	NA	NA	NA	NA	NA	NA	NA	NA
COL2A1 - (ITGA2+ITGB1)	NA	NA	NA	NA	NA	NA	NA	NA	NA	NA	NA	NA	NA	NA	NA	NA	NA	NA	NA	NA	NA	NA	NA	NA	NA	NA	NA	NA	NA	NA	NA	NA	NA	NA	NA	NA	NA	NA	NA	NA	NA	NA	NA	NA	NA	NA	NA	NA	NA
COL4A6 - (ITGA2+ITGB1)	NA	NA	NA	NA	NA	NA	NA	NA	NA	NA	NA	NA	NA	NA	NA	NA	NA	NA	NA	NA	NA	NA	NA	NA	NA	NA	NA	NA	NA	NA	NA	NA	NA	NA	NA	NA	NA	NA	NA	NA	NA	NA	NA	NA	NA	NA	NA	NA	NA
COL6A3 - (ITGA2+ITGB1)	NA	NA	NA	NA	NA	NA	NA	NA	NA	NA	NA	NA	NA	NA	NA	NA	NA	NA	NA	NA	NA	NA	NA	NA	NA	NA	NA	NA	NA	NA	NA	NA	NA	NA	NA	NA	NA	NA	NA	NA	NA	NA	NA	NA	NA	NA	NA	NA	NA
COL6A6 - (ITGA2+ITGB1)	NA	NA	NA	NA	NA	NA	NA	NA	NA	NA	NA	NA	NA	NA	NA	NA	NA	NA	NA	NA	NA	NA	NA	NA	NA	NA	NA	NA	NA	NA	NA	NA	NA	NA	NA	NA	NA	NA	NA	NA	NA	NA	NA	NA	NA	NA	NA	NA	NA
COL9A1 - (ITGA2+ITGB1)	NA	NA	NA	NA	NA	NA	NA	NA	NA	NA	NA	NA	NA	NA	NA	NA	NA	NA	NA	NA	NA	NA	NA	NA	NA	NA	NA	NA	NA	NA	NA	NA	NA	NA	NA	NA	NA	NA	NA	NA	NA	NA	NA	NA	NA	NA	NA	NA	NA
COL9A2 - (ITGA2+ITGB1)	NA	NA	NA	NA	NA	NA	NA	NA	NA	NA	NA	NA	NA	NA	NA	NA	NA	NA	NA	NA	NA	NA	NA	NA	NA	NA	NA	NA	NA	NA	NA	NA	NA	NA	NA	NA	NA	NA	NA	NA	NA	NA	NA	NA	NA	NA	NA	NA	NA
DLK1 - NOTCH4	NA	NA	NA	NA	NA	NA	NA	NA	NA	NA	NA	NA	NA	NA	NA	NA	NA	NA	NA	NA	NA	NA	NA	NA	NA	NA	NA	NA	NA	NA	NA	NA	NA	NA	NA	NA	NA	NA	NA	NA	NA	NA	NA	NA	NA	NA	NA	NA	NA
ESAM - ESAM	NA	NA	NA	NA	NA	NA	NA	NA	NA	NA	NA	NA	NA	NA	NA	NA	NA	NA	NA	NA	NA	NA	NA	NA	NA	NA	NA	NA	NA	NA	NA	NA	NA	NA	NA	NA	NA	NA	NA	NA	NA	NA	NA	NA	NA	NA	NA	NA	NA
JAG1 - NOTCH4	NA	NA	NA	NA	NA	NA	NA	NA	NA	NA	NA	NA	NA	NA	NA	NA	NA	NA	NA	NA	NA	NA	NA	NA	NA	NA	NA	NA	NA	NA	NA	NA	NA	NA	NA	NA	NA	NA	NA	NA	NA	NA	NA	NA	NA	NA	NA	NA	NA
JAM2 - JAM2	NA	NA	NA	NA	NA	NA	NA	NA	NA	NA	NA	NA	NA	NA	NA	NA	NA	NA	NA	NA	NA	NA	NA	NA	NA	NA	NA	NA	NA	NA	NA	NA	NA	NA	NA	NA	NA	NA	NA	NA	NA	NA	NA	NA	NA	NA	NA	NA	NA
JAM2 - JAM3	NA	NA	NA	NA	NA	NA	NA	NA	NA	NA	NA	NA	NA	NA	NA	NA	NA	NA	NA	NA	NA	NA	NA	NA	NA	NA	NA	NA	NA	NA	NA	NA	NA	NA	NA	NA	NA	NA	NA	NA	NA	NA	NA	NA	NA	NA	NA	NA	NA
JAM3 - JAM2	NA	NA	NA	NA	NA	NA	NA	NA	NA	NA	NA	NA	NA	NA	NA	NA	NA	NA	NA	NA	NA	NA	NA	NA	NA	NA	NA	NA	NA	NA	NA	NA	NA	NA	NA	NA	NA	NA	NA	NA	NA	NA	NA	NA	NA	NA	NA	NA	NA
JAM3 - JAM3	NA	NA	NA	NA	NA	NA	NA	NA	NA	NA	NA	NA	NA	NA	NA	NA	NA	NA	NA	NA	NA	NA	NA	NA	NA	NA	NA	NA	NA	NA	NA	NA	NA	NA	NA	NA	NA	NA	NA	NA	NA	NA	NA	NA	NA	NA	NA	NA	NA
LAMA2 - (ITGA2+ITGB1)	NA	NA	NA	NA	NA	NA	NA	NA	NA	NA	NA	NA	NA	NA	NA	NA	NA	NA	NA	NA	NA	NA	NA	NA	NA	NA	NA	NA	NA	NA	NA	NA	NA	NA	NA	NA	NA	NA	NA	NA	NA	NA	NA	NA	NA	NA	NA	NA	NA
LAMA5 - (ITGA2+ITGB1)	NA	NA	NA	NA	NA	NA	NA	NA	NA	NA	NA	NA	NA	NA	NA	NA	NA	NA	NA	NA	NA	NA	NA	NA	NA	NA	NA	NA	NA	NA	NA	NA	NA	NA	NA	NA	NA	NA	NA	NA	NA	NA	NA	NA	NA	NA	NA	NA	NA
LAMC3 - (ITGA2+ITGB1)	NA	NA	NA	NA	NA	NA	NA	NA	NA	NA	NA	NA	NA	NA	NA	NA	NA	NA	NA	NA	NA	NA	NA	NA	NA	NA	NA	NA	NA	NA	NA	NA	NA	NA	NA	NA	NA	NA	NA	NA	NA	NA	NA	NA	NA	NA	NA	NA	NA
NPPB - NPR1	NA	NA	NA	NA	NA	NA	NA	NA	NA	NA	NA	NA	NA	NA	NA	NA	NA	NA	NA	NA	NA	NA	NA	NA	NA	NA	NA	NA	NA	NA	NA	NA	NA	NA	NA	NA	NA	NA	NA	NA	NA	NA	NA	NA	NA	NA	NA	NA	NA
PGF - VEGFR1	NA	NA	NA	NA	NA	NA	NA	NA	NA	NA	NA	NA	NA	NA	NA	NA	NA	NA	NA	NA	NA	NA	NA	NA	NA	NA	NA	NA	NA	NA	NA	NA	NA	NA	NA	NA	NA	NA	NA	NA	NA	NA	NA	NA	NA	NA	NA	NA	NA
SEMA3B - (NRP1+PLXNA2)	NA	NA	NA	NA	NA	NA	NA	NA	NA	NA	NA	NA	NA	NA	NA	NA	NA	NA	NA	NA	NA	NA	NA	NA	NA	NA	NA	NA	NA	NA	NA	NA	NA	NA	NA	NA	NA	NA	NA	NA	NA	NA	NA	NA	NA	NA	NA	NA	NA
SEMA3B - (NRP2+PLXNA2)	NA	NA	NA	NA	NA	NA	NA	NA	NA	NA	NA	NA	NA	NA	NA	NA	NA	NA	NA	NA	NA	NA	NA	NA	NA	NA	NA	NA	NA	NA	NA	NA	NA	NA	NA	NA	NA	NA	NA	NA	NA	NA	NA	NA	NA	NA	NA	NA	NA
SEMA3C - (NRP1+PLXNA2)	NA	NA	NA	NA	NA	NA	NA	NA	NA	NA	NA	NA	NA	NA	NA	NA	NA	NA	NA	NA	NA	NA	NA	NA	NA	NA	NA	NA	NA	NA	NA	NA	NA	NA	NA	NA	NA	NA	NA	NA	NA	NA	NA	NA	NA	NA	NA	NA	NA
SEMA3C - (NRP2+PLXNA2)	NA	NA	NA	NA	NA	NA	NA	NA	NA	NA	NA	NA	NA	NA	NA	NA	NA	NA	NA	NA	NA	NA	NA	NA	NA	NA	NA	NA	NA	NA	NA	NA	NA	NA	NA	NA	NA	NA	NA	NA	NA	NA	NA	NA	NA	NA	NA	NA	NA
SEMA3D - (NRP1+PLXNA2)	NA	NA	NA	NA	NA	NA	NA	NA	NA	NA	NA	NA	NA	NA	NA	NA	NA	NA	NA	NA	NA	NA	NA	NA	NA	NA	NA	NA	NA	NA	NA	NA	NA	NA	NA	NA	NA	NA	NA	NA	NA	NA	NA	NA	NA	NA	NA	NA	NA
SEMA3D - (NRP2+PLXNA2)	NA	NA	NA	NA	NA	NA	NA	NA	NA	NA	NA	NA	NA	NA	NA	NA	NA	NA	NA	NA	NA	NA	NA	NA	NA	NA	NA	NA	NA	NA	NA	NA	NA	NA	NA	NA	NA	NA	NA	NA	NA	NA	NA	NA	NA	NA	NA	NA	NA
SEMA3G - (NRP2+PLXNA2)	NA	NA	NA	NA	NA	NA	NA	NA	NA	NA	NA	NA	NA	NA	NA	NA	NA	NA	NA	NA	NA	NA	NA	NA	NA	NA	NA	NA	NA	NA	NA	NA	NA	NA	NA	NA	NA	NA	NA	NA	NA	NA	NA	NA	NA	NA	NA	NA	NA
WNT2B - (FZD4+LRP6)	NA	NA	NA	NA	NA	NA	NA	NA	NA	NA	NA	NA	NA	NA	NA	NA	NA	NA	NA	NA	NA	NA	NA	NA	NA	NA	NA	NA	NA	NA	NA	NA	NA	NA	NA	NA	NA	NA	NA	NA	NA	NA	NA	NA	NA	NA	NA	NA	NA
DLL4 - NOTCH3	NA	NA	NA	NA	NA	NA	NA	NA	NA	NA	NA	NA	NA	NA	NA	NA	NA	NA	NA	NA	NA	NA	NA	NA	NA	NA	NA	NA	NA	NA	NA	NA	NA	NA	NA	NA	NA	NA	NA	NA	NA	NA	NA	NA	NA	NA	NA	NA	NA
EFNB1 - EPHA4	NA	NA	NA	NA	NA	NA	NA	NA	NA	NA	NA	NA	NA	NA	NA	NA	NA	NA	NA	NA	NA	NA	NA	NA	NA	NA	NA	NA	NA	NA	NA	NA	NA	NA	NA	NA	NA	NA	NA	NA	NA	NA	NA	NA	NA	NA	NA	NA	NA
EFNB1 - EPHB2	NA	NA	NA	NA	NA	NA	NA	NA	NA	NA	NA	NA	NA	NA	NA	NA	NA	NA	NA	NA	NA	NA	NA	NA	NA	NA	NA	NA	NA	NA	NA	NA	NA	NA	NA	NA	NA	NA	NA	NA	NA	NA	NA	NA	NA	NA	NA	NA	NA
EFNB1 - EPHB3	NA	NA	NA	NA	NA	NA	NA	NA	NA	NA	NA	NA	NA	NA	NA	NA	NA	NA	NA	NA	NA	NA	NA	NA	NA	NA	NA	NA	NA	NA	NA	NA	NA	NA	NA	NA	NA	NA	NA	NA	NA	NA	NA	NA	NA	NA	NA	NA	NA
JAG1 - NOTCH3	NA	NA	NA	NA	NA	NA	NA	NA	NA	NA	NA	NA	NA	NA	NA	NA	NA	NA	NA	NA	NA	NA	NA	NA	NA	NA	NA	NA	NA	NA	NA	NA	NA	NA	NA	NA	NA	NA	NA	NA	NA	NA	NA	NA	NA	NA	NA	NA	NA
JAM2 - (ITGA3+ITGB1)	NA	NA	NA	NA	NA	NA	NA	NA	NA	NA	NA	NA	NA	NA	NA	NA	NA	NA	NA	NA	NA	NA	NA	NA	NA	NA	NA	NA	NA	NA	NA	NA	NA	NA	NA	NA	NA	NA	NA	NA	NA	NA	NA	NA	NA	NA	NA	NA	NA
SEMA6B - PLXNA2	NA	NA	NA	NA	NA	NA	NA	NA	NA	NA	NA	NA	NA	NA	NA	NA	NA	NA	NA	NA	NA	NA	NA	NA	NA	NA	NA	NA	NA	NA	NA	NA	NA	NA	NA	NA	NA	NA	NA	NA	NA	NA	NA	NA	NA	NA	NA	NA	NA
SEMA6B - PLXNA4	NA	NA	NA	NA	NA	NA	NA	NA	NA	NA	NA	NA	NA	NA	NA	NA	NA	NA	NA	NA	NA	NA	NA	NA	NA	NA	NA	NA	NA	NA	NA	NA	NA	NA	NA	NA	NA	NA	NA	NA	NA	NA	NA	NA	NA	NA	NA	NA	NA
BMP4 - (BMPR1A+BMPR2)	NA	NA	NA	NA	NA	NA	NA	NA	NA	NA	NA	NA	NA	NA	NA	NA	NA	NA	NA	NA	NA	NA	NA	NA	NA	NA	NA	NA	NA	NA	NA	NA	NA	NA	NA	NA	NA	NA	NA	NA	NA	NA	NA	NA	NA	NA	NA	NA	NA
BMP5 - (ACVR1+BMPR2)	NA	NA	NA	NA	NA	NA	NA	NA	NA	NA	NA	NA	NA	NA	NA	NA	NA	NA	NA	NA	NA	NA	NA	NA	NA	NA	NA	NA	NA	NA	NA	NA	NA	NA	NA	NA	NA	NA	NA	NA	NA	NA	NA	NA	NA	NA	NA	NA	NA
BMP5 - (BMPR1A+BMPR2)	NA	NA	NA	NA	NA	NA	NA	NA	NA	NA	NA	NA	NA	NA	NA	NA	NA	NA	NA	NA	NA	NA	NA	NA	NA	NA	NA	NA	NA	NA	NA	NA	NA	NA	NA	NA	NA	NA	NA	NA	NA	NA	NA	NA	NA	NA	NA	NA	NA
BMP7 - (ACVR1+BMPR2)	NA	NA	NA	NA	NA	NA	NA	NA	NA	NA	NA	NA	NA	NA	NA	NA	NA	NA	NA	NA	NA	NA	NA	NA	NA	NA	NA	NA	NA	NA	NA	NA	NA	NA	NA	NA	NA	NA	NA	NA	NA	NA	NA	NA	NA	NA	NA	NA	NA
BMP7 - (BMPR1A+BMPR2)	NA	NA	NA	NA	NA	NA	NA	NA	NA	NA	NA	NA	NA	NA	NA	NA	NA	NA	NA	NA	NA	NA	NA	NA	NA	NA	NA	NA	NA	NA	NA	NA	NA	NA	NA	NA	NA	NA	NA	NA	NA	NA	NA	NA	NA	NA	NA	NA	NA
COL2A1 - (ITGA10+ITGB1)	NA	NA	NA	NA	NA	NA	NA	NA	NA	NA	NA	NA	NA	NA	NA	NA	NA	NA	NA	NA	NA	NA	NA	NA	NA	NA	NA	NA	NA	NA	NA	NA	NA	NA	NA	NA	NA	NA	NA	NA	NA	NA	NA	NA	NA	NA	NA	NA	NA
COL4A6 - (ITGA10+ITGB1)	NA	NA	NA	NA	NA	NA	NA	NA	NA	NA	NA	NA	NA	NA	NA	NA	NA	NA	NA	NA	NA	NA	NA	NA	NA	NA	NA	NA	NA	NA	NA	NA	NA	NA	NA	NA	NA	NA	NA	NA	NA	NA	NA	NA	NA	NA	NA	NA	NA
COL6A3 - (ITGA10+ITGB1)	NA	NA	NA	NA	NA	NA	NA	NA	NA	NA	NA	NA	NA	NA	NA	NA	NA	NA	NA	NA	NA	NA	NA	NA	NA	NA	NA	NA	NA	NA	NA	NA	NA	NA	NA	NA	NA	NA	NA	NA	NA	NA	NA	NA	NA	NA	NA	NA	NA
COL6A6 - (ITGA10+ITGB1)	NA	NA	NA	NA	NA	NA	NA	NA	NA	NA	NA	NA	NA	NA	NA	NA	NA	NA	NA	NA	NA	NA	NA	NA	NA	NA	NA	NA	NA	NA	NA	NA	NA	NA	NA	NA	NA	NA	NA	NA	NA	NA	NA	NA	NA	NA	NA	NA	NA
COL9A1 - (ITGA10+ITGB1)	NA	NA	NA	NA	NA	NA	NA	NA	NA	NA	NA	NA	NA	NA	NA	NA	NA	NA	NA	NA	NA	NA	NA	NA	NA	NA	NA	NA	NA	NA	NA	NA	NA	NA	NA	NA	NA	NA	NA	NA	NA	NA	NA	NA	NA	NA	NA	NA	NA
COL9A2 - (ITGA10+ITGB1)	NA	NA	NA	NA	NA	NA	NA	NA	NA	NA	NA	NA	NA	NA	NA	NA	NA	NA	NA	NA	NA	NA	NA	NA	NA	NA	NA	NA	NA	NA	NA	NA	NA	NA	NA	NA	NA	NA	NA	NA	NA	NA	NA	NA	NA	NA	NA	NA	NA
DSC2 - DSG2	NA	NA	NA	NA	NA	NA	NA	NA	NA	NA	NA	NA	NA	NA	NA	NA	NA	NA	NA	NA	NA	NA	NA	NA	NA	NA	NA	NA	NA	NA	NA	NA	NA	NA	NA	NA	NA	NA	NA	NA	NA	NA	NA	NA	NA	NA	NA	NA	NA
EFNA4 - EPHA4	NA	NA	NA	NA	NA	NA	NA	NA	NA	NA	NA	NA	NA	NA	NA	NA	NA	NA	NA	NA	NA	NA	NA	NA	NA	NA	NA	NA	NA	NA	NA	NA	NA	NA	NA	NA	NA	NA	NA	NA	NA	NA	NA	NA	NA	NA	NA	NA	NA
EFNB3 - EPHA4	NA	NA	NA	NA	NA	NA	NA	NA	NA	NA	NA	NA	NA	NA	NA	NA	NA	NA	NA	NA	NA	NA	NA	NA	NA	NA	NA	NA	NA	NA	NA	NA	NA	NA	NA	NA	NA	NA	NA	NA	NA	NA	NA	NA	NA	NA	NA	NA	NA
GDF6 - (BMPR1A+BMPR2)	NA	NA	NA	NA	NA	NA	NA	NA	NA	NA	NA	NA	NA	NA	NA	NA	NA	NA	NA	NA	NA	NA	NA	NA	NA	NA	NA	NA	NA	NA	NA	NA	NA	NA	NA	NA	NA	NA	NA	NA	NA	NA	NA	NA	NA	NA	NA	NA	NA
PDGFD - PDGFRB	NA	NA	NA	NA	NA	NA	NA	NA	NA	NA	NA	NA	NA	NA	NA	NA	NA	NA	NA	NA	NA	NA	NA	NA	NA	NA	NA	NA	NA	NA	NA	NA	NA	NA	NA	NA	NA	NA	NA	NA	NA	NA	NA	NA	NA	NA	NA	NA	NA
SEMA3B - (NRP1+PLXNA4)	NA	NA	NA	NA	NA	NA	NA	NA	NA	NA	NA	NA	NA	NA	NA	NA	NA	NA	NA	NA	NA	NA	NA	NA	NA	NA	NA	NA	NA	NA	NA	NA	NA	NA	NA	NA	NA	NA	NA	NA	NA	NA	NA	NA	NA	NA	NA	NA	NA
SEMA3B - (NRP2+PLXNA4)	NA	NA	NA	NA	NA	NA	NA	NA	NA	NA	NA	NA	NA	NA	NA	NA	NA	NA	NA	NA	NA	NA	NA	NA	NA	NA	NA	NA	NA	NA	NA	NA	NA	NA	NA	NA	NA	NA	NA	NA	NA	NA	NA	NA	NA	NA	NA	NA	NA
SEMA3C - (NRP1+PLXNA4)	NA	NA	NA	NA	NA	NA	NA	NA	NA	NA	NA	NA	NA	NA	NA	NA	NA	NA	NA	NA	NA	NA	NA	NA	NA	NA	NA	NA	NA	NA	NA	NA	NA	NA	NA	NA	NA	NA	NA	NA	NA	NA	NA	NA	NA	NA	NA	NA	NA
SEMA3C - (NRP2+PLXNA4)	NA	NA	NA	NA	NA	NA	NA	NA	NA	NA	NA	NA	NA	NA	NA	NA	NA	NA	NA	NA	NA	NA	NA	NA	NA	NA	NA	NA	NA	NA	NA	NA	NA	NA	NA	NA	NA	NA	NA	NA	NA	NA	NA	NA	NA	NA	NA	NA	NA
SEMA3D - (NRP1+PLXNA4)	NA	NA	NA	NA	NA	NA	NA	NA	NA	NA	NA	NA	NA	NA	NA	NA	NA	NA	NA	NA	NA	NA	NA	NA	NA	NA	NA	NA	NA	NA	NA	NA	NA	NA	NA	NA	NA	NA	NA	NA	NA	NA	NA	NA	NA	NA	NA	NA	NA
SEMA3D - (NRP2+PLXNA4)	NA	NA	NA	NA	NA	NA	NA	NA	NA	NA	NA	NA	NA	NA	NA	NA	NA	NA	NA	NA	NA	NA	NA	NA	NA	NA	NA	NA	NA	NA	NA	NA	NA	NA	NA	NA	NA	NA	NA	NA	NA	NA	NA	NA	NA	NA	NA	NA	NA
SEMA3G - (NRP2+PLXNA4)	NA	NA	NA	NA	NA	NA	NA	NA	NA	NA	NA	NA	NA	NA	NA	NA	NA	NA	NA	NA	NA	NA	NA	NA	NA	NA	NA	NA	NA	NA	NA	NA	NA	NA	NA	NA	NA	NA	NA	NA	NA	NA	NA	NA	NA	NA	NA	NA	NA
WNT2B - (FZD4+LRP5)	NA	NA	NA	NA	NA	NA	NA	NA	NA	NA	NA	NA	NA	NA	NA	NA	NA	NA	NA	NA	NA	NA	NA	NA	NA	NA	NA	NA	NA	NA	NA	NA	NA	NA	NA	NA	NA	NA	NA	NA	NA	NA	NA	NA	NA	NA	NA	NA	NA
DSG2 - DSC3	NA	NA	NA	NA	NA	NA	NA	NA	NA	NA	NA	NA	NA	NA	NA	NA	NA	NA	NA	NA	NA	NA	NA	NA	NA	NA	NA	NA	NA	NA	NA	NA	NA	NA	NA	NA	NA	NA	NA	NA	NA	NA	NA	NA	NA	NA	NA	NA	NA
EDN1 - EDNRA	NA	NA	NA	NA	NA	NA	NA	NA	NA	NA	NA	NA	NA	NA	NA	NA	NA	NA	NA	NA	NA	NA	NA	NA	NA	NA	NA	NA	NA	NA	NA	NA	NA	NA	NA	NA	NA	NA	NA	NA	NA	NA	NA	NA	NA	NA	NA	NA	NA
THBS3 - (ITGA3+ITGB1)	NA	NA	NA	NA	NA	NA	NA	NA	NA	NA	NA	NA	NA	NA	NA	NA	NA	NA	NA	NA	NA	NA	NA	NA	NA	NA	NA	NA	NA	NA	NA	NA	NA	NA	NA	NA	NA	NA	NA	NA	NA	NA	NA	NA	NA	NA	NA	NA	NA
THBS3 - SDC4	NA	NA	NA	NA	NA	NA	NA	NA	NA	NA	NA	NA	NA	NA	NA	NA	NA	NA	NA	NA	NA	NA	NA	NA	NA	NA	NA	NA	NA	NA	NA	NA	NA	NA	NA	NA	NA	NA	NA	NA	NA	NA	NA	NA	NA	NA	NA	NA	NA
CADM1 - CADM1	NA	NA	NA	NA	NA	NA	NA	NA	NA	NA	NA	NA	NA	NA	NA	NA	NA	NA	NA	NA	NA	NA	NA	NA	NA	NA	NA	NA	NA	NA	NA	NA	NA	NA	NA	NA	NA	NA	NA	NA	NA	NA	NA	NA	NA	NA	NA	NA	NA
CDH2 - CDH2	NA	NA	NA	NA	NA	NA	NA	NA	NA	NA	NA	NA	NA	NA	NA	NA	NA	NA	NA	NA	NA	NA	NA	NA	NA	NA	NA	NA	NA	NA	NA	NA	NA	NA	NA	NA	NA	NA	NA	NA	NA	NA	NA	NA	NA	NA	NA	NA	NA
COL4A6 - (ITGAV+ITGB8)	NA	NA	NA	NA	NA	NA	NA	NA	NA	NA	NA	NA	NA	NA	NA	NA	NA	NA	NA	NA	NA	NA	NA	NA	NA	NA	NA	NA	NA	NA	NA	NA	NA	NA	NA	NA	NA	NA	NA	NA	NA	NA	NA	NA	NA	NA	NA	NA	NA
COL6A3 - (ITGAV+ITGB8)	NA	NA	NA	NA	NA	NA	NA	NA	NA	NA	NA	NA	NA	NA	NA	NA	NA	NA	NA	NA	NA	NA	NA	NA	NA	NA	NA	NA	NA	NA	NA	NA	NA	NA	NA	NA	NA	NA	NA	NA	NA	NA	NA	NA	NA	NA	NA	NA	NA
COL6A6 - (ITGAV+ITGB8)	NA	NA	NA	NA	NA	NA	NA	NA	NA	NA	NA	NA	NA	NA	NA	NA	NA	NA	NA	NA	NA	NA	NA	NA	NA	NA	NA	NA	NA	NA	NA	NA	NA	NA	NA	NA	NA	NA	NA	NA	NA	NA	NA	NA	NA	NA	NA	NA	NA
COL9A1 - (ITGAV+ITGB8)	NA	NA	NA	NA	NA	NA	NA	NA	NA	NA	NA	NA	NA	NA	NA	NA	NA	NA	NA	NA	NA	NA	NA	NA	NA	NA	NA	NA	NA	NA	NA	NA	NA	NA	NA	NA	NA	NA	NA	NA	NA	NA	NA	NA	NA	NA	NA	NA	NA
EFNB3 - EPHB3	NA	NA	NA	NA	NA	NA	NA	NA	NA	NA	NA	NA	NA	NA	NA	NA	NA	NA	NA	NA	NA	NA	NA	NA	NA	NA	NA	NA	NA	NA	NA	NA	NA	NA	NA	NA	NA	NA	NA	NA	NA	NA	NA	NA	NA	NA	NA	NA	NA
LAMA2 - (ITGAV+ITGB8)	NA	NA	NA	NA	NA	NA	NA	NA	NA	NA	NA	NA	NA	NA	NA	NA	NA	NA	NA	NA	NA	NA	NA	NA	NA	NA	NA	NA	NA	NA	NA	NA	NA	NA	NA	NA	NA	NA	NA	NA	NA	NA	NA	NA	NA	NA	NA	NA	NA
LAMA2 - DAG1	NA	NA	NA	NA	NA	NA	NA	NA	NA	NA	NA	NA	NA	NA	NA	NA	NA	NA	NA	NA	NA	NA	NA	NA	NA	NA	NA	NA	NA	NA	NA	NA	NA	NA	NA	NA	NA	NA	NA	NA	NA	NA	NA	NA	NA	NA	NA	NA	NA
LAMA5 - (ITGAV+ITGB8)	NA	NA	NA	NA	NA	NA	NA	NA	NA	NA	NA	NA	NA	NA	NA	NA	NA	NA	NA	NA	NA	NA	NA	NA	NA	NA	NA	NA	NA	NA	NA	NA	NA	NA	NA	NA	NA	NA	NA	NA	NA	NA	NA	NA	NA	NA	NA	NA	NA
LAMA5 - DAG1	NA	NA	NA	NA	NA	NA	NA	NA	NA	NA	NA	NA	NA	NA	NA	NA	NA	NA	NA	NA	NA	NA	NA	NA	NA	NA	NA	NA	NA	NA	NA	NA	NA	NA	NA	NA	NA	NA	NA	NA	NA	NA	NA	NA	NA	NA	NA	NA	NA
LAMC3 - (ITGAV+ITGB8)	NA	NA	NA	NA	NA	NA	NA	NA	NA	NA	NA	NA	NA	NA	NA	NA	NA	NA	NA	NA	NA	NA	NA	NA	NA	NA	NA	NA	NA	NA	NA	NA	NA	NA	NA	NA	NA	NA	NA	NA	NA	NA	NA	NA	NA	NA	NA	NA	NA
LAMC3 - DAG1	NA	NA	NA	NA	NA	NA	NA	NA	NA	NA	NA	NA	NA	NA	NA	NA	NA	NA	NA	NA	NA	NA	NA	NA	NA	NA	NA	NA	NA	NA	NA	NA	NA	NA	NA	NA	NA	NA	NA	NA	NA	NA	NA	NA	NA	NA	NA	NA	NA
NCAM1 - L1CAM	NA	NA	NA	NA	NA	NA	NA	NA	NA	NA	NA	NA	NA	NA	NA	NA	NA	NA	NA	NA	NA	NA	NA	NA	NA	NA	NA	NA	NA	NA	NA	NA	NA	NA	NA	NA	NA	NA	NA	NA	NA	NA	NA	NA	NA	NA	NA	NA	NA
NCAM1 - NCAM1	NA	NA	NA	NA	NA	NA	NA	NA	NA	NA	NA	NA	NA	NA	NA	NA	NA	NA	NA	NA	NA	NA	NA	NA	NA	NA	NA	NA	NA	NA	NA	NA	NA	NA	NA	NA	NA	NA	NA	NA	NA	NA	NA	NA	NA	NA	NA	NA	NA
NCAM1 - NCAM2	NA	NA	NA	NA	NA	NA	NA	NA	NA	NA	NA	NA	NA	NA	NA	NA	NA	NA	NA	NA	NA	NA	NA	NA	NA	NA	NA	NA	NA	NA	NA	NA	NA	NA	NA	NA	NA	NA	NA	NA	NA	NA	NA	NA	NA	NA	NA	NA	NA
NGF - NGFR	NA	NA	NA	NA	NA	NA	NA	NA	NA	NA	NA	NA	NA	NA	NA	NA	NA	NA	NA	NA	NA	NA	NA	NA	NA	NA	NA	NA	NA	NA	NA	NA	NA	NA	NA	NA	NA	NA	NA	NA	NA	NA	NA	NA	NA	NA	NA	NA	NA
NTF3 - NTRK3	NA	NA	NA	NA	NA	NA	NA	NA	NA	NA	NA	NA	NA	NA	NA	NA	NA	NA	NA	NA	NA	NA	NA	NA	NA	NA	NA	NA	NA	NA	NA	NA	NA	NA	NA	NA	NA	NA	NA	NA	NA	NA	NA	NA	NA	NA	NA	NA	NA
PTN - SDC2	NA	NA	NA	NA	NA	NA	NA	NA	NA	NA	NA	NA	NA	NA	NA	NA	NA	NA	NA	NA	NA	NA	NA	NA	NA	NA	NA	NA	NA	NA	NA	NA	NA	NA	NA	NA	NA	NA	NA	NA	NA	NA	NA	NA	NA	NA	NA	NA	NA
WNT2B - (FZD1+LRP6)	NA	NA	NA	NA	NA	NA	NA	NA	NA	NA	NA	NA	NA	NA	NA	NA	NA	NA	NA	NA	NA	NA	NA	NA	NA	NA	NA	NA	NA	NA	NA	NA	NA	NA	NA	NA	NA	NA	NA	NA	NA	NA	NA	NA	NA	NA	NA	NA	NA
WNT2B - (FZD3+LRP6)	NA	NA	NA	NA	NA	NA	NA	NA	NA	NA	NA	NA	NA	NA	NA	NA	NA	NA	NA	NA	NA	NA	NA	NA	NA	NA	NA	NA	NA	NA	NA	NA	NA	NA	NA	NA	NA	NA	NA	NA	NA	NA	NA	NA	NA	NA	NA	NA	NA
COL2A1 - (ITGA11+ITGB1)	NA	NA	NA	NA	NA	NA	NA	NA	NA	NA	NA	NA	NA	NA	NA	NA	NA	NA	NA	NA	NA	NA	NA	NA	NA	NA	NA	NA	NA	NA	NA	NA	NA	NA	NA	NA	NA	NA	NA	NA	NA	NA	NA	NA	NA	NA	NA	NA	NA
COL2A1 - (ITGA3+ITGB1)	NA	NA	NA	NA	NA	NA	NA	NA	NA	NA	NA	NA	NA	NA	NA	NA	NA	NA	NA	NA	NA	NA	NA	NA	NA	NA	NA	NA	NA	NA	NA	NA	NA	NA	NA	NA	NA	NA	NA	NA	NA	NA	NA	NA	NA	NA	NA	NA	NA
COL2A1 - SDC4	NA	NA	NA	NA	NA	NA	NA	NA	NA	NA	NA	NA	NA	NA	NA	NA	NA	NA	NA	NA	NA	NA	NA	NA	NA	NA	NA	NA	NA	NA	NA	NA	NA	NA	NA	NA	NA	NA	NA	NA	NA	NA	NA	NA	NA	NA	NA	NA	NA
COL9A2 - (ITGA11+ITGB1)	NA	NA	NA	NA	NA	NA	NA	NA	NA	NA	NA	NA	NA	NA	NA	NA	NA	NA	NA	NA	NA	NA	NA	NA	NA	NA	NA	NA	NA	NA	NA	NA	NA	NA	NA	NA	NA	NA	NA	NA	NA	NA	NA	NA	NA	NA	NA	NA	NA
COL9A2 - (ITGA3+ITGB1)	NA	NA	NA	NA	NA	NA	NA	NA	NA	NA	NA	NA	NA	NA	NA	NA	NA	NA	NA	NA	NA	NA	NA	NA	NA	NA	NA	NA	NA	NA	NA	NA	NA	NA	NA	NA	NA	NA	NA	NA	NA	NA	NA	NA	NA	NA	NA	NA	NA
COL9A2 - SDC4	NA	NA	NA	NA	NA	NA	NA	NA	NA	NA	NA	NA	NA	NA	NA	NA	NA	NA	NA	NA	NA	NA	NA	NA	NA	NA	NA	NA	NA	NA	NA	NA	NA	NA	NA	NA	NA	NA	NA	NA	NA	NA	NA	NA	NA	NA	NA	NA	NA
LAMA2 - (ITGA3+ITGB1)	NA	NA	NA	NA	NA	NA	NA	NA	NA	NA	NA	NA	NA	NA	NA	NA	NA	NA	NA	NA	NA	NA	NA	NA	NA	NA	NA	NA	NA	NA	NA	NA	NA	NA	NA	NA	NA	NA	NA	NA	NA	NA	NA	NA	NA	NA	NA	NA	NA
LAMA2 - (ITGA7+ITGB1)	NA	NA	NA	NA	NA	NA	NA	NA	NA	NA	NA	NA	NA	NA	NA	NA	NA	NA	NA	NA	NA	NA	NA	NA	NA	NA	NA	NA	NA	NA	NA	NA	NA	NA	NA	NA	NA	NA	NA	NA	NA	NA	NA	NA	NA	NA	NA	NA	NA
AGT - AGTR1B	NA	NA	NA	NA	NA	NA	NA	NA	NA	NA	NA	NA	NA	NA	NA	NA	NA	NA	NA	NA	NA	NA	NA	NA	NA	NA	NA	NA	NA	NA	NA	NA	NA	NA	NA	NA	NA	NA	NA	NA	NA	NA	NA	NA	NA	NA	NA	NA	NA
COL6A3 - (ITGA3+ITGB1)	NA	NA	NA	NA	NA	NA	NA	NA	NA	NA	NA	NA	NA	NA	NA	NA	NA	NA	NA	NA	NA	NA	NA	NA	NA	NA	NA	NA	NA	NA	NA	NA	NA	NA	NA	NA	NA	NA	NA	NA	NA	NA	NA	NA	NA	NA	NA	NA	NA
COL6A3 - SDC4	NA	NA	NA	NA	NA	NA	NA	NA	NA	NA	NA	NA	NA	NA	NA	NA	NA	NA	NA	NA	NA	NA	NA	NA	NA	NA	NA	NA	NA	NA	NA	NA	NA	NA	NA	NA	NA	NA	NA	NA	NA	NA	NA	NA	NA	NA	NA	NA	NA
COL6A6 - (ITGA3+ITGB1)	NA	NA	NA	NA	NA	NA	NA	NA	NA	NA	NA	NA	NA	NA	NA	NA	NA	NA	NA	NA	NA	NA	NA	NA	NA	NA	NA	NA	NA	NA	NA	NA	NA	NA	NA	NA	NA	NA	NA	NA	NA	NA	NA	NA	NA	NA	NA	NA	NA
COL6A6 - SDC4	NA	NA	NA	NA	NA	NA	NA	NA	NA	NA	NA	NA	NA	NA	NA	NA	NA	NA	NA	NA	NA	NA	NA	NA	NA	NA	NA	NA	NA	NA	NA	NA	NA	NA	NA	NA	NA	NA	NA	NA	NA	NA	NA	NA	NA	NA	NA	NA	NA
COL9A1 - (ITGA3+ITGB1)	NA	NA	NA	NA	NA	NA	NA	NA	NA	NA	NA	NA	NA	NA	NA	NA	NA	NA	NA	NA	NA	NA	NA	NA	NA	NA	NA	NA	NA	NA	NA	NA	NA	NA	NA	NA	NA	NA	NA	NA	NA	NA	NA	NA	NA	NA	NA	NA	NA
COL9A1 - SDC4	NA	NA	NA	NA	NA	NA	NA	NA	NA	NA	NA	NA	NA	NA	NA	NA	NA	NA	NA	NA	NA	NA	NA	NA	NA	NA	NA	NA	NA	NA	NA	NA	NA	NA	NA	NA	NA	NA	NA	NA	NA	NA	NA	NA	NA	NA	NA	NA	NA
CSPG4 - (ITGA2+ITGB1)	NA	NA	NA	NA	NA	NA	NA	NA	NA	NA	NA	NA	NA	NA	NA	NA	NA	NA	NA	NA	NA	NA	NA	NA	NA	NA	NA	NA	NA	NA	NA	NA	NA	NA	NA	NA	NA	NA	NA	NA	NA	NA	NA	NA	NA	NA	NA	NA	NA
EFNB3 - EPHB2	NA	NA	NA	NA	NA	NA	NA	NA	NA	NA	NA	NA	NA	NA	NA	NA	NA	NA	NA	NA	NA	NA	NA	NA	NA	NA	NA	NA	NA	NA	NA	NA	NA	NA	NA	NA	NA	NA	NA	NA	NA	NA	NA	NA	NA	NA	NA	NA	NA
EFNB3 - EPHB6	NA	NA	NA	NA	NA	NA	NA	NA	NA	NA	NA	NA	NA	NA	NA	NA	NA	NA	NA	NA	NA	NA	NA	NA	NA	NA	NA	NA	NA	NA	NA	NA	NA	NA	NA	NA	NA	NA	NA	NA	NA	NA	NA	NA	NA	NA	NA	NA	NA
LAMC3 - (ITGA3+ITGB1)	NA	NA	NA	NA	NA	NA	NA	NA	NA	NA	NA	NA	NA	NA	NA	NA	NA	NA	NA	NA	NA	NA	NA	NA	NA	NA	NA	NA	NA	NA	NA	NA	NA	NA	NA	NA	NA	NA	NA	NA	NA	NA	NA	NA	NA	NA	NA	NA	NA
THBS2 - (ITGA3+ITGB1)	NA	NA	NA	NA	NA	NA	NA	NA	NA	NA	NA	NA	NA	NA	NA	NA	NA	NA	NA	NA	NA	NA	NA	NA	NA	NA	NA	NA	NA	NA	NA	NA	NA	NA	NA	NA	NA	NA	NA	NA	NA	NA	NA	NA	NA	NA	NA	NA	NA
THBS2 - SDC4	NA	NA	NA	NA	NA	NA	NA	NA	NA	NA	NA	NA	NA	NA	NA	NA	NA	NA	NA	NA	NA	NA	NA	NA	NA	NA	NA	NA	NA	NA	NA	NA	NA	NA	NA	NA	NA	NA	NA	NA	NA	NA	NA	NA	NA	NA	NA	NA	NA
THBS4 - (ITGA3+ITGB1)	NA	NA	NA	NA	NA	NA	NA	NA	NA	NA	NA	NA	NA	NA	NA	NA	NA	NA	NA	NA	NA	NA	NA	NA	NA	NA	NA	NA	NA	NA	NA	NA	NA	NA	NA	NA	NA	NA	NA	NA	NA	NA	NA	NA	NA	NA	NA	NA	NA
THBS4 - SDC4	NA	NA	NA	NA	NA	NA	NA	NA	NA	NA	NA	NA	NA	NA	NA	NA	NA	NA	NA	NA	NA	NA	NA	NA	NA	NA	NA	NA	NA	NA	NA	NA	NA	NA	NA	NA	NA	NA	NA	NA	NA	NA	NA	NA	NA	NA	NA	NA	NA
COL4A6 - (ITGA11+ITGB1)	NA	NA	NA	NA	NA	NA	NA	NA	NA	NA	NA	NA	NA	NA	NA	NA	NA	NA	NA	NA	NA	NA	NA	NA	NA	NA	NA	NA	NA	NA	NA	NA	NA	NA	NA	NA	NA	NA	NA	NA	NA	NA	NA	NA	NA	NA	NA	NA	NA
COL6A6 - (ITGA11+ITGB1)	NA	NA	NA	NA	NA	NA	NA	NA	NA	NA	NA	NA	NA	NA	NA	NA	NA	NA	NA	NA	NA	NA	NA	NA	NA	NA	NA	NA	NA	NA	NA	NA	NA	NA	NA	NA	NA	NA	NA	NA	NA	NA	NA	NA	NA	NA	NA	NA	NA
LAMA5 - (ITGA7+ITGB1)	NA	NA	NA	NA	NA	NA	NA	NA	NA	NA	NA	NA	NA	NA	NA	NA	NA	NA	NA	NA	NA	NA	NA	NA	NA	NA	NA	NA	NA	NA	NA	NA	NA	NA	NA	NA	NA	NA	NA	NA	NA	NA	NA	NA	NA	NA	NA	NA	NA
WNT2B - (FZD1+LRP5)	NA	NA	NA	NA	NA	NA	NA	NA	NA	NA	NA	NA	NA	NA	NA	NA	NA	NA	NA	NA	NA	NA	NA	NA	NA	NA	NA	NA	NA	NA	NA	NA	NA	NA	NA	NA	NA	NA	NA	NA	NA	NA	NA	NA	NA	NA	NA	NA	NA
COL6A3 - (ITGA11+ITGB1)	NA	NA	NA	NA	NA	NA	NA	NA	NA	NA	NA	NA	NA	NA	NA	NA	NA	NA	NA	NA	NA	NA	NA	NA	NA	NA	NA	NA	NA	NA	NA	NA	NA	NA	NA	NA	NA	NA	NA	NA	NA	NA	NA	NA	NA	NA	NA	NA	NA
COL9A1 - (ITGA11+ITGB1)	NA	NA	NA	NA	NA	NA	NA	NA	NA	NA	NA	NA	NA	NA	NA	NA	NA	NA	NA	NA	NA	NA	NA	NA	NA	NA	NA	NA	NA	NA	NA	NA	NA	NA	NA	NA	NA	NA	NA	NA	NA	NA	NA	NA	NA	NA	NA	NA	NA
DLK1 - NOTCH3	NA	NA	NA	NA	NA	NA	NA	NA	NA	NA	NA	NA	NA	NA	NA	NA	NA	NA	NA	NA	NA	NA	NA	NA	NA	NA	NA	NA	NA	NA	NA	NA	NA	NA	NA	NA	NA	NA	NA	NA	NA	NA	NA	NA	NA	NA	NA	NA	NA
LAMC3 - (ITGA7+ITGB1)	NA	NA	NA	NA	NA	NA	NA	NA	NA	NA	NA	NA	NA	NA	NA	NA	NA	NA	NA	NA	NA	NA	NA	NA	NA	NA	NA	NA	NA	NA	NA	NA	NA	NA	NA	NA	NA	NA	NA	NA	NA	NA	NA	NA	NA	NA	NA	NA	NA
[truncated: 131 more columns]
