# Supplementary material for: Spatially organized cellular communities form the developing human heart
Source: Nature. 2024 Mar 13;627(8005):854–64. doi: 10.1038/s41586-024-07171-z (PMC10972757; doi:10.1038/s41586-024-07171-z)
Supplement: Supplementary file 4 — Supplementary Tables 1–22 [file 41586_2024_7171_MOESM4_ESM.zip › 2022-11-18398C-s4/2022-11-18398C-Supplementary Table 5 - pySCENIC regulons for each cell class.xlsx]

## Sheet: vCM
		AUC	NES	MotifSimilarityQvalue	OrthologousIdentity	Annotation	Context	TargetGenes	RankAtMax
TF	MotifID
ATF1	tfdimers__MD00207	0.0465665	3.1732	9.50497e-06	1	motif similar to tfdimers__MD00439 ('M01861_reverse_3_M01297_forward dimer: ATF-1 / HOXA13'; q-value = 9.5e-06) which is directly annotated	frozenset({'activating', 'weight>75.0%', 'hg38_500bp_up_100bp_down_full_tx_v10_clust.genes_vs_motifs.rankings'})	[('RDX', 0.60015831546742), ('DCAF12L1', 0.866360570053964), ('FBXO9', 0.40805600884862), ('BID', 0.480191255475584), ('MXI1', 0.474007026821365), ('EFCAB2', 0.390837085665667), ('GMNN', 1.30722149079031), ('MYO1B', 0.686479190268893), ('APC2', 0.392771872402034), ('YTHDF2', 0.529716232733886), ('UGGT1', 0.418578675837904), ('UBTF', 0.460463478379666), ('DPY19L2', 0.81927653787053), ('HBEGF', 0.8…	4830
ATF3	jaspar__MA1951.1	0.0566933	3.90521	4.40322e-09	1	gene is annotated for similar motif taipale_cyt_meth__ATF3_NRTGAYGTCAYN_eDBD_meth ('ATF3 [bZIP, CpG-meth]'; q-value = 4.4e-09)	frozenset({'activating', 'weight>75.0%', 'hg38_500bp_up_100bp_down_full_tx_v10_clust.genes_vs_motifs.rankings'})	[('DLEU2', 0.969033608113442), ('DUSP8', 17.3195585436167), ('PRICKLE1', 1.02449629664054), ('PDLIM3', 10.1154989753815), ('MPP5', 1.32544330242867), ('SCLT1', 1.34054138819058), ('BASP1', 0.451339143599788), ('HRASLS5', 0.791475686590428), ('RHEB', 0.667279332127678), ('AMZ2', 0.819585622421754), ('NR4A3', 0.43631594065296), ('TRIB3', 0.560507680921885), ('HOOK2', 1.33989405876167), ('ZNF565', 0…	2822
ATF3	taipale_tf_pairs__JUN_ATGACGTCAT_HT	0.0545739	3.56942	7.5731e-10	1	gene is annotated for similar motif taipale_cyt_meth__ATF3_NRTGAYGTCAYN_eDBD ('ATF3 [bZIP]'; q-value = 7.57e-10)	frozenset({'activating', 'weight>75.0%', 'hg38_500bp_up_100bp_down_full_tx_v10_clust.genes_vs_motifs.rankings'})	[('SCLT1', 1.34054138819058), ('MAP1LC3A', 0.516630245683915), ('PPP1R15A', 14.529241862108), ('C2orf69', 0.55880645938625), ('MAPRE1', 4.06552403960856), ('TSC22D2', 2.33925633905951), ('UBE2H', 0.705890001568362), ('DUSP1', 7.74495629934102), ('PIGA', 0.527169885017116), ('ZNF565', 0.513276073518716), ('ZNF574', 0.853262025101985), ('FSCN1', 1.07349629368862), ('GABARAPL1', 0.528729514004497), …	922
ATF3	transfac_pro__M07981	0.051496	3.08177	0	0.950276	gene is orthologous to ENSMUSG00000026628 in M. musculus (identity = 95%) which is directly annotated for motif	frozenset({'activating', 'weight>75.0%', 'hg38_500bp_up_100bp_down_full_tx_v10_clust.genes_vs_motifs.rankings'})	[('DUSP8', 17.3195585436167), ('UBE2H', 0.705890001568362), ('DUSP1', 7.74495629934102), ('ARG2', 0.408746868076475), ('MAP1LC3A', 0.516630245683915), ('C12orf66', 0.696967777091335), ('HIST1H4E', 0.388146522467426), ('HIST1H4H', 2.34538678595767), ('ALS2', 0.757960526699158), ('TSC22D2', 2.33925633905951), ('MAFF', 0.633266740340721), ('HECA', 1.41035293815007), ('YWHAZ', 0.517983234474513), ('I…	570
ATF3	metacluster_111.3	0.0516522	3.10652	0	1	gene is directly annotated	frozenset({'activating', 'weight>75.0%', 'hg38_500bp_up_100bp_down_full_tx_v10_clust.genes_vs_motifs.rankings'})	[('ACTB', 4.62359633533627), ('C11orf96', 3.22782994666144), ('NR4A1', 5.71168315270145), ('KLF6', 6.53915179420411), ('RHOB', 12.069288910302), ('MARCKSL1', 0.402213211921047), ('LBH', 1.91386898544635), ('ATF4', 0.645808665840544), ('DLEU2', 0.969033608113442), ('MXRA7', 0.96555992451017), ('SAMD4A', 0.477174342989399), ('CEBPA', 0.711346215261205), ('GADD45B', 6.46109036228258), ('DUSP5', 1.48…	1365
ATF3	metacluster_111.4	0.0588488	4.24671	0	1	gene is directly annotated	frozenset({'activating', 'weight>75.0%', 'hg38_500bp_up_100bp_down_full_tx_v10_clust.genes_vs_motifs.rankings'})	[('DUSP8', 17.3195585436167), ('MAP1LC3A', 0.516630245683915), ('HECA', 1.41035293815007), ('DUSP1', 7.74495629934102), ('UBE2H', 0.705890001568362), ('C12orf66', 0.696967777091335), ('TSC22D2', 2.33925633905951), ('NR4A3', 0.43631594065296), ('ARG2', 0.408746868076475), ('ARMCX6', 0.864754600772163), ('JUND', 37.4460259344936), ('TPM4', 5.94742818500738), ('FOSB', 1.57630651410537), ('CXorf56', …	1604
ATF3	metacluster_148.1	0.0588067	4.24005	0	1	gene is directly annotated	frozenset({'activating', 'weight>75.0%', 'hg38_500bp_up_100bp_down_full_tx_v10_clust.genes_vs_motifs.rankings'})	[('DUSP8', 17.3195585436167), ('HECA', 1.41035293815007), ('MAP1LC3A', 0.516630245683915), ('DUSP1', 7.74495629934102), ('UBE2H', 0.705890001568362), ('C12orf66', 0.696967777091335), ('ARG2', 0.408746868076475), ('JUND', 37.4460259344936), ('NR4A3', 0.43631594065296), ('TSC22D2', 2.33925633905951), ('FOSB', 1.57630651410537), ('TCEAL7', 4.78457849573604), ('HIST1H4E', 0.388146522467426), ('ARMC4'…	2092
ATF3	metacluster_180.3	0.060818	4.5587	0	1	gene is directly annotated	frozenset({'activating', 'weight>75.0%', 'hg38_500bp_up_100bp_down_full_tx_v10_clust.genes_vs_motifs.rankings'})	[('DUSP8', 17.3195585436167), ('MAP1LC3A', 0.516630245683915), ('OSER1', 1.31832935453697), ('HRASLS5', 0.791475686590428), ('C12orf66', 0.696967777091335), ('CDK2AP2', 4.25212337611094), ('UBE2H', 0.705890001568362), ('NR4A3', 0.43631594065296), ('MCL1', 7.8087018207402), ('TRIB1', 3.59549770892218), ('HECA', 1.41035293815007), ('CREM', 0.613861053418348), ('ATF3', 1.0), ('BCKDHA', 0.46102190744…	2519
CEBPB	metacluster_46.5	0.0447031	3.07796	7.56048e-06	1	gene is annotated for similar motif transfac_public__M00117 ('V$CEBPB_02: C/EBPbeta'; q-value = 7.56e-06)	frozenset({'activating', 'weight>75.0%', 'hg38_500bp_up_100bp_down_full_tx_v10_clust.genes_vs_motifs.rankings'})	[('PLCL2', 0.479669923784352), ('CAPRIN1', 0.42620723959809), ('PHACTR2', 0.821179075495828), ('PSMD6', 0.376618569331376), ('NEDD4L', 0.937439332085787), ('NOTUM', 1.10457695939212), ('SPSB1', 0.825161261086247), ('EGLN2', 0.992163358363408), ('CECR2', 0.42449419543418), ('FRMD5', 0.499850975034105), ('ZNF821', 0.691184543641404), ('DGCR8', 0.414611649279624), ('MANBAL', 0.575634051192223), ('TB…	2860
DBX2	tfdimers__MD00314	0.12969	3.10889	7.28139e-06	1	gene is annotated for similar motif tfdimers__MD00270 ('M01360_forward_13_M00750_forward dimer: Dbx-2 / HMG IY'; q-value = 7.28e-06)	frozenset({'activating', 'weight>75.0%', 'hg38_500bp_up_100bp_down_full_tx_v10_clust.genes_vs_motifs.rankings'})	[('PITPNA', 1.10401333849152), ('COL9A1', 0.487598088777523), ('DBX2', 1.0), ('HPCAL1', 0.382794827063774)]	727
DBX2	tfdimers__MD00518	0.135027	3.27709	1.39506e-08	1	gene is annotated for similar motif tfdimers__MD00270 ('M01360_forward_13_M00750_forward dimer: Dbx-2 / HMG IY'; q-value = 1.4e-08)	frozenset({'activating', 'weight>75.0%', 'hg38_500bp_up_100bp_down_full_tx_v10_clust.genes_vs_motifs.rankings'})	[('SEPT8', 0.796252852260492), ('PTGDS', 0.405560829166276), ('VWA8', 0.997946805114969), ('PITPNA', 1.10401333849152), ('RC3H2', 1.56754585149374), ('PALMD', 0.491610178430977)]	1452
DLX1	metacluster_150.5	0.0794165	3.38109	4.25218e-06	1	motif similar to taipale__DLX1_DBD_NNYAATTANN ('DLX1 monomeric homeodomain DBD'; q-value = 4.25e-06) which is directly annotated	frozenset({'activating', 'weight>75.0%', 'hg38_500bp_up_100bp_down_full_tx_v10_clust.genes_vs_motifs.rankings'})	[('APOA1', 2.23330578605035), ('PLAC1', 0.672434946613022), ('APOE', 0.402969868987518), ('KCNS2', 0.559914479898196), ('CHEK1', 0.482220714755852), ('DR1', 0.601251794036101), ('PDLIM2', 0.516600135989979), ('SH3KBP1', 1.40326890184621), ('TMEM35A', 0.678437032493017), ('B4GALT2', 1.49989725881097), ('NANOS3', 0.47687381527067), ('LMO3', 0.689906972773321)]	641
DLX2	metacluster_9.37	0.133524	3.02642	2.39811e-07	1	gene is annotated for similar motif transfac_pro__M01468 ('V$DLX2_01: Dlx-2'; q-value = 2.4e-07)	frozenset({'activating', 'weight>75.0%', 'hg38_500bp_up_100bp_down_full_tx_v10_clust.genes_vs_motifs.rankings'})	[('FAM214A', 0.71967038332215), ('SLC39A13', 0.375314349872742), ('TBC1D13', 0.595244696896947), ('FADD', 0.558572150448126), ('MRPL39', 0.484584080257914), ('GNPNAT1', 0.534899988877736), ('LTB4R2', 1.63614435037116), ('APEX2', 1.21035000140621)]	2103
DLX3	metacluster_184.31	0.0814054	3.091	1.03734e-07	1	gene is annotated for similar motif taipale_cyt_meth__DLX3_NYAATTAN_FL_meth ('DLX3 [Homeodomain, CpG-meth]'; q-value = 1.04e-07)	frozenset({'activating', 'weight>75.0%', 'hg38_500bp_up_100bp_down_full_tx_v10_clust.genes_vs_motifs.rankings'})	[('C2orf74', 1.23480469973481), ('WDR4', 0.732375568500452), ('INTS6', 0.511926775373415), ('TRAF3', 0.600276775704166), ('DPYSL5', 0.590398745610645)]	433
E2F1	jaspar__MA1122.1	0.0727313	6.78642	7.60803e-07	1	gene is annotated for similar motif hocomoco__E2F1_HUMAN.H11MO.0.A ('E2F1_HUMAN'; q-value = 7.61e-07)	frozenset({'activating', 'weight>75.0%', 'hg38_500bp_up_100bp_down_full_tx_v10_clust.genes_vs_motifs.rankings'})	[('ZNF384', 1.10970716622834), ('XRCC5', 10.7746514042459), ('TPRKB', 1.92513247068053), ('CENPH', 29.7107971257402), ('E2F8', 1.5723002272905), ('ADPRHL1', 3.19219276299789), ('IDI1', 2.30619004120324), ('FANCL', 13.026687249976), ('APEX2', 1.69621349876579), ('DSCC1', 13.8402711901704), ('ZNF672', 0.398305872785134), ('TTI1', 0.37961534867955), ('POLQ', 1.36948814567135), ('VPS25', 0.5747693465…	4980
E2F1	metacluster_197.2	0.0745794	7.0738	1.13019e-07	1	gene is annotated for similar motif transfac_pro__M12597 ('V$E2F1_15: E2F1'; q-value = 1.13e-07)	frozenset({'activating', 'weight>75.0%', 'hg38_500bp_up_100bp_down_full_tx_v10_clust.genes_vs_motifs.rankings'})	[('FANCL', 13.026687249976), ('XRCC5', 10.7746514042459), ('POMGNT2', 0.474650811188482), ('LSM5', 1.87607554988791), ('SRSF10', 3.79712342964463), ('ATAD5', 15.5959587126184), ('HSPA14', 1.21592565031073), ('APEX2', 1.69621349876579), ('XRCC2', 11.2283488459857), ('RBBP4', 11.3225683453353), ('CDK1', 1.27262118559547), ('HSPA9', 0.624316367899544), ('CDC7', 4.18172020341322), ('LSM8', 4.95421711…	4684
E2F1	metacluster_15.1	0.0628298	5.24665	2.56423e-09	1	motif similar to transfac_pro__M12597 ('V$E2F1_15: E2F1'; q-value = 2.56e-09) which is directly annotated	frozenset({'activating', 'weight>75.0%', 'hg38_500bp_up_100bp_down_full_tx_v10_clust.genes_vs_motifs.rankings'})	[('XRCC5', 10.7746514042459), ('RMI2', 48.3834949617431), ('FANCL', 13.026687249976), ('XRCC2', 11.2283488459857), ('MTIF3', 0.753357414684775), ('RCC2', 0.403407030171869), ('CDK1', 1.27262118559547), ('NEIL3', 2.81231455333374), ('C17orf51', 0.675740825634557), ('FAM122B', 3.43884609305689), ('HNRNPUL2', 0.420645705398693), ('RBBP4', 11.3225683453353), ('CBX5', 8.16022167409756), ('THOC3', 2.71…	4451
E2F1	metacluster_15.2	0.0592975	4.69734	0	1	gene is directly annotated	frozenset({'activating', 'weight>75.0%', 'hg38_500bp_up_100bp_down_full_tx_v10_clust.genes_vs_motifs.rankings'})	[('ARGLU1', 3.99840245099579), ('ILF3', 0.469582297313242), ('MCM6', 60.8975124031629), ('CDC25B', 0.381498348719191), ('DPYSL2', 0.784530371075252), ('MCM5', 52.4855393110964), ('TAF7', 0.694414347715466), ('ATAD5', 15.5959587126184), ('APEX2', 1.69621349876579), ('UBE2M', 0.738654818009438), ('PHTF1', 0.545259019235231), ('FANCL', 13.026687249976), ('MCM8', 15.8595946667079), ('MTHFD1', 24.8020…	3405
E2F1	metacluster_15.3	0.0709053	6.50246	0	1	gene is directly annotated	frozenset({'activating', 'weight>75.0%', 'hg38_500bp_up_100bp_down_full_tx_v10_clust.genes_vs_motifs.rankings'})	[('XRCC5', 10.7746514042459), ('CDC7', 4.18172020341322), ('INAFM1', 11.9094330283206), ('TTI1', 0.37961534867955), ('MCM3', 64.8623598318247), ('KDELC2', 6.08118169205392), ('KLHL42', 2.97731117444491), ('NOLC1', 2.00527244173601), ('PLK4', 1.79029984537801), ('CD3EAP', 0.384901328396255), ('ZNF384', 1.10970716622834), ('GINS3', 14.3023813261654), ('RIF1', 8.24807183055894), ('MET', 0.9338565095…	4920
E2F1	metacluster_197.3	0.0864975	8.92718	0	1	gene is directly annotated	frozenset({'activating', 'weight>75.0%', 'hg38_500bp_up_100bp_down_full_tx_v10_clust.genes_vs_motifs.rankings'})	[('LRRC45', 9.24758374892516), ('PGP', 6.01674504585283), ('TCF15', 0.659048783859311), ('ETV5', 1.96409931801092), ('TOMM40', 1.7796614288736), ('DERL3', 25.1893476857035), ('KATNB1', 0.62992221740285), ('CCNB2', 1.73530971233202), ('RASSF7', 2.6633927742989), ('NPHP4', 1.07714245060374), ('CAMTA1', 2.77349501889816), ('KMT5C', 2.44269575717534), ('MXD4', 1.99380447549304), ('P4HB', 2.7359925664…	871
E2F1	metacluster_45.6	0.0554553	4.09985	0	1	gene is directly annotated	frozenset({'activating', 'weight>75.0%', 'hg38_500bp_up_100bp_down_full_tx_v10_clust.genes_vs_motifs.rankings'})	[('XRCC5', 10.7746514042459), ('CDC7', 4.18172020341322), ('KDELC2', 6.08118169205392), ('CARHSP1', 14.9281180629322), ('NOLC1', 2.00527244173601), ('ACTL6A', 1.28412033113497), ('TTI1', 0.37961534867955), ('GINS3', 14.3023813261654), ('BLM', 6.16418868985173), ('XRCC2', 11.2283488459857), ('EZH2', 4.42782239995733), ('FAM111A', 3.71977735200568), ('PPIF', 9.20349104960181), ('RMI2', 48.383494961…	2799
E2F1	transfac_pro__M00430	0.0629658	5.26779	0	1	gene is directly annotated	frozenset({'activating', 'weight>75.0%', 'hg38_500bp_up_100bp_down_full_tx_v10_clust.genes_vs_motifs.rankings'})	[('KCNAB2', 1.25965179405182), ('CAMTA1', 2.77349501889816), ('E2F8', 1.5723002272905), ('ZNF672', 0.398305872785134), ('CAST', 0.405005069185431), ('OXGR1', 1.87023272949379), ('TMEM179', 0.420053154037089), ('LMNB1', 3.28752754700277), ('EMP2', 0.729375084026445), ('DGCR8', 0.41536239329081), ('SLC25A1', 4.24664767417947), ('XRCC5', 10.7746514042459), ('SEPT8', 2.54203536236271), ('SNRPG', 3.59…	4790
E2F1	transfac_pro__M00803	0.0597993	4.77538	0	1	gene is directly annotated	frozenset({'activating', 'weight>75.0%', 'hg38_500bp_up_100bp_down_full_tx_v10_clust.genes_vs_motifs.rankings'})	[('XRCC5', 10.7746514042459), ('XRCC2', 11.2283488459857), ('CDC7', 4.18172020341322), ('NOLC1', 2.00527244173601), ('ZNF367', 30.6373847580249), ('FAM111A', 3.71977735200568), ('ATAD5', 15.5959587126184), ('RFC1', 8.4564508374741), ('CENPH', 29.7107971257402), ('CCHCR1', 5.03486197740493), ('MCM6', 60.8975124031629), ('ZNF384', 1.10970716622834), ('MTHFD1', 24.8020919300831), ('E2F3', 2.78827515…	4966
E2F1	transfac_pro__M00938	0.0633379	5.32566	0	1	gene is directly annotated	frozenset({'activating', 'weight>75.0%', 'hg38_500bp_up_100bp_down_full_tx_v10_clust.genes_vs_motifs.rankings'})	[('XRCC2', 11.2283488459857), ('XRCC5', 10.7746514042459), ('CDC7', 4.18172020341322), ('INAFM1', 11.9094330283206), ('ZNF384', 1.10970716622834), ('KDELC2', 6.08118169205392), ('RFC1', 8.4564508374741), ('TTI1', 0.37961534867955), ('CDC25B', 0.381498348719191), ('FANCL', 13.026687249976), ('CARHSP1', 14.9281180629322), ('AHI1', 5.57597694550295), ('MCM3', 64.8623598318247), ('MTHFD1', 24.8020919…	4985
E2F2	transfac_pro__M00938	0.0681332	4.96279	3.84465e-07	1	gene is annotated for similar motif transfac_pro__M08875 ('V$E2F_Q4_03: E2F'; q-value = 3.84e-07)	frozenset({'activating', 'weight>75.0%', 'hg38_500bp_up_100bp_down_full_tx_v10_clust.genes_vs_motifs.rankings'})	[('FANCC', 2.28772695676424), ('ZFP1', 1.14058015317561), ('SSFA2', 0.754255948766182), ('CDK1', 0.390998162228699), ('XRCC2', 1.8256638711153), ('LYPD6', 0.530632737737974), ('RNF138', 1.00857632421961), ('ZDHHC5', 1.95064751818614), ('YTHDF2', 0.428756786280671), ('GLRX2', 0.781637931872212), ('FAM81A', 1.33991443968389), ('HINT3', 0.645702471610388), ('MCM7', 1.62760335954084), ('ELMSAN1', 1.0…	4948
E2F2	metacluster_67.2	0.0705772	5.28052	0	0.832952	gene is orthologous to ENSMUSG00000018983 in M. musculus (identity = 83%) which is directly annotated for motif	frozenset({'activating', 'weight>75.0%', 'hg38_500bp_up_100bp_down_full_tx_v10_clust.genes_vs_motifs.rankings'})	[('FANCC', 2.28772695676424), ('XRCC5', 0.399088136902562), ('TAF13', 0.507923955188248), ('CENPH', 2.85503523344773), ('E2F8', 2.93720315798758), ('URB1', 0.478765052260103), ('KIF23', 0.589877736653002), ('NME2', 0.776951462655255), ('DSCC1', 3.12520351433016), ('RAE1', 2.6351682160507), ('POLQ', 0.872319903719561), ('COG3', 0.805104656166925), ('MSH2', 4.85825328316764), ('INAFM1', 1.123291211…	2626
E2F2	metacluster_197.3	0.100596	9.1832	0	1	gene is directly annotated	frozenset({'activating', 'weight>75.0%', 'hg38_500bp_up_100bp_down_full_tx_v10_clust.genes_vs_motifs.rankings'})	[('JDP2', 2.31183150366843), ('C19orf81', 1.27006526698421), ('INAFM1', 1.12329121124112), ('XRCC5', 0.399088136902562), ('STAG2', 1.0141326004439), ('CDK1', 0.390998162228699), ('CDC7', 3.33015599260618), ('CCHCR1', 0.865411900927494), ('CAMKK2', 0.909189838314244), ('PRPS1', 3.93423267691186), ('FANCC', 2.28772695676424), ('DYRK1A', 0.568572423173969), ('GRIN2B', 2.41917667262106), ('SH3RF1', 0…	4999
E2F2	metacluster_45.4	0.0558546	3.36649	0	1	gene is directly annotated	frozenset({'activating', 'weight>75.0%', 'hg38_500bp_up_100bp_down_full_tx_v10_clust.genes_vs_motifs.rankings'})	[('MCM6', 2.30808575061357), ('DPYSL2', 0.497485995979916), ('MCM5', 0.670545419655784), ('ATAD5', 1.45523479863056), ('PPP4R3B', 1.41927757838833), ('CHST1', 0.43703457665271), ('MCM8', 1.69628945035104), ('MTHFD1', 1.86359368234414), ('TIPIN', 1.25610110044959), ('GIN1', 1.83481155516098), ('ELP2', 1.9229218196914), ('JAG1', 0.395252551817907), ('E2F2', 1.0), ('E2F8', 2.93720315798758), ('EZH2'…	4996
E2F2	taipale_cyt_meth__E2F2_GCGCGCGCGYW_eDBD_repr	0.0627304	4.26038	0	1	gene is directly annotated	frozenset({'activating', 'weight>75.0%', 'hg38_500bp_up_100bp_down_full_tx_v10_clust.genes_vs_motifs.rankings'})	[('C9orf40', 3.93184851356847), ('MTSS1', 1.39127558677028), ('STMND1', 0.87809422868647), ('RBBP4', 1.67566153980332), ('LRRC45', 2.4673027979221), ('CASP7', 0.488761831252682), ('LINC01123', 0.616314935529468), ('CCSAP', 1.15562859918165), ('CDK1', 0.390998162228699), ('AGAP3', 0.99943901274496), ('ZWINT', 0.634335716045308), ('KLHL23', 1.08370934521822), ('MNS1', 0.90659009263863), ('RANGAP1',…	4869
E2F2	taipale_cyt_meth__E2F2_NCGCGCGCGCM_eDBD_meth	0.0577902	3.61812	0	1	gene is directly annotated	frozenset({'activating', 'weight>75.0%', 'hg38_500bp_up_100bp_down_full_tx_v10_clust.genes_vs_motifs.rankings'})	[('XRCC5', 0.399088136902562), ('FANCC', 2.28772695676424), ('CDC7', 3.33015599260618), ('INAFM1', 1.12329121124112), ('ZNF502', 1.2032875874536), ('STAG2', 1.0141326004439), ('MCM3', 0.95699286355191), ('KDELC2', 0.38865139320436), ('PRPS1', 3.93423267691186), ('PLK4', 0.922849424843583), ('MTHFD1', 1.86359368234414), ('XRCC2', 1.8256638711153), ('PWWP2A', 1.85746616171094), ('DDX11', 1.15529387…	4646
E2F3	metacluster_197.3	0.0569223	3.78958	0	1	gene is directly annotated	frozenset({'activating', 'weight>75.0%', 'hg38_500bp_up_100bp_down_full_tx_v10_clust.genes_vs_motifs.rankings'})	[('PTPN21', 0.551506330538355), ('PHACTR2', 0.945548223132776), ('TMEM245', 0.609803719909833), ('USP13', 1.63809162606428), ('NAA50', 0.585228963160623), ('DGCR6L', 0.92824341727103), ('COBLL1', 0.390291469796823), ('TDRP', 4.3609537341852), ('PLEKHA5', 0.488002999950205), ('ARHGEF28', 0.490562110972642), ('XRCC2', 1.72454367209681), ('FBXL2', 0.475326202227272), ('SLC40A1', 1.11931633047617), (…	2094
E2F3	transfac_pro__M02089	0.0558549	3.62828	0	1	gene is directly annotated	frozenset({'activating', 'weight>75.0%', 'hg38_500bp_up_100bp_down_full_tx_v10_clust.genes_vs_motifs.rankings'})	[('PTPN21', 0.551506330538355), ('KLHL8', 0.513561133104888), ('NAA50', 0.585228963160623), ('EVA1C', 1.76054245017122), ('PLEKHA5', 0.488002999950205), ('XRCC2', 1.72454367209681), ('SORCS3', 0.660368606300743), ('SLC40A1', 1.11931633047617), ('SSH2', 0.385854326701899), ('ACTL6A', 0.836981671426397), ('DHRS12', 1.21262747513294), ('USP3', 0.918326945066742), ('ZNF180', 1.19161408443825), ('CACU…	4354
E2F5	metacluster_197.3	0.058519	4.01828	0	1	gene is directly annotated	frozenset({'activating', 'weight>75.0%', 'hg38_500bp_up_100bp_down_full_tx_v10_clust.genes_vs_motifs.rankings'})	[('BTBD2', 0.732983675410185), ('MVB12A', 0.615597613194966), ('POLA2', 1.82595813424592), ('ZMYND19', 0.778708174737227), ('DFFA', 1.26223814831417), ('MGST1', 0.615064805942359), ('GINS1', 1.26654508276129), ('CHD4', 2.01627582473077), ('DYRK1A', 0.890630853230692), ('CASP8AP2', 0.436545530520823), ('RPRD1B', 0.669872960300706), ('ATAD5', 0.874169415177597), ('IPO7', 1.00866164490106), ('SIK2',…	2754
E2F6	tfdimers__MD00337	0.049338	3.13653	6.90905e-06	1	motif similar to tfdimers__MD00412 ('M01252_reverse_-5_M00192_forward dimer: E2F6 / GR'; q-value = 6.91e-06) which is directly annotated	frozenset({'activating', 'weight>75.0%', 'hg38_500bp_up_100bp_down_full_tx_v10_clust.genes_vs_motifs.rankings'})	[('ICA1', 0.398171212845454), ('TCAIM', 1.60344589936968), ('GINS1', 2.28825606587517), ('LMO2', 0.420233075982821), ('BNC2', 0.545187471559161), ('MINK1', 1.32523118731891), ('TNPO2', 0.853516994394936), ('CTBP2', 0.541950015507057), ('ZFHX3', 0.526123572253042), ('PRKAG2', 0.603586728960752), ('NR3C1', 0.398750868339945), ('ZFYVE9', 0.718647669560428), ('URI1', 0.450387356769518), ('KCTD8', 1.0…	1613
E2F6	transfac_pro__M00938	0.0509808	3.40988	3.84465e-07	1	gene is annotated for similar motif transfac_pro__M08875 ('V$E2F_Q4_03: E2F'; q-value = 3.84e-07)	frozenset({'activating', 'weight>75.0%', 'hg38_500bp_up_100bp_down_full_tx_v10_clust.genes_vs_motifs.rankings'})	[('LRRC45', 2.11919636985061), ('DOLPP1', 0.405631538137792), ('PRKACA', 0.636824013759977), ('KMT5C', 2.03032129936855), ('ZNF556', 0.78297893746789), ('IMP3', 0.96303278776564), ('PKP4', 1.24489520956585), ('CADM2', 0.850488091335772), ('PPP6R3', 2.68833827575216), ('RBM4', 0.531013391242033), ('CFAP43', 1.02532885097891), ('KPNA4', 2.05687658641742), ('KANSL2', 1.33308908294263), ('TUBA3E', 1.…	1953
E2F7	metacluster_15.3	0.0866529	7.24931	1.97219e-06	1	gene is annotated for similar motif swissregulon__hs__E2F7 ('hs__E2F7'; q-value = 1.97e-06)	frozenset({'activating', 'weight>75.0%', 'hg38_500bp_up_100bp_down_full_tx_v10_clust.genes_vs_motifs.rankings'})	[('LMNB1', 1.35084175485937), ('NBL1', 0.393016776353236), ('MECP2', 1.77839157185438), ('AK3', 0.564963413914179), ('CDK1', 7.390127348411), ('XRCC2', 1.68842866178172), ('PCGF6', 0.554680802806913), ('ZDHHC5', 0.509853456522939), ('NPNT', 0.849895398476088), ('SERF1A', 1.26668548339384), ('TMEM44', 0.417447109541527), ('DNAJC10', 0.424181184142779), ('BUB3', 0.826033768060031), ('CDC14B', 3.345…	3950
E2F7	transfac_pro__M00938	0.0636055	4.30701	3.84465e-07	1	gene is annotated for similar motif transfac_pro__M08875 ('V$E2F_Q4_03: E2F'; q-value = 3.84e-07)	frozenset({'activating', 'weight>75.0%', 'hg38_500bp_up_100bp_down_full_tx_v10_clust.genes_vs_motifs.rankings'})	[('XRCC5', 0.418246616670892), ('CENPH', 3.12087068859135), ('E2F8', 9.49110388779973), ('ADPRHL1', 2.088055144705), ('FANCL', 2.88231712480675), ('KIF23', 1.38480413072174), ('SNRNP27', 1.04305642394108), ('ZW10', 0.715836349325698), ('DSCC1', 5.07822273312154), ('EMC7', 0.53042991318629), ('PPP1R10', 3.32535543863536), ('VSIG10', 1.15265101361504), ('POLQ', 2.28047456060465), ('TPMT', 2.1947227…	4923
E2F7	swissregulon__mm__E2f7	0.0636763	4.31605	0	0.797566	motif is annotated for orthologous gene ENSMUSG00000020185 in M. musculus (identity = 79%)	frozenset({'activating', 'weight>75.0%', 'hg38_500bp_up_100bp_down_full_tx_v10_clust.genes_vs_motifs.rankings'})	[('NKX6-2', 0.818726504998684), ('HNRNPF', 0.854891648163665), ('DICER1', 1.00764252326023), ('LMNB1', 1.35084175485937), ('AMFR', 0.406623763450803), ('SPIN4', 1.91830478669071), ('DEGS1', 0.386396310954732), ('AK3', 0.564963413914179), ('PDGFD', 3.1102281763718), ('SNCAIP', 1.35544558024095), ('PRRC2A', 0.448582842758272), ('CENPJ', 2.35564886988626), ('VMA21', 0.818213637427008), ('PHIP', 1.40…	2635
E2F7	metacluster_15.1	0.0733441	5.55027	0	1	gene is directly annotated	frozenset({'activating', 'weight>75.0%', 'hg38_500bp_up_100bp_down_full_tx_v10_clust.genes_vs_motifs.rankings'})	[('C9orf40', 2.6808521182475), ('SLK', 0.458348556422829), ('RBBP4', 0.533838757844266), ('PRR36', 0.472832878777212), ('LRRC45', 2.56499912728052), ('CASP7', 1.65040984167948), ('CDK1', 7.390127348411), ('PRKAR2B', 0.386500685860733), ('TMEM44', 0.417447109541527), ('SYNE2', 2.94346872657736), ('DPY19L2', 0.560353851130925), ('RMI1', 0.897777030585335), ('ZWINT', 5.89727297052404), ('JADE1', 1.9…	4998
E2F7	metacluster_15.2	0.0699131	5.11226	0	1	gene is directly annotated	frozenset({'activating', 'weight>75.0%', 'hg38_500bp_up_100bp_down_full_tx_v10_clust.genes_vs_motifs.rankings'})	[('XRCC5', 0.418246616670892), ('INAFM1', 0.42960606331602), ('MCM3', 2.61285103209534), ('KDELC2', 5.98359154141197), ('KLHL42', 1.13498799422166), ('PLK4', 0.695973269550698), ('GINS3', 1.42108297665792), ('RIF1', 1.5953239005405), ('TP53I11', 0.856445140220289), ('EMP2', 0.530039580663809), ('FANCL', 2.88231712480675), ('KANSL1-AS1', 1.12277686556821), ('CARHSP1', 3.93296044312605), ('MTHFD1',…	4352
E2F7	metacluster_197.2	0.079847	6.38044	0	1	gene is directly annotated	frozenset({'activating', 'weight>75.0%', 'hg38_500bp_up_100bp_down_full_tx_v10_clust.genes_vs_motifs.rankings'})	[('LRRC45', 2.56499912728052), ('TCF15', 1.07884075433264), ('PRKACA', 1.35762019374811), ('ETV5', 1.27508850930661), ('DERL3', 2.60337769557373), ('KATNB1', 0.400478911302804), ('CBX5', 1.75698528414458), ('SLC25A29', 0.636647961817214), ('CCDC146', 1.101558973647), ('TNFAIP8L1', 0.39896679608493), ('HIST2H2AC', 7.61845101480709), ('TMEM97', 3.33230590690472), ('ORC6', 2.23780296802317), ('AURKB…	1720
E2F7	metacluster_197.3	0.100257	8.98598	0	1	gene is directly annotated	frozenset({'activating', 'weight>75.0%', 'hg38_500bp_up_100bp_down_full_tx_v10_clust.genes_vs_motifs.rankings'})	[('XRCC5', 0.418246616670892), ('KDELC2', 5.98359154141197), ('CARHSP1', 3.93296044312605), ('GINS3', 1.42108297665792), ('TPMT', 2.19472272139102), ('BLM', 1.67925540488001), ('XRCC2', 1.68842866178172), ('ZW10', 0.715836349325698), ('EZH2', 3.12365390987727), ('GJC1', 1.96047116196324), ('FAM111A', 0.750903862036021), ('PPIF', 1.14342993629384), ('RMI2', 0.496698437557497), ('SYTL4', 0.93872090…	4580
E2F8	metacluster_197.3	0.0812385	7.81684	9.4174e-06	1	motif similar to taipale_cyt_meth__E2F8_NTTTCCCGCCAAAN_eDBD ('E2F8 [E2F]'; q-value = 9.42e-06) which is directly annotated	frozenset({'activating', 'weight>75.0%', 'hg38_500bp_up_100bp_down_full_tx_v10_clust.genes_vs_motifs.rankings'})	[('CARHSP1', 1.28926033806993), ('HNRNPF', 0.638144835911718), ('CACNA1D', 1.60597561010808), ('TTL', 1.1244703023043), ('LMNB1', 0.496519914715094), ('IGSF11', 2.07345490514067), ('NAA35', 2.00412565023598), ('PRRG4', 0.791975446661976), ('CCDC110', 0.860021882691372), ('PFKFB3', 7.36194502309383), ('ZNF596', 0.643787800934042), ('JADE1', 2.68633215543417), ('CD59', 0.407239772862237), ('BVES', …	3882
E2F8	metacluster_15.2	0.0569917	4.20458	7.27274e-08	1	motif similar to taipale_cyt_meth__E2F8_NTTTCCCGCCAAAN_eDBD ('E2F8 [E2F]'; q-value = 7.27e-08) which is directly annotated	frozenset({'activating', 'weight>75.0%', 'hg38_500bp_up_100bp_down_full_tx_v10_clust.genes_vs_motifs.rankings'})	[('XRCC5', 1.11480906407069), ('SIPA1', 0.455907623285697), ('CENPH', 1.17272165800289), ('FAM72A', 1.20404316288971), ('E2F8', 1.0), ('KIF23', 0.487432506566588), ('ABI2', 0.539658609862834), ('DSCC1', 1.69208556890907), ('ZNF672', 1.22788694008235), ('TTI1', 1.50257928262444), ('POLQ', 1.5178328387916), ('KHDRBS1', 0.957690842574213), ('IPPK', 0.443546575462606), ('CFAP20', 0.703343315748157), …	4375
E2F8	dbtfbs__E2F8_representative_N1	0.0494358	3.0789	0	1	gene is directly annotated	frozenset({'activating', 'weight>75.0%', 'hg38_500bp_up_100bp_down_full_tx_v10_clust.genes_vs_motifs.rankings'})	[('XRCC5', 1.11480906407069), ('XRCC2', 3.48003087923645), ('PDS5B', 0.995727040310056), ('CDK1', 2.70221449093612), ('OPA1', 0.639502419958275), ('NEIL3', 0.473969938745663), ('FAM122B', 0.844426404727201), ('HNRNPUL2', 1.81016243038072), ('RBBP4', 2.98728386466579), ('ATAD5', 2.50816733887507), ('RABIF', 0.487181523718833), ('SPCS3', 0.388818915881921), ('POLA2', 0.493611933473082), ('KHDRBS1',…	4425
E2F8	metacluster_15.3	0.073198	6.61898	0	1	gene is directly annotated	frozenset({'activating', 'weight>75.0%', 'hg38_500bp_up_100bp_down_full_tx_v10_clust.genes_vs_motifs.rankings'})	[('HNRNPF', 0.638144835911718), ('CACNA1D', 1.60597561010808), ('LMNB1', 0.496519914715094), ('JADE1', 2.68633215543417), ('CBFA2T2', 1.07135705453716), ('ZNF596', 0.643787800934042), ('AHI1', 0.385918510627753), ('SPIN4', 0.417567744954512), ('TMEM165', 0.588869478658866), ('CARHSP1', 1.28926033806993), ('BVES', 0.866029906855756), ('PFKFB3', 7.36194502309383), ('NAA35', 2.00412565023598), ('DEX…	4945
E2F8	metacluster_197.2	0.0691304	6.01299	0	1	gene is directly annotated	frozenset({'activating', 'weight>75.0%', 'hg38_500bp_up_100bp_down_full_tx_v10_clust.genes_vs_motifs.rankings'})	[('XRCC5', 1.11480906407069), ('CDC7', 0.950279973211541), ('INAFM1', 0.509314794760649), ('FAM72A', 1.20404316288971), ('TTI1', 1.50257928262444), ('STAG2', 0.830464428460413), ('KDELC2', 3.4691651192211), ('PLK4', 1.1024195811094), ('GINS3', 0.49550072740913), ('RIF1', 1.18805619146697), ('EMP2', 0.410463695409156), ('NUCB1', 0.453930445165838), ('CARHSP1', 1.28926033806993), ('XRCC2', 3.480030…	3507
EHF	taipale_tf_pairs__ELK1_HOXB13_RNCGGAANYNRTWAAN_CAP	0.0809163	4.74263	5.2998e-06	1	gene is annotated for similar motif transfac_pro__M02052 ('V$EHF_03: EHF'; q-value = 5.3e-06)	frozenset({'activating', 'weight>75.0%', 'hg38_500bp_up_100bp_down_full_tx_v10_clust.genes_vs_motifs.rankings'})	[('ZFAT', 0.716677918495983), ('GART', 0.945133447261674), ('GNL3L', 0.971033986261308), ('ZNF614', 1.81801143473228), ('ZNF580', 0.968173516337477), ('FZR1', 2.23893715489584), ('GPATCH4', 1.45355630382176), ('UBIAD1', 1.90189836999866), ('PHF12', 1.43805986457356), ('PAK4', 1.10261836375611), ('COQ4', 0.430203389178553), ('PPM1D', 0.890116003467447), ('DUSP27', 0.908109924222226), ('GSPT2', 0.7…	3292
ELF4	tfdimers__MD00196	0.0643849	3.08023	6.72344e-09	1	motif similar to tfdimers__MD00018 ('M00971_forward_8_M00980_forward dimer: Ets / TBP'; q-value = 6.72e-09) which is directly annotated	frozenset({'activating', 'weight>75.0%', 'hg38_500bp_up_100bp_down_full_tx_v10_clust.genes_vs_motifs.rankings'})	[('GSK3A', 0.595660838049514), ('BCL3', 0.553967831081969), ('SPATC1L', 0.522427242507587), ('NDUFV2-AS1', 4.86259502644482), ('NAP1L3', 0.807270000793829), ('PLA2G15', 1.61866586438127), ('GNAI1', 1.03323185722292), ('EGR1', 0.580616500671679), ('ERO1A', 0.920779259385702), ('CDKN2C', 0.602459022194227), ('C19orf33', 1.94123912773565), ('APBB3', 0.502386093342351), ('TMBIM1', 0.974935050090292),…	1533
ELK1	tfdimers__MD00266	0.0522492	3.64028	3.47808e-08	1	motif similar to tfdimers__MD00562 ('M00025_forward_24_M00789_forward dimer: Elk-1 / GATA'; q-value = 3.48e-08) which is directly annotated	frozenset({'activating', 'weight>75.0%', 'hg38_500bp_up_100bp_down_full_tx_v10_clust.genes_vs_motifs.rankings'})	[('SATB1', 0.462545524840007), ('SLC39A14', 0.675516984493382), ('TPM4', 0.465177581221363), ('SCRN1', 0.977699418276364), ('FAM135A', 0.896009192287031), ('CDH4', 1.12349938629313), ('POTEE', 0.628686794860593), ('ANAPC4', 0.857898729259025), ('N4BP1', 0.386220475045151), ('TTL', 0.418717149714197), ('LYRM1', 0.498319756994479), ('COL5A2', 0.516598132143681), ('VKORC1L1', 0.477529503714434), ('P…	3525
ELK3	hdpi__ETV4	0.0499313	3.00501	7.44996e-06	1	gene is annotated for similar motif taipale_cyt_meth__ELK3_NACCGGAAGTN_eDBD_meth ('ELK3 [ETS, CpG-meth]'; q-value = 7.45e-06)	frozenset({'activating', 'weight>75.0%', 'hg38_500bp_up_100bp_down_full_tx_v10_clust.genes_vs_motifs.rankings'})	[('CCDC7', 0.396368612847903), ('PIK3C3', 0.770030299966841), ('POMGNT2', 2.21242579957011), ('TNFAIP8', 0.406902126895645), ('EPB41L2', 4.08874258515831), ('CHAC2', 3.22313546954283), ('SMARCAD1', 0.505268266932648), ('TIMM8A', 0.564858719040972), ('PTCH1', 1.41440998113493), ('SMIM10L1', 0.492563926487558), ('HTATIP2', 4.26112539064066), ('LPAR6', 1.11675382813318), ('SETDB1', 0.806004678534976…	1231
ELK3	jaspar__MA1708.1	0.0500419	3.02116	7.0734e-06	1	gene is annotated for similar motif taipale_cyt_meth__ELK3_NACCGGAAGTN_eDBD_meth ('ELK3 [ETS, CpG-meth]'; q-value = 7.07e-06)	frozenset({'activating', 'weight>75.0%', 'hg38_500bp_up_100bp_down_full_tx_v10_clust.genes_vs_motifs.rankings'})	[('COG3', 2.54362337989812), ('MANBAL', 0.455602974162533), ('XKR6', 1.420321530208), ('TMEM33', 1.14045253080261), ('CASC2', 0.974418097423063), ('VPS53', 1.38384279923193), ('NSUN5', 0.815131941113507), ('INCENP', 2.92489269985195), ('NUP107', 1.02806695078284), ('CTTNBP2NL', 0.408657839972481), ('SUDS3', 0.918615368880161), ('DHX37', 0.851351919450825), ('DTD1', 0.94207998558805), ('TANGO2', 1…	1575
ELK3	metacluster_183.4	0.0520791	3.31869	5.13382e-06	1	gene is annotated for similar motif taipale_cyt_meth__ELK3_NACCGGAAGTN_eDBD_meth ('ELK3 [ETS, CpG-meth]'; q-value = 5.13e-06)	frozenset({'activating', 'weight>75.0%', 'hg38_500bp_up_100bp_down_full_tx_v10_clust.genes_vs_motifs.rankings'})	[('TAF13', 2.31711683108797), ('MTMR9', 0.649560144558789), ('TNPO3', 1.34909323854312), ('ASB1', 0.861795825419998), ('APEX2', 1.64362380102262), ('EMC7', 0.38550441793188), ('RAE1', 0.385333535315224), ('PIK3C3', 0.770030299966841), ('ZNF672', 0.812939495187712), ('EPB41L2', 4.08874258515831), ('PEX12', 0.582698209322205), ('COG3', 2.54362337989812), ('INAFM1', 1.02130793807807), ('NFKB2', 0.89…	4928
ELK3	jaspar__MA1483.2	0.057491	4.10907	8.21638e-07	1	motif similar to taipale_cyt_meth__ELK3_NACCGGAAGTN_FL_meth_repr ('ELK3 [ETS, CpG-meth]'; q-value = 8.22e-07) which is directly annotated	frozenset({'activating', 'weight>75.0%', 'hg38_500bp_up_100bp_down_full_tx_v10_clust.genes_vs_motifs.rankings'})	[('MTMR9', 0.649560144558789), ('ASB1', 0.861795825419998), ('CSTF2', 0.85463915522743), ('DALRD3', 0.671910127694642), ('TNPO3', 1.34909323854312), ('COG3', 2.54362337989812), ('GRPEL2', 0.494327314212424), ('SLU7', 0.648990798227474), ('TAF13', 2.31711683108797), ('PEX12', 0.582698209322205), ('NSUN5', 0.815131941113507), ('ZNF549', 1.34870075827341), ('SMUG1', 1.0998330374414), ('FAM200A', 0.5…	4555
ELK3	taipale_tf_pairs__E2F1_ELK1_SGCGCNNNNNNNNNNCGGAAGN_CAP_repr	0.0522274	3.34034	2.43504e-07	1	gene is annotated for similar motif taipale_cyt_meth__ELK3_NACCGGAAGTN_eDBD_meth ('ELK3 [ETS, CpG-meth]'; q-value = 2.44e-07)	frozenset({'activating', 'weight>75.0%', 'hg38_500bp_up_100bp_down_full_tx_v10_clust.genes_vs_motifs.rankings'})	[('SMARCAD1', 0.505268266932648), ('PIK3C3', 0.770030299966841), ('SLC9B2', 1.34437806173825), ('HNRNPUL2', 0.606274134008477), ('POMGNT2', 2.21242579957011), ('DAD1', 1.43623879596756), ('SLU7', 0.648990798227474), ('COG6', 0.459774993256451), ('FAM200A', 0.546630637513959), ('STX8', 0.525966092838944), ('ZNF589', 0.539557870489114), ('HIBADH', 1.35019726089218), ('ZNF286B', 0.374874694302428), …	1371
ELK3	metacluster_35.5	0.0507942	3.13103	1.84006e-07	1	motif similar to transfac_pro__M00971 ('V$ETS_Q6: Ets'; q-value = 1.84e-07) which is directly annotated	frozenset({'activating', 'weight>75.0%', 'hg38_500bp_up_100bp_down_full_tx_v10_clust.genes_vs_motifs.rankings'})	[('TTL', 1.45757648648449), ('SNCA', 0.619422546336996), ('RUNX1', 0.52010767092569), ('HIF1AN', 1.1640724471256), ('LINC00511', 0.782182462792769), ('YES1', 1.2130428753751), ('GRTP1', 0.9828618247805), ('NIPAL2', 1.05293468068968), ('MGAT1', 2.91443684364742), ('VEPH1', 1.65062810730522), ('ZNF185', 0.814714412032371), ('THBS4', 0.588991718565069), ('TIMM8A', 0.564858719040972), ('IFIT1', 0.747…	448
ELK3	metacluster_183.3	0.0505286	3.09224	1.59683e-07	0.919315	motif similar to cisbp__M01481 ('ETV3L[gene ID: ENSG00000253831 species: Homo sapiens TF status: inferred TF family: Ets DBDs: Ets]; Elk3[gene ID: ENSMUSG00000008398 species: Mus musculus TF status: direct TF family: Ets DBDs: Ets]; Erf[gene ID: ENSMUSG00000040857 species: Mus musculus TF status: inferred TF family: Ets DBDs: Ets]'; q-value = 1.6e-07) which is annotated for orthologous gene ENSMU…	frozenset({'activating', 'weight>75.0%', 'hg38_500bp_up_100bp_down_full_tx_v10_clust.genes_vs_motifs.rankings'})	[('LAP3', 1.74041732908273), ('EFNA1', 0.520307659884369), ('DIAPH3', 0.672874655302552), ('STUB1', 1.09235086582946), ('SNURF', 1.53691557020409), ('SETD4', 0.501515523221876), ('COG6', 0.459774993256451), ('KDM5C', 1.08798499657821), ('ZNF12', 0.602402677211168), ('PBDC1', 0.665287310862657), ('ZNF185', 0.814714412032371), ('SMARCAD1', 0.505268266932648), ('HIBADH', 1.35019726089218), ('STX8', …	541
ELK3	metacluster_191.2	0.0622908	4.81005	7.0134e-08	1	motif similar to jaspar__MA0759.2 ('ELK3'; q-value = 7.01e-08) which is directly annotated	frozenset({'activating', 'weight>75.0%', 'hg38_500bp_up_100bp_down_full_tx_v10_clust.genes_vs_motifs.rankings'})	[('SPRY4', 0.684775859150295), ('RUNX1', 0.52010767092569), ('THBS4', 0.588991718565069), ('GRTP1', 0.9828618247805), ('CSMD1', 1.70984564104737), ('IL11RA', 4.06059780722618), ('F3', 0.690772118914172), ('FAM131A', 0.630209382581317), ('TTL', 1.45757648648449), ('ADGRL1', 0.869259563097846), ('PTCH1', 1.41440998113493), ('EPB41L2', 4.08874258515831), ('RTN4R', 1.39588365789593), ('MAPRE2', 0.480…	723
ELK3	taipale_tf_pairs__ETS2_RCCGGAAGTG_HT	0.0581381	4.20358	4.18693e-08	1	gene is annotated for similar motif taipale_cyt_meth__ELK3_NACCGGAAGTN_eDBD ('ELK3 [ETS]'; q-value = 4.19e-08)	frozenset({'activating', 'weight>75.0%', 'hg38_500bp_up_100bp_down_full_tx_v10_clust.genes_vs_motifs.rankings'})	[('COG3', 2.54362337989812), ('SLU7', 0.648990798227474), ('MANBAL', 0.455602974162533), ('DALRD3', 0.671910127694642), ('SMUG1', 1.0998330374414), ('GRPEL2', 0.494327314212424), ('TMEM33', 1.14045253080261), ('MTMR9', 0.649560144558789), ('TNPO3', 1.34909323854312), ('CASC2', 0.974418097423063), ('UMAD1', 1.2466620290781), ('ASCC2', 0.758740484381116), ('CENPQ', 0.752639352037821), ('INCENP', 2.…	4483
ELK3	metacluster_166.2	0.0539532	3.59239	1.61547e-08	1	gene is annotated for similar motif taipale_cyt_meth__ELK3_NACCGGAAGTN_eDBD ('ELK3 [ETS]'; q-value = 1.62e-08)	frozenset({'activating', 'weight>75.0%', 'hg38_500bp_up_100bp_down_full_tx_v10_clust.genes_vs_motifs.rankings'})	[('TMEM33', 1.14045253080261), ('MTMR9', 0.649560144558789), ('EMC7', 0.38550441793188), ('TAF13', 2.31711683108797), ('TNPO3', 1.34909323854312), ('SMUG1', 1.0998330374414), ('EXOC6', 1.11932155646457), ('BBIP1', 0.628563241241557), ('SLU7', 0.648990798227474), ('CSTF2', 0.85463915522743), ('GRPEL2', 0.494327314212424), ('VPS53', 1.38384279923193), ('COG3', 2.54362337989812), ('THBS4', 0.5889917…	1306
ELK3	metacluster_138.2	0.0535271	3.53016	0	1	gene is directly annotated	frozenset({'activating', 'weight>75.0%', 'hg38_500bp_up_100bp_down_full_tx_v10_clust.genes_vs_motifs.rankings'})	[('HAUS7', 0.730418601516476), ('PIK3C3', 0.770030299966841), ('SMARCAD1', 0.505268266932648), ('EIF2AK1', 2.43415170068712), ('HIF1AN', 1.1640724471256), ('GM2A', 3.62434560673072), ('MGAT1', 2.91443684364742), ('TMEM18', 0.6261828835498), ('NOLC1', 1.05267990668047), ('SUDS3', 0.918615368880161), ('TNFAIP8', 0.406902126895645), ('TRAIP', 0.594326506587156), ('KLHDC8B', 0.903554795879207), ('INA…	1782
ELK3	metacluster_166.4	0.0573858	4.09371	0	1	gene is directly annotated	frozenset({'activating', 'weight>75.0%', 'hg38_500bp_up_100bp_down_full_tx_v10_clust.genes_vs_motifs.rankings'})	[('COG3', 2.54362337989812), ('GRPEL2', 0.494327314212424), ('SLU7', 0.648990798227474), ('MTMR9', 0.649560144558789), ('TAF13', 2.31711683108797), ('ASB1', 0.861795825419998), ('TNPO3', 1.34909323854312), ('CSTF2', 0.85463915522743), ('DALRD3', 0.671910127694642), ('SMUG1', 1.0998330374414), ('NSUN5', 0.815131941113507), ('PEX12', 0.582698209322205), ('TMEM33', 1.14045253080261), ('PDCD6', 1.147…	4211
ELK3	metacluster_191.3	0.0549077	3.7318	0	1	gene is directly annotated	frozenset({'activating', 'weight>75.0%', 'hg38_500bp_up_100bp_down_full_tx_v10_clust.genes_vs_motifs.rankings'})	[('COG3', 2.54362337989812), ('SLU7', 0.648990798227474), ('GRPEL2', 0.494327314212424), ('ASB1', 0.861795825419998), ('SMUG1', 1.0998330374414), ('MTMR9', 0.649560144558789), ('MANBAL', 0.455602974162533), ('NSUN5', 0.815131941113507), ('TMEM33', 1.14045253080261), ('PDCD6', 1.14724614022636), ('TAF13', 2.31711683108797), ('TNPO3', 1.34909323854312), ('EXOC6', 1.11932155646457), ('INCENP', 2.924…	2359
ELK3	metacluster_35.3	0.0518485	3.28501	0	1	gene is directly annotated	frozenset({'activating', 'weight>75.0%', 'hg38_500bp_up_100bp_down_full_tx_v10_clust.genes_vs_motifs.rankings'})	[('COG3', 2.54362337989812), ('MTMR9', 0.649560144558789), ('GRPEL2', 0.494327314212424), ('SLU7', 0.648990798227474), ('ASB1', 0.861795825419998), ('TNPO3', 1.34909323854312), ('TAF13', 2.31711683108797), ('PDCD6', 1.14724614022636), ('TMEM33', 1.14045253080261), ('SMUG1', 1.0998330374414), ('EXOC6', 1.11932155646457), ('XKR6', 1.420321530208), ('CSTF2', 0.85463915522743), ('INCENP', 2.924892699…	4269
ELK3	taipale_tf_pairs__FOXO1_ELK3_RCCGGAWGTKKW_CAP	0.0524175	3.36811	0	1	gene is directly annotated	frozenset({'activating', 'weight>75.0%', 'hg38_500bp_up_100bp_down_full_tx_v10_clust.genes_vs_motifs.rankings'})	[('SMUG1', 1.0998330374414), ('EXOC6', 1.11932155646457), ('APEX2', 1.64362380102262), ('INAFM1', 1.02130793807807), ('COG3', 2.54362337989812), ('MTMR9', 0.649560144558789), ('SLU7', 0.648990798227474), ('TTL', 1.45757648648449), ('INCENP', 2.92489269985195), ('PDCD6', 1.14724614022636), ('TMEM33', 1.14045253080261), ('TMEM173', 0.50450147052506), ('PIK3C3', 0.770030299966841), ('MFSD6', 0.52637…	658
ERG	metacluster_183.4	0.0825197	4.09749	1.42511e-07	1	gene is annotated for similar motif taipale_cyt_meth__ERG_NACCGGAARYN_eDBD ('ERG [ETS]'; q-value = 1.43e-07)	frozenset({'activating', 'weight>75.0%', 'hg38_500bp_up_100bp_down_full_tx_v10_clust.genes_vs_motifs.rankings'})	[('RRAS', 1.21501803772762), ('INTS6', 0.929457788639974), ('DDX3Y', 4.23635776283663), ('NT5DC3', 0.547918001209003), ('KCTD5', 0.481869555611973), ('HBEGF', 0.977315371790232), ('LOXL1', 1.91896240777078), ('JADE3', 0.686277765031861), ('ZBTB7A', 0.469123012234421), ('ZFY', 0.619566566242907), ('TCF7L2', 1.14997948386684)]	696
ETV7	taipale_tf_pairs__TEAD4_SPDEF_RGAATGCGGAWRT_CAP_repr	0.100712	3.10253	5.07819e-07	1	motif similar to taipale_tf_pairs__TEAD4_ETV7_RGAATGCGGAARYNNNTCCN_CAP_repr ('TEAD4 [TEA] - ETV7 [ETS]'; q-value = 5.08e-07) which is directly annotated	frozenset({'activating', 'weight>75.0%', 'hg38_500bp_up_100bp_down_full_tx_v10_clust.genes_vs_motifs.rankings'})	[('COL23A1', 0.901449876275142), ('SLC17A5', 1.12041028059372), ('SS18', 0.431103188096515), ('ZNHIT6', 0.579811135849315)]	248
ETV7	taipale_tf_pairs__TEAD4_ETV7_RGAATGCGGAARYNNNTCCN_CAP_repr	0.103858	3.23771	0	1	gene is directly annotated	frozenset({'activating', 'weight>75.0%', 'hg38_500bp_up_100bp_down_full_tx_v10_clust.genes_vs_motifs.rankings'})	[('CNRIP1', 2.33873395612131), ('SS18', 0.431103188096515), ('SLC17A5', 1.12041028059372), ('ENG', 0.404010870478217), ('COL23A1', 0.901449876275142), ('RFESD', 0.734852741783362)]	954
FOSB	metacluster_111.3	0.052057	4.15202	2.09139e-06	1	gene is annotated for similar motif taipale_cyt_meth__FOSB_NRTGACGTCAYN_eDBD ('FOSB [bZIP]'; q-value = 2.09e-06)	frozenset({'activating', 'weight>75.0%', 'hg38_500bp_up_100bp_down_full_tx_v10_clust.genes_vs_motifs.rankings'})	[('EMD', 0.410697860845004), ('DUSP1', 15.3776854347761), ('GUK1', 0.500319690866316), ('NSMF', 1.07824965790686), ('RAB21', 1.24971124839557), ('FAM131A', 1.72349519559998), ('BCL6', 0.531385809798191), ('APTX', 0.627231088784983), ('ENSA', 0.747550399928366), ('MED30', 2.03948545400014), ('AMDHD2', 0.703262237749459), ('BTBD9', 0.871678224640778), ('USP22', 0.97398547547764), ('CCDC59', 0.75217…	1442
FOSB	metacluster_111.4	0.0466795	3.14167	0	1	gene is directly annotated	frozenset({'activating', 'weight>75.0%', 'hg38_500bp_up_100bp_down_full_tx_v10_clust.genes_vs_motifs.rankings'})	[('MED30', 2.03948545400014), ('FAM131A', 1.72349519559998), ('CCDC59', 0.752179172787223), ('EMD', 0.410697860845004), ('DUSP1', 15.3776854347761), ('BTBD9', 0.871678224640778), ('NSMF', 1.07824965790686), ('TSC22D2', 1.5244988247782), ('ARIH1', 0.668433477056151), ('EGR1', 5.52948609740104), ('APTX', 0.627231088784983), ('COX18', 0.900329358394654), ('ENSA', 0.747550399928366), ('NR4A1', 4.8714…	483
FOSL1	tfdimers__MD00269	0.094996	3.48516	2.10929e-13	1	motif similar to tfdimers__MD00165 ('M01712_reverse_5_M00925_forward dimer: CRX / AP-1'; q-value = 2.11e-13) which is directly annotated	frozenset({'activating', 'weight>75.0%', 'hg38_500bp_up_100bp_down_full_tx_v10_clust.genes_vs_motifs.rankings'})	[('INSIG1', 0.692003905686916), ('GLRX2', 0.717986268441212), ('SNHG25', 0.501185882450074), ('NIFK', 0.716238717268638), ('ARID5B', 0.458788502248116), ('THUMPD3-AS1', 0.485877353643769), ('DUSP14', 0.430201523923838), ('EXOSC5', 1.04718767948624), ('GADD45G', 1.58828670785412), ('PCGF5', 1.32238103111285)]	1165
FOXJ2	metacluster_188.1	0.0524515	3.40791	4.89503e-09	0.902439	gene is orthologous to ENSMUSG00000003154 in M. musculus (identity = 90%) which is annotated for similar motif swissregulon__mm__Foxj2 ('mm__Foxj2'; q-value = 4.9e-09)	frozenset({'activating', 'weight>75.0%', 'hg38_500bp_up_100bp_down_full_tx_v10_clust.genes_vs_motifs.rankings'})	[('CENPJ', 2.43989364120523), ('SLC39A14', 0.659736192530663), ('SYNM', 0.395811884566509), ('HNRNPLL', 0.651061988384924), ('CCND2', 2.21658422402958), ('AIFM3', 0.551029913523434), ('ESRRG', 0.934727169998478), ('ANKRD40', 1.51968676909858), ('RBFOX1', 1.42083482501369), ('FXR1', 0.427590811757919), ('TMEM184B', 0.553912384440812), ('FOXN3', 0.742974449118921), ('PDGFD', 0.467640864055968), ('S…	1001
FOXO6	taipale_tf_pairs__FOXO1_ETV1_RCCGGAWGTKKN_CAP	0.0529687	3.2263	6.2411e-08	1	motif similar to taipale_tf_pairs__ETV2_FOXO6_RCCGGATGTTKWN_CAP ('ETV2 [ETS] - FOXO6 [Fox]'; q-value = 6.24e-08) which is directly annotated	frozenset({'activating', 'weight>75.0%', 'hg38_500bp_up_100bp_down_full_tx_v10_clust.genes_vs_motifs.rankings'})	[('USP49', 0.838247166178965), ('LMO2', 0.399607447387129), ('PRDM16', 0.611419254549013), ('PELI2', 0.541273150482786), ('ING2', 3.80511085575908), ('NKILA', 1.68475541403427), ('KLC4', 0.421528194216903), ('MTA1', 0.419778635598198), ('PNPLA6', 0.475618119593928), ('ZNF783', 2.68374809973854), ('SLC9A6', 1.57557990649383), ('HMG20B', 0.554575080070753), ('RFX5', 1.24595134340051), ('PAN3', 1.77…	1359
FOXO6	taipale_tf_pairs__FOXO1_ETV4_RCCGGAWGTKKN_CAP	0.0529425	3.22239	2.76269e-10	1	motif similar to taipale_tf_pairs__ETV2_FOXO6_RCCGGATGTTKWN_CAP ('ETV2 [ETS] - FOXO6 [Fox]'; q-value = 2.76e-10) which is directly annotated	frozenset({'activating', 'weight>75.0%', 'hg38_500bp_up_100bp_down_full_tx_v10_clust.genes_vs_motifs.rankings'})	[('NAE1', 0.427867465895507), ('PTPRK', 0.813687912111266), ('SLC39A14', 0.621008393271216), ('CEP112', 1.77407314361113), ('ZNF593', 0.68705889200967), ('RDH11', 0.614206835480477), ('UBALD2', 1.41721003226785), ('GPAT3', 0.722700818118359), ('FAM122B', 1.10035098916316), ('ZEB1', 0.957417933298835), ('PHLDB2', 0.638679735529702), ('FAM160B1', 2.05111162722153), ('WIPF1', 0.71499686313155), ('IG…	959
GABPA	cisbp__M08198	0.046861	3.52603	6.91693e-06	1	gene is annotated for similar motif dbtfbs__GABPA_representative_N1 ('GABPA (human, representative N1)'; q-value = 6.92e-06)	frozenset({'activating', 'weight>75.0%', 'hg38_500bp_up_100bp_down_full_tx_v10_clust.genes_vs_motifs.rankings'})	[('ADPRHL1', 0.774766176950984), ('UNC45A', 0.848698470194361), ('DPP9', 0.544509315499076), ('FAM172A', 2.05170045835895), ('SLC39A9', 1.42149234274124), ('PPIL2', 1.15927685642069), ('NDUFB7', 0.540561129646471), ('TAF7', 2.36270072088962), ('SLC25A1', 0.485061219605002), ('TMEM33', 0.428300835331221), ('LNP1', 0.652795706272222), ('BRCA2', 0.577949606951911), ('MEIS1', 0.556729999408017), ('ZN…	2326
GABPA	jaspar__MA1932.1	0.0479018	3.72935	6.31294e-06	1	gene is annotated for similar motif taipale__GABPA_full_ACCGGAAGTN_repr ('GABPA monomeric ETS full'; q-value = 6.31e-06)	frozenset({'activating', 'weight>75.0%', 'hg38_500bp_up_100bp_down_full_tx_v10_clust.genes_vs_motifs.rankings'})	[('SIPA1', 0.487136907925874), ('TAF13', 0.564563234512675), ('CENPH', 1.30419989671742), ('TNPO3', 1.59305011749505), ('ZNF45', 0.412798356421924), ('E2F8', 2.19560410105385), ('USE1', 0.41671127667231), ('ADPRHL1', 0.774766176950984), ('UNC45A', 0.848698470194361), ('TMA16', 2.84394304910452), ('AHCTF1', 0.487355811540438), ('UBL7', 1.09816139814079), ('SPPL2A', 0.388195269703086), ('SRBD1', 0.…	4913
GABPA	hdpi__ELF2	0.048994	3.94269	6.21819e-06	0.960352	gene is orthologous to ENSMUSG00000008976 in M. musculus (identity = 96%) which is annotated for similar motif cisbp__M00157 ('ETV3L[gene ID: ENSG00000253831 species: Homo sapiens TF status: inferred TF family: Ets DBDs: Ets]; Erf[gene ID: ENSMUSG00000040857 species: Mus musculus TF status: inferred TF family: Ets DBDs: Ets]; Gabpa[gene ID: ENSMUSG00000008976 species: Mus musculus TF status: dire…	frozenset({'activating', 'weight>75.0%', 'hg38_500bp_up_100bp_down_full_tx_v10_clust.genes_vs_motifs.rankings'})	[('DIO2', 0.624685021076444), ('ZFP91', 1.98124666356721), ('SLC43A2', 0.648542096569233), ('ZBTB45', 1.88755561451041), ('CTBP2', 0.819275610282119), ('ADPRHL1', 0.774766176950984), ('LMCD1', 0.898312974992638), ('GPR63', 0.496551345864793), ('PPFIA2', 3.03869702361742), ('CHSY1', 1.29368390308668), ('SMAP1', 0.747528152968749), ('XK', 0.573156966841533), ('PARD6G', 0.51221518977654), ('MSANTD1'…	3400
GABPA	swissregulon__hs__ELK1	0.0505461	4.2459	5.71987e-06	0.960352	gene is orthologous to ENSMUSG00000008976 in M. musculus (identity = 96%) which is annotated for similar motif cisbp__M00157 ('ETV3L[gene ID: ENSG00000253831 species: Homo sapiens TF status: inferred TF family: Ets DBDs: Ets]; Erf[gene ID: ENSMUSG00000040857 species: Mus musculus TF status: inferred TF family: Ets DBDs: Ets]; Gabpa[gene ID: ENSMUSG00000008976 species: Mus musculus TF status: dire…	frozenset({'activating', 'weight>75.0%', 'hg38_500bp_up_100bp_down_full_tx_v10_clust.genes_vs_motifs.rankings'})	[('ADPRHL1', 0.774766176950984), ('TP53RK', 0.510289439746205), ('SRBD1', 0.948558383817348), ('UBL7', 1.09816139814079), ('SLIRP', 0.833031456807252), ('UNC45A', 0.848698470194361), ('TNPO3', 1.59305011749505), ('TAF13', 0.564563234512675), ('TAF7', 2.36270072088962), ('SLC39A9', 1.42149234274124), ('SYF2', 0.375612473646619), ('NSUN6', 0.801841678157612), ('USE1', 0.41671127667231), ('CCZ1', 0.…	4881
GABPA	hdpi__ETV4	0.0487154	3.88828	2.27281e-06	1	gene is annotated for similar motif taipale_cyt_meth__GABPA_NACCGGAAGTN_eDBD ('GABPA [ETS]'; q-value = 2.27e-06)	frozenset({'activating', 'weight>75.0%', 'hg38_500bp_up_100bp_down_full_tx_v10_clust.genes_vs_motifs.rankings'})	[('ADPRHL1', 0.774766176950984), ('TP53RK', 0.510289439746205), ('SLC39A9', 1.42149234274124), ('TAF7', 2.36270072088962), ('SYF2', 0.375612473646619), ('SRBD1', 0.948558383817348), ('UBL7', 1.09816139814079), ('UNC45A', 0.848698470194361), ('USE1', 0.41671127667231), ('TNPO3', 1.59305011749505), ('TRMT6', 0.416140497122529), ('SLIRP', 0.833031456807252), ('TAF13', 0.564563234512675), ('SERP2', 0…	4058
GABPA	metacluster_183.4	0.0443579	3.03707	9.4044e-07	1	gene is annotated for similar motif transfac_pro__M02074 ('V$GABPA_02: GABPalpha'; q-value = 9.4e-07)	frozenset({'activating', 'weight>75.0%', 'hg38_500bp_up_100bp_down_full_tx_v10_clust.genes_vs_motifs.rankings'})	[('ADPRHL1', 0.774766176950984), ('SLC39A9', 1.42149234274124), ('UNC45A', 0.848698470194361), ('ZNF668', 1.03891675523765), ('SYF2', 0.375612473646619), ('FAM172A', 2.05170045835895), ('ZNF622', 0.385871880890378), ('DPP9', 0.544509315499076), ('PPIL2', 1.15927685642069), ('ZNF646', 1.96828601858644), ('TMEM33', 0.428300835331221), ('CYB561A3', 1.4972970557726), ('UBL7', 1.09816139814079), ('TNP…	2092
GABPA	jaspar__MA1483.2	0.0466132	3.47763	2.48108e-07	1	motif similar to dbtfbs__GABPA_representative_N1 ('GABPA (human, representative N1)'; q-value = 2.48e-07) which is directly annotated	frozenset({'activating', 'weight>75.0%', 'hg38_500bp_up_100bp_down_full_tx_v10_clust.genes_vs_motifs.rankings'})	[('FAM118A', 0.726146061829855), ('PPP1R35', 0.492569675133749), ('DAXX', 0.613417074588073), ('SYF2', 0.375612473646619), ('USE1', 0.41671127667231), ('SLC39A9', 1.42149234274124), ('RNF214', 1.17328530771513), ('SRBD1', 0.948558383817348), ('MRPL51', 0.536825909663752), ('SUV39H1', 0.593804654878727), ('PPP2CB', 0.592547750450738), ('TRAPPC2B', 0.383856898038724), ('ZNF622', 0.385871880890378),…	1570
GABPA	taipale_tf_pairs__ETV2_SOX15_RSCGGAANNNNNNYWTTGT_CAP_repr	0.0460868	3.37481	4.07328e-09	1	gene is annotated for similar motif cisbp__M05865 ('ETV3L[gene ID: ENSG00000253831 species: Homo sapiens TF status: inferred TF family: Ets DBDs: Ets]; Erf[gene ID: ENSMUSG00000040857 species: Mus musculus TF status: inferred TF family: Ets DBDs: Ets]; GABPA[gene ID: ENSG00000154727 species: Homo sapiens TF status: direct TF family: Ets DBDs: Ets]'; q-value = 4.07e-09)	frozenset({'activating', 'weight>75.0%', 'hg38_500bp_up_100bp_down_full_tx_v10_clust.genes_vs_motifs.rankings'})	[('RAPGEF1', 1.53767635395257), ('DOK5', 0.557550233165597), ('RELL1', 1.05267685648726), ('BMPR1B', 2.2100472203406), ('SMIM15', 2.29496242087553), ('ADPRHL1', 0.774766176950984), ('DPYSL5', 0.469093905172249), ('BCAP29', 0.794489906272758), ('EOGT', 1.24244317587927), ('S100A11', 0.694851606644327), ('EIF4ENIF1', 1.33721016206623), ('LGMN', 0.526312231790882), ('FOXP1', 0.772163092430324), ('MT…	4904
GABPA	metacluster_191.3	0.0442963	3.02505	0	1	gene is directly annotated	frozenset({'activating', 'weight>75.0%', 'hg38_500bp_up_100bp_down_full_tx_v10_clust.genes_vs_motifs.rankings'})	[('PKDCC', 0.675438180811718), ('SLC16A1', 0.449295789938347), ('YWHAE', 0.376328459380012), ('GBE1', 0.389276074129628), ('KPNA4', 0.78998425230924), ('PPP1R35', 0.492569675133749), ('ZFP91', 1.98124666356721), ('TRAF5', 3.42665112404641), ('SMOC1', 0.579909798025319), ('MGAT2', 2.10438115309136), ('TBL1XR1', 0.437426318697716), ('ZBTB5', 0.863958053138611), ('NOTCH1', 0.634511822757142), ('SPTB…	1652
GATA3	tfdimers__MD00297	0.091019	3.09333	2.58213e-06	1	motif similar to tfdimers__MD00361 ('M00791_forward_10_M00789_forward dimer: HNF3 / GATA'; q-value = 2.58e-06) which is directly annotated	frozenset({'activating', 'weight>75.0%', 'hg38_500bp_up_100bp_down_full_tx_v10_clust.genes_vs_motifs.rankings'})	[('HIST1H1A', 2.34553780740786), ('IQCH-AS1', 1.16345792054885), ('STXBP6', 0.425451793843099), ('RNF135', 1.54264884487496), ('PAM16', 0.613113684684692), ('FRMD6', 0.381259260592003), ('NR0B2', 0.408770978151835)]	531
GATA3	tfdimers__MD00285	0.100469	3.59728	7.35957e-07	1	motif similar to tfdimers__MD00361 ('M00791_forward_10_M00789_forward dimer: HNF3 / GATA'; q-value = 7.36e-07) which is directly annotated	frozenset({'activating', 'weight>75.0%', 'hg38_500bp_up_100bp_down_full_tx_v10_clust.genes_vs_motifs.rankings'})	[('LYNX1', 0.59076931301727), ('PIGA', 1.48636683266213), ('LOXL1', 0.905461915394667), ('ITGA11', 0.797983249652376), ('GATA3', 1.0), ('STXBP6', 0.425451793843099), ('CENPO', 1.33154568517619), ('NAGK', 1.06467790003753), ('RNF135', 1.54264884487496), ('BRCA1', 0.761940253840087)]	1291
GATA3	tfdimers__MD00298	0.0906612	3.07425	3.38937e-07	1	motif similar to tfdimers__MD00361 ('M00791_forward_10_M00789_forward dimer: HNF3 / GATA'; q-value = 3.39e-07) which is directly annotated	frozenset({'activating', 'weight>75.0%', 'hg38_500bp_up_100bp_down_full_tx_v10_clust.genes_vs_motifs.rankings'})	[('STXBP6', 0.425451793843099), ('LYNX1', 0.59076931301727), ('IQCH-AS1', 1.16345792054885), ('ITGA11', 0.797983249652376), ('PLPP6', 0.80757698872043)]	182
GATA3	metacluster_188.6	0.0914138	3.11438	1.63561e-07	1	motif similar to tfdimers__MD00361 ('M00791_forward_10_M00789_forward dimer: HNF3 / GATA'; q-value = 1.64e-07) which is directly annotated	frozenset({'activating', 'weight>75.0%', 'hg38_500bp_up_100bp_down_full_tx_v10_clust.genes_vs_motifs.rankings'})	[('LYNX1', 0.59076931301727), ('STXBP6', 0.425451793843099), ('LOXL1', 0.905461915394667), ('PLPP6', 0.80757698872043), ('PIGA', 1.48636683266213), ('GATA3', 1.0), ('FAM122A', 0.395150058379092), ('NR0B2', 0.408770978151835), ('ITGA11', 0.797983249652376), ('RNF135', 1.54264884487496)]	1217
GATA4	taipale_tf_pairs__ETV2_DLX3_RSCGGAANNNNNNNTAATKR_CAP_repr	0.0483239	3.72102	8.95329e-06	1	motif similar to tfdimers__MD00562 ('M00025_forward_24_M00789_forward dimer: Elk-1 / GATA'; q-value = 8.95e-06) which is directly annotated	frozenset({'activating', 'weight>75.0%', 'hg38_500bp_up_100bp_down_full_tx_v10_clust.genes_vs_motifs.rankings'})	[('LIN28A', 0.658608205462634), ('SUN1', 0.416693446135541), ('PRKCG', 0.413858510138037), ('C2', 0.375816572147467), ('UBE2E3', 4.34598699483409), ('STAT6', 0.697865575556522), ('ETF1', 0.611161452535359), ('OLFM3', 0.723397071573765), ('TMEM255A', 0.548931119299907), ('CTDNEP1', 0.616146928829875), ('RCAN1', 0.577440653276373), ('GRIA3', 0.553009334382048), ('MFAP4', 0.435380515988043), ('NRXN2…	412
HDX	tfdimers__MD00196	0.0506992	3.48339	1.48228e-06	1	gene is annotated for similar motif tfdimers__MD00566 ('M00377_forward_5_M01333_forward dimer: Pax-4 / Hdx'; q-value = 1.48e-06)	frozenset({'activating', 'weight>75.0%', 'hg38_500bp_up_100bp_down_full_tx_v10_clust.genes_vs_motifs.rankings'})	[('SNCAIP', 0.880938987213064), ('B3GLCT', 0.872751720857702), ('CHAMP1', 0.565610255521273), ('NIFK', 0.496525306367414), ('NFKB1', 0.420966851548176), ('LOXL1', 1.44993139108296), ('PLSCR4', 0.624808851164206), ('SEH1L', 0.695461520245983), ('SLC4A7', 0.427067902403134), ('NXPE3', 0.609393941682773), ('MDFI', 0.386073768048316), ('NBEAL1', 0.411004312127457), ('ZNF706', 0.617374148524655), ('PD…	2846
HES5	cisbp__M01752	0.0544107	3.36819	8.40742e-06	0.23494	gene is orthologous to FBgn0259938 in D. melanogaster (identity = 23%) which is annotated for similar motif nitta__cwo_TCTGAG40NCAG_KK_NKCACGTGMN_m1_c4 ('cwo (fly)'; q-value = 8.41e-06)	frozenset({'activating', 'weight>75.0%', 'hg38_500bp_up_100bp_down_full_tx_v10_clust.genes_vs_motifs.rankings'})	[('MTHFR', 0.375613549786833), ('MXRA8', 0.5070152316675), ('NTHL1', 0.587156704495791), ('BLOC1S3', 1.08830325106666), ('BCAS3', 0.48188773254251), ('BDNF', 0.537336553572225), ('MCM2', 0.381807324079099), ('ORC4', 2.45680751815053), ('TIMM8A', 0.42373905400363), ('MAEL', 0.886090530968136), ('TAF8', 3.13281867373391), ('TCEAL7', 0.491026663419367), ('MCRIP1', 0.389027811389469), ('ZNF324', 0.48…	380
HES5	metacluster_14.12	0.0520358	3.08025	4.70945e-06	0.055874	motif similar to nitta__cwo_TCTGAG40NCAG_KK_NKCACGTGMN_m1_c4 ('cwo (fly)'; q-value = 4.71e-06) which is annotated for orthologous gene FBgn0259938 in D. melanogaster (identity = 5%)	frozenset({'activating', 'weight>75.0%', 'hg38_500bp_up_100bp_down_full_tx_v10_clust.genes_vs_motifs.rankings'})	[('PER2', 0.482381419862715), ('SORD', 0.716579559092902), ('HTRA3', 0.494804623728288), ('RFX3', 0.385693346315455), ('RASSF1', 1.33693744573221), ('TMEM106A', 0.605815985103595), ('BAG4', 0.616029829286045), ('ZNF91', 0.414830469696961), ('DTNBP1', 1.11824696695763), ('EDEM3', 1.74247930147425), ('ZBTB8OS', 0.662937603410797), ('IRF2BP1', 0.558575842950401), ('NXN', 0.478892775744761), ('MIPOL1…	4998
HES5	metacluster_57.3	0.0518292	3.0552	0	0.23494	gene is orthologous to FBgn0259938 in D. melanogaster (identity = 23%) which is directly annotated for motif	frozenset({'activating', 'weight>75.0%', 'hg38_500bp_up_100bp_down_full_tx_v10_clust.genes_vs_motifs.rankings'})	[('BID', 1.29260536773496), ('F3', 0.412484356376637), ('FAM160B1', 0.518245123207448), ('KCTD5', 1.82293624471612), ('SLC41A3', 0.650581144981825), ('SMTNL2', 1.5029815252951), ('LAMA1', 0.564073046703216), ('ATOH8', 0.58421380346483), ('HIST1H1C', 1.876563955353), ('BDH1', 2.2323153864105), ('MXRA8', 0.5070152316675), ('FAM161A', 0.848585127893525), ('MAEL', 0.886090530968136), ('PER2', 0.48238…	607
HOXA5	metacluster_9.39	0.157476	3.34628	5.18396e-07	1	motif similar to transfac_pro__M01452 ('V$HOX13_02: HOXA5'; q-value = 5.18e-07) which is directly annotated	frozenset({'activating', 'weight>75.0%', 'hg38_500bp_up_100bp_down_full_tx_v10_clust.genes_vs_motifs.rankings'})	[('NIFK', 0.703000467763515), ('CSTF1', 0.482198696557409), ('NR2C1', 0.477531850772419), ('MFSD12', 0.673954517109123)]	649
HOXB2	metacluster_161.51	0.0503559	3.03572	3.43164e-11	1	gene is annotated for similar motif taipale_cyt_meth__HOXB2_RTCGTTAN_eDBD_meth ('HOXB2 [Homeodomain, CpG-meth]'; q-value = 3.43e-11)	frozenset({'activating', 'weight>75.0%', 'hg38_500bp_up_100bp_down_full_tx_v10_clust.genes_vs_motifs.rankings'})	[('GINS3', 0.462897163454344), ('ZNF329', 1.65105081352423), ('NREP', 3.25435570304947), ('EID2', 0.544920101761206), ('TEP1', 0.729418393441527), ('NFATC2', 0.588352621778769), ('LGALS3', 2.26132361509361), ('TAGLN', 0.805879665815644), ('CACNB3', 0.457131205105592), ('XKR6', 2.96582241761469), ('EDNRB', 1.39390900487955), ('PLA2G10', 1.98846609364815), ('PKIB', 15.4888647419817), ('PLEC', 2.533…	989
IKZF1	tfdimers__MD00566	0.116011	3.04073	2.02222e-07	1	motif similar to tfdimers__MD00189 ('M00087_forward_3_M01011_reverse dimer: Ik-2 / HNF1'; q-value = 2.02e-07) which is directly annotated	frozenset({'activating', 'weight>75.0%', 'hg38_500bp_up_100bp_down_full_tx_v10_clust.genes_vs_motifs.rankings'})	[('ANKRD29', 0.640186989516459), ('DIAPH3', 1.51639065179655), ('POLA2', 0.381726748811107), ('HHATL', 1.31241108795794), ('ZNF582', 0.71662892398816)]	804
ILF2	metacluster_138.2	0.048308	3.69863	3.01032e-06	1	gene is annotated for similar motif tfdimers__MD00050 ('M01721_forward_6_M01281_forward dimer: PUR1 / NFAT1'; q-value = 3.01e-06)	frozenset({'activating', 'weight>75.0%', 'hg38_500bp_up_100bp_down_full_tx_v10_clust.genes_vs_motifs.rankings'})	[('CD2BP2', 2.5983245212351), ('MRPS22', 0.515991580902857), ('TPRKB', 4.73753797675864), ('HDHD2', 0.404224147887566), ('KATNA1', 2.896944037726), ('E2F8', 0.48241371719438), ('GSPT1', 3.47680056206146), ('IDI1', 1.76695760546295), ('KIF23', 2.42986249594832), ('RPS19BP1', 1.98069163525855), ('TMA16', 0.387304335670324), ('DDX39B-AS1', 0.887168700545157), ('EPN1', 0.510345233176312), ('NOSIP', 5…	4505
IRF7	tfdimers__MD00181	0.0483956	3.16803	2.20733e-06	1	gene is annotated for similar motif tfdimers__MD00527 ('M00415_forward_4_M00772_forward dimer: AREB6 / IRF'; q-value = 2.21e-06)	frozenset({'activating', 'weight>75.0%', 'hg38_500bp_up_100bp_down_full_tx_v10_clust.genes_vs_motifs.rankings'})	[('AIFM3', 0.628203312830596), ('DDX25', 0.511010547090502), ('N4BP3', 1.20351264484306), ('AAAS', 3.58932480234098), ('MTM1', 0.616522897641578), ('SLC43A2', 0.739157659761498), ('NFKBIA', 1.08887116162066), ('SLC12A6', 0.812415771833194), ('SCAF8', 3.36653137626679), ('SLC16A5', 0.650149138504188), ('GLRB', 0.380191579303171), ('BMPR1B', 0.484082926283941), ('ADGRG2', 2.94454229475951), ('HTRA1…	3562
IRF7	tfdimers__MD00240	0.0485173	3.18697	1.1637e-11	1	motif similar to tfdimers__MD00414 ('M00972_forward_9_M01307_forward dimer: IRF / POU5F1'; q-value = 1.16e-11) which is directly annotated	frozenset({'activating', 'weight>75.0%', 'hg38_500bp_up_100bp_down_full_tx_v10_clust.genes_vs_motifs.rankings'})	[('FAM207A', 0.594501982164386), ('E2F8', 1.30535740761783), ('TIMM23', 0.508652312093773), ('TFB1M', 1.63926372379491), ('NME2', 0.642816315157834), ('TMA16', 1.80862623146792), ('NIF3L1', 0.481031844231294), ('ZW10', 1.47223324048814), ('ANKRD40', 0.497778676557047), ('EMC7', 0.587940845880129), ('EXOSC4', 0.636441912136963), ('EXOC3-AS1', 0.651720028850162), ('C16orf71', 0.514128337633473), ('…	3805
ISL1	tfdimers__MD00377	0.0897699	3.02402	5.0119e-06	1	gene is annotated for similar motif tfdimers__MD00272 ('M01127_forward_4_M00133_forward dimer: ISL1 / Tst-1'; q-value = 5.01e-06)	frozenset({'activating', 'weight>75.0%', 'hg38_500bp_up_100bp_down_full_tx_v10_clust.genes_vs_motifs.rankings'})	[('FAM81A', 0.496020854009741), ('CENPV', 0.470257617434221), ('ZFP30', 1.3273495484853), ('PYCR1', 4.11254467659696), ('CCDC107', 0.887968095987064), ('INPP5K', 1.64645851462392), ('CMTR2', 0.755819358609515), ('RASGEF1A', 0.738758161040503), ('EXT1', 3.61859782156951), ('TESC', 1.50445822794385), ('ARG2', 4.96916212068309), ('GALNT7', 0.599350826061257)]	873
KLF10	metacluster_3.14	0.0477479	3.11904	8.93969e-07	1	gene is annotated for similar motif dbtfbs__KLF10_HEK293_ENCSR006GAQ_merged_N1 ('KLF10 (human, HEK293, ENCSR006GAQ, merged N1)'; q-value = 8.94e-07)	frozenset({'activating', 'weight>75.0%', 'hg38_500bp_up_100bp_down_full_tx_v10_clust.genes_vs_motifs.rankings'})	[('FGFRL1', 0.826426051581985), ('FAAP100', 0.978045135201812), ('EIF4ENIF1', 0.538399436633039), ('VPS35', 0.588376766128234), ('PPP1CB', 0.600523768593095), ('ZNF71', 0.687896553615997), ('GOLGA8B', 0.642775235302179), ('STK4', 0.695281512718358), ('A4GALT', 0.519321174134432), ('TEAD3', 0.86756572808275), ('CCDC174', 0.813531175679533), ('ZNF667-AS1', 0.757876813273305), ('PPP1R3C', 0.47318945…	1100
KLF12	metacluster_3.11	0.050429	3.45196	8.81976e-09	1	motif similar to kznf__KLF12_Schmitges2016_ChIP-seq ('KLF12 (Schmitges2016: ChIP-seq)'; q-value = 8.82e-09) which is directly annotated	frozenset({'activating', 'weight>75.0%', 'hg38_500bp_up_100bp_down_full_tx_v10_clust.genes_vs_motifs.rankings'})	[('PTPN21', 0.615098200679746), ('IGSF11', 1.25206403168814), ('CMPK2', 0.400480391525515), ('SLC39A14', 0.439069975610569), ('UNKL', 1.66280799766822), ('CUX2', 0.553038819127176), ('RBM17', 0.834695406063679), ('UBAC2', 0.754452036806328), ('TMEM178A', 0.691613198969812), ('BID', 0.813140043764637), ('MICAL3', 0.583605791241534), ('ZFHX3', 0.395229938387588), ('AHCTF1', 1.78526488064761), ('PRN…	658
KLF12	metacluster_170.2	0.0483668	3.08279	0	1	gene is directly annotated	frozenset({'activating', 'weight>75.0%', 'hg38_500bp_up_100bp_down_full_tx_v10_clust.genes_vs_motifs.rankings'})	[('PRNP', 0.981579290104057), ('ZNF135', 0.610370293155049), ('TMEM155', 0.683017206141742), ('HIBADH', 0.697014550779634), ('MICAL3', 0.583605791241534), ('XRCC2', 4.72918414857094), ('BID', 0.813140043764637), ('PPP1R3B', 0.40051312310163), ('RNF138', 0.825684511069981), ('LEMD3', 0.889173080846587), ('YTHDF2', 1.06655446883345), ('AGL', 0.387360341098997), ('FOXRED2', 1.8602932601028), ('MYCN'…	4742
MZF1	metacluster_141.5	0.047501	3.03063	1.26817e-07	1	gene is annotated for similar motif kznf__MZF1_Schmitges2016_ChIP-seq ('MZF1 (Schmitges2016: ChIP-seq)'; q-value = 1.27e-07)	frozenset({'activating', 'weight>75.0%', 'hg38_500bp_up_100bp_down_full_tx_v10_clust.genes_vs_motifs.rankings'})	[('C21orf91', 1.28790126179116), ('PTPRF', 1.51887917362491), ('DUSP16', 0.510288560345236), ('GNAI2', 0.500550035167277), ('RARA', 0.438741691162564), ('PRPF40B', 1.25230771846364), ('LPGAT1', 0.467542050242726), ('PVT1', 1.0039560056577), ('NCOA2', 3.46091896409712), ('FAM189A2', 0.883183639458183), ('HNRNPF', 0.425973902831538), ('RMDN2', 0.936873016081674), ('DUSP8', 1.26722932904346), ('DONS…	345
MZF1	metacluster_141.6	0.0499843	3.46015	0	1	gene is directly annotated	frozenset({'activating', 'weight>75.0%', 'hg38_500bp_up_100bp_down_full_tx_v10_clust.genes_vs_motifs.rankings'})	[('PTBP1', 3.17394451036917), ('CCAR1', 0.941048895954205), ('GNAI2', 0.500550035167277), ('CHTOP', 0.573048743206355), ('PDIK1L', 0.656242546566769), ('ZNF764', 0.582978614281748), ('ATG4B', 0.522835382747732), ('HEXIM2', 0.966433752360152), ('WDR82', 1.89308406088634), ('DOHH', 0.963995671593031), ('DHPS', 0.410348735485065), ('DOT1L', 2.0902818052363), ('MED13', 0.649214743581781), ('DNAJB4', …	1475
NFATC1	tfdimers__MD00420	0.0559363	3.30058	6.06375e-08	1	motif similar to tfdimers__MD00541 ('M01718_forward_3_M01010_forward dimer: NF-AT2 / HMGIY'; q-value = 6.06e-08) which is directly annotated	frozenset({'activating', 'weight>75.0%', 'hg38_500bp_up_100bp_down_full_tx_v10_clust.genes_vs_motifs.rankings'})	[('ZFP41', 0.600764785648203), ('SERF1A', 1.05401208175759), ('PHRF1', 1.92656716179632), ('PRKRA', 0.634727496547315), ('PSME1', 0.401857043686798), ('FDX1', 0.441766459648166), ('MRPS14', 0.682510470397449), ('AAMP', 0.491841700781666), ('FAM8A1', 1.80374209643729), ('PUS7', 1.3173575822818), ('SLC17A7', 1.14865904868038), ('BAG2', 0.383782523117738), ('ABHD3', 0.439061406222827), ('LYNX1', 0.4…	4858
NFATC1	tfdimers__MD00299	0.0549783	3.17382	4.89824e-10	1	motif similar to tfdimers__MD00541 ('M01718_forward_3_M01010_forward dimer: NF-AT2 / HMGIY'; q-value = 4.9e-10) which is directly annotated	frozenset({'activating', 'weight>75.0%', 'hg38_500bp_up_100bp_down_full_tx_v10_clust.genes_vs_motifs.rankings'})	[('TOMM40', 2.21267490722073), ('HNRNPUL1', 0.41417432412417), ('KDM4B', 1.37644219658874), ('MPV17L2', 0.449521142597058), ('PER1', 0.706507580909039), ('NUDT2', 0.614380183506415), ('ARL17B', 0.791133340738858), ('HIST1H2AJ', 3.40291122118223), ('PDIA4', 0.785145002608105), ('SEC31A', 0.433575026471466), ('STC1', 0.524507125013582), ('GIPC1', 1.30003213390689), ('PRMT5-AS1', 1.41259123940384), …	3587
NKX2-6	metacluster_44.4	0.0819245	3.11196	9.91266e-12	0.602076	motif similar to cisbp__M00496 ('NKX2-4[gene ID: ENSG00000125816 species: Homo sapiens TF status: inferred TF family: Homeodomain DBDs: Homeobox]; NKX2-6[gene ID: ENSG00000180053 species: Homo sapiens TF status: inferred TF family: Homeodomain DBDs: Homeobox]; Nkx2-6[gene ID: ENSMUSG00000044186 species: Mus musculus TF status: direct TF family: Homeodomain DBDs: Homeobox]'; q-value = 9.91e-12) wh…	frozenset({'activating', 'weight>75.0%', 'hg38_500bp_up_100bp_down_full_tx_v10_clust.genes_vs_motifs.rankings'})	[('CPE', 5.69052580079245), ('GSE1', 0.594691645298833), ('SNUPN', 0.431651656702885), ('LGR4', 0.448155055983626), ('ZNF71', 1.49757126544384), ('RANGAP1', 0.693117199338368), ('NPLOC4', 0.396369116167147)]	1040
NR1I3	tfdimers__MD00377	0.0575769	3.38786	5.9173e-07	1	motif similar to tfdimers__MD00094 ('M00096_forward_4_M00964_reverse dimer: Pbx-1 / PXR, CAR, LXR, FXR'; q-value = 5.92e-07) which is directly annotated	frozenset({'activating', 'weight>75.0%', 'hg38_500bp_up_100bp_down_full_tx_v10_clust.genes_vs_motifs.rankings'})	[('MARCH2', 0.417335177079695), ('GOLGA8N', 0.801511863579934), ('ARL4A', 1.2462550196611), ('STX2', 0.521919510074372), ('SPIN4', 0.676622725959504), ('LINC00623', 1.11792818474065), ('OTUD7B', 0.861310255166233), ('RBFOX1', 0.749242720567793), ('FBXO43', 2.20374277959576), ('BCL6', 0.410027788309184), ('GLIS2', 1.26599268930098), ('RASGRP1', 0.50990523066785), ('JADE3', 2.39223327480697), ('SMI…	595
NR3C1	metacluster_1.5	0.0495285	3.01763	2.73893e-09	1	motif similar to tfdimers__MD00251 ('M00921_forward_3_M01351_forward dimer: GR / hoxa9'; q-value = 2.74e-09) which is directly annotated	frozenset({'activating', 'weight>75.0%', 'hg38_500bp_up_100bp_down_full_tx_v10_clust.genes_vs_motifs.rankings'})	[('PTPN21', 0.449423667043569), ('DENND5B', 1.96165699308521), ('SEL1L3', 0.652245542569668), ('IRX4', 2.80318014700993), ('ITGAV', 1.05499039609338), ('TRIQK', 0.391683094868442), ('MAP2K2', 0.545687051272198), ('LIPA', 3.07098973760652), ('CAP2', 1.01603939677841), ('KMT5B', 1.65183478723778), ('IGFBP7', 0.678557361353796), ('CLGN', 1.45517862638467), ('CHST9', 0.639568335215623), ('BID', 0.404…	1137
OVOL3	metacluster_130.3	0.154248	3.79477	0	0.210526	gene is orthologous to FBgn0001180 in D. melanogaster (identity = 21%) which is directly annotated for motif	frozenset({'activating', 'weight>75.0%', 'hg38_500bp_up_100bp_down_full_tx_v10_clust.genes_vs_motifs.rankings'})	[('ZNF524', 0.384737901882424), ('DUSP8', 1.55426079580032), ('E2F5', 1.8891370631507)]	356
PAX9	taipale_tf_pairs__ELK1_PAX9_RSCGGAACYACGCWYSANTG_CAP	0.102967	3.47226	0	1	gene is directly annotated	frozenset({'activating', 'weight>75.0%', 'hg38_500bp_up_100bp_down_full_tx_v10_clust.genes_vs_motifs.rankings'})	[('IMMP2L', 1.73331875190106), ('PAX9', 1.0), ('NET1', 1.88380632071997), ('SENP7', 0.927383369220344), ('HMGXB4', 0.600809484279866)]	532
PBX3	transfac_pro__M03862	0.0459463	3.33768	5.2743e-06	1	gene is annotated for similar motif cisbp__M07971 ('PBX3[gene ID: ENSG00000167081 species: Homo sapiens TF status: direct TF family: Homeodomain DBDs: Homeobox]'; q-value = 5.27e-06)	frozenset({'activating', 'weight>75.0%', 'hg38_500bp_up_100bp_down_full_tx_v10_clust.genes_vs_motifs.rankings'})	[('NUDT10', 0.562429514744742), ('TBL1XR1', 0.538134524117483), ('CLCF1', 0.486472364874015), ('STXBP5L', 0.603533787767152), ('GRK6', 0.598575750367118), ('PRKAR1A', 0.44475214341038), ('GEMIN7', 0.417039425012417), ('CPE', 0.471707194977106), ('MAK', 0.553557084125323), ('CACNG8', 1.60580680230347), ('STK26', 0.477038408455654), ('SORBS2', 0.431588875972465), ('MYPN', 2.45850262550807), ('MYT1L…	4918
PBX4	taipale_tf_pairs__PBX4_HOXA10_NTCGTAAATCA_CAP_repr	0.0520579	3.65305	0	1	gene is directly annotated	frozenset({'activating', 'weight>75.0%', 'hg38_500bp_up_100bp_down_full_tx_v10_clust.genes_vs_motifs.rankings'})	[('ZNF124', 1.27261664475009), ('NOD1', 0.59693256495653), ('CMTR2', 0.462015386687611), ('SPIN4', 2.79564927863352), ('DNAH14', 4.51428059603897), ('CCDC149', 1.47814288587085), ('FBXL4', 0.609699175152733), ('MAPK3', 0.868014631361722), ('KIAA1841', 0.761836452003134), ('NSUN7', 3.57184203454149), ('PER3', 0.92682621631406), ('CRTAP', 0.485658260014055), ('METAP1D', 0.464058747196464), ('BRI3BP…	3240
PITX1	metacluster_191.2	0.0646272	3.08807	4.70648e-06	1	gene is annotated for similar motif taipale_tf_pairs__ETV2_PITX1_RSCGGAANNNNNGGMTTAN_CAP ('ETV2 [ETS] - PITX1 [Homeo]'; q-value = 4.71e-06)	frozenset({'activating', 'weight>75.0%', 'hg38_500bp_up_100bp_down_full_tx_v10_clust.genes_vs_motifs.rankings'})	[('TTL', 0.584254257824678), ('ARHGAP24', 0.450017844378333), ('TRMT10B', 0.867045731363817), ('ZNF800', 1.07748076493174), ('THRA', 1.3787620271547), ('CLDND1', 2.73990033350277), ('NQO2', 2.7761839661248), ('ABCD3', 0.897156908973543), ('REEP6', 0.893105049588694), ('MASTL', 4.20045998279245), ('LDOC1', 1.30229370359737), ('PLXNC1', 0.592643704770354), ('PCAT6', 1.1490665007638), ('SCARA3', 0.6…	950
POU3F1	tfdimers__MD00248	0.066949	3.18065	1.77366e-08	1	gene is annotated for similar motif tfdimers__MD00272 ('M01127_forward_4_M00133_forward dimer: ISL1 / Tst-1'; q-value = 1.77e-08)	frozenset({'activating', 'weight>75.0%', 'hg38_500bp_up_100bp_down_full_tx_v10_clust.genes_vs_motifs.rankings'})	[('SLC12A7', 0.472737828609648), ('NET1', 2.69755271423851), ('SNRNP48', 0.760955631019472), ('KHSRP', 0.479599216176596), ('GZF1', 1.49052885636908), ('ADNP2', 1.97363359616507), ('TRAPPC8', 0.457764070715276), ('RAB3IL1', 0.502009000075921), ('CD24', 1.81295838320789), ('MDFI', 1.35327007919986), ('DIAPH1', 1.36265527516523), ('HBEGF', 0.43754530398117), ('BTN3A1', 2.37188829403778), ('CASC10',…	748
POU3F1	tfdimers__MD00076	0.0685303	3.31503	8.33276e-09	1	gene is annotated for similar motif tfdimers__MD00272 ('M01127_forward_4_M00133_forward dimer: ISL1 / Tst-1'; q-value = 8.33e-09)	frozenset({'activating', 'weight>75.0%', 'hg38_500bp_up_100bp_down_full_tx_v10_clust.genes_vs_motifs.rankings'})	[('NPPB', 0.637258338871752), ('GPRC5C', 2.56077053284272), ('ESYT3', 0.538160331876047), ('CLDND2', 0.93085512093226), ('RAB8B', 0.676926183302117), ('SCFD2', 0.393443164778754), ('CD24', 1.81295838320789), ('CES4A', 1.18706185845797), ('CHDH', 0.377417783981147), ('KRBA1', 0.565823768974759), ('LITAF', 0.77923091831858), ('ZFY', 0.445520063205185), ('SCG5', 1.07943872400913), ('SPATA24', 1.4807…	1474
POU3F1	metacluster_70.19	0.0651417	3.02708	9.83504e-15	1	gene is annotated for similar motif taipale_cyt_meth__POU3F1_NTATGCWAATKAG_eDBD_meth ('POU3F1 [POU, CpG-meth]'; q-value = 9.84e-15)	frozenset({'activating', 'weight>75.0%', 'hg38_500bp_up_100bp_down_full_tx_v10_clust.genes_vs_motifs.rankings'})	[('HBEGF', 0.43754530398117), ('ZFY', 0.445520063205185), ('SLC4A8', 0.517647191078107), ('NMRK1', 0.426349757610327), ('ADD2', 0.657350050184117), ('KHSRP', 0.479599216176596), ('TNKS1BP1', 0.564104578063985), ('CD24', 1.81295838320789), ('MYLK-AS1', 0.868119992845491), ('NET1', 2.69755271423851), ('JADE3', 0.979381349881385), ('MDFI', 1.35327007919986), ('TMEM205', 0.418082882969947), ('ADAMTS1…	808
POU3F1	metacluster_70.22	0.0652138	3.03321	1.84815e-18	1	motif similar to taipale_cyt_meth__POU3F1_NTATGCWAATKAG_eDBD_meth ('POU3F1 [POU, CpG-meth]'; q-value = 1.85e-18) which is directly annotated	frozenset({'activating', 'weight>75.0%', 'hg38_500bp_up_100bp_down_full_tx_v10_clust.genes_vs_motifs.rankings'})	[('JADE3', 0.979381349881385), ('SLC4A8', 0.517647191078107), ('ZFY', 0.445520063205185), ('NET1', 2.69755271423851), ('HBEGF', 0.43754530398117), ('KHSRP', 0.479599216176596), ('POU3F1', 1.0), ('MYLK-AS1', 0.868119992845491), ('LITAF', 0.77923091831858), ('PTPN20', 4.03655886676545), ('CDK2AP2', 0.72977856840681), ('LINC01569', 0.536673792413715), ('TMPO-AS1', 1.95274695225487), ('TMEM205', 0.41…	867
POU3F2	metacluster_9.50	0.0762253	3.55329	1.62505e-06	1	gene is annotated for similar motif transfac_pro__M01477 ('V$OCTAMER_02: Octamer'; q-value = 1.63e-06)	frozenset({'activating', 'weight>75.0%', 'hg38_500bp_up_100bp_down_full_tx_v10_clust.genes_vs_motifs.rankings'})	[('ALDH18A1', 0.477007943550355), ('F3', 1.1944632167939), ('SATB1', 2.65099478166972), ('C14orf93', 0.901472458907458), ('PYCR1', 3.59438054367049), ('CNOT8', 1.12054237882817), ('GRK6', 0.528305371522518), ('USP3-AS1', 0.53568806662548), ('IRX1', 0.589476699110679), ('GAB3', 1.74214360077003), ('C1QL1', 0.724824472983838), ('UVRAG', 1.96369386729521), ('TMPO-AS1', 2.58485127689255), ('SMAD7', 0…	904
POU3F2	tfdimers__MD00373	0.0696107	3.01317	6.44354e-08	1	gene is annotated for similar motif tfdimers__MD00236 ('M00145_forward_10_M01250_reverse dimer: Brn-2 / E2F1'; q-value = 6.44e-08)	frozenset({'activating', 'weight>75.0%', 'hg38_500bp_up_100bp_down_full_tx_v10_clust.genes_vs_motifs.rankings'})	[('ALDH18A1', 0.477007943550355), ('USP3-AS1', 0.53568806662548), ('UNG', 0.8862747811791), ('BID', 0.527681814376522), ('RRAS', 0.687283931099605), ('PYCR1', 3.59438054367049), ('F3', 1.1944632167939), ('SLC25A13', 1.29085846367535), ('EGLN3', 1.10345496088339), ('GALE', 3.7016883086255), ('PGR', 1.12413846436605), ('SMAD7', 0.923766628040967), ('NDE1', 0.906319376890447), ('RASD1', 1.3958815175…	769
POU3F2	hdpi__POU3F2	0.0702457	3.06502	0	1	gene is directly annotated	frozenset({'activating', 'weight>75.0%', 'hg38_500bp_up_100bp_down_full_tx_v10_clust.genes_vs_motifs.rankings'})	[('ZFHX3', 0.647594194160306), ('ITGAV', 1.14358376333379), ('SGPP1', 1.05991268175468), ('SATB1', 2.65099478166972), ('BID', 0.527681814376522), ('PYCR1', 3.59438054367049), ('SMAD7', 0.923766628040967), ('ASNS', 0.651168660845687), ('TDGF1', 0.684580622668844), ('GRK6', 0.528305371522518), ('USP3-AS1', 0.53568806662548), ('RRAS', 0.687283931099605), ('TMPO-AS1', 2.58485127689255), ('IRX1', 0.58…	2388
POU4F2	taipale_tf_pairs__POU2F1_GSC2_NNGATTANNNATGCAWNNN_CAP	0.121201	3.2161	4.12036e-07	0.474328	gene is orthologous to FBgn0000028 in D. melanogaster (identity = 47%) which is annotated for similar motif flyfactorsurvey__acj6_SOLEXA_5_FBgn0000028 ('acj6_SOLEXA_5_FBgn0000028'; q-value = 4.12e-07)	frozenset({'activating', 'weight>75.0%', 'hg38_500bp_up_100bp_down_full_tx_v10_clust.genes_vs_motifs.rankings'})	[('KCNA5', 3.53236712134602), ('NUDT8', 0.788350454065973), ('CENPJ', 1.94317594812411), ('IPO4', 0.685516207513504), ('ERLIN1', 0.414376954485411), ('ROBO1', 0.472988094441209)]	775
POU5F1B	metacluster_142.5	0.054344	3.02382	4.04682e-07	1	gene is annotated for similar motif jaspar__MA0792.1 ('POU5F1B'; q-value = 4.05e-07)	frozenset({'activating', 'weight>75.0%', 'hg38_500bp_up_100bp_down_full_tx_v10_clust.genes_vs_motifs.rankings'})	[('BCAR3', 0.407097472496331), ('PLEKHA2', 0.614842532281125), ('CASKIN1', 3.85138316189044), ('FAM131C', 1.64485754086499), ('RNF113A', 0.794504706780955), ('TUBGCP5', 0.445490069912382), ('DCTD', 0.905163952423899), ('NAAA', 1.21079061541609), ('MTFR1L', 0.456716486219807), ('MFN2', 0.884117078186519), ('BOD1L1', 0.512701336770756), ('PTCH1', 1.89083577194706), ('ZC3H7A', 6.05855675327595), ('A…	4566
PPARG	tfdimers__MD00126	0.0836315	3.00094	1.86669e-08	1	motif similar to tfdimers__MD00076 ('M00790_forward_10_M01270_reverse dimer: HNF1 / PPARG'; q-value = 1.87e-08) which is directly annotated	frozenset({'activating', 'weight>75.0%', 'hg38_500bp_up_100bp_down_full_tx_v10_clust.genes_vs_motifs.rankings'})	[('SCPEP1', 4.73300940234577), ('CDH7', 2.05762532948674), ('STX6', 0.522188596827225), ('NCLN', 1.26479207724051), ('PXDN', 0.432577903506326), ('AXL', 0.623501333789278), ('SDF2L1', 0.839283949848257), ('RCN1', 0.641177791016839), ('RCCD1', 0.821900201648776), ('OMA1', 1.37464751345817), ('HOMEZ', 0.674919548594783)]	1248
PURA	tfdimers__MD00059	0.0459758	3.03983	3.46646e-07	1	motif similar to tfdimers__MD00506 ('M01721_forward_4_M00127_forward dimer: PUR1 / GATA-1'; q-value = 3.47e-07) which is directly annotated	frozenset({'activating', 'weight>75.0%', 'hg38_500bp_up_100bp_down_full_tx_v10_clust.genes_vs_motifs.rankings'})	[('APCDD1', 0.768986423316087), ('LSAMP', 0.836037381143042), ('CTDNEP1', 0.382358036434733), ('MEX3A', 0.823937374068699), ('LEF1', 0.690920613706545), ('ASTN1', 0.385710743325436), ('CASC15', 0.495643992982785), ('FKBP5', 3.25589479290125), ('FSTL1', 0.66400163068435), ('WNT5A', 1.69170124602757), ('ZBTB37', 0.636992955744511), ('NUDT10', 1.91793205546475), ('SNCAIP', 0.850177771495889), ('LPP'…	718
RFX5	metacluster_191.2	0.0499756	3.00597	8.23762e-08	1	gene is annotated for similar motif taipale_tf_pairs__ETV2_RFX5_RNCGGAANNNNNNNNNGCAACN_CAP_repr ('ETV2 [ETS] - RFX5 [RFX]'; q-value = 8.24e-08)	frozenset({'activating', 'weight>75.0%', 'hg38_500bp_up_100bp_down_full_tx_v10_clust.genes_vs_motifs.rankings'})	[('DACT2', 1.50119200211), ('MYH9', 3.26190355506701), ('SLC39A14', 0.557414555074172), ('AGO3', 0.719106090915752), ('ANKH', 0.576397503086024), ('ZNF554', 0.603442468864689), ('DICER1', 0.799476170920779), ('CDIP1', 1.157037590473), ('BBS12', 1.19559997853567), ('HMGN1', 0.393304776835516), ('SULT4A1', 0.474096908945125), ('NARF', 0.743256327472973), ('POPDC3', 0.400720781529877), ('MIOS', 2.02…	1093
SHOX2	transfac_pro__M07298	0.0692381	3.19839	7.00902e-06	1	gene is annotated for similar motif hocomoco__SHOX2_HUMAN.H11MO.0.D ('SHOX2_HUMAN'; q-value = 7.01e-06)	frozenset({'activating', 'weight>75.0%', 'hg38_500bp_up_100bp_down_full_tx_v10_clust.genes_vs_motifs.rankings'})	[('CACNA1D', 11.8319649415198), ('EGLN2', 0.802384478488333), ('DICER1', 0.894491875588416), ('HENMT1', 0.402381012658358), ('PRKAG2', 1.31743170156522), ('UNC5D', 0.400906658678778), ('TMEM45A', 0.957910941662323), ('EGLN3', 1.1420534124696), ('CBX6', 1.30002872611614), ('FGFR2', 3.67156815894741), ('CENPV', 1.27571536198815), ('B3GLCT', 1.51000924091354), ('AVEN', 0.482084777189745), ('NCOA5', …	3013
SHOX2	metacluster_192.3	0.0706564	3.32663	1.65565e-08	1	gene is annotated for similar motif hocomoco__SHOX2_HUMAN.H11MO.0.D ('SHOX2_HUMAN'; q-value = 1.66e-08)	frozenset({'activating', 'weight>75.0%', 'hg38_500bp_up_100bp_down_full_tx_v10_clust.genes_vs_motifs.rankings'})	[('EGLN2', 0.802384478488333), ('CACNA1D', 11.8319649415198), ('DICER1', 0.894491875588416), ('ANO10', 0.600260255146084), ('EGLN3', 1.1420534124696), ('DEGS1', 2.76975781764751), ('CENPV', 1.27571536198815), ('PRNP', 0.650015031975079), ('GCNT1', 2.78819546225491), ('HENMT1', 0.402381012658358), ('FEZ1', 4.25467399600741), ('B3GLCT', 1.51000924091354), ('IGSF11', 0.935037745150899), ('SLC36A4', …	3913
SHOX2	metacluster_184.33	0.0686068	3.14131	6.72351e-11	0.945619	motif similar to cisbp__M00439 ('Dlx6[gene ID: ENSMUSG00000029754 species: Mus musculus TF status: inferred TF family: Homeodomain DBDs: Homeobox]; Emx1[gene ID: ENSMUSG00000033726 species: Mus musculus TF status: inferred TF family: Homeodomain DBDs: Homeobox]; Gsx1[gene ID: ENSMUSG00000053129 species: Mus musculus TF status: inferred TF family: Homeodomain DBDs: Homeobox]; Hesx1[gene ID: ENSMUS…	frozenset({'activating', 'weight>75.0%', 'hg38_500bp_up_100bp_down_full_tx_v10_clust.genes_vs_motifs.rankings'})	[('CACNA1D', 11.8319649415198), ('DEGS1', 2.76975781764751), ('DICER1', 0.894491875588416), ('EGLN2', 0.802384478488333), ('IGSF11', 0.935037745150899), ('B3GLCT', 1.51000924091354), ('PRNP', 0.650015031975079), ('MSX2', 0.565370914449596), ('EGLN3', 1.1420534124696), ('HENMT1', 0.402381012658358), ('CACNG8', 0.65632073525377), ('ANO10', 0.600260255146084), ('RNF8', 2.03428900932709), ('SLC36A4',…	3142
SMAD1	metacluster_129.1	0.0524044	3.01499	3.7258e-09	1	motif similar to tfdimers__MD00356 ('M01590_reverse_15_M00724_forward dimer: SMAD1 / HNF3alpha'; q-value = 3.73e-09) which is directly annotated	frozenset({'activating', 'weight>75.0%', 'hg38_500bp_up_100bp_down_full_tx_v10_clust.genes_vs_motifs.rankings'})	[('LYNX1', 1.62913086279877), ('ZEB1', 0.404300761411116), ('KIAA0513', 0.442748210898605), ('NARF', 0.487179447818915), ('CHAMP1', 0.476641742486542), ('TOMM22', 1.05547198539204), ('AGL', 0.723461527293694), ('RGS6', 0.433401441402787), ('TWF1', 0.411400596309975), ('RSPO2', 0.759758175155674), ('CBFA2T2', 1.61059522132013), ('SYPL2', 0.693272570007946), ('MOB4', 0.411465589995855), ('CENPV', 0…	1323
SOX7	metacluster_129.1	0.0639016	3.30713	5.56272e-06	0.873711	gene is orthologous to ENSMUSG00000063060 in M. musculus (identity = 87%) which is annotated for similar motif transfac_pro__M02807 ('V$SOX7_03: Sox-7'; q-value = 5.56e-06)	frozenset({'activating', 'weight>75.0%', 'hg38_500bp_up_100bp_down_full_tx_v10_clust.genes_vs_motifs.rankings'})	[('GNPDA1', 0.474285152008526), ('MARCH2', 0.469693933771225), ('MYH9', 0.565601297409401), ('NFATC1', 0.689256716247952), ('SLC39A14', 0.988115150651275), ('ICA1L', 0.376848330563503), ('FOXN3', 1.23972491295044), ('BEX1', 0.484521036124026), ('TPD52', 0.496508365251611), ('MRPS2', 0.720133929532871), ('B4GALT4', 0.461153697612108), ('ARG2', 1.24374367896519), ('MAP2K2', 0.683237447378736), ('ZN…	1608
SOX9	metacluster_127.1	0.0540029	3.13677	5.81286e-06	1	motif similar to tfdimers__MD00494 ('M00471_forward_3_M01284_forward dimer: TBP / SOX9'; q-value = 5.81e-06) which is directly annotated	frozenset({'activating', 'weight>75.0%', 'hg38_500bp_up_100bp_down_full_tx_v10_clust.genes_vs_motifs.rankings'})	[('ICA1', 0.575234966247427), ('AK3', 3.7663747093146), ('RAI2', 0.716555105234275), ('MYH9', 2.79538549869964), ('ANKH', 2.75165309494993), ('EPHB2', 0.422063399052438), ('HSPA6', 0.42060423441924), ('SLC25A15', 0.496902491817307), ('PHLDB2', 0.420935263381702), ('PYCR1', 0.955627712810172), ('SPSB3', 0.438152073366064), ('CAPZA2', 1.16708831769844), ('SOX11', 0.726034674280256), ('TWSG1', 0.457…	3492
STAT6	tfdimers__MD00109	0.0528378	3.07185	5.3918e-06	1	motif similar to tfdimers__MD00373 ('M00500_forward_8_M00980_forward dimer: STAT6 / TBP'; q-value = 5.39e-06) which is directly annotated	frozenset({'activating', 'weight>75.0%', 'hg38_500bp_up_100bp_down_full_tx_v10_clust.genes_vs_motifs.rankings'})	[('LYNX1', 0.931237002232725), ('CACNA1D', 0.404696880407388), ('LPGAT1', 3.38626222835451), ('LMNB1', 2.13096515548058), ('SNAP91', 0.524391039480561), ('RBM17', 0.460585628489198), ('MIER1', 0.583537396846918), ('DISC1', 0.781997425210681), ('MDFI', 3.88757419469593), ('EPHX4', 0.947336215220937), ('APBB1', 2.60027050821977), ('ZXDC', 0.55007106953054), ('FGF11', 0.791856255014849), ('MPP6', 0.…	608
TAF1	metacluster_141.5	0.0465108	3.2851	6.40115e-14	1	motif similar to swissregulon__hs__TAF1 ('hs__TAF1'; q-value = 6.4e-14) which is directly annotated	frozenset({'activating', 'weight>75.0%', 'hg38_500bp_up_100bp_down_full_tx_v10_clust.genes_vs_motifs.rankings'})	[('MTG1', 0.887417016166284), ('ZNF554', 0.385009272568054), ('TRIM24', 0.389264253266973), ('SATB1', 0.417498964606612), ('TEF', 1.84113417721677), ('RERE', 1.32510878525339), ('PRICKLE1', 1.3994990129434), ('MTSS1', 5.32566268803355), ('CBS', 0.641505445597064), ('HRK', 0.674751485053196), ('KIAA0100', 0.576407240183074), ('CD24', 0.556991348172649), ('HAND2', 0.401415405445996), ('CPT1B', 1.29…	816
TAF1	metacluster_141.6	0.0453693	3.07159	0	1	gene is directly annotated	frozenset({'activating', 'weight>75.0%', 'hg38_500bp_up_100bp_down_full_tx_v10_clust.genes_vs_motifs.rankings'})	[('ZMYM4', 2.11022100537905), ('FOXN3', 0.387295428748675), ('PIPOX', 0.487705030237736), ('OCIAD1', 0.465666748134048), ('POLE4', 1.2288387134622), ('SACS', 0.944247502547061), ('CDCA7L', 0.581258606507687), ('FAM174B', 0.489108485574334), ('TRIM24', 0.389264253266973), ('RBM4B', 0.736210463490492), ('MEF2C', 0.401684572022441), ('MYEF2', 0.632423511062535), ('GPRC5A', 0.985144966006728), ('SERG…	1584
TBP	metacluster_145.8	0.0513665	3.14348	0	0.977848	motif is annotated for orthologous gene ENSMUSG00000014767 in M. musculus (identity = 97%)	frozenset({'activating', 'weight>75.0%', 'hg38_500bp_up_100bp_down_full_tx_v10_clust.genes_vs_motifs.rankings'})	[('CACNA1D', 2.84465256182905), ('PTPN21', 0.746524344738483), ('NKX6-2', 0.858486400021385), ('PLEKHA5', 0.420991806663659), ('WRAP73', 0.38062703390801), ('DICER1', 3.93680070314926), ('DNAH14', 0.458484336842681), ('RBFOX1', 1.16998858164657), ('GOLGA8N', 0.473134735887058), ('STYX', 1.46190634533388), ('NSUN7', 0.397709757122103), ('BCL11A', 0.446014639285076), ('DNAJC21', 1.43637273512503), …	4999
TBX21	metacluster_147.3	0.0966414	3.63974	0	1	gene is directly annotated	frozenset({'activating', 'weight>75.0%', 'hg38_500bp_up_100bp_down_full_tx_v10_clust.genes_vs_motifs.rankings'})	[('SBF2-AS1', 1.07700847169712), ('RNF220', 1.01992805199863), ('STK17A', 5.26772508311044), ('ZCWPW1', 1.11083947887383), ('IL4R', 1.79356314646206), ('SMARCAL1', 0.392915915190533), ('SMIM10L1', 0.475057002913687), ('HIST1H2AC', 0.687292804673925), ('LEPR', 2.4374506994348)]	2413
TCF7L1	tfdimers__MD00131	0.0488968	3.01429	1.91138e-11	1	gene is annotated for similar motif tfdimers__MD00177 ('M00492_forward_8_M01594_forward dimer: STAT1 / TCF-3'; q-value = 1.91e-11)	frozenset({'activating', 'weight>75.0%', 'hg38_500bp_up_100bp_down_full_tx_v10_clust.genes_vs_motifs.rankings'})	[('KIF25-AS1', 0.510343861069607), ('CACNA1D', 0.446263479336898), ('FAM168B', 0.938523367151808), ('EGLN3', 0.573747354209737), ('SNAP91', 1.52721699630084), ('PARD6G', 0.587964859350708), ('RBM17', 0.448006099214074), ('LGALS3', 0.41301282037334), ('PTPRK', 0.804332107033413), ('ST3GAL5', 0.594312819635755), ('TRIQK', 0.414980592267227), ('REXO1', 1.01368038376666), ('ANK3', 0.533441711411988),…	4308
TFDP1	metacluster_15.1	0.059123	4.81227	2.189e-07	1	motif similar to dbtfbs__TFDP1_representative_N1 ('TFDP1 (human, representative N1)'; q-value = 2.19e-07) which is directly annotated	frozenset({'activating', 'weight>75.0%', 'hg38_500bp_up_100bp_down_full_tx_v10_clust.genes_vs_motifs.rankings'})	[('C9orf40', 0.584881018265124), ('FILIP1L', 1.97020957456631), ('EID1', 0.385084930205456), ('KIF5C', 0.45816365968064), ('PPP4R2', 0.472206025618553), ('RBBP4', 1.62186870484668), ('ZNF331', 0.770547227592838), ('LRRC45', 0.786498745421626), ('SUMO2', 0.790560509718169), ('CDK1', 0.60585295754378), ('PTMA', 2.45086417000199), ('CUTC', 0.458928180949344), ('NOA1', 0.745962047200205), ('UBE2Q2', …	4951
TFDP1	metacluster_197.2	0.0666047	6.03026	3.11756e-08	1	motif similar to dbtfbs__TFDP1_representative_N1 ('TFDP1 (human, representative N1)'; q-value = 3.12e-08) which is directly annotated	frozenset({'activating', 'weight>75.0%', 'hg38_500bp_up_100bp_down_full_tx_v10_clust.genes_vs_motifs.rankings'})	[('XRCC5', 3.25735492418658), ('NOVA1', 0.407226222999254), ('INAFM1', 0.542074982248823), ('HOMER1', 0.395054763063694), ('GABRB2', 0.634946669572514), ('MCM3', 5.77622456183168), ('KDELC2', 0.441095430457822), ('PRPS1', 0.448118776344083), ('PLK4', 1.21649278231506), ('GINS3', 0.674255404028965), ('CTDNEP1', 0.424121048878021), ('MEF2C', 0.65440650841534), ('FANCL', 0.715859292318815), ('ST3GAL…	4741
TFDP1	jaspar__MA1122.1	0.0648808	5.74961	0	1	gene is directly annotated	frozenset({'activating', 'weight>75.0%', 'hg38_500bp_up_100bp_down_full_tx_v10_clust.genes_vs_motifs.rankings'})	[('LRRC45', 0.786498745421626), ('PGP', 1.0764016728017), ('PRKACA', 1.06381160560725), ('ETV5', 1.00249294668752), ('DERL3', 1.05747887431263), ('CCNB2', 0.678395040103284), ('CAMTA1', 1.67386984896637), ('KMT5C', 1.16429500451564), ('P4HB', 1.45428104485656), ('ZNF556', 0.646358710406651), ('LIN52', 0.450129722145524), ('RBM4', 0.509183579650239), ('IFT140', 3.65188412817382), ('VCP', 1.4815772…	2132
TFDP1	metacluster_15.2	0.0524403	3.72434	0	1	gene is directly annotated	frozenset({'activating', 'weight>75.0%', 'hg38_500bp_up_100bp_down_full_tx_v10_clust.genes_vs_motifs.rankings'})	[('XRCC5', 3.25735492418658), ('KDELC2', 0.441095430457822), ('CARHSP1', 2.38623575786731), ('NOVA1', 0.407226222999254), ('GINS3', 0.674255404028965), ('BLM', 1.34053491882247), ('XRCC2', 0.728107452957922), ('AP3B2', 0.936001653977852), ('ANGPT1', 0.703165076627143), ('PPIF', 1.7540701712629), ('RMI2', 4.00126907818064), ('FANCL', 0.715859292318815), ('HMCES', 0.479693810109085), ('SLC39A1', 0.…	2669
TFDP1	metacluster_15.3	0.0688531	6.3963	0	1	gene is directly annotated	frozenset({'activating', 'weight>75.0%', 'hg38_500bp_up_100bp_down_full_tx_v10_clust.genes_vs_motifs.rankings'})	[('SYNGR1', 1.06410996487753), ('RBBP4', 1.62186870484668), ('SSBP4', 0.796182053143708), ('MECP2', 2.31727025271794), ('MPP5', 0.451867489286359), ('PPP1R1C', 0.383156226204204), ('PPIF', 1.7540701712629), ('ASF1B', 2.70895687402302), ('PTBP3', 0.588500479347179), ('HHIP-AS1', 0.789407726521787), ('C9orf40', 0.584881018265124), ('MMP24', 1.57461250689339), ('CBX3', 0.504697057529189), ('NFASC', …	4961
TFDP1	metacluster_197.3	0.0797334	8.16757	0	1	gene is directly annotated	frozenset({'activating', 'weight>75.0%', 'hg38_500bp_up_100bp_down_full_tx_v10_clust.genes_vs_motifs.rankings'})	[('XRCC5', 3.25735492418658), ('NOVA1', 0.407226222999254), ('XRCC2', 0.728107452957922), ('ZNF367', 2.72891590575829), ('HMCES', 0.479693810109085), ('ABCB6', 0.512829810606886), ('ATAD5', 2.38762031303154), ('RFC1', 0.74292257305709), ('CENPH', 5.48043905953787), ('CCHCR1', 1.2396637912818), ('MCM6', 3.77588804516086), ('ST3GAL6', 0.979289488842466), ('MTHFD1', 2.48917721795181), ('FBXL7', 0.85…	4478
TFDP1	transfac_pro__M00803	0.0561465	4.3277	0	1	gene is directly annotated	frozenset({'activating', 'weight>75.0%', 'hg38_500bp_up_100bp_down_full_tx_v10_clust.genes_vs_motifs.rankings'})	[('XRCC2', 0.728107452957922), ('XRCC5', 3.25735492418658), ('NOVA1', 0.407226222999254), ('INAFM1', 0.542074982248823), ('ST3GAL6', 0.979289488842466), ('KDELC2', 0.441095430457822), ('RFC1', 0.74292257305709), ('FANCL', 0.715859292318815), ('CARHSP1', 2.38623575786731), ('MCM3', 5.77622456183168), ('MTHFD1', 2.48917721795181), ('GABRB2', 0.634946669572514), ('RMI2', 4.00126907818064), ('UHRF1',…	4323
USF1	metacluster_57.2	0.049466	3.21968	0	0.983871	gene is orthologous to ENSMUSG00000026641 in M. musculus (identity = 98%) which is directly annotated for motif	frozenset({'activating', 'weight>75.0%', 'hg38_500bp_up_100bp_down_full_tx_v10_clust.genes_vs_motifs.rankings'})	[('RNASEK-C17orf49', 0.493844346558055), ('RNASEK', 0.559066110486583), ('PICALM', 0.573750062391648), ('ZNF507', 0.939244933295303), ('NEURL2', 0.742489661422249), ('MARCH8', 1.7791357665532), ('NUP188', 0.423138894450468), ('CSNK2A2', 0.494805955693006), ('SLC25A36', 0.580935603652911), ('SNRPA', 0.725222216948395), ('UBAP2', 1.98387093052398), ('ARMCX1', 0.528482815936834), ('TRAPPC2L', 0.5199…	412
USF1	metacluster_14.13	0.0493381	3.19871	0	1	gene is directly annotated	frozenset({'activating', 'weight>75.0%', 'hg38_500bp_up_100bp_down_full_tx_v10_clust.genes_vs_motifs.rankings'})	[('TRAPPC2L', 0.519936570643849), ('RNASEK', 0.559066110486583), ('RNASEK-C17orf49', 0.493844346558055), ('MARCH8', 1.7791357665532), ('NEURL2', 0.742489661422249), ('NUP188', 0.423138894450468), ('UBAP2', 1.98387093052398), ('SNRPA', 0.725222216948395), ('PICALM', 0.573750062391648), ('SLC33A1', 0.618324236589511), ('OTUD1', 1.69937291988247), ('ODF2', 0.963337352237767), ('ZNF507', 0.9392449332…	877
USF1	metacluster_57.3	0.0525916	3.73243	0	1	gene is directly annotated	frozenset({'activating', 'weight>75.0%', 'hg38_500bp_up_100bp_down_full_tx_v10_clust.genes_vs_motifs.rankings'})	[('OPA3', 0.450210577477428), ('PNPLA4', 0.406234417252709), ('CARNMT1', 1.18095247433673), ('SLC25A36', 0.580935603652911), ('SPATA7', 0.893957208889777), ('CCNK', 1.24840276361288), ('EFR3A', 1.24376844210518), ('DONSON', 0.982243154879498), ('ACOX3', 1.28232771610887), ('CSTF3', 0.470296032747632), ('MRGPRF', 0.510473101197445), ('CHMP2A', 0.787278393045336), ('FBXO34', 0.994175449183989), ('I…	3359
VEZF1	metacluster_151.1	0.0450111	3.23428	2.84073e-06	1	motif similar to dbtfbs__VEZF1_K562_ENCSR189YMA_merged_N1 ('VEZF1 (human, K562, ENCSR189YMA, merged N1)'; q-value = 2.84e-06) which is directly annotated	frozenset({'activating', 'weight>75.0%', 'hg38_500bp_up_100bp_down_full_tx_v10_clust.genes_vs_motifs.rankings'})	[('NREP', 0.424904586843531), ('ZNF71', 0.445929898457081), ('RREB1', 2.40309249199363), ('FSTL1', 3.29150013942418), ('TMOD1', 0.613689532316594), ('SPRED2', 0.716877735725954), ('TBL1XR1', 2.74603907486966), ('CBLB', 0.563571963320331), ('ITGA7', 0.436570926068166), ('MRC2', 0.386069026006097), ('RHOG', 2.11870684479247), ('COL1A1', 0.842520394908819), ('PHACTR2', 0.523210597238027), ('ASXL1', …	586
YY1	stark__RCGCMATTW	0.0492017	3.05056	0	0.398551	gene is orthologous to FBgn0002521 in D. melanogaster (identity = 39%) which is directly annotated for motif	frozenset({'activating', 'weight>75.0%', 'hg38_500bp_up_100bp_down_full_tx_v10_clust.genes_vs_motifs.rankings'})	[('CDC7', 0.404892469719848), ('ARHGEF12', 0.439694144274509), ('STAG2', 1.05132041582107), ('OCLN', 0.494949011159112), ('MATR3', 0.674605779599704), ('NOLC1', 0.786213870508769), ('PLK4', 0.384297143315256), ('ZNF384', 5.36438301200783), ('CTDNEP1', 1.38331201445226), ('NBPF11', 0.457799684164621), ('EMP2', 0.606171209507126), ('FOXN3', 0.457055382861209), ('CHD4', 1.63095469924395), ('NUCB1', …	2807
ZBTB25	taipale_tf_pairs__ETV2_SOX15_RSCGGAWNNNNNNACAATRN_CAP_repr	0.0465508	3.00831	4.93677e-06	1	motif similar to dbtfbs__ZBTB25_HepG2_ENCSR485OYR_merged_N1 ('ZBTB25 (human, HepG2, ENCSR485OYR, merged N1)'; q-value = 4.94e-06) which is directly annotated	frozenset({'activating', 'weight>75.0%', 'hg38_500bp_up_100bp_down_full_tx_v10_clust.genes_vs_motifs.rankings'})	[('ING4', 0.504236718737588), ('RAB23', 2.59090204743012), ('ATP1A3', 0.645136848802419), ('SERF1B', 0.462271939888361), ('CDK16', 2.63957225965657), ('CDH24', 1.33693503619653), ('C5orf34', 0.522945766657106), ('MAEL', 2.02054438028801), ('MRPL44', 1.42896536069224), ('HMGN3-AS1', 0.419804823431429), ('PRDX1', 0.939470526546113), ('ZNF300', 1.7883857129446), ('NEK1', 0.816772847876298), ('CABYR'…	1919
ZBTB33	transfac_pro__M04817	0.05113	3.10843	0	1	gene is directly annotated	frozenset({'activating', 'weight>75.0%', 'hg38_500bp_up_100bp_down_full_tx_v10_clust.genes_vs_motifs.rankings'})	[('C17orf97', 0.513777534096838), ('FAM122B', 1.02466061906284), ('CLK1', 0.882078744671524), ('LRIG3', 1.75905690478344), ('LONP1', 0.438517553534725), ('RBBP4', 0.621552397091888), ('PCGF6', 0.424155774202757), ('MRPS25', 0.663934709020442), ('NBPF12', 0.660105141232317), ('TNKS2', 0.402459204938866), ('CDC7', 1.45431168762807), ('ZBTB33', 1.0), ('CHAMP1', 0.438127821140846), ('SNW1', 0.3814049…	3964
ZEB1	metacluster_129.1	0.0468136	3.04017	4.84922e-06	1	motif similar to tfdimers__MD00297 ('M00415_forward_5_M01307_reverse dimer: AREB6 / POU5F1'; q-value = 4.85e-06) which is directly annotated	frozenset({'activating', 'weight>75.0%', 'hg38_500bp_up_100bp_down_full_tx_v10_clust.genes_vs_motifs.rankings'})	[('SLC27A6', 0.398374372759328), ('PGBD1', 0.378252672639168), ('PRNP', 0.708310506169168), ('ARFGEF2', 1.46941659730941), ('PALLD', 0.555683145594741), ('BCAP29', 0.74440910565311), ('OVCH1-AS1', 0.523295840362451), ('SSH2', 0.429132681922838), ('LIN9', 0.474836600441113), ('FKBP3', 0.400500928232814), ('FOXP1', 1.31612619772859), ('EPB41L2', 1.67610539117928), ('SSPN', 0.815174261900772), ('HIS…	2245
ZFP37	metacluster_151.1	0.0486136	3.15173	0	1	gene is directly annotated	frozenset({'activating', 'weight>75.0%', 'hg38_500bp_up_100bp_down_full_tx_v10_clust.genes_vs_motifs.rankings'})	[('TIMM23', 1.2833968355348), ('USF1', 1.27954069652488), ('TPM3', 1.93713290866591), ('POLQ', 0.941850496404437), ('GRIPAP1', 0.873227263821573), ('INAFM1', 0.438254915735448), ('MTERF1', 0.598668205708563), ('MDN1', 0.877136703367407), ('KDELC2', 1.15329852769708), ('PIBF1', 0.943740626159039), ('NR1H2', 0.426986973121995), ('CHCHD5', 0.491021586422801), ('CCNG2', 0.883772586952799), ('NUP214',…	4070
ZNF174	metacluster_187.7	0.0526498	3.37506	0	0.085995	gene is orthologous to FBgn0001180 in D. melanogaster (identity = 8%) which is directly annotated for motif	frozenset({'activating', 'weight>75.0%', 'hg38_500bp_up_100bp_down_full_tx_v10_clust.genes_vs_motifs.rankings'})	[('SETX', 0.637456041478274), ('CDKN2A', 0.502872829438614), ('RYK', 0.573290025538234), ('PYCR1', 0.733051449672289), ('SEC24D', 1.27506198184098), ('LCOR', 0.766182553575843), ('NF1', 0.379731751301953), ('FAM69C', 0.411670724490202), ('TIMM8A', 2.16044779740992), ('SNRK', 0.619645286736693), ('TPM4', 0.384442077359989), ('MECOM', 0.418913936706005), ('LEF1', 4.48641049254436), ('ZNF451', 0.499…	4820
ZNF85	metacluster_171.5	0.0476848	3.05553	0	1	gene is directly annotated	frozenset({'activating', 'weight>75.0%', 'hg38_500bp_up_100bp_down_full_tx_v10_clust.genes_vs_motifs.rankings'})	[('LRRC45', 1.26253373374562), ('PGP', 0.962098658592522), ('HES1', 0.486328127153919), ('WIPI1', 0.422050277270933), ('PKP4', 0.621021597845571), ('KDM3B', 0.395342914762175), ('TNFAIP8L1', 1.60094482966221), ('MPP2', 0.888670847289849), ('ERCC8', 0.440086141261567), ('GIPC1', 0.641025048104), ('NUBP2', 0.439691732583115), ('ARHGAP33', 0.630106993854227), ('PER3', 0.755342329600589), ('RCL1', 0.…	893
ZNF98	metacluster_130.3	0.0495386	3.32306	3.26999e-09	1	gene is annotated for similar motif kznf__ZNF98_Schmitges2016_RCADE ('ZNF98 (Schmitges2016: RCADE)'; q-value = 3.27e-09)	frozenset({'activating', 'weight>75.0%', 'hg38_500bp_up_100bp_down_full_tx_v10_clust.genes_vs_motifs.rankings'})	[('IGF1R', 0.68970839798134), ('TMEM120B', 1.16784770730769), ('TPGS2', 0.439588579662998), ('TMEM165', 0.452244462022766), ('PREP', 0.423020130143551), ('TMPO-AS1', 0.615562027082841), ('LMNB1', 0.686961381032596), ('DENND5B', 0.592462915595534), ('ZDHHC8', 0.880303675403446), ('FLAD1', 3.03234800904429), ('NFE2L1', 0.439663808164214), ('PILRB', 0.895210512720523), ('YWHAZ', 0.441604105149945), …	1112
ATF1	metacluster_139.3	0.058422	3.42288	0	0.202952	gene is orthologous to FBgn0033010 in D. melanogaster (identity = 20%) which is directly annotated for motif	frozenset({'activating', 'weight>90.0%', 'hg38_500bp_up_100bp_down_full_tx_v10_clust.genes_vs_motifs.rankings'})	[('ZNF596', 1.63782993391357), ('STXBP6', 0.879519906299648), ('GMNN', 1.30722149079031), ('VPS36', 1.26137670910759), ('MNT', 1.47764737547554), ('POLM', 1.4196663086296), ('NBPF1', 1.98200685410317), ('SPG21', 1.73248708259197), ('PDPN', 1.16302235436227), ('FECH', 1.01698701857324), ('UNC5B', 1.30922026867882), ('PLEC', 0.942098460472671), ('SLC38A9', 1.11830416258147), ('ZNF879', 1.2285666600…	994
ATF3	transfac_pro__M01861	0.0622295	3.11543	4.68974e-06	1	gene is annotated for similar motif transfac_pro__M00981 ('V$CREBATF_Q6: CREB, ATF'; q-value = 4.69e-06)	frozenset({'activating', 'weight>90.0%', 'hg38_500bp_up_100bp_down_full_tx_v10_clust.genes_vs_motifs.rankings'})	[('DLEU2', 0.969033608113442), ('DUSP8', 17.3195585436167), ('PRICKLE1', 1.02449629664054), ('PDLIM3', 10.1154989753815), ('MPP5', 1.32544330242867), ('SCLT1', 1.34054138819058), ('AMZ2', 0.819585622421754), ('HOOK2', 1.33989405876167), ('SERTAD2', 1.01685874854799), ('TMSB4X', 1.75618477628702), ('TPM4', 5.94742818500738), ('PPP1R11', 0.850300274349956), ('KCNJ8', 6.93952828250243), ('CDK2AP2', …	2822
ATF3	jaspar__MA1951.1	0.0739348	4.38728	4.40322e-09	1	gene is annotated for similar motif taipale_cyt_meth__ATF3_NRTGAYGTCAYN_eDBD_meth ('ATF3 [bZIP, CpG-meth]'; q-value = 4.4e-09)	frozenset({'activating', 'weight>90.0%', 'hg38_500bp_up_100bp_down_full_tx_v10_clust.genes_vs_motifs.rankings'})	[('DUSP8', 17.3195585436167), ('DUSP1', 7.74495629934102), ('RAB21', 5.47676070224995), ('HECA', 1.41035293815007), ('FOSB', 1.57630651410537), ('EGR1', 13.3203779746177), ('TRIB1', 3.59549770892218), ('WRAP53', 0.811726284149869), ('ARMCX6', 0.864754600772163), ('GLA', 1.10641713343743), ('JUND', 37.4460259344936), ('CDK2AP2', 4.25212337611094), ('DENND5A', 1.42604313226346), ('TSC22D2', 2.33925…	1806
ATF3	taipale_tf_pairs__JUN_ATGACGTCAT_HT	0.0685712	3.80449	7.5731e-10	1	gene is annotated for similar motif taipale_cyt_meth__ATF3_NRTGAYGTCAYN_eDBD ('ATF3 [bZIP]'; q-value = 7.57e-10)	frozenset({'activating', 'weight>90.0%', 'hg38_500bp_up_100bp_down_full_tx_v10_clust.genes_vs_motifs.rankings'})	[('SCLT1', 1.34054138819058), ('PPP1R15A', 14.529241862108), ('MAPRE1', 4.06552403960856), ('TSC22D2', 2.33925633905951), ('DUSP1', 7.74495629934102), ('ZNF574', 0.853262025101985), ('FSCN1', 1.07349629368862), ('DDX3X', 1.74631462547963), ('DUSP8', 17.3195585436167), ('CSRP1', 1.77545500286575), ('GEM', 1.19771378791473), ('NEAT1', 4.06829281623784), ('STK38L', 7.22491464038583), ('ZYX', 1.50271…	3661
ATF3	transfac_pro__M07981	0.0622962	3.12268	0	0.950276	gene is orthologous to ENSMUSG00000026628 in M. musculus (identity = 95%) which is directly annotated for motif	frozenset({'activating', 'weight>90.0%', 'hg38_500bp_up_100bp_down_full_tx_v10_clust.genes_vs_motifs.rankings'})	[('ACTB', 4.62359633533627), ('DUSP5', 1.48220724228432), ('GJA5', 1.79323238928478), ('PLEKHO1', 11.7177412715441), ('LINC01248', 1.41181765003845), ('PRICKLE1', 1.02449629664054), ('EGR1', 13.3203779746177), ('DUSP8', 17.3195585436167), ('ISG20', 1.19559727570237), ('FBXO32', 1.73308922004034), ('WT1', 1.51793847887675), ('NANOS1', 3.4432609300631), ('RAMP1', 1.42219215819506), ('DPYSL3', 1.856…	3866
ATF3	metacluster_111.3	0.0641745	3.32676	0	1	gene is directly annotated	frozenset({'activating', 'weight>90.0%', 'hg38_500bp_up_100bp_down_full_tx_v10_clust.genes_vs_motifs.rankings'})	[('HECA', 1.41035293815007), ('ST3GAL6', 1.32239731696725), ('MXRA7', 0.96555992451017), ('PIM1', 2.90928411835842), ('TWSG1', 1.06367433751886), ('PRICKLE1', 1.02449629664054), ('FERMT2', 1.40683897881444), ('C11orf96', 3.22782994666144), ('ACTB', 4.62359633533627), ('LBH', 1.91386898544635), ('SNHG25', 1.33761115688079), ('COL12A1', 0.927498719758333), ('NANOS1', 3.4432609300631), ('HSPB1', 1.6…	1112
ATF3	metacluster_111.4	0.078127	4.84278	0	1	gene is directly annotated	frozenset({'activating', 'weight>90.0%', 'hg38_500bp_up_100bp_down_full_tx_v10_clust.genes_vs_motifs.rankings'})	[('PRICKLE1', 1.02449629664054), ('FERMT2', 1.40683897881444), ('TWSG1', 1.06367433751886), ('RHOB', 12.069288910302), ('SLC25A15', 0.884046847658508), ('AZIN1', 1.11482443640885), ('RICTOR', 5.24919537397012), ('NBPF1', 0.974187727657202), ('HECA', 1.41035293815007), ('DUSP1', 7.74495629934102), ('KLF4', 1.9531093365469), ('INTS6', 2.22052753279721), ('WEE1', 3.86914644969323), ('MPP5', 1.325443…	2765
ATF3	metacluster_148.1	0.0778469	4.81235	0	1	gene is directly annotated	frozenset({'activating', 'weight>90.0%', 'hg38_500bp_up_100bp_down_full_tx_v10_clust.genes_vs_motifs.rankings'})	[('DUSP1', 7.74495629934102), ('TSC22D2', 2.33925633905951), ('DUSP8', 17.3195585436167), ('EGR1', 13.3203779746177), ('HECA', 1.41035293815007), ('AMZ2', 0.819585622421754), ('NR4A1', 5.71168315270145), ('CDK2AP2', 4.25212337611094), ('FOSB', 1.57630651410537), ('MPP5', 1.32544330242867), ('SERTAD2', 1.01685874854799), ('ISG20', 1.19559727570237), ('WRAP53', 0.811726284149869), ('ETF1', 1.094249…	2434
ATF3	metacluster_156.2	0.0621628	3.10819	0	1	gene is directly annotated	frozenset({'activating', 'weight>90.0%', 'hg38_500bp_up_100bp_down_full_tx_v10_clust.genes_vs_motifs.rankings'})	[('FILIP1L', 2.43460795231803), ('IER5', 7.53148717776481), ('GAS2', 1.0484152284649), ('WEE1', 3.86914644969323), ('PCBP4', 3.13159087684479), ('PLEKHO1', 11.7177412715441), ('PIM1', 2.90928411835842), ('FSCN1', 1.07349629368862), ('NR4A1', 5.71168315270145), ('DDX3X', 1.74631462547963), ('MEG3', 4.03620885780704), ('SCHIP1', 1.44530226004121), ('PRICKLE1', 1.02449629664054), ('FHL1', 1.82541419…	638
ATF3	metacluster_180.3	0.0830371	5.3763	0	1	gene is directly annotated	frozenset({'activating', 'weight>90.0%', 'hg38_500bp_up_100bp_down_full_tx_v10_clust.genes_vs_motifs.rankings'})	[('DUSP8', 17.3195585436167), ('DUSP1', 7.74495629934102), ('HIST1H4H', 2.34538678595767), ('TSC22D2', 2.33925633905951), ('HECA', 1.41035293815007), ('ARMC4', 0.943500991550295), ('DNAJC27', 1.35376872808947), ('ZNF529-AS1', 2.60748848796312), ('ZNF330', 0.995314000407514), ('LBH', 1.91386898544635), ('YWHAH', 2.12445979583508), ('TRIAP1', 0.961621443098727), ('JUND', 37.4460259344936), ('CXorf5…	1208
BHLHE40	transfac_public__M00220	0.058109	3.78782	6.90746e-06	1	gene is annotated for similar motif transfac_pro__M00985 ('V$STRA13_01: Stra13'; q-value = 6.91e-06)	frozenset({'activating', 'weight>90.0%', 'hg38_500bp_up_100bp_down_full_tx_v10_clust.genes_vs_motifs.rankings'})	[('CD59', 0.915953574338968), ('TRAK1', 3.86927576441533), ('A2M', 2.86031287204056), ('FBXO32', 7.50088704192194), ('HIST1H3E', 1.13546636082435), ('LCORL', 0.793572066001696), ('MGP', 0.916443315794386), ('STIL', 2.87352608189442), ('MAP2K1', 1.32762849385264), ('HRK', 4.04545369240604), ('TAGLN2', 2.77674990662921), ('PFKFB3', 0.864337221436377), ('ST3GAL6', 0.95198982326071), ('GATA6', 0.8163…	952
BHLHE40	metacluster_14.8	0.0543788	3.28317	6.49787e-06	1	gene is annotated for similar motif homer__KCACGTGMCN_bHLHE40 ('bHLHE40(bHLH)/HepG2-BHLHE40-ChIP-Seq(GSE31477)/Homer'; q-value = 6.5e-06)	frozenset({'activating', 'weight>90.0%', 'hg38_500bp_up_100bp_down_full_tx_v10_clust.genes_vs_motifs.rankings'})	[('PGK1', 1.45582545560939), ('PAK4', 0.822269357305224), ('BMX', 0.809777162093782), ('ANXA4', 0.898871791100978), ('CENPJ', 1.92868187517037), ('CGNL1', 4.2894332697308), ('CD59', 0.915953574338968), ('SMTN', 2.15396515245029), ('UGP2', 1.49089416262414), ('TFRC', 6.93643069408365), ('PPP1R3B', 1.48823343667027), ('MAP2K1', 1.32762849385264), ('SOX9', 2.16789614843132), ('ALDOA', 4.291140568305…	1629
CEBPA	taipale_tf_pairs__GCM1_CEBPB_MTRSGGGNNNNNNTTRCGYAAN_CAP	0.0598168	3.08164	7.77702e-06	1	motif similar to transfac_pro__M07412 ('V$CEBPA_04: C/EBPalpha'; q-value = 7.78e-06) which is directly annotated	frozenset({'activating', 'weight>90.0%', 'hg38_500bp_up_100bp_down_full_tx_v10_clust.genes_vs_motifs.rankings'})	[('ZNF74', 1.01018533493465), ('GADD45B', 2.60397300308825), ('POMGNT2', 0.905198030487565), ('APBA3', 2.14291896363112), ('ZNF829', 2.56712696130272), ('TBC1D14', 1.23567389625852), ('SEC11C', 1.13797525563798), ('IQCK', 2.09906156539693), ('TMEM243', 1.32290655982881), ('PRSS23', 1.31184179343335), ('PTH1R', 1.00328421042746), ('AMPD3', 1.76424225708305), ('POC1A', 1.17962751800754), ('DUSP14',…	1052
CEBPA	metacluster_46.4	0.0699893	4.01758	0	1	gene is directly annotated	frozenset({'activating', 'weight>90.0%', 'hg38_500bp_up_100bp_down_full_tx_v10_clust.genes_vs_motifs.rankings'})	[('SERTAD4', 0.981106893740862), ('LRIF1', 0.972106208230101), ('PEX19', 0.901275020188165), ('PTX3', 3.17055268529062), ('TUBA4A', 1.52663681360324), ('GADD45A', 1.37733197378287), ('GADD45B', 2.60397300308825), ('PVR', 1.12858548315084), ('TBC1D14', 1.23567389625852), ('ZNF726', 1.99343942423356), ('PTH1R', 1.00328421042746), ('GPR84', 0.863896016949543), ('NOTCH4', 1.28955081832112), ('FAM120B…	1156
CEBPG	tfdimers__MD00277	0.0574883	3.28539	7.37394e-06	1	motif similar to tfdimers__MD00413 ('M00921_forward_14_M00912_forward dimer: GR / C/EBP'; q-value = 7.37e-06) which is directly annotated	frozenset({'activating', 'weight>90.0%', 'hg38_500bp_up_100bp_down_full_tx_v10_clust.genes_vs_motifs.rankings'})	[('C5orf30', 0.796119003908485), ('MAGI1', 1.69236871606256), ('RAI1', 1.59554450840824), ('HRK', 1.87109972633468), ('PDLIM3', 1.02352631095296), ('ISPD', 2.50166342863789), ('TRIM41', 1.40657974542126), ('TRIM55', 0.889630947896541), ('LRRC58', 1.33822073410777), ('FIGNL1', 2.24406526815709), ('FAM110C', 0.879040406259015), ('EOGT', 1.13909440744018), ('RNF8', 0.844185749557233), ('SLC7A1', 1.0…	867
CREB5	metacluster_111.3	0.0612667	3.19463	1.7435e-06	1	gene is annotated for similar motif taipale_cyt_meth__CREB5_NRTGAYGTCAYN_FL ('CREB5 [bZIP]'; q-value = 1.74e-06)	frozenset({'activating', 'weight>90.0%', 'hg38_500bp_up_100bp_down_full_tx_v10_clust.genes_vs_motifs.rankings'})	[('NREP', 4.89901655843011), ('ANKH', 6.34116229817124), ('GABARAPL1', 1.49951510161667), ('EFCAB2', 0.949684976466248), ('RAI14', 5.43346870376399), ('NEK7', 1.06534538841221), ('EGLN3', 1.68230866286019), ('PLEC', 1.11293768863584), ('PHLDB2', 1.81844901001713), ('ACTB', 1.05706675861292), ('ZFY', 0.833686901155732), ('AKAP5', 1.54758127381357), ('PRKAR1A', 4.34257689098636), ('IGF1R', 1.015887…	4950
CREB5	metacluster_180.3	0.0596804	3.00382	2.00143e-10	1	gene is annotated for similar motif hocomoco__CREB5_HUMAN.H11MO.0.D ('CREB5_HUMAN'; q-value = 2e-10)	frozenset({'activating', 'weight>90.0%', 'hg38_500bp_up_100bp_down_full_tx_v10_clust.genes_vs_motifs.rankings'})	[('NREP', 4.89901655843011), ('PHLDB2', 1.81844901001713), ('GABARAPL1', 1.49951510161667), ('TECRL', 1.13537766939649), ('ANKH', 6.34116229817124), ('LAD1', 0.992649360407099), ('SAMD4A', 9.82716481359884), ('PRSS23', 1.00448729122257), ('ARID5A', 43.9245154686042), ('IGF1R', 1.01588742784513), ('SSPN', 1.04336434760572), ('AUTS2', 1.41679924578068), ('LGALS3', 2.29106659971703), ('WBP1', 0.8077…	1430
CREB5	metacluster_111.4	0.0617357	3.25103	0	1	gene is directly annotated	frozenset({'activating', 'weight>90.0%', 'hg38_500bp_up_100bp_down_full_tx_v10_clust.genes_vs_motifs.rankings'})	[('CBWD3', 1.22338088469019), ('ARMCX3', 2.95229432500993), ('GABARAPL1', 1.49951510161667), ('ACTB', 1.05706675861292), ('IGF1R', 1.01588742784513), ('ACSL3', 1.04994150836481), ('ANKH', 6.34116229817124), ('TPM4', 1.31783971924453), ('NEK7', 1.06534538841221), ('NREP', 4.89901655843011), ('RDH11', 1.00837116148734), ('TRIP6', 1.38616490569361), ('LOXL1', 1.63229027734708), ('PSMG4', 1.336746627…	742
DBP	tfdimers__MD00161	0.0565441	3.30352	1.9503e-06	1	motif similar to tfdimers__MD00181 ('M01250_forward_8_M01872_forward dimer: E2F1 / DBP'; q-value = 1.95e-06) which is directly annotated	frozenset({'activating', 'weight>90.0%', 'hg38_500bp_up_100bp_down_full_tx_v10_clust.genes_vs_motifs.rankings'})	[('SLC25A1', 0.93122601037884), ('ADAM12', 3.11181486989936), ('LRIG3', 1.15599760202533), ('SORD', 1.18717907916837), ('ARL5B', 0.818188305792253), ('TMEM106A', 1.56757676318091), ('TECPR1', 4.57109264601626), ('LRRC8D', 0.906716742561686), ('ETV6', 1.45588163603961), ('RDH14', 0.945980922213366), ('ZNF774', 1.11337023504494), ('PDHX', 1.54695281596418), ('TPCN2', 0.841043406316383), ('CSTF3', 1…	796
DDIT3	metacluster_156.2	0.063213	4.13459	0	1	gene is directly annotated	frozenset({'activating', 'weight>90.0%', 'hg38_500bp_up_100bp_down_full_tx_v10_clust.genes_vs_motifs.rankings'})	[('NREP', 1.08343518979249), ('TRIB3', 3.34442419000861), ('GADD45G', 0.947619194942794), ('TOP1', 0.883910429686258), ('CRYBG3', 1.13536624881938), ('ADSSL1', 0.893006813920581), ('DDIT3', 1.0), ('UBAC2', 1.42693820264441), ('SCARA3', 1.21798071913436), ('ATP6V1H', 0.931817972700556), ('PPP1R15A', 2.71070605359546), ('SESN2', 1.24385094394275), ('HIST1H1B', 1.1191720152524), ('SHMT2', 1.26189790…	764
DLX1	taipale_tf_pairs__HOXA3_NSTAATTANN_HT	0.108494	3.57069	6.63263e-06	0.308357	motif similar to cisbp__M02112 ('Dll[gene ID: FBgn0000157 species: Drosophila melanogaster TF status: direct TF family: Homeodomain DBDs: Homeobox]; Dlx6[gene ID: ENSMUSG00000029754 species: Mus musculus TF status: inferred TF family: Homeodomain DBDs: Homeobox]; Emx1[gene ID: ENSMUSG00000033726 species: Mus musculus TF status: inferred TF family: Homeodomain DBDs: Homeobox]; Gsx1[gene ID: ENSMUS…	frozenset({'activating', 'weight>90.0%', 'hg38_500bp_up_100bp_down_full_tx_v10_clust.genes_vs_motifs.rankings'})	[('DLX1', 1.0), ('CA8', 1.06279277583976), ('C18orf54', 0.808244224352144), ('RAB31', 1.94883219925321), ('LEFTY2', 6.53457891606473)]	727
E2F1	jaspar__MA1122.1	0.0827476	7.45688	7.60803e-07	1	gene is annotated for similar motif hocomoco__E2F1_HUMAN.H11MO.0.A ('E2F1_HUMAN'; q-value = 7.61e-07)	frozenset({'activating', 'weight>90.0%', 'hg38_500bp_up_100bp_down_full_tx_v10_clust.genes_vs_motifs.rankings'})	[('LMNB1', 3.28752754700277), ('ZNF384', 1.10970716622834), ('AK3', 1.51049031185412), ('CDK1', 1.27262118559547), ('XRCC2', 11.2283488459857), ('BID', 4.99859968295286), ('RNF138', 1.50855189283934), ('FOXRED2', 4.28683362765083), ('GLRX2', 2.75697529100379), ('FAM81A', 1.11968036856023), ('SSBP4', 1.5761258460337), ('HPSE', 0.826660650072137), ('CHAMP1', 1.76146637552037), ('MCM7', 58.864765324…	4869
E2F1	metacluster_197.2	0.0907141	8.56403	1.13019e-07	1	gene is annotated for similar motif transfac_pro__M12597 ('V$E2F1_15: E2F1'; q-value = 1.13e-07)	frozenset({'activating', 'weight>90.0%', 'hg38_500bp_up_100bp_down_full_tx_v10_clust.genes_vs_motifs.rankings'})	[('ZNF384', 1.10970716622834), ('XRCC5', 10.7746514042459), ('TPRKB', 1.92513247068053), ('CENPH', 29.7107971257402), ('E2F8', 1.5723002272905), ('ADPRHL1', 3.19219276299789), ('IDI1', 2.30619004120324), ('FANCL', 13.026687249976), ('APEX2', 1.69621349876579), ('DSCC1', 13.8402711901704), ('POLQ', 1.36948814567135), ('HAUS6', 1.5608611744321), ('LMNB1', 3.28752754700277), ('MSH2', 17.454131219129…	3041
E2F1	metacluster_15.1	0.0769928	6.65711	2.56423e-09	1	motif similar to transfac_pro__M12597 ('V$E2F1_15: E2F1'; q-value = 2.56e-09) which is directly annotated	frozenset({'activating', 'weight>90.0%', 'hg38_500bp_up_100bp_down_full_tx_v10_clust.genes_vs_motifs.rankings'})	[('FANCL', 13.026687249976), ('XRCC5', 10.7746514042459), ('LSM5', 1.87607554988791), ('SRSF10', 3.79712342964463), ('ATAD5', 15.5959587126184), ('HSPA14', 1.21592565031073), ('APEX2', 1.69621349876579), ('XRCC2', 11.2283488459857), ('RBBP4', 11.3225683453353), ('CDK1', 1.27262118559547), ('CDC7', 4.18172020341322), ('LSM8', 4.95421711755408), ('POLA2', 23.5954459323315), ('ZWINT', 18.87817910668…	4715
E2F1	cisbp__M07938	0.0521525	3.2049	0	1	gene is directly annotated	frozenset({'activating', 'weight>90.0%', 'hg38_500bp_up_100bp_down_full_tx_v10_clust.genes_vs_motifs.rankings'})	[('XRCC5', 10.7746514042459), ('RMI2', 48.3834949617431), ('FANCL', 13.026687249976), ('XRCC2', 11.2283488459857), ('CDK1', 1.27262118559547), ('NEIL3', 2.81231455333374), ('FAM122B', 3.43884609305689), ('RBBP4', 11.3225683453353), ('CBX5', 8.16022167409756), ('THOC3', 2.71429230878774), ('ATAD5', 15.5959587126184), ('RABIF', 0.843298049566893), ('PTTG1', 2.39429485938531), ('MRPL57', 2.592731707…	4322
E2F1	metacluster_15.2	0.0692938	5.58712	0	1	gene is directly annotated	frozenset({'activating', 'weight>90.0%', 'hg38_500bp_up_100bp_down_full_tx_v10_clust.genes_vs_motifs.rankings'})	[('ARGLU1', 3.99840245099579), ('MCM6', 60.8975124031629), ('MCM5', 52.4855393110964), ('ATAD5', 15.5959587126184), ('APEX2', 1.69621349876579), ('FANCL', 13.026687249976), ('MCM8', 15.8595946667079), ('MTHFD1', 24.8020919300831), ('NPAT', 1.14574589237255), ('LSM5', 1.87607554988791), ('TIPIN', 9.1010264800602), ('RPA2', 21.0671080532514), ('SRSF7', 4.58763741782311), ('MSI2', 0.832455988089858)…	3277
E2F1	metacluster_15.3	0.091688	8.69938	0	1	gene is directly annotated	frozenset({'activating', 'weight>90.0%', 'hg38_500bp_up_100bp_down_full_tx_v10_clust.genes_vs_motifs.rankings'})	[('C9orf40', 0.970355299789781), ('RBBP4', 11.3225683453353), ('NEDD4', 1.13010945197478), ('LRRC45', 9.24758374892516), ('CDK1', 1.27262118559547), ('PTMA', 3.76234585834229), ('SYNE2', 2.61005647464193), ('RMI1', 5.03652140533369), ('HNRNPA0', 3.84348282327691), ('PUSL1', 0.802098753059376), ('ZWINT', 18.8781791066816), ('ZNF185', 1.48275820183664), ('KLHL23', 9.88005489765696), ('MNS1', 4.5273…	4965
E2F1	metacluster_197.3	0.106473	10.7541	0	1	gene is directly annotated	frozenset({'activating', 'weight>90.0%', 'hg38_500bp_up_100bp_down_full_tx_v10_clust.genes_vs_motifs.rankings'})	[('XRCC5', 10.7746514042459), ('CDC7', 4.18172020341322), ('INAFM1', 11.9094330283206), ('MCM3', 64.8623598318247), ('KDELC2', 6.08118169205392), ('KLHL42', 2.97731117444491), ('NOLC1', 2.00527244173601), ('PLK4', 1.79029984537801), ('ZNF384', 1.10970716622834), ('GINS3', 14.3023813261654), ('RIF1', 8.24807183055894), ('MET', 0.933856509518219), ('C11orf80', 1.12338787926506), ('FANCL', 13.026687…	4831
E2F1	metacluster_45.6	0.0646297	4.93893	0	1	gene is directly annotated	frozenset({'activating', 'weight>90.0%', 'hg38_500bp_up_100bp_down_full_tx_v10_clust.genes_vs_motifs.rankings'})	[('LRRC45', 9.24758374892516), ('PGP', 6.01674504585283), ('ETV5', 1.96409931801092), ('TOMM40', 1.7796614288736), ('DERL3', 25.1893476857035), ('CCNB2', 1.73530971233202), ('RASSF7', 2.6633927742989), ('NPHP4', 1.07714245060374), ('CAMTA1', 2.77349501889816), ('KMT5C', 2.44269575717534), ('MXD4', 1.99380447549304), ('P4HB', 2.73599256645393), ('TOB1', 0.992016180335659), ('PKP4', 2.8253016537697…	4779
E2F1	transfac_pro__M00430	0.0719891	5.96171	0	1	gene is directly annotated	frozenset({'activating', 'weight>90.0%', 'hg38_500bp_up_100bp_down_full_tx_v10_clust.genes_vs_motifs.rankings'})	[('XRCC5', 10.7746514042459), ('CDC7', 4.18172020341322), ('KDELC2', 6.08118169205392), ('CARHSP1', 14.9281180629322), ('NOLC1', 2.00527244173601), ('ACTL6A', 1.28412033113497), ('GINS3', 14.3023813261654), ('BLM', 6.16418868985173), ('XRCC2', 11.2283488459857), ('EZH2', 4.42782239995733), ('FAM111A', 3.71977735200568), ('PPIF', 9.20349104960181), ('RMI2', 48.3834949617431), ('FANCL', 13.02668724…	4967
E2F1	transfac_pro__M00803	0.0666491	5.21957	0	1	gene is directly annotated	frozenset({'activating', 'weight>90.0%', 'hg38_500bp_up_100bp_down_full_tx_v10_clust.genes_vs_motifs.rankings'})	[('FAM81A', 1.11968036856023), ('RBBP4', 11.3225683453353), ('SSBP4', 1.5761258460337), ('NEDD4', 1.13010945197478), ('CHAMP1', 1.76146637552037), ('MPP5', 1.29932320659297), ('B4GALT2', 4.60973066609914), ('PPIF', 9.20349104960181), ('ASF1B', 16.4875287102819), ('CHRAC1', 1.2814315045477), ('FOXRED2', 4.28683362765083), ('TACC1', 2.80656750902758), ('C9orf40', 0.970355299789781), ('C3orf14', 4.8…	4990
E2F1	transfac_pro__M00938	0.0760305	6.52336	0	1	gene is directly annotated	frozenset({'activating', 'weight>90.0%', 'hg38_500bp_up_100bp_down_full_tx_v10_clust.genes_vs_motifs.rankings'})	[('KCNAB2', 1.25965179405182), ('CAMTA1', 2.77349501889816), ('E2F8', 1.5723002272905), ('OXGR1', 1.87023272949379), ('LMNB1', 3.28752754700277), ('SLC25A1', 4.24664767417947), ('XRCC5', 10.7746514042459), ('SEPT8', 2.54203536236271), ('SNRPG', 3.59952030897177), ('CALU', 0.953380067846932), ('PPIF', 9.20349104960181), ('POLD3', 23.4269283679554), ('KLHL42', 2.97731117444491), ('RFC3', 9.93471691…	4761
E2F1	transfac_public__M00024	0.0559703	3.73548	0	1	gene is directly annotated	frozenset({'activating', 'weight>90.0%', 'hg38_500bp_up_100bp_down_full_tx_v10_clust.genes_vs_motifs.rankings'})	[('XRCC5', 10.7746514042459), ('XRCC2', 11.2283488459857), ('CDC7', 4.18172020341322), ('NOLC1', 2.00527244173601), ('ZNF367', 30.6373847580249), ('FAM111A', 3.71977735200568), ('ATAD5', 15.5959587126184), ('RFC1', 8.4564508374741), ('CENPH', 29.7107971257402), ('CCHCR1', 5.03486197740493), ('MCM6', 60.8975124031629), ('ZNF384', 1.10970716622834), ('MTHFD1', 24.8020919300831), ('E2F3', 2.78827515…	4414
E2F2	transfac_pro__M00938	0.0776145	4.34306	3.84465e-07	1	gene is annotated for similar motif transfac_pro__M08875 ('V$E2F_Q4_03: E2F'; q-value = 3.84e-07)	frozenset({'activating', 'weight>90.0%', 'hg38_500bp_up_100bp_down_full_tx_v10_clust.genes_vs_motifs.rankings'})	[('FAM81A', 1.33991443968389), ('ZNF681', 0.807429501698017), ('BRI3BP', 2.02865917081872), ('GINS2', 1.98336289929593), ('XRCC2', 1.8256638711153), ('SPIN4', 3.12723522647944), ('C5orf30', 1.64036686420116), ('CSRNP1', 1.54023229496966), ('ZXDC', 2.15656056393874), ('PGBD1', 1.12564901933358), ('RMI2', 2.8220590875978), ('ARG2', 1.00752671944932), ('MTSS1', 1.39127558677028), ('ZNF492', 3.489174…	4946
E2F2	metacluster_67.2	0.0778017	4.36079	0	0.832952	gene is orthologous to ENSMUSG00000018983 in M. musculus (identity = 83%) which is directly annotated for motif	frozenset({'activating', 'weight>90.0%', 'hg38_500bp_up_100bp_down_full_tx_v10_clust.genes_vs_motifs.rankings'})	[('SPIN4', 3.12723522647944), ('BRI3BP', 2.02865917081872), ('ZNF681', 0.807429501698017), ('XRCC2', 1.8256638711153), ('MTSS1', 1.39127558677028), ('CEP250', 0.894185284682704), ('ZNF367', 2.37416526490607), ('CSRNP1', 1.54023229496966), ('C5orf30', 1.64036686420116), ('GINS2', 1.98336289929593), ('ZNF492', 3.48917479810762), ('PGBD1', 1.12564901933358), ('ALDH1B1', 1.07170502418303), ('EPHB2', …	3984
E2F2	metacluster_197.3	0.116196	7.99882	0	1	gene is directly annotated	frozenset({'activating', 'weight>90.0%', 'hg38_500bp_up_100bp_down_full_tx_v10_clust.genes_vs_motifs.rankings'})	[('COL11A2', 2.06112152217641), ('SPIN4', 3.12723522647944), ('SPRY4', 1.98694929713322), ('MTSS1', 1.39127558677028), ('BRI3BP', 2.02865917081872), ('GINS2', 1.98336289929593), ('BRD3', 0.968232547391257), ('EPHB2', 0.905198028168961), ('RMI2', 2.8220590875978), ('KCNQ3', 2.27788726144795), ('MSH6', 0.819625652180309), ('C5orf30', 1.64036686420116), ('PDGFD', 0.826380691900245), ('PTPRD', 1.0590…	4062
E2F2	metacluster_45.4	0.0670334	3.34046	0	1	gene is directly annotated	frozenset({'activating', 'weight>90.0%', 'hg38_500bp_up_100bp_down_full_tx_v10_clust.genes_vs_motifs.rankings'})	[('MTSS1', 1.39127558677028), ('XRCC2', 1.8256638711153), ('SPIN4', 3.12723522647944), ('FAM81A', 1.33991443968389), ('GINS2', 1.98336289929593), ('CSRNP1', 1.54023229496966), ('ZNF681', 0.807429501698017), ('EPHB2', 0.905198028168961), ('LIG3', 1.41406527565116), ('OTUD7B', 0.855610006360277), ('BRI3BP', 2.02865917081872), ('ARG2', 1.00752671944932), ('CCDC34', 1.13727828381202), ('ZNF98', 5.915…	2533
E2F3	metacluster_197.2	0.0569017	3.21561	1.4846e-06	0.941936	gene is orthologous to ENSMUSG00000016477 in M. musculus (identity = 94%) which is annotated for similar motif homer__BTKGGCGGGAAA_E2F3 ('E2F3(E2F)/MEF-E2F3-ChIP-Seq(GSE71376)/Homer'; q-value = 1.48e-06)	frozenset({'activating', 'weight>90.0%', 'hg38_500bp_up_100bp_down_full_tx_v10_clust.genes_vs_motifs.rankings'})	[('XRCC5', 1.43935805461466), ('ZNF45', 2.2550549520271), ('UBXN8', 1.92393492233387), ('IDI1', 1.28558499087844), ('FANCL', 0.839297957749187), ('INIP', 2.74061276021406), ('UBL7', 0.969943505429886), ('POLQ', 2.92443863398286), ('TDRP', 4.3609537341852), ('KDELC2', 0.887826867817593), ('STARD3', 1.02048187397451), ('FUZ', 3.84449281914742), ('RIC8B', 4.41728505732936), ('XRCC2', 1.7245436720968…	2431
E2F3	metacluster_15.3	0.0599742	3.59765	0	0.958425	motif is annotated for orthologous gene ENSMUSG00000016477 in M. musculus (identity = 95%)	frozenset({'activating', 'weight>90.0%', 'hg38_500bp_up_100bp_down_full_tx_v10_clust.genes_vs_motifs.rankings'})	[('NR3C1', 1.02994661145203), ('VKORC1L1', 1.67776293434204), ('FUT4', 1.64616493603991), ('ZNF45', 2.2550549520271), ('ZCCHC3', 1.66736250084955), ('E2F3', 1.0), ('TFF3', 1.77128772841456), ('MTHFD2L', 2.09257879427843), ('ATF7IP', 0.808664582744782), ('CHN2', 0.855929452483696), ('KLHL13', 3.90602388875225), ('SCML2', 1.36423050829507), ('SNN', 1.23134150855829), ('OPN3', 2.76627066515726), ('C…	1747
E2F3	metacluster_15.2	0.0592374	3.50604	0	1	gene is directly annotated	frozenset({'activating', 'weight>90.0%', 'hg38_500bp_up_100bp_down_full_tx_v10_clust.genes_vs_motifs.rankings'})	[('XRCC5', 1.43935805461466), ('TDRP', 4.3609537341852), ('KDELC2', 0.887826867817593), ('FANCL', 0.839297957749187), ('XRCC2', 1.72454367209681), ('ACTL6A', 0.836981671426397), ('POLQ', 2.92443863398286), ('BRPF3', 0.974686716006793), ('HEY1', 1.26480390864149), ('UBL7', 0.969943505429886), ('KCND3', 1.40051769171004), ('RIC8B', 4.41728505732936), ('HMCES', 0.860511506113663), ('ZNF367', 0.97526…	1979
E2F5	metacluster_197.3	0.0684495	4.78101	0	1	gene is directly annotated	frozenset({'activating', 'weight>90.0%', 'hg38_500bp_up_100bp_down_full_tx_v10_clust.genes_vs_motifs.rankings'})	[('SMARCA2', 3.7966073303089), ('TWSG1', 2.4575647003091), ('MOGAT3', 0.903758021845636), ('LLPH', 1.05314766050654), ('ZNF618', 1.90994649416154), ('PLPP4', 0.872381377630093), ('FILIP1', 1.82561480382952), ('MIR133A1HG', 0.969628519310219), ('F12', 0.914277282735396), ('NPEPL1', 1.1788296772489), ('RAB21', 1.29713362807842), ('CAMK2G', 0.926426501059221), ('AMD1', 1.18241936263505), ('THAP4', 0…	389
E2F6	transfac_pro__M00938	0.0563411	3.49119	3.84465e-07	1	gene is annotated for similar motif transfac_pro__M08875 ('V$E2F_Q4_03: E2F'; q-value = 3.84e-07)	frozenset({'activating', 'weight>90.0%', 'hg38_500bp_up_100bp_down_full_tx_v10_clust.genes_vs_motifs.rankings'})	[('INAFM1', 1.52906926882296), ('RANBP3', 1.37791764219955), ('STAG2', 1.30470256939104), ('CD3EAP', 0.912014804129058), ('PLCE1', 0.862144065810974), ('DDX11-AS1', 2.52221328608953), ('BBS4', 2.6162423061283), ('SAMD4A', 1.08354838033679), ('KBTBD6', 3.79326187980426), ('TBC1D15', 1.82675545326573), ('SIN3A', 2.2229838830391), ('KNTC1', 1.16483169067383), ('HAUS6', 1.39990282685012), ('SNHG19', …	4826
E2F6	homer__GGCGGGAARN_E2F6	0.0534809	3.12609	0	1	gene is directly annotated	frozenset({'activating', 'weight>90.0%', 'hg38_500bp_up_100bp_down_full_tx_v10_clust.genes_vs_motifs.rankings'})	[('LRRC45', 2.11919636985061), ('KMT5C', 2.03032129936855), ('IMP3', 0.96303278776564), ('PKP4', 1.24489520956585), ('CADM2', 0.850488091335772), ('PPP6R3', 2.68833827575216), ('CFAP43', 1.02532885097891), ('KPNA4', 2.05687658641742), ('KANSL2', 1.33308908294263), ('TUBA3E', 1.24396802555547), ('KDM3A', 2.40696473440229), ('CNOT1', 1.51210975027866), ('ACBD7', 1.00837216859294), ('TGFB1I1', 1.020…	3459
E2F7	metacluster_15.3	0.103139	7.68125	1.97219e-06	1	gene is annotated for similar motif swissregulon__hs__E2F7 ('hs__E2F7'; q-value = 1.97e-06)	frozenset({'activating', 'weight>90.0%', 'hg38_500bp_up_100bp_down_full_tx_v10_clust.genes_vs_motifs.rankings'})	[('CENPH', 3.12087068859135), ('E2F8', 9.49110388779973), ('ADPRHL1', 2.088055144705), ('FANCL', 2.88231712480675), ('KIF23', 1.38480413072174), ('SNRNP27', 1.04305642394108), ('DSCC1', 5.07822273312154), ('PPP1R10', 3.32535543863536), ('VSIG10', 1.15265101361504), ('POLQ', 2.28047456060465), ('TPMT', 2.19472272139102), ('LMNB1', 1.35084175485937), ('GJC1', 1.96047116196324), ('MSH2', 2.461822898…	4971
E2F7	transfac_pro__M00938	0.0743089	4.65118	3.84465e-07	1	gene is annotated for similar motif transfac_pro__M08875 ('V$E2F_Q4_03: E2F'; q-value = 3.84e-07)	frozenset({'activating', 'weight>90.0%', 'hg38_500bp_up_100bp_down_full_tx_v10_clust.genes_vs_motifs.rankings'})	[('NKX6-2', 0.818726504998684), ('HNRNPF', 0.854891648163665), ('DICER1', 1.00764252326023), ('LMNB1', 1.35084175485937), ('SPIN4', 1.91830478669071), ('PDGFD', 3.1102281763718), ('SNCAIP', 1.35544558024095), ('CENPJ', 2.35564886988626), ('VMA21', 0.818213637427008), ('PHIP', 1.40188804585043), ('FAM20B', 1.14254981367531), ('SDC1', 1.11492030381901), ('CARHSP1', 3.93296044312605), ('MAP2K1', 2.0…	2685
E2F7	swissregulon__mm__E2f7	0.073051	4.51897	0	0.797566	motif is annotated for orthologous gene ENSMUSG00000020185 in M. musculus (identity = 79%)	frozenset({'activating', 'weight>90.0%', 'hg38_500bp_up_100bp_down_full_tx_v10_clust.genes_vs_motifs.rankings'})	[('ILF3', 1.95970936143915), ('MCM6', 2.141647996527), ('MCM5', 1.26520832013124), ('ATAD5', 4.17558992997783), ('CHST1', 1.83119593015642), ('FANCL', 2.88231712480675), ('MCM8', 2.13603685687399), ('MTHFD1', 1.50328161153289), ('RPA2', 0.958231404655759), ('E2F2', 3.30191298598792), ('E2F8', 9.49110388779973), ('EZH2', 3.12365390987727), ('YAP1', 3.86246528398352), ('PLAA', 2.0829837338501), ('R…	2907
E2F7	metacluster_15.1	0.0852609	5.80224	0	1	gene is directly annotated	frozenset({'activating', 'weight>90.0%', 'hg38_500bp_up_100bp_down_full_tx_v10_clust.genes_vs_motifs.rankings'})	[('HNRNPF', 0.854891648163665), ('LMNB1', 1.35084175485937), ('NKX6-2', 0.818726504998684), ('JADE1', 1.96751152096181), ('NAA50', 0.819916916644244), ('RDX', 0.899385365366094), ('GMNN', 1.91000670999944), ('SPIN4', 1.91830478669071), ('BRI3BP', 3.94269045157668), ('CARHSP1', 3.93296044312605), ('FAM20B', 1.14254981367531), ('TACC1', 2.84929453024713), ('AADAT', 2.08764810548326), ('CDKN2C', 1.9…	4966
E2F7	metacluster_15.2	0.0793581	5.18185	0	1	gene is directly annotated	frozenset({'activating', 'weight>90.0%', 'hg38_500bp_up_100bp_down_full_tx_v10_clust.genes_vs_motifs.rankings'})	[('MCM3', 2.61285103209534), ('KDELC2', 5.98359154141197), ('KLHL42', 1.13498799422166), ('GINS3', 1.42108297665792), ('RIF1', 1.5953239005405), ('TP53I11', 0.856445140220289), ('FANCL', 2.88231712480675), ('KANSL1-AS1', 1.12277686556821), ('CARHSP1', 3.93296044312605), ('MTHFD1', 1.50328161153289), ('TPMT', 2.19472272139102), ('XRCC2', 1.68842866178172), ('DDX11', 2.61825702346674), ('POLQ', 2.2…	4276
E2F7	metacluster_197.2	0.0937963	6.69932	0	1	gene is directly annotated	frozenset({'activating', 'weight>90.0%', 'hg38_500bp_up_100bp_down_full_tx_v10_clust.genes_vs_motifs.rankings'})	[('LRRC45', 2.56499912728052), ('TCF15', 1.07884075433264), ('PRKACA', 1.35762019374811), ('ETV5', 1.27508850930661), ('DERL3', 2.60337769557373), ('CBX5', 1.75698528414458), ('CCDC146', 1.101558973647), ('HIST2H2AC', 7.61845101480709), ('TMEM97', 3.33230590690472), ('ORC6', 2.23780296802317), ('AURKB', 2.93449886851978), ('SNRPA', 0.973251741927187), ('GGCT', 0.875313398635442), ('PPP1R10', 3.32…	3647
E2F7	metacluster_197.3	0.123744	9.84689	0	1	gene is directly annotated	frozenset({'activating', 'weight>90.0%', 'hg38_500bp_up_100bp_down_full_tx_v10_clust.genes_vs_motifs.rankings'})	[('KDELC2', 5.98359154141197), ('CARHSP1', 3.93296044312605), ('GINS3', 1.42108297665792), ('TPMT', 2.19472272139102), ('BLM', 1.67925540488001), ('XRCC2', 1.68842866178172), ('EZH2', 3.12365390987727), ('GJC1', 1.96047116196324), ('PPIF', 1.14342993629384), ('SYTL4', 0.938720904631379), ('FANCL', 2.88231712480675), ('UHRF1', 3.13392847429045), ('MSH2', 2.4618228985571), ('DCLRE1A', 1.06011905966…	3002
E2F8	metacluster_197.3	0.108811	8.8106	9.4174e-06	1	motif similar to taipale_cyt_meth__E2F8_NTTTCCCGCCAAAN_eDBD ('E2F8 [E2F]'; q-value = 9.42e-06) which is directly annotated	frozenset({'activating', 'weight>90.0%', 'hg38_500bp_up_100bp_down_full_tx_v10_clust.genes_vs_motifs.rankings'})	[('CARHSP1', 1.28926033806993), ('CACNA1D', 1.60597561010808), ('TTL', 1.1244703023043), ('IGSF11', 2.07345490514067), ('NAA35', 2.00412565023598), ('CCDC110', 0.860021882691372), ('PFKFB3', 7.36194502309383), ('JADE1', 2.68633215543417), ('BVES', 0.866029906855756), ('CENPJ', 2.79677295575369), ('KIAA1841', 3.47405051232384), ('F2R', 2.57328264638774), ('ACTL6A', 2.20730210067234), ('TACC1', 1.1…	2566
E2F8	metacluster_15.2	0.0751056	5.0665	7.27274e-08	1	motif similar to taipale_cyt_meth__E2F8_NTTTCCCGCCAAAN_eDBD ('E2F8 [E2F]'; q-value = 7.27e-08) which is directly annotated	frozenset({'activating', 'weight>90.0%', 'hg38_500bp_up_100bp_down_full_tx_v10_clust.genes_vs_motifs.rankings'})	[('XRCC5', 1.11480906407069), ('CENPH', 1.17272165800289), ('FAM72A', 1.20404316288971), ('E2F8', 1.0), ('DSCC1', 1.69208556890907), ('ZNF672', 1.22788694008235), ('TTI1', 1.50257928262444), ('POLQ', 1.5178328387916), ('KHDRBS1', 0.957690842574213), ('MSH2', 0.828791894964809), ('CUL1', 0.855594482009594), ('KDELC2', 3.4691651192211), ('CCHCR1', 1.1065464184442), ('BLM', 1.14225977824459), ('KNTC…	4359
E2F8	dbtfbs__E2F8_representative_N1	0.0566058	3.01148	0	1	gene is directly annotated	frozenset({'activating', 'weight>90.0%', 'hg38_500bp_up_100bp_down_full_tx_v10_clust.genes_vs_motifs.rankings'})	[('CACNA1D', 1.60597561010808), ('DEGS1', 0.837609995550047), ('PRRC2A', 1.10707705554572), ('CENPJ', 2.79677295575369), ('BVES', 0.866029906855756), ('NAA35', 2.00412565023598), ('IGSF11', 2.07345490514067), ('SDC1', 2.03865697729119), ('CARNMT1', 2.15099338219993), ('CARHSP1', 1.28926033806993), ('CCDC110', 0.860021882691372), ('CDT1', 3.69052706447185), ('ERLIN1', 1.96642366483085), ('ZNF367',…	2635
E2F8	metacluster_15.3	0.0989026	7.70995	0	1	gene is directly annotated	frozenset({'activating', 'weight>90.0%', 'hg38_500bp_up_100bp_down_full_tx_v10_clust.genes_vs_motifs.rankings'})	[('CACNA1D', 1.60597561010808), ('AADAT', 1.06130221061226), ('CARHSP1', 1.28926033806993), ('NAA35', 2.00412565023598), ('CARNMT1', 2.15099338219993), ('JADE1', 2.68633215543417), ('PDPN', 1.51721081580323), ('ACTL6A', 2.20730210067234), ('CHD3', 3.04035283630553), ('KIAA1841', 3.47405051232384), ('CBFA2T2', 1.07135705453716), ('CCDC110', 0.860021882691372), ('TACC1', 1.10632131549651), ('ESCO2'…	4930
E2F8	metacluster_197.2	0.0807414	5.69254	0	1	gene is directly annotated	frozenset({'activating', 'weight>90.0%', 'hg38_500bp_up_100bp_down_full_tx_v10_clust.genes_vs_motifs.rankings'})	[('CACNA1D', 1.60597561010808), ('JADE1', 2.68633215543417), ('CBFA2T2', 1.07135705453716), ('CARHSP1', 1.28926033806993), ('BVES', 0.866029906855756), ('PFKFB3', 7.36194502309383), ('NAA35', 2.00412565023598), ('LRRC20', 0.847914223203376), ('TACC1', 1.10632131549651), ('AADAT', 1.06130221061226), ('XRN2', 1.39786388602119), ('RBBP7', 5.15813118878774), ('TTL', 1.1244703023043), ('GOLGA8A', 0.80…	959
ELF1	tfdimers__MD00181	0.0625553	3.2786	2.22119e-06	1	gene is annotated for similar motif tfdimers__MD00018 ('M00971_forward_8_M00980_forward dimer: Ets / TBP'; q-value = 2.22e-06)	frozenset({'activating', 'weight>90.0%', 'hg38_500bp_up_100bp_down_full_tx_v10_clust.genes_vs_motifs.rankings'})	[('LINC00623', 1.02420837850526), ('GRTP1', 0.994940845695435), ('TTL', 1.0936421433488), ('RAB12', 1.1374186241164), ('SYNM', 1.91521279756592), ('ASXL1', 0.928317167643524), ('TMPO-AS1', 0.830273565841256), ('SOCS6', 1.15902501892662), ('JADE2', 1.12705376660286), ('FAM69C', 3.94240468256652), ('APP', 0.931175991375547), ('ELMSAN1', 1.20203758948828), ('AK4', 0.965807277477258), ('ANXA4', 0.815…	2606
ELF1	metacluster_191.3	0.060179	3.02968	0	1	gene is directly annotated	frozenset({'activating', 'weight>90.0%', 'hg38_500bp_up_100bp_down_full_tx_v10_clust.genes_vs_motifs.rankings'})	[('TTC22', 0.830703455745143), ('RNF149', 1.96499996594047), ('PDS5A', 2.4605446037939), ('TTL', 1.0936421433488), ('CIPC', 2.23838956053539), ('SUN2', 1.43643089949494), ('SOCS6', 1.15902501892662), ('ELMSAN1', 1.20203758948828), ('ACSL1', 0.821558608554573), ('CCDC85C', 1.75782539322432), ('DHPS', 1.68623710942088), ('ZNF181', 0.840930690863168), ('NDRG1', 0.886106537539243), ('TBC1D16', 1.0585…	1358
ELF1	taipale_tf_pairs__HOXB2_ELF1_NNYMATTANNNNNNNGGAAGNN_CAP_repr	0.0605198	3.06537	0	1	gene is directly annotated	frozenset({'activating', 'weight>90.0%', 'hg38_500bp_up_100bp_down_full_tx_v10_clust.genes_vs_motifs.rankings'})	[('DCAF4L1', 1.28366346926299), ('IPPK', 1.16410766607089), ('POLDIP2', 0.863720974790476), ('GATAD1', 2.25120094684437), ('ARFIP1', 1.30044953050027), ('MTERF1', 1.00533212142569), ('GEMIN8', 1.19866965493645), ('NGDN', 1.42885635260202), ('PEX12', 1.48107261219899), ('ANXA4', 0.815648019652125), ('FBXL18', 1.20057822597716), ('DHPS', 1.68623710942088), ('YME1L1', 3.34255239350271), ('MFN1', 5.4…	1113
ELF2	taipale_tf_pairs__ETV2_HES7_RSCGGAANNNNNNNCACGTGNN_CAP_repr	0.0565972	3.63029	1.40922e-06	1	gene is annotated for similar motif transfac_pro__M02054 ('V$ELF2_02: ELF2'; q-value = 1.41e-06)	frozenset({'activating', 'weight>90.0%', 'hg38_500bp_up_100bp_down_full_tx_v10_clust.genes_vs_motifs.rankings'})	[('WRAP53', 1.14476787090723), ('RGS19', 2.87035733462866), ('BLCAP', 0.970441153708303), ('RASL11B', 0.834242309537131), ('LINC01441', 1.09682089752091), ('LAPTM4A', 0.814593812522002), ('DOK6', 1.60921595707705), ('USP34', 1.39188587014457), ('C11orf24', 0.879794693558788), ('PACSIN2', 0.796191736612227), ('ELF2', 1.0), ('PAFAH2', 1.16579949689143), ('USE1', 1.78554363246872), ('SH3GL3', 0.7988…	726
ELF3	tfdimers__MD00285	0.0638141	3.48188	2.92712e-06	1	motif similar to tfdimers__MD00421 ('M01307_reverse_6_M01214_forward dimer: POU5F1 / ESE1'; q-value = 2.93e-06) which is directly annotated	frozenset({'activating', 'weight>90.0%', 'hg38_500bp_up_100bp_down_full_tx_v10_clust.genes_vs_motifs.rankings'})	[('PRNP', 1.76107243058457), ('PCK2', 3.22496368904326), ('FGD1', 1.2459280701881), ('LEF1', 2.14969781390781), ('CASQ1', 1.36296677331338), ('ABHD4', 0.817218580948112), ('RGN', 2.70735688579369), ('DAPL1', 1.29998284719308), ('NFKBIZ', 0.858560099128196), ('TVP23B', 1.11713825603612), ('WBP1L', 0.850325720011113), ('DMKN', 1.25043523491985), ('IGFBP5', 0.843120291018887), ('CCDC68', 1.144555404…	3734
ELF3	taipale_tf_pairs__ETV5_DLX2_RSCGGAANNNNNYAATTA_CAP	0.0609247	3.17373	2.43806e-06	0.876011	gene is orthologous to ENSMUSG00000003051 in M. musculus (identity = 87%) which is annotated for similar motif transfac_pro__M01977 ('V$ESE1_01: ESE-1'; q-value = 2.44e-06)	frozenset({'activating', 'weight>90.0%', 'hg38_500bp_up_100bp_down_full_tx_v10_clust.genes_vs_motifs.rankings'})	[('CASQ1', 1.36296677331338), ('SP110', 0.911245658910103), ('ZFP36L1', 2.27714467988321), ('RNF43', 1.46102172290644), ('LEF1', 2.14969781390781), ('TESC', 1.02018374296699), ('IL23A', 1.21028283836875), ('CPNE5', 1.63239988169), ('MRPL54', 0.813146024827971), ('CCDC68', 1.14455540462475), ('CCKBR', 0.832877290773263), ('PLPP3', 1.57457793708317), ('GATAD2B', 1.62046897997045), ('ITGA10', 0.8669…	2022
ELF4	tfdimers__MD00414	0.0947957	3.68256	1.89212e-06	1	motif similar to tfdimers__MD00018 ('M00971_forward_8_M00980_forward dimer: Ets / TBP'; q-value = 1.89e-06) which is directly annotated	frozenset({'activating', 'weight>90.0%', 'hg38_500bp_up_100bp_down_full_tx_v10_clust.genes_vs_motifs.rankings'})	[('AMMECR1', 1.17122226404327), ('ELF4', 1.0), ('TMBIM1', 0.974935050090292), ('CPNE2', 3.27829686967237), ('LINC01460', 1.52938133032044), ('SMAP1', 1.0867476566527), ('KDELC2', 1.17392798599297), ('TNNT1', 0.888332991684109), ('HAPLN1', 1.03697492928889), ('KANSL1-AS1', 2.25457349342772), ('TAGLN2', 1.74387877711541), ('ZHX3', 0.910992630155735), ('APBB2', 1.20501034815654)]	1852
ELF4	metacluster_2.6	0.0826463	3.01446	1.73958e-06	1	motif similar to tfdimers__MD00018 ('M00971_forward_8_M00980_forward dimer: Ets / TBP'; q-value = 1.74e-06) which is directly annotated	frozenset({'activating', 'weight>90.0%', 'hg38_500bp_up_100bp_down_full_tx_v10_clust.genes_vs_motifs.rankings'})	[('PEG3', 0.950781639225317), ('ELF4', 1.0), ('SMAP1', 1.0867476566527), ('COL6A3', 1.02943602985173), ('MX1', 1.06754918590681), ('GNAI1', 1.03323185722292), ('TMBIM1', 0.974935050090292)]	569
ELF4	tfdimers__MD00357	0.0943107	3.65589	1.33555e-08	1	gene is annotated for similar motif tfdimers__MD00018 ('M00971_forward_8_M00980_forward dimer: Ets / TBP'; q-value = 1.34e-08)	frozenset({'activating', 'weight>90.0%', 'hg38_500bp_up_100bp_down_full_tx_v10_clust.genes_vs_motifs.rankings'})	[('LINC01460', 1.52938133032044), ('GNAI1', 1.03323185722292), ('KANSL1-AS1', 2.25457349342772), ('SMAP1', 1.0867476566527), ('RTN4R', 1.00098662802163), ('CPNE2', 3.27829686967237)]	286
ELF4	tfdimers__MD00196	0.0858623	3.19131	6.72344e-09	1	motif similar to tfdimers__MD00018 ('M00971_forward_8_M00980_forward dimer: Ets / TBP'; q-value = 6.72e-09) which is directly annotated	frozenset({'activating', 'weight>90.0%', 'hg38_500bp_up_100bp_down_full_tx_v10_clust.genes_vs_motifs.rankings'})	[('RTN4R', 1.00098662802163), ('SPSB2', 0.890891929778913), ('GNAI1', 1.03323185722292), ('LINC01460', 1.52938133032044), ('ZHX3', 0.910992630155735), ('AMMECR1', 1.17122226404327), ('APBB2', 1.20501034815654), ('PEG3', 0.950781639225317)]	1069
ELF4	tfdimers__MD00301	0.097246	3.8173	9.41088e-10	1	gene is annotated for similar motif tfdimers__MD00044 ('M00971_forward_6_M01797_reverse dimer: Ets / SIRT6'; q-value = 9.41e-10)	frozenset({'activating', 'weight>90.0%', 'hg38_500bp_up_100bp_down_full_tx_v10_clust.genes_vs_motifs.rankings'})	[('AMMECR1', 1.17122226404327), ('GNAI1', 1.03323185722292), ('TMBIM1', 0.974935050090292), ('LINC01460', 1.52938133032044), ('KDELC2', 1.17392798599297), ('USF3', 1.19054330390122)]	552
ELF4	tfdimers__MD00221	0.0835014	3.06148	3.40048e-10	1	gene is annotated for similar motif tfdimers__MD00018 ('M00971_forward_8_M00980_forward dimer: Ets / TBP'; q-value = 3.4e-10)	frozenset({'activating', 'weight>90.0%', 'hg38_500bp_up_100bp_down_full_tx_v10_clust.genes_vs_motifs.rankings'})	[('MX1', 1.06754918590681), ('ELF4', 1.0), ('AMMECR1', 1.17122226404327), ('USF3', 1.19054330390122), ('TNNT1', 0.888332991684109), ('PCCB', 0.88493276630955), ('RBM41', 1.2441495355869), ('KANSL1-AS1', 2.25457349342772), ('RAD52', 2.06874857407177), ('TMBIM1', 0.974935050090292), ('CPNE2', 3.27829686967237), ('KDELC2', 1.17392798599297), ('SLC38A7', 0.977463747199394), ('HAPLN1', 1.0369749292888…	4782
ELF4	tfdimers__MD00186	0.0944256	3.66221	2.53262e-12	1	gene is annotated for similar motif tfdimers__MD00044 ('M00971_forward_6_M01797_reverse dimer: Ets / SIRT6'; q-value = 2.53e-12)	frozenset({'activating', 'weight>90.0%', 'hg38_500bp_up_100bp_down_full_tx_v10_clust.genes_vs_motifs.rankings'})	[('LINC01460', 1.52938133032044), ('TMBIM1', 0.974935050090292), ('KANSL1-AS1', 2.25457349342772), ('RAD52', 2.06874857407177), ('HLA-DMA', 1.72328349493633), ('EHD2', 2.5942193157526), ('GLIPR2', 2.45101597584921), ('PCCB', 0.88493276630955), ('APBB2', 1.20501034815654), ('NRAV', 1.41935168529706)]	1358
ELF4	tfdimers__MD00373	0.0904949	3.44606	1.05735e-14	1	gene is annotated for similar motif tfdimers__MD00018 ('M00971_forward_8_M00980_forward dimer: Ets / TBP'; q-value = 1.06e-14)	frozenset({'activating', 'weight>90.0%', 'hg38_500bp_up_100bp_down_full_tx_v10_clust.genes_vs_motifs.rankings'})	[('TNNT1', 0.888332991684109), ('LINC01460', 1.52938133032044), ('FSTL3', 0.796699221726485), ('MX1', 1.06754918590681), ('GNAI1', 1.03323185722292), ('PEG3', 0.950781639225317)]	553
ELF4	tfdimers__MD00044	0.0837566	3.07552	0	1	gene is directly annotated	frozenset({'activating', 'weight>90.0%', 'hg38_500bp_up_100bp_down_full_tx_v10_clust.genes_vs_motifs.rankings'})	[('LINC01460', 1.52938133032044), ('PLA2G15', 1.61866586438127), ('KANSL1-AS1', 2.25457349342772), ('CPNE2', 3.27829686967237), ('TAGLN2', 1.74387877711541), ('USF3', 1.19054330390122)]	544
ELK3	jaspar__MA1708.1	0.0641744	3.24292	7.0734e-06	1	gene is annotated for similar motif taipale_cyt_meth__ELK3_NACCGGAAGTN_eDBD_meth ('ELK3 [ETS, CpG-meth]'; q-value = 7.07e-06)	frozenset({'activating', 'weight>90.0%', 'hg38_500bp_up_100bp_down_full_tx_v10_clust.genes_vs_motifs.rankings'})	[('COG3', 2.54362337989812), ('XKR6', 1.420321530208), ('TMEM33', 1.14045253080261), ('CASC2', 0.974418097423063), ('VPS53', 1.38384279923193), ('NSUN5', 0.815131941113507), ('INCENP', 2.92489269985195), ('NUP107', 1.02806695078284), ('SUDS3', 0.918615368880161), ('DHX37', 0.851351919450825), ('DTD1', 0.94207998558805), ('TANGO2', 1.61864441778123), ('EIF2AK1', 2.43415170068712), ('ZNF185', 0.814…	1069
ELK3	metacluster_183.4	0.06924	3.74489	5.13382e-06	1	gene is annotated for similar motif taipale_cyt_meth__ELK3_NACCGGAAGTN_eDBD_meth ('ELK3 [ETS, CpG-meth]'; q-value = 5.13e-06)	frozenset({'activating', 'weight>90.0%', 'hg38_500bp_up_100bp_down_full_tx_v10_clust.genes_vs_motifs.rankings'})	[('TAF13', 2.31711683108797), ('TNPO3', 1.34909323854312), ('ASB1', 0.861795825419998), ('APEX2', 1.64362380102262), ('ZNF672', 0.812939495187712), ('EPB41L2', 4.08874258515831), ('COG3', 2.54362337989812), ('INAFM1', 1.02130793807807), ('NFKB2', 0.892874185195421), ('NOLC1', 1.05267990668047), ('SMUG1', 1.0998330374414), ('TMEM33', 1.14045253080261), ('SLC9B2', 1.34437806173825), ('ZNF549', 1.34…	4928
ELK3	jaspar__MA1483.2	0.0708696	3.90638	8.21638e-07	1	motif similar to taipale_cyt_meth__ELK3_NACCGGAAGTN_FL_meth_repr ('ELK3 [ETS, CpG-meth]'; q-value = 8.22e-07) which is directly annotated	frozenset({'activating', 'weight>90.0%', 'hg38_500bp_up_100bp_down_full_tx_v10_clust.genes_vs_motifs.rankings'})	[('INAFM1', 1.02130793807807), ('MGAT1', 2.91443684364742), ('GRTP1', 0.9828618247805), ('TAF13', 2.31711683108797), ('NFKB2', 0.892874185195421), ('ASB1', 0.861795825419998), ('SLC9B2', 1.34437806173825), ('TBC1D16', 1.00265293272958), ('TNPO3', 1.34909323854312), ('PDCD6', 1.14724614022636), ('TMEM33', 1.14045253080261), ('TMEM39B', 1.11567989435833), ('RTTN', 7.59298335992278), ('CSTF2', 0.854…	579
ELK3	taipale_tf_pairs__E2F1_ELK1_SGCGCNNNNNNNNNNCGGAAGN_CAP_repr	0.0704371	3.86352	2.43504e-07	1	gene is annotated for similar motif taipale_cyt_meth__ELK3_NACCGGAAGTN_eDBD_meth ('ELK3 [ETS, CpG-meth]'; q-value = 2.44e-07)	frozenset({'activating', 'weight>90.0%', 'hg38_500bp_up_100bp_down_full_tx_v10_clust.genes_vs_motifs.rankings'})	[('COG3', 2.54362337989812), ('SMUG1', 1.0998330374414), ('TMEM33', 1.14045253080261), ('TNPO3', 1.34909323854312), ('CASC2', 0.974418097423063), ('UMAD1', 1.2466620290781), ('INCENP', 2.92489269985195), ('VPS53', 1.38384279923193), ('EXOC6', 1.11932155646457), ('NUP107', 1.02806695078284), ('NSUN5', 0.815131941113507), ('XKR6', 1.420321530208), ('DHX37', 0.851351919450825), ('TRAPPC6A', 1.808323…	4896
ELK3	metacluster_183.3	0.0653898	3.36335	1.59683e-07	0.919315	motif similar to cisbp__M01481 ('ETV3L[gene ID: ENSG00000253831 species: Homo sapiens TF status: inferred TF family: Ets DBDs: Ets]; Elk3[gene ID: ENSMUSG00000008398 species: Mus musculus TF status: direct TF family: Ets DBDs: Ets]; Erf[gene ID: ENSMUSG00000040857 species: Mus musculus TF status: inferred TF family: Ets DBDs: Ets]'; q-value = 1.6e-07) which is annotated for orthologous gene ENSMU…	frozenset({'activating', 'weight>90.0%', 'hg38_500bp_up_100bp_down_full_tx_v10_clust.genes_vs_motifs.rankings'})	[('TMEM33', 1.14045253080261), ('TAF13', 2.31711683108797), ('TNPO3', 1.34909323854312), ('SMUG1', 1.0998330374414), ('EXOC6', 1.11932155646457), ('CSTF2', 0.85463915522743), ('VPS53', 1.38384279923193), ('COG3', 2.54362337989812), ('XKR6', 1.420321530208), ('PDCD6', 1.14724614022636), ('MGAT1', 2.91443684364742), ('APEX2', 1.64362380102262), ('TDGF1', 3.15896796473091), ('MAP3K7', 0.962709791011…	685
ELK3	metacluster_191.2	0.0732669	4.14393	7.0134e-08	1	motif similar to jaspar__MA0759.2 ('ELK3'; q-value = 7.01e-08) which is directly annotated	frozenset({'activating', 'weight>90.0%', 'hg38_500bp_up_100bp_down_full_tx_v10_clust.genes_vs_motifs.rankings'})	[('COG3', 2.54362337989812), ('TAF13', 2.31711683108797), ('ASB1', 0.861795825419998), ('TNPO3', 1.34909323854312), ('CSTF2', 0.85463915522743), ('SMUG1', 1.0998330374414), ('NSUN5', 0.815131941113507), ('TMEM33', 1.14045253080261), ('PDCD6', 1.14724614022636), ('MAP3K7', 0.962709791011109), ('APEX2', 1.64362380102262), ('VPS53', 1.38384279923193), ('ZNF549', 1.34870075827341), ('RPL26L1', 1.2762…	4211
ELK3	taipale_tf_pairs__ETS2_RCCGGAAGTG_HT	0.0759504	4.40986	4.18693e-08	1	gene is annotated for similar motif taipale_cyt_meth__ELK3_NACCGGAAGTN_eDBD ('ELK3 [ETS]'; q-value = 4.19e-08)	frozenset({'activating', 'weight>90.0%', 'hg38_500bp_up_100bp_down_full_tx_v10_clust.genes_vs_motifs.rankings'})	[('COG3', 2.54362337989812), ('ASB1', 0.861795825419998), ('SMUG1', 1.0998330374414), ('NSUN5', 0.815131941113507), ('TMEM33', 1.14045253080261), ('PDCD6', 1.14724614022636), ('TAF13', 2.31711683108797), ('TNPO3', 1.34909323854312), ('EXOC6', 1.11932155646457), ('INCENP', 2.92489269985195), ('CSTF2', 0.85463915522743), ('CSGALNACT2', 1.22678857680768), ('VPS53', 1.38384279923193), ('TDGF1', 3.158…	2900
ELK3	metacluster_166.2	0.0702482	3.8448	1.61547e-08	1	gene is annotated for similar motif taipale_cyt_meth__ELK3_NACCGGAAGTN_eDBD ('ELK3 [ETS]'; q-value = 1.62e-08)	frozenset({'activating', 'weight>90.0%', 'hg38_500bp_up_100bp_down_full_tx_v10_clust.genes_vs_motifs.rankings'})	[('COG3', 2.54362337989812), ('ASB1', 0.861795825419998), ('TNPO3', 1.34909323854312), ('TAF13', 2.31711683108797), ('PDCD6', 1.14724614022636), ('TMEM33', 1.14045253080261), ('SMUG1', 1.0998330374414), ('EXOC6', 1.11932155646457), ('XKR6', 1.420321530208), ('CSTF2', 0.85463915522743), ('INCENP', 2.92489269985195), ('NSUN5', 0.815131941113507), ('VPS53', 1.38384279923193), ('MAP3K7', 0.9627097910…	3442
ELK3	metacluster_183.2	0.0759261	4.40745	1.30732e-08	1	motif similar to taipale_cyt_meth__ELK3_NACCGGAAGTN_eDBD_meth ('ELK3 [ETS, CpG-meth]'; q-value = 1.31e-08) which is directly annotated	frozenset({'activating', 'weight>90.0%', 'hg38_500bp_up_100bp_down_full_tx_v10_clust.genes_vs_motifs.rankings'})	[('EXOC6', 1.11932155646457), ('SMUG1', 1.0998330374414), ('PHACTR3', 2.05062016408027), ('INAFM1', 1.02130793807807), ('PDCD6', 1.14724614022636), ('TMEM33', 1.14045253080261), ('TDGF1', 3.15896796473091), ('APEX2', 1.64362380102262), ('TAF13', 2.31711683108797), ('XKR6', 1.420321530208), ('ASB1', 0.861795825419998), ('EPB41L2', 4.08874258515831), ('INCENP', 2.92489269985195), ('TRPM4', 0.873406…	317
ELK3	metacluster_138.2	0.0707356	3.8931	0	1	gene is directly annotated	frozenset({'activating', 'weight>90.0%', 'hg38_500bp_up_100bp_down_full_tx_v10_clust.genes_vs_motifs.rankings'})	[('EXOC6', 1.11932155646457), ('TMEM33', 1.14045253080261), ('APEX2', 1.64362380102262), ('SMUG1', 1.0998330374414), ('INCENP', 2.92489269985195), ('INAFM1', 1.02130793807807), ('TTL', 1.45757648648449), ('TNPO3', 1.34909323854312), ('TRPS1', 1.65000113969723), ('PDCD6', 1.14724614022636), ('EPB41L2', 4.08874258515831), ('CITED2', 0.799912419403481), ('XKR6', 1.420321530208), ('COG3', 2.543623379…	1348
ELK3	metacluster_166.4	0.0782472	4.63746	0	1	gene is directly annotated	frozenset({'activating', 'weight>90.0%', 'hg38_500bp_up_100bp_down_full_tx_v10_clust.genes_vs_motifs.rankings'})	[('SMUG1', 1.0998330374414), ('EXOC6', 1.11932155646457), ('APEX2', 1.64362380102262), ('INAFM1', 1.02130793807807), ('COG3', 2.54362337989812), ('TTL', 1.45757648648449), ('INCENP', 2.92489269985195), ('PDCD6', 1.14724614022636), ('TMEM33', 1.14045253080261), ('TANGO2', 1.61864441778123), ('TBC1D16', 1.00265293272958), ('CITED2', 0.799912419403481), ('GRTP1', 0.9828618247805), ('CSTF2', 0.854639…	1607
ELK3	metacluster_183.1	0.072679	4.08568	0	1	gene is directly annotated	frozenset({'activating', 'weight>90.0%', 'hg38_500bp_up_100bp_down_full_tx_v10_clust.genes_vs_motifs.rankings'})	[('COG3', 2.54362337989812), ('SMUG1', 1.0998330374414), ('TAF13', 2.31711683108797), ('APEX2', 1.64362380102262), ('INAFM1', 1.02130793807807), ('CITED2', 0.799912419403481), ('TMEM33', 1.14045253080261), ('PDCD6', 1.14724614022636), ('TANGO2', 1.61864441778123), ('EXOC6', 1.11932155646457), ('MAP3K7', 0.962709791011109), ('CSTF2', 0.85463915522743), ('TBC1D16', 1.00265293272958), ('ASB1', 0.861…	1942
ELK3	metacluster_191.3	0.0715641	3.9752	0	1	gene is directly annotated	frozenset({'activating', 'weight>90.0%', 'hg38_500bp_up_100bp_down_full_tx_v10_clust.genes_vs_motifs.rankings'})	[('COG3', 2.54362337989812), ('NUP107', 1.02806695078284), ('ASB1', 0.861795825419998), ('PDCD6', 1.14724614022636), ('XKR6', 1.420321530208), ('TNPO3', 1.34909323854312), ('TMEM33', 1.14045253080261), ('UMAD1', 1.2466620290781), ('TAF13', 2.31711683108797), ('COMMD5', 1.07894215419496), ('NSUN5', 0.815131941113507), ('MGAT1', 2.91443684364742), ('VPS53', 1.38384279923193), ('CSTF2', 0.8546391552…	2787
ELK3	metacluster_35.2	0.0660721	3.43097	0	1	gene is directly annotated	frozenset({'activating', 'weight>90.0%', 'hg38_500bp_up_100bp_down_full_tx_v10_clust.genes_vs_motifs.rankings'})	[('COG3', 2.54362337989812), ('ASB1', 0.861795825419998), ('TAF13', 2.31711683108797), ('TNPO3', 1.34909323854312), ('SMUG1', 1.0998330374414), ('PDCD6', 1.14724614022636), ('NSUN5', 0.815131941113507), ('CSTF2', 0.85463915522743), ('TMEM33', 1.14045253080261), ('VPS53', 1.38384279923193), ('EXOC6', 1.11932155646457), ('XKR6', 1.420321530208), ('INCENP', 2.92489269985195), ('NUP107', 1.0280669507…	4286
ELK3	metacluster_35.3	0.0745097	4.26709	0	1	gene is directly annotated	frozenset({'activating', 'weight>90.0%', 'hg38_500bp_up_100bp_down_full_tx_v10_clust.genes_vs_motifs.rankings'})	[('PDCD6', 1.14724614022636), ('TMEM33', 1.14045253080261), ('TNPO3', 1.34909323854312), ('ASB1', 0.861795825419998), ('EXOC6', 1.11932155646457), ('INCENP', 2.92489269985195), ('XKR6', 1.420321530208), ('SMUG1', 1.0998330374414), ('COG3', 2.54362337989812), ('CITED2', 0.799912419403481), ('APEX2', 1.64362380102262), ('TAF13', 2.31711683108797), ('MAP3K7', 0.962709791011109), ('FAM96A', 1.2054741…	3794
ELK3	taipale_tf_pairs__FOXO1_ELK3_RCCGGAWGTKKW_CAP	0.0635347	3.17953	0	1	gene is directly annotated	frozenset({'activating', 'weight>90.0%', 'hg38_500bp_up_100bp_down_full_tx_v10_clust.genes_vs_motifs.rankings'})	[('EXOC6', 1.11932155646457), ('INCENP', 2.92489269985195), ('CITED2', 0.799912419403481), ('TMEM33', 1.14045253080261), ('TNPO3', 1.34909323854312), ('SMUG1', 1.0998330374414), ('XKR6', 1.420321530208), ('INAFM1', 1.02130793807807), ('SMN1', 0.966566671143644), ('TRPS1', 1.65000113969723), ('FAM96A', 1.20547417690188), ('TANGO2', 1.61864441778123), ('COG3', 2.54362337989812), ('PDCD6', 1.1472461…	1519
EP300	tfdimers__MD00433	0.0553939	3.01501	1.22295e-06	1	gene is annotated for similar motif tfdimers__MD00428 ('M00033_forward_8_M01797_forward dimer: p300 / SIRT6'; q-value = 1.22e-06)	frozenset({'activating', 'weight>90.0%', 'hg38_500bp_up_100bp_down_full_tx_v10_clust.genes_vs_motifs.rankings'})	[('NPAS4', 0.930462592336276), ('UBE2H', 2.46946979351552), ('TRMT44', 1.6708218985148), ('TMEM175', 0.835618132417926), ('SPAG4', 1.01031353380121), ('LIN52', 1.65281659603654), ('C20orf27', 3.7010499069712), ('SRSF3', 0.995370517621865), ('U2AF1L4', 1.05510715905175), ('ZNF687', 0.828533972078955), ('PCBP1', 0.861132303079413), ('JMJD1C', 1.02922604408081), ('RANBP6', 0.800352143112247), ('FNDC…	1060
ERG	metacluster_183.4	0.0988442	3.94742	1.42511e-07	1	gene is annotated for similar motif taipale_cyt_meth__ERG_NACCGGAARYN_eDBD ('ERG [ETS]'; q-value = 1.43e-07)	frozenset({'activating', 'weight>90.0%', 'hg38_500bp_up_100bp_down_full_tx_v10_clust.genes_vs_motifs.rankings'})	[('OTULIN', 1.34703336822907), ('ERG', 1.0), ('STK17B', 1.71726288902157), ('TAF6L', 0.799521618016268), ('FOXO1', 1.35182196116259), ('C1orf74', 1.42654213923907), ('DDX3Y', 4.23635776283663), ('NRAP', 1.07768942973455), ('INTS6', 0.929457788639974), ('PITPNA', 0.79664578578746), ('ZNF668', 1.17390538935857), ('PPM1J', 0.915981180937902), ('LMO2', 1.9218627812406), ('TRAF1', 0.850704393625585)]	1762
ETS2	tfdimers__MD00454	0.0578123	3.51948	8.8158e-06	1	motif similar to tfdimers__MD00551 ('M01834_reverse_8_M01207_forward dimer: Hoxd9 / ETS2'; q-value = 8.82e-06) which is directly annotated	frozenset({'activating', 'weight>90.0%', 'hg38_500bp_up_100bp_down_full_tx_v10_clust.genes_vs_motifs.rankings'})	[('GRTP1', 2.28572118882111), ('FOXN3-AS1', 1.40925234773483), ('JADE2', 2.39357055625663), ('SCML2', 0.817022525132177), ('PLPP6', 2.00991210267464), ('SLC35D2', 1.18052668342983), ('SET', 0.889070215020603), ('TXNDC11', 0.847498737322648), ('PDIA4', 1.23985809430081), ('PDS5B', 1.35272571802263), ('GDAP1', 0.9311681226857), ('FOXP1', 0.936437519691387), ('H1FX-AS1', 1.14408222839108), ('TGIF1',…	625
ETV3	taipale_tf_pairs__ELK1_EOMES_RSCGGAANNAGGYGYNA_CAP_repr	0.0577059	3.35818	9.60386e-06	1	gene is annotated for similar motif transfac_pro__M02068 ('V$ETV3_02: etv3'; q-value = 9.6e-06)	frozenset({'activating', 'weight>90.0%', 'hg38_500bp_up_100bp_down_full_tx_v10_clust.genes_vs_motifs.rankings'})	[('SMAD7', 1.52682295975179), ('SETX', 1.15195546528128), ('RNF38', 1.68521094376841), ('FBN1', 3.03681635678953), ('RBM17', 1.23435067614882), ('ETV3', 1.0), ('TMEM246', 0.909241977999972), ('EHBP1', 1.26712840428116), ('TIMM8A', 1.13921432309655), ('LBR', 0.931931196166569), ('LEF1', 7.57157147012238), ('KLHL21', 1.0876332186777), ('NR3C1', 0.852037360703109), ('UBE2V1', 0.921764857277626), ('S…	967
ETV4	tfdimers__MD00181	0.0801156	3.75797	2.22119e-06	1	gene is annotated for similar motif tfdimers__MD00018 ('M00971_forward_8_M00980_forward dimer: Ets / TBP'; q-value = 2.22e-06)	frozenset({'activating', 'weight>90.0%', 'hg38_500bp_up_100bp_down_full_tx_v10_clust.genes_vs_motifs.rankings'})	[('G2E3', 1.06522446153134), ('LRP4', 1.85290686937476), ('RASSF8-AS1', 1.00025784721103), ('EFHD1', 2.31335498504331), ('ETV4', 1.0), ('SPIN4', 1.66074370186869), ('PIM2', 1.00135537340439), ('LOXL1', 2.88262963133904), ('GCNT1', 1.64097335505087), ('PLPP5', 1.07851117355162), ('MMP23B', 0.990633192986152), ('ADHFE1', 1.15854048500887), ('SLIT3', 1.07642055588712), ('SRGN', 1.33516033863394)]	734
ETV4	metacluster_2.6	0.072729	3.18065	1.73958e-06	1	motif similar to tfdimers__MD00018 ('M00971_forward_8_M00980_forward dimer: Ets / TBP'; q-value = 1.74e-06) which is directly annotated	frozenset({'activating', 'weight>90.0%', 'hg38_500bp_up_100bp_down_full_tx_v10_clust.genes_vs_motifs.rankings'})	[('SPIN4', 1.66074370186869), ('ZFAT', 1.04308199765348), ('ETV4', 1.0), ('LOXL1', 2.88262963133904), ('RNF38', 1.32052522594014), ('EFHD1', 2.31335498504331), ('RASSF8-AS1', 1.00025784721103), ('GORASP1', 0.91699910275459), ('SLIT3', 1.07642055588712), ('SYTL4', 1.8664355683919), ('G2E3', 1.06522446153134), ('GNS', 1.09170237970131), ('LRP4', 1.85290686937476), ('TDGF1', 1.55201049398391), ('TUB…	1715
ETV4	tfdimers__MD00176	0.0779567	3.58923	1.1478e-07	1	motif similar to tfdimers__MD00018 ('M00971_forward_8_M00980_forward dimer: Ets / TBP'; q-value = 1.15e-07) which is directly annotated	frozenset({'activating', 'weight>90.0%', 'hg38_500bp_up_100bp_down_full_tx_v10_clust.genes_vs_motifs.rankings'})	[('SPIN4', 1.66074370186869), ('LOXL1', 2.88262963133904), ('LRP4', 1.85290686937476), ('SLIT3', 1.07642055588712), ('G2E3', 1.06522446153134), ('NOL11', 1.57024859902888), ('ZFAT', 1.04308199765348), ('EFHD1', 2.31335498504331), ('TIMM8A', 0.843117046832238), ('RBM43', 0.997857483696501), ('TUBGCP3', 2.67818318475157), ('ETV4', 1.0), ('LEF1', 0.820309402046948)]	578
ETV4	tfdimers__MD00196	0.0734178	3.23448	6.72344e-09	1	motif similar to tfdimers__MD00018 ('M00971_forward_8_M00980_forward dimer: Ets / TBP'; q-value = 6.72e-09) which is directly annotated	frozenset({'activating', 'weight>90.0%', 'hg38_500bp_up_100bp_down_full_tx_v10_clust.genes_vs_motifs.rankings'})	[('EFHD1', 2.31335498504331), ('NRXN1', 6.67654725756036), ('ETV5', 1.67553451973943), ('RNF38', 1.32052522594014), ('RBM43', 0.997857483696501), ('FALEC', 0.990824315939047), ('TBX2-AS1', 4.39972555322853), ('G2E3', 1.06522446153134), ('LRP4', 1.85290686937476), ('ZNF319', 1.0198230172167), ('ZBTB7C', 0.818123996250028), ('SLIT3', 1.07642055588712), ('NOL11', 1.57024859902888), ('ZFAT', 1.043081…	991
ETV4	tfdimers__MD00177	0.0708323	3.0324	1.10413e-10	1	motif similar to tfdimers__MD00044 ('M00971_forward_6_M01797_reverse dimer: Ets / SIRT6'; q-value = 1.1e-10) which is directly annotated	frozenset({'activating', 'weight>90.0%', 'hg38_500bp_up_100bp_down_full_tx_v10_clust.genes_vs_motifs.rankings'})	[('SPIN4', 1.66074370186869), ('EFHD1', 2.31335498504331), ('PIM2', 1.00135537340439), ('TBX2-AS1', 4.39972555322853), ('G2E3', 1.06522446153134), ('SLIT3', 1.07642055588712), ('NOL11', 1.57024859902888), ('ETV5', 1.67553451973943), ('ETV4', 1.0), ('ZNF319', 1.0198230172167), ('LRP4', 1.85290686937476), ('APPBP2', 3.13466890848115), ('ATF5', 3.21917281809509), ('RNF38', 1.32052522594014), ('GFOD1…	816
ETV7	tfdimers__MD00469	0.126807	3.60141	1.75667e-07	1	gene is annotated for similar motif tfdimers__MD00018 ('M00971_forward_8_M00980_forward dimer: Ets / TBP'; q-value = 1.76e-07)	frozenset({'activating', 'weight>90.0%', 'hg38_500bp_up_100bp_down_full_tx_v10_clust.genes_vs_motifs.rankings'})	[('MSRA', 1.66564814791723), ('SLC17A5', 1.12041028059372), ('ZNF248', 0.981042360840922), ('SYNPO2', 1.17643509823608)]	895
ETV7	tfdimers__MD00221	0.113483	3.12677	3.40048e-10	1	gene is annotated for similar motif tfdimers__MD00018 ('M00971_forward_8_M00980_forward dimer: Ets / TBP'; q-value = 3.4e-10)	frozenset({'activating', 'weight>90.0%', 'hg38_500bp_up_100bp_down_full_tx_v10_clust.genes_vs_motifs.rankings'})	[('POLE3', 1.96541729970699), ('PACSIN1', 1.22030915130148), ('PDLIM4', 0.829798232738698), ('ETV7', 1.0)]	888
FLI1	taipale_tf_pairs__FLI1_FOXI1_GAAAACCGAAAN_CAP_repr	0.0662921	3.28375	0	1	gene is directly annotated	frozenset({'activating', 'weight>90.0%', 'hg38_500bp_up_100bp_down_full_tx_v10_clust.genes_vs_motifs.rankings'})	[('FILIP1L', 6.82533759755128), ('MYLPF', 2.79909146924077), ('VIPR2', 1.22684622921207), ('PRR16', 1.38537740761886), ('MT3', 1.78494627546702), ('HTATSF1', 1.7660645749112), ('TTC34', 1.00872422103139), ('ABHD12', 2.57365668570868), ('TIMM22', 1.15207303456833), ('HERC5', 3.67127001247477), ('MEG3', 1.18035402840716), ('HIST1H1C', 2.4284035328795), ('EBAG9', 1.14331691986727), ('NET1', 2.604242…	2419
FOSB	nitta__CG18619_TCGAAG20NGA_KH_RTGACGTCAT_m1_c3u	0.0616664	3.61176	2.32568e-06	1	gene is annotated for similar motif jaspar__MA1136.1 ('FOSB::JUNB'; q-value = 2.33e-06)	frozenset({'activating', 'weight>90.0%', 'hg38_500bp_up_100bp_down_full_tx_v10_clust.genes_vs_motifs.rankings'})	[('DUSP1', 15.3776854347761), ('NSMF', 1.07824965790686), ('RAB21', 1.24971124839557), ('FAM131A', 1.72349519559998), ('MED30', 2.03948545400014), ('BTBD9', 0.871678224640778), ('USP22', 0.97398547547764), ('FOSB', 1.0), ('B3GALT2', 1.25498502508209), ('EGR1', 5.52948609740104), ('RBBP6', 0.969589358232218), ('LINC00623', 1.6482979550291), ('COX18', 0.900329358394654), ('JUND', 3.05471652004045),…	1813
FOSB	metacluster_111.3	0.0654868	4.06974	2.09139e-06	1	gene is annotated for similar motif taipale_cyt_meth__FOSB_NRTGACGTCAYN_eDBD ('FOSB [bZIP]'; q-value = 2.09e-06)	frozenset({'activating', 'weight>90.0%', 'hg38_500bp_up_100bp_down_full_tx_v10_clust.genes_vs_motifs.rankings'})	[('MED30', 2.03948545400014), ('FAM131A', 1.72349519559998), ('DUSP1', 15.3776854347761), ('BTBD9', 0.871678224640778), ('NSMF', 1.07824965790686), ('TSC22D2', 1.5244988247782), ('EGR1', 5.52948609740104), ('COX18', 0.900329358394654), ('NR4A1', 4.87146714280672), ('GPALPP1', 1.60515665055762), ('USP22', 0.97398547547764), ('FOSB', 1.0), ('MOSPD3', 1.20454581115104), ('DDX3Y', 1.07712884270248), …	348
FOSB	metacluster_127.2	0.0586842	3.25428	1.00884e-06	1	gene is annotated for similar motif tfdimers__MD00353 ('M01308_reverse_7_M00924_forward dimer: SOX4 / AP-1'; q-value = 1.01e-06)	frozenset({'activating', 'weight>90.0%', 'hg38_500bp_up_100bp_down_full_tx_v10_clust.genes_vs_motifs.rankings'})	[('DUSP1', 15.3776854347761), ('NSMF', 1.07824965790686), ('TSC22D2', 1.5244988247782), ('FAM131A', 1.72349519559998), ('JUND', 3.05471652004045), ('BTBD9', 0.871678224640778), ('MED30', 2.03948545400014), ('CDADC1', 1.27710652617975), ('C3orf14', 3.3473457893187), ('FOSB', 1.0), ('ZNF438', 3.69721314537936), ('GNAO1', 0.962100607439658), ('RBBP6', 0.969589358232218), ('GPALPP1', 1.60515665055762…	424
FOSB	metacluster_188.1	0.0574812	3.11005	1.79231e-08	1	gene is annotated for similar motif tfdimers__MD00353 ('M01308_reverse_7_M00924_forward dimer: SOX4 / AP-1'; q-value = 1.79e-08)	frozenset({'activating', 'weight>90.0%', 'hg38_500bp_up_100bp_down_full_tx_v10_clust.genes_vs_motifs.rankings'})	[('DUSP1', 15.3776854347761), ('NSMF', 1.07824965790686), ('JUND', 3.05471652004045), ('TSC22D2', 1.5244988247782), ('FOSB', 1.0), ('C3orf14', 3.3473457893187), ('JUN', 20.0671068609294), ('FAM131A', 1.72349519559998), ('MOSPD3', 1.20454581115104), ('CDADC1', 1.27710652617975), ('USP22', 0.97398547547764), ('ALS2', 0.845780399140003), ('BTBD9', 0.871678224640778), ('MED30', 2.03948545400014), ('M…	1085
FOSB	taipale_tf_pairs__JUN_ATGACGTCAT_HT	0.0586352	3.24839	1.5619e-12	1	gene is annotated for similar motif taipale_cyt_meth__FOSB_NRTGACGTCAYN_eDBD ('FOSB [bZIP]'; q-value = 1.56e-12)	frozenset({'activating', 'weight>90.0%', 'hg38_500bp_up_100bp_down_full_tx_v10_clust.genes_vs_motifs.rankings'})	[('NSMF', 1.07824965790686), ('DUSP1', 15.3776854347761), ('FAM131A', 1.72349519559998), ('BTBD9', 0.871678224640778), ('JUND', 3.05471652004045), ('TSC22D2', 1.5244988247782), ('COX18', 0.900329358394654), ('PPP1R15A', 4.87926211335509), ('C3orf14', 3.3473457893187), ('EGR1', 5.52948609740104), ('HDAC5', 1.0688752435729), ('MOSPD3', 1.20454581115104), ('NEDD1', 3.31306233413079), ('LAP3', 0.8907…	791
FOSB	metacluster_180.3	0.0574918	3.11133	2.77163e-14	1	motif similar to taipale_cyt_meth__FOSB_NRTGACGTCAYN_eDBD ('FOSB [bZIP]'; q-value = 2.77e-14) which is directly annotated	frozenset({'activating', 'weight>90.0%', 'hg38_500bp_up_100bp_down_full_tx_v10_clust.genes_vs_motifs.rankings'})	[('NSMF', 1.07824965790686), ('SDHAF1', 1.10486114195197), ('MOSPD3', 1.20454581115104), ('USP22', 0.97398547547764), ('NCKAP1', 1.70645242864336), ('ATF3', 0.954028466448467), ('HBB', 2.72935890820414), ('FAM131A', 1.72349519559998), ('FOSB', 1.0), ('GNAO1', 0.962100607439658), ('DUSP1', 15.3776854347761), ('MED30', 2.03948545400014), ('CD55', 0.926018889178677), ('JUND', 3.05471652004045), ('GP…	690
FOSB	metacluster_111.4	0.0612995	3.56778	0	1	gene is directly annotated	frozenset({'activating', 'weight>90.0%', 'hg38_500bp_up_100bp_down_full_tx_v10_clust.genes_vs_motifs.rankings'})	[('MMP2', 1.03237178261804), ('FAAP20', 0.895218106872451), ('MEIOB', 1.73706534561333), ('ZNF589', 2.53237017049586), ('BRD2', 4.42413523283933), ('ETV5', 2.46297396044644), ('EGLN3', 2.18418673495338), ('INTS6', 16.6013867646527), ('SLIT3', 0.921434394015831), ('LINC00623', 1.6482979550291), ('MBOAT7', 1.01151266546478), ('CLUL1', 1.57899616680253), ('TRIM41', 1.39763063206374), ('GOLPH3L', 0.9…	920
FOSL2	tfdimers__MD00394	0.0610185	3.42736	9.54725e-06	1	motif similar to tfdimers__MD00475 ('M01230_reverse_5_M00924_forward dimer: ZNF333 / AP-1'; q-value = 9.55e-06) which is directly annotated	frozenset({'activating', 'weight>90.0%', 'hg38_500bp_up_100bp_down_full_tx_v10_clust.genes_vs_motifs.rankings'})	[('CENPJ', 1.88078701594858), ('MNT', 0.81128061878811), ('SNX7', 0.870890219232468), ('QDPR', 0.819752142489183), ('CCNT2', 3.47497811624394), ('UNG', 1.59573464350354), ('RNF146', 1.21455605158577), ('EDEM1', 1.7642501819836), ('TESC', 1.42016312376257), ('PRR34', 0.962918276752346), ('SUN2', 1.44315617434862), ('PSMD6', 1.21057874529096), ('CEBPG', 1.824580161426), ('PATJ', 0.871467954351685),…	3709
FOSL2	tfdimers__MD00527	0.0597942	3.28824	1.97981e-06	1	motif similar to tfdimers__MD00098 ('M01665_forward_9_M00925_forward dimer: IRF-8 / AP-1'; q-value = 1.98e-06) which is directly annotated	frozenset({'activating', 'weight>90.0%', 'hg38_500bp_up_100bp_down_full_tx_v10_clust.genes_vs_motifs.rankings'})	[('CENPJ', 1.88078701594858), ('NUP58', 1.49370901978155), ('PRPS1', 2.98652009370828), ('CXXC5', 1.06557917818984), ('RBM27', 0.981342624439857), ('ARID3A', 0.936465958434), ('JADE2', 2.8270313641119), ('TAF6L', 0.922226472327355), ('MNT', 0.81128061878811), ('HDAC1', 0.905707079797197), ('ESR1', 3.52012724090558), ('PPP1R26-AS1', 0.904180372949148), ('TBC1D13', 1.16919760213715), ('PSMD6', 1.21…	850
FOXC2	metacluster_188.3	0.07718	3.96138	1.69168e-07	1	gene is annotated for similar motif taipale_cyt_meth__FOXC2_NWANRTAAACAN_eDBD_meth ('FOXC2 [Forkhead, CpG-meth]'; q-value = 1.69e-07)	frozenset({'activating', 'weight>90.0%', 'hg38_500bp_up_100bp_down_full_tx_v10_clust.genes_vs_motifs.rankings'})	[('LTBP3', 3.12531576719697), ('RASL11B', 1.45565838837067), ('CNPPD1', 1.89167618876081), ('SPIN4', 0.860300805586418), ('MTSS1', 1.0620838793921), ('TACC1', 5.948728134431), ('DIRAS1', 1.66977200967038), ('ENDOD1', 1.0992030059133), ('FOXC2', 1.0), ('DPYSL3', 8.98855333026311), ('ZNF385D', 2.36804137949964), ('BEX1', 1.66947932577689), ('PIGA', 3.05962376763923), ('SBK1', 1.22280012579535), ('P…	2699
FOXJ2	metacluster_134.3	0.0631296	3.22726	0	0.916814	motif is annotated for orthologous gene ENSMUSG00000003154 in M. musculus (identity = 91%)	frozenset({'activating', 'weight>90.0%', 'hg38_500bp_up_100bp_down_full_tx_v10_clust.genes_vs_motifs.rankings'})	[('ICA1L', 0.858848468107628), ('GNPDA1', 1.08000786437023), ('TBL3', 1.2072000306249), ('RBFOX1', 1.42083482501369), ('RMI2', 1.28150626798401), ('CNOT11', 1.09977986781076), ('AKAP1', 1.04820773561786), ('ESRRG', 0.934727169998478), ('DOHH', 1.08748458183994), ('SATB1', 1.11460692355098), ('TFRC', 0.882058338087418), ('GSE1', 0.945458086289144), ('PARP8', 2.41354785432468), ('HECA', 1.149715230…	944
FOXO1	metacluster_129.1	0.0677514	3.42877	1.11206e-08	1	gene is annotated for similar motif tfdimers__MD00027 ('M01216_reverse_5_M01107_forward dimer: FOXO1 / RUSH-1alpha'; q-value = 1.11e-08)	frozenset({'activating', 'weight>90.0%', 'hg38_500bp_up_100bp_down_full_tx_v10_clust.genes_vs_motifs.rankings'})	[('LYNX1', 2.17870320670928), ('PRKAR1B', 1.57687692550154), ('CDK2AP1', 1.23433112626867), ('PHB', 0.832353803069861), ('CLDN19', 0.849032750804664), ('NATD1', 1.85684524121911), ('TSC22D1', 1.05217590002217), ('GJA5', 0.933243207446608), ('NAT8L', 1.05755252682887), ('RPH3AL', 1.74303401649305), ('CDCA7L', 0.858915218750993), ('SURF4', 1.38558766131455), ('SLC26A9', 1.41332486053205)]	182
FOXO4	metacluster_188.5	0.0558024	3.02817	0	1	gene is directly annotated	frozenset({'activating', 'weight>90.0%', 'hg38_500bp_up_100bp_down_full_tx_v10_clust.genes_vs_motifs.rankings'})	[('C21orf91', 1.74324189670697), ('FAM3C', 1.80659698792608), ('MARC1', 1.06848589818172), ('CREBBP', 2.01220242633892), ('SLC25A33', 1.15871040726874), ('SIK3', 1.47852976029872), ('NUP210', 1.18834089992827), ('ANKHD1', 0.965139009960981), ('PBX3', 4.48444618144568), ('JARID2', 2.37043183688354), ('CASD1', 0.926545692799097), ('PLEKHA8', 0.940476125340525), ('FBXL7', 1.85314488046489), ('EFR3B'…	831
GABPA	cisbp__M08198	0.058163	3.46119	6.91693e-06	1	gene is annotated for similar motif dbtfbs__GABPA_representative_N1 ('GABPA (human, representative N1)'; q-value = 6.92e-06)	frozenset({'activating', 'weight>90.0%', 'hg38_500bp_up_100bp_down_full_tx_v10_clust.genes_vs_motifs.rankings'})	[('UNC45A', 0.848698470194361), ('FAM172A', 2.05170045835895), ('SLC39A9', 1.42149234274124), ('PPIL2', 1.15927685642069), ('TAF7', 2.36270072088962), ('ZNF264', 1.80359301998545), ('ZNF611', 1.29299272889865), ('UBL7', 1.09816139814079), ('HAUS8', 2.18446067225645), ('TNPO3', 1.59305011749505), ('PDCD6IP', 3.48674402783183), ('FAM53B', 2.77484312931246), ('GABPA', 1.0), ('PWP2', 2.26452457963053…	1553
GABPA	hdpi__ELF2	0.0598357	3.66897	6.21819e-06	0.960352	gene is orthologous to ENSMUSG00000008976 in M. musculus (identity = 96%) which is annotated for similar motif cisbp__M00157 ('ETV3L[gene ID: ENSG00000253831 species: Homo sapiens TF status: inferred TF family: Ets DBDs: Ets]; Erf[gene ID: ENSMUSG00000040857 species: Mus musculus TF status: inferred TF family: Ets DBDs: Ets]; Gabpa[gene ID: ENSMUSG00000008976 species: Mus musculus TF status: dire…	frozenset({'activating', 'weight>90.0%', 'hg38_500bp_up_100bp_down_full_tx_v10_clust.genes_vs_motifs.rankings'})	[('CENPH', 1.30419989671742), ('TNPO3', 1.59305011749505), ('E2F8', 2.19560410105385), ('UNC45A', 0.848698470194361), ('TMA16', 2.84394304910452), ('UBL7', 1.09816139814079), ('SRBD1', 0.948558383817348), ('SMIM15', 2.29496242087553), ('KDELC2', 1.20484559291074), ('NSUN6', 0.801841678157612), ('POLD3', 2.5346512861023), ('PRIM2', 3.37397319914044), ('NUTF2', 1.00992535166847), ('GAPVD1', 1.04227…	4913
GABPA	swissregulon__hs__ELK1	0.066303	4.47234	5.71987e-06	0.960352	gene is orthologous to ENSMUSG00000008976 in M. musculus (identity = 96%) which is annotated for similar motif cisbp__M00157 ('ETV3L[gene ID: ENSG00000253831 species: Homo sapiens TF status: inferred TF family: Ets DBDs: Ets]; Erf[gene ID: ENSMUSG00000040857 species: Mus musculus TF status: inferred TF family: Ets DBDs: Ets]; Gabpa[gene ID: ENSMUSG00000008976 species: Mus musculus TF status: dire…	frozenset({'activating', 'weight>90.0%', 'hg38_500bp_up_100bp_down_full_tx_v10_clust.genes_vs_motifs.rankings'})	[('SRBD1', 0.948558383817348), ('UBL7', 1.09816139814079), ('SLIRP', 0.833031456807252), ('UNC45A', 0.848698470194361), ('TNPO3', 1.59305011749505), ('TAF7', 2.36270072088962), ('SLC39A9', 1.42149234274124), ('NSUN6', 0.801841678157612), ('TCEANC', 2.52885544270476), ('SMIM15', 2.29496242087553), ('GAPVD1', 1.0422756464659), ('MRPS21', 1.56348582468393), ('ZBTB45', 1.88755561451041), ('CYB561A3',…	4959
GABPA	hdpi__ETV4	0.0597716	3.661	2.27281e-06	1	gene is annotated for similar motif taipale_cyt_meth__GABPA_NACCGGAAGTN_eDBD ('GABPA [ETS]'; q-value = 2.27e-06)	frozenset({'activating', 'weight>90.0%', 'hg38_500bp_up_100bp_down_full_tx_v10_clust.genes_vs_motifs.rankings'})	[('SLC39A9', 1.42149234274124), ('TAF7', 2.36270072088962), ('SRBD1', 0.948558383817348), ('UBL7', 1.09816139814079), ('UNC45A', 0.848698470194361), ('TNPO3', 1.59305011749505), ('SLIRP', 0.833031456807252), ('SERP2', 0.967248428542405), ('HNRNPUL1', 0.819630231316934), ('NSUN6', 0.801841678157612), ('MRPS21', 1.56348582468393), ('SMIM15', 2.29496242087553), ('TCEANC', 2.52885544270476), ('CYB561…	4785
GABPA	taipale_tf_pairs__ELK1_EOMES_RSCGGAANNAGGYGYNA_CAP_repr	0.0564883	3.25315	1.67568e-06	1	gene is annotated for similar motif cisbp__M05865 ('ETV3L[gene ID: ENSG00000253831 species: Homo sapiens TF status: inferred TF family: Ets DBDs: Ets]; Erf[gene ID: ENSMUSG00000040857 species: Mus musculus TF status: inferred TF family: Ets DBDs: Ets]; GABPA[gene ID: ENSG00000154727 species: Homo sapiens TF status: direct TF family: Ets DBDs: Ets]'; q-value = 1.68e-06)	frozenset({'activating', 'weight>90.0%', 'hg38_500bp_up_100bp_down_full_tx_v10_clust.genes_vs_motifs.rankings'})	[('SLC39A9', 1.42149234274124), ('UNC45A', 0.848698470194361), ('ZNF668', 1.03891675523765), ('FAM172A', 2.05170045835895), ('PPIL2', 1.15927685642069), ('ZNF646', 1.96828601858644), ('CYB561A3', 1.4972970557726), ('UBL7', 1.09816139814079), ('TNPO3', 1.59305011749505), ('SLIRP', 0.833031456807252), ('C12orf10', 1.01932632382409), ('EXOC5', 0.88809552661078), ('TAF7', 2.36270072088962), ('WWP2', …	1454
GABPA	metacluster_183.4	0.0598667	3.67282	9.4044e-07	1	gene is annotated for similar motif transfac_pro__M02074 ('V$GABPA_02: GABPalpha'; q-value = 9.4e-07)	frozenset({'activating', 'weight>90.0%', 'hg38_500bp_up_100bp_down_full_tx_v10_clust.genes_vs_motifs.rankings'})	[('RAPGEF1', 1.53767635395257), ('RELL1', 1.05267685648726), ('BMPR1B', 2.2100472203406), ('SMIM15', 2.29496242087553), ('BCAP29', 0.794489906272758), ('EOGT', 1.24244317587927), ('EIF4ENIF1', 1.33721016206623), ('MTURN', 1.72030406013964), ('CADPS', 0.853037776550373), ('DIXDC1', 1.82686005868772), ('HSPA4L', 1.41412389232574), ('ACTR3', 0.945786567643521), ('TMA16', 2.84394304910452), ('NPNT', …	4133
GABPA	taipale_tf_pairs__ELK1_HOXA1_RCCGGAAGTAATTA_HT	0.0556447	3.14836	5.94772e-07	1	gene is annotated for similar motif taipale__GABPA_full_ACCGGAAGTN_repr ('GABPA monomeric ETS full'; q-value = 5.95e-07)	frozenset({'activating', 'weight>90.0%', 'hg38_500bp_up_100bp_down_full_tx_v10_clust.genes_vs_motifs.rankings'})	[('SLC39A9', 1.42149234274124), ('ZNF668', 1.03891675523765), ('UNC45A', 0.848698470194361), ('TNPO3', 1.59305011749505), ('SERP2', 0.967248428542405), ('LINC00909', 1.57317294119721), ('UBL7', 1.09816139814079), ('MRPS21', 1.56348582468393), ('SRBD1', 0.948558383817348), ('ZNF850', 0.810654845742023), ('SMIM15', 2.29496242087553), ('SLIRP', 0.833031456807252), ('CYB561A3', 1.4972970557726), ('HS…	1032
GABPA	jaspar__MA1483.2	0.0664602	4.49186	2.48108e-07	1	motif similar to dbtfbs__GABPA_representative_N1 ('GABPA (human, representative N1)'; q-value = 2.48e-07) which is directly annotated	frozenset({'activating', 'weight>90.0%', 'hg38_500bp_up_100bp_down_full_tx_v10_clust.genes_vs_motifs.rankings'})	[('RELL1', 1.05267685648726), ('RAPGEF1', 1.53767635395257), ('NUP93', 0.861269271001089), ('BMPR1B', 2.2100472203406), ('NPNT', 1.60644709405623), ('EOGT', 1.24244317587927), ('EIF4ENIF1', 1.33721016206623), ('HSPA4L', 1.41412389232574), ('SMIM15', 2.29496242087553), ('BCAP29', 0.794489906272758), ('BFAR', 1.17074258821593), ('EXOC5', 0.88809552661078), ('SSX2IP', 0.977738531345722), ('TMA16', 2…	3252
GABPA	taipale_tf_pairs__ETV2_SOX15_RSCGGAANNNNNNYWTTGT_CAP_repr	0.0550658	3.07645	4.07328e-09	1	gene is annotated for similar motif cisbp__M05865 ('ETV3L[gene ID: ENSG00000253831 species: Homo sapiens TF status: inferred TF family: Ets DBDs: Ets]; Erf[gene ID: ENSMUSG00000040857 species: Mus musculus TF status: inferred TF family: Ets DBDs: Ets]; GABPA[gene ID: ENSG00000154727 species: Homo sapiens TF status: direct TF family: Ets DBDs: Ets]'; q-value = 4.07e-09)	frozenset({'activating', 'weight>90.0%', 'hg38_500bp_up_100bp_down_full_tx_v10_clust.genes_vs_motifs.rankings'})	[('SLC39A9', 1.42149234274124), ('ZNF668', 1.03891675523765), ('TNPO3', 1.59305011749505), ('SRBD1', 0.948558383817348), ('ZNF646', 1.96828601858644), ('UNC45A', 0.848698470194361), ('LINC00909', 1.57317294119721), ('SERP2', 0.967248428542405), ('ZNF850', 0.810654845742023), ('MRPS21', 1.56348582468393), ('HSPA4', 1.75067919550681), ('SMIM15', 2.29496242087553), ('UBL7', 1.09816139814079), ('GABP…	853
GABPA	taipale_tf_pairs__ETV2_DLX3_RSCGGAANNNNNNNTAATKR_CAP_repr	0.0571747	3.33842	7.06183e-14	1	motif similar to cisbp__M05865 ('ETV3L[gene ID: ENSG00000253831 species: Homo sapiens TF status: inferred TF family: Ets DBDs: Ets]; Erf[gene ID: ENSMUSG00000040857 species: Mus musculus TF status: inferred TF family: Ets DBDs: Ets]; GABPA[gene ID: ENSG00000154727 species: Homo sapiens TF status: direct TF family: Ets DBDs: Ets]'; q-value = 7.06e-14) which is directly annotated	frozenset({'activating', 'weight>90.0%', 'hg38_500bp_up_100bp_down_full_tx_v10_clust.genes_vs_motifs.rankings'})	[('ZBTB45', 1.88755561451041), ('CGN', 1.28439231849472), ('RHOT1', 2.18969453019849), ('EGLN2', 1.32627997271407), ('RABGAP1L', 1.9229383229865), ('PTPN21', 0.799750565603434), ('CASQ1', 5.06926036810952), ('ARHGAP21', 1.74485364324753), ('PATJ', 0.895245365217729), ('TRIM8', 1.38766521265618), ('LINC00909', 1.57317294119721), ('PTPRD', 3.51449297910079), ('MAP2K4', 1.58029997199805), ('SEMA3B',…	2612
GABPA	metacluster_138.2	0.0575448	3.38439	0	1	gene is directly annotated	frozenset({'activating', 'weight>90.0%', 'hg38_500bp_up_100bp_down_full_tx_v10_clust.genes_vs_motifs.rankings'})	[('ZNF556', 0.814461578269519), ('HNRNPUL1', 0.819630231316934), ('RPS6KA5', 0.839744563605279), ('ZBTB5', 0.863958053138611), ('FAM117A', 3.77159405597193), ('ARL17A', 0.900585492466555), ('CNOT1', 1.78213484823602), ('RBM14', 1.2123769638943), ('HIST1H2BK', 0.939852166710077), ('TOM1L2', 1.19747482037531), ('E2F8', 2.19560410105385), ('DHCR24', 1.43274923206601), ('IARS', 1.16209343908467), ('Z…	2259
GABPA	metacluster_166.4	0.0591037	3.57805	0	1	gene is directly annotated	frozenset({'activating', 'weight>90.0%', 'hg38_500bp_up_100bp_down_full_tx_v10_clust.genes_vs_motifs.rankings'})	[('ZNF556', 0.814461578269519), ('HNRNPUL1', 0.819630231316934), ('RPS6KA5', 0.839744563605279), ('FAM117A', 3.77159405597193), ('ZBTB5', 0.863958053138611), ('ARL17A', 0.900585492466555), ('CNOT1', 1.78213484823602), ('RBM14', 1.2123769638943), ('DHCR24', 1.43274923206601), ('CCNF', 0.835514150124792), ('MAGT1', 1.07237938130736), ('CCDC148', 1.48661974425902), ('HIST1H2BK', 0.939852166710077), …	563
GABPA	metacluster_191.3	0.0597633	3.65998	0	1	gene is directly annotated	frozenset({'activating', 'weight>90.0%', 'hg38_500bp_up_100bp_down_full_tx_v10_clust.genes_vs_motifs.rankings'})	[('ZNF556', 0.814461578269519), ('ZBTB5', 0.863958053138611), ('HNRNPUL1', 0.819630231316934), ('FAM117A', 3.77159405597193), ('RPS6KA5', 0.839744563605279), ('HIST1H2BK', 0.939852166710077), ('CNOT1', 1.78213484823602), ('ARL17A', 0.900585492466555), ('RBM14', 1.2123769638943), ('IARS', 1.16209343908467), ('CENPI', 2.29866741299351), ('E2F8', 2.19560410105385), ('TXNIP', 2.12886889496952), ('GLC…	1118
GATA3	tfdimers__MD00440	0.1128	3.37442	9.8314e-06	1	motif similar to tfdimers__MD00361 ('M00791_forward_10_M00789_forward dimer: HNF3 / GATA'; q-value = 9.83e-06) which is directly annotated	frozenset({'activating', 'weight>90.0%', 'hg38_500bp_up_100bp_down_full_tx_v10_clust.genes_vs_motifs.rankings'})	[('PIGA', 1.48636683266213), ('PLPP6', 0.80757698872043), ('ITGA11', 0.797983249652376), ('VAMP3', 1.23927729663242), ('HIST1H1A', 2.34553780740786)]	514
GATA3	tfdimers__MD00155	0.111373	3.31809	6.38674e-06	1	motif similar to tfdimers__MD00136 ('M00351_forward_6_M01252_reverse dimer: GATA-3 / E2F6'; q-value = 6.39e-06) which is directly annotated	frozenset({'activating', 'weight>90.0%', 'hg38_500bp_up_100bp_down_full_tx_v10_clust.genes_vs_motifs.rankings'})	[('INAFM1', 1.66435693398185), ('HBG2', 5.00165491700943), ('TEK', 2.61179673561255), ('IQCH-AS1', 1.16345792054885)]	599
GATA3	tfdimers__MD00285	0.123057	3.77919	7.35957e-07	1	motif similar to tfdimers__MD00361 ('M00791_forward_10_M00789_forward dimer: HNF3 / GATA'; q-value = 7.36e-07) which is directly annotated	frozenset({'activating', 'weight>90.0%', 'hg38_500bp_up_100bp_down_full_tx_v10_clust.genes_vs_motifs.rankings'})	[('ITGA11', 0.797983249652376), ('TEK', 2.61179673561255), ('POLG', 1.37248838529349), ('COL23A1', 0.93157050972927)]	344
GATA3	tfdimers__MD00558	0.104922	3.06354	7.26789e-07	1	motif similar to tfdimers__MD00361 ('M00791_forward_10_M00789_forward dimer: HNF3 / GATA'; q-value = 7.27e-07) which is directly annotated	frozenset({'activating', 'weight>90.0%', 'hg38_500bp_up_100bp_down_full_tx_v10_clust.genes_vs_motifs.rankings'})	[('IQCH-AS1', 1.16345792054885), ('HIST1H1A', 2.34553780740786), ('GATA3', 1.0), ('VAMP3', 1.23927729663242)]	603
GATA3	tfdimers__MD00356	0.107804	3.17725	2.48979e-07	1	motif similar to tfdimers__MD00361 ('M00791_forward_10_M00789_forward dimer: HNF3 / GATA'; q-value = 2.49e-07) which is directly annotated	frozenset({'activating', 'weight>90.0%', 'hg38_500bp_up_100bp_down_full_tx_v10_clust.genes_vs_motifs.rankings'})	[('INAFM1', 1.66435693398185), ('RNF135', 1.54264884487496), ('NDNF', 0.81424086568475), ('GATA3', 1.0)]	495
GATA3	metacluster_188.6	0.120889	3.69365	1.63561e-07	1	motif similar to tfdimers__MD00361 ('M00791_forward_10_M00789_forward dimer: HNF3 / GATA'; q-value = 1.64e-07) which is directly annotated	frozenset({'activating', 'weight>90.0%', 'hg38_500bp_up_100bp_down_full_tx_v10_clust.genes_vs_motifs.rankings'})	[('PIGA', 1.48636683266213), ('LOXL1', 0.905461915394667), ('ITGA11', 0.797983249652376), ('GATA3', 1.0), ('CENPO', 1.33154568517619), ('NAGK', 1.06467790003753), ('RNF135', 1.54264884487496)]	1138
GMEB1	metacluster_111.6	0.0551418	3.43814	0	1	gene is directly annotated	frozenset({'activating', 'weight>90.0%', 'hg38_500bp_up_100bp_down_full_tx_v10_clust.genes_vs_motifs.rankings'})	[('ABHD11', 3.95756786275893), ('TRAF3IP2-AS1', 1.5150480500859), ('KCTD15', 3.66427942843749), ('NUDT16', 1.53635295082213), ('PTPRD', 0.804683158381451), ('WRAP53', 2.5783823450838), ('ZNF891', 1.5282709862239), ('EXOSC9', 4.7817277377593), ('RNF138', 2.95952130199981), ('ARNT', 1.24315649945821), ('FXYD5', 0.998713885456111), ('REEP6', 1.04316380682321), ('UTP15', 2.68638551316631), ('HAS2-AS1…	1334
HLTF	metacluster_188.1	0.0550952	3.14081	2.67893e-10	1	motif similar to tfdimers__MD00358 ('M01261_forward_14_M01107_forward dimer: HNF3A / RUSH-1alpha'; q-value = 2.68e-10) which is directly annotated	frozenset({'activating', 'weight>90.0%', 'hg38_500bp_up_100bp_down_full_tx_v10_clust.genes_vs_motifs.rankings'})	[('ELFN2', 0.861735949630122), ('LUC7L2', 1.89654518549557), ('TTC14', 1.66374215145506), ('PSMB7', 0.807257238533521), ('KNOP1', 1.01771844729606), ('PWP1', 0.830351520617755), ('ZNF691', 0.852266458967478), ('RAB2B', 0.834645835546713), ('ADPRHL1', 0.885579791049842), ('TP53I3', 0.975277993544611), ('UBE3A', 1.35147510973814), ('NDUFS7', 1.13997499541951), ('MCFD2', 1.23291942521942), ('CBLB', …	2345
ILF2	metacluster_138.2	0.0536175	3.927	3.01032e-06	1	gene is annotated for similar motif tfdimers__MD00050 ('M01721_forward_6_M01281_forward dimer: PUR1 / NFAT1'; q-value = 3.01e-06)	frozenset({'activating', 'weight>90.0%', 'hg38_500bp_up_100bp_down_full_tx_v10_clust.genes_vs_motifs.rankings'})	[('CCDC36', 1.18896913796312), ('ANKRD30BL', 0.851573061326967), ('ATP8B3', 0.952794351204944), ('C8orf88', 1.26194451921839), ('ARHGDIA', 3.44982242972537), ('CCT4', 9.41583154735107), ('SUGT1', 4.59250646042989), ('ACTN1', 2.45217584388698), ('CALM2', 5.28877691733913), ('TJP1', 2.86039806562121), ('PAIP1', 1.33558755534116), ('MAZ', 6.53736678012052), ('PSMD2', 1.50512009576089), ('MED10', 1.0…	1388
IRF1	tfdimers__MD00577	0.0599251	3.01586	5.17333e-12	1	gene is annotated for similar motif tfdimers__MD00414 ('M00972_forward_9_M01307_forward dimer: IRF / POU5F1'; q-value = 5.17e-12)	frozenset({'activating', 'weight>90.0%', 'hg38_500bp_up_100bp_down_full_tx_v10_clust.genes_vs_motifs.rankings'})	[('HENMT1', 1.05845133998132), ('EGLN2', 0.920675273091862), ('C7orf50', 1.00758950204945), ('ETV5', 1.38339024097548), ('CFDP1', 1.04823775954619), ('CBWD6', 0.921991469002982), ('POLR2C', 1.81273767068551), ('TMEM229A', 4.86438956716842), ('MRPS2', 0.907913934488274), ('LTBP3', 2.25987841136216), ('BCL6', 1.18569792557274), ('PLEKHF1', 1.39415619779732), ('SLC31A2', 1.23096680567419), ('ZNF714'…	2856
IRF7	tfdimers__MD00276	0.0603524	3.23123	5.97857e-08	1	gene is annotated for similar motif tfdimers__MD00414 ('M00972_forward_9_M01307_forward dimer: IRF / POU5F1'; q-value = 5.98e-08)	frozenset({'activating', 'weight>90.0%', 'hg38_500bp_up_100bp_down_full_tx_v10_clust.genes_vs_motifs.rankings'})	[('SLC12A6', 0.812415771833194), ('RSBN1', 1.33431198539294), ('CADPS2', 0.923780673731288), ('SIL1', 0.969666000535294), ('EXO5', 1.43515197196025), ('ACTL6A', 0.8231055290512), ('CDK5', 0.903949526109231), ('AMACR', 1.3079513650141), ('SLC4A2', 1.48474692771619), ('ZSCAN12', 1.25345327628632), ('C12orf45', 1.16929927689725), ('TUBB2A', 0.897118576085035), ('BBX', 7.88781517641969), ('CDKN2AIP',…	1191
IRF7	tfdimers__MD00176	0.0602033	3.21576	1.53137e-13	1	gene is annotated for similar motif tfdimers__MD00414 ('M00972_forward_9_M01307_forward dimer: IRF / POU5F1'; q-value = 1.53e-13)	frozenset({'activating', 'weight>90.0%', 'hg38_500bp_up_100bp_down_full_tx_v10_clust.genes_vs_motifs.rankings'})	[('NFKBIA', 1.08887116162066), ('B3GALNT2', 2.02729870965497), ('N4BP3', 1.20351264484306), ('FAM3C', 5.1566378756149), ('SLC12A6', 0.812415771833194), ('OGFR', 1.07368499457694), ('TMEM192', 1.40063432642135), ('STX16-NPEPL1', 1.27618441569102), ('ADGRG2', 2.94454229475951), ('AAAS', 3.58932480234098), ('ANKRD29', 2.01277713482932), ('MICU1', 0.817688020944315), ('EDA2R', 1.09957530255935), ('TC…	717
IRF7	metacluster_2.6	0.0654127	3.75612	0	1	gene is directly annotated	frozenset({'activating', 'weight>90.0%', 'hg38_500bp_up_100bp_down_full_tx_v10_clust.genes_vs_motifs.rankings'})	[('USP6NL', 1.37273900420478), ('RAB5A', 1.83397463771612), ('ZNF419', 1.29863829882489), ('AMACR', 1.3079513650141), ('GNPDA2', 0.995892160009072), ('TCF4', 0.942723722595178), ('PRELID3B', 0.919009092723062), ('IGSF11', 2.05025335174467), ('UCHL1', 1.13330763679022), ('CNOT7', 4.09778580566369), ('NME6', 1.80234657035831), ('TROVE2', 1.69434087140522), ('SCML2', 1.30253515508577), ('HERC5', 1.5…	3497
IRX4	tfdimers__MD00004	0.0568336	3.02563	4.14361e-06	1	gene is annotated for similar motif tfdimers__MD00289 ('M00790_forward_7_M01410_reverse dimer: HNF1 / IRX4'; q-value = 4.14e-06)	frozenset({'activating', 'weight>90.0%', 'hg38_500bp_up_100bp_down_full_tx_v10_clust.genes_vs_motifs.rankings'})	[('LGALS3', 16.4742309924197), ('GET4', 1.98807843038128), ('ICA1', 1.47863993421257), ('KLHL8', 1.99139333734226), ('NREP', 2.31540951566774), ('PYCR1', 0.805940403364968), ('SLC16A10', 3.84583896486239), ('IRX4', 1.0), ('RBM38', 1.07360454010728), ('SRPK3', 0.896691370569878), ('ITGAV', 1.46203138766478), ('STXBP6', 1.75392947732414), ('CLDN6', 2.30450929455014), ('TBC1D14', 1.38369151881816), …	1197
ISL1	tfdimers__MD00377	0.101653	3.0877	5.0119e-06	1	gene is annotated for similar motif tfdimers__MD00272 ('M01127_forward_4_M00133_forward dimer: ISL1 / Tst-1'; q-value = 5.01e-06)	frozenset({'activating', 'weight>90.0%', 'hg38_500bp_up_100bp_down_full_tx_v10_clust.genes_vs_motifs.rankings'})	[('PYCR1', 4.11254467659696), ('TMEM45A', 1.16534992433744), ('ZFP30', 1.3273495484853), ('CCDC107', 0.887968095987064), ('ASXL1', 1.06103217134877)]	606
ISL1	tfdimers__MD00266	0.100878	3.05342	7.66892e-08	1	gene is annotated for similar motif tfdimers__MD00272 ('M01127_forward_4_M00133_forward dimer: ISL1 / Tst-1'; q-value = 7.67e-08)	frozenset({'activating', 'weight>90.0%', 'hg38_500bp_up_100bp_down_full_tx_v10_clust.genes_vs_motifs.rankings'})	[('ZFP30', 1.3273495484853), ('PYCR1', 4.11254467659696), ('CCDC107', 0.887968095987064), ('INPP5K', 1.64645851462392), ('EXT1', 3.61859782156951), ('TESC', 1.50445822794385), ('ARG2', 4.96916212068309)]	818
JUN	transfac_pro__M02279	0.0572109	3.2678	2.79009e-06	1	gene is annotated for similar motif jaspar__MA1126.1 ('FOS::JUN'; q-value = 2.79e-06)	frozenset({'activating', 'weight>90.0%', 'hg38_500bp_up_100bp_down_full_tx_v10_clust.genes_vs_motifs.rankings'})	[('ACTB', 16.4533646874107), ('GJD2', 1.08549236334216), ('SRF', 2.36205525386635), ('FBRS', 0.932086698537674), ('SRPK3', 0.919828160737799), ('C11orf96', 1.25994784276452), ('NR4A1', 5.34761979589359), ('MRAS', 3.11025833231782), ('KLF6', 7.35685522730374), ('RHOB', 29.7799075555624), ('ANKH', 2.38993205805031), ('PLEKHA5', 1.87889311638785), ('ICA1', 1.29723499566736), ('LBH', 2.26433776091612…	1075
JUN	tfdimers__MD00336	0.0565805	3.17855	2.03727e-07	1	motif similar to tfdimers__MD00098 ('M01665_forward_9_M00925_forward dimer: IRF-8 / AP-1'; q-value = 2.04e-07) which is directly annotated	frozenset({'activating', 'weight>90.0%', 'hg38_500bp_up_100bp_down_full_tx_v10_clust.genes_vs_motifs.rankings'})	[('UBTF', 2.3783215651614), ('AACS', 1.30180960807759), ('TBC1D30', 1.97778445203304), ('PIM1', 1.4282472946431), ('PCYT2', 1.77658617375395), ('SLC38A2', 4.15123100485372), ('CALD1', 1.56250200891721), ('SOX11', 0.829991343901076), ('HDAC5', 2.17355406953316), ('EMP2', 10.8823116453349), ('ARMCX3', 4.79748426803826), ('BRK1', 1.15911571505083), ('ANKRD31', 1.58845150906373), ('IGSF3', 2.28062529…	863
JUNB	metacluster_127.2	0.0527461	3.06134	1.00884e-06	1	gene is annotated for similar motif tfdimers__MD00353 ('M01308_reverse_7_M00924_forward dimer: SOX4 / AP-1'; q-value = 1.01e-06)	frozenset({'activating', 'weight>90.0%', 'hg38_500bp_up_100bp_down_full_tx_v10_clust.genes_vs_motifs.rankings'})	[('ACTB', 8.67132264410153), ('CACNA1D', 2.27404958809465), ('MTIF3', 1.76701182339426), ('SRF', 0.880317989364929), ('C11orf96', 8.71757438706429), ('TNFSF9', 0.81280314159877), ('NR4A1', 10.7107097916164), ('RHOB', 8.33540560491311), ('ICA1', 1.60983876444735), ('LTBP3', 1.23765976685315), ('ATF4', 6.00316007557945), ('ESRRG', 1.03387311840676), ('H1FX', 5.4322389404895), ('SNHG7', 2.9976476883…	1665
JUND	metacluster_111.3	0.0574829	3.07592	8.33269e-07	1	motif similar to jaspar__MA1145.1 ('FOSL2::JUND'; q-value = 8.33e-07) which is directly annotated	frozenset({'activating', 'weight>90.0%', 'hg38_500bp_up_100bp_down_full_tx_v10_clust.genes_vs_motifs.rankings'})	[('DUSP5', 2.9155078795991), ('SRF', 4.04022379850212), ('COMMD3', 1.44186847446363), ('PLEKHO1', 6.39797862166033), ('PRICKLE1', 1.095912602426), ('BCAR1', 1.21752593964631), ('PERP', 2.3301558734545), ('CSRNP1', 2.43212984184329), ('CAST', 0.942343649918398), ('HES6', 1.160795555365), ('DUSP8', 7.64886581509472), ('FBXO32', 1.3449627285057), ('DPYSL3', 3.76810362540623), ('ATF3', 13.81583554717…	1469
JUND	metacluster_111.4	0.0591524	3.2835	0	1	gene is directly annotated	frozenset({'activating', 'weight>90.0%', 'hg38_500bp_up_100bp_down_full_tx_v10_clust.genes_vs_motifs.rankings'})	[('MTIF3', 0.821554229218277), ('NARF', 0.800703730143807), ('PRICKLE1', 1.095912602426), ('ARID3A', 0.87905265350688), ('DUSP5', 2.9155078795991), ('CCM2', 0.95107417562698), ('RAI14', 2.8967688182589), ('PLEKHO1', 6.39797862166033), ('SRF', 4.04022379850212), ('INTS6', 0.875268100367947), ('PPP1R2', 0.951297910687736), ('CSRNP1', 2.43212984184329), ('MXRA7', 15.3748368619288), ('MYADM', 3.63399…	4020
JUND	metacluster_180.3	0.059192	3.28843	0	1	gene is directly annotated	frozenset({'activating', 'weight>90.0%', 'hg38_500bp_up_100bp_down_full_tx_v10_clust.genes_vs_motifs.rankings'})	[('CTDNEP1', 1.50803522121001), ('BCAR1', 1.21752593964631), ('PLEKHO1', 6.39797862166033), ('APOBEC2', 2.04731733241269), ('PPP1R3B', 4.25650456550837), ('POLD1', 1.9003869725162), ('FST', 1.17480290158385), ('LMCD1', 2.23161004504932), ('PMP22', 0.847760938650507), ('HMCES', 1.82257632089456), ('ARID3A', 0.87905265350688), ('CSRNP1', 2.43212984184329), ('ZFP69', 0.926212156848863), ('SPI1', 1.5…	1181
MAX	metacluster_113.4	0.0493981	3.0746	9.64032e-07	1	motif similar to taipale_tf_pairs__MYBL1_MAX_YAACGGNNNNNNNNNNCACGTG_CAP_repr ('MYBL1 [MYB] - MAX [bHLH]'; q-value = 9.64e-07) which is directly annotated	frozenset({'activating', 'weight>90.0%', 'hg38_500bp_up_100bp_down_full_tx_v10_clust.genes_vs_motifs.rankings'})	[('MARCH11', 1.25436956426733), ('MGAT2', 1.81909520838753), ('TRAF7', 1.5632698439495), ('ACTN1', 1.0223416706607), ('PPP1R35', 2.21523946315525), ('PAIP1', 2.02156346621919), ('USP22', 0.819317685565109), ('RASGRP2', 0.926931343456149), ('ALMS1', 1.17068323413543), ('DIS3', 1.46508089626747), ('ALG3', 5.30780919550523), ('PRCP', 1.76482615050091), ('MMP21', 1.17795036855648), ('RPTOR', 1.589732…	3142
MAZ	metacluster_195.2	0.050546	3.30062	8.56455e-06	0.872211	motif similar to dbtfbs__mm_MAZ_representative_N1 ('MAZ (mouse, representative N1)'; q-value = 8.56e-06) which is annotated for orthologous gene ENSMUSG00000030678 in M. musculus (identity = 87%)	frozenset({'activating', 'weight>90.0%', 'hg38_500bp_up_100bp_down_full_tx_v10_clust.genes_vs_motifs.rankings'})	[('PGP', 3.26582132260101), ('UBALD2', 1.3295749897239), ('CCNB2', 11.3040505409833), ('HES1', 0.839516839320831), ('CAMTA1', 1.16607173922738), ('MXD4', 5.92254954994897), ('DNM2', 1.44872249198759), ('RABL3', 3.39820682010733), ('TYK2', 1.18814105907314), ('REC8', 4.00908504188564), ('TUBB4B', 12.0273512212185), ('SETD5', 0.864680529663988), ('KHSRP', 3.31380893923662), ('NAA10', 1.480262320322…	1443
MEF2A	metacluster_179.4	0.0512712	3.24911	0	1	gene is directly annotated	frozenset({'activating', 'weight>90.0%', 'hg38_500bp_up_100bp_down_full_tx_v10_clust.genes_vs_motifs.rankings'})	[('NREP', 17.5028503411179), ('CCDC91', 1.01293856567513), ('CORIN', 0.980902929908108), ('DLC1', 11.3690865888341), ('ADORA3', 1.02109957289227), ('DMD', 6.79948241075376), ('TFRC', 0.975103719205623), ('PPP1CB', 1.51461767941208), ('HECW2', 1.23434933965005), ('SYNE1', 2.93365162253656), ('PDE4DIP', 5.58783349338754), ('DST', 2.36988621577374), ('EGLN3', 2.82057219755859), ('LPP', 2.53738300522…	516
MEIS1	tfdimers__MD00013	0.0550985	3.11146	5.56057e-07	1	gene is annotated for similar motif tfdimers__MD00363 ('M00419_forward_9_M01748_forward dimer: MEIS1 / NF-AT2'; q-value = 5.56e-07)	frozenset({'activating', 'weight>90.0%', 'hg38_500bp_up_100bp_down_full_tx_v10_clust.genes_vs_motifs.rankings'})	[('MYO1B', 0.883732948443698), ('PYCR1', 1.38606851664378), ('TFEB', 2.75258531573628), ('ZC3H18', 0.87008687253798), ('ZNF778', 0.952087988607187), ('TACC1', 2.25908056526579), ('IFIT1', 3.55042807759764), ('DDX6', 2.01453878425016), ('CPNE2', 1.13089831651546), ('TMEM155', 1.30428855624067), ('CASC10', 0.919867080840552), ('ZNF326', 4.30429048222962), ('HECW2', 1.32610207742012), ('ZNF813', 0.9…	799
MYB	metacluster_74.18	0.0708092	3.08847	3.39384e-06	1	gene is annotated for similar motif tfdimers__MD00020 ('M00773_forward_9_M00377_forward dimer: MYB / Pax-4'; q-value = 3.39e-06)	frozenset({'activating', 'weight>90.0%', 'hg38_500bp_up_100bp_down_full_tx_v10_clust.genes_vs_motifs.rankings'})	[('RASEF', 1.07488444129333), ('PLCL2', 2.68534955780218), ('TCP11L1', 1.97252011644716), ('CD24', 3.62656559627805), ('GINS2', 0.825532289376728), ('POLR2D', 1.57076276967394), ('PMS1', 3.02721998271134), ('MSH6', 0.811526946779669), ('STXBP6', 1.2712010260807), ('RBBP8', 1.46923120454143), ('MYB', 1.0), ('DEGS1', 1.5971479644039), ('RELT', 2.11525429771049), ('SDC1', 3.43410158706552), ('AADAT'…	2905
MYB	metacluster_74.20	0.0711755	3.11744	3.33292e-06	1	gene is annotated for similar motif tfdimers__MD00020 ('M00773_forward_9_M00377_forward dimer: MYB / Pax-4'; q-value = 3.33e-06)	frozenset({'activating', 'weight>90.0%', 'hg38_500bp_up_100bp_down_full_tx_v10_clust.genes_vs_motifs.rankings'})	[('CHAF1A', 0.847895152926341), ('ELOVL7', 2.50336456548946), ('TCP11L1', 1.97252011644716), ('AADAT', 1.39473127601844), ('UHRF1', 1.16635253364155), ('DEGS1', 1.5971479644039), ('PKP4', 3.33462486035393), ('CENPV', 0.833576739964745), ('NFAT5', 1.01104137095744), ('E2F8', 6.67388428824976), ('POLR2D', 1.57076276967394), ('GRK6', 1.18241666302805), ('ZNF367', 2.93263764890594), ('ANKRD6', 1.1836…	3085
MYBL2	transfac_pro__M12586	0.0526771	3.00395	0	1	gene is directly annotated	frozenset({'activating', 'weight>90.0%', 'hg38_500bp_up_100bp_down_full_tx_v10_clust.genes_vs_motifs.rankings'})	[('XRCC5', 5.01807230603922), ('TPRKB', 1.48105513534799), ('CENPH', 30.2099643378512), ('FAM207A', 0.795780881859185), ('E2F8', 20.1920903019546), ('FANCL', 1.31494130172691), ('TIMM23', 1.09482502234294), ('ZW10', 1.42044126052595), ('TPM3', 7.71719033619838), ('DSCC1', 17.4903906111328), ('POLQ', 12.0979055113568), ('KHDRBS1', 0.878878020853142), ('KEAP1', 0.970762939534252), ('HAUS6', 2.72390…	4730
MYOD1	nitta__nau_TAGGTG20NTGT_KG_NNGTCAGCTGACNN_m1_c3	0.0872875	3.91789	0	0.303125	gene is orthologous to FBgn0002922 in D. melanogaster (identity = 30%) which is directly annotated for motif	frozenset({'activating', 'weight>90.0%', 'hg38_500bp_up_100bp_down_full_tx_v10_clust.genes_vs_motifs.rankings'})	[('KLHL17', 2.08276924184254), ('ESAM', 1.96608342189378), ('NEDD4', 1.21836133727226), ('ZNF418', 1.48683671610454), ('ZKSCAN4', 1.13701056783461), ('LONRF1', 1.64543695957037), ('RAPGEF1', 1.82085039411305), ('TMEM185A', 1.72331888651868), ('HGSNAT', 2.47713103054144), ('RPS6KA4', 1.38175271447327), ('ZNF850', 4.71219393428367), ('ERCC6', 1.55746464331464), ('GPATCH4', 1.00641032099582), ('SSSC…	4652
MYOG	metacluster_57.3	0.0676391	3.30676	7.47308e-07	1	motif similar to tfdimers__MD00222 ('M01034_reverse_16_M00789_forward dimer: Ebox / GATA'; q-value = 7.47e-07) which is directly annotated	frozenset({'activating', 'weight>90.0%', 'hg38_500bp_up_100bp_down_full_tx_v10_clust.genes_vs_motifs.rankings'})	[('RGS6', 0.985243634916163), ('NOS1AP', 0.976855908117293), ('PPFIA2', 1.02549360433697), ('F2R', 2.37377410902426), ('SLC40A1', 1.09823937426897), ('SLC25A33', 1.5065205821796), ('TPRA1', 0.79382971993465), ('NCALD', 2.14026091080416), ('ADIPOR1', 1.81374312420999), ('SNX24', 1.33995188983899), ('TSPYL2', 0.811594270504413), ('ANKEF1', 0.806916262169833), ('FAM171A2', 2.14445119458145), ('NCOA2…	1643
MZF1	metacluster_195.2	0.0556801	3.00429	2.6502e-06	1	motif similar to tfdimers__MD00560 ('M00083_forward_6_M01160_reverse dimer: MZF1 / Kid3'; q-value = 2.65e-06) which is directly annotated	frozenset({'activating', 'weight>90.0%', 'hg38_500bp_up_100bp_down_full_tx_v10_clust.genes_vs_motifs.rankings'})	[('EDA', 2.49741356184534), ('CEP164', 0.80237709461967), ('RMDN2', 0.936873016081674), ('KREMEN1', 0.895408179554322), ('GOLGA8B', 3.15360511382944), ('NADK', 1.13782457887534), ('FLNA', 1.12654982481823), ('UBR5', 1.71967691719803), ('CREBRF', 0.863218095875991), ('NTRK2', 0.976367112290407), ('DNAJB11', 1.89838613784633), ('ACOT7', 0.849558671525488), ('MCPH1', 1.11867562791599), ('HACE1', 1.3…	721
NFATC1	tfdimers__MD00454	0.0630996	3.10236	1.87102e-06	1	motif similar to tfdimers__MD00541 ('M01718_forward_3_M01010_forward dimer: NF-AT2 / HMGIY'; q-value = 1.87e-06) which is directly annotated	frozenset({'activating', 'weight>90.0%', 'hg38_500bp_up_100bp_down_full_tx_v10_clust.genes_vs_motifs.rankings'})	[('LPGAT1', 1.18239446648367), ('AK4', 1.39581102140204), ('SVIP', 0.827416250092152), ('CTBP2', 1.26978180608589), ('PHRF1', 1.92656716179632), ('TNIK', 1.14142013954948), ('CAPN7', 0.91558777956158), ('DCUN1D3', 0.963702645450949), ('PMEPA1', 0.950992856771185), ('EMSY', 1.67104107201838), ('ICA1L', 1.48681837702547), ('TAF15', 1.30514702315303), ('PPM1L', 2.56503554543355), ('RRAS2', 0.9696592…	732
NFATC1	tfdimers__MD00571	0.0675287	3.54173	8.91378e-07	1	motif similar to tfdimers__MD00541 ('M01718_forward_3_M01010_forward dimer: NF-AT2 / HMGIY'; q-value = 8.91e-07) which is directly annotated	frozenset({'activating', 'weight>90.0%', 'hg38_500bp_up_100bp_down_full_tx_v10_clust.genes_vs_motifs.rankings'})	[('NFATC1', 1.0), ('CEP78', 5.24917681134638), ('APPBP2', 0.989667587844958), ('DCUN1D3', 0.963702645450949), ('CTDP1', 2.09960349301432), ('PDE4B', 1.1257690445064), ('TSC22D2', 1.71736708817444), ('OLMALINC', 3.45368460756481), ('PPP1R15A', 1.0138701305573), ('DIDO1', 0.823449518674805), ('ARHGAP31', 1.71849661294619), ('AP2B1', 1.82082845735087), ('TBC1D23', 1.00870025425793), ('AK4', 1.395811…	972
NFATC1	tfdimers__MD00420	0.0640905	3.20066	6.06375e-08	1	motif similar to tfdimers__MD00541 ('M01718_forward_3_M01010_forward dimer: NF-AT2 / HMGIY'; q-value = 6.06e-08) which is directly annotated	frozenset({'activating', 'weight>90.0%', 'hg38_500bp_up_100bp_down_full_tx_v10_clust.genes_vs_motifs.rankings'})	[('CTBP2', 1.26978180608589), ('NF1', 1.14734332442037), ('NUAK1', 1.66739170153981), ('ZNF45', 2.30057673799797), ('OLMALINC', 3.45368460756481), ('FEZ2', 0.85123956583935), ('PHF8', 2.08998505873042), ('SMARCE1', 1.2107047111181), ('ICA1L', 1.48681837702547), ('IKZF2', 1.36485618777799), ('DCUN1D3', 0.963702645450949), ('GXYLT2', 1.378778468036), ('SRPRB', 2.08617671646314), ('GNAQ', 1.87955771…	1171
NFATC1	tfdimers__MD00299	0.0646161	3.2528	4.89824e-10	1	motif similar to tfdimers__MD00541 ('M01718_forward_3_M01010_forward dimer: NF-AT2 / HMGIY'; q-value = 4.9e-10) which is directly annotated	frozenset({'activating', 'weight>90.0%', 'hg38_500bp_up_100bp_down_full_tx_v10_clust.genes_vs_motifs.rankings'})	[('LPGAT1', 1.18239446648367), ('CTBP2', 1.26978180608589), ('USP3', 0.99061443080745), ('NFATC1', 1.0), ('ITGAV', 1.21737892031182), ('BID', 1.05430749660467), ('SRPRB', 2.08617671646314), ('CLEC2L', 0.94858177531108), ('SMARCA1', 1.60789602552341), ('CYR61', 0.911432144352), ('ICA1L', 1.48681837702547), ('ZFYVE27', 1.21665928654399), ('TTC30A', 1.80929632978237), ('RABGAP1L', 2.34067312134873),…	1260
NFATC1	tfdimers__MD00097	0.0647005	3.26118	7.09174e-12	1	motif similar to tfdimers__MD00541 ('M01718_forward_3_M01010_forward dimer: NF-AT2 / HMGIY'; q-value = 7.09e-12) which is directly annotated	frozenset({'activating', 'weight>90.0%', 'hg38_500bp_up_100bp_down_full_tx_v10_clust.genes_vs_motifs.rankings'})	[('CTBP2', 1.26978180608589), ('ZNF45', 2.30057673799797), ('NF1', 1.14734332442037), ('LPGAT1', 1.18239446648367), ('HAT1', 1.5378102661743), ('OLMALINC', 3.45368460756481), ('LIMD1', 0.845956722337895), ('PUS7', 1.3173575822818), ('ITGAV', 1.21737892031182), ('BID', 1.05430749660467), ('ICA1L', 1.48681837702547), ('GXYLT2', 1.378778468036), ('EMP1', 2.7515944135156), ('NFATC1', 1.0), ('TBX20', …	1768
NFE2L1	metacluster_129.1	0.055598	3.1692	1.12534e-06	1	motif similar to tfdimers__MD00476 ('M01216_reverse_6_M00983_forward dimer: FOXO1 / MAF'; q-value = 1.13e-06) which is directly annotated	frozenset({'activating', 'weight>90.0%', 'hg38_500bp_up_100bp_down_full_tx_v10_clust.genes_vs_motifs.rankings'})	[('PLCL2', 1.97195462207272), ('SOCS2', 1.03159241085047), ('RGS6', 1.29397019571139), ('SLC39A14', 0.877034650446973), ('ICA1L', 1.28773768998743), ('SLC12A6', 1.42936130280148), ('PRKAR1A', 2.53774533540885), ('KLHL8', 0.914835190081784), ('BVES', 0.919663206887384), ('MICAL3', 2.57090823801757), ('CELSR1', 2.6962196757305), ('FOXN3', 1.1178883300033), ('MINK1', 0.873559919504152), ('ASXL1', 1.…	2162
NFE2L1	tfdimers__MD00004	0.0550148	3.08717	1.01534e-06	1	motif similar to tfdimers__MD00238 ('M01250_forward_3_M00983_forward dimer: E2F1 / MAF'; q-value = 1.02e-06) which is directly annotated	frozenset({'activating', 'weight>90.0%', 'hg38_500bp_up_100bp_down_full_tx_v10_clust.genes_vs_motifs.rankings'})	[('PRKAR1A', 2.53774533540885), ('HTATSF1', 1.16740703777034), ('SOCS2', 1.03159241085047), ('SLC39A14', 0.877034650446973), ('BVES', 0.919663206887384), ('ASAP1', 2.06373525098327), ('RGS6', 1.29397019571139), ('ICA1L', 1.28773768998743), ('GDI2', 1.00051171232456), ('RHOC', 1.05926238947496), ('DSP', 3.21559860479947), ('PLEKHA3', 2.5225513308857), ('AKAP1', 3.07140697964706), ('RNF38', 1.97586…	1336
NFE2L1	tfdimers__MD00157	0.055362	3.136	1.02149e-11	1	motif similar to tfdimers__MD00493 ('M00285_reverse_11_M00183_forward dimer: TCF11 / c-Myb'; q-value = 1.02e-11) which is directly annotated	frozenset({'activating', 'weight>90.0%', 'hg38_500bp_up_100bp_down_full_tx_v10_clust.genes_vs_motifs.rankings'})	[('PRKAR1A', 2.53774533540885), ('BVES', 0.919663206887384), ('SLC39A14', 0.877034650446973), ('TPM4', 2.86718486953951), ('FOXN3', 1.1178883300033), ('ADPRHL1', 3.65080179810193), ('LMCD1', 1.06111742754424), ('KLHL2', 1.08524226895601), ('PPFIA2', 1.03663292294653), ('SOCS2', 1.03159241085047), ('GDI2', 1.00051171232456), ('RBM3', 0.897213364581103), ('MINK1', 0.873559919504152), ('PFKP', 0.914…	3475
NFKB1	transfac_public__M00051	0.0558936	3.21567	0	1	gene is directly annotated	frozenset({'activating', 'weight>90.0%', 'hg38_500bp_up_100bp_down_full_tx_v10_clust.genes_vs_motifs.rankings'})	[('NUCB1', 0.974995176901739), ('YBX2', 2.58820719050437), ('TMEM245', 1.01576809101094), ('HVCN1', 2.29633223848113), ('DDX11-AS1', 1.02150067610175), ('CNFN', 1.0443101368299), ('MORF4L2', 1.01861335985791), ('YTHDC1', 1.3668736835074), ('CSNK1A1', 1.06333608592595), ('FAM234A', 2.08675911523198), ('NFIX', 1.52860040795955), ('INHBB', 2.91641903346961), ('CHD4', 1.41641442058229), ('GLIPR1L1', …	598
NKX6-2	metacluster_152.3	0.100395	3.05296	5.57707e-06	1	motif similar to hocomoco__NKX62_HUMAN.H11MO.0.D ('NKX62_HUMAN'; q-value = 5.58e-06) which is directly annotated	frozenset({'activating', 'weight>90.0%', 'hg38_500bp_up_100bp_down_full_tx_v10_clust.genes_vs_motifs.rankings'})	[('CACNA1D', 6.38848475387603), ('NKX6-2', 1.0), ('TRIQK', 0.795494003289975), ('STARD8', 0.830392049519884), ('ZW10', 1.48993730352858), ('C1GALT1C1', 2.23707307050087), ('FEZ1', 1.09353173382622), ('NAE1', 1.00021357545924), ('RCC2', 3.18713245012404), ('CCDC150', 0.927878188423294), ('C19orf47', 2.09110150113077), ('ARG2', 1.14411446201825), ('ARL4A', 2.29943106545522), ('PRR13', 2.61824317443…	4771
NKX6-2	metacluster_9.19	0.100124	3.04014	2.19113e-06	1	gene is annotated for similar motif tfdimers__MD00126 ('M00489_forward_2_M01406_reverse dimer: Nkx6-2 / HOXC6'; q-value = 2.19e-06)	frozenset({'activating', 'weight>90.0%', 'hg38_500bp_up_100bp_down_full_tx_v10_clust.genes_vs_motifs.rankings'})	[('LEO1', 1.09782888331731), ('PRR13', 2.61824317443406), ('CCDC150', 0.927878188423294), ('TUBGCP4', 1.23058078999694), ('ESR1', 1.04610037379337), ('NYNRIN', 0.883005940255522), ('GIN1', 4.62063529856676), ('BLZF1', 0.984808104887638), ('CLEC11A', 1.00169516811613), ('STK17B', 1.03491489344026), ('RCC2', 3.18713245012404), ('ZFP14', 1.34824083231177), ('NKX6-2', 1.0), ('CACNA1D', 6.388484753876…	4860
NR1I3	tfdimers__MD00377	0.071754	3.52065	5.9173e-07	1	motif similar to tfdimers__MD00094 ('M00096_forward_4_M00964_reverse dimer: Pbx-1 / PXR, CAR, LXR, FXR'; q-value = 5.92e-07) which is directly annotated	frozenset({'activating', 'weight>90.0%', 'hg38_500bp_up_100bp_down_full_tx_v10_clust.genes_vs_motifs.rankings'})	[('UST', 1.52158581402334), ('EPN3', 1.0381397561387), ('KIZ', 0.863249918915836), ('IMPDH1', 0.808552552141477), ('KCNJ8', 1.63902049841218), ('HNRNPL', 1.0121060783839), ('BSN', 1.18186373297775), ('KCNH3', 0.886186654943517), ('DENND4C', 1.42657520133218), ('GOLGA8N', 0.801511863579934), ('FGF11', 1.15960131749146)]	828
NR3C1	metacluster_1.9	0.0657407	3.48196	4.1197e-06	1	motif similar to tfdimers__MD00251 ('M00921_forward_3_M01351_forward dimer: GR / hoxa9'; q-value = 4.12e-06) which is directly annotated	frozenset({'activating', 'weight>90.0%', 'hg38_500bp_up_100bp_down_full_tx_v10_clust.genes_vs_motifs.rankings'})	[('DENND5B', 1.96165699308521), ('COL11A2', 2.13521373895378), ('ZNF883', 3.0681912103787), ('SNCAIP', 1.4357554813179), ('JADE3', 2.33010758479668), ('CLGN', 1.45517862638467), ('KMT5B', 1.65183478723778), ('STXBP6', 2.23398579042373), ('LIPA', 3.07098973760652), ('BRI3BP', 3.36124330024683), ('TRIM41', 1.66108216076611), ('ZNF511', 1.47565300702264), ('KIDINS220', 7.45619414791779), ('ITGAV', 1…	2607
NR3C1	metacluster_1.5	0.0631673	3.18939	2.73893e-09	1	motif similar to tfdimers__MD00251 ('M00921_forward_3_M01351_forward dimer: GR / hoxa9'; q-value = 2.74e-09) which is directly annotated	frozenset({'activating', 'weight>90.0%', 'hg38_500bp_up_100bp_down_full_tx_v10_clust.genes_vs_motifs.rankings'})	[('BRI3BP', 3.36124330024683), ('TCAIM', 7.68525901442317), ('HIPK3', 1.80367496274999), ('CNOT11', 8.59609199877055), ('SFI1', 3.77535041866615), ('ITGAV', 1.05499039609338), ('PDK1', 1.06342278220479), ('F3', 3.21543376568882), ('DENND5B', 1.96165699308521), ('CAP2', 1.01603939677841), ('SAMD4A', 3.33674765768291), ('THBS1', 1.92064894010144), ('EDA', 1.20531679024855), ('PRNP', 0.8102508913585…	2216
PATZ1	metacluster_3.7	0.0559335	3.18896	1.4982e-08	1	gene is annotated for similar motif hocomoco__PATZ1_HUMAN.H11MO.0.C ('PATZ1_HUMAN'; q-value = 1.5e-08)	frozenset({'activating', 'weight>90.0%', 'hg38_500bp_up_100bp_down_full_tx_v10_clust.genes_vs_motifs.rankings'})	[('NAA30', 5.64686799899426), ('ZNF329', 1.00293014924661), ('GRK6', 4.7581124157421), ('PLK5', 0.817471018916237), ('PRDM8', 0.915758609303574), ('CABLES1', 1.27255035826085), ('MRPL45', 0.849155157855193), ('FRS2', 0.828128915919804), ('PHF21B', 1.527565009449), ('TMEM260', 0.820115617881522), ('ECI2', 1.06762763139841), ('NBPF12', 1.3098832830721), ('RARG', 0.940008831780279), ('FGF1', 1.02724…	845
PATZ1	metacluster_3.3	0.0545193	3.01954	1.58074e-09	1	motif similar to dbtfbs__PATZ1_HEK293_ENCSR966ULI_merged_N1 ('PATZ1 (human, HEK293, ENCSR966ULI, merged N1)'; q-value = 1.58e-09) which is directly annotated	frozenset({'activating', 'weight>90.0%', 'hg38_500bp_up_100bp_down_full_tx_v10_clust.genes_vs_motifs.rankings'})	[('GOLGA8B', 1.2602624250612), ('RASSF3', 1.34123517815276), ('OTUD4', 2.00668883573911), ('FOSL2', 1.14306106229918), ('CABLES1', 1.27255035826085), ('ZC4H2', 1.36207845171164), ('JPH4', 1.14423160868744), ('SNHG25', 0.883272246391947), ('UNC45A', 1.66436442421857), ('HIPK2', 0.954991336804188), ('KCNK13', 0.91764761714883), ('ARHGEF12', 1.24537040459662), ('TFRC', 1.27810456357085), ('CLIC3', 1…	2956
PATZ1	metacluster_170.2	0.054838	3.05771	0	1	gene is directly annotated	frozenset({'activating', 'weight>90.0%', 'hg38_500bp_up_100bp_down_full_tx_v10_clust.genes_vs_motifs.rankings'})	[('UNC45A', 1.66436442421857), ('PIGO', 0.897828827597886), ('WDR83', 0.832904511442408), ('GFM1', 1.26630891124989), ('TMEM260', 0.820115617881522), ('RASSF3', 1.34123517815276), ('MRPL18', 0.905316303836867), ('ERBB2', 0.82656900636834), ('ZNF430', 1.52939478535514), ('TMEM128', 1.73099023694621), ('OSGIN2', 1.50050698632088), ('GDF9', 2.76248682000841), ('RAB34', 2.03125740813322), ('SLC25A14'…	3550
PATZ1	swissregulon__hs__PATZ1	0.0563036	3.2333	0	1	gene is directly annotated	frozenset({'activating', 'weight>90.0%', 'hg38_500bp_up_100bp_down_full_tx_v10_clust.genes_vs_motifs.rankings'})	[('EFCAB2', 0.937472723568917), ('RASSF3', 1.34123517815276), ('PTER', 0.860874290970921), ('SIL1', 1.26421387064635), ('ARID3A', 1.92870403223465), ('C12orf4', 0.796533826105651), ('PHF21B', 1.527565009449), ('KDR', 0.958811177644289), ('TNK2', 0.801053384050125), ('UNC45A', 1.66436442421857), ('ARHGEF4', 1.58101561452814), ('CABLES1', 1.27255035826085), ('METRN', 5.68722922926916), ('RPS6KA5', …	1785
PBX4	taipale_tf_pairs__PBX4_HOXA10_NTCGTAAATCA_CAP_repr	0.0581288	3.20049	0	1	gene is directly annotated	frozenset({'activating', 'weight>90.0%', 'hg38_500bp_up_100bp_down_full_tx_v10_clust.genes_vs_motifs.rankings'})	[('ZNF124', 1.27261664475009), ('SPIN4', 2.79564927863352), ('DNAH14', 4.51428059603897), ('CCDC149', 1.47814288587085), ('MAPK3', 0.868014631361722), ('NSUN7', 3.57184203454149), ('PER3', 0.92682621631406), ('BRI3BP', 1.1758967884561), ('TBK1', 1.92169310793798), ('SORBS3', 2.36980852488061), ('FN3KRP', 1.2011413340288), ('ZNF511', 0.86766727530857), ('NECTIN3', 1.0186884248464), ('RAB27A', 3.04…	977
PDLIM5	hdpi__PDLIM5	0.0657858	3.61933	0	1	gene is directly annotated	frozenset({'activating', 'weight>90.0%', 'hg38_500bp_up_100bp_down_full_tx_v10_clust.genes_vs_motifs.rankings'})	[('RTN4', 3.47845083752143), ('NREP', 7.06703380245003), ('APCDD1', 13.6412515086654), ('FSTL1', 3.9485551223991), ('ENAH', 0.796502125412169), ('TMOD1', 1.12789920629552), ('NRP1', 11.1225525148777), ('CHST15', 0.859152024302733), ('TNNT1', 1.33184866791142), ('FNDC3B', 2.41447265906589), ('MEIS2', 25.1502656296916), ('TBL1XR1', 9.71138825674449), ('WNK1', 5.55014967706183), ('ITGA7', 1.85456439…	1568
POU2F1	metacluster_9.17	0.0579973	3.20985	3.23119e-06	1	gene is annotated for similar motif transfac_pro__M01354 ('V$OCT1_08: Oct-1'; q-value = 3.23e-06)	frozenset({'activating', 'weight>90.0%', 'hg38_500bp_up_100bp_down_full_tx_v10_clust.genes_vs_motifs.rankings'})	[('PBX2', 1.39745750841211), ('ZFHX3', 0.901401840076832), ('TDRKH', 1.08811011670813), ('ITGAV', 1.00146906073483), ('MPZL1', 1.2822883812307), ('GLI2', 1.74412851163527), ('OSTF1', 2.32648768921009), ('TMEM9', 0.926136777971762), ('PRKAG2', 1.3144618874375), ('POU2F1', 1.0), ('TLE3', 0.94378568127176), ('RGL1', 1.40535531019833), ('ZFAND6', 1.03209568731468), ('BTBD11', 2.77443327781076), ('OTU…	1404
POU3F1	tfdimers__MD00189	0.0811315	3.05741	2.80516e-06	1	motif similar to tfdimers__MD00266 ('M01835_reverse_3_M00133_forward dimer: GKLF / Tst-1'; q-value = 2.81e-06) which is directly annotated	frozenset({'activating', 'weight>90.0%', 'hg38_500bp_up_100bp_down_full_tx_v10_clust.genes_vs_motifs.rankings'})	[('CASC10', 1.61577323272675), ('NET1', 2.69755271423851), ('CD24', 1.81295838320789), ('GPRC5C', 2.56077053284272), ('PKIG', 0.821449502537821), ('AQR', 0.861439894387981), ('LRFN1', 1.33402697604017), ('DIAPH1', 1.36265527516523), ('SPATA24', 1.48079707846656), ('CLDND2', 0.93085512093226)]	1046
POU3F1	metacluster_70.26	0.0805844	3.02406	2.92288e-07	0.254989	gene is orthologous to FBgn0004394 in D. melanogaster (identity = 25%) which is annotated for similar motif nitta__pdm2_TTCACA20NTA_KH_NNTATGCAAATKANN_m2_c2 ('pdm2 (fly)'; q-value = 2.92e-07)	frozenset({'activating', 'weight>90.0%', 'hg38_500bp_up_100bp_down_full_tx_v10_clust.genes_vs_motifs.rankings'})	[('DIAPH1', 1.36265527516523), ('CD24', 1.81295838320789), ('CASC10', 1.61577323272675), ('HSPA2', 0.924218348475421), ('JADE3', 0.979381349881385), ('PTPN20', 4.03655886676545), ('MYLK-AS1', 0.868119992845491), ('AIF1L', 1.10107409108694), ('DAGLA', 1.01687524255917), ('NET1', 2.69755271423851), ('POU3F1', 1.0)]	1323
POU3F1	tfdimers__MD00248	0.0875358	3.44787	1.77366e-08	1	gene is annotated for similar motif tfdimers__MD00272 ('M01127_forward_4_M00133_forward dimer: ISL1 / Tst-1'; q-value = 1.77e-08)	frozenset({'activating', 'weight>90.0%', 'hg38_500bp_up_100bp_down_full_tx_v10_clust.genes_vs_motifs.rankings'})	[('TMPO-AS1', 1.95274695225487), ('JADE3', 0.979381349881385), ('MDFI', 1.35327007919986), ('NET1', 2.69755271423851), ('PTPN20', 4.03655886676545), ('HSPA2', 0.924218348475421), ('CYP2U1', 1.70917046178429), ('CD24', 1.81295838320789)]	608
POU3F1	tfdimers__MD00076	0.095163	3.91288	8.33276e-09	1	gene is annotated for similar motif tfdimers__MD00272 ('M01127_forward_4_M00133_forward dimer: ISL1 / Tst-1'; q-value = 8.33e-09)	frozenset({'activating', 'weight>90.0%', 'hg38_500bp_up_100bp_down_full_tx_v10_clust.genes_vs_motifs.rankings'})	[('MDFI', 1.35327007919986), ('CYP2U1', 1.70917046178429), ('SC5D', 6.83399318910325), ('RGN', 0.929786483799702), ('TTC39A', 2.22241020747054), ('GRM5-AS1', 1.3488868917109), ('IER5', 1.17187613556813), ('GRID2', 1.06163517539227), ('C10orf82', 1.2485368413656), ('CASC10', 1.61577323272675), ('SLC38A9', 3.82486109734722), ('JADE3', 0.979381349881385)]	1175
POU3F1	tfdimers__MD00517	0.0820863	3.11562	2.65065e-09	1	gene is annotated for similar motif tfdimers__MD00246 ('M00133_forward_6_M01247_forward dimer: Tst-1 / Nanog'; q-value = 2.65e-09)	frozenset({'activating', 'weight>90.0%', 'hg38_500bp_up_100bp_down_full_tx_v10_clust.genes_vs_motifs.rankings'})	[('NET1', 2.69755271423851), ('SC5D', 6.83399318910325), ('GPRC5C', 2.56077053284272), ('GRM5-AS1', 1.3488868917109), ('C10orf82', 1.2485368413656), ('ODAM', 2.75649643304981), ('CYP2U1', 1.70917046178429), ('IFI6', 2.02339898322654), ('CES4A', 1.18706185845797)]	896
POU3F1	metacluster_70.19	0.0804235	3.01425	9.83504e-15	1	gene is annotated for similar motif taipale_cyt_meth__POU3F1_NTATGCWAATKAG_eDBD_meth ('POU3F1 [POU, CpG-meth]'; q-value = 9.84e-15)	frozenset({'activating', 'weight>90.0%', 'hg38_500bp_up_100bp_down_full_tx_v10_clust.genes_vs_motifs.rankings'})	[('RECQL4', 3.75665625083725), ('BTN3A1', 2.37188829403778), ('BRMS1', 1.05509871319979), ('TMPO-AS1', 1.95274695225487), ('TBC1D20', 1.12010481815504), ('LINC00324', 2.62254840112741), ('CD24', 1.81295838320789)]	563
POU3F2	metacluster_9.50	0.0972534	4.19097	1.62505e-06	1	gene is annotated for similar motif transfac_pro__M01477 ('V$OCTAMER_02: Octamer'; q-value = 1.63e-06)	frozenset({'activating', 'weight>90.0%', 'hg38_500bp_up_100bp_down_full_tx_v10_clust.genes_vs_motifs.rankings'})	[('ITGAV', 1.14358376333379), ('SGPP1', 1.05991268175468), ('SMAD7', 0.923766628040967), ('RBM14', 1.19643794664667), ('EGLN3', 1.10345496088339), ('PYCR1', 3.59438054367049), ('SLC25A25', 1.34023793832089), ('SATB1', 2.65099478166972), ('UVRAG', 1.96369386729521), ('SPATA13', 1.32665460637757), ('ZC3H3', 0.947561139635406), ('F3', 1.1944632167939), ('CABYR', 13.8450485169825), ('FAM110C', 1.2615…	846
POU3F2	tfdimers__MD00210	0.0853055	3.3931	4.03224e-07	1	gene is annotated for similar motif tfdimers__MD00415 ('M00145_forward_9_M01255_forward dimer: Brn-2 / IPF1'; q-value = 4.03e-07)	frozenset({'activating', 'weight>90.0%', 'hg38_500bp_up_100bp_down_full_tx_v10_clust.genes_vs_motifs.rankings'})	[('F3', 1.1944632167939), ('SATB1', 2.65099478166972), ('C14orf93', 0.901472458907458), ('PYCR1', 3.59438054367049), ('CNOT8', 1.12054237882817), ('GAB3', 1.74214360077003), ('UVRAG', 1.96369386729521), ('TMPO-AS1', 2.58485127689255), ('SMAD7', 0.923766628040967), ('C5orf38', 2.28572856096818), ('SGPP1', 1.05991268175468), ('PGR', 1.12413846436605), ('HIST1H2BG', 11.4216328679406)]	898
POU3F2	hdpi__POU3F2	0.0799015	3.03221	0	1	gene is directly annotated	frozenset({'activating', 'weight>90.0%', 'hg38_500bp_up_100bp_down_full_tx_v10_clust.genes_vs_motifs.rankings'})	[('UNG', 0.8862747811791), ('PYCR1', 3.59438054367049), ('F3', 1.1944632167939), ('SLC25A13', 1.29085846367535), ('EGLN3', 1.10345496088339), ('GALE', 3.7016883086255), ('PGR', 1.12413846436605), ('SMAD7', 0.923766628040967), ('NDE1', 0.906319376890447), ('RASD1', 1.39588151753362), ('LINC01003', 0.804406224389788), ('SATB1', 2.65099478166972), ('HIST1H2AC', 1.36342353931305)]	729
POU5F1B	metacluster_142.5	0.0614216	3.269	4.04682e-07	1	gene is annotated for similar motif jaspar__MA0792.1 ('POU5F1B'; q-value = 4.05e-07)	frozenset({'activating', 'weight>90.0%', 'hg38_500bp_up_100bp_down_full_tx_v10_clust.genes_vs_motifs.rankings'})	[('ZMYM3', 1.53007946422244), ('RCBTB2', 1.40463284656508), ('FKBP5', 0.964458833935618), ('PEG3', 1.74448512417081), ('CIZ1', 1.90140727946525), ('GAS2', 2.89509626340761), ('MCPH1', 0.852632265737135), ('DNAJA4', 0.936484075576301), ('CDCA7', 1.21716555933015), ('EIF4G1', 1.6996495651813), ('GDNF', 0.882459827124957), ('ATP1B2', 1.01527601474407), ('TRIM52', 0.899962480645908), ('EML2', 2.85154…	338
POU6F1	metacluster_145.2	0.0744903	3.65622	0	0.20202	motif is annotated for orthologous gene FBgn0000028 in D. melanogaster (identity = 20%)	frozenset({'activating', 'weight>90.0%', 'hg38_500bp_up_100bp_down_full_tx_v10_clust.genes_vs_motifs.rankings'})	[('ZNF596', 2.26798149033492), ('LYNX1', 1.63511612222618), ('AKAP5', 1.31799463409255), ('POU6F1', 1.0), ('CCDC3', 1.16410311613649), ('CBX6', 2.13854352564445), ('FBXL2', 1.25620329236406), ('GAS1', 2.04073945716346), ('APC', 1.22444470206494), ('PANK4', 1.53246090102543), ('ARID3A', 1.02657498843316), ('PARD6G', 0.810511581976015), ('SLC39A14', 1.22270735430064)]	326
PRRX2	metacluster_9.7	0.0851877	3.50352	3.23016e-09	1	motif similar to transfac_pro__M01376 ('V$S8_02: S8'; q-value = 3.23e-09) which is directly annotated	frozenset({'activating', 'weight>90.0%', 'hg38_500bp_up_100bp_down_full_tx_v10_clust.genes_vs_motifs.rankings'})	[('JADE2', 2.13469600938463), ('FAM171A2', 1.17303914730246), ('PLA2G6', 0.87284571934731), ('SH3BGRL2', 1.09203644379392), ('ANAPC15', 1.55255731064138), ('CCNT2', 0.920634295776356), ('ANKRD33B', 1.53413933995369), ('NSMAF', 2.38380284112082)]	706
PURA	tfdimers__MD00151	0.0557156	3.16627	2.47979e-06	1	gene is annotated for similar motif tfdimers__MD00332 ('M01721_forward_7_M00716_forward dimer: PUR1 / ZF5'; q-value = 2.48e-06)	frozenset({'activating', 'weight>90.0%', 'hg38_500bp_up_100bp_down_full_tx_v10_clust.genes_vs_motifs.rankings'})	[('BTBD2', 1.11479116778482), ('SF1', 1.55732898594936), ('WNT5A', 1.69170124602757), ('MTRNR2L10', 0.803876039584421), ('MN1', 1.33395352026432), ('LYNX1', 0.912155624952411), ('CARD8', 1.12737269610956), ('NECTIN1', 3.52296756261275), ('GNA13', 0.854212844377066), ('ELOVL5', 2.56862641222515), ('SQSTM1', 0.875149654969489), ('MSANTD1', 1.27112383019806), ('CRISPLD1', 0.865306570785187), ('SMO',…	1622
RFX5	taipale_tf_pairs__ETS2_RCCGGAAGTG_HT	0.0613219	3.08102	4.04831e-06	1	gene is annotated for similar motif taipale_tf_pairs__ETV2_RFX5_RNCGGAANNNNNNNNNGCAACN_CAP_repr ('ETV2 [ETS] - RFX5 [RFX]'; q-value = 4.05e-06)	frozenset({'activating', 'weight>90.0%', 'hg38_500bp_up_100bp_down_full_tx_v10_clust.genes_vs_motifs.rankings'})	[('DACT2', 1.50119200211), ('MYH9', 3.26190355506701), ('DICER1', 0.799476170920779), ('CDIP1', 1.157037590473), ('BBS12', 1.19559997853567), ('MIOS', 2.02648787844442), ('MAP2K2', 0.804263949859533), ('PHF3', 1.50123452616236), ('LCOR', 1.62001332576176), ('BRI3BP', 1.48019194711526), ('GPR75', 1.54796129646345), ('AKAP1', 1.45045907601237), ('GNPTAB', 0.797876428546158), ('ATAD3B', 1.4507819383…	467
RFX5	metacluster_191.2	0.0652912	3.4945	8.23762e-08	1	gene is annotated for similar motif taipale_tf_pairs__ETV2_RFX5_RNCGGAANNNNNNNNNGCAACN_CAP_repr ('ETV2 [ETS] - RFX5 [RFX]'; q-value = 8.24e-08)	frozenset({'activating', 'weight>90.0%', 'hg38_500bp_up_100bp_down_full_tx_v10_clust.genes_vs_motifs.rankings'})	[('LCOR', 1.62001332576176), ('MYH9', 3.26190355506701), ('DACT2', 1.50119200211), ('AKAP1', 1.45045907601237), ('CDIP1', 1.157037590473), ('WRAP73', 1.17076232515556), ('ODC1', 1.23290060515306), ('KLHL12', 1.19005642329991), ('TMUB2', 1.7328096275392), ('LRP10', 1.72206394893186), ('PLEC', 1.41677756382825), ('STK33', 1.10603086363911), ('DVL1', 3.21148064663585), ('BRI3BP', 1.48019194711526), …	4481
RXRG	tfdimers__MD00522	0.0579375	3.06345	8.28042e-06	1	motif similar to tfdimers__MD00319 ('M00074_forward_7_M00963_reverse dimer: c-Ets-1(p54) / T3R'; q-value = 8.28e-06) which is directly annotated	frozenset({'activating', 'weight>90.0%', 'hg38_500bp_up_100bp_down_full_tx_v10_clust.genes_vs_motifs.rankings'})	[('NDFIP1', 3.24491858804555), ('TLK1', 1.64326818037773), ('BCHE', 8.54896095220471), ('POLR2J', 0.813918612548161), ('FAM174B', 2.03376731276723), ('CMTM4', 1.53399178100638), ('ADGRB2', 1.3303508313219), ('QKI', 0.802818881494036), ('FGF10', 0.961485641302213), ('NAGLU', 0.899484401964184), ('HIST1H1B', 1.03935263280094), ('DOCK11', 0.92758604896917), ('BRINP3', 0.829480401888117), ('GXYLT1', …	712
RXRG	tfdimers__MD00327	0.0623554	3.58125	2.90118e-07	1	gene is annotated for similar motif tfdimers__MD00368 ('M00963_forward_3_M00378_forward dimer: T3R / Pax-4'; q-value = 2.9e-07)	frozenset({'activating', 'weight>90.0%', 'hg38_500bp_up_100bp_down_full_tx_v10_clust.genes_vs_motifs.rankings'})	[('FRZB', 1.07268302138738), ('PRKAG2', 1.83787877042432), ('BCHE', 8.54896095220471), ('SLC7A2', 1.30423072757937), ('DOCK11', 0.92758604896917), ('ABCA3', 1.53818028134129), ('MARCKS', 1.07894850551631), ('XPO4', 0.920063765481266), ('ARL3', 1.23763982838786), ('CDK2AP1', 2.71236645255381), ('KCNK3', 0.902605577067802), ('ATP1B1', 2.73280774748952), ('AKAP12', 2.3031404605079), ('TEP1', 1.70940…	4215
SIX5	metacluster_119.3	0.0693685	3.4705	0	0.245935	motif is annotated for orthologous gene FBgn0025360 in D. melanogaster (identity = 24%)	frozenset({'activating', 'weight>90.0%', 'hg38_500bp_up_100bp_down_full_tx_v10_clust.genes_vs_motifs.rankings'})	[('BTBD2', 1.23129350450561), ('ZEB1', 1.84292240547623), ('PLD2', 1.03832455379677), ('SLC25A15', 1.0412302012919), ('MTIF3', 0.976834430414716), ('TCP11L1', 1.92573777147624), ('TJP2', 2.61069548685636), ('MEIOB', 1.52653925102729), ('SLC7A1', 2.41257287365154), ('C21orf2', 1.93654965908498), ('PLEKHA2', 2.02636777682881), ('SVIL', 1.28222179780789), ('HES6', 2.41205219107707), ('HACD3', 3.3082…	1136
SOX15	taipale_tf_pairs__ETV5_EVX1_RSCGGWAATNNNNNATTAN_CAP_repr	0.0563663	3.60481	4.73431e-06	1	gene is annotated for similar motif taipale_tf_pairs__ETV2_SOX15_RSCGGAANNNNNNYWTTGT_CAP_repr ('ETV2 [ETS] - SOX15 [SOX]'; q-value = 4.73e-06)	frozenset({'activating', 'weight>90.0%', 'hg38_500bp_up_100bp_down_full_tx_v10_clust.genes_vs_motifs.rankings'})	[('TM9SF3', 0.820763292868557), ('EED', 2.16822398073203), ('LRP10', 0.833177209817969), ('PSMD7', 2.41150608553272), ('FEZ1', 1.00340722302424), ('LMBR1', 0.803250403906822), ('AFF1', 3.79847912950544), ('JADE2', 1.67191977906559), ('NET1', 1.53173061791211), ('SERTAD2', 2.06636204877018), ('RFC1', 0.834214498089198), ('ULK3', 1.21467705582771), ('DENND1B', 1.36733633713118), ('GHET1', 1.0829311…	1641
SOX18	metacluster_77.18	0.0721738	3.29837	6.13425e-08	0.877984	motif similar to swissregulon__mm__Sox18 ('mm__Sox18'; q-value = 6.13e-08) which is annotated for orthologous gene ENSMUSG00000046470 in M. musculus (identity = 87%)	frozenset({'activating', 'weight>90.0%', 'hg38_500bp_up_100bp_down_full_tx_v10_clust.genes_vs_motifs.rankings'})	[('ARID3B', 0.87654057937221), ('PWP2', 2.18171798977524), ('NFS1', 1.01106540800917), ('ATP6AP2', 0.863925425674049), ('YRDC', 1.12086215479587), ('BDH1', 1.44480919371824), ('APOM', 1.55949068778553), ('NFKB2', 1.34278203492293), ('ASRGL1', 2.68617775260858), ('PTGES2', 1.0319568168515), ('PANX1', 1.54007113659456), ('PDLIM2', 1.63847664330903), ('FAM200A', 1.16722880521536), ('TFB2M', 1.148182…	871
SOX5	metacluster_153.4	0.0585574	3.12711	0	0.969856	gene is orthologous to ENSMUSG00000041540 in M. musculus (identity = 96%) which is directly annotated for motif	frozenset({'activating', 'weight>90.0%', 'hg38_500bp_up_100bp_down_full_tx_v10_clust.genes_vs_motifs.rankings'})	[('CBWD6', 1.25321999818737), ('XRCC2', 0.877158968099331), ('ZNF714', 0.966444012624453), ('SPIN4', 2.82565924582392), ('TBC1D2B', 0.919629140342625), ('RMI2', 0.80980032907736), ('SMAD7', 1.02804761965119), ('GOLGA8A', 1.16093851496431), ('PRDM2', 1.3144172030756), ('ZNF680', 2.7782180040566), ('RBM4B', 6.17845057899184), ('ZNF492', 1.17894043137971), ('FN3KRP', 1.13700668676736), ('PDGFD', 1.2…	797
SOX9	metacluster_127.1	0.0604055	3.15521	5.81286e-06	1	motif similar to tfdimers__MD00494 ('M00471_forward_3_M01284_forward dimer: TBP / SOX9'; q-value = 5.81e-06) which is directly annotated	frozenset({'activating', 'weight>90.0%', 'hg38_500bp_up_100bp_down_full_tx_v10_clust.genes_vs_motifs.rankings'})	[('ANKH', 2.75165309494993), ('UBALD2', 0.866842534477554), ('PRSS23', 1.94849060788771), ('ARID5A', 8.72155747523682), ('AK3', 3.7663747093146), ('HRK', 5.19462170685334), ('FBXO15', 0.796669670895223), ('DBNL', 1.68855481512526), ('SNX24', 1.03554771930491), ('MEG3', 0.877344544296727), ('CYR61', 8.77979796747181), ('SLC38A2', 0.883127539230712), ('GADD45B', 7.88283724954036), ('SYNE2', 4.48938…	662
SP5	metacluster_24.4	0.0693033	3.11295	3.14648e-10	0.974874	motif similar to hocomoco__SP5_MOUSE.H11MO.0.C ('SP5_MOUSE'; q-value = 3.15e-10) which is annotated for orthologous gene ENSMUSG00000075304 in M. musculus (identity = 97%)	frozenset({'activating', 'weight>90.0%', 'hg38_500bp_up_100bp_down_full_tx_v10_clust.genes_vs_motifs.rankings'})	[('NLGN3', 0.935681241151419), ('MYDGF', 1.31148426358629), ('GOLGA2', 1.28576599083801), ('RUFY1', 0.909934822239452), ('TDGF1', 3.46343967821825), ('C10orf82', 1.12285760966307), ('MASTL', 0.897228655079201), ('TNFRSF19', 0.88776414399963), ('SP5', 1.0), ('POLR3B', 0.828440233412677), ('SLC39A4', 1.828559687837), ('FBXO22', 0.815016138019983), ('TBC1D17', 1.47407149888833), ('TFEB', 1.482876657…	822
SRF	metacluster_132.4	0.0720601	5.01313	0	1	gene is directly annotated	frozenset({'activating', 'weight>90.0%', 'hg38_500bp_up_100bp_down_full_tx_v10_clust.genes_vs_motifs.rankings'})	[('FAM168B', 0.982634902043208), ('CD58', 1.15721440840579), ('STK39', 2.59823282001916), ('LRP5', 0.985979255967784), ('MYO1C', 1.88922676559544), ('TCHP', 3.17494615749179), ('CASZ1', 7.67042990905928), ('USP3', 1.00843616071212), ('NCOA2', 1.32894882785029), ('SLC25A23', 3.02642744111822), ('ACTN2', 1.67951199819359), ('TTL', 2.04301709979514), ('CC2D1B', 2.99161444646818), ('PDLIM5', 1.596847…	581
SRF	taipale_cyt_meth__SRF_CCWTGTWNGG_eDBD_meth	0.0594316	3.37466	0	1	gene is directly annotated	frozenset({'activating', 'weight>90.0%', 'hg38_500bp_up_100bp_down_full_tx_v10_clust.genes_vs_motifs.rankings'})	[('TTL', 2.04301709979514), ('FAM168B', 0.982634902043208), ('DENND5B', 1.2987216138464), ('LGALS3', 0.82242800801358), ('NARF', 1.90890875541728), ('ZNF554', 2.12923192330435), ('AGL', 1.09692258456687), ('LRP5', 0.985979255967784), ('PRICKLE1', 1.05968084578168), ('QKI', 2.07582595108715), ('BVES', 12.1571531711247), ('DUSP5', 7.63609619303767), ('ACTB', 1.46841852039417), ('ATP1B3', 1.25417312…	4886
TAL1	tfdimers__MD00361	0.0950847	4.06201	9.72027e-06	1	gene is annotated for similar motif tfdimers__MD00198 ('M01735_reverse_5_M01591_forward dimer: PITX3 / Tal-1 (Scl)'; q-value = 9.72e-06)	frozenset({'activating', 'weight>90.0%', 'hg38_500bp_up_100bp_down_full_tx_v10_clust.genes_vs_motifs.rankings'})	[('SCML2', 1.34544436071204), ('BPNT1', 1.02814039835308), ('SOX3', 4.5422142974445), ('LYRM1', 1.79265677663721), ('ARHGEF9', 1.24534387269), ('CDKN2C', 0.820840925048951), ('SRBD1', 1.1761832566357), ('ZNF777', 1.6444666475853), ('KDM5D', 2.84193319487645), ('TOR1B', 2.14768032605049)]	931
TAL1	tfdimers__MD00018	0.0824414	3.26995	4.37117e-06	1	gene is annotated for similar motif tfdimers__MD00480 ('M01591_reverse_9_M01181_forward dimer: Tal-1 (Scl) / Nkx3-2'; q-value = 4.37e-06)	frozenset({'activating', 'weight>90.0%', 'hg38_500bp_up_100bp_down_full_tx_v10_clust.genes_vs_motifs.rankings'})	[('PTPRF', 2.99111997470568), ('LYRM1', 1.79265677663721), ('FAM69C', 1.02815491567413), ('STX2', 1.6433694056238), ('NRM', 0.815847794394497), ('TAL1', 1.0), ('SFRP5', 0.96748673431406)]	390
TBP	transfac_public__M00471	0.0591567	3.17161	0	1	gene is directly annotated	frozenset({'activating', 'weight>90.0%', 'hg38_500bp_up_100bp_down_full_tx_v10_clust.genes_vs_motifs.rankings'})	[('PKDCC', 1.26270549390905), ('DVL1', 2.50995403566607), ('TBL2', 1.15028566682134), ('ZNF639', 1.95347915548122), ('MED10', 0.942108306382939), ('WEE1', 0.906581664751041), ('USP22', 1.31447505205155), ('NRK', 2.57664955872197), ('RASSF1', 1.2930045179687), ('SGK1', 1.30821785105388), ('PPP4R3B', 1.54480133739834), ('ZC3H6', 1.63377578254776), ('FAM72D', 4.3459321116798), ('NKX6-2', 0.858486400…	4212
TBX15	metacluster_133.2	0.0939836	3.74184	1.87177e-09	1	motif similar to hocomoco__TBX15_HUMAN.H11MO.0.D ('TBX15_HUMAN'; q-value = 1.87e-09) which is directly annotated	frozenset({'activating', 'weight>90.0%', 'hg38_500bp_up_100bp_down_full_tx_v10_clust.genes_vs_motifs.rankings'})	[('SQLE', 1.18355287688327), ('IDI1', 1.0346361480171), ('DHX34', 1.69011095604468), ('TKTL1', 0.999601957803586), ('AKAP12', 1.30834285315761), ('RSRC1', 0.875527389575203), ('HIST1H2BG', 1.3048548101021), ('RNF6', 2.2879556145787), ('ZNF350', 1.25069733754409), ('MT1F', 0.856698375264332)]	869
TBX21	metacluster_147.3	0.113743	3.48796	0	1	gene is directly annotated	frozenset({'activating', 'weight>90.0%', 'hg38_500bp_up_100bp_down_full_tx_v10_clust.genes_vs_motifs.rankings'})	[('SBF2-AS1', 1.07700847169712), ('RNF220', 1.01992805199863), ('STK17A', 5.26772508311044), ('ZCWPW1', 1.11083947887383), ('IL4R', 1.79356314646206)]	702
TBX21	taipale_tf_pairs__HOXD12_TBX21_NGGTGTNNNNNNNNNNNNNCACNTNNTWAN_CAP_repr	0.107398	3.24317	0	1	gene is directly annotated	frozenset({'activating', 'weight>90.0%', 'hg38_500bp_up_100bp_down_full_tx_v10_clust.genes_vs_motifs.rankings'})	[('LEPR', 2.4374506994348), ('STK17A', 5.26772508311044), ('JAG1', 1.23440442848515)]	351
TFAP2A	transfac_pro__M00915	0.0801875	3.47905	0	1	gene is directly annotated	frozenset({'activating', 'weight>90.0%', 'hg38_500bp_up_100bp_down_full_tx_v10_clust.genes_vs_motifs.rankings'})	[('ZNF511', 1.17356735182184), ('TWF1', 0.849292832606279), ('GAS1', 0.875460286790201), ('PPP3CC', 1.15549200215212), ('LRRC20', 0.842732535459082), ('PGAM5', 2.49200116629525), ('ARHGEF37', 1.8607621626062), ('ANKRD45', 1.01921227741695), ('SORBS3', 3.73056080219442), ('SNX24', 1.74056909002517), ('PTPRZ1', 2.90099361178904), ('TLL2', 1.03390143584286), ('SERTAD4', 1.08480723747026)]	932
TFDP1	metacluster_15.1	0.0795445	5.90343	2.189e-07	1	motif similar to dbtfbs__TFDP1_representative_N1 ('TFDP1 (human, representative N1)'; q-value = 2.19e-07) which is directly annotated	frozenset({'activating', 'weight>90.0%', 'hg38_500bp_up_100bp_down_full_tx_v10_clust.genes_vs_motifs.rankings'})	[('XRCC5', 3.25735492418658), ('RMI2', 4.00126907818064), ('MTIF3', 1.00165320746749), ('RBBP4', 1.62186870484668), ('ATAD5', 2.38762031303154), ('PCGF6', 1.35772411644787), ('MRPL57', 0.948841228726125), ('POLA2', 1.75640292130231), ('MRPS25', 1.08590986298239), ('RPP30', 1.26467694756003), ('SRSF10', 2.71361227810686), ('NT5M', 0.820261794077665), ('ZWINT', 3.61420968118178), ('MIER1', 3.596140…	4888
TFDP1	metacluster_197.2	0.0925972	7.44239	3.11756e-08	1	motif similar to dbtfbs__TFDP1_representative_N1 ('TFDP1 (human, representative N1)'; q-value = 3.12e-08) which is directly annotated	frozenset({'activating', 'weight>90.0%', 'hg38_500bp_up_100bp_down_full_tx_v10_clust.genes_vs_motifs.rankings'})	[('MCM6', 3.77588804516086), ('DPYSL2', 1.86885350772447), ('MCM5', 3.0571400848707), ('ATAD5', 2.38762031303154), ('MCM8', 2.16253093993088), ('MTHFD1', 2.48917721795181), ('TIPIN', 1.28083614373598), ('RPA2', 4.49989872591327), ('NELL1', 1.04923515903373), ('E2F8', 1.04654124843472), ('EIF3H', 1.44062151898244), ('RBBP8', 1.86839866277155), ('DCTPP1', 0.994320007632303), ('HSPA9', 1.35933530794…	4941
TFDP1	jaspar__MA1122.1	0.0847739	6.51999	0	1	gene is directly annotated	frozenset({'activating', 'weight>90.0%', 'hg38_500bp_up_100bp_down_full_tx_v10_clust.genes_vs_motifs.rankings'})	[('FILIP1L', 1.97020957456631), ('RBBP4', 1.62186870484668), ('PTMA', 2.45086417000199), ('UBE2Q2', 1.03392488580131), ('ZWINT', 3.61420968118178), ('KLHL23', 4.34870243209056), ('MNS1', 1.42751282071764), ('LUC7L2', 1.08810381297934), ('AKT1', 2.65263526093803), ('DSCC1', 1.95899571354463), ('RAD23A', 3.57488606744693), ('DCK', 2.49310435388014), ('DPYSL2', 1.86885350772447), ('ZDHHC12', 1.11249…	4947
TFDP1	metacluster_15.2	0.0626074	3.90648	0	1	gene is directly annotated	frozenset({'activating', 'weight>90.0%', 'hg38_500bp_up_100bp_down_full_tx_v10_clust.genes_vs_motifs.rankings'})	[('XRCC5', 3.25735492418658), ('MCM3', 5.77622456183168), ('PLK4', 1.21649278231506), ('ST3GAL6', 0.979289488842466), ('CARHSP1', 2.38623575786731), ('MTHFD1', 2.48917721795181), ('PABPC5', 0.7960865332995), ('MSH2', 1.61578567674814), ('CCHCR1', 1.2396637912818), ('CLSPN', 3.06965182434571), ('AP3B2', 0.936001653977852), ('RAB28', 0.834302959662852), ('ACTR1B', 0.8111204814072), ('PCGF6', 1.3577…	4794
TFDP1	metacluster_15.3	0.0967338	7.93011	0	1	gene is directly annotated	frozenset({'activating', 'weight>90.0%', 'hg38_500bp_up_100bp_down_full_tx_v10_clust.genes_vs_motifs.rankings'})	[('PGP', 1.0764016728017), ('PRKACA', 1.06381160560725), ('ETV5', 1.00249294668752), ('DERL3', 1.05747887431263), ('CAMTA1', 1.67386984896637), ('KMT5C', 1.16429500451564), ('P4HB', 1.45428104485656), ('IFT140', 3.65188412817382), ('VCP', 1.48157722690529), ('TMEM97', 3.53283660218946), ('ORC6', 1.68489284113996), ('GGCT', 6.84161159772209), ('SRM', 1.45706511734714), ('TECR', 0.808774862110165),…	2614
TFDP1	metacluster_197.3	0.108748	9.34667	0	1	gene is directly annotated	frozenset({'activating', 'weight>90.0%', 'hg38_500bp_up_100bp_down_full_tx_v10_clust.genes_vs_motifs.rankings'})	[('XRCC5', 3.25735492418658), ('CARHSP1', 2.38623575786731), ('BLM', 1.34053491882247), ('AP3B2', 0.936001653977852), ('PPIF', 1.7540701712629), ('RMI2', 4.00126907818064), ('UHRF1', 3.66103466941048), ('MSH2', 1.61578567674814), ('RFC4', 4.30928082939675), ('CDT1', 1.61737034888508), ('MRPS25', 1.08590986298239), ('CNTLN', 2.92023356204375), ('PRTFDC1', 2.67412455519307), ('CENPM', 3.31138501676…	2656
TFDP1	transfac_pro__M00803	0.0683128	4.57917	0	1	gene is directly annotated	frozenset({'activating', 'weight>90.0%', 'hg38_500bp_up_100bp_down_full_tx_v10_clust.genes_vs_motifs.rankings'})	[('SYNGR1', 1.06410996487753), ('RBBP4', 1.62186870484668), ('SSBP4', 0.796182053143708), ('MECP2', 2.31727025271794), ('PPIF', 1.7540701712629), ('ASF1B', 2.70895687402302), ('MMP24', 1.57461250689339), ('NFASC', 2.25566288354771), ('CENPV', 4.15402161295877), ('RAD23A', 3.57488606744693), ('UBE2N', 1.55510989983298), ('MIER1', 3.59614069735512), ('RPP30', 1.26467694756003), ('KLHL23', 4.3487024…	4819
TP53	tfdimers__MD00072	0.064733	3.01865	0	1	gene is directly annotated	frozenset({'activating', 'weight>90.0%', 'hg38_500bp_up_100bp_down_full_tx_v10_clust.genes_vs_motifs.rankings'})	[('BID', 1.27775685051238), ('ZC3H18', 1.30725647775927), ('PTPN21', 0.958035823346676), ('ZFHX3', 1.98201665454589), ('MYO1B', 1.21988139744346), ('RNASEH1', 1.39006770483838), ('NOD1', 4.74261700318574), ('SETD1B', 0.851430286492178), ('ANK3', 1.13032719539656), ('PYCR1', 0.991882811287288), ('WIPF1', 1.26341821731411), ('ETS1', 4.09307378656159), ('SLTM', 0.847225965298273), ('PDS5B', 1.244980…	4949
XBP1	metacluster_71.16	0.0548443	4.2332	9.44332e-08	1	motif similar to taipale_cyt_meth__XBP1_NKMCACGTCAYN_FL ('XBP1 [bZIP]'; q-value = 9.44e-08) which is directly annotated	frozenset({'activating', 'weight>90.0%', 'hg38_500bp_up_100bp_down_full_tx_v10_clust.genes_vs_motifs.rankings'})	[('ARMCX6', 1.44227746711199), ('CDK4', 2.14847748966524), ('MYDGF', 4.98113192467693), ('MORF4L2', 2.35608359670834), ('LAMP1', 0.918417857786561), ('CALU', 1.28189645170095), ('PDIA5', 1.95995557476679), ('KDELR2', 7.92397309336705), ('ARMCX2', 2.64479776489872), ('CBWD5', 4.28121059722711), ('FN3K', 0.954510073969563), ('SRP19', 2.526594253143), ('SNX2', 0.904824434995645), ('TMEM132A', 1.1288…	1228
XBP1	hocomoco__XBP1_HUMAN.H11MO.0.D	0.0525635	3.86693	0	1	gene is directly annotated	frozenset({'activating', 'weight>90.0%', 'hg38_500bp_up_100bp_down_full_tx_v10_clust.genes_vs_motifs.rankings'})	[('ZNF256', 1.49523894933069), ('FAM102A', 1.49250705699521), ('KDELR2', 7.92397309336705), ('SLC50A1', 1.15262584279178), ('PLGRKT', 1.24739511976666), ('CSGALNACT2', 0.953705418209012), ('UBXN4', 1.21184149911481), ('ARMCX6', 1.44227746711199), ('C16orf45', 1.63753065754411), ('SRP19', 2.526594253143), ('AHSA1', 4.19251436884259), ('ARL5A', 0.919782840161868), ('SNX2', 0.904824434995645), ('CAL…	1439
XBP1	metacluster_139.7	0.0496214	3.39445	0	1	gene is directly annotated	frozenset({'activating', 'weight>90.0%', 'hg38_500bp_up_100bp_down_full_tx_v10_clust.genes_vs_motifs.rankings'})	[('C8orf59', 0.869333677300836), ('ANGPT1', 1.26696472146697), ('PPP3R1', 1.21057865713615), ('PAAF1', 0.813989117458114), ('ARL5A', 0.919782840161868), ('SLC3A2', 2.6191509572568), ('POLR2K', 2.18703588473059), ('TAF3', 1.0844263892039), ('MRPL17', 1.19994568576434), ('CCNH', 1.0687092619787), ('CNN1', 10.6102474861327), ('JTB', 1.02601817296648), ('TXNDC9', 1.20697591898293), ('RNPS1', 0.885944…	1491
YY1	jaspar__MA0748.2	0.062654	3.61243	4.25818e-06	1	gene is annotated for similar motif kznf__YY1_Schmitges2016_RCADE ('YY1 (Schmitges2016: RCADE)'; q-value = 4.26e-06)	frozenset({'activating', 'weight>90.0%', 'hg38_500bp_up_100bp_down_full_tx_v10_clust.genes_vs_motifs.rankings'})	[('PRKAR1A', 1.72189451497453), ('CBX3', 0.817336492064185), ('MOB4', 2.05042426195311), ('DSP', 1.21405363925928), ('NTNG2', 4.19047096228273), ('OPN3', 1.25316335467056), ('MIATNB', 0.970557288006555), ('CTDNEP1', 1.38331201445226), ('GLUL', 1.43678253535514), ('RYK', 0.799162866403129), ('FBXO11', 1.07836320910175), ('GAA', 0.988577584504784), ('FAAP20', 1.84575962900751), ('ADD3', 2.553870189…	3367
YY1	hocomoco__TYY2_HUMAN.H11MO.0.D	0.0676282	4.18142	2.4941e-06	1	gene is annotated for similar motif kznf__YY1_Schmitges2016_RCADE ('YY1 (Schmitges2016: RCADE)'; q-value = 2.49e-06)	frozenset({'activating', 'weight>90.0%', 'hg38_500bp_up_100bp_down_full_tx_v10_clust.genes_vs_motifs.rankings'})	[('ZNF384', 5.36438301200783), ('PRKAR1A', 1.72189451497453), ('PWWP2A', 0.877384293305178), ('CTDNEP1', 1.38331201445226), ('CTNNAL1', 2.90915015057498), ('FBXO11', 1.07836320910175), ('NUB1', 1.93301749137481), ('CBX3', 0.817336492064185), ('CBX2', 12.1092080189607), ('MIATNB', 0.970557288006555), ('GAA', 0.988577584504784), ('POP7', 1.82667263937581), ('PMP22', 1.3190959811783), ('DSP', 1.2140…	2063
YY1	metacluster_4.4	0.0573023	3.00024	2.00759e-11	1	motif similar to tfdimers__MD00169 ('M01035_forward_9_M01594_reverse dimer: YY1 / TCF-3'; q-value = 2.01e-11) which is directly annotated	frozenset({'activating', 'weight>90.0%', 'hg38_500bp_up_100bp_down_full_tx_v10_clust.genes_vs_motifs.rankings'})	[('PRKAR1A', 1.72189451497453), ('CTDNEP1', 1.38331201445226), ('RAB27A', 0.832974169404807), ('PRKAA2', 1.21129945546091), ('SDC1', 0.91816658377678), ('FBXO11', 1.07836320910175), ('ARRDC3-AS1', 0.969968565954369), ('TWF1', 1.16801374203578), ('FZD10', 1.88985126203023), ('HNRNPD', 2.71370390032815), ('EIF4G2', 1.4301673506316), ('ZRANB3', 1.04816170281201), ('ESPL1', 0.971083343729064), ('HNRN…	3465
YY1	jaspar__MA0095.3	0.062253	3.56656	0	0.987923	gene is orthologous to ENSMUSG00000021264 in M. musculus (identity = 98%) which is directly annotated for motif	frozenset({'activating', 'weight>90.0%', 'hg38_500bp_up_100bp_down_full_tx_v10_clust.genes_vs_motifs.rankings'})	[('STAG2', 1.05132041582107), ('CTDNEP1', 1.38331201445226), ('CCHCR1', 0.949959225041558), ('MRPL44', 0.977348800111275), ('HNRNPL', 1.4256797057306), ('ZNF384', 5.36438301200783), ('ZRANB3', 1.04816170281201), ('ATF6', 2.67123116723565), ('ROCK2', 1.3371251078996), ('CNTFR', 0.843619528301039), ('SRRT', 1.94083605242627), ('PRKAR1A', 1.72189451497453), ('FBXO11', 1.07836320910175), ('PWWP2A', 0…	4767
YY1	metacluster_141.5	0.0671871	4.13097	0	1	gene is directly annotated	frozenset({'activating', 'weight>90.0%', 'hg38_500bp_up_100bp_down_full_tx_v10_clust.genes_vs_motifs.rankings'})	[('ECH1', 1.13861935934584), ('TMEM187', 1.89687818677572), ('CCDC124', 1.02398249816098), ('VAMP2', 1.24398013650735), ('SYNCRIP', 1.14204231020812), ('SFPQ', 0.847404626032486), ('SRSF3', 0.794758900291214), ('KDM2A', 2.01687718850722), ('HNRNPD', 2.71370390032815), ('STAG2', 1.05132041582107), ('DDX17', 0.89019138013887), ('BPTF', 2.0451834102169), ('SET', 1.81796705907769), ('EZR', 2.29108279…	2912
YY1	metacluster_141.6	0.0716867	4.64568	0	1	gene is directly annotated	frozenset({'activating', 'weight>90.0%', 'hg38_500bp_up_100bp_down_full_tx_v10_clust.genes_vs_motifs.rankings'})	[('CCDC124', 1.02398249816098), ('RPRD2', 0.874800638668147), ('STAG2', 1.05132041582107), ('PPP1R21', 1.42459474070451), ('SRRT', 1.94083605242627), ('PRKAR1A', 1.72189451497453), ('KDM2A', 2.01687718850722), ('MIOS', 0.886186494438867), ('BPTF', 2.0451834102169), ('PUM1', 1.73071990966934), ('KMT2E', 0.872574827726706), ('TMEM187', 1.89687818677572), ('BCL11A', 0.804534290939839), ('SFPQ', 0.84…	632
YY1	metacluster_141.9	0.0754829	5.07993	0	1	gene is directly annotated	frozenset({'activating', 'weight>90.0%', 'hg38_500bp_up_100bp_down_full_tx_v10_clust.genes_vs_motifs.rankings'})	[('ECH1', 1.13861935934584), ('TMEM187', 1.89687818677572), ('VAMP2', 1.24398013650735), ('HCFC1', 0.925093977256653), ('ZFAND5', 1.22049709191197), ('CCDC124', 1.02398249816098), ('ATF6', 2.67123116723565), ('PPP1R21', 1.42459474070451), ('SET', 1.81796705907769), ('BPTF', 2.0451834102169), ('SYNCRIP', 1.14204231020812), ('SRSF3', 0.794758900291214), ('PIP4K2B', 2.21049578077202), ('LGR4', 1.784…	1594
YY1	transfac_pro__M00793	0.0579539	3.07478	0	1	gene is directly annotated	frozenset({'activating', 'weight>90.0%', 'hg38_500bp_up_100bp_down_full_tx_v10_clust.genes_vs_motifs.rankings'})	[('CCDC124', 1.02398249816098), ('ECH1', 1.13861935934584), ('TMEM187', 1.89687818677572), ('HCFC1', 0.925093977256653), ('PPP1R21', 1.42459474070451), ('BPTF', 2.0451834102169), ('VAMP2', 1.24398013650735), ('SFPQ', 0.847404626032486), ('DDX17', 0.89019138013887), ('KDM2A', 2.01687718850722), ('RBM25', 1.76593661223594), ('STAG2', 1.05132041582107), ('PUM1', 1.73071990966934), ('PCNT', 1.0196393…	1354
ZBTB11	taipale_tf_pairs__ERF_HES7_NCCGGAANNNNNNCACGYGNN_CAP_repr	0.0531516	3.20303	5.53948e-06	1	motif similar to dbtfbs__ZBTB11_representative_N1 ('ZBTB11 (human, representative N1)'; q-value = 5.54e-06) which is directly annotated	frozenset({'activating', 'weight>90.0%', 'hg38_500bp_up_100bp_down_full_tx_v10_clust.genes_vs_motifs.rankings'})	[('MON2', 1.60292866310081), ('CBWD5', 2.45211310879707), ('PHLDB2', 2.76144079525682), ('SLC18B1', 1.13940451275365), ('CELF5', 2.06325044610174), ('DIS3L', 0.97999148898648), ('EFR3A', 0.936010765398574), ('CAAP1', 1.12438615625048), ('ING3', 0.975103042531811), ('MGST1', 0.911445024816013), ('GABPB1', 0.814309495549063), ('B3GALT4', 1.829208068361), ('TMEM168', 0.992733245915651), ('OTUD7B', 2…	384
ZBTB2	taipale_cyt_meth__ZBTB2_NTTTCCGGTAMN_eDBD_meth_repr	0.0612104	3.60805	0	1	gene is directly annotated	frozenset({'activating', 'weight>90.0%', 'hg38_500bp_up_100bp_down_full_tx_v10_clust.genes_vs_motifs.rankings'})	[('ALG10B', 1.72214619459976), ('VPS25', 1.42739629850598), ('AP3B1', 4.02396808953986), ('HNRNPUL1', 1.3651737231015), ('SMAD7', 2.11203769891492), ('MVB12A', 2.86730269064428), ('CYP4V2', 1.82031187154859), ('TMEM101', 1.21104082326396), ('RPE', 1.56858910554466), ('DCAF12', 2.04758316890969), ('TBC1D15', 1.64836759921119), ('ZNF684', 5.89900440672571), ('PAK1IP1', 6.30943478867008), ('PIGT', 1…	3391
ZBTB2	taipale_cyt_meth__ZBTB2_NTTTMCGGTWAN_eDBD	0.0558385	3.01271	0	1	gene is directly annotated	frozenset({'activating', 'weight>90.0%', 'hg38_500bp_up_100bp_down_full_tx_v10_clust.genes_vs_motifs.rankings'})	[('MVB12A', 2.86730269064428), ('ABI2', 0.970302769375013), ('ARIH1', 0.917731949190183), ('AHCTF1', 0.810824900177955), ('POLQ', 0.946436217165182), ('VPS25', 1.42739629850598), ('TEX10', 1.05830965208614), ('INAFM1', 4.40807011110405), ('KHDC1', 0.879850539974099), ('CYP4V2', 1.82031187154859), ('NFYA', 1.28237418684185), ('PIGT', 1.34584614614881), ('CEP97', 1.46046984353885), ('SDHAF2', 3.223…	2399
ZGPAT	metacluster_3.7	0.0705761	3.10784	4.73601e-07	1	gene is annotated for similar motif dbtfbs__ZGPAT_HepG2_ENCSR704IGU_merged_N2 ('ZGPAT (human, HepG2, ENCSR704IGU, merged N2)'; q-value = 4.74e-07)	frozenset({'activating', 'weight>90.0%', 'hg38_500bp_up_100bp_down_full_tx_v10_clust.genes_vs_motifs.rankings'})	[('AMMECR1', 0.973573943948636), ('MT3', 0.830351031809971), ('IGSF11', 1.14461284238251), ('IGFBP3', 0.920963744000681), ('NOTCH1', 3.11248769420498), ('GAREM1', 2.06337450769256), ('S100A16', 0.946631981247379), ('MYO18A', 0.803222929675766), ('PANX1', 1.01218746403626), ('NBPF12', 2.28136449773554), ('DUSP10', 1.60074207104106), ('XRCC1', 2.43866292456392), ('ARID5A', 1.53317638599937), ('MED2…	3025
ZNF354C	metacluster_151.1	0.0555723	3.28487	6.22126e-07	1	motif similar to tfdimers__MD00457 ('M01160_forward_-1_M01168_forward dimer: Kid3 / SREBP'; q-value = 6.22e-07) which is directly annotated	frozenset({'activating', 'weight>90.0%', 'hg38_500bp_up_100bp_down_full_tx_v10_clust.genes_vs_motifs.rankings'})	[('CENPJ', 1.778582009798), ('PKN1', 1.67653346347431), ('LRG1', 1.03582733620928), ('PEX6', 0.802714176942055), ('ZNF644', 1.20488158911006), ('INCENP', 1.26699131495572), ('UBE2E1-AS1', 0.821194431398553), ('PTGR1', 2.06442921118757), ('TIPARP', 1.58407616946574), ('TM7SF3', 2.08445683744327), ('MIS18BP1', 0.839941670703204), ('RAI14', 1.67990295858717), ('MME', 1.4495456777808), ('NUP133', 1.8…	939
ZNF500	transfac_pro__M05617	0.0673245	3.63502	0	1	gene is directly annotated	frozenset({'activating', 'weight>90.0%', 'hg38_500bp_up_100bp_down_full_tx_v10_clust.genes_vs_motifs.rankings'})	[('DENND5B', 1.65114754618805), ('UBE2E3', 1.08181885679053), ('MDM2', 0.803025248697744), ('RABGAP1L', 0.965081767935154), ('ADCY8', 1.21213087842134), ('IQCH-AS1', 2.24030899778027), ('HRK', 1.28330892645489), ('PITPNA', 1.09723721829766), ('PLEC', 0.805300143727001), ('GPR39', 0.814942179367444), ('TBX2', 0.849052871520699), ('APBB1', 1.06852169898815), ('ZFY', 0.91559381844379), ('EDA', 1.245…	960
ZNF571	transfac_pro__M06432	0.0530642	3.07911	0	1	gene is directly annotated	frozenset({'activating', 'weight>90.0%', 'hg38_500bp_up_100bp_down_full_tx_v10_clust.genes_vs_motifs.rankings'})	[('TEX10', 1.65988583785099), ('SGPP2', 0.810013937678347), ('INAFM1', 1.72896381360942), ('TMTC4', 3.78280872386172), ('VMP1', 2.21644823146344), ('PCDH17', 1.11028824587338), ('MPP6', 1.63808551540606), ('LGALSL', 2.53787199044332), ('TMEM184C', 2.02391925575746), ('STRADA', 1.47004880964668), ('REST', 1.72741100656391), ('ZNF34', 1.15120586013283), ('TTC9', 2.40101491973104), ('LIN9', 1.109762…	701
ZNF589	metacluster_115.1	0.061691	3.60348	0	1	gene is directly annotated	frozenset({'activating', 'weight>90.0%', 'hg38_500bp_up_100bp_down_full_tx_v10_clust.genes_vs_motifs.rankings'})	[('SLC43A2', 0.818580781726375), ('TTL', 1.46135499753102), ('PDRG1', 1.81956439017849), ('ATAD5', 0.81068870907304), ('ZSCAN5A', 1.0926302009825), ('PAK6', 0.98785776145897), ('CEP97', 1.06883908756938), ('ZNF714', 3.88794019312929), ('FANCL', 0.967778821473113), ('CCSAP', 1.05037568721551), ('NPRL3', 0.838643738744002), ('NANOS1', 3.41045328312538), ('SLC4A2', 3.05020767752663), ('AP1G1', 5.202…	766
ZNF597	metacluster_141.6	0.0567851	3.11746	0	1	gene is directly annotated	frozenset({'activating', 'weight>90.0%', 'hg38_500bp_up_100bp_down_full_tx_v10_clust.genes_vs_motifs.rankings'})	[('CUL2', 1.59289952716183), ('LSM6', 3.01799473899673), ('COL4A3BP', 6.46305481085953), ('KLHL3', 0.870716281461867), ('GPER1', 0.794065267202165), ('FZD6', 2.27651451577067), ('PNN', 0.798693270046167), ('RCC1', 1.15609590551337), ('ZNF777', 1.51218990619113), ('PNPT1', 1.26727144189386), ('OTUD4', 1.94201204038177), ('RHOB', 1.40882529755962), ('PDPN', 1.25064048983158), ('GNA13', 1.3403661004…	930
ZNF613	kznf__ZNF613_Imbeault2017_RP_RCADE	0.0578344	3.37186	0	1	gene is directly annotated	frozenset({'activating', 'weight>90.0%', 'hg38_500bp_up_100bp_down_full_tx_v10_clust.genes_vs_motifs.rankings'})	[('OPRK1', 1.32668640685425), ('TCTN3', 2.6293962979772), ('TFRC', 1.13366399829598), ('ALDH3A2', 1.05665853494548), ('DOK4', 0.850510552191918), ('ZNF30', 1.45491881322309), ('CLASP2', 1.535232813644), ('PCSK5', 0.925943589610741), ('ALG13', 3.14522886843188), ('C1GALT1', 1.22846531420491), ('PPP2R5E', 1.19339605902), ('NFATC1', 0.979032539429845), ('FBLN5', 1.41425528043107), ('PPARD', 1.455005…	1460
ZNF75D	metacluster_31.1	0.0542677	3.43234	0	1	gene is directly annotated	frozenset({'activating', 'weight>90.0%', 'hg38_500bp_up_100bp_down_full_tx_v10_clust.genes_vs_motifs.rankings'})	[('AP3B1', 1.57047732584094), ('TSPAN6', 0.819344180146371), ('TMEM8A', 1.54145660620445), ('IL15', 0.841260232057976), ('TMEM167A', 1.80604941975869), ('MORC2', 0.801751246785347), ('NMU', 1.65219035731083), ('PLAA', 1.40982949936186), ('METTL14', 0.897594923223983), ('PAK1IP1', 3.20313824836089), ('SLAIN2', 1.12531466313692), ('PKDCC', 0.920401356784981), ('GHR', 0.903150061108053), ('APCDD1', …	4905
ZNF76	metacluster_34.1	0.055649	3.19539	0	1	gene is directly annotated	frozenset({'activating', 'weight>90.0%', 'hg38_500bp_up_100bp_down_full_tx_v10_clust.genes_vs_motifs.rankings'})	[('TCTN3', 3.09459686062335), ('ZNF841', 0.81542461943242), ('LIPE-AS1', 2.01999662679197), ('MXRA8', 1.87583124146859), ('TBC1D31', 2.18166097739213), ('ELF3', 3.80360521579987), ('IFRD1', 0.807286673990659), ('ACER3', 2.78997777319233), ('GCNT1', 1.21268805374692), ('OSM', 0.831036162319971), ('BGN', 0.951791309005251), ('TOMM40L', 0.990130740042434), ('HCCS', 7.83773017777742), ('MAP3K13', 1.1…	952
ATF1	transfac_public__M00039	0.1038	3.81846	2.20049e-06	1	gene is annotated for similar motif dbtfbs__ATF1_representative_N1 ('ATF1 (human, representative N1)'; q-value = 2.2e-06)	frozenset({'activating', 'hg38_500bp_up_100bp_down_full_tx_v10_clust.genes_vs_motifs.rankings', 'top50'})	[('CRELD1', 4.6609013454439), ('ARL2BP', 2.81715024902266), ('SRPK2', 2.03645883518535), ('NCAPH2', 4.09299569342083), ('C12orf66', 4.84618455238036), ('HIVEP3', 3.0824093158939), ('DCAF13', 2.47588889757772), ('EMILIN2', 5.58134354717985)]	995
ATF1	tfdimers__MD00178	0.0933272	3.28519	1.94925e-06	1	motif similar to tfdimers__MD00119 ('M00973_reverse_7_M00801_forward dimer: E2A / CREB'; q-value = 1.95e-06) which is directly annotated	frozenset({'activating', 'hg38_500bp_up_100bp_down_full_tx_v10_clust.genes_vs_motifs.rankings', 'top50'})	[('CRELD1', 4.6609013454439), ('C12orf66', 4.84618455238036), ('NCAPH2', 4.09299569342083), ('ARG2', 4.61585636344832), ('ATF1', 1.0), ('ZNF501', 2.12243352793087), ('SRPK2', 2.03645883518535), ('CREB3L2', 3.41352859757995), ('ZKSCAN5', 2.61824239127409), ('ZNF222', 2.32018938022384), ('MTRF1L', 4.19415923220699), ('EMILIN2', 5.58134354717985), ('HIVEP3', 3.0824093158939), ('NRSN2', 3.27597162933…	4607
ATF1	jaspar__MA1951.1	0.129093	5.10633	5.62704e-09	0.911439	gene is orthologous to ENSMUSG00000023027 in M. musculus (identity = 91%) which is annotated for similar motif swissregulon__mm__Atf1 ('mm__Atf1'; q-value = 5.63e-09)	frozenset({'activating', 'hg38_500bp_up_100bp_down_full_tx_v10_clust.genes_vs_motifs.rankings', 'top50'})	[('DNAJC1', 2.87631050083072), ('DCAF13', 2.47588889757772), ('CBR1', 3.70611174401826), ('C12orf66', 4.84618455238036), ('GSTO1', 3.04856707449937), ('GLRX2', 2.9753996235975), ('CEP85', 4.58789964245196)]	1028
ATF1	taipale_tf_pairs__JUN_ATGACGTCAT_HT	0.119533	4.61957	2.33387e-10	0.911439	gene is orthologous to ENSMUSG00000023027 in M. musculus (identity = 91%) which is annotated for similar motif swissregulon__mm__Atf1 ('mm__Atf1'; q-value = 2.33e-10)	frozenset({'activating', 'hg38_500bp_up_100bp_down_full_tx_v10_clust.genes_vs_motifs.rankings', 'top50'})	[('MGST1', 2.42012345112887), ('CARD8-AS1', 3.2094612324468), ('AKAP2', 2.22746152533626), ('GLRX2', 2.9753996235975), ('DNAJC1', 2.87631050083072), ('NMNAT1', 2.01707268215672), ('HIVEP3', 3.0824093158939), ('ZNF148', 2.03974718891133), ('C12orf66', 4.84618455238036), ('CREB3L2', 3.41352859757995)]	1348
ATF1	metacluster_180.3	0.105895	3.92511	1.06121e-12	0.087209	motif similar to nitta__CrebA_TCAACC20NCAA_KG_TGRTGACGTCAYCA_m2_c2 ('CrebA (fly)'; q-value = 1.06e-12) which is annotated for orthologous gene FBgn0004396 in D. melanogaster (identity = 8%)	frozenset({'activating', 'hg38_500bp_up_100bp_down_full_tx_v10_clust.genes_vs_motifs.rankings', 'top50'})	[('ARL2BP', 2.81715024902266), ('ZKSCAN5', 2.61824239127409), ('C12orf66', 4.84618455238036), ('ZFAND5', 2.02121850855637), ('ZNF808', 2.64715834492197)]	533
ATF1	metacluster_148.1	0.113108	4.29239	0	0.306273	gene is orthologous to FBgn0265784 in D. melanogaster (identity = 30%) which is directly annotated for motif	frozenset({'activating', 'hg38_500bp_up_100bp_down_full_tx_v10_clust.genes_vs_motifs.rankings', 'top50'})	[('DNAJC1', 2.87631050083072), ('CBR1', 3.70611174401826), ('GLRX2', 2.9753996235975), ('AKAP2', 2.22746152533626), ('ZNF717', 2.66248389730324)]	253
ATF1	jaspar__MA0604.1	0.11684	4.48244	0	0.918216	motif is annotated for orthologous gene ENSMUSG00000023027 in M. musculus (identity = 91%)	frozenset({'activating', 'hg38_500bp_up_100bp_down_full_tx_v10_clust.genes_vs_motifs.rankings', 'top50'})	[('SPARC', 2.38117457269972), ('NAGLU', 2.01184731822976), ('NRSN2', 3.27597162933404), ('TSPAN12', 2.26019594975119), ('GLRX2', 2.9753996235975), ('CREB3L2', 3.41352859757995), ('SRPK2', 2.03645883518535)]	734
ATF1	metacluster_111.3	0.108887	4.07747	0	1	gene is directly annotated	frozenset({'activating', 'hg38_500bp_up_100bp_down_full_tx_v10_clust.genes_vs_motifs.rankings', 'top50'})	[('DCAF13', 2.47588889757772), ('GLRX2', 2.9753996235975), ('CBR1', 3.70611174401826), ('MGST1', 2.42012345112887), ('ZNF717', 2.66248389730324), ('PHLDA1', 3.47185695989201), ('ZFAND5', 2.02121850855637), ('AKAP2', 2.22746152533626)]	875
ATF1	metacluster_111.4	0.112604	4.26673	0	1	gene is directly annotated	frozenset({'activating', 'hg38_500bp_up_100bp_down_full_tx_v10_clust.genes_vs_motifs.rankings', 'top50'})	[('CRELD1', 4.6609013454439), ('C12orf66', 4.84618455238036), ('NCAPH2', 4.09299569342083), ('ARG2', 4.61585636344832), ('EMILIN2', 5.58134354717985), ('ATF1', 1.0), ('GLRX2', 2.9753996235975), ('SRPK2', 2.03645883518535)]	747
ATF1	transfac_pro__M01861	0.100871	3.6693	0	1	gene is directly annotated	frozenset({'activating', 'hg38_500bp_up_100bp_down_full_tx_v10_clust.genes_vs_motifs.rankings', 'top50'})	[('ARG2', 4.61585636344832), ('C12orf66', 4.84618455238036), ('CREB3L2', 3.41352859757995), ('CRELD1', 4.6609013454439), ('ZNF501', 2.12243352793087), ('NCAPH2', 4.09299569342083), ('DNAJC1', 2.87631050083072), ('AKAP2', 2.22746152533626)]	605
ATF2	tfdimers__MD00504	0.0952596	3.45613	9.62854e-09	1	motif similar to tfdimers__MD00218 ('M01266_reverse_5_M00801_forward dimer: ELF1 / CREB'; q-value = 9.63e-09) which is directly annotated	frozenset({'activating', 'hg38_500bp_up_100bp_down_full_tx_v10_clust.genes_vs_motifs.rankings', 'top50'})	[('PIK3R2', 2.58114785666258), ('STIL', 2.51759839121644), ('NME2', 2.81911704055932), ('FRMD5', 3.49118841782755), ('B3GALNT2', 4.54565828938568), ('NDUFS2', 2.75108572287396), ('VRK3', 3.48285659138115), ('GATM', 2.90216562432765), ('ATF2', 1.0), ('CDC42SE1', 2.93771621926908), ('SORT1', 7.35601536637678), ('ZADH2', 4.08506626411533), ('ARMC5', 6.24366907267223), ('IGF1', 3.82449857538133), ('G…	4381
ATF3	transfac_pro__M01861	0.159127	4.63588	4.68974e-06	1	gene is annotated for similar motif transfac_pro__M00981 ('V$CREBATF_Q6: CREB, ATF'; q-value = 4.69e-06)	frozenset({'activating', 'hg38_500bp_up_100bp_down_full_tx_v10_clust.genes_vs_motifs.rankings', 'top50'})	[('EGLN3', 8.34302307729142), ('KLF6', 6.53915179420411), ('NR4A1', 5.71168315270145), ('KCNJ8', 6.93952828250243), ('PDLIM3', 10.1154989753815), ('HBEGF', 32.7642944215496), ('PLEKHO1', 11.7177412715441), ('RHOB', 12.069288910302), ('GADD45B', 6.46109036228258), ('IER2', 7.39527937436583), ('RICTOR', 5.24919537397012), ('GJA1', 4.8362590387776), ('ATF3', 1.0), ('JUND', 37.4460259344936), ('SOCS3…	3988
ATF3	jaspar__MA1951.1	0.125528	3.32282	4.40322e-09	1	gene is annotated for similar motif taipale_cyt_meth__ATF3_NRTGAYGTCAYN_eDBD_meth ('ATF3 [bZIP, CpG-meth]'; q-value = 4.4e-09)	frozenset({'activating', 'hg38_500bp_up_100bp_down_full_tx_v10_clust.genes_vs_motifs.rankings', 'top50'})	[('PDLIM3', 10.1154989753815), ('EGLN3', 8.34302307729142), ('KCNJ8', 6.93952828250243), ('HBEGF', 32.7642944215496), ('GADD45A', 9.12507380869534), ('FOS', 12.1158348500087), ('RICTOR', 5.24919537397012), ('PLEKHO1', 11.7177412715441), ('RHOB', 12.069288910302)]	871
ATF3	taipale_tf_pairs__JUN_ATGACGTCAT_HT	0.134454	3.67165	7.5731e-10	1	gene is annotated for similar motif taipale_cyt_meth__ATF3_NRTGAYGTCAYN_eDBD ('ATF3 [bZIP]'; q-value = 7.57e-10)	frozenset({'activating', 'hg38_500bp_up_100bp_down_full_tx_v10_clust.genes_vs_motifs.rankings', 'top50'})	[('PLEKHO1', 11.7177412715441), ('EGR1', 13.3203779746177), ('DUSP8', 17.3195585436167), ('ATF3', 1.0), ('JUN', 76.2921191058056), ('DUSP1', 7.74495629934102), ('NR4A1', 5.71168315270145), ('HBEGF', 32.7642944215496), ('TPM4', 5.94742818500738), ('GADD45G', 17.4684711806997), ('RHOB', 12.069288910302), ('RND3', 10.2550897616025)]	1345
ATF3	metacluster_111.3	0.150724	4.30748	0	1	gene is directly annotated	frozenset({'activating', 'hg38_500bp_up_100bp_down_full_tx_v10_clust.genes_vs_motifs.rankings', 'top50'})	[('DUSP8', 17.3195585436167), ('TPM4', 5.94742818500738), ('DUSP1', 7.74495629934102), ('JUND', 37.4460259344936), ('RAB21', 5.47676070224995), ('EGR1', 13.3203779746177), ('CDC42EP3', 4.95772770412984), ('STK38L', 7.22491464038583), ('KCNJ8', 6.93952828250243), ('SYNDIG1', 6.0913285275356), ('PPP1R15A', 14.529241862108), ('GJA1', 4.8362590387776), ('TCEAL7', 4.78457849573604), ('BTG2', 9.8509674…	1474
ATF3	metacluster_111.4	0.164874	4.86049	0	1	gene is directly annotated	frozenset({'activating', 'hg38_500bp_up_100bp_down_full_tx_v10_clust.genes_vs_motifs.rankings', 'top50'})	[('KLF6', 6.53915179420411), ('GADD45B', 6.46109036228258), ('EGLN3', 8.34302307729142), ('B3GNT2', 8.29064065601036), ('ACKR3', 9.62995910169619), ('ARID5A', 20.3680475700102), ('IER5', 7.53148717776481), ('NPPB', 7.71705477668172), ('CDC42EP3', 4.95772770412984), ('NR4A1', 5.71168315270145), ('CREB5', 28.6368265492799), ('PLEKHO1', 11.7177412715441), ('TPM4', 5.94742818500738), ('MYL12A', 5.229…	4620
ATF3	metacluster_148.1	0.16351	4.80717	0	1	gene is directly annotated	frozenset({'activating', 'hg38_500bp_up_100bp_down_full_tx_v10_clust.genes_vs_motifs.rankings', 'top50'})	[('EGLN3', 8.34302307729142), ('KCNJ8', 6.93952828250243), ('RICTOR', 5.24919537397012), ('PDLIM3', 10.1154989753815), ('GADD45A', 9.12507380869534), ('HBEGF', 32.7642944215496), ('FOS', 12.1158348500087), ('TPM4', 5.94742818500738), ('PLEKHO1', 11.7177412715441), ('MCL1', 7.8087018207402), ('CDC42EP3', 4.95772770412984), ('RHOB', 12.069288910302), ('SYNDIG1', 6.0913285275356), ('ATF3', 1.0), ('D…	2484
ATF3	metacluster_180.3	0.159156	4.63702	0	1	gene is directly annotated	frozenset({'activating', 'hg38_500bp_up_100bp_down_full_tx_v10_clust.genes_vs_motifs.rankings', 'top50'})	[('DUSP8', 17.3195585436167), ('ANKRD1', 30.5668371268819), ('TPM4', 5.94742818500738), ('DUSP1', 7.74495629934102), ('JUND', 37.4460259344936), ('FOS', 12.1158348500087), ('BTG2', 9.85096741490242), ('STK38L', 7.22491464038583), ('LMOD2', 40.9424286881663)]	674
ATF7	jaspar__MA1951.1	0.0889053	3.59492	4.38534e-11	1	motif similar to jaspar__MA0834.1 ('ATF7'; q-value = 4.39e-11) which is directly annotated	frozenset({'activating', 'hg38_500bp_up_100bp_down_full_tx_v10_clust.genes_vs_motifs.rankings', 'top50'})	[('KCNJ5', 2.38660186322573), ('NARS2', 2.66681209287651), ('C3orf14', 6.92899407330991), ('SCN5A', 3.53967001206593), ('PLXNA4', 4.48516503948108), ('NR1D1', 2.42869141073118)]	1012
BACH1	tfdimers__MD00359	0.104257	3.6726	2.12535e-06	1	motif similar to tfdimers__MD00238 ('M01250_forward_3_M00983_forward dimer: E2F1 / MAF'; q-value = 2.13e-06) which is directly annotated	frozenset({'activating', 'hg38_500bp_up_100bp_down_full_tx_v10_clust.genes_vs_motifs.rankings', 'top50'})	[('ARHGEF26', 3.55151649556218), ('ANTXR1', 4.3104964744235), ('CHRM2', 2.52058265306199), ('INAFM1', 3.9123205824458), ('DMC1', 8.67008211559802), ('TMUB1', 3.59651528047023), ('SLC18B1', 2.55102160371782), ('LEF1', 6.17871780450298)]	1010
BARX2	metacluster_20.2	0.0941938	3.20774	1.06701e-06	0.105426	motif similar to nitta__B-H2_TGGTAG20NGA_KA_NNTAATTGN_m1_c5 ('B-H2 (fly)'; q-value = 1.07e-06) which is annotated for orthologous gene FBgn0004854 in D. melanogaster (identity = 10%)	frozenset({'activating', 'hg38_500bp_up_100bp_down_full_tx_v10_clust.genes_vs_motifs.rankings', 'top50'})	[('JADE3', 0.316485578994207), ('ZNF98', 6.02565228066278), ('PHF19', 1.80961207855384), ('UBA52', 0.488949171681419), ('BEX1', 2.28177969933361)]	460
BRCA1	metacluster_33.8	0.107343	3.507	0	1	gene is directly annotated	frozenset({'activating', 'hg38_500bp_up_100bp_down_full_tx_v10_clust.genes_vs_motifs.rankings', 'top50'})	[('GINS2', 7.47482211412447), ('RMI2', 7.23844158152568), ('ZNF367', 13.1916978035959), ('ZNF519', 6.58420414046461), ('GMNN', 5.86483564611986), ('CHAF1A', 6.02636953794874), ('BRCA1', 1.0), ('KLHL2', 4.62829538842515), ('RFC3', 5.10280187365221)]	1030
CEBPA	metacluster_156.2	0.0943818	3.40686	6.5244e-06	1	gene is annotated for similar motif jaspar__MA0102.4 ('CEBPA'; q-value = 6.52e-06)	frozenset({'activating', 'hg38_500bp_up_100bp_down_full_tx_v10_clust.genes_vs_motifs.rankings', 'top50'})	[('TRIB3', 2.07537751790118), ('CSNK1G2', 2.30979493094645), ('DDIT3', 1.63665026510657), ('MRPS24', 4.15426817699264), ('ZNF554', 3.24342510105861), ('C9orf116', 3.02559510354357), ('AEN', 1.67149680894145), ('CINP', 1.98627586759377), ('ATF3', 2.04338728683568), ('GADD45B', 2.60397300308825), ('PTX3', 3.17055268529062), ('DUSP23', 4.05950965224819), ('CARS', 1.97668204708288), ('RTN2', 2.550021…	3018
CEBPA	cisbp__M01815	0.0933513	3.3533	5.3637e-06	1	gene is annotated for similar motif cisbp__M04045 ('CEBPA[gene ID: ENSG00000245848 species: Homo sapiens TF status: direct TF family: bZIP DBDs: bZIP_1]'; q-value = 5.36e-06)	frozenset({'activating', 'hg38_500bp_up_100bp_down_full_tx_v10_clust.genes_vs_motifs.rankings', 'top50'})	[('CSNK1G2', 2.30979493094645), ('ZNF554', 3.24342510105861), ('TRIB3', 2.07537751790118), ('CARS', 1.97668204708288), ('DDIT3', 1.63665026510657), ('ATF3', 2.04338728683568), ('DUSP23', 4.05950965224819), ('APOBEC3B', 5.75486297787337), ('CINP', 1.98627586759377), ('C9orf116', 3.02559510354357), ('RTN2', 2.55002135928713), ('MRPS24', 4.15426817699264), ('AHR', 2.39870142802489)]	2352
CEBPA	metacluster_46.5	0.100144	3.70634	1.04477e-06	1	gene is annotated for similar motif transfac_pro__M09596 ('V$CEBPA_05: C/EBPalpha'; q-value = 1.04e-06)	frozenset({'activating', 'hg38_500bp_up_100bp_down_full_tx_v10_clust.genes_vs_motifs.rankings', 'top50'})	[('NEXN-AS1', 2.0205836051876), ('STK17A', 3.42564558892198), ('MDC1', 3.50186767814831), ('SERTAD1', 4.40880695574829), ('ATF3', 2.04338728683568), ('EREG', 1.62760106609899)]	534
CEBPA	tfdimers__MD00042	0.0878797	3.06891	3.45687e-07	1	gene is annotated for similar motif tfdimers__MD00298 ('M00912_reverse_6_M00293_forward dimer: C/EBP / Freac-7'; q-value = 3.46e-07)	frozenset({'activating', 'hg38_500bp_up_100bp_down_full_tx_v10_clust.genes_vs_motifs.rankings', 'top50'})	[('TRIB3', 2.07537751790118), ('TBPL1', 1.68688769658261), ('AMPD3', 1.76424225708305), ('APBA3', 2.14291896363112), ('DUSP23', 4.05950965224819), ('HIP1R', 3.06373878681076)]	510
CEBPA	metacluster_156.3	0.0881555	3.08324	8.31064e-08	0.180401	motif similar to nitta__slbo_TGGTAG20NGA_KH_NRTTGCGCAAYN_m1_c2 ('slbo (fly)'; q-value = 8.31e-08) which is annotated for orthologous gene FBgn0005638 in D. melanogaster (identity = 18%)	frozenset({'activating', 'hg38_500bp_up_100bp_down_full_tx_v10_clust.genes_vs_motifs.rankings', 'top50'})	[('XYLT1', 1.70189417216315), ('FICD', 2.59288188903231), ('APOBEC3B', 5.75486297787337), ('TMEM11', 2.65480965878922), ('GEN1', 3.14416203597833), ('STK17A', 3.42564558892198), ('C9orf116', 3.02559510354357)]	918
CEBPA	tfdimers__MD00240	0.101261	3.76442	1.09719e-09	1	motif similar to tfdimers__MD00359 ('M00500_forward_7_M00912_forward dimer: STAT6 / C/EBP'; q-value = 1.1e-09) which is directly annotated	frozenset({'activating', 'hg38_500bp_up_100bp_down_full_tx_v10_clust.genes_vs_motifs.rankings', 'top50'})	[('TRIB3', 2.07537751790118), ('DDIT3', 1.63665026510657), ('CARS', 1.97668204708288), ('ATF3', 2.04338728683568), ('DUSP23', 4.05950965224819), ('CSNK1G2', 2.30979493094645), ('ZNF554', 3.24342510105861), ('ZNF726', 1.99343942423356), ('ZNF503', 3.75465852415852), ('PTX3', 3.17055268529062), ('TPCN2', 5.73954910966708), ('MRPS24', 4.15426817699264), ('CINP', 1.98627586759377), ('EREG', 1.6276010…	3604
CEBPA	tfdimers__MD00006	0.0952816	3.45363	3.69064e-20	1	motif similar to tfdimers__MD00413 ('M00921_forward_14_M00912_forward dimer: GR / C/EBP'; q-value = 3.69e-20) which is directly annotated	frozenset({'activating', 'hg38_500bp_up_100bp_down_full_tx_v10_clust.genes_vs_motifs.rankings', 'top50'})	[('ZNF554', 3.24342510105861), ('CSNK1G2', 2.30979493094645), ('TRIB3', 2.07537751790118), ('DDIT3', 1.63665026510657), ('ATF3', 2.04338728683568), ('C9orf116', 3.02559510354357), ('MRPS24', 4.15426817699264), ('DUSP23', 4.05950965224819)]	1161
CEBPA	metacluster_46.4	0.0963411	3.5087	0	1	gene is directly annotated	frozenset({'activating', 'hg38_500bp_up_100bp_down_full_tx_v10_clust.genes_vs_motifs.rankings', 'top50'})	[('CARS', 1.97668204708288), ('RTN2', 2.55002135928713), ('TMEM52', 1.77941772055703), ('APBA3', 2.14291896363112), ('CBR1', 2.33760003759882), ('SLBP', 2.53441438833122)]	643
CEBPB	tfdimers__MD00214	0.0990007	3.68888	3.37885e-07	1	motif similar to tfdimers__MD00232 ('M00980_reverse_4_M00117_forward dimer: TBP / C/EBPbeta'; q-value = 3.38e-07) which is directly annotated	frozenset({'activating', 'hg38_500bp_up_100bp_down_full_tx_v10_clust.genes_vs_motifs.rankings', 'top50'})	[('SNHG12', 5.54822417969448), ('CEBPB', 1.0), ('RAB33A', 2.30073080621283), ('ZNF326', 2.0956858778335), ('ISG20', 2.09213416161119), ('DUSP1', 2.09213294928745)]	752
CEBPB	tfdimers__MD00326	0.099354	3.70703	1.27971e-11	1	motif similar to tfdimers__MD00159 ('M00087_forward_7_M00912_forward dimer: Ik-2 / C/EBP'; q-value = 1.28e-11) which is directly annotated	frozenset({'activating', 'hg38_500bp_up_100bp_down_full_tx_v10_clust.genes_vs_motifs.rankings', 'top50'})	[('RAB9A', 2.54453426965719), ('TACC1', 3.7100794575031), ('SS18L2', 13.220744761548), ('ACBD6', 3.24866973902825), ('SPG7', 3.88831200115294), ('FAM111A', 2.21464991902324), ('ZNF436-AS1', 2.80836899621929), ('ZNF326', 2.0956858778335), ('P4HA1', 6.26681476716876), ('IPO9', 1.97152794843561), ('REEP3', 5.1189607949783), ('SORT1', 2.04784283997549)]	2558
CEBPD	metacluster_188.5	0.0944755	3.11889	2.0379e-07	1	motif similar to tfdimers__MD00298 ('M00912_reverse_6_M00293_forward dimer: C/EBP / Freac-7'; q-value = 2.04e-07) which is directly annotated	frozenset({'activating', 'hg38_500bp_up_100bp_down_full_tx_v10_clust.genes_vs_motifs.rankings', 'top50'})	[('TFRC', 3.27731896073197), ('MED13L', 2.07170780350099), ('NR4A1', 7.66038624870849), ('BCL6', 2.39236679550332), ('SOCS3', 5.12667662963163)]	576
CEBPG	tfdimers__MD00258	0.0943334	3.20814	8.45007e-07	1	motif similar to tfdimers__MD00159 ('M00087_forward_7_M00912_forward dimer: Ik-2 / C/EBP'; q-value = 8.45e-07) which is directly annotated	frozenset({'activating', 'hg38_500bp_up_100bp_down_full_tx_v10_clust.genes_vs_motifs.rankings', 'top50'})	[('LRIG3', 3.22795319219801), ('C9orf72', 4.3219437736245), ('MRPL44', 2.96583814047088), ('CEBPG', 1.0), ('FAM102B', 2.8526225968286), ('SYT10', 2.65325199062856), ('NR2F2-AS1', 6.5291223625816), ('ZNF385B', 5.13658977137001)]	1030
CHURC1	tfdimers__MD00258	0.0855008	3.23187	8.21279e-06	1	motif similar to tfdimers__MD00192 ('M00986_forward_3_M01881_forward dimer: Churchill / IRF-1'; q-value = 8.21e-06) which is directly annotated	frozenset({'activating', 'hg38_500bp_up_100bp_down_full_tx_v10_clust.genes_vs_motifs.rankings', 'top50'})	[('CERS1', 4.49879053575029), ('POLR1D', 3.21566032050303), ('LINC01003', 2.89884310406344), ('BRI3', 4.06808713989945)]	253
CHURC1	tfdimers__MD00364	0.0889264	3.41137	7.48718e-08	1	gene is annotated for similar motif tfdimers__MD00148 ('M01100_forward_9_M00986_forward dimer: LRF / Churchill'; q-value = 7.49e-08)	frozenset({'activating', 'hg38_500bp_up_100bp_down_full_tx_v10_clust.genes_vs_motifs.rankings', 'top50'})	[('ANKS1B', 2.94264186571458), ('MDP1', 3.05229736537856), ('NDUFB5', 5.41378362442933), ('MRPS18B', 3.65823828182114), ('EIF1', 3.68144596904317), ('LYSMD3', 2.58643428044334), ('TBX5', 3.69058419120867), ('RSL24D1', 3.4299947663838)]	879
CREB3L2	metacluster_111.3	0.0857113	3.08593	2.62874e-08	0.284615	gene is orthologous to FBgn0004396 in D. melanogaster (identity = 28%) which is annotated for similar motif stark__TGACGTCAT ('CrebA'; q-value = 2.63e-08)	frozenset({'activating', 'hg38_500bp_up_100bp_down_full_tx_v10_clust.genes_vs_motifs.rankings', 'top50'})	[('ATF5', 5.72310515874292), ('FSTL1', 3.99255615268036), ('GABRB2', 7.08563647764085), ('CXXC4', 3.58390901398079), ('EPCAM', 3.19225859928747), ('LYPD2', 3.67866360728014), ('MAN2B2', 3.11992991780863), ('SMARCA2', 3.25639923376824)]	927
CREB5	nitta__CG18619_TCGAAG20NGA_KH_RTGACGTCAT_m1_c3u	0.115026	3.40927	9.95013e-06	1	gene is annotated for similar motif hocomoco__CREB5_HUMAN.H11MO.0.D ('CREB5_HUMAN'; q-value = 9.95e-06)	frozenset({'activating', 'hg38_500bp_up_100bp_down_full_tx_v10_clust.genes_vs_motifs.rankings', 'top50'})	[('DUSP8', 9.64111686929179), ('DAPK3', 37.4830753735526), ('CCSER2', 14.1764118300852), ('ATF3', 15.3767786682206), ('PFDN1', 15.5319680660736), ('ZYX', 12.5070364375073), ('PRKAA2', 11.6376272647788), ('JUND', 13.077774949257), ('NEXN', 12.0602813208543), ('UBE2H', 19.7004901754497), ('CNN3', 13.3167657070535), ('AKAP6', 14.9633011639075)]	1144
CREB5	transfac_public__M00039	0.131221	4.13027	8.30419e-06	1	gene is annotated for similar motif hocomoco__CREB5_HUMAN.H11MO.0.D ('CREB5_HUMAN'; q-value = 8.3e-06)	frozenset({'activating', 'hg38_500bp_up_100bp_down_full_tx_v10_clust.genes_vs_motifs.rankings', 'top50'})	[('DUSP8', 9.64111686929179), ('CLU', 20.6849311965919), ('JUN', 12.0862408813534), ('SLMAP', 58.6862510162259), ('CREB5', 1.0), ('TMEM71', 10.7833794850661), ('INHBA', 11.8876575595006), ('ATF3', 15.3767786682206), ('ANKRD1', 29.4224930026986)]	1023
CREB5	taipale_tf_pairs__JUN_ATGACGTCAT_HT	0.128927	4.02812	4.71154e-08	1	gene is annotated for similar motif taipale_cyt_meth__CREB5_NRTGAYGTCAYN_FL ('CREB5 [bZIP]'; q-value = 4.71e-08)	frozenset({'activating', 'hg38_500bp_up_100bp_down_full_tx_v10_clust.genes_vs_motifs.rankings', 'top50'})	[('UBE2H', 19.7004901754497), ('DUSP8', 9.64111686929179), ('CCSER2', 14.1764118300852), ('STK38L', 43.5326479907118), ('ZYX', 12.5070364375073), ('GATA6', 10.8252635585914), ('MCAM', 11.0354380005061), ('GATA6-AS1', 11.0753228889472)]	760
CREB5	metacluster_180.3	0.115144	3.41455	2.00143e-10	1	gene is annotated for similar motif hocomoco__CREB5_HUMAN.H11MO.0.D ('CREB5_HUMAN'; q-value = 2e-10)	frozenset({'activating', 'hg38_500bp_up_100bp_down_full_tx_v10_clust.genes_vs_motifs.rankings', 'top50'})	[('CLU', 20.6849311965919), ('WEE1', 12.0849044362537), ('CALD1', 33.6945310035534), ('HOOK2', 14.570340242155), ('CREB5', 1.0), ('ROR1', 15.94982980375), ('SORBS2', 47.9197717884603)]	619
CREB5	metacluster_111.4	0.110244	3.1964	0	1	gene is directly annotated	frozenset({'activating', 'hg38_500bp_up_100bp_down_full_tx_v10_clust.genes_vs_motifs.rankings', 'top50'})	[('DUSP8', 9.64111686929179), ('UBE2H', 19.7004901754497), ('ANKRD1', 29.4224930026986), ('JUND', 13.077774949257), ('INHBA', 11.8876575595006), ('FHL1', 18.1576721883442), ('SAMD4A', 9.82716481359884), ('STK38L', 43.5326479907118), ('LMOD2', 47.205866968057)]	674
CREB5	metacluster_148.1	0.111044	3.23199	0	1	gene is directly annotated	frozenset({'activating', 'hg38_500bp_up_100bp_down_full_tx_v10_clust.genes_vs_motifs.rankings', 'top50'})	[('ANKRD1', 29.4224930026986), ('STK38L', 43.5326479907118), ('TMEM71', 10.7833794850661), ('DUSP8', 9.64111686929179), ('ZYX', 12.5070364375073), ('G0S2', 10.7601784278316), ('NPPB', 33.3645396708164), ('SORBS2', 47.9197717884603), ('ATF3', 15.3767786682206), ('LMOD2', 47.205866968057)]	780
CREM	jaspar__MA1951.1	0.131307	5.17225	1.01742e-08	0.102713	motif similar to nitta__CrebA_TCAACC20NCAA_KG_TGRTGACGTCAYCA_m2_c2 ('CrebA (fly)'; q-value = 1.02e-08) which is annotated for orthologous gene FBgn0004396 in D. melanogaster (identity = 10%)	frozenset({'activating', 'hg38_500bp_up_100bp_down_full_tx_v10_clust.genes_vs_motifs.rankings', 'top50'})	[('ING2', 4.69512916123039), ('TNFRSF19', 3.67529849675974), ('METTL5', 5.02311591213857), ('C12orf75', 3.87600473969714), ('ATP1A3', 4.86806278931853)]	470
CREM	metacluster_180.3	0.108191	4.00571	1.06121e-12	0.102713	motif similar to nitta__CrebA_TCAACC20NCAA_KG_TGRTGACGTCAYCA_m2_c2 ('CrebA (fly)'; q-value = 1.06e-12) which is annotated for orthologous gene FBgn0004396 in D. melanogaster (identity = 10%)	frozenset({'activating', 'hg38_500bp_up_100bp_down_full_tx_v10_clust.genes_vs_motifs.rankings', 'top50'})	[('CREM', 1.0), ('YWHAQ', 4.112947203379), ('H3F3B', 3.53523846327028), ('SUMO1', 5.02535277527252), ('CCNI', 5.35404724889253), ('DMKN', 3.49755832978511)]	653
CREM	metacluster_111.4	0.0901801	3.09677	0	1	gene is directly annotated	frozenset({'activating', 'hg38_500bp_up_100bp_down_full_tx_v10_clust.genes_vs_motifs.rankings', 'top50'})	[('MRAP2', 3.46624428223366), ('ING2', 4.69512916123039), ('BLVRA', 3.51049591555309), ('C12orf75', 3.87600473969714), ('H3F3A', 3.25652213874382)]	439
CREM	metacluster_148.1	0.10247	3.717	0	1	gene is directly annotated	frozenset({'activating', 'hg38_500bp_up_100bp_down_full_tx_v10_clust.genes_vs_motifs.rankings', 'top50'})	[('RGS5', 4.966176900595), ('NPM1', 3.27546065926938), ('TNFRSF19', 3.67529849675974), ('KRT8', 9.91137125125853), ('CYSTM1', 4.40463116011708), ('COL21A1', 5.55136814044379), ('BAMBI', 3.47345475968712)]	922
CRX	tfdimers__MD00174	0.0959032	3.60501	4.92274e-08	1	motif similar to tfdimers__MD00278 ('M01712_forward_6_M01275_forward dimer: CRX / IPF1'; q-value = 4.92e-08) which is directly annotated	frozenset({'activating', 'hg38_500bp_up_100bp_down_full_tx_v10_clust.genes_vs_motifs.rankings', 'top50'})	[('DPYSL4', 2.5418181188638), ('SLC41A3', 6.94507261119838), ('NETO2', 3.18442581366273), ('POMZP3', 2.49585046907457), ('ZNF718', 1.64038671793981), ('MAD2L2', 4.50035553406674), ('LGMN', 4.62716568752973)]	862
CUX1	tfdimers__MD00105	0.124106	3.44243	3.21065e-06	1	motif similar to tfdimers__MD00427 ('M00104_forward_5_M01721_reverse dimer: CDP CR1 / PUR1'; q-value = 3.21e-06) which is directly annotated	frozenset({'activating', 'hg38_500bp_up_100bp_down_full_tx_v10_clust.genes_vs_motifs.rankings', 'top50'})	[('PIM1', 11.5191225384338), ('AQP1', 5.05354597685158), ('MAP4K4', 12.6446164549323), ('PEA15', 8.83490858746456), ('GNAS', 4.84322360115262), ('TCAF1', 3.76604759593316), ('QKI', 5.07284202281734), ('ARID1B', 4.53518194824442)]	879
CUX1	taipale_tf_pairs__HOXB13_ONECUT2_NNNRTAAAWATYGAYY_HT	0.117336	3.15505	1.70694e-07	1	motif similar to taipale_tf_pairs__CUX1_HOXB13_SYMRTAAANATYGATN_CAP ('CUX1 [HomeoCUT] - HOXB13 [Homeo]'; q-value = 1.71e-07) which is directly annotated	frozenset({'activating', 'hg38_500bp_up_100bp_down_full_tx_v10_clust.genes_vs_motifs.rankings', 'top50'})	[('BVES', 6.34675200740416), ('QKI', 5.07284202281734), ('ABLIM1', 5.88826708869451), ('GOLM1', 5.0304232138926), ('MFSD14B', 4.33631964849807), ('NES', 5.30492010548772), ('TCAF1', 3.76604759593316), ('GNAS', 4.84322360115262), ('MAP4K4', 12.6446164549323), ('PIM1', 11.5191225384338)]	951
CUX1	tfdimers__MD00365	0.114699	3.04311	2.59664e-09	1	motif similar to tfdimers__MD00554 ('M01342_reverse_9_M00033_forward dimer: CDP / p300'; q-value = 2.6e-09) which is directly annotated	frozenset({'activating', 'hg38_500bp_up_100bp_down_full_tx_v10_clust.genes_vs_motifs.rankings', 'top50'})	[('ABLIM1', 5.88826708869451), ('GOLM1', 5.0304232138926), ('GNAS', 4.84322360115262), ('SORBS2', 12.4113662631117), ('NES', 5.30492010548772), ('QKI', 5.07284202281734), ('MAP4K4', 12.6446164549323)]	577
DBP	tfdimers__MD00015	0.101576	3.77031	9.21413e-10	1	motif similar to tfdimers__MD00181 ('M01250_forward_8_M01872_forward dimer: E2F1 / DBP'; q-value = 9.21e-10) which is directly annotated	frozenset({'activating', 'hg38_500bp_up_100bp_down_full_tx_v10_clust.genes_vs_motifs.rankings', 'top50'})	[('NBPF11', 5.79646825005159), ('POLD4', 2.39629251293394), ('AUTS2', 2.71839783420406), ('ZNF662', 3.65306515364292), ('UQCC1', 2.58638317944626), ('CENPC', 3.15020965977796), ('CACNA1G', 7.04017904936266), ('HOMER1', 3.19272783123754), ('TSPAN6', 3.00328381828013), ('SH3TC2', 2.43198237579516), ('NETO2', 6.56187378427645), ('ARSB', 2.35833285433656), ('NFYB', 7.90355338517312), ('ARL11', 2.4340…	4593
DBX2	tfdimers__MD00467	0.106509	3.02361	9.75669e-06	1	gene is annotated for similar motif tfdimers__MD00270 ('M01360_forward_13_M00750_forward dimer: Dbx-2 / HMG IY'; q-value = 9.76e-06)	frozenset({'activating', 'hg38_500bp_up_100bp_down_full_tx_v10_clust.genes_vs_motifs.rankings', 'top50'})	[('PITPNA', 1.10401333849152), ('NSUN7', 0.110051932257112), ('ZNF595', 0.133716616378383), ('ICA1', 0.18506293530957), ('COL9A1', 0.487598088777523), ('DBX2', 1.0), ('HPCAL1', 0.382794827063774)]	727
DBX2	tfdimers__MD00256	0.108273	3.09786	6.4775e-06	1	gene is annotated for similar motif tfdimers__MD00173 ('M01360_reverse_8_M01107_forward dimer: Dbx-2 / RUSH-1alpha'; q-value = 6.48e-06)	frozenset({'activating', 'hg38_500bp_up_100bp_down_full_tx_v10_clust.genes_vs_motifs.rankings', 'top50'})	[('ICA1', 0.18506293530957), ('CBWD1', 0.0832132135106327), ('CBWD5', 0.180491184692563), ('NSUN7', 0.110051932257112), ('ZBTB11-AS1', 0.0506164407159878), ('PITPNA', 1.10401333849152), ('ZNF595', 0.133716616378383), ('DBX2', 1.0), ('EPS15', 0.134072645769419)]	843
DBX2	tfdimers__MD00377	0.107281	3.05609	2.57464e-10	1	gene is annotated for similar motif tfdimers__MD00534 ('M01360_forward_10_M00451_forward dimer: Dbx-2 / Nkx3-1'; q-value = 2.57e-10)	frozenset({'activating', 'hg38_500bp_up_100bp_down_full_tx_v10_clust.genes_vs_motifs.rankings', 'top50'})	[('ICA1', 0.18506293530957), ('CBWD1', 0.0832132135106327), ('CBWD5', 0.180491184692563), ('ZBTB11-AS1', 0.0506164407159878), ('PITPNA', 1.10401333849152), ('DBX2', 1.0), ('ZNF595', 0.133716616378383), ('NSUN7', 0.110051932257112), ('EPS15', 0.134072645769419)]	855
DDIT3	metacluster_156.2	0.146694	6.55097	0	1	gene is directly annotated	frozenset({'activating', 'hg38_500bp_up_100bp_down_full_tx_v10_clust.genes_vs_motifs.rankings', 'top50'})	[('ARL4A', 3.26862572405841), ('YPEL2', 4.35806872708617), ('SLC3A2', 5.36554464228149), ('MTHFD2', 2.90704462690001), ('MPV17L2', 3.84838244953686)]	393
DLX1	taipale_tf_pairs__HOXA3_NSTAATTANN_HT	0.100321	3.46849	6.63263e-06	0.308357	motif similar to cisbp__M02112 ('Dll[gene ID: FBgn0000157 species: Drosophila melanogaster TF status: direct TF family: Homeodomain DBDs: Homeobox]; Dlx6[gene ID: ENSMUSG00000029754 species: Mus musculus TF status: inferred TF family: Homeodomain DBDs: Homeobox]; Emx1[gene ID: ENSMUSG00000033726 species: Mus musculus TF status: inferred TF family: Homeodomain DBDs: Homeobox]; Gsx1[gene ID: ENSMUS…	frozenset({'activating', 'hg38_500bp_up_100bp_down_full_tx_v10_clust.genes_vs_motifs.rankings', 'top50'})	[('APOA1', 2.23330578605035), ('PLAC1', 0.672434946613022), ('SH3KBP1', 1.40326890184621), ('TMEM35A', 0.678437032493017), ('B4GALT2', 1.49989725881097), ('LMO3', 0.689906972773321)]	641
DLX2	metacluster_184.24	0.100241	3.11008	8.49229e-06	1	motif similar to swissregulon__hs__DLX2 ('hs__DLX2'; q-value = 8.49e-06) which is directly annotated	frozenset({'activating', 'hg38_500bp_up_100bp_down_full_tx_v10_clust.genes_vs_motifs.rankings', 'top50'})	[('MAPRE2', 0.230454815719716), ('GNPNAT1', 0.534899988877736), ('TBC1D13', 0.595244696896947), ('EZH2', 0.0991658453034682), ('FAM214A', 0.71967038332215), ('HCFC2', 0.215215549224677), ('TMEM126A', 0.683048236322397), ('NCR3LG1', 1.19780856569801)]	811
DLX2	metacluster_9.46	0.101422	3.16415	7.12739e-06	1	gene is annotated for similar motif taipale_tf_pairs__TEAD4_DLX2_RCATTCYNNNNTAATTR_CAP_repr ('TEAD4 [TEA] - DLX2 [Homeo]'; q-value = 7.13e-06)	frozenset({'activating', 'hg38_500bp_up_100bp_down_full_tx_v10_clust.genes_vs_motifs.rankings', 'top50'})	[('VPS26A', 0.151192236106015), ('C19orf47', 0.5025877363821), ('DLX2', 1.0), ('MAPRE2', 0.230454815719716), ('STK17B', 1.14533213841234), ('MLX', 0.569505498574812), ('HCFC2', 0.215215549224677), ('TBC1D13', 0.595244696896947), ('FADD', 0.558572150448126), ('LEAP2', 0.122938573272939), ('ABHD10', 0.233405161236299), ('FRA10AC1', 0.169854661332562), ('FAM214A', 0.71967038332215), ('SLC39A13', 0.3…	2385
DLX2	metacluster_192.3	0.0997212	3.0863	7.00683e-06	0.936747	motif similar to homer__NNNTAATTAS_DLX2 ('DLX2(Homeobox)/BasalGanglia-Dlx2-ChIP-seq(GSE124936)/Homer'; q-value = 7.01e-06) which is annotated for orthologous gene ENSMUSG00000023391 in M. musculus (identity = 93%)	frozenset({'activating', 'hg38_500bp_up_100bp_down_full_tx_v10_clust.genes_vs_motifs.rankings', 'top50'})	[('C16orf45', 0.420763714376275), ('MAPRE2', 0.230454815719716), ('CMAS', 0.214059548274181), ('SLC39A13', 0.375314349872742), ('HCFC2', 0.215215549224677), ('C19orf47', 0.5025877363821), ('DLX2', 1.0), ('UBQLN2', 0.174363075576872), ('TK1', 0.139866077707848), ('GNPNAT1', 0.534899988877736), ('VPS26A', 0.151192236106015)]	1537
DLX2	metacluster_20.7	0.0983669	3.02431	6.67951e-06	1	motif similar to taipale_cyt_meth__DLX2_NYAATTAN_FL_meth ('DLX2 [Homeodomain, CpG-meth]'; q-value = 6.68e-06) which is directly annotated	frozenset({'activating', 'hg38_500bp_up_100bp_down_full_tx_v10_clust.genes_vs_motifs.rankings', 'top50'})	[('KCTD6', 1.17916167754262), ('CMAS', 0.214059548274181), ('FAM49B', 0.167728177859334), ('PLPP1', 0.499003313305477), ('C19orf47', 0.5025877363821), ('MAPRE2', 0.230454815719716)]	593
DLX2	metacluster_184.17	0.102965	3.23479	1.06477e-07	1	gene is annotated for similar motif taipale__DLX2_DBD_NYAATTAN ('DLX2 monomeric homeodomain DBD'; q-value = 1.06e-07)	frozenset({'activating', 'hg38_500bp_up_100bp_down_full_tx_v10_clust.genes_vs_motifs.rankings', 'top50'})	[('VPS26A', 0.151192236106015), ('MAPRE2', 0.230454815719716), ('C16orf45', 0.420763714376275), ('FRA10AC1', 0.169854661332562), ('LEAP2', 0.122938573272939), ('HCFC2', 0.215215549224677), ('SLC39A13', 0.375314349872742)]	794
DLX3	metacluster_184.31	0.0780828	3.02545	1.03734e-07	1	gene is annotated for similar motif taipale_cyt_meth__DLX3_NYAATTAN_FL_meth ('DLX3 [Homeodomain, CpG-meth]'; q-value = 1.04e-07)	frozenset({'activating', 'hg38_500bp_up_100bp_down_full_tx_v10_clust.genes_vs_motifs.rankings', 'top50'})	[('C2orf74', 1.23480469973481), ('WDR4', 0.732375568500452), ('INTS6', 0.511926775373415), ('TRAF3', 0.600276775704166), ('DPYSL5', 0.590398745610645)]	433
DRAP1	metacluster_174.3	0.0875317	3.10244	1.87335e-18	1	motif similar to dbtfbs__DRAP1_HepG2_ENCSR765MKZ_merged_N3 ('DRAP1 (human, HepG2, ENCSR765MKZ, merged N3)'; q-value = 1.87e-18) which is directly annotated	frozenset({'activating', 'hg38_500bp_up_100bp_down_full_tx_v10_clust.genes_vs_motifs.rankings', 'top50'})	[('EIF5A', 5.5609584611082), ('SDF2L1', 5.0383578998746), ('FIBP', 4.27691392258975), ('SPATA7', 9.75141932919537), ('EID1', 5.33933058646966), ('MTCH1', 5.62895834246968)]	639
DRAP1	metacluster_174.2	0.0861458	3.03244	0	1	gene is directly annotated	frozenset({'activating', 'hg38_500bp_up_100bp_down_full_tx_v10_clust.genes_vs_motifs.rankings', 'top50'})	[('BAX', 4.72265019286103), ('CUTA', 7.22027429125682), ('CSTB', 7.15374605043183), ('EID1', 5.33933058646966), ('NMRK2', 8.64655428670127), ('CENPP', 4.42195928604754), ('FDX1', 4.34963265928119), ('ARL2', 4.49212263036668)]	1155
E2F1	jaspar__MA1122.1	0.248221	8.49426	7.60803e-07	1	gene is annotated for similar motif hocomoco__E2F1_HUMAN.H11MO.0.A ('E2F1_HUMAN'; q-value = 7.61e-07)	frozenset({'activating', 'hg38_500bp_up_100bp_down_full_tx_v10_clust.genes_vs_motifs.rankings', 'top50'})	[('CENPH', 29.7107971257402), ('RMI2', 48.3834949617431), ('MTHFD1', 24.8020919300831), ('MCM7', 58.8647653245465), ('RFC2', 40.9273591049059), ('RFC4', 38.1376009685055), ('MCM3', 64.8623598318247), ('TYMS', 32.5477914681153), ('RANBP1', 24.822069297907), ('GINS2', 62.3828123634519), ('TIMELESS', 25.0867240501345), ('CDT1', 34.7127687724713), ('HELLS', 50.4577456469238), ('CLSPN', 41.16641367438…	3231
E2F1	metacluster_197.2	0.363238	12.992	1.13019e-07	1	gene is annotated for similar motif transfac_pro__M12597 ('V$E2F1_15: E2F1'; q-value = 1.13e-07)	frozenset({'activating', 'hg38_500bp_up_100bp_down_full_tx_v10_clust.genes_vs_motifs.rankings', 'top50'})	[('RMI2', 48.3834949617431), ('MSH6', 24.203658348927), ('MCM3', 64.8623598318247), ('RPA3', 30.2625970245862), ('MCM7', 58.8647653245465), ('RFC4', 38.1376009685055), ('MCM6', 60.8975124031629), ('HELLS', 50.4577456469238), ('ZNF367', 30.6373847580249), ('DSN1', 32.4055630787329), ('UHRF1', 29.6265973447105), ('DUT', 40.4599694584061), ('CENPH', 29.7107971257402), ('CHEK1', 28.4360279843697), ('…	3258
E2F1	metacluster_15.1	0.288751	10.0792	2.56423e-09	1	motif similar to transfac_pro__M12597 ('V$E2F1_15: E2F1'; q-value = 2.56e-09) which is directly annotated	frozenset({'activating', 'hg38_500bp_up_100bp_down_full_tx_v10_clust.genes_vs_motifs.rankings', 'top50'})	[('MCM6', 60.8975124031629), ('MCM5', 52.4855393110964), ('MTHFD1', 24.8020919300831), ('CDC6', 41.9313376661197), ('E2F1', 1.0), ('MSH6', 24.203658348927), ('MCM2', 44.2289526315725), ('MCM7', 58.8647653245465), ('ZNF367', 30.6373847580249), ('HELLS', 50.4577456469238), ('CENPH', 29.7107971257402), ('RFC2', 40.9273591049059), ('DERL3', 25.1893476857035), ('GMNN', 28.0856870730701), ('C19orf48', …	3212
E2F1	metacluster_197.1	0.175471	5.64934	3.69984e-11	1	gene is annotated for similar motif taipale_cyt_meth__E2F1_NWTTTGGCGCCAWWWN_FL ('E2F1 [E2F]'; q-value = 3.7e-11)	frozenset({'activating', 'hg38_500bp_up_100bp_down_full_tx_v10_clust.genes_vs_motifs.rankings', 'top50'})	[('DUT', 40.4599694584061), ('MTHFD1', 24.8020919300831), ('CHEK1', 28.4360279843697), ('FAM111B', 30.6516320742437), ('RANBP1', 24.822069297907), ('UHRF1', 29.6265973447105), ('RMI2', 48.3834949617431), ('CDT1', 34.7127687724713), ('MCM3', 64.8623598318247), ('CENPH', 29.7107971257402), ('CHAF1A', 42.7717864299955), ('CLSPN', 41.1664136743869), ('MCM2', 44.2289526315725), ('MCM5', 52.48553931109…	4538
E2F1	metacluster_15.2	0.228493	7.72278	0	1	gene is directly annotated	frozenset({'activating', 'hg38_500bp_up_100bp_down_full_tx_v10_clust.genes_vs_motifs.rankings', 'top50'})	[('MCM3', 64.8623598318247), ('MTHFD1', 24.8020919300831), ('CLSPN', 41.1664136743869), ('UHRF1', 29.6265973447105), ('CENPH', 29.7107971257402), ('ZNF367', 30.6373847580249), ('RMI2', 48.3834949617431), ('FAM111B', 30.6516320742437), ('CDT1', 34.7127687724713), ('RFC4', 38.1376009685055), ('HELLS', 50.4577456469238), ('MCM6', 60.8975124031629), ('LIG1', 27.833688488382), ('TYMS', 32.547791468115…	1468
E2F1	metacluster_15.3	0.321833	11.3729	0	1	gene is directly annotated	frozenset({'activating', 'hg38_500bp_up_100bp_down_full_tx_v10_clust.genes_vs_motifs.rankings', 'top50'})	[('DERL3', 25.1893476857035), ('ORC6', 27.6061202206847), ('GGCT', 33.6590434175107), ('UHRF1', 29.6265973447105), ('FAM111B', 30.6516320742437), ('RANBP1', 24.822069297907), ('CDC6', 41.9313376661197), ('GMNN', 28.0856870730701), ('ZNF367', 30.6373847580249), ('PCNA', 52.9658857301168), ('MCM4', 50.6953435425435), ('MSH6', 24.203658348927), ('RMI2', 48.3834949617431), ('MCM5', 52.4855393110964),…	2614
E2F1	metacluster_197.3	0.455113	16.5848	0	1	gene is directly annotated	frozenset({'activating', 'hg38_500bp_up_100bp_down_full_tx_v10_clust.genes_vs_motifs.rankings', 'top50'})	[('RMI2', 48.3834949617431), ('UHRF1', 29.6265973447105), ('RFC4', 38.1376009685055), ('CDT1', 34.7127687724713), ('CENPH', 29.7107971257402), ('TYMS', 32.5477914681153), ('ZNF367', 30.6373847580249), ('MCM3', 64.8623598318247), ('CLSPN', 41.1664136743869), ('RANBP1', 24.822069297907), ('HELLS', 50.4577456469238), ('MTHFD1', 24.8020919300831), ('GINS2', 62.3828123634519), ('MCM7', 58.864765324546…	2799
E2F1	metacluster_45.6	0.14899	4.61381	0	1	gene is directly annotated	frozenset({'activating', 'hg38_500bp_up_100bp_down_full_tx_v10_clust.genes_vs_motifs.rankings', 'top50'})	[('ZNF367', 30.6373847580249), ('CENPH', 29.7107971257402), ('MCM6', 60.8975124031629), ('MTHFD1', 24.8020919300831), ('RMI2', 48.3834949617431), ('MCM3', 64.8623598318247), ('UHRF1', 29.6265973447105), ('HELLS', 50.4577456469238), ('FAM111B', 30.6516320742437), ('MCM5', 52.4855393110964), ('RFC4', 38.1376009685055), ('MCM10', 26.8961893953259), ('CDT1', 34.7127687724713), ('MCM2', 44.22895263157…	4414
E2F1	transfac_pro__M00430	0.278584	9.68161	0	1	gene is directly annotated	frozenset({'activating', 'hg38_500bp_up_100bp_down_full_tx_v10_clust.genes_vs_motifs.rankings', 'top50'})	[('MCM3', 64.8623598318247), ('MTHFD1', 24.8020919300831), ('RMI2', 48.3834949617431), ('UHRF1', 29.6265973447105), ('CENPH', 29.7107971257402), ('ZNF367', 30.6373847580249), ('LIG1', 27.833688488382), ('RFC4', 38.1376009685055), ('CDT1', 34.7127687724713), ('MCM7', 58.8647653245465), ('HELLS', 50.4577456469238), ('MCM5', 52.4855393110964), ('CLSPN', 41.1664136743869), ('RFC2', 40.9273591049059),…	4972
E2F1	transfac_pro__M00938	0.200819	6.64057	0	1	gene is directly annotated	frozenset({'activating', 'hg38_500bp_up_100bp_down_full_tx_v10_clust.genes_vs_motifs.rankings', 'top50'})	[('CDT1', 34.7127687724713), ('UHRF1', 29.6265973447105), ('MCM6', 60.8975124031629), ('RANBP1', 24.822069297907), ('CHEK1', 28.4360279843697), ('RFC4', 38.1376009685055), ('MCM3', 64.8623598318247), ('E2F1', 1.0), ('RMI2', 48.3834949617431), ('MTHFD1', 24.8020919300831), ('MCM5', 52.4855393110964), ('CLSPN', 41.1664136743869), ('CDC6', 41.9313376661197), ('CENPH', 29.7107971257402), ('HELLS', 50…	2531
E2F1	transfac_public__M00024	0.226182	7.6324	0	1	gene is directly annotated	frozenset({'activating', 'hg38_500bp_up_100bp_down_full_tx_v10_clust.genes_vs_motifs.rankings', 'top50'})	[('RMI2', 48.3834949617431), ('CENPH', 29.7107971257402), ('CHEK1', 28.4360279843697), ('CDT1', 34.7127687724713), ('MTHFD1', 24.8020919300831), ('RANBP1', 24.822069297907), ('CHAF1A', 42.7717864299955), ('TIMELESS', 25.0867240501345), ('ZNF367', 30.6373847580249), ('CDC45', 24.7989161857873), ('UHRF1', 29.6265973447105), ('RFC2', 40.9273591049059), ('GGCT', 33.6590434175107), ('CLSPN', 41.166413…	4984
E2F2	transfac_pro__M00938	0.0965725	3.15824	3.84465e-07	1	gene is annotated for similar motif transfac_pro__M08875 ('V$E2F_Q4_03: E2F'; q-value = 3.84e-07)	frozenset({'activating', 'hg38_500bp_up_100bp_down_full_tx_v10_clust.genes_vs_motifs.rankings', 'top50'})	[('HELLS', 3.81321839789982), ('MMS22L', 4.11287454318872), ('ELOVL5', 3.19922786917388), ('RFWD3', 7.35440425553966), ('UHRF1', 6.91404560144993), ('E2F3', 5.2689785637161), ('E2F2', 1.0), ('FEN1', 3.30127194107928), ('PRPS1', 3.93423267691186), ('MYBL2', 6.20660683263063), ('CDC6', 4.22736941657059), ('DDIAS', 5.84702664993213), ('CHAF1B', 4.8950503294045), ('CCNE2', 3.71570114736298), ('CDC7',…	2752
E2F2	metacluster_67.2	0.124352	4.4505	0	0.832952	gene is orthologous to ENSMUSG00000018983 in M. musculus (identity = 83%) which is directly annotated for motif	frozenset({'activating', 'hg38_500bp_up_100bp_down_full_tx_v10_clust.genes_vs_motifs.rankings', 'top50'})	[('E2F3', 5.2689785637161), ('MPP6', 4.33304309370825), ('CHAF1B', 4.8950503294045), ('E2F2', 1.0), ('KDM3B', 3.80780481345045), ('SPIN4', 3.12723522647944), ('CDC7', 3.33015599260618)]	883
E2F2	metacluster_197.3	0.204792	8.19237	0	1	gene is directly annotated	frozenset({'activating', 'hg38_500bp_up_100bp_down_full_tx_v10_clust.genes_vs_motifs.rankings', 'top50'})	[('CENPJ', 3.32492825102318), ('MPP6', 4.33304309370825), ('SPIN4', 3.12723522647944), ('CTSC', 3.31964155888175)]	263
E2F2	taipale_cyt_meth__E2F2_GCGCGCGCGYW_eDBD_repr	0.097222	3.18846	0	1	gene is directly annotated	frozenset({'activating', 'hg38_500bp_up_100bp_down_full_tx_v10_clust.genes_vs_motifs.rankings', 'top50'})	[('CDC7', 3.33015599260618), ('PRPS1', 3.93423267691186), ('MSH2', 4.85825328316764), ('UHRF1', 6.91404560144993), ('FAM111B', 4.59409446341462), ('HELLS', 3.81321839789982), ('DDIAS', 5.84702664993213), ('SPIN4', 3.12723522647944), ('E2F3', 5.2689785637161)]	960
E2F3	metacluster_15.1	0.111168	3.62951	5.74337e-08	0.958425	motif similar to homer__BTKGGCGGGAAA_E2F3 ('E2F3(E2F)/MEF-E2F3-ChIP-Seq(GSE71376)/Homer'; q-value = 5.74e-08) which is annotated for orthologous gene ENSMUSG00000016477 in M. musculus (identity = 95%)	frozenset({'activating', 'hg38_500bp_up_100bp_down_full_tx_v10_clust.genes_vs_motifs.rankings', 'top50'})	[('FUZ', 3.84449281914742), ('LRRFIP2', 3.12766109951386), ('YTHDF3', 4.23571905544788), ('PIP4K2B', 3.52230299165575), ('FAM89B', 5.39023563955719), ('SH3KBP1', 3.68889708199467), ('KLHL13', 3.90602388875225)]	629
E2F3	metacluster_15.2	0.123365	4.18986	0	1	gene is directly annotated	frozenset({'activating', 'hg38_500bp_up_100bp_down_full_tx_v10_clust.genes_vs_motifs.rankings', 'top50'})	[('SDC1', 4.12870767649866), ('BCL2', 4.08551065060977), ('DSE', 3.72795272725125), ('KLHL13', 3.90602388875225), ('POLQ', 2.92443863398286), ('RAB4B', 2.89055145767472), ('AUNIP', 13.5902080383401), ('HOXB-AS1', 5.54273146343726)]	870
E2F3	metacluster_197.3	0.0979521	3.02241	0	1	gene is directly annotated	frozenset({'activating', 'hg38_500bp_up_100bp_down_full_tx_v10_clust.genes_vs_motifs.rankings', 'top50'})	[('BCL2', 4.08551065060977), ('LRRFIP2', 3.12766109951386), ('CAMK2A', 3.10550744609216), ('DPYSL4', 6.43227233360338), ('HOXB-AS1', 5.54273146343726), ('KLHL13', 3.90602388875225), ('PLPP3', 4.07141388403382), ('RAB4B', 2.89055145767472), ('DSE', 3.72795272725125), ('E2F3', 1.0), ('COL9A1', 3.20916550332282), ('FAM89B', 5.39023563955719), ('GRAMD1B', 4.2561016196607), ('SDC1', 4.12870767649866),…	3648
E2F6	tfdimers__MD00299	0.0891846	3.09274	2.19382e-08	1	motif similar to tfdimers__MD00301 ('M01252_reverse_3_M00087_forward dimer: E2F6 / Ik-2'; q-value = 2.19e-08) which is directly annotated	frozenset({'activating', 'hg38_500bp_up_100bp_down_full_tx_v10_clust.genes_vs_motifs.rankings', 'top50'})	[('SLC38A9', 4.48595256425518), ('NF1', 6.6005733644364), ('AP2A2', 2.59957052342335), ('FAM122B', 3.86279322294237), ('TCF12', 2.90558518512617), ('NAB2', 10.9754800750474)]	808
E2F7	metacluster_15.3	0.153159	6.31778	1.97219e-06	1	gene is annotated for similar motif swissregulon__hs__E2F7 ('hs__E2F7'; q-value = 1.97e-06)	frozenset({'activating', 'hg38_500bp_up_100bp_down_full_tx_v10_clust.genes_vs_motifs.rankings', 'top50'})	[('ZNF367', 6.31501499549452), ('CDK1', 7.390127348411), ('FAM104A', 5.87880819943413), ('ESCO2', 6.69779485387299), ('CCNE2', 6.03127224376376), ('RRM1', 9.18374610999019)]	514
E2F7	transfac_pro__M00938	0.100198	3.73854	3.84465e-07	1	gene is annotated for similar motif transfac_pro__M08875 ('V$E2F_Q4_03: E2F'; q-value = 3.84e-07)	frozenset({'activating', 'hg38_500bp_up_100bp_down_full_tx_v10_clust.genes_vs_motifs.rankings', 'top50'})	[('BTG3', 5.84174062404239), ('ZNF367', 6.31501499549452), ('ATAD2', 10.2814449229365), ('FAM111B', 5.74221347377778), ('RRM1', 9.18374610999019), ('PRRC2B', 7.53027800608676), ('HELLS', 7.70048994875136)]	788
E2F7	swissregulon__mm__E2f7	0.0933398	3.40454	0	0.797566	motif is annotated for orthologous gene ENSMUSG00000020185 in M. musculus (identity = 79%)	frozenset({'activating', 'hg38_500bp_up_100bp_down_full_tx_v10_clust.genes_vs_motifs.rankings', 'top50'})	[('CDK1', 7.390127348411), ('ZWINT', 5.89727297052404), ('DCK', 6.9561295837855), ('FAM111B', 5.74221347377778), ('CENPM', 5.79757980101672), ('ATAD2', 10.2814449229365), ('BTG3', 5.84174062404239), ('NCAPG2', 11.8733807068251), ('ANKRD36', 10.2510840742869), ('PCNA', 6.06637849337413), ('SKA3', 6.50627720011922), ('HELLS', 7.70048994875136), ('MYBL1', 6.70448718490411), ('ZNF367', 6.315014995494…	2096
E2F7	metacluster_15.1	0.206212	8.90144	0	1	gene is directly annotated	frozenset({'activating', 'hg38_500bp_up_100bp_down_full_tx_v10_clust.genes_vs_motifs.rankings', 'top50'})	[('KDELC2', 5.98359154141197), ('ATAD2', 10.2814449229365), ('ASF1B', 7.66692674022018), ('ZNF367', 6.31501499549452), ('FAM111B', 5.74221347377778), ('HELLS', 7.70048994875136), ('CDK1', 7.390127348411), ('LIG1', 11.4918539219099), ('USP1', 7.27588305224596), ('CENPM', 5.79757980101672), ('PCNA', 6.06637849337413), ('E2F8', 9.49110388779973), ('FANCD2', 6.283125215024), ('BARD1', 7.5266807543495…	3158
E2F7	metacluster_15.2	0.142918	5.819	0	1	gene is directly annotated	frozenset({'activating', 'hg38_500bp_up_100bp_down_full_tx_v10_clust.genes_vs_motifs.rankings', 'top50'})	[('HIST2H2AC', 7.61845101480709), ('USP1', 7.27588305224596), ('E2F8', 9.49110388779973), ('FAM111B', 5.74221347377778), ('TCF19', 6.78542592209395), ('ASF1B', 7.66692674022018), ('SLFN13', 9.64792797866814), ('CCNE2', 6.03127224376376), ('RECQL4', 9.06097400438476), ('ZNF367', 6.31501499549452), ('CDCA4', 6.85904750070773), ('PCNA', 6.06637849337413), ('SPC25', 6.34273603034035), ('MYBL1', 6.704…	1475
E2F7	metacluster_197.2	0.171211	7.1969	0	1	gene is directly annotated	frozenset({'activating', 'hg38_500bp_up_100bp_down_full_tx_v10_clust.genes_vs_motifs.rankings', 'top50'})	[('KDELC2', 5.98359154141197), ('CENPM', 5.79757980101672), ('ASF1B', 7.66692674022018), ('ZNF367', 6.31501499549452), ('BARD1', 7.52668075434951), ('ATAD2', 10.2814449229365), ('DCK', 6.9561295837855), ('HELLS', 7.70048994875136), ('E2F8', 9.49110388779973), ('USP1', 7.27588305224596), ('CDK1', 7.390127348411), ('LIG1', 11.4918539219099), ('CEP152', 6.68133579515119), ('PCNA', 6.06637849337413),…	2811
E2F7	metacluster_197.3	0.204686	8.82714	0	1	gene is directly annotated	frozenset({'activating', 'hg38_500bp_up_100bp_down_full_tx_v10_clust.genes_vs_motifs.rankings', 'top50'})	[('BTG3', 5.84174062404239), ('FAM111B', 5.74221347377778), ('NCAPG2', 11.8733807068251), ('ZNF367', 6.31501499549452), ('SLFN13', 9.64792797866814)]	339
E2F8	metacluster_197.3	0.175099	6.09413	9.4174e-06	1	motif similar to taipale_cyt_meth__E2F8_NTTTCCCGCCAAAN_eDBD ('E2F8 [E2F]'; q-value = 9.42e-06) which is directly annotated	frozenset({'activating', 'hg38_500bp_up_100bp_down_full_tx_v10_clust.genes_vs_motifs.rankings', 'top50'})	[('C9orf40', 5.35239576524305), ('FBXO5', 5.33333214012058), ('DHFR', 4.79193209631373), ('CCDC150', 6.04080132996287), ('C21orf58', 3.99524523467124), ('CCNE1', 7.2122027982321), ('E2F8', 1.0), ('PFKFB3', 7.36194502309383), ('TMEM179', 5.5675444566457), ('ESCO2', 4.91112715626309), ('CENPU', 4.26472819677242), ('C18orf54', 3.82801519868282), ('HIST1H1A', 4.42739722874057), ('ATAD2', 4.7013016468…	2907
E2F8	metacluster_15.2	0.150621	5.0582	7.27274e-08	1	motif similar to taipale_cyt_meth__E2F8_NTTTCCCGCCAAAN_eDBD ('E2F8 [E2F]'; q-value = 7.27e-08) which is directly annotated	frozenset({'activating', 'hg38_500bp_up_100bp_down_full_tx_v10_clust.genes_vs_motifs.rankings', 'top50'})	[('RBBP7', 5.15813118878774), ('RAD51AP1', 3.987818553559), ('E2F8', 1.0), ('ATAD2', 4.70130164687219), ('CRTC1', 4.20503435462378), ('FAM111B', 5.08979317883241), ('HIST1H1A', 4.42739722874057), ('C21orf58', 3.99524523467124), ('LKAAEAR1', 4.15946621962534), ('PFKFB3', 7.36194502309383), ('RRM2', 8.55319209633315), ('CLSPN', 3.92237492334845), ('C18orf54', 3.82801519868282), ('MYBL2', 6.63015187…	2302
E2F8	metacluster_15.3	0.197786	7.0543	0	1	gene is directly annotated	frozenset({'activating', 'hg38_500bp_up_100bp_down_full_tx_v10_clust.genes_vs_motifs.rankings', 'top50'})	[('RBBP7', 5.15813118878774), ('FBXO5', 5.33333214012058), ('IL1B', 4.26519205791384), ('CEP152', 4.64437236822653), ('RAD51AP1', 3.987818553559)]	347
E2F8	metacluster_197.2	0.178231	6.22672	0	1	gene is directly annotated	frozenset({'activating', 'hg38_500bp_up_100bp_down_full_tx_v10_clust.genes_vs_motifs.rankings', 'top50'})	[('PFKFB3', 7.36194502309383), ('RBBP7', 5.15813118878774), ('CRTC1', 4.20503435462378), ('FAM111A', 5.51019233262668), ('FBXO5', 5.33333214012058), ('CENPM', 4.96729912896426), ('BORA', 7.74889427967478), ('E2F8', 1.0), ('RRM2', 8.55319209633315), ('RAD51AP1', 3.987818553559), ('TMEM179', 5.5675444566457), ('E2F7', 6.56610364767506), ('FAM111B', 5.08979317883241), ('PKP4', 4.15962326397168), ('Z…	3208
E4F1	metacluster_111.4	0.0827628	3.03845	7.01095e-06	1	motif similar to transfac_pro__M02091 ('V$E4F1_Q6_01: E4F1'; q-value = 7.01e-06) which is directly annotated	frozenset({'activating', 'hg38_500bp_up_100bp_down_full_tx_v10_clust.genes_vs_motifs.rankings', 'top50'})	[('SLC35A1', 3.43354390550717), ('UBXN11', 4.62155715498751), ('GNG12', 4.09868981467783), ('RASSF8', 5.92682715703026), ('PEX11G', 2.70634620268722), ('NACAD', 2.55031248825488)]	844
E4F1	metacluster_111.3	0.0955157	3.71757	0	1	gene is directly annotated	frozenset({'activating', 'hg38_500bp_up_100bp_down_full_tx_v10_clust.genes_vs_motifs.rankings', 'top50'})	[('TSC22D2', 2.24748372049777), ('PEX11G', 2.70634620268722), ('NACAD', 2.55031248825488), ('ZC3H10', 2.26301525339548), ('GDPGP1', 2.37952286609563)]	446
E4F1	metacluster_111.5	0.0901801	3.43344	0	1	gene is directly annotated	frozenset({'activating', 'hg38_500bp_up_100bp_down_full_tx_v10_clust.genes_vs_motifs.rankings', 'top50'})	[('FJX1', 4.67474426251425), ('SLC25A12', 3.43674177537542), ('EBF1', 2.99220832289413), ('SLC39A1', 2.45829965680596)]	248
ELF1	taipale_tf_pairs__E2F1_ELK1_SGCGCNNNNNNNNNNCGGAAGN_CAP_repr	0.0938534	3.15688	6.76919e-06	1	motif similar to swissregulon__hs__ELF1 ('hs__ELF1'; q-value = 6.77e-06) which is directly annotated	frozenset({'activating', 'hg38_500bp_up_100bp_down_full_tx_v10_clust.genes_vs_motifs.rankings', 'top50'})	[('PDS5A', 2.4605446037939), ('NT5M', 2.88037889690834), ('OGFR', 2.50716256368759), ('LEFTY2', 7.01037150150402), ('PTCH1', 2.40362956807897), ('TXNRD3', 4.70391276805329), ('PDPN', 3.87960477589568), ('RAB27A', 2.42437675987222)]	978
ELF1	taipale_tf_pairs__ETV2_HES7_RSCGGAANNNNNNNCACGTGNN_CAP_repr	0.116618	4.28727	6.62224e-06	1	gene is annotated for similar motif transfac_pro__M02053 ('V$ELF_02: ELF1'; q-value = 6.62e-06)	frozenset({'activating', 'hg38_500bp_up_100bp_down_full_tx_v10_clust.genes_vs_motifs.rankings', 'top50'})	[('PDPN', 3.87960477589568), ('TXNRD3', 4.70391276805329), ('NT5M', 2.88037889690834), ('POLR2C', 3.91095023251812), ('FIGNL1', 4.0051052959435), ('RAB27A', 2.42437675987222), ('G6PC3', 3.14686315133719), ('PDS5A', 2.4605446037939)]	1243
ELF1	taipale_tf_pairs__GCM1_ELK1_RTGCGGGCGGAAGTN_CAP_2	0.0988837	3.40666	5.04473e-11	1	gene is annotated for similar motif taipale_tf_pairs__GCM1_ELF1_GTGCGGGCGGAAGTN_CAP_repr ('GCM1 [GCM] - ELF1 [Ets]'; q-value = 5.04e-11)	frozenset({'activating', 'hg38_500bp_up_100bp_down_full_tx_v10_clust.genes_vs_motifs.rankings', 'top50'})	[('TXNRD3', 4.70391276805329), ('ELF1', 1.0), ('SGCD', 3.18048093390317), ('OGFR', 2.50716256368759), ('MARK3', 2.91228617353181), ('YME1L1', 3.34255239350271), ('PDPN', 3.87960477589568), ('TFAM', 2.79847397684545), ('SAMD11', 4.91475769182108), ('RILPL1', 2.48161539975532), ('PDS5A', 2.4605446037939), ('DIAPH1', 7.57962654726364), ('ZBTB40', 2.60265706946476), ('PTCH1', 2.40362956807897), ('G6P…	3460
ELF2	taipale_tf_pairs__ETV2_HES7_RSCGGAANNNNNNNCACGTGNN_CAP_repr	0.0891091	3.67495	1.40922e-06	1	gene is annotated for similar motif transfac_pro__M02054 ('V$ELF2_02: ELF2'; q-value = 1.41e-06)	frozenset({'activating', 'hg38_500bp_up_100bp_down_full_tx_v10_clust.genes_vs_motifs.rankings', 'top50'})	[('DYSF', 2.59778883679437), ('CEP250', 2.73963879731407), ('KCTD5', 6.51497416609366), ('PPP1R14A', 3.08102365855687), ('REEP6', 2.42054101354879)]	658
ELF2	metacluster_191.2	0.0839614	3.38682	2.36795e-08	1	gene is annotated for similar motif hocomoco__ELF2_HUMAN.H11MO.0.C ('ELF2_HUMAN'; q-value = 2.37e-08)	frozenset({'activating', 'hg38_500bp_up_100bp_down_full_tx_v10_clust.genes_vs_motifs.rankings', 'top50'})	[('FAM78A', 2.46724511511784), ('CEP250', 2.73963879731407), ('ANAPC5', 3.11732581752077), ('ELF2', 1.0), ('GRM5-AS1', 5.54640500977092)]	666
ELF2	hdpi__ELF2	0.0861651	3.51017	0	1	gene is directly annotated	frozenset({'activating', 'hg38_500bp_up_100bp_down_full_tx_v10_clust.genes_vs_motifs.rankings', 'top50'})	[('REEP6', 2.42054101354879), ('VDAC1', 2.50068733031583), ('NUDT16L1', 2.71151139841961), ('PCDHA7', 2.27181928972754), ('TROVE2', 2.28180247403293), ('EFCAB2', 2.49784911593943), ('CBX4', 5.06471003895307), ('RGS19', 2.87035733462866)]	1026
ELF2	metacluster_35.2	0.0827333	3.31809	0	1	gene is directly annotated	frozenset({'activating', 'hg38_500bp_up_100bp_down_full_tx_v10_clust.genes_vs_motifs.rankings', 'top50'})	[('NUDT16L1', 2.71151139841961), ('EFCAB2', 2.49784911593943), ('VSNL1', 2.62466817134056), ('CEP250', 2.73963879731407), ('KCTD2', 2.4608370396487)]	546
ELF4	tfdimers__MD00414	0.109854	3.69393	1.89212e-06	1	motif similar to tfdimers__MD00018 ('M00971_forward_8_M00980_forward dimer: Ets / TBP'; q-value = 1.89e-06) which is directly annotated	frozenset({'activating', 'hg38_500bp_up_100bp_down_full_tx_v10_clust.genes_vs_motifs.rankings', 'top50'})	[('CPNE2', 3.27829686967237), ('C19orf33', 1.94123912773565), ('TMBIM1', 0.974935050090292), ('SAMD11', 4.34899708352761), ('ZNF396', 1.69517396052607), ('SAP30', 2.85661599398267), ('GLRX', 1.0807397263331), ('RTN4R', 1.00098662802163), ('KANSL1-AS1', 2.25457349342772), ('USF3', 1.19054330390122), ('GLIPR2', 2.45101597584921), ('LINC01460', 1.52938133032044), ('CDK18', 1.54145390156765), ('TAGLN…	4019
ELF4	metacluster_2.6	0.104206	3.4305	1.73958e-06	1	motif similar to tfdimers__MD00018 ('M00971_forward_8_M00980_forward dimer: Ets / TBP'; q-value = 1.74e-06) which is directly annotated	frozenset({'activating', 'hg38_500bp_up_100bp_down_full_tx_v10_clust.genes_vs_motifs.rankings', 'top50'})	[('USF3', 1.19054330390122), ('COL6A3', 1.02943602985173), ('GNAI1', 1.03323185722292), ('TMBIM1', 0.974935050090292), ('SAP30', 2.85661599398267), ('APBB2', 1.20501034815654), ('PLA2G15', 1.61866586438127), ('MX1', 1.06754918590681), ('SMAP1', 1.0867476566527), ('TAGLN2', 1.74387877711541), ('RTN4R', 1.00098662802163), ('RBM41', 1.2441495355869), ('NOMO2', 7.29491639354676), ('GLRX', 1.080739726…	2795
ELF4	tfdimers__MD00357	0.118914	4.11646	1.33555e-08	1	gene is annotated for similar motif tfdimers__MD00018 ('M00971_forward_8_M00980_forward dimer: Ets / TBP'; q-value = 1.34e-08)	frozenset({'activating', 'hg38_500bp_up_100bp_down_full_tx_v10_clust.genes_vs_motifs.rankings', 'top50'})	[('AMMECR1', 1.17122226404327), ('ELF4', 1.0), ('TMBIM1', 0.974935050090292), ('CPNE2', 3.27829686967237), ('LINC01460', 1.52938133032044), ('SMAP1', 1.0867476566527), ('KDELC2', 1.17392798599297), ('HAPLN1', 1.03697492928889), ('KANSL1-AS1', 2.25457349342772), ('TAGLN2', 1.74387877711541)]	1369
ELF4	tfdimers__MD00196	0.108261	3.61963	6.72344e-09	1	motif similar to tfdimers__MD00018 ('M00971_forward_8_M00980_forward dimer: Ets / TBP'; q-value = 6.72e-09) which is directly annotated	frozenset({'activating', 'hg38_500bp_up_100bp_down_full_tx_v10_clust.genes_vs_motifs.rankings', 'top50'})	[('PEG3', 0.950781639225317), ('ELF4', 1.0), ('SMAP1', 1.0867476566527), ('COL6A3', 1.02943602985173), ('MX1', 1.06754918590681), ('GNAI1', 1.03323185722292), ('TMBIM1', 0.974935050090292)]	569
ELF4	tfdimers__MD00301	0.106105	3.51906	9.41088e-10	1	gene is annotated for similar motif tfdimers__MD00044 ('M00971_forward_6_M01797_reverse dimer: Ets / SIRT6'; q-value = 9.41e-10)	frozenset({'activating', 'hg38_500bp_up_100bp_down_full_tx_v10_clust.genes_vs_motifs.rankings', 'top50'})	[('LINC01460', 1.52938133032044), ('GNAI1', 1.03323185722292), ('KANSL1-AS1', 2.25457349342772), ('SMAP1', 1.0867476566527), ('RTN4R', 1.00098662802163), ('CPNE2', 3.27829686967237)]	286
ELF4	tfdimers__MD00051	0.0965308	3.07251	8.89832e-10	1	gene is annotated for similar motif tfdimers__MD00018 ('M00971_forward_8_M00980_forward dimer: Ets / TBP'; q-value = 8.9e-10)	frozenset({'activating', 'hg38_500bp_up_100bp_down_full_tx_v10_clust.genes_vs_motifs.rankings', 'top50'})	[('PEG3', 0.950781639225317), ('COL6A3', 1.02943602985173), ('ELF4', 1.0), ('TMBIM1', 0.974935050090292), ('MX1', 1.06754918590681), ('GNAI1', 1.03323185722292), ('SMAP1', 1.0867476566527)]	770
ELF4	tfdimers__MD00186	0.119058	4.12321	2.53262e-12	1	gene is annotated for similar motif tfdimers__MD00044 ('M00971_forward_6_M01797_reverse dimer: Ets / SIRT6'; q-value = 2.53e-12)	frozenset({'activating', 'hg38_500bp_up_100bp_down_full_tx_v10_clust.genes_vs_motifs.rankings', 'top50'})	[('SMAP1', 1.0867476566527), ('PEG3', 0.950781639225317), ('GNAI1', 1.03323185722292), ('TMBIM1', 0.974935050090292), ('KANSL1-AS1', 2.25457349342772), ('MX1', 1.06754918590681), ('USF3', 1.19054330390122), ('COL6A3', 1.02943602985173), ('APBB2', 1.20501034815654), ('RTN4R', 1.00098662802163), ('LINC01460', 1.52938133032044), ('ELF4', 1.0), ('RBM41', 1.2441495355869), ('CPNE2', 3.27829686967237),…	4986
ELF4	tfdimers__MD00373	0.103965	3.41924	1.05735e-14	1	gene is annotated for similar motif tfdimers__MD00018 ('M00971_forward_8_M00980_forward dimer: Ets / TBP'; q-value = 1.06e-14)	frozenset({'activating', 'hg38_500bp_up_100bp_down_full_tx_v10_clust.genes_vs_motifs.rankings', 'top50'})	[('USF3', 1.19054330390122), ('RAD52', 2.06874857407177), ('KDELC2', 1.17392798599297), ('AMMECR1', 1.17122226404327), ('MX1', 1.06754918590681), ('CPNE2', 3.27829686967237), ('KANSL1-AS1', 2.25457349342772), ('LINC01460', 1.52938133032044), ('GNAI1', 1.03323185722292), ('APBB2', 1.20501034815654), ('TMBIM1', 0.974935050090292), ('GNL3L', 1.81647825439801)]	2112
ELF4	tfdimers__MD00044	0.105606	3.4958	0	1	gene is directly annotated	frozenset({'activating', 'hg38_500bp_up_100bp_down_full_tx_v10_clust.genes_vs_motifs.rankings', 'top50'})	[('KDELC2', 1.17392798599297), ('USF3', 1.19054330390122), ('TMBIM1', 0.974935050090292), ('RAD52', 2.06874857407177), ('AMMECR1', 1.17122226404327), ('ANXA1', 1.28857656469628), ('MX1', 1.06754918590681), ('KANSL1-AS1', 2.25457349342772), ('APBB2', 1.20501034815654), ('SMAP1', 1.0867476566527), ('GNL3L', 1.81647825439801), ('HAPLN1', 1.03697492928889), ('CPNE2', 3.27829686967237), ('C7', 1.02820…	3869
ELK1	tfdimers__MD00451	0.0963353	3.55265	9.53042e-06	1	motif similar to tfdimers__MD00408 ('M01067_forward_6_M00971_forward dimer: Gfi1 / Ets'; q-value = 9.53e-06) which is directly annotated	frozenset({'activating', 'hg38_500bp_up_100bp_down_full_tx_v10_clust.genes_vs_motifs.rankings', 'top50'})	[('CTIF', 4.12008428277871), ('HAUS4', 2.70844699767403), ('GAS1', 2.41581254543448), ('DCK', 4.10415386336189), ('MAFK', 3.03835104764598), ('ZNF423', 3.72553150692044), ('TMUB1', 4.53841982459513), ('NPAS2', 3.62875859422758), ('INPP5A', 2.50735971770131), ('VPS13D', 2.98879046511564), ('KAZALD1', 2.62972615895651), ('KDM2B', 7.53283956266586)]	1731
ELK1	tfdimers__MD00265	0.105044	4.00475	9.30735e-10	1	motif similar to tfdimers__MD00562 ('M00025_forward_24_M00789_forward dimer: Elk-1 / GATA'; q-value = 9.31e-10) which is directly annotated	frozenset({'activating', 'hg38_500bp_up_100bp_down_full_tx_v10_clust.genes_vs_motifs.rankings', 'top50'})	[('INPP5A', 2.50735971770131), ('ZNF423', 3.72553150692044), ('NPAS2', 3.62875859422758), ('GAS1', 2.41581254543448), ('CTIF', 4.12008428277871), ('MAFK', 3.03835104764598), ('EDN1', 2.69305086354747), ('HAUS4', 2.70844699767403), ('MAGEF1', 4.3137690050089), ('DCK', 4.10415386336189)]	1389
ELK1	taipale_tf_pairs__ETV5_HOXA2_RSCGGWAATKNNNNNNNNMATTA_CAP_repr	0.0947919	3.47253	2.13455e-14	1	gene is annotated for similar motif taipale_tf_pairs__ELK1_HOXA3_NCCGGWNNNNNNNNNNNSCATTAN_CAP_repr ('ELK1 [ETS] - HOXA3 [Homeo]'; q-value = 2.13e-14)	frozenset({'activating', 'hg38_500bp_up_100bp_down_full_tx_v10_clust.genes_vs_motifs.rankings', 'top50'})	[('GJA1', 2.40581519298969), ('MAGEF1', 4.3137690050089), ('TMTC2', 5.78820368545325), ('RPRD2', 2.97469141429535), ('NOLC1', 3.17967666335273)]	399
ELK1	taipale_tf_pairs__E2F1_ELK1_SGCGCNNNNNNNNNNNCGGAAGN_CAP_repr	0.0887444	3.15859	0	1	gene is directly annotated	frozenset({'activating', 'hg38_500bp_up_100bp_down_full_tx_v10_clust.genes_vs_motifs.rankings', 'top50'})	[('GAS1', 2.41581254543448), ('DCK', 4.10415386336189), ('MAFK', 3.03835104764598), ('CTIF', 4.12008428277871), ('CHCHD7', 3.21641693192906), ('HAUS4', 2.70844699767403), ('TMUB1', 4.53841982459513), ('ZNF423', 3.72553150692044), ('HLTF', 3.03046318498406), ('KLF10', 11.3042634539076), ('KAZALD1', 2.62972615895651), ('NPAS2', 3.62875859422758)]	2392
ELK3	tfdimers__MD00215	0.104493	3.12568	3.12135e-11	1	gene is annotated for similar motif tfdimers__MD00018 ('M00971_forward_8_M00980_forward dimer: Ets / TBP'; q-value = 3.12e-11)	frozenset({'activating', 'hg38_500bp_up_100bp_down_full_tx_v10_clust.genes_vs_motifs.rankings', 'top50'})	[('EPB41L2', 4.08874258515831), ('CHAC2', 3.22313546954283), ('HTATIP2', 4.26112539064066), ('INCENP', 2.92489269985195), ('EIF2AK1', 2.43415170068712), ('COG3', 2.54362337989812), ('TMOD3', 2.37301687327121), ('NOS1AP', 2.82903058786986)]	841
ELK3	tfdimers__MD00186	0.10906	3.32845	2.53262e-12	1	gene is annotated for similar motif tfdimers__MD00044 ('M00971_forward_6_M01797_reverse dimer: Ets / SIRT6'; q-value = 2.53e-12)	frozenset({'activating', 'hg38_500bp_up_100bp_down_full_tx_v10_clust.genes_vs_motifs.rankings', 'top50'})	[('NEK7', 3.49938747809449), ('NOS1AP', 2.82903058786986), ('EIF2AK1', 2.43415170068712), ('WRNIP1', 5.35965911895452), ('ZFP30', 2.97610024491456), ('TUBGCP3', 8.86184352988371), ('EPB41L2', 4.08874258515831), ('IL11RA', 4.06059780722618), ('ELK3', 1.0), ('MGAT1', 2.91443684364742), ('RUSC1', 5.88459242499904), ('SAMD11', 7.43261407402374)]	1750
EP300	tfdimers__MD00475	0.113684	3.45069	7.12874e-06	1	motif similar to tfdimers__MD00118 ('M00033_forward_9_M01162_forward dimer: p300 / OG-2'; q-value = 7.13e-06) which is directly annotated	frozenset({'activating', 'hg38_500bp_up_100bp_down_full_tx_v10_clust.genes_vs_motifs.rankings', 'top50'})	[('TTL', 4.76525819419517), ('UBE2H', 2.46946979351552), ('HECW2', 3.60687729805632), ('ZBTB7A', 2.78636896419063), ('EP300', 1.0), ('ZNF619', 2.43661214800743)]	366
ERF	taipale_tf_pairs__ETV2_EVX1_RSCGGWAATNNNYATTAN_CAP	0.0905127	3.06596	3.89597e-06	1	gene is annotated for similar motif taipale_tf_pairs__ERF_DLX3_RSCGGAANNNNYAATTA_CAP_repr ('ERF [ETS] - DLX3 [Homeo]'; q-value = 3.9e-06)	frozenset({'activating', 'hg38_500bp_up_100bp_down_full_tx_v10_clust.genes_vs_motifs.rankings', 'top50'})	[('PRIM2', 2.82398030238582), ('ANXA4', 2.56893092562594), ('CSNK1A1', 2.57819611158378), ('DDIAS', 8.66683008507843), ('GPATCH4', 2.41252835892468)]	337
ERF	taipale_tf_pairs__ETV2_GSC2_RSCGGAANNNNGGATTA_CAP_repr	0.10691	3.88387	3.90912e-08	1	gene is annotated for similar motif transfac_pro__M02061 ('V$ERF_02: ERF'; q-value = 3.91e-08)	frozenset({'activating', 'hg38_500bp_up_100bp_down_full_tx_v10_clust.genes_vs_motifs.rankings', 'top50'})	[('POLE2', 5.65518699273537), ('OXSR1', 5.45986080526973), ('HIST1H2BH', 6.30156760304505), ('CSNK1A1', 2.57819611158378), ('TTC1', 4.13960821050498), ('CCDC90B', 2.4142958378231), ('POLA2', 3.14521195870717), ('MTFR2', 4.75720700339036), ('TBRG4', 3.42794252428677), ('DCAF4L1', 2.39705568093982), ('DDIAS', 8.66683008507843), ('TIPIN', 3.79167692750664), ('GLB1', 3.83363396278763), ('ZNF605', 2.8…	3819
ERF	taipale_tf_pairs__ELK1_FOXI1_RSCGGATGTKKN_CAP	0.103498	3.71371	1.73008e-08	1	gene is annotated for similar motif taipale_tf_pairs__ERF_FOXI1_RSCGGATGTTKWN_CAP_repr ('ERF [ETS] - FOXI1 [Fox]'; q-value = 1.73e-08)	frozenset({'activating', 'hg38_500bp_up_100bp_down_full_tx_v10_clust.genes_vs_motifs.rankings', 'top50'})	[('RFC3', 3.88410669061174), ('LIMCH1', 2.51769501248633), ('ANXA4', 2.56893092562594), ('CCSAP', 4.9204086235522), ('C1QTNF2', 2.37118714515554), ('PRIM2', 2.82398030238582), ('ERF', 1.0), ('GPATCH4', 2.41252835892468), ('COX18', 2.38927369395708), ('HIST1H2BH', 6.30156760304505), ('SMTNL2', 2.42439490584409), ('DDIAS', 8.66683008507843), ('ZNF605', 2.85523415334208), ('TTTY14', 2.80874273406017…	2282
ERF	taipale_tf_pairs__ETV5_FOXI1_RSCGGATGTTGN_CAP	0.0913655	3.1085	1.42861e-09	1	gene is annotated for similar motif taipale_tf_pairs__ERF_FOXI1_RSCGGATGTTKWN_CAP_repr ('ERF [ETS] - FOXI1 [Fox]'; q-value = 1.43e-09)	frozenset({'activating', 'hg38_500bp_up_100bp_down_full_tx_v10_clust.genes_vs_motifs.rankings', 'top50'})	[('MTFR2', 4.75720700339036), ('CSNK1A1', 2.57819611158378), ('CTSV', 3.31323042826054), ('PRIM2', 2.82398030238582), ('TIPIN', 3.79167692750664)]	465
ERF	taipale_tf_pairs__ETV2_DLX3_RSCGGAANNNNNNNTAATKR_CAP_repr	0.094455	3.26261	7.7888e-13	1	motif similar to transfac_pro__M02061 ('V$ERF_02: ERF'; q-value = 7.79e-13) which is directly annotated	frozenset({'activating', 'hg38_500bp_up_100bp_down_full_tx_v10_clust.genes_vs_motifs.rankings', 'top50'})	[('CCSAP', 4.9204086235522), ('SMTNL2', 2.42439490584409), ('LIMCH1', 2.51769501248633), ('C1QTNF2', 2.37118714515554), ('POLR2M', 3.9044619391485), ('TTTY14', 2.80874273406017)]	741
ERF	taipale_tf_pairs__ETV5_CLOCK_NCACGTGNNNNNSCGGAWRN_CAP_repr	0.0931194	3.19599	7.06327e-13	1	gene is annotated for similar motif taipale_tf_pairs__ERF_CLOCK_CACGTGNNNNNSRGGAARNN_CAP_repr ('ERF [ETS] - CLOCK [bHLH]'; q-value = 7.06e-13)	frozenset({'activating', 'hg38_500bp_up_100bp_down_full_tx_v10_clust.genes_vs_motifs.rankings', 'top50'})	[('POLA2', 3.14521195870717), ('RFC3', 3.88410669061174), ('ANXA4', 2.56893092562594), ('TIPIN', 3.79167692750664), ('DDIAS', 8.66683008507843), ('COX18', 2.38927369395708), ('ZNF615', 3.00265223652338), ('NOTCH2', 2.72019500143828), ('LIMCH1', 2.51769501248633), ('CCDC90B', 2.4142958378231), ('RPRD2', 2.75901201588312), ('PRIM2', 2.82398030238582), ('ERF', 1.0), ('POLE2', 5.65518699273537), ('HI…	3889
ERF	taipale_tf_pairs__ERF_CLOCK_CACGTGNNNNNSRGGAARNN_CAP_repr	0.0907218	3.07639	0	1	gene is directly annotated	frozenset({'activating', 'hg38_500bp_up_100bp_down_full_tx_v10_clust.genes_vs_motifs.rankings', 'top50'})	[('STX6', 3.57830378659342), ('HIST1H2BC', 5.81726156311271), ('SMTNL2', 2.42439490584409), ('HIST1H2BH', 6.30156760304505), ('VPS37C', 2.46775793897501)]	393
ERF	taipale_tf_pairs__ERF_HES7_NNCACGTGNNNNNCCGGAANN_CAP_repr	0.120973	4.5854	0	1	gene is directly annotated	frozenset({'activating', 'hg38_500bp_up_100bp_down_full_tx_v10_clust.genes_vs_motifs.rankings', 'top50'})	[('HIST1H2BC', 5.81726156311271), ('TIPIN', 3.79167692750664), ('HIST1H2BH', 6.30156760304505), ('VPS37C', 2.46775793897501)]	126
ERG	tfdimers__MD00193	0.0915264	3.15387	4.07981e-06	1	motif similar to tfdimers__MD00408 ('M01067_forward_6_M00971_forward dimer: Gfi1 / Ets'; q-value = 4.08e-06) which is directly annotated	frozenset({'activating', 'hg38_500bp_up_100bp_down_full_tx_v10_clust.genes_vs_motifs.rankings', 'top50'})	[('OTULIN', 1.34703336822907), ('ERG', 1.0), ('STK17B', 1.71726288902157), ('FOXO1', 1.35182196116259), ('C1orf74', 1.42654213923907), ('DDX3Y', 4.23635776283663), ('NRAP', 1.07768942973455)]	878
ERG	taipale_tf_pairs__ETV5_CLOCK_NCACGTGNNNNNSCGGAWRN_CAP_repr	0.0897242	3.06435	1.94051e-06	0.966597	gene is orthologous to ENSMUSG00000040732 in M. musculus (identity = 96%) which is annotated for similar motif cisbp__M01495 ('ETV3L[gene ID: ENSG00000253831 species: Homo sapiens TF status: inferred TF family: Ets DBDs: Ets]; Erf[gene ID: ENSMUSG00000040857 species: Mus musculus TF status: inferred TF family: Ets DBDs: Ets]; Erg[gene ID: ENSMUSG00000040732 species: Mus musculus TF status: direct…	frozenset({'activating', 'hg38_500bp_up_100bp_down_full_tx_v10_clust.genes_vs_motifs.rankings', 'top50'})	[('ZNF668', 1.17390538935857), ('NUDT17', 1.1766593919969), ('ANKRD13A', 1.12283242294856), ('RRAS', 1.21501803772762), ('KDM5D', 1.09589136755022)]	357
ERG	taipale_tf_pairs__GCM1_ELK1_RTGCGGGCGGAAGTN_CAP_2	0.0896437	3.06035	3.37663e-07	1	gene is annotated for similar motif taipale_tf_pairs__GCM1_ERG_RTRYGGGCGGAARKN_CAP ('GCM1 [GCM] - ERG [ERG]'; q-value = 3.38e-07)	frozenset({'activating', 'hg38_500bp_up_100bp_down_full_tx_v10_clust.genes_vs_motifs.rankings', 'top50'})	[('JOSD2', 1.24965643415849), ('PCDH1', 1.20661286834313), ('HSPA12A', 1.47870408585012), ('ZNF668', 1.17390538935857), ('PTGDS', 1.51955236804438), ('NRAP', 1.07768942973455), ('CARS', 1.99100097390308), ('C1orf74', 1.42654213923907), ('CCDC130', 1.80511651596399), ('DDX3Y', 4.23635776283663)]	1583
ERG	metacluster_183.4	0.131626	5.14561	1.42511e-07	1	gene is annotated for similar motif taipale_cyt_meth__ERG_NACCGGAARYN_eDBD ('ERG [ETS]'; q-value = 1.43e-07)	frozenset({'activating', 'hg38_500bp_up_100bp_down_full_tx_v10_clust.genes_vs_motifs.rankings', 'top50'})	[('JOSD2', 1.24965643415849), ('ZNF668', 1.17390538935857), ('CARS', 1.99100097390308), ('C1orf74', 1.42654213923907), ('LMO2', 1.9218627812406), ('DDX3Y', 4.23635776283663), ('DNTTIP2', 4.52314727807418), ('HSPA12A', 1.47870408585012)]	922
ERG	tfdimers__MD00176	0.0912529	3.14028	1.1478e-07	1	motif similar to tfdimers__MD00018 ('M00971_forward_8_M00980_forward dimer: Ets / TBP'; q-value = 1.15e-07) which is directly annotated	frozenset({'activating', 'hg38_500bp_up_100bp_down_full_tx_v10_clust.genes_vs_motifs.rankings', 'top50'})	[('CDKAL1', 1.55533264803262), ('JOSD2', 1.24965643415849), ('FOXO1', 1.35182196116259), ('CARS', 1.99100097390308), ('LMO2', 1.9218627812406)]	531
ERG	tfdimers__MD00301	0.110498	4.09619	9.41088e-10	1	gene is annotated for similar motif tfdimers__MD00044 ('M00971_forward_6_M01797_reverse dimer: Ets / SIRT6'; q-value = 9.41e-10)	frozenset({'activating', 'hg38_500bp_up_100bp_down_full_tx_v10_clust.genes_vs_motifs.rankings', 'top50'})	[('FOXO1', 1.35182196116259), ('GOLGA1', 1.11732640718314), ('LOXL1', 1.91896240777078), ('ERG', 1.0)]	210
ERG	tfdimers__MD00186	0.0895311	3.05476	2.53262e-12	1	gene is annotated for similar motif tfdimers__MD00044 ('M00971_forward_6_M01797_reverse dimer: Ets / SIRT6'; q-value = 2.53e-12)	frozenset({'activating', 'hg38_500bp_up_100bp_down_full_tx_v10_clust.genes_vs_motifs.rankings', 'top50'})	[('FOXO1', 1.35182196116259), ('LOXL1', 1.91896240777078), ('GOLGA1', 1.11732640718314), ('ERG', 1.0), ('TSPYL2', 2.86524135545057), ('C12orf73', 2.84261874811074), ('KDM5D', 1.09589136755022), ('CCDC130', 1.80511651596399)]	1218
ERG	metacluster_183.2	0.0891449	3.03558	0	1	gene is directly annotated	frozenset({'activating', 'hg38_500bp_up_100bp_down_full_tx_v10_clust.genes_vs_motifs.rankings', 'top50'})	[('LOXL1', 1.91896240777078), ('ZFC3H1', 1.22582126070001), ('LMO2', 1.9218627812406), ('CCDC130', 1.80511651596399), ('PLEKHO2', 1.77918003922449), ('MOCS1', 1.25326466702856), ('TSPYL2', 2.86524135545057), ('DDX3Y', 4.23635776283663)]	991
ETS1	taipale_tf_pairs__ETV2_HES7_RSCGGAANNNNNNCACGTGNN_CAP_repr	0.11047	4.03342	2.79681e-07	1	gene is annotated for similar motif transfac_pro__M02063 ('V$CETS1_02: c-ets-1 (ets1)'; q-value = 2.8e-07)	frozenset({'activating', 'hg38_500bp_up_100bp_down_full_tx_v10_clust.genes_vs_motifs.rankings', 'top50'})	[('RTN4RL2', 3.05208013134223), ('WSCD1', 2.94194182119289), ('DYRK1A', 4.1582662067955)]	112
ETV1	taipale_tf_pairs__GCM1_ERG_RTRYGGGCGGAARKN_CAP	0.118141	3.09901	9.49993e-07	1	motif similar to taipale_tf_pairs__GCM1_ETV1_RTRNNGGCGGAAGTN_CAP ('GCM1 [GCM] - ETV1 [ETS]'; q-value = 9.5e-07) which is directly annotated	frozenset({'activating', 'hg38_500bp_up_100bp_down_full_tx_v10_clust.genes_vs_motifs.rankings', 'top50'})	[('PROX1', 7.10871308018888), ('NREP', 37.3331350675651), ('PIK3R1', 8.7848437608454), ('SIPA1L1', 5.92488999316249), ('GJA1', 17.7287895069399), ('MYOCD', 13.8206535829342), ('MEF2C', 14.7465652121627), ('MITF', 20.2783318250113)]	707
ETV2	taipale_tf_pairs__ELK1_TBX21_ANGTGNNANNNNNNNNNNNCNNMGGAWNN_CAP_repr	0.121359	3.12917	1.17744e-21	1	motif similar to taipale_tf_pairs__ETV2_EOMES_NGGTGTNNNNNNNNNNNNNNNCCGGAWNNN_CAP_repr ('ETV2 [ETS] - EOMES [Tbox]'; q-value = 1.18e-21) which is directly annotated	frozenset({'activating', 'hg38_500bp_up_100bp_down_full_tx_v10_clust.genes_vs_motifs.rankings', 'top50'})	[('MIOS', 1.88600200414559), ('ZNF746', 2.07925377000799), ('SYPL2', 3.08254359248868), ('TM7SF3', 3.52916967714227), ('RYK', 3.53863231911513), ('PDGFD', 2.71391236738977), ('ACSL3', 2.1414292781396), ('ANKRD6', 5.40622996455125)]	826
ETV4	tfdimers__MD00181	0.0980082	3.05033	2.22119e-06	1	gene is annotated for similar motif tfdimers__MD00018 ('M00971_forward_8_M00980_forward dimer: Ets / TBP'; q-value = 2.22e-06)	frozenset({'activating', 'hg38_500bp_up_100bp_down_full_tx_v10_clust.genes_vs_motifs.rankings', 'top50'})	[('LOXL1', 2.88262963133904), ('EFHD1', 2.31335498504331), ('LRP4', 1.85290686937476), ('PEX7', 1.99238787487698), ('GINS3', 2.07348833670424), ('IRX1', 8.15269561722879), ('ETV4', 1.0)]	744
ETV6	metacluster_167.2	0.113587	3.44446	2.03056e-06	1	motif similar to tfdimers__MD00018 ('M00971_forward_8_M00980_forward dimer: Ets / TBP'; q-value = 2.03e-06) which is directly annotated	frozenset({'activating', 'hg38_500bp_up_100bp_down_full_tx_v10_clust.genes_vs_motifs.rankings', 'top50'})	[('MSH2', 3.43596611019111), ('P4HB', 4.25568236202657), ('MAGED1', 2.61831603876374), ('PAQR4', 2.36606541202028), ('ZNF850', 6.22919653425679), ('BFAR', 2.59485445089852)]	423
ETV6	metacluster_138.2	0.105494	3.08686	7.94392e-08	0.83299	motif similar to transfac_pro__M01993 ('V$TEL1_01: TEL1'; q-value = 7.94e-08) which is annotated for orthologous gene ENSMUSG00000030199 in M. musculus (identity = 83%)	frozenset({'activating', 'hg38_500bp_up_100bp_down_full_tx_v10_clust.genes_vs_motifs.rankings', 'top50'})	[('PSD3', 3.47759096295115), ('ZXDC', 2.27711810666261), ('ETV6', 1.0), ('N4BP2L2', 2.76935857889688), ('NDNF', 3.43971902853931), ('NCOA2', 2.50413800003866), ('PYURF', 2.45466346496146), ('MPPED2', 2.35181356888109), ('PITX2', 5.33727865945716), ('CCSER2', 2.79585731731623), ('MAGED1', 2.61831603876374), ('BFAR', 2.59485445089852)]	1293
ETV6	tfdimers__MD00015	0.103868	3.01505	4.59042e-08	1	motif similar to tfdimers__MD00018 ('M00971_forward_8_M00980_forward dimer: Ets / TBP'; q-value = 4.59e-08) which is directly annotated	frozenset({'activating', 'hg38_500bp_up_100bp_down_full_tx_v10_clust.genes_vs_motifs.rankings', 'top50'})	[('MAGED1', 2.61831603876374), ('ZXDC', 2.27711810666261), ('CCSER2', 2.79585731731623), ('RCC1', 6.87487162978399), ('FBXO40', 2.31873836169206), ('GCAT', 3.0724791270278), ('AGAP3', 3.15973081838182), ('ZNF787', 2.33732981495031), ('LRP6', 3.64394961857512), ('RNF2', 4.15503846449338)]	1492
ETV6	metacluster_191.3	0.105075	3.06837	2.26724e-08	1	motif similar to transfac_pro__M00971 ('V$ETS_Q6: Ets'; q-value = 2.27e-08) which is directly annotated	frozenset({'activating', 'hg38_500bp_up_100bp_down_full_tx_v10_clust.genes_vs_motifs.rankings', 'top50'})	[('CCSER2', 2.79585731731623), ('PITX2', 5.33727865945716), ('RNF2', 4.15503846449338), ('NCOA2', 2.50413800003866), ('AGAP3', 3.15973081838182), ('ZXDC', 2.27711810666261), ('PSD3', 3.47759096295115), ('ZNF491', 2.26486301051028)]	885
ETV7	tfdimers__MD00373	0.109764	3.12628	1.05735e-14	1	gene is annotated for similar motif tfdimers__MD00018 ('M00971_forward_8_M00980_forward dimer: Ets / TBP'; q-value = 1.06e-14)	frozenset({'activating', 'hg38_500bp_up_100bp_down_full_tx_v10_clust.genes_vs_motifs.rankings', 'top50'})	[('FOS', 0.424818697450915), ('CDIPT', 0.673763065058186), ('GINS2', 0.329102780994947), ('TRIQK', 0.241982839790584), ('NET1', 0.27039927878726), ('C12orf45', 0.255904529421289), ('ZNF169', 0.919543461673969)]	718
FEV	taipale_tf_pairs__FLI1_DLX2_RSCGGAANNNNNYAATTAN_CAP	0.122324	3.63553	7.55537e-06	1	motif similar to transfac_pro__M08881 ('V$ETSLIKE_Q4: ETSLIKE'; q-value = 7.56e-06) which is directly annotated	frozenset({'activating', 'hg38_500bp_up_100bp_down_full_tx_v10_clust.genes_vs_motifs.rankings', 'top50'})	[('CENPO', 0.822565997673634), ('RAB31', 0.27495301207828), ('DEF8', 0.553992391630096)]	296
FEV	taipale_tf_pairs__FLI1_ONECUT2_RSCGGAANNNNNNRTCGAT_CAP	0.139677	4.30633	5.79684e-09	1	gene is annotated for similar motif transfac_pro__M02072 ('V$PET1_02: Pet-1'; q-value = 5.8e-09)	frozenset({'activating', 'hg38_500bp_up_100bp_down_full_tx_v10_clust.genes_vs_motifs.rankings', 'top50'})	[('RNF169', 0.203538692790853), ('RBFOX1', 0.286344099013822), ('NPM1', 0.0412149853240128), ('NANOS3', 0.413714221345123)]	329
FLI1	taipale_tf_pairs__TFAP4_FLI1_RSCGGAWRCASSTGN_CAP	0.109857	3.38323	0	1	gene is directly annotated	frozenset({'activating', 'hg38_500bp_up_100bp_down_full_tx_v10_clust.genes_vs_motifs.rankings', 'top50'})	[('ZNF619', 3.50753933901629), ('ZNF717', 3.34717994688974), ('NET1', 2.60424214178267), ('HBEGF', 4.35999308636957), ('LUZP2', 4.92016762072427)]	306
FOS	tfdimers__MD00173	0.113801	3.19147	1.96224e-06	1	motif similar to tfdimers__MD00519 ('M01659_forward_6_M00174_forward dimer: Cdx-2 / AP-1'; q-value = 1.96e-06) which is directly annotated	frozenset({'activating', 'hg38_500bp_up_100bp_down_full_tx_v10_clust.genes_vs_motifs.rankings', 'top50'})	[('RBM38', 11.4333250063949), ('FOS', 1.0), ('MAP2K2', 7.48188483618969), ('COL1A1', 11.727542286988), ('INTS6', 16.7563810414174), ('UBC', 7.62353463114135), ('SLC2A3', 11.037658277101), ('CYR61', 11.6592503635808), ('PDLIM3', 10.6245886340686), ('KLF2', 9.22364794935186), ('HES1', 8.2516283023174), ('TBX3', 9.5031559402565), ('C11orf96', 10.6101656457844), ('DUSP1', 39.1842639516141), ('JUNB', …	3029
FOSB	nitta__CG18619_TCGAAG20NGA_KH_RTGACGTCAT_m1_c3u	0.109965	3.80134	2.32568e-06	1	gene is annotated for similar motif jaspar__MA1136.1 ('FOSB::JUNB'; q-value = 2.33e-06)	frozenset({'activating', 'hg38_500bp_up_100bp_down_full_tx_v10_clust.genes_vs_motifs.rankings', 'top50'})	[('DUSP1', 15.3776854347761), ('FOSB', 1.0), ('EGR1', 5.52948609740104), ('JUND', 3.05471652004045), ('PPP1R15A', 4.87926211335509), ('IFRD1', 5.91862687852748), ('NEDD1', 3.31306233413079), ('JUN', 20.0671068609294), ('C3orf14', 3.3473457893187), ('ZNF438', 3.69721314537936), ('CAMSAP2', 3.27931415195043), ('FOS', 53.9748261690856)]	1919
FOSB	metacluster_111.3	0.141639	5.32832	2.09139e-06	1	gene is annotated for similar motif taipale_cyt_meth__FOSB_NRTGACGTCAYN_eDBD ('FOSB [bZIP]'; q-value = 2.09e-06)	frozenset({'activating', 'hg38_500bp_up_100bp_down_full_tx_v10_clust.genes_vs_motifs.rankings', 'top50'})	[('C3orf14', 3.3473457893187), ('PPP1R15A', 4.87926211335509), ('DUSP1', 15.3776854347761), ('ZNF438', 3.69721314537936), ('NEDD1', 3.31306233413079), ('ALG9', 4.44393539582315), ('JUN', 20.0671068609294), ('IFRD1', 5.91862687852748), ('FOS', 53.9748261690856), ('DNAJB1', 4.21468953136018), ('FOSB', 1.0), ('JUND', 3.05471652004045), ('TGFB1', 10.9200400247122), ('EGR1', 5.52948609740104), ('RNFT2…	3636
FOSB	tfdimers__MD00305	0.11362	3.97753	1.79302e-06	1	motif similar to tfdimers__MD00586 ('M00926_forward_11_M01270_forward dimer: AP-1 / PPARG'; q-value = 1.79e-06) which is directly annotated	frozenset({'activating', 'hg38_500bp_up_100bp_down_full_tx_v10_clust.genes_vs_motifs.rankings', 'top50'})	[('DUSP1', 15.3776854347761), ('EGR1', 5.52948609740104), ('NR4A1', 4.87146714280672), ('FOSB', 1.0), ('JUND', 3.05471652004045), ('ZNF438', 3.69721314537936)]	483
FOSB	jaspar__MA1951.1	0.120405	4.30463	4.52226e-12	1	gene is annotated for similar motif taipale_cyt_meth__FOSB_NRTGACGTCAYN_eDBD ('FOSB [bZIP]'; q-value = 4.52e-12)	frozenset({'activating', 'hg38_500bp_up_100bp_down_full_tx_v10_clust.genes_vs_motifs.rankings', 'top50'})	[('IFRD1', 5.91862687852748), ('GABRB2', 2.80410588882997), ('ZNF438', 3.69721314537936), ('BRD2', 4.42413523283933), ('DUSP1', 15.3776854347761), ('JUND', 3.05471652004045), ('HSPA1B', 12.0933794694571)]	776
FOSB	taipale_tf_pairs__JUN_ATGACGTCAT_HT	0.146774	5.57587	1.5619e-12	1	gene is annotated for similar motif taipale_cyt_meth__FOSB_NRTGACGTCAYN_eDBD ('FOSB [bZIP]'; q-value = 1.56e-12)	frozenset({'activating', 'hg38_500bp_up_100bp_down_full_tx_v10_clust.genes_vs_motifs.rankings', 'top50'})	[('DUSP1', 15.3776854347761), ('C3orf14', 3.3473457893187), ('JUND', 3.05471652004045), ('PPP1R15A', 4.87926211335509), ('FOSB', 1.0), ('ZNF438', 3.69721314537936), ('JUN', 20.0671068609294), ('NEDD1', 3.31306233413079)]	695
FOSB	metacluster_180.3	0.142395	5.36474	2.77163e-14	1	motif similar to taipale_cyt_meth__FOSB_NRTGACGTCAYN_eDBD ('FOSB [bZIP]'; q-value = 2.77e-14) which is directly annotated	frozenset({'activating', 'hg38_500bp_up_100bp_down_full_tx_v10_clust.genes_vs_motifs.rankings', 'top50'})	[('ZFP36L1', 3.13664336060342), ('CCSAP', 3.86991547379077), ('THAP11', 6.96540852447209), ('BRD2', 4.42413523283933), ('PIF1', 2.83013569066335), ('NR4A1', 4.87146714280672), ('PPP1R15A', 4.87926211335509), ('DNAJB1', 4.21468953136018), ('HSPA1B', 12.0933794694571), ('FOS', 53.9748261690856), ('SAT1', 9.43408372503335), ('HEXIM1', 5.07025548194103), ('RNFT2', 3.1122213490193)]	2544
FOSB	metacluster_111.4	0.139187	5.21011	0	1	gene is directly annotated	frozenset({'activating', 'hg38_500bp_up_100bp_down_full_tx_v10_clust.genes_vs_motifs.rankings', 'top50'})	[('NR4A1', 4.87146714280672), ('C3orf14', 3.3473457893187), ('GADD45B', 9.48925896351722), ('PPP1R15A', 4.87926211335509), ('BRD2', 4.42413523283933), ('CCSAP', 3.86991547379077), ('JUND', 3.05471652004045), ('FOS', 53.9748261690856), ('AQP1', 2.86285503884316), ('INTS6', 16.6013867646527), ('HSPA1A', 15.654213031474), ('FOSB', 1.0), ('HSPA1B', 12.0933794694571), ('ID1', 4.01496960107541), ('JUNB…	4143
FOSB	metacluster_148.1	0.136087	5.06069	0	1	gene is directly annotated	frozenset({'activating', 'hg38_500bp_up_100bp_down_full_tx_v10_clust.genes_vs_motifs.rankings', 'top50'})	[('DUSP1', 15.3776854347761), ('JUND', 3.05471652004045), ('C3orf14', 3.3473457893187), ('FOSB', 1.0), ('ZNF438', 3.69721314537936), ('NEDD1', 3.31306233413079), ('EGR1', 5.52948609740104)]	372
FOSB	tfdimers__MD00586	0.0958087	3.11888	0	1	gene is directly annotated	frozenset({'activating', 'hg38_500bp_up_100bp_down_full_tx_v10_clust.genes_vs_motifs.rankings', 'top50'})	[('DUSP1', 15.3776854347761), ('JUND', 3.05471652004045), ('FOSB', 1.0), ('C3orf14', 3.3473457893187), ('JUN', 20.0671068609294), ('NEDD1', 3.31306233413079), ('ZNF438', 3.69721314537936), ('PPP1R15A', 4.87926211335509), ('EGR1', 5.52948609740104), ('IFRD1', 5.91862687852748)]	1077
FOSL1	tfdimers__MD00269	0.100696	3.55577	2.10929e-13	1	motif similar to tfdimers__MD00165 ('M01712_reverse_5_M00925_forward dimer: CRX / AP-1'; q-value = 2.11e-13) which is directly annotated	frozenset({'activating', 'hg38_500bp_up_100bp_down_full_tx_v10_clust.genes_vs_motifs.rankings', 'top50'})	[('INSIG1', 0.692003905686916), ('GLRX2', 0.717986268441212), ('SNHG25', 0.501185882450074), ('NIFK', 0.716238717268638), ('ARID5B', 0.458788502248116), ('THUMPD3-AS1', 0.485877353643769), ('DUSP14', 0.430201523923838), ('EXOSC5', 1.04718767948624), ('GADD45G', 1.58828670785412), ('PCGF5', 1.32238103111285)]	1165
FOXC2	metacluster_134.3	0.119518	3.09445	1.08061e-07	1	gene is annotated for similar motif jaspar__MA0846.1 ('FOXC2'; q-value = 1.08e-07)	frozenset({'activating', 'hg38_500bp_up_100bp_down_full_tx_v10_clust.genes_vs_motifs.rankings', 'top50'})	[('PBX2', 4.14430723889037), ('NTNG2', 2.88909031357787), ('FOXC2', 1.0), ('PCBP4', 3.93375885978959), ('ADGRL1', 6.42345893823291), ('ARVCF', 5.8282203010848), ('CSRP1', 3.63679139160796), ('SLAIN1', 4.099798874846), ('FST', 3.87536067501298), ('TMEM185A', 4.83500787783576), ('FAM214A', 2.98223607893426), ('LTBP3', 3.12531576719697), ('C11orf96', 2.92040289999345), ('INHBA', 11.8679740633313), (…	2720
FOXC2	metacluster_134.4	0.12476	3.30444	8.27645e-09	1	motif similar to jaspar__MA0846.1 ('FOXC2'; q-value = 8.28e-09) which is directly annotated	frozenset({'activating', 'hg38_500bp_up_100bp_down_full_tx_v10_clust.genes_vs_motifs.rankings', 'top50'})	[('FOXC2', 1.0), ('DPYSL3', 8.98855333026311), ('ZNF516', 2.86648038651017), ('SLAIN1', 4.099798874846), ('FST', 3.87536067501298), ('GNG12', 3.13353292323404), ('NTNG2', 2.88909031357787), ('CACNB3', 9.01778961916242), ('DKK1', 5.8159135992284), ('LEFTY2', 10.1286107077768), ('ARVCF', 5.8282203010848)]	1245
FOXC2	metacluster_127.2	0.134745	3.70444	0	1	gene is directly annotated	frozenset({'activating', 'hg38_500bp_up_100bp_down_full_tx_v10_clust.genes_vs_motifs.rankings', 'top50'})	[('PCBP4', 3.93375885978959), ('TMEM185A', 4.83500787783576), ('ARVCF', 5.8282203010848), ('LEFTY2', 10.1286107077768), ('AREG', 5.2069746339914), ('FOXC2', 1.0), ('PRTFDC1', 4.05706975492594), ('C11orf96', 2.92040289999345), ('CSRP1', 3.63679139160796), ('PITX2', 10.1645687030049)]	1116
FOXC2	metacluster_188.6	0.118688	3.06117	0	1	gene is directly annotated	frozenset({'activating', 'hg38_500bp_up_100bp_down_full_tx_v10_clust.genes_vs_motifs.rankings', 'top50'})	[('ZNF516', 2.86648038651017), ('LTBP3', 3.12531576719697), ('FOXC2', 1.0), ('CNTN5', 3.00938861224287), ('LOXL1', 15.1285511574536), ('PITX2', 10.1645687030049), ('C11orf96', 2.92040289999345), ('PCBP4', 3.93375885978959), ('TACC1', 5.948728134431), ('SORT1', 3.26596297489847), ('PBX2', 4.14430723889037), ('GNG12', 3.13353292323404), ('DKK1', 5.8159135992284)]	1393
FOXM1	metacluster_26.5	0.157232	5.87346	0	1	gene is directly annotated	frozenset({'activating', 'hg38_500bp_up_100bp_down_full_tx_v10_clust.genes_vs_motifs.rankings', 'top50'})	[('STMN1', 25.8497597853978), ('SMC4', 24.8952075371573), ('MAZ', 37.4196322793522), ('TMSB15A', 28.8601652079907), ('ARHGAP11A', 24.8856266292846), ('UBE2C', 28.7307246620953), ('KPNA2', 28.1008240765217), ('HMGN2', 27.3850107157627), ('PTTG1', 42.0825552741009)]	1035
FOXO3	metacluster_188.6	0.108556	3.29271	6.76933e-08	1	motif similar to transfac_public__M00477 ('V$FOXO3_01: FOXO3'; q-value = 6.77e-08) which is directly annotated	frozenset({'activating', 'hg38_500bp_up_100bp_down_full_tx_v10_clust.genes_vs_motifs.rankings', 'top50'})	[('ANKH', 3.8783082481832), ('DMTN', 2.84334245421126), ('FAM69A', 2.75307439435083), ('THRA', 3.73599127200002)]	179
FOXP2	metacluster_188.1	0.112526	3.89278	1.08515e-07	1	gene is annotated for similar motif cisbp__M05866 ('FOXP2[gene ID: ENSG00000128573 species: Homo sapiens TF status: direct TF family: Forkhead DBDs: Forkhead]; FOXP4[gene ID: ENSG00000137166 species: Homo sapiens TF status: inferred TF family: Forkhead DBDs: Forkhead]; Foxp3[gene ID: ENSMUSG00000039521 species: Mus musculus TF status: inferred TF family: Forkhead DBDs: Forkhead]; Foxp4[gene ID: E…	frozenset({'activating', 'hg38_500bp_up_100bp_down_full_tx_v10_clust.genes_vs_motifs.rankings', 'top50'})	[('CRMP1', 5.3250976528779), ('C1QTNF2', 2.32169803095684), ('FOXP2', 1.0), ('STC2', 2.33338858939196), ('ZNF285', 2.09852711101345), ('C11orf96', 2.30512689528022)]	782
GABPA	taipale_tf_pairs__ETV2_DLX3_RSCGGAANNNNNNNTAATKR_CAP_repr	0.117398	4.29334	7.06183e-14	1	motif similar to cisbp__M05865 ('ETV3L[gene ID: ENSG00000253831 species: Homo sapiens TF status: inferred TF family: Ets DBDs: Ets]; Erf[gene ID: ENSMUSG00000040857 species: Mus musculus TF status: inferred TF family: Ets DBDs: Ets]; GABPA[gene ID: ENSG00000154727 species: Homo sapiens TF status: direct TF family: Ets DBDs: Ets]'; q-value = 7.06e-14) which is directly annotated	frozenset({'activating', 'hg38_500bp_up_100bp_down_full_tx_v10_clust.genes_vs_motifs.rankings', 'top50'})	[('PPFIA2', 3.03869702361742), ('HAUS7', 3.04463675148272), ('CASQ1', 5.06926036810952), ('DAPK1', 6.88329303995004), ('IMPDH1', 6.43354090211207), ('C1orf21', 4.16907470489612), ('GRB2', 3.81150516294889)]	840
GABPB1	metacluster_166.5	0.114259	3.48491	7.46104e-06	1	gene is annotated for similar motif transfac_pro__M09843 ('V$GABPBETA_01: GABPBETA'; q-value = 7.46e-06)	frozenset({'activating', 'hg38_500bp_up_100bp_down_full_tx_v10_clust.genes_vs_motifs.rankings', 'top50'})	[('CYP51A1', 3.25767952917385), ('ARNTL2', 2.31026417092491), ('RCCD1', 1.98746679909816), ('CXXC5', 2.20752044324427), ('POLD1', 2.33488163812578), ('CPEB4', 3.05210703103918), ('TPRG1', 2.85122706888778)]	777
GABPB1	metacluster_166.2	0.108236	3.21663	2.48758e-07	1	gene is annotated for similar motif transfac_pro__M01876 ('V$GABPBETA_Q3: GABP-beta'; q-value = 2.49e-07)	frozenset({'activating', 'hg38_500bp_up_100bp_down_full_tx_v10_clust.genes_vs_motifs.rankings', 'top50'})	[('IMPA1', 1.893803349148), ('POLD1', 2.33488163812578), ('HLA-DPB1', 2.45603881250715), ('SULF1', 3.35789569063226), ('CPEB4', 3.05210703103918), ('ZNF57', 1.91507406154242), ('EFCAB11', 3.23102100518812), ('TPRG1', 2.85122706888778), ('CYP51A1', 3.25767952917385)]	1062
GATA4	tfdimers__MD00421	0.101706	3.11842	5.28823e-07	1	motif similar to tfdimers__MD00562 ('M00025_forward_24_M00789_forward dimer: Elk-1 / GATA'; q-value = 5.29e-07) which is directly annotated	frozenset({'activating', 'hg38_500bp_up_100bp_down_full_tx_v10_clust.genes_vs_motifs.rankings', 'top50'})	[('UBE2E3', 4.34598699483409), ('GSK3A', 2.24514275239403), ('SRRT', 3.80833248057994), ('CYP51A1', 2.53737829083525), ('POMGNT2', 2.48158866358726)]	321
GATA4	tfdimers__MD00400	0.101091	3.08968	2.59194e-07	1	gene is annotated for similar motif tfdimers__MD00361 ('M00791_forward_10_M00789_forward dimer: HNF3 / GATA'; q-value = 2.59e-07)	frozenset({'activating', 'hg38_500bp_up_100bp_down_full_tx_v10_clust.genes_vs_motifs.rankings', 'top50'})	[('CCDC47', 2.78347638468584), ('GATA4', 1.0), ('PKN1', 3.99102388804354), ('CYP51A1', 2.53737829083525), ('UBE2E3', 4.34598699483409), ('FST', 2.70741471846033), ('AFF3', 5.76129630187308)]	692
GATA5	tfdimers__MD00526	0.103658	3.38977	1.25832e-06	1	motif similar to tfdimers__MD00562 ('M00025_forward_24_M00789_forward dimer: Elk-1 / GATA'; q-value = 1.26e-06) which is directly annotated	frozenset({'activating', 'hg38_500bp_up_100bp_down_full_tx_v10_clust.genes_vs_motifs.rankings', 'top50'})	[('ATOH8', 3.65849788439752), ('CD24', 3.68075969718187), ('C14orf132', 4.74210503177555), ('BCOR', 4.32586994164176), ('MDFI', 14.0182292415059), ('SLC2A4', 4.61816403029257), ('GATA5', 1.0), ('PITX2', 3.21105839937008)]	912
GATA5	tfdimers__MD00459	0.111291	3.75433	2.95131e-15	1	motif similar to tfdimers__MD00562 ('M00025_forward_24_M00789_forward dimer: Elk-1 / GATA'; q-value = 2.95e-15) which is directly annotated	frozenset({'activating', 'hg38_500bp_up_100bp_down_full_tx_v10_clust.genes_vs_motifs.rankings', 'top50'})	[('RAP1A', 3.15418088027522), ('MDFI', 14.0182292415059), ('PYGM', 6.48488562994856), ('ZNF580', 5.0512955801087), ('C14orf132', 4.74210503177555), ('DPP8', 3.45890907395841), ('SNCA', 3.99654945111772), ('ENG', 4.3623502437326), ('CNN3', 3.67593420026975), ('PDGFRB', 3.30020850309175), ('DMKN', 3.52347080293136)]	1530
GATA5	tfdimers__MD00361	0.103534	3.38388	0	1	gene is directly annotated	frozenset({'activating', 'hg38_500bp_up_100bp_down_full_tx_v10_clust.genes_vs_motifs.rankings', 'top50'})	[('BRD3', 4.72132842004746), ('MDFI', 14.0182292415059), ('ZFP36L1', 4.11434930880235), ('SPON1', 4.5926195942073)]	208
GATA6	cisbp__M05867	0.130923	3.02222	1.55371e-06	0.892437	gene is orthologous to ENSMUSG00000005836 in M. musculus (identity = 89%) which is annotated for similar motif cisbp__M00165 ('Gata6[gene ID: ENSMUSG00000005836 species: Mus musculus TF status: direct TF family: GATA DBDs: GATA]'; q-value = 1.55e-06)	frozenset({'activating', 'hg38_500bp_up_100bp_down_full_tx_v10_clust.genes_vs_motifs.rankings', 'top50'})	[('FZD1', 10.6143092218713), ('QKI', 5.57558919909541), ('JUN', 6.52546010603225), ('UBE2H', 11.7949734353149), ('GLUL', 7.20991346296589), ('BVES', 8.64300995198158), ('DLC1', 7.06682884546595)]	464
GATA6	tfdimers__MD00205	0.134549	3.15373	0	1	gene is directly annotated	frozenset({'activating', 'hg38_500bp_up_100bp_down_full_tx_v10_clust.genes_vs_motifs.rankings', 'top50'})	[('PRKAR1A', 8.17977898676902), ('BVES', 8.64300995198158), ('NREP', 12.8302267603518), ('GLUL', 7.20991346296589), ('CDK6', 17.2933285762513), ('QKI', 5.57558919909541), ('PRKAA2', 5.41041917977938)]	412
GATAD1	swissregulon__hs__ETV6	0.103778	3.5038	4.20953e-06	1	gene is annotated for similar motif dbtfbs__GATAD1_HepG2_ENCSR108TYQ_merged_N1 ('GATAD1 (human, HepG2, ENCSR108TYQ, merged N1)'; q-value = 4.21e-06)	frozenset({'activating', 'hg38_500bp_up_100bp_down_full_tx_v10_clust.genes_vs_motifs.rankings', 'top50'})	[('ZNF714', 3.38892630639605), ('PDPN', 2.53229530214014), ('ZNF248', 4.67560325596407), ('SLC16A7', 3.62733201723658), ('ZNF595', 2.4649602557842), ('LRBA', 2.68588659263487), ('TBC1D4', 3.04343814236261)]	807
GATAD1	taipale_tf_pairs__ERF_HES7_NCCGGAANNNNNNCACGYGNN_CAP_repr	0.117993	4.16656	1.3577e-06	1	motif similar to dbtfbs__GATAD1_HepG2_ENCSR108TYQ_merged_N1 ('GATAD1 (human, HepG2, ENCSR108TYQ, merged N1)'; q-value = 1.36e-06) which is directly annotated	frozenset({'activating', 'hg38_500bp_up_100bp_down_full_tx_v10_clust.genes_vs_motifs.rankings', 'top50'})	[('ASXL2', 2.22440141422678), ('PDPN', 2.53229530214014), ('ZNF615', 2.46491928082207), ('TNRC6A', 2.32841610079108), ('TBC1D4', 3.04343814236261), ('RABGAP1', 3.4595341260866)]	584
GFI1	tfdimers__MD00372	0.0895479	3.23263	6.19475e-06	1	motif similar to tfdimers__MD00451 ('M00794_forward_3_M01067_reverse dimer: TTF-1 (Nkx2-1) / Gfi1'; q-value = 6.19e-06) which is directly annotated	frozenset({'activating', 'hg38_500bp_up_100bp_down_full_tx_v10_clust.genes_vs_motifs.rankings', 'top50'})	[('MEF2D', 0.162017542193206), ('GFI1', 1.0), ('GCK', 1.8912046180371), ('SLC26A2', 0.353481599672549), ('C19orf48', 0.283945768709361)]	405
GFI1B	tfdimers__MD00551	0.0951147	3.17175	9.83434e-06	1	motif similar to tfdimers__MD00265 ('M00087_forward_5_M01067_forward dimer: Ik-2 / Gfi1'; q-value = 9.83e-06) which is directly annotated	frozenset({'activating', 'hg38_500bp_up_100bp_down_full_tx_v10_clust.genes_vs_motifs.rankings', 'top50'})	[('LEFTY2', 6.2998188148355), ('DIAPH1', 9.75994239536381), ('RCAN1', 1.73106038869047), ('CCDC71', 2.30846750394746), ('CRYL1', 2.42149456515322), ('SMIM5', 1.69023190687212), ('RENBP', 1.79266402201417), ('ZNF519', 2.90179932201626), ('ART3', 2.23643654563213), ('CUL2', 1.93112132026119), ('LKAAEAR1', 6.21558698883769), ('ADCK2', 1.69638582860858), ('SEMA3A', 1.70754618798596)]	2055
GLI4	kznf__GLI4_Schmitges2016_ChIP-seq	0.118662	5.67474	0	1	gene is directly annotated	frozenset({'activating', 'hg38_500bp_up_100bp_down_full_tx_v10_clust.genes_vs_motifs.rankings', 'top50'})	[('BLOC1S5', 2.85477458859372), ('FN3KRP', 3.72898653002335), ('TWSG1', 3.11701856767825), ('PLPP1', 3.8121802439841), ('CHAF1B', 6.57372314902921)]	714
GLIS1	metacluster_141.4	0.0929965	3.28127	3.87722e-08	0.8327	motif similar to transfac_pro__M06844 ('V$GLIH1_01: GliH1'; q-value = 3.88e-08) which is annotated for orthologous gene ENSMUSG00000034762 in M. musculus (identity = 83%)	frozenset({'activating', 'hg38_500bp_up_100bp_down_full_tx_v10_clust.genes_vs_motifs.rankings', 'top50'})	[('GNPDA1', 2.76415609125372), ('TFRC', 2.79577565400964), ('FIGNL1', 1.19992881110887), ('ESCO2', 1.48319224990289), ('SH3BP1', 3.77359589820726), ('TSPAN6', 1.30381032716788), ('TOMM5', 1.37306517936152), ('YARS', 2.5100189232703), ('ZNF429', 1.33658977621064)]	1104
GMEB1	metacluster_19.7	0.0985582	3.34427	0	0.951957	motif is annotated for orthologous gene ENSMUSG00000028901 in M. musculus (identity = 95%)	frozenset({'activating', 'hg38_500bp_up_100bp_down_full_tx_v10_clust.genes_vs_motifs.rankings', 'top50'})	[('RNF138', 2.95952130199981), ('PELI2', 3.13302146796656), ('ERCC4', 5.26917339045319), ('KCTD15', 3.66427942843749), ('HSPA2', 3.53135490252606), ('GMEB1', 1.0)]	410
GMEB1	metacluster_111.6	0.133363	5.01462	0	1	gene is directly annotated	frozenset({'activating', 'hg38_500bp_up_100bp_down_full_tx_v10_clust.genes_vs_motifs.rankings', 'top50'})	[('WRAP53', 2.5783823450838), ('RNF138', 2.95952130199981), ('EXOSC9', 4.7817277377593), ('ABHD11', 3.95756786275893), ('PARP2', 4.42508552228122), ('NRDC', 2.91188912088488), ('PPP1R12C', 3.98041184887658), ('USP8', 2.52993887866223), ('LENG8', 4.31661058891474), ('UTP15', 2.68638551316631), ('ZDHHC7', 2.61581315478753), ('PELI2', 3.13302146796656), ('TSPAN13', 2.67796404300109)]	1676
GMEB1	taipale_cyt_meth__GMEB1_NKACGTNNNNACGTMN_FL_meth_repr	0.10625	3.7134	0	1	gene is directly annotated	frozenset({'activating', 'hg38_500bp_up_100bp_down_full_tx_v10_clust.genes_vs_motifs.rankings', 'top50'})	[('PELI2', 3.13302146796656), ('KLHL2', 3.29341973607831), ('SCAF8', 3.09618126415431), ('TTPAL', 4.79343736509034), ('KCTD15', 3.66427942843749), ('USP8', 2.52993887866223)]	406
HLTF	tfdimers__MD00243	0.0888583	3.24692	1.52799e-06	1	gene is annotated for similar motif tfdimers__MD00173 ('M01360_reverse_8_M01107_forward dimer: Dbx-2 / RUSH-1alpha'; q-value = 1.53e-06)	frozenset({'activating', 'hg38_500bp_up_100bp_down_full_tx_v10_clust.genes_vs_motifs.rankings', 'top50'})	[('LTBP3', 4.94277500654262), ('S1PR1', 5.71775473371402), ('ACER2', 4.48264295794105), ('THUMPD3', 3.95508251500882), ('FOXO1', 3.07790570656893)]	443
HLTF	tfdimers__MD00543	0.0929294	3.45296	9.10645e-08	1	gene is annotated for similar motif tfdimers__MD00027 ('M01216_reverse_5_M01107_forward dimer: FOXO1 / RUSH-1alpha'; q-value = 9.11e-08)	frozenset({'activating', 'hg38_500bp_up_100bp_down_full_tx_v10_clust.genes_vs_motifs.rankings', 'top50'})	[('XRCC3', 3.77462020073202), ('RAB18', 3.04581382200854), ('SNTB2', 8.097477757235), ('FBLN2', 2.70980455134923), ('OR2G6', 3.50770130076041), ('PRELID3B', 3.22967550046834), ('HLTF', 1.0), ('DNAJB6', 3.20551555156529), ('LTBP3', 4.94277500654262), ('XIST', 3.129116930495)]	2263
HLTF	tfdimers__MD00553	0.0888231	3.24514	2.40517e-08	1	gene is annotated for similar motif tfdimers__MD00027 ('M01216_reverse_5_M01107_forward dimer: FOXO1 / RUSH-1alpha'; q-value = 2.41e-08)	frozenset({'activating', 'hg38_500bp_up_100bp_down_full_tx_v10_clust.genes_vs_motifs.rankings', 'top50'})	[('S1PR1', 5.71775473371402), ('RNF208', 2.69252122045149), ('EPS8', 4.27834101253791), ('CCDC66', 4.24015440299288), ('SNTB2', 8.097477757235), ('GADD45A', 3.4364077637103)]	715
HMGA1	tfdimers__MD00454	0.0983247	3.73241	1.50139e-06	1	gene is annotated for similar motif tfdimers__MD00270 ('M01360_forward_13_M00750_forward dimer: Dbx-2 / HMG IY'; q-value = 1.5e-06)	frozenset({'activating', 'hg38_500bp_up_100bp_down_full_tx_v10_clust.genes_vs_motifs.rankings', 'top50'})	[('HNRNPA1', 11.1714947463914), ('TIMM13', 12.7750237581217), ('H1FX', 12.7697115013522), ('RPS2', 12.2323693119572), ('TMEM159', 11.890326276487), ('BRI3', 12.4193335963554), ('TXN', 10.9464943957248), ('HSPD1', 13.4407155754945), ('NME4', 12.0419777058359)]	1368
HMGA1	tfdimers__MD00090	0.103325	3.99364	2.89715e-09	1	gene is annotated for similar motif tfdimers__MD00229 ('M00750_forward_5_M01216_forward dimer: HMG IY / FOXO1'; q-value = 2.9e-09)	frozenset({'activating', 'hg38_500bp_up_100bp_down_full_tx_v10_clust.genes_vs_motifs.rankings', 'top50'})	[('COA1', 16.6416811530406), ('CENPV', 21.5512062392642), ('NBEAL1', 11.9036805786956), ('NR3C1', 11.7770343136736), ('KRT18', 14.9032873489644), ('RPL3', 15.5771977586383), ('H1FX', 12.7697115013522), ('TXN', 10.9464943957248), ('GSTP1', 11.5101962859674), ('CLDN6', 40.7643961788262), ('NME4', 12.0419777058359), ('HSPE1', 11.5055194033457), ('HMGA1', 1.0), ('MARCKSL1', 13.7064701418365), ('NACA'…	4505
HNF1A	tfdimers__MD00175	0.0866796	3.27757	5.41163e-08	1	motif similar to tfdimers__MD00286 ('M01003_forward_2_M01379_forward dimer: Helios A / HNF-1alpha'; q-value = 5.41e-08) which is directly annotated	frozenset({'activating', 'hg38_500bp_up_100bp_down_full_tx_v10_clust.genes_vs_motifs.rankings', 'top50'})	[('COL2A1', 4.04908671912411), ('RFX2', 2.6770494543951), ('ADAMTSL1', 1.76240014784452), ('LUZP2', 2.57946895154625), ('CDH10', 4.6800815724912), ('SHMT2', 4.21537182713439), ('CNTLN', 1.96727407067331)]	799
IKZF1	metacluster_35.2	0.107525	3.84269	1.60648e-06	1	motif similar to dbtfbs__IKZF1_representative_N1 ('IKZF1 (human, representative N1)'; q-value = 1.61e-06) which is directly annotated	frozenset({'activating', 'hg38_500bp_up_100bp_down_full_tx_v10_clust.genes_vs_motifs.rankings', 'top50'})	[('ZNF582', 0.71662892398816), ('ZBTB45', 0.204289068907797), ('POLA2', 0.381726748811107), ('RCAN3', 0.236781369669556), ('PRIM1', 1.84670151039692), ('IKZF1', 1.0), ('PYROXD1', 0.184808782625818)]	1198
IKZF2	tfdimers__MD00398	0.0987477	3.808	1.58522e-06	1	motif similar to tfdimers__MD00529 ('M01003_reverse_-2_M00192_forward dimer: Helios A / GR'; q-value = 1.59e-06) which is directly annotated	frozenset({'activating', 'hg38_500bp_up_100bp_down_full_tx_v10_clust.genes_vs_motifs.rankings', 'top50'})	[('HNRNPUL1', 2.77560822151011), ('MDM4', 2.53768264469891), ('HIST1H2BH', 3.78187660689547), ('COG3', 6.21238630588498), ('ZGRF1', 3.50849610994567), ('NEDD8', 2.60586670743373), ('LPAR2', 2.58025075670028)]	463
ING4	metacluster_35.3	0.0975035	3.39783	5.08136e-06	1	motif similar to tfdimers__MD00321 ('M01208_forward_7_M01743_reverse dimer: FLI1 / ING4'; q-value = 5.08e-06) which is directly annotated	frozenset({'activating', 'hg38_500bp_up_100bp_down_full_tx_v10_clust.genes_vs_motifs.rankings', 'top50'})	[('ZNF347', 5.55984065018942), ('MTUS2', 2.28665103830091), ('DPY19L1', 2.55442795189297), ('EXOSC5', 2.83246447945026), ('PAQR8', 3.36047217648904)]	382
ING4	tfdimers__MD00471	0.104636	3.74817	2.16761e-06	1	motif similar to tfdimers__MD00321 ('M01208_forward_7_M01743_reverse dimer: FLI1 / ING4'; q-value = 2.17e-06) which is directly annotated	frozenset({'activating', 'hg38_500bp_up_100bp_down_full_tx_v10_clust.genes_vs_motifs.rankings', 'top50'})	[('ING4', 1.0), ('ARHGAP1', 2.69400630996133), ('ZNF512', 3.16399607906535), ('GPR137B', 2.58117102890136), ('PAQR8', 3.36047217648904), ('CSNK1G1', 2.68940603190796), ('CBLB', 2.55773094781817)]	1075
IRF2	tfdimers__MD00338	0.116391	3.30585	7.25202e-06	1	gene is annotated for similar motif tfdimers__MD00527 ('M00415_forward_4_M00772_forward dimer: AREB6 / IRF'; q-value = 7.25e-06)	frozenset({'activating', 'hg38_500bp_up_100bp_down_full_tx_v10_clust.genes_vs_motifs.rankings', 'top50'})	[('BEND5', 2.66924808701178), ('SNCAIP', 2.96701906540179), ('RASSF7', 2.52787819382633), ('IRF2', 1.0), ('PRKAR1A', 3.57286941821992)]	264
IRF2	tfdimers__MD00177	0.123829	3.61882	2.15959e-07	1	motif similar to tfdimers__MD00414 ('M00972_forward_9_M01307_forward dimer: IRF / POU5F1'; q-value = 2.16e-07) which is directly annotated	frozenset({'activating', 'hg38_500bp_up_100bp_down_full_tx_v10_clust.genes_vs_motifs.rankings', 'top50'})	[('HVCN1', 4.25162690020478), ('PRKAR1A', 3.57286941821992), ('HIST1H1D', 5.46239878194326), ('SNCAIP', 2.96701906540179), ('BDNF', 2.45096090359722)]	236
IRF2	tfdimers__MD00240	0.114441	3.22381	1.1637e-11	1	motif similar to tfdimers__MD00414 ('M00972_forward_9_M01307_forward dimer: IRF / POU5F1'; q-value = 1.16e-11) which is directly annotated	frozenset({'activating', 'hg38_500bp_up_100bp_down_full_tx_v10_clust.genes_vs_motifs.rankings', 'top50'})	[('SNCAIP', 2.96701906540179), ('KDM5A', 2.51526157174256), ('RASSF7', 2.52787819382633), ('BRI3BP', 3.03226016855429), ('LPAR4', 2.71954338439861), ('PRKAR1A', 3.57286941821992), ('BEND5', 2.66924808701178), ('PHKG1', 5.95832788373336), ('NUP93', 4.35121015107123), ('SRM', 2.4975545920494), ('BDNF', 2.45096090359722), ('LMLN', 3.4885340074335), ('IRF2', 1.0), ('IGFBP6', 2.45349714639769), ('ANKR…	4240
IRF2	tfdimers__MD00176	0.152732	4.835	1.53137e-13	1	gene is annotated for similar motif tfdimers__MD00414 ('M00972_forward_9_M01307_forward dimer: IRF / POU5F1'; q-value = 1.53e-13)	frozenset({'activating', 'hg38_500bp_up_100bp_down_full_tx_v10_clust.genes_vs_motifs.rankings', 'top50'})	[('SNCAIP', 2.96701906540179), ('LMLN', 3.4885340074335), ('USP14', 3.34152567629915), ('BEND5', 2.66924808701178), ('PRKAR1A', 3.57286941821992), ('BDNF', 2.45096090359722), ('ANKRD53', 2.7896123132567)]	936
IRF2	tfdimers__MD00414	0.111282	3.09087	0	1	gene is directly annotated	frozenset({'activating', 'hg38_500bp_up_100bp_down_full_tx_v10_clust.genes_vs_motifs.rankings', 'top50'})	[('BRI3BP', 3.03226016855429), ('ATG12', 2.46697759525828), ('BEND5', 2.66924808701178), ('KDM5A', 2.51526157174256), ('MECR', 3.29837990621464)]	306
IRF8	tfdimers__MD00174	0.103169	3.53279	4.36664e-06	1	gene is annotated for similar motif tfdimers__MD00347 ('M01255_forward_12_M01665_reverse dimer: IPF1 / IRF-8'; q-value = 4.37e-06)	frozenset({'activating', 'hg38_500bp_up_100bp_down_full_tx_v10_clust.genes_vs_motifs.rankings', 'top50'})	[('USP3', 2.44478532696397), ('PAK6', 2.05249942880873), ('PYM1', 2.1039462829383), ('COPG2', 2.42115092699051), ('TDGF1', 3.01644991775708), ('LINC01082', 1.99370200251487), ('HES6', 2.84376627526178), ('LINC00951', 3.73498580097777), ('FAM167A-AS1', 1.81857053381854), ('LCMT1', 3.40847770427562), ('SARS', 3.47005658300251)]	1853
IRF9	tfdimers__MD00089	0.102605	3.50736	1.77215e-06	1	gene is annotated for similar motif tfdimers__MD00414 ('M00972_forward_9_M01307_forward dimer: IRF / POU5F1'; q-value = 1.77e-06)	frozenset({'activating', 'hg38_500bp_up_100bp_down_full_tx_v10_clust.genes_vs_motifs.rankings', 'top50'})	[('CASC3', 3.51656944532811), ('LINC01460', 3.1976003899265), ('KLHL4', 4.14783246566302), ('STARD8', 2.70526745506482), ('LOX', 3.59440495593148), ('RIN2', 2.49716159125427), ('ESRRG', 2.37664883008174)]	853
IRF9	metacluster_167.2	0.121999	4.48682	4.77332e-08	1	motif similar to tfdimers__MD00414 ('M00972_forward_9_M01307_forward dimer: IRF / POU5F1'; q-value = 4.77e-08) which is directly annotated	frozenset({'activating', 'hg38_500bp_up_100bp_down_full_tx_v10_clust.genes_vs_motifs.rankings', 'top50'})	[('UGP2', 6.01614441094709), ('STARD8', 2.70526745506482), ('RIC8B', 2.7950604968673), ('ESRRG', 2.37664883008174), ('RIN2', 2.49716159125427), ('WIPI1', 3.28370620917961), ('CCT7', 2.64698104651977), ('PTER', 9.5851349784841), ('CCDC88A', 4.66028411845287), ('IRF9', 1.0), ('ABCC6', 2.31616084202824), ('AIP', 2.78660847841389), ('SLC38A9', 2.73517694316891)]	2057
IRX4	tfdimers__MD00152	0.141284	3.00765	7.54805e-08	1	gene is annotated for similar motif tfdimers__MD00289 ('M00790_forward_7_M01410_reverse dimer: HNF1 / IRX4'; q-value = 7.55e-08)	frozenset({'activating', 'hg38_500bp_up_100bp_down_full_tx_v10_clust.genes_vs_motifs.rankings', 'top50'})	[('SLC16A10', 3.84583896486239), ('TTL', 6.04361143552738), ('GAS1', 3.32664616914015), ('CAMKK2', 4.10153532654699), ('PTMA', 3.52368299663851), ('LGALS3', 16.4742309924197), ('JARID2', 3.89742237414838), ('NBPF11', 4.76983400787715), ('AKR1B1', 13.0165204614348), ('LOXL1', 3.73228196245148), ('TSC22D1', 3.80424048008601), ('G0S2', 5.08641200796139), ('CBLB', 6.84713819299726), ('MAP3K15', 4.123…	1845
IRX4	tfdimers__MD00128	0.141747	3.02234	2.14085e-11	1	gene is annotated for similar motif tfdimers__MD00289 ('M00790_forward_7_M01410_reverse dimer: HNF1 / IRX4'; q-value = 2.14e-11)	frozenset({'activating', 'hg38_500bp_up_100bp_down_full_tx_v10_clust.genes_vs_motifs.rankings', 'top50'})	[('CAMKK2', 4.10153532654699), ('TTL', 6.04361143552738), ('GAS1', 3.32664616914015), ('SLC16A10', 3.84583896486239), ('MAP3K15', 4.12387098301139), ('LOXL1', 3.73228196245148), ('IRX4', 1.0), ('RNF4', 3.47427908972583), ('TSC22D1', 3.80424048008601), ('LGALS3', 16.4742309924197), ('FABP5', 3.85084959907538), ('COPS8', 4.33295128363559), ('G0S2', 5.08641200796139)]	1133
IRX4	tfdimers__MD00442	0.193051	4.65232	1.98903e-11	1	gene is annotated for similar motif tfdimers__MD00289 ('M00790_forward_7_M01410_reverse dimer: HNF1 / IRX4'; q-value = 1.99e-11)	frozenset({'activating', 'hg38_500bp_up_100bp_down_full_tx_v10_clust.genes_vs_motifs.rankings', 'top50'})	[('GAS1', 3.32664616914015), ('TTL', 6.04361143552738), ('AKR1B1', 13.0165204614348), ('SLC16A10', 3.84583896486239), ('TSC22D1', 3.80424048008601), ('CAMKK2', 4.10153532654699), ('SSR3', 11.1265995424989), ('COPS8', 4.33295128363559), ('RNF4', 3.47427908972583), ('MAP3K15', 4.12387098301139), ('LOXL1', 3.73228196245148), ('LGALS3', 16.4742309924197), ('FNBP1L', 3.14323397414783), ('CBLB', 6.8471…	3969
ISL1	tfdimers__MD00266	0.0998419	3.05721	7.66892e-08	1	gene is annotated for similar motif tfdimers__MD00272 ('M01127_forward_4_M00133_forward dimer: ISL1 / Tst-1'; q-value = 7.67e-08)	frozenset({'activating', 'hg38_500bp_up_100bp_down_full_tx_v10_clust.genes_vs_motifs.rankings', 'top50'})	[('ZFP30', 1.3273495484853), ('PYCR1', 4.11254467659696), ('CCDC107', 0.887968095987064), ('INPP5K', 1.64645851462392), ('EXT1', 3.61859782156951), ('TESC', 1.50445822794385), ('ARG2', 4.96916212068309)]	818
JUN	metacluster_188.6	0.129098	3.55864	4.8817e-06	1	gene is annotated for similar motif tfdimers__MD00353 ('M01308_reverse_7_M00924_forward dimer: SOX4 / AP-1'; q-value = 4.88e-06)	frozenset({'activating', 'hg38_500bp_up_100bp_down_full_tx_v10_clust.genes_vs_motifs.rankings', 'top50'})	[('ACTB', 16.4533646874107), ('PLEKHO1', 13.5637206676085), ('EGR1', 16.0968643683992), ('ATF3', 62.9550732765668), ('JUN', 1.0), ('MMP23B', 11.0629770140127), ('DUSP1', 23.034134980673), ('HBEGF', 10.0772874070583), ('GADD45G', 30.3718736750301), ('RHOB', 29.7799075555624), ('RND3', 43.1336068968018), ('SFRP1', 14.7340916159353), ('IFRD1', 10.3480471524412)]	1462
JUN	metacluster_127.2	0.118823	3.1545	1.00884e-06	1	gene is annotated for similar motif tfdimers__MD00353 ('M01308_reverse_7_M00924_forward dimer: SOX4 / AP-1'; q-value = 1.01e-06)	frozenset({'activating', 'hg38_500bp_up_100bp_down_full_tx_v10_clust.genes_vs_motifs.rankings', 'top50'})	[('RHOB', 29.7799075555624), ('RICTOR', 10.4110096482512), ('DUSP1', 23.034134980673), ('INTS6', 17.8946269846226), ('WEE1', 9.52605099793048), ('PLEKHO1', 13.5637206676085), ('GADD45A', 11.3134469713845), ('ATF3', 62.9550732765668), ('SFRP1', 14.7340916159353), ('PDLIM3', 9.88789545839185), ('TBX3', 11.2407683303672), ('STK38L', 9.72052647542828), ('PCDH9', 15.7420192766104), ('GADD45B', 27.7047…	2904
JUN	transfac_public__M00041	0.122103	3.2835	0	1	gene is directly annotated	frozenset({'activating', 'hg38_500bp_up_100bp_down_full_tx_v10_clust.genes_vs_motifs.rankings', 'top50'})	[('HBEGF', 10.0772874070583), ('PDLIM3', 9.88789545839185), ('SFRP1', 14.7340916159353), ('ACTB', 16.4533646874107), ('INTS6', 17.8946269846226), ('FOS', 58.184336487072), ('GADD45A', 11.3134469713845)]	429
JUND	metacluster_111.3	0.137343	3.95875	8.33269e-07	1	motif similar to jaspar__MA1145.1 ('FOSL2::JUND'; q-value = 8.33e-07) which is directly annotated	frozenset({'activating', 'hg38_500bp_up_100bp_down_full_tx_v10_clust.genes_vs_motifs.rankings', 'top50'})	[('MXRA7', 15.3748368619288), ('ELL2', 4.36830715389862), ('ANKRD1', 11.7328702665843), ('IER3', 4.91356011907887), ('PPP1R3B', 4.25650456550837), ('CCND2', 5.43866815754156), ('TPM4', 5.84166562439382), ('SORBS2', 4.1180705134864)]	540
JUND	tfdimers__MD00116	0.132464	3.75623	1.67867e-07	1	motif similar to tfdimers__MD00588 ('M01835_reverse_2_M00517_forward dimer: GKLF / AP-1'; q-value = 1.68e-07) which is directly annotated	frozenset({'activating', 'hg38_500bp_up_100bp_down_full_tx_v10_clust.genes_vs_motifs.rankings', 'top50'})	[('ELL2', 4.36830715389862), ('DUSP8', 7.64886581509472), ('UBE2H', 4.1572505240278), ('ANKRD1', 11.7328702665843), ('TPM4', 5.84166562439382), ('JUND', 1.0), ('CD36', 4.48747946072086), ('LMOD2', 13.821534284451)]	674
JUND	taipale_tf_pairs__JUN_ATGACGTCAT_HT	0.129896	3.64964	5.98671e-09	1	gene is annotated for similar motif jaspar__MA1145.1 ('FOSL2::JUND'; q-value = 5.99e-09)	frozenset({'activating', 'hg38_500bp_up_100bp_down_full_tx_v10_clust.genes_vs_motifs.rankings', 'top50'})	[('PLEKHO1', 6.39797862166033), ('ELL2', 4.36830715389862), ('SRF', 4.04022379850212), ('NES', 8.49906385225942), ('MXRA7', 15.3748368619288), ('JUN', 33.1575475225547), ('RND3', 6.5691585557735)]	619
JUND	metacluster_111.4	0.149519	4.4641	0	1	gene is directly annotated	frozenset({'activating', 'hg38_500bp_up_100bp_down_full_tx_v10_clust.genes_vs_motifs.rankings', 'top50'})	[('UBE2H', 4.1572505240278), ('DUSP8', 7.64886581509472), ('ELL2', 4.36830715389862), ('COX18', 6.57665689981684)]	118
JUND	metacluster_148.1	0.139262	4.03837	0	1	gene is directly annotated	frozenset({'activating', 'hg38_500bp_up_100bp_down_full_tx_v10_clust.genes_vs_motifs.rankings', 'top50'})	[('ELL2', 4.36830715389862), ('CD36', 4.48747946072086), ('TPM4', 5.84166562439382), ('NES', 8.49906385225942), ('CNN2', 5.1434474149357), ('PLEKHO1', 6.39797862166033), ('CMTM6', 4.92939867751958), ('RND3', 6.5691585557735), ('PPP1R3B', 4.25650456550837), ('CRMP1', 4.24396605043786), ('SORBS2', 4.1180705134864), ('SRF', 4.04022379850212), ('NEAT1', 7.44502707521065), ('GNAS', 4.68612394703645), …	3306
JUND	metacluster_180.3	0.149761	4.47414	0	1	gene is directly annotated	frozenset({'activating', 'hg38_500bp_up_100bp_down_full_tx_v10_clust.genes_vs_motifs.rankings', 'top50'})	[('ELL2', 4.36830715389862), ('CD36', 4.48747946072086), ('PLEKHO1', 6.39797862166033), ('TPM4', 5.84166562439382), ('NES', 8.49906385225942), ('DNAJB5', 4.61378992647147), ('CMTM6', 4.92939867751958), ('RND3', 6.5691585557735), ('CRMP1', 4.24396605043786), ('SORBS2', 4.1180705134864), ('MXRA7', 15.3748368619288), ('GNAS', 4.68612394703645), ('SRF', 4.04022379850212), ('PPP1R3B', 4.25650456550837…	3774
KLF12	metacluster_3.2	0.0975204	3.60586	6.26427e-06	0.196491	motif similar to nitta__luna_TCTGGG40NCTG_KAA_RCCACGCCCW_m1_c2 ('luna (fly)'; q-value = 6.26e-06) which is annotated for orthologous gene FBgn0040765 in D. melanogaster (identity = 19%)	frozenset({'activating', 'hg38_500bp_up_100bp_down_full_tx_v10_clust.genes_vs_motifs.rankings', 'top50'})	[('HNMT', 3.42815842325548), ('MPP6', 2.81316729282894), ('C4orf48', 2.90861768485247)]	166
KLF4	tfdimers__MD00143	0.15281	6.29763	3.89462e-06	1	gene is annotated for similar motif tfdimers__MD00266 ('M01835_reverse_3_M00133_forward dimer: GKLF / Tst-1'; q-value = 3.89e-06)	frozenset({'activating', 'hg38_500bp_up_100bp_down_full_tx_v10_clust.genes_vs_motifs.rankings', 'top50'})	[('DNAJC14', 2.06166103196236), ('BIK', 2.24232471971118), ('RNF43', 2.82469317593812), ('SERPINB9', 3.16620727383087), ('GADD45G', 4.24186923876781), ('ANKRD6', 4.14548163793014)]	552
KMT2B	metacluster_191.3	0.109848	3.41311	2.13901e-10	1	motif similar to dbtfbs__KMT2B_HepG2_ENCSR071YVR_merged_N1 ('KMT2B (human, HepG2, ENCSR071YVR, merged N1)'; q-value = 2.14e-10) which is directly annotated	frozenset({'activating', 'hg38_500bp_up_100bp_down_full_tx_v10_clust.genes_vs_motifs.rankings', 'top50'})	[('RRAGB', 4.53151409372521), ('TKTL1', 2.38833408794886), ('SGTA', 3.38881352171161), ('ADORA2A', 2.33845596984046), ('RC3H2', 2.52453679155308), ('CTBP2', 3.0685022984551), ('NDUFV2-AS1', 3.08517516042576), ('AP1S2', 2.32639317357694), ('IRX1', 2.62397055805832), ('NFYB', 3.99319550123979), ('CALHM2', 5.5775031981134), ('TBL1X', 2.84675647464066)]	2365
KMT2B	metacluster_166.4	0.10884	3.36806	1.83365e-10	1	motif similar to dbtfbs__KMT2B_HepG2_ENCSR071YVR_merged_N1 ('KMT2B (human, HepG2, ENCSR071YVR, merged N1)'; q-value = 1.83e-10) which is directly annotated	frozenset({'activating', 'hg38_500bp_up_100bp_down_full_tx_v10_clust.genes_vs_motifs.rankings', 'top50'})	[('ZNF384', 3.23499235190674), ('POLDIP2', 2.58050219038485), ('LLPH', 3.7054776399146), ('RSF1', 3.83579968618923), ('PRKAG1', 2.58609197744198), ('RAPGEF6', 3.04941112979088), ('MCM8', 3.9344736869482), ('CTBP2', 3.0685022984551)]	951
KMT2B	metacluster_138.2	0.112871	3.54827	0	1	gene is directly annotated	frozenset({'activating', 'hg38_500bp_up_100bp_down_full_tx_v10_clust.genes_vs_motifs.rankings', 'top50'})	[('TKTL1', 2.38833408794886), ('RRAGB', 4.53151409372521), ('SGTA', 3.38881352171161), ('CTBP2', 3.0685022984551), ('ADORA2A', 2.33845596984046)]	231
LHX6	metacluster_184.52	0.134403	3.51879	0	0.979592	gene is orthologous to ENSMUSG00000026890 in M. musculus (identity = 97%) which is directly annotated for motif	frozenset({'activating', 'hg38_500bp_up_100bp_down_full_tx_v10_clust.genes_vs_motifs.rankings', 'top50'})	[('CHMP6', 0.491556720988104), ('H2AFY2', 0.0809515247969696), ('THAP8', 0.172119364439052), ('CHADL', 0.153717687478734), ('TMEM14B', 0.0224497683710112), ('LHX6', 1.0), ('UNC5D', 0.693691126515667)]	3142
MAFA	metacluster_127.2	0.0909285	3.0528	4.12346e-06	1	motif similar to tfdimers__MD00206 ('M00415_forward_4_M01709_reverse dimer: AREB6 / MAFA'; q-value = 4.12e-06) which is directly annotated	frozenset({'activating', 'hg38_500bp_up_100bp_down_full_tx_v10_clust.genes_vs_motifs.rankings', 'top50'})	[('FGFR2', 1.47387693286895), ('SPATC1L', 2.15750811544334), ('CLN3', 2.19943589071562), ('DDIT4', 2.56569693370934), ('ARRDC2', 1.46534368374138), ('ING1', 3.6383509662843)]	557
MAFA	tfdimers__MD00460	0.100567	3.52967	9.10537e-07	1	motif similar to tfdimers__MD00167 ('M01709_forward_-1_M01072_forward dimer: MAFA / HIC1'; q-value = 9.11e-07) which is directly annotated	frozenset({'activating', 'hg38_500bp_up_100bp_down_full_tx_v10_clust.genes_vs_motifs.rankings', 'top50'})	[('DUSP3', 1.58294778408041), ('FGFR2', 1.47387693286895), ('DDIT4', 2.56569693370934), ('SPATC1L', 2.15750811544334), ('SLC41A3', 3.61543606406646), ('ING1', 3.6383509662843), ('TNNT3', 4.34024121588261), ('ARRDC2', 1.46534368374138), ('CLN3', 2.19943589071562), ('SH2B3', 1.70161178393335)]	1628
MAFA	metacluster_22.2	0.093988	3.20416	1.29701e-08	1	gene is annotated for similar motif jaspar__MA1521.1 ('MAFA'; q-value = 1.3e-08)	frozenset({'activating', 'hg38_500bp_up_100bp_down_full_tx_v10_clust.genes_vs_motifs.rankings', 'top50'})	[('ING1', 3.6383509662843), ('SPATC1L', 2.15750811544334), ('SLC41A3', 3.61543606406646), ('CDKN2B', 2.34529862674755)]	192
MAFA	tfdimers__MD00601	0.0912246	3.06745	3.68554e-09	1	motif similar to tfdimers__MD00259 ('M01709_reverse_6_M01292_forward dimer: MAFA / HOXA13'; q-value = 3.69e-09) which is directly annotated	frozenset({'activating', 'hg38_500bp_up_100bp_down_full_tx_v10_clust.genes_vs_motifs.rankings', 'top50'})	[('WDR90', 7.27886223987427), ('NCDN', 1.57412039744757), ('RXRB', 1.35039848973474), ('EPC2', 1.72928185097463), ('SCAF4', 1.45914629217535)]	340
MAFA	tfdimers__MD00582	0.117691	4.37681	4.71926e-12	1	motif similar to tfdimers__MD00167 ('M01709_forward_-1_M01072_forward dimer: MAFA / HIC1'; q-value = 4.72e-12) which is directly annotated	frozenset({'activating', 'hg38_500bp_up_100bp_down_full_tx_v10_clust.genes_vs_motifs.rankings', 'top50'})	[('ING1', 3.6383509662843), ('FEZ1', 3.65319769740667), ('FSTL5', 1.35605993561555), ('MAFA', 1.0), ('CDKN2B', 2.34529862674755), ('DUSP3', 1.58294778408041)]	640
MAX	tfdimers__MD00164	0.112091	4.04933	9.90478e-06	1	motif similar to tfdimers__MD00556 ('M01243_forward_4_M01034_forward dimer: MTF1 / Ebox'; q-value = 9.9e-06) which is directly annotated	frozenset({'activating', 'hg38_500bp_up_100bp_down_full_tx_v10_clust.genes_vs_motifs.rankings', 'top50'})	[('APOA1', 4.2314423474889), ('C19orf81', 2.35802965769856), ('TUSC3', 4.67294520121652), ('UBE2L6', 2.65601661982232), ('SHF', 2.94011190516586), ('FHL3', 3.80669460598021), ('TBC1D8B', 2.58539035386236), ('JAK2', 3.91384997226856), ('TIPARP-AS1', 2.40987516420476), ('TMEM110-MUSTN1', 3.33475924640528)]	2255
MAX	metacluster_14.16	0.112236	4.0563	3.73185e-06	1	gene is annotated for similar motif cisbp__M07794 ('MAX[gene ID: ENSG00000125952 species: Homo sapiens TF status: direct TF family: bHLH DBDs: HLH]'; q-value = 3.73e-06)	frozenset({'activating', 'hg38_500bp_up_100bp_down_full_tx_v10_clust.genes_vs_motifs.rankings', 'top50'})	[('MCF2L-AS1', 3.05847652551295), ('STX4', 2.84966003775364), ('TAF1', 3.99250164234282), ('SEC11C', 2.76544525515105), ('DOLK', 2.73989773317497), ('MAX', 1.0), ('UBA5', 2.80298405899555)]	988
MAX	tfdimers__MD00166	0.0904644	3.00828	9.26951e-07	1	motif similar to tfdimers__MD00262 ('M01034_forward_5_M01034_reverse dimer: Ebox / Ebox'; q-value = 9.27e-07) which is directly annotated	frozenset({'activating', 'hg38_500bp_up_100bp_down_full_tx_v10_clust.genes_vs_motifs.rankings', 'top50'})	[('MCF2L-AS1', 3.05847652551295), ('FHL3', 3.80669460598021), ('VASN', 2.55479019827363), ('BEND7', 3.07944209779895), ('ERC2', 2.32300440695716), ('CRYL1', 3.74885898042481)]	292
MEIS1	metacluster_166.4	0.0990755	3.20975	4.21241e-06	1	motif similar to taipale_tf_pairs__MEIS1_ELF1_NTGCCGGAAGTN_CAP_repr ('MEIS1 [HomeoMEIS] - ELF1 [Ets]'; q-value = 4.21e-06) which is directly annotated	frozenset({'activating', 'hg38_500bp_up_100bp_down_full_tx_v10_clust.genes_vs_motifs.rankings', 'top50'})	[('TFEB', 2.75258531573628), ('TACC1', 2.25908056526579), ('IFIT1', 3.55042807759764), ('ZNF326', 4.30429048222962), ('MANBAL', 2.9012877719719), ('ACAD9', 2.29119291344753), ('TBPL1', 2.95355990276931)]	776
MEIS1	tfdimers__MD00008	0.113438	3.889	1.90569e-06	1	gene is annotated for similar motif tfdimers__MD00578 ('M00419_forward_7_M01003_forward dimer: MEIS1 / Helios A'; q-value = 1.91e-06)	frozenset({'activating', 'hg38_500bp_up_100bp_down_full_tx_v10_clust.genes_vs_motifs.rankings', 'top50'})	[('ST8SIA2', 4.07164768887961), ('SETD2', 2.81270501604233), ('KANK1', 2.32943504457887), ('OPHN1', 3.4558699269597), ('TTTY15', 3.97542923476294), ('ENTPD3-AS1', 2.65952175257941), ('CCDC9', 2.57719982827857), ('GCK', 2.40647480731576), ('RNF11', 6.47625119745902)]	1048
MSX1	metacluster_9.18	0.104036	3.00878	0	1	gene is directly annotated	frozenset({'activating', 'hg38_500bp_up_100bp_down_full_tx_v10_clust.genes_vs_motifs.rankings', 'top50'})	[('ZNF554', 3.40492818931167), ('KIAA1841', 2.48328168576342), ('NSUN7', 3.6002249295286), ('ZNF98', 3.23237771721347), ('ZNF121', 2.40665032828244), ('PLA2G16', 2.35862695157716), ('LGALS8', 3.82581312368204), ('PBX2', 2.83632331279403), ('GREB1L', 2.92891230180045), ('AHR', 3.12790827050566), ('SPIDR', 2.89491771949356), ('CHST11', 2.29646309343322), ('RFC5', 2.66688852186903), ('CCSAP', 2.7018…	2209
MTA3	swissregulon__hs__MTA3	0.104569	3.31355	0	1	gene is directly annotated	frozenset({'activating', 'hg38_500bp_up_100bp_down_full_tx_v10_clust.genes_vs_motifs.rankings', 'top50'})	[('NEIL1', 2.14655986472153), ('YPEL3', 2.28982815908359), ('FAM122B', 3.43370619703962), ('SULT1A2', 3.84738804886546), ('FLYWCH2', 6.08551583677775), ('ETV5', 2.79286339732066), ('MTA3', 1.0), ('CDKN1A', 2.33406305776614)]	725
MXI1	tfdimers__MD00556	0.0964613	3.15008	0	1	gene is directly annotated	frozenset({'activating', 'hg38_500bp_up_100bp_down_full_tx_v10_clust.genes_vs_motifs.rankings', 'top50'})	[('PDK1', 2.41819014703112), ('THBS1', 2.31281289780664), ('ALDH9A1', 3.02267270408249), ('PIM3', 4.94532157735378), ('DCLRE1A', 2.34042691574594), ('EEA1', 3.83632583106951), ('SREBF1', 2.20162616781339), ('FAM102B', 2.30042401587608), ('UBE2F', 3.05157988396963), ('FBXO34', 2.27055281337633), ('APOE', 2.40603598232443), ('FAM104A', 10.6576432896621), ('EXOC4', 2.81123435931301)]	2649
MYB	tfdimers__MD00201	0.109249	3.57341	9.32489e-06	1	gene is annotated for similar motif tfdimers__MD00020 ('M00773_forward_9_M00377_forward dimer: MYB / Pax-4'; q-value = 9.32e-06)	frozenset({'activating', 'hg38_500bp_up_100bp_down_full_tx_v10_clust.genes_vs_motifs.rankings', 'top50'})	[('DERL3', 2.48682933647306), ('PKP4', 3.33462486035393), ('UNG', 2.58801917776157), ('E2F8', 6.67388428824976), ('UBXN11', 2.1520508970777), ('RECQL4', 2.18583323566766), ('RAD54L', 2.55394604566), ('ZNF367', 2.93263764890594), ('HIST1H2AJ', 2.29887351231622), ('PAQR4', 2.83916722572021), ('C20orf27', 6.34588440138772), ('RCOR1', 3.53414115603592), ('SUV39H1', 7.58194724856229), ('SIGMAR1', 4.60…	2395
MYB	tfdimers__MD00183	0.119061	4.02835	3.64995e-06	1	gene is annotated for similar motif tfdimers__MD00493 ('M00285_reverse_11_M00183_forward dimer: TCF11 / c-Myb'; q-value = 3.65e-06)	frozenset({'activating', 'hg38_500bp_up_100bp_down_full_tx_v10_clust.genes_vs_motifs.rankings', 'top50'})	[('TMEM79', 3.09258286930382), ('ADNP-AS1', 4.84384618472974), ('PLCL2', 2.68534955780218), ('RAD54L', 2.55394604566), ('TRAIP', 3.95841973251519), ('E2F8', 6.67388428824976), ('PMS1', 3.02721998271134), ('CDH7', 2.46374554062086), ('HIST1H1A', 2.30115102338554)]	881
MYB	metacluster_74.9	0.101044	3.19295	9.129e-07	1	motif similar to tfdimers__MD00020 ('M00773_forward_9_M00377_forward dimer: MYB / Pax-4'; q-value = 9.13e-07) which is directly annotated	frozenset({'activating', 'hg38_500bp_up_100bp_down_full_tx_v10_clust.genes_vs_motifs.rankings', 'top50'})	[('E2F8', 6.67388428824976), ('NEMP1', 6.89373942528584), ('PKP4', 3.33462486035393), ('TMEM179', 5.81918885725467), ('RAD54L', 2.55394604566), ('UNG', 2.58801917776157), ('KAT5', 3.30066262076708), ('PAQR4', 2.83916722572021), ('MYB', 1.0)]	1156
MYB	metacluster_74.15	0.103485	3.30614	6.56196e-07	1	gene is annotated for similar motif tfdimers__MD00020 ('M00773_forward_9_M00377_forward dimer: MYB / Pax-4'; q-value = 6.56e-07)	frozenset({'activating', 'hg38_500bp_up_100bp_down_full_tx_v10_clust.genes_vs_motifs.rankings', 'top50'})	[('CDH7', 2.46374554062086), ('NTF3', 2.73685846991637), ('CENPP', 3.02624742080126), ('ZFP82', 3.22485746335319), ('GPR39', 3.62126463124605), ('TONSL', 6.37723189627473)]	309
MYB	tfdimers__MD00487	0.101312	3.20536	1.78112e-07	1	gene is annotated for similar motif tfdimers__MD00157 ('M01420_forward_13_M01821_forward dimer: Ncx / c-Myb'; q-value = 1.78e-07)	frozenset({'activating', 'hg38_500bp_up_100bp_down_full_tx_v10_clust.genes_vs_motifs.rankings', 'top50'})	[('HIST1H2AJ', 2.29887351231622), ('UNG', 2.58801917776157), ('E2F8', 6.67388428824976), ('DERL3', 2.48682933647306), ('PKP4', 3.33462486035393), ('RECQL4', 2.18583323566766), ('ZNF367', 2.93263764890594), ('UBXN11', 2.1520508970777), ('POLA1', 10.9883215971741), ('C20orf27', 6.34588440138772), ('RCOR1', 3.53414115603592), ('RAD54L', 2.55394604566), ('SIGMAR1', 4.60963657783547), ('NEMP1', 6.8937…	3495
MYB	tfdimers__MD00111	0.0986346	3.08122	1.51094e-09	1	gene is annotated for similar motif tfdimers__MD00020 ('M00773_forward_9_M00377_forward dimer: MYB / Pax-4'; q-value = 1.51e-09)	frozenset({'activating', 'hg38_500bp_up_100bp_down_full_tx_v10_clust.genes_vs_motifs.rankings', 'top50'})	[('ZNF367', 2.93263764890594), ('E2F2', 4.67708840975158), ('E2F8', 6.67388428824976), ('UNG', 2.58801917776157), ('POLA1', 10.9883215971741), ('RAD54L', 2.55394604566), ('HIST1H2AJ', 2.29887351231622), ('NEMP1', 6.89373942528584), ('PAQR4', 2.83916722572021), ('DERL3', 2.48682933647306), ('PLCL2', 2.68534955780218), ('PMS1', 3.02721998271134), ('MYB', 1.0), ('HIST1H1A', 2.30115102338554), ('PKP4…	3667
MYBL1	metacluster_113.1	0.113279	3.69424	0	1	gene is directly annotated	frozenset({'activating', 'hg38_500bp_up_100bp_down_full_tx_v10_clust.genes_vs_motifs.rankings', 'top50'})	[('DSN1', 6.16054016527164), ('SMC1A', 6.2956133086407), ('PLAGL1', 6.28105924332587), ('HIRIP3', 6.2810350422781), ('USP1', 6.60888166864229)]	325
MYBL1	taipale_tf_pairs__MYBL1_EOMES_NNSYGNCNAACNNNNNNCACRCNN_CAP_repr	0.127224	4.30939	0	1	gene is directly annotated	frozenset({'activating', 'hg38_500bp_up_100bp_down_full_tx_v10_clust.genes_vs_motifs.rankings', 'top50'})	[('CDK1', 13.8142754228597), ('SPC25', 9.37136552105498), ('MSH6', 7.80624225110912), ('ATAD2', 8.46056266690475), ('EZH2', 8.25944935385955), ('SYNE2', 6.10804662608772), ('ZNF367', 6.73194627704158), ('DSN1', 6.16054016527164), ('HMGB2', 6.76933413422623), ('CENPM', 6.88023402087967), ('CDKN2D', 6.07802879464068), ('MND1', 8.11643253171504), ('PLAGL1', 6.28105924332587), ('USP1', 6.608881668642…	2732
MYBL2	metacluster_26.5	0.103053	3.04415	0	1	gene is directly annotated	frozenset({'activating', 'hg38_500bp_up_100bp_down_full_tx_v10_clust.genes_vs_motifs.rankings', 'top50'})	[('MAD2L2', 21.1915096962377), ('ESCO2', 23.8611087874324), ('CARHSP1', 26.6284911533446), ('TUBB', 21.7986776543706), ('CDT1', 21.4273777691415), ('ZWINT', 30.6075719308959), ('ATAD2', 25.4794820612435), ('CENPU', 28.7214478583943), ('E2F8', 20.1920903019546), ('COMMD4', 24.2852478063542)]	993
MYC	tfdimers__MD00530	0.0959833	3.87611	6.61814e-06	1	motif similar to tfdimers__MD00501 ('M01034_forward_6_M01692_forward dimer: Ebox / LTF'; q-value = 6.62e-06) which is directly annotated	frozenset({'activating', 'hg38_500bp_up_100bp_down_full_tx_v10_clust.genes_vs_motifs.rankings', 'top50'})	[('SEMA4B', 2.56650063676392), ('RAB3IL1', 3.47083072326514), ('DHCR24', 2.65822106643419), ('RBM14', 4.42529345516988), ('ALG1L2', 5.26513014742459), ('GPSM2', 2.90422441415639), ('B3GNT2', 2.3080425021002)]	733
MYCN	metacluster_14.10	0.0997527	3.30379	5.75799e-06	1	gene is annotated for similar motif hocomoco__MYCN_HUMAN.H11MO.0.A ('MYCN_HUMAN'; q-value = 5.76e-06)	frozenset({'activating', 'hg38_500bp_up_100bp_down_full_tx_v10_clust.genes_vs_motifs.rankings', 'top50'})	[('CLN6', 5.02942314713104), ('RMND1', 3.72843557345594), ('ADAMTS6', 4.26254442680157), ('SPNS1', 4.80143444483076), ('C1orf109', 3.11515478739141), ('MAEL', 6.7896567924911), ('DIRC3', 3.05124534343498), ('AK1', 2.78028750372625), ('LEAP2', 2.85422819724446)]	1150
MYCN	metacluster_13.2	0.112572	3.91916	5.88858e-07	1	gene is annotated for similar motif hocomoco__MYCN_HUMAN.H11MO.0.A ('MYCN_HUMAN'; q-value = 5.89e-07)	frozenset({'activating', 'hg38_500bp_up_100bp_down_full_tx_v10_clust.genes_vs_motifs.rankings', 'top50'})	[('DIRC3', 3.05124534343498), ('MAEL', 6.7896567924911), ('SPNS1', 4.80143444483076), ('CLN6', 5.02942314713104), ('ADAMTS6', 4.26254442680157), ('PTPRD', 3.28497211950365), ('RMND1', 3.72843557345594), ('POT1-AS1', 3.12057923245497), ('SLC20A1', 8.17130959843525), ('LEAP2', 2.85422819724446), ('ACCS', 3.79522330859649), ('LAPTM4B', 5.99571716194621), ('ARMCX4', 2.77443301875591), ('ATG16L2', 3.6…	4870
MYCN	metacluster_128.1	0.133534	4.92536	0	1	gene is directly annotated	frozenset({'activating', 'hg38_500bp_up_100bp_down_full_tx_v10_clust.genes_vs_motifs.rankings', 'top50'})	[('MAEL', 6.7896567924911), ('DIRC3', 3.05124534343498), ('SPNS1', 4.80143444483076), ('CLN6', 5.02942314713104), ('RPL22L1', 3.75638367354093), ('ADAMTS6', 4.26254442680157), ('RMND1', 3.72843557345594), ('POT1-AS1', 3.12057923245497), ('ACCS', 3.79522330859649), ('ANO4', 4.43568356471469), ('ARMCX4', 2.77443301875591), ('SLC20A1', 8.17130959843525), ('SPIN4', 4.17036023649699), ('ZFYVE27', 2.91…	2507
MYCN	metacluster_128.2	0.113549	3.96603	0	1	gene is directly annotated	frozenset({'activating', 'hg38_500bp_up_100bp_down_full_tx_v10_clust.genes_vs_motifs.rankings', 'top50'})	[('SPIN4', 4.17036023649699), ('ZNF680', 3.79896439548306), ('PTPRD', 3.28497211950365), ('FAM78A', 4.23674475319845), ('DIRC3', 3.05124534343498)]	291
MYCN	metacluster_13.3	0.102572	3.43911	0	1	gene is directly annotated	frozenset({'activating', 'hg38_500bp_up_100bp_down_full_tx_v10_clust.genes_vs_motifs.rankings', 'top50'})	[('SPNS1', 4.80143444483076), ('CLN6', 5.02942314713104), ('RMND1', 3.72843557345594), ('ADAMTS6', 4.26254442680157), ('MAEL', 6.7896567924911), ('LEAP2', 2.85422819724446), ('MAGED1', 4.39580658940522), ('ZFYVE27', 2.91995633589179), ('CCDC61', 2.81328211378559), ('SLC20A1', 8.17130959843525), ('ACCS', 3.79522330859649), ('PFKFB3', 2.75312914815144), ('DIRC3', 3.05124534343498), ('ABHD14A-ACY1',…	4965
MYOG	metacluster_57.3	0.125487	3.1697	7.47308e-07	1	motif similar to tfdimers__MD00222 ('M01034_reverse_16_M00789_forward dimer: Ebox / GATA'; q-value = 7.47e-07) which is directly annotated	frozenset({'activating', 'hg38_500bp_up_100bp_down_full_tx_v10_clust.genes_vs_motifs.rankings', 'top50'})	[('NAT8L', 2.46889451293085), ('FGFRL1', 1.93740088709155), ('FAM214A', 2.76331923081879), ('LIN54', 2.00789610254156), ('NEMP2', 1.99623042374199), ('TBC1D13', 4.57195110146161)]	354
MZF1	tfdimers__MD00093	0.102607	3.14964	1.43512e-08	1	motif similar to tfdimers__MD00507 ('M01268_forward_6_M00083_forward dimer: FXR / MZF1'; q-value = 1.44e-08) which is directly annotated	frozenset({'activating', 'hg38_500bp_up_100bp_down_full_tx_v10_clust.genes_vs_motifs.rankings', 'top50'})	[('AXL', 3.49849252417515), ('SLC45A2', 3.34793644295116), ('GOLGA8B', 3.15360511382944), ('TLK2', 2.2931669837379), ('ZCCHC24', 2.94567853266658), ('MGAT1', 3.01984454506323), ('EDA', 2.49741356184534), ('PNMT', 7.62483211723615), ('NCOA2', 3.46091896409712)]	1031
NANOG	metacluster_4.4	0.103305	3.62618	0	1	gene is directly annotated	frozenset({'activating', 'hg38_500bp_up_100bp_down_full_tx_v10_clust.genes_vs_motifs.rankings', 'top50'})	[('IL1RAP', 2.4768262173178), ('ZNF611', 2.2513917978863), ('KDM5D', 2.78106243125383), ('PRPS2', 2.14219116553065), ('PARP14', 4.80364908088428), ('ELP6', 4.28799073260146), ('ZFP37', 2.46134343179751), ('EME1', 5.55024309369728), ('SMIM12', 3.50789784655782), ('FGFR1OP', 2.88107951138764), ('ST3GAL6', 2.09258315101429), ('GFOD1', 7.22412367138707), ('GGA1', 3.83979858576451), ('TAF6L', 2.393700…	4593
NFATC1	tfdimers__MD00541	0.100354	3.08377	0	1	gene is directly annotated	frozenset({'activating', 'hg38_500bp_up_100bp_down_full_tx_v10_clust.genes_vs_motifs.rankings', 'top50'})	[('PLPP3', 6.17337484316349), ('ADCY6', 4.78371959938875), ('RABGAP1L', 2.34067312134873), ('ACTR3', 3.63337931584928), ('ZFAND3', 3.96864990233209), ('PHF3', 4.84955491131438), ('NFATC1', 1.0), ('NUP85', 3.56896611099487)]	1041
NFE2	tfdimers__MD00311	0.113592	3.90977	8.85707e-06	1	gene is annotated for similar motif tfdimers__MD00530 ('M00983_forward_1_M00192_forward dimer: MAF / GR'; q-value = 8.86e-06)	frozenset({'activating', 'hg38_500bp_up_100bp_down_full_tx_v10_clust.genes_vs_motifs.rankings', 'top50'})	[('RNASEH2B', 1.68068887024169), ('DOK4', 2.839406850656), ('CAAP1', 2.58293606861645), ('RABIF', 3.24129838023403), ('CBR1', 1.85193007291514), ('RFX5', 3.46993293556301), ('DHX8', 4.18160404699417), ('NTRK2', 2.60328752884218), ('OTUB1', 1.82580827148575)]	1443
NFIA	tfdimers__MD00169	0.110798	3.41683	1.29262e-09	1	motif similar to tfdimers__MD00325 ('M00806_forward_11_M01035_reverse dimer: NF-1 / YY1'; q-value = 1.29e-09) which is directly annotated	frozenset({'activating', 'hg38_500bp_up_100bp_down_full_tx_v10_clust.genes_vs_motifs.rankings', 'top50'})	[('SSPN', 4.88175955009228), ('ANGPT1', 12.5850211380357), ('SCAP', 4.57599033962427), ('NR3C1', 4.47856390320479), ('CGNL1', 11.6910890551859), ('RANBP2', 5.5854219541049), ('PPP1R12B', 18.4071550151509)]	703
NFIA	tfdimers__MD00212	0.102933	3.05833	0	1	gene is directly annotated	frozenset({'activating', 'hg38_500bp_up_100bp_down_full_tx_v10_clust.genes_vs_motifs.rankings', 'top50'})	[('RHOQ', 10.2593427134362), ('ETV1', 8.34650665964313), ('PDGFRB', 4.49611598421601), ('KIFAP3', 4.1928319975915), ('MYLK3', 7.92853170647911), ('CAV1', 4.49222901326233), ('WNK1', 4.69221541522732), ('GJA5', 9.14187548259977), ('ADCY5', 6.44104350962851), ('GJA1', 12.4209564467266)]	1086
[truncated: 469 more rows]

## Sheet: aCM
		AUC	NES	MotifSimilarityQvalue	OrthologousIdentity	Annotation	Context	TargetGenes	RankAtMax
TF	MotifID
[truncated: 991 more rows]

## Sheet: ncCM
		AUC	NES	MotifSimilarityQvalue	OrthologousIdentity	Annotation	Context	TargetGenes	RankAtMax
TF	MotifID
[truncated: 1,194 more rows]

## Sheet: SMC
		AUC	NES	MotifSimilarityQvalue	OrthologousIdentity	Annotation	Context	TargetGenes	RankAtMax
TF	MotifID
[truncated: 1,374 more rows]

## Sheet: Fibro
		AUC	NES	MotifSimilarityQvalue	OrthologousIdentity	Annotation	Context	TargetGenes	RankAtMax
TF	MotifID
[truncated: 1,034 more rows]

## Sheet: Epicardial
		AUC	NES	MotifSimilarityQvalue	OrthologousIdentity	Annotation	Context	TargetGenes	RankAtMax
TF	MotifID
[truncated: 1,411 more rows]

## Sheet: Endocardial
		AUC	NES	MotifSimilarityQvalue	OrthologousIdentity	Annotation	Context	TargetGenes	RankAtMax
[truncated: 1,095 more rows]

[truncated: 5 more sheets: BEC, LEC, Neuronal, WBC, P-RBC]
