# Supplementary material for: Spatially organized cellular communities form the developing human heart
Source: Nature. 2024 Mar 13;627(8005):854–64. doi: 10.1038/s41586-024-07171-z (PMC10972757; doi:10.1038/s41586-024-07171-z)
Supplement: Supplementary file 4 — Supplementary Tables 1–22 [file 41586_2024_7171_MOESM4_ESM.zip › 2022-11-18398C-s4/2022-11-18398C-Supplementary Table 6 - Waddington-OT pseudotime values for vCMs.xlsx]

## Sheet: vCM pseudotime
Cell_id	pseudotime_raw	pseudotime_normalized
09W6D_LV_AAACCTGGTGATGCCC	0	0.146669
09W6D_LV_AAACCTGGTGTGACGA	0	0.146669
09W6D_LV_AAACCTGTCCCATTTA	0	0.146669
09W6D_LV_AAACCTGTCGTGGACC	0	0.146669
09W6D_LV_AAACCTGTCTCACATT	0	0.146669
09W6D_LV_AAACGGGAGGCTAGGT	0	0.146669
09W6D_LV_AAACGGGAGTACATGA	0	0.146669
09W6D_LV_AAACGGGAGTTCGCAT	0	0.146669
09W6D_LV_AAACGGGGTCGGCATC	0	0.146669
09W6D_LV_AAACGGGGTCTAGCCG	0	0.146669
09W6D_LV_AAACGGGTCAAGAAGT	0	0.146669
09W6D_LV_AAACGGGTCTTGCAAG	0	0.146669
09W6D_LV_AAAGATGAGTCTCCTC	0	0.146669
09W6D_LV_AAAGATGGTAGCTAAA	0	0.146669
09W6D_LV_AAAGATGGTCTCACCT	0	0.146669
09W6D_LV_AAAGATGTCAACACAC	0	0.146669
09W6D_LV_AAAGCAAAGTTCGATC	0	0.146669
09W6D_LV_AAAGCAAGTCGAGTTT	0	0.146669
09W6D_LV_AAAGCAATCCTAAGTG	0	0.146669
09W6D_LV_AAAGTAGAGACGCAAC	0	0.146669
09W6D_LV_AAATGCCCACGGTAGA	0	0.146669
09W6D_LV_AAATGCCCAGTGAGTG	0	0.146669
09W6D_LV_AAATGCCGTGTGAAAT	0	0.146669
09W6D_LV_AAATGCCGTTACGCGC	0	0.146669
09W6D_LV_AACACGTAGAATCTCC	0	0.146669
09W6D_LV_AACACGTAGGTAGCTG	0	0.146669
09W6D_LV_AACACGTCACCTGGTG	0	0.146669
09W6D_LV_AACACGTCAGCCAATT	0	0.146669
09W6D_LV_AACACGTCAGTCGATT	0	0.146669
09W6D_LV_AACCATGAGATCGATA	0	0.146669
09W6D_LV_AACCATGAGTGGGCTA	0	0.146669
09W6D_LV_AACCATGCACCCTATC	0	0.146669
09W6D_LV_AACCATGCATGACATC	0	0.146669
09W6D_LV_AACCATGTCCCATTAT	0	0.146669
09W6D_LV_AACCATGTCCCATTTA	0	0.146669
09W6D_LV_AACCATGTCCCTGACT	0	0.146669
09W6D_LV_AACCGCGCACGAAATA	0	0.146669
09W6D_LV_AACGTTGAGCCATCGC	0	0.146669
09W6D_LV_AACGTTGTCGTCCAGG	0	0.146669
09W6D_LV_AACTCAGCATGGGAAC	0	0.146669
09W6D_LV_AACTCAGGTCTAGTCA	0	0.146669
09W6D_LV_AACTCAGGTCTTCGTC	0	0.146669
09W6D_LV_AACTCAGGTGAGGCTA	0	0.146669
09W6D_LV_AACTCAGTCGACGGAA	0	0.146669
09W6D_LV_AACTCCCAGACTAAGT	0	0.146669
09W6D_LV_AACTCCCAGACTTGAA	0	0.146669
09W6D_LV_AACTCCCAGCACACAG	0	0.146669
09W6D_LV_AACTCCCGTGTGCGTC	0	0.146669
09W6D_LV_AACTCCCGTTCACCTC	0	0.146669
09W6D_LV_AACTCTTCACATGACT	0	0.146669
09W6D_LV_AACTCTTCATGCGCAC	0	0.146669
09W6D_LV_AACTCTTGTATATGAG	0	0.146669
09W6D_LV_AACTCTTTCGGTCTAA	0	0.146669
09W6D_LV_AACTGGTAGGTCGGAT	0	0.146669
09W6D_LV_AACTGGTAGTGGGATC	0	0.146669
09W6D_LV_AACTGGTCAACGCACC	0	0.146669
09W6D_LV_AACTTTCAGCATGGCA	0	0.146669
09W6D_LV_AACTTTCAGTCCAGGA	0	0.146669
09W6D_LV_AACTTTCCACCCAGTG	0	0.146669
09W6D_LV_AACTTTCCAGGATCGA	0	0.146669
09W6D_LV_AACTTTCGTGCTTCTC	0	0.146669
09W6D_LV_AACTTTCTCCTCAATT	0	0.146669
09W6D_LV_AACTTTCTCCTGCAGG	0	0.146669
09W6D_LV_AAGACCTCATCAGTCA	0	0.146669
09W6D_LV_AAGCCGCGTAAGGGAA	0	0.146669
09W6D_LV_AAGCCGCGTGCACTTA	0	0.146669
09W6D_LV_AAGCCGCGTGTTTGTG	0	0.146669
09W6D_LV_AAGCCGCTCGTTTAGG	0	0.146669
09W6D_LV_AAGGAGCAGCGTCTAT	0	0.146669
09W6D_LV_AAGGAGCCAAGCGCTC	0	0.146669
09W6D_LV_AAGGAGCCAGGCTCAC	0	0.146669
09W6D_LV_AAGGAGCCATCGGTTA	0	0.146669
09W6D_LV_AAGGCAGAGGGTTTCT	0	0.146669
09W6D_LV_AAGGCAGCACAACGTT	0	0.146669
09W6D_LV_AAGGTTCAGCACCGTC	0	0.146669
09W6D_LV_AAGGTTCAGCTGCAAG	0	0.146669
09W6D_LV_AAGGTTCCAAGCTGGA	0	0.146669
09W6D_LV_AAGGTTCCATCACAAC	0	0.146669
09W6D_LV_AAGGTTCTCGTTTGCC	0	0.146669
09W6D_LV_AAGTCTGAGCTAGCCC	0	0.146669
09W6D_LV_AAGTCTGGTAGTAGTA	0	0.146669
09W6D_LV_AAGTCTGGTCCCTACT	0	0.146669
09W6D_LV_AAGTCTGTCGTAGGAG	0	0.146669
09W6D_LV_AAGTCTGTCTCGAGTA	0	0.146669
09W6D_LV_AATCCAGAGTGTACGG	0	0.146669
09W6D_LV_AATCCAGTCATGCATG	0	0.146669
09W6D_LV_AATCCAGTCTAACTGG	0	0.146669
09W6D_LV_AATCGGTGTCTGCCAG	0	0.146669
09W6D_LV_AATCGGTTCAGGCCCA	0	0.146669
09W6D_LV_ACACCAAAGATGTAAC	0	0.146669
09W6D_LV_ACACCAAAGGACCACA	0	0.146669
09W6D_LV_ACACCAACAGCCACCA	0	0.146669
09W6D_LV_ACACCAATCAAACAAG	0	0.146669
09W6D_LV_ACACCAATCACTCCTG	0	0.146669
09W6D_LV_ACACCCTAGCCACTAT	0	0.146669
09W6D_LV_ACACCCTAGGTGATAT	0	0.146669
09W6D_LV_ACACCCTCAGCCACCA	0	0.146669
09W6D_LV_ACACCCTCATAAAGGT	0	0.146669
09W6D_LV_ACACCCTGTGTATGGG	0	0.146669
09W6D_LV_ACACCGGTCAAACCAC	0	0.146669
09W6D_LV_ACACCGGTCTGCTTGC	0	0.146669
09W6D_LV_ACACCGGTCTTCCTTC	0	0.146669
09W6D_LV_ACACTGAAGACCACGA	0	0.146669
09W6D_LV_ACACTGAAGATACACA	0	0.146669
09W6D_LV_ACACTGACAAGCTGAG	0	0.146669
09W6D_LV_ACACTGATCACATACG	0	0.146669
09W6D_LV_ACACTGATCACCCTCA	0	0.146669
09W6D_LV_ACACTGATCCTAAGTG	0	0.146669
09W6D_LV_ACAGCCGAGTTGAGTA	0	0.146669
09W6D_LV_ACAGCCGCATCAGTCA	0	0.146669
09W6D_LV_ACAGCCGGTCTTGCGG	0	0.146669
09W6D_LV_ACAGCCGGTGTTGAGG	0	0.146669
09W6D_LV_ACAGCCGTCACTTATC	0	0.146669
09W6D_LV_ACAGCCGTCTTTACAC	0	0.146669
09W6D_LV_ACAGCTATCAGCTGGC	0	0.146669
09W6D_LV_ACATACGAGGAATGGA	0	0.146669
09W6D_LV_ACATACGCAACAACCT	0	0.146669
09W6D_LV_ACATACGCAAGTTGTC	0	0.146669
09W6D_LV_ACATACGCATTAGCCA	0	0.146669
09W6D_LV_ACATACGGTTTACTCT	0	0.146669
09W6D_LV_ACATCAGCAGGGATTG	0	0.146669
09W6D_LV_ACATCAGGTAAGCACG	0	0.146669
09W6D_LV_ACATCAGTCCTGTAGA	0	0.146669
09W6D_LV_ACATGGTCAAGCGCTC	0	0.146669
09W6D_LV_ACATGGTCACAGCCCA	0	0.146669
09W6D_LV_ACATGGTCAGCCAGAA	0	0.146669
09W6D_LV_ACATGGTTCATCGGAT	0	0.146669
09W6D_LV_ACATGGTTCTTCAACT	0	0.146669
09W6D_LV_ACCAGTAGTGTTTGGT	0	0.146669
09W6D_LV_ACCCACTCAATTCCTT	0	0.146669
09W6D_LV_ACCCACTCATCAGTCA	0	0.146669
09W6D_LV_ACCCACTTCAACCAAC	0	0.146669
09W6D_LV_ACCGTAAAGATGAGAG	0	0.146669
09W6D_LV_ACCGTAAAGCTAGCCC	0	0.146669
09W6D_LV_ACCGTAACACAAGACG	0	0.146669
09W6D_LV_ACCGTAAGTAGGCTGA	0	0.146669
09W6D_LV_ACCTTTAAGAGACTTA	0	0.146669
09W6D_LV_ACCTTTAAGTCAAGCG	0	0.146669
09W6D_LV_ACCTTTACAAGCCTAT	0	0.146669
09W6D_LV_ACGAGCCAGACATAAC	0	0.146669
09W6D_LV_ACGAGCCGTACGCACC	0	0.146669
09W6D_LV_ACGAGCCGTACTCGCG	0	0.146669
09W6D_LV_ACGAGCCTCGATGAGG	0	0.146669
09W6D_LV_ACGAGGAAGATCGGGT	0	0.146669
09W6D_LV_ACGAGGAAGCTGCGAA	0	0.146669
09W6D_LV_ACGAGGAAGGTAGCCA	0	0.146669
09W6D_LV_ACGAGGACATGCCTAA	0	0.146669
09W6D_LV_ACGAGGAGTTCTGGTA	0	0.146669
09W6D_LV_ACGAGGAGTTGTGGAG	0	0.146669
09W6D_LV_ACGAGGATCTCTTATG	0	0.146669
09W6D_LV_ACGATACAGAGGACGG	0	0.146669
09W6D_LV_ACGATACCAAAGTCAA	0	0.146669
09W6D_LV_ACGATACCAATCCAAC	0	0.146669
09W6D_LV_ACGATACCAGGTGCCT	0	0.146669
09W6D_LV_ACGATACTCAACCAAC	0	0.146669
09W6D_LV_ACGATGTCAAGCCCAC	0	0.146669
09W6D_LV_ACGATGTGTGCAACTT	0	0.146669
09W6D_LV_ACGCAGCAGCGCCTCA	0	0.146669
09W6D_LV_ACGCAGCAGTCCGGTC	0	0.146669
09W6D_LV_ACGCAGCCACGGCTAC	0	0.146669
09W6D_LV_ACGCAGCCAGCTTCGG	0	0.146669
09W6D_LV_ACGCAGCGTCTCCATC	0	0.146669
09W6D_LV_ACGCAGCGTTGAGGTG	0	0.146669
09W6D_LV_ACGCAGCTCAAACGGG	0	0.146669
09W6D_LV_ACGCAGCTCATGCTCC	0	0.146669
09W6D_LV_ACGCAGCTCGTACCGG	0	0.146669
09W6D_LV_ACGCCAGAGATAGGAG	0	0.146669
09W6D_LV_ACGCCAGAGGTGCTTT	0	0.146669
09W6D_LV_ACGCCAGAGTCGCCGT	0	0.146669
09W6D_LV_ACGCCAGGTGTTAAGA	0	0.146669
09W6D_LV_ACGCCAGTCTACTCAT	0	0.146669
09W6D_LV_ACGCCGAAGCTGCCCA	0	0.146669
09W6D_LV_ACGCCGACAGCATACT	0	0.146669
09W6D_LV_ACGCCGAGTCGGCTCA	0	0.146669
09W6D_LV_ACGCCGAGTGTGGTTT	0	0.146669
09W6D_LV_ACGGAGAAGTCTCGGC	0	0.146669
09W6D_LV_ACGGAGACAGTAAGCG	0	0.146669
09W6D_LV_ACGGAGAGTACAGTGG	0	0.146669
09W6D_LV_ACGGAGATCCCTAATT	0	0.146669
09W6D_LV_ACGGAGATCGTTACGA	0	0.146669
09W6D_LV_ACGGCCAAGTACGTTC	0	0.146669
09W6D_LV_ACGGCCACACAGCCCA	0	0.146669
09W6D_LV_ACGGCCAGTCGGCACT	0	0.146669
09W6D_LV_ACGGCCAGTTATCGGT	0	0.146669
09W6D_LV_ACGGGCTCAATCTGCA	0	0.146669
09W6D_LV_ACGGGCTCATAGTAAG	0	0.146669
09W6D_LV_ACGGGCTGTCGAATCT	0	0.146669
09W6D_LV_ACGGGCTGTGACAAAT	0	0.146669
09W6D_LV_ACGGGCTTCCCGACTT	0	0.146669
09W6D_LV_ACGGGTCAGTAGGCCA	0	0.146669
09W6D_LV_ACGGGTCGTCGACTGC	0	0.146669
09W6D_LV_ACGTCAAAGACCCACC	0	0.146669
09W6D_LV_ACGTCAAAGGCGACAT	0	0.146669
09W6D_LV_ACGTCAAAGGCGTACA	0	0.146669
09W6D_LV_ACGTCAAAGGCTACGA	0	0.146669
09W6D_LV_ACGTCAAAGGTAGCCA	0	0.146669
09W6D_LV_ACGTCAAAGTGAACGC	0	0.146669
09W6D_LV_ACGTCAACACAGGTTT	0	0.146669
09W6D_LV_ACGTCAACAGTTAACC	0	0.146669
09W6D_LV_ACGTCAAGTGGTAACG	0	0.146669
09W6D_LV_ACTATCTAGGAATTAC	0	0.146669
09W6D_LV_ACTATCTCAACTGCTA	0	0.146669
09W6D_LV_ACTATCTCAATGGACG	0	0.146669
09W6D_LV_ACTATCTGTCCAGTGC	0	0.146669
09W6D_LV_ACTATCTTCAGGCGAA	0	0.146669
09W6D_LV_ACTATCTTCGTGGGAA	0	0.146669
09W6D_LV_ACTGAACAGACAAAGG	0	0.146669
09W6D_LV_ACTGAACAGCAGCCTC	0	0.146669
09W6D_LV_ACTGAACAGGTGCTAG	0	0.146669
09W6D_LV_ACTGAACCACAAGACG	0	0.146669
09W6D_LV_ACTGAACTCTGGGCCA	0	0.146669
09W6D_LV_ACTGAGTCAGGACCCT	0	0.146669
09W6D_LV_ACTGAGTGTAAGTGGC	0	0.146669
09W6D_LV_ACTGAGTTCTGCTTGC	0	0.146669
09W6D_LV_ACTGATGAGGCCGAAT	0	0.146669
09W6D_LV_ACTGCTCCACATCCAA	0	0.146669
09W6D_LV_ACTGCTCCATCTACGA	0	0.146669
09W6D_LV_ACTGCTCCATTGGTAC	0	0.146669
09W6D_LV_ACTGCTCTCGATCCCT	0	0.146669
09W6D_LV_ACTGCTCTCTTGCAAG	0	0.146669
09W6D_LV_ACTGTCCAGGGATCTG	0	0.146669
09W6D_LV_ACTGTCCAGTCATCCA	0	0.146669
09W6D_LV_ACTGTCCAGTGGACGT	0	0.146669
09W6D_LV_ACTGTCCGTCACCTAA	0	0.146669
09W6D_LV_ACTGTCCGTTAGAACA	0	0.146669
09W6D_LV_ACTGTCCTCTTCAACT	0	0.146669
09W6D_LV_ACTTACTCAAGTCTAC	0	0.146669
09W6D_LV_ACTTACTCAGGGAGAG	0	0.146669
09W6D_LV_ACTTACTCATCCCATC	0	0.146669
09W6D_LV_ACTTACTCATGGATGG	0	0.146669
09W6D_LV_ACTTACTGTCCGAACC	0	0.146669
09W6D_LV_ACTTACTGTCCGTTAA	0	0.146669
09W6D_LV_ACTTACTGTGCAGACA	0	0.146669
09W6D_LV_ACTTACTGTTAGATGA	0	0.146669
09W6D_LV_ACTTACTTCTTAACCT	0	0.146669
09W6D_LV_ACTTGTTAGTAGCCGA	0	0.146669
09W6D_LV_ACTTGTTGTCATATGC	0	0.146669
09W6D_LV_ACTTGTTGTGTGGCTC	0	0.146669
09W6D_LV_ACTTGTTGTTACGTCA	0	0.146669
09W6D_LV_ACTTTCAAGGCTACGA	0	0.146669
09W6D_LV_ACTTTCACATCGGAAG	0	0.146669
09W6D_LV_ACTTTCAGTCCGAATT	0	0.146669
09W6D_LV_ACTTTCAGTCTACCTC	0	0.146669
09W6D_LV_ACTTTCAGTGATAAGT	0	0.146669
09W6D_LV_AGAATAGCAGCTGCAC	0	0.146669
09W6D_LV_AGAATAGGTCGGCTCA	0	0.146669
09W6D_LV_AGAATAGGTTTGTTTC	0	0.146669
09W6D_LV_AGAATAGTCACAATGC	0	0.146669
09W6D_LV_AGACGTTAGTAATCCC	0	0.146669
09W6D_LV_AGACGTTCATGAAGTA	0	0.146669
09W6D_LV_AGACGTTTCTGCCCTA	0	0.146669
09W6D_LV_AGAGCGAAGTGGACGT	0	0.146669
09W6D_LV_AGAGCGAAGTTATCGC	0	0.146669
09W6D_LV_AGAGCGACATTGTGCA	0	0.146669
09W6D_LV_AGAGCGATCACCAGGC	0	0.146669
09W6D_LV_AGAGCGATCGACCAGC	0	0.146669
09W6D_LV_AGAGCTTCACAGAGGT	0	0.146669
09W6D_LV_AGAGCTTTCGTTTATC	0	0.146669
09W6D_LV_AGAGCTTTCTGGTGTA	0	0.146669
09W6D_LV_AGAGTGGAGCTCCCAG	0	0.146669
09W6D_LV_AGAGTGGCAATGGAAT	0	0.146669
09W6D_LV_AGAGTGGCACCTCGGA	0	0.146669
09W6D_LV_AGAGTGGCATTCCTGC	0	0.146669
09W6D_LV_AGATCTGAGACTTGAA	0	0.146669
09W6D_LV_AGATCTGCAAACTGCT	0	0.146669
09W6D_LV_AGATCTGCAGCTGCTG	0	0.146669
09W6D_LV_AGATCTGGTCGAAAGC	0	0.146669
09W6D_LV_AGATTGCCAGATAATG	0	0.146669
09W6D_LV_AGATTGCTCATGCAAC	0	0.146669
09W6D_LV_AGATTGCTCCCAACGG	0	0.146669
09W6D_LV_AGCAGCCGTCACTGGC	0	0.146669
09W6D_LV_AGCATACAGGGAAACA	0	0.146669
09W6D_LV_AGCATACCACAGGCCT	0	0.146669
09W6D_LV_AGCATACCATGTCTCC	0	0.146669
09W6D_LV_AGCATACGTGTTCTTT	0	0.146669
09W6D_LV_AGCATACTCAGAGCTT	0	0.146669
09W6D_LV_AGCCTAAAGCCGTCGT	0	0.146669
09W6D_LV_AGCCTAACAGGGTTAG	0	0.146669
09W6D_LV_AGCCTAACATCATCCC	0	0.146669
09W6D_LV_AGCCTAAGTTCCGGCA	0	0.146669
09W6D_LV_AGCCTAAGTTGGAGGT	0	0.146669
09W6D_LV_AGCCTAATCCTCTAGC	0	0.146669
09W6D_LV_AGCGGTCAGAACTGTA	0	0.146669
09W6D_LV_AGCGGTCCACCACGTG	0	0.146669
09W6D_LV_AGCGTATGTCGCGAAA	0	0.146669
09W6D_LV_AGCGTATTCGGCGGTT	0	0.146669
09W6D_LV_AGCGTATTCTGAGGGA	0	0.146669
09W6D_LV_AGCGTCGAGAAAGTGG	0	0.146669
09W6D_LV_AGCGTCGCAAGTCATC	0	0.146669
09W6D_LV_AGCGTCGTCCGCGGTA	0	0.146669
09W6D_LV_AGCGTCGTCCGTTGCT	0	0.146669
09W6D_LV_AGCGTCGTCGTGGACC	0	0.146669
09W6D_LV_AGCTCCTAGAGCCTAG	0	0.146669
09W6D_LV_AGCTCCTAGGGAACGG	0	0.146669
09W6D_LV_AGCTCCTGTCCATGAT	0	0.146669
09W6D_LV_AGCTCCTTCAGGCGAA	0	0.146669
09W6D_LV_AGCTCCTTCATCACCC	0	0.146669
09W6D_LV_AGCTCTCAGAGTCTGG	0	0.146669
09W6D_LV_AGCTCTCAGCCAGAAC	0	0.146669
09W6D_LV_AGCTCTCGTTCGTTGA	0	0.146669
09W6D_LV_AGCTCTCGTTGCGCAC	0	0.146669
09W6D_LV_AGCTCTCTCAGTTAGC	0	0.146669
09W6D_LV_AGCTCTCTCTATGTGG	0	0.146669
09W6D_LV_AGCTTGAAGCGTCTAT	0	0.146669
09W6D_LV_AGCTTGAAGGGCTCTC	0	0.146669
09W6D_LV_AGCTTGACACTAAGTC	0	0.146669
09W6D_LV_AGCTTGAGTCTGATCA	0	0.146669
09W6D_LV_AGCTTGATCACGGTTA	0	0.146669
09W6D_LV_AGCTTGATCCAGTATG	0	0.146669
09W6D_LV_AGGCCACAGTCAATAG	0	0.146669
09W6D_LV_AGGCCACCAGACAAGC	0	0.146669
09W6D_LV_AGGCCACCATCTACGA	0	0.146669
09W6D_LV_AGGCCACCATTAACCG	0	0.146669
09W6D_LV_AGGCCACGTTCGCTAA	0	0.146669
09W6D_LV_AGGCCACTCTACGAGT	0	0.146669
09W6D_LV_AGGCCACTCTTAACCT	0	0.146669
09W6D_LV_AGGCCGTAGTCGCCGT	0	0.146669
09W6D_LV_AGGCCGTCACGCTTTC	0	0.146669
09W6D_LV_AGGCCGTGTGTAACGG	0	0.146669
09W6D_LV_AGGCCGTGTTCCGTCT	0	0.146669
09W6D_LV_AGGCCGTTCATACGGT	0	0.146669
09W6D_LV_AGGCCGTTCGGTTAAC	0	0.146669
09W6D_LV_AGGGAGTCAATCTACG	0	0.146669
09W6D_LV_AGGGAGTGTATCACCA	0	0.146669
09W6D_LV_AGGGAGTGTTCCGGCA	0	0.146669
09W6D_LV_AGGGAGTTCTACCAGA	0	0.146669
09W6D_LV_AGGGATGCAGCGTCCA	0	0.146669
09W6D_LV_AGGGATGCATCGACGC	0	0.146669
09W6D_LV_AGGGATGGTACCGTTA	0	0.146669
09W6D_LV_AGGGTGAAGTGCAAGC	0	0.146669
09W6D_LV_AGGGTGAGTTGGTTTG	0	0.146669
09W6D_LV_AGGGTGATCGATGAGG	0	0.146669
09W6D_LV_AGGTCATAGAAGGACA	0	0.146669
09W6D_LV_AGGTCATAGTTGCAGG	0	0.146669
09W6D_LV_AGGTCATCACAAGTAA	0	0.146669
09W6D_LV_AGGTCATCAGTCACTA	0	0.146669
09W6D_LV_AGGTCATGTACTCGCG	0	0.146669
09W6D_LV_AGGTCATGTCTCTCTG	0	0.146669
09W6D_LV_AGGTCATTCCCAAGTA	0	0.146669
09W6D_LV_AGGTCCGAGATCGGGT	0	0.146669
09W6D_LV_AGGTCCGCATCACCCT	0	0.146669
09W6D_LV_AGGTCCGTCTAGCACA	0	0.146669
09W6D_LV_AGTAGTCAGGCAAAGA	0	0.146669
09W6D_LV_AGTAGTCGTCGGCACT	0	0.146669
09W6D_LV_AGTAGTCGTTGCCTCT	0	0.146669
09W6D_LV_AGTAGTCTCAACGCTA	0	0.146669
09W6D_LV_AGTAGTCTCACAGTAC	0	0.146669
09W6D_LV_AGTCTTTAGCACAGGT	0	0.146669
09W6D_LV_AGTGAGGCAAACAACA	0	0.146669
09W6D_LV_AGTGAGGCAGGTGCCT	0	0.146669
09W6D_LV_AGTGAGGGTCTGATCA	0	0.146669
09W6D_LV_AGTGAGGGTTCTGAAC	0	0.146669
09W6D_LV_AGTGAGGTCTACTATC	0	0.146669
09W6D_LV_AGTGAGGTCTTGAGAC	0	0.146669
09W6D_LV_AGTGGGAGTATGAATG	0	0.146669
09W6D_LV_AGTGGGATCCGAACGC	0	0.146669
09W6D_LV_AGTGGGATCCGCATCT	0	0.146669
09W6D_LV_AGTGGGATCTGGTGTA	0	0.146669
09W6D_LV_AGTGTCAAGAAACCGC	0	0.146669
09W6D_LV_AGTGTCAAGAGTCGGT	0	0.146669
09W6D_LV_AGTGTCACAACTGGCC	0	0.146669
09W6D_LV_AGTGTCAGTTACCAGT	0	0.146669
09W6D_LV_AGTTGGTGTCTGCAAT	0	0.146669
09W6D_LV_AGTTGGTTCCACGCAG	0	0.146669
09W6D_LV_AGTTGGTTCCGCATAA	0	0.146669
09W6D_LV_ATAACGCAGAAGGTGA	0	0.146669
09W6D_LV_ATAACGCCAATGTTGC	0	0.146669
09W6D_LV_ATAACGCGTCGTTGTA	0	0.146669
09W6D_LV_ATAACGCTCAGATAAG	0	0.146669
09W6D_LV_ATAACGCTCGAGCCCA	0	0.146669
09W6D_LV_ATAACGCTCTACCTGC	0	0.146669
09W6D_LV_ATAAGAGAGTCCGTAT	0	0.146669
09W6D_LV_ATAAGAGCACCACGTG	0	0.146669
09W6D_LV_ATAAGAGCAGTAAGAT	0	0.146669
09W6D_LV_ATAAGAGGTAGGGTAC	0	0.146669
09W6D_LV_ATAAGAGTCAGTTAGC	0	0.146669
09W6D_LV_ATAGACCCAGACAGGT	0	0.146669
09W6D_LV_ATAGACCCAGGAATGC	0	0.146669
09W6D_LV_ATAGACCCATACGCTA	0	0.146669
09W6D_LV_ATAGACCGTGATGCCC	0	0.146669
09W6D_LV_ATAGACCTCCAGAAGG	0	0.146669
09W6D_LV_ATCACGAAGCGACGTA	0	0.146669
09W6D_LV_ATCACGAAGGATGCGT	0	0.146669
09W6D_LV_ATCACGAAGGGATGGG	0	0.146669
09W6D_LV_ATCACGACAGCTGTGC	0	0.146669
09W6D_LV_ATCACGAGTAGCGCAA	0	0.146669
09W6D_LV_ATCACGAGTGGGTATG	0	0.146669
09W6D_LV_ATCACGATCGGAAATA	0	0.146669
09W6D_LV_ATCACGATCTGCGGCA	0	0.146669
09W6D_LV_ATCATCTAGCCAGGAT	0	0.146669
09W6D_LV_ATCATCTAGCTAAACA	0	0.146669
09W6D_LV_ATCATCTTCAAACAAG	0	0.146669
09W6D_LV_ATCATCTTCCAATGGT	0	0.146669
09W6D_LV_ATCATGGAGGGATGGG	0	0.146669
09W6D_LV_ATCATGGAGTGGAGTC	0	0.146669
09W6D_LV_ATCATGGGTAGCGCAA	0	0.146669
09W6D_LV_ATCCACCAGCTAGTCT	0	0.146669
09W6D_LV_ATCCACCCACCTGGTG	0	0.146669
09W6D_LV_ATCCACCCATCCGGGT	0	0.146669
09W6D_LV_ATCCACCGTGCGGTAA	0	0.146669
09W6D_LV_ATCCGAAAGTCCAGGA	0	0.146669
09W6D_LV_ATCCGAACAAACGTGG	0	0.146669
09W6D_LV_ATCCGAACATCGATTG	0	0.146669
09W6D_LV_ATCCGAAGTTAAAGAC	0	0.146669
09W6D_LV_ATCCGAAGTTAGATGA	0	0.146669
09W6D_LV_ATCCGAATCTTATCTG	0	0.146669
09W6D_LV_ATCGAGTAGCTCTCGG	0	0.146669
09W6D_LV_ATCGAGTAGGCTAGGT	0	0.146669
09W6D_LV_ATCGAGTCAGCCACCA	0	0.146669
09W6D_LV_ATCTACTCAAATTGCC	0	0.146669
09W6D_LV_ATCTACTTCAACGAAA	0	0.146669
09W6D_LV_ATCTACTTCAAGCCTA	0	0.146669
09W6D_LV_ATCTACTTCCCACTTG	0	0.146669
09W6D_LV_ATCTACTTCTGTGCAA	0	0.146669
09W6D_LV_ATCTGCCCAGGTTTCA	0	0.146669
09W6D_LV_ATCTGCCGTCCGACGT	0	0.146669
09W6D_LV_ATCTGCCTCAGAGACG	0	0.146669
09W6D_LV_ATCTGCCTCGGGAGTA	0	0.146669
09W6D_LV_ATGAGGGAGTGTCTCA	0	0.146669
09W6D_LV_ATGCGATAGGATGGTC	0	0.146669
09W6D_LV_ATGCGATGTATAAACG	0	0.146669
09W6D_LV_ATGCGATTCACATACG	0	0.146669
09W6D_LV_ATGGGAGAGACGCAAC	0	0.146669
09W6D_LV_ATGGGAGAGTGGACGT	0	0.146669
09W6D_LV_ATGGGAGGTACGACCC	0	0.146669
09W6D_LV_ATGGGAGGTCAGTGGA	0	0.146669
09W6D_LV_ATGTGTGAGGCACATG	0	0.146669
09W6D_LV_ATGTGTGCACAGAGGT	0	0.146669
09W6D_LV_ATGTGTGCAGTAACGG	0	0.146669
09W6D_LV_ATGTGTGGTTGATTCG	0	0.146669
09W6D_LV_ATGTGTGTCAAACCGT	0	0.146669
09W6D_LV_ATTACTCAGAGCTATA	0	0.146669
09W6D_LV_ATTACTCCATGAACCT	0	0.146669
09W6D_LV_ATTACTCCATGCAACT	0	0.146669
09W6D_LV_ATTACTCTCCCAAGAT	0	0.146669
09W6D_LV_ATTATCCAGCTCAACT	0	0.146669
09W6D_LV_ATTATCCCAGGTCGTC	0	0.146669
09W6D_LV_ATTATCCGTCCTCCAT	0	0.146669
09W6D_LV_ATTATCCTCACAAACC	0	0.146669
09W6D_LV_ATTATCCTCCAAACAC	0	0.146669
09W6D_LV_ATTATCCTCGCCCTTA	0	0.146669
09W6D_LV_ATTCTACAGGGAAACA	0	0.146669
09W6D_LV_ATTCTACGTCTGATTG	0	0.146669
09W6D_LV_ATTGGACAGAGCTGGT	0	0.146669
09W6D_LV_ATTGGACCAAACAACA	0	0.146669
09W6D_LV_ATTGGACGTCATCCCT	0	0.146669
09W6D_LV_ATTGGACGTCGAAAGC	0	0.146669
09W6D_LV_ATTGGACGTCTTCTCG	0	0.146669
09W6D_LV_ATTGGACTCATGCTCC	0	0.146669
09W6D_LV_ATTGGACTCGAACGGA	0	0.146669
09W6D_LV_ATTGGACTCGCCGTGA	0	0.146669
09W6D_LV_ATTGGTGAGATGGGTC	0	0.146669
09W6D_LV_ATTGGTGAGGACAGCT	0	0.146669
09W6D_LV_ATTGGTGCAATTGCTG	0	0.146669
09W6D_LV_ATTTCTGAGAGGTAGA	0	0.146669
09W6D_LV_ATTTCTGAGGAATTAC	0	0.146669
09W6D_LV_ATTTCTGCAGCTGTGC	0	0.146669
09W6D_LV_ATTTCTGCATTCTTAC	0	0.146669
09W6D_LV_CAACCAATCACCGGGT	0	0.146669
09W6D_LV_CAACCAATCCGAACGC	0	0.146669
09W6D_LV_CAACCAATCGCAAGCC	0	0.146669
09W6D_LV_CAACCTCAGAATGTGT	0	0.146669
09W6D_LV_CAACCTCAGCACCGTC	0	0.146669
09W6D_LV_CAACCTCAGTACGTTC	0	0.146669
09W6D_LV_CAACCTCAGTGGCACA	0	0.146669
09W6D_LV_CAACCTCCAATCCAAC	0	0.146669
09W6D_LV_CAACCTCCAGACGCCT	0	0.146669
09W6D_LV_CAACCTCGTGCCTGGT	0	0.146669
09W6D_LV_CAACCTCGTGTCAATC	0	0.146669
09W6D_LV_CAACCTCTCGGGAGTA	0	0.146669
09W6D_LV_CAACTAGAGACTCGGA	0	0.146669
09W6D_LV_CAACTAGCAGTAACGG	0	0.146669
09W6D_LV_CAACTAGCATACCATG	0	0.146669
09W6D_LV_CAACTAGTCTAACTGG	0	0.146669
09W6D_LV_CAACTAGTCTTTAGTC	0	0.146669
09W6D_LV_CAAGAAAAGAAGGGTA	0	0.146669
09W6D_LV_CAAGAAACAAGTAATG	0	0.146669
09W6D_LV_CAAGAAACAGAGTGTG	0	0.146669
09W6D_LV_CAAGAAATCGCATGAT	0	0.146669
09W6D_LV_CAAGAAATCTGAGGGA	0	0.146669
09W6D_LV_CAAGATCAGCGTGTCC	0	0.146669
09W6D_LV_CAAGATCGTCTCTCGT	0	0.146669
09W6D_LV_CAAGATCTCAAACGGG	0	0.146669
09W6D_LV_CAAGATCTCAACCAAC	0	0.146669
09W6D_LV_CAAGGCCAGACGCTTT	0	0.146669
09W6D_LV_CAAGGCCAGCCCAACC	0	0.146669
09W6D_LV_CAAGGCCCAAATTGCC	0	0.146669
09W6D_LV_CAAGGCCCAAGGTTCT	0	0.146669
09W6D_LV_CAAGGCCCATTCACTT	0	0.146669
09W6D_LV_CAAGGCCTCGCTGATA	0	0.146669
09W6D_LV_CAAGTTGCAGTTTACG	0	0.146669
09W6D_LV_CAAGTTGGTAACGTTC	0	0.146669
09W6D_LV_CACAAACAGCGATTCT	0	0.146669
09W6D_LV_CACAAACGTATATCCG	0	0.146669
09W6D_LV_CACAAACTCGTCTGAA	0	0.146669
09W6D_LV_CACACAAAGGGATGGG	0	0.146669
09W6D_LV_CACACAAGTCTCATCC	0	0.146669
09W6D_LV_CACACAATCAGCAACT	0	0.146669
09W6D_LV_CACACCTAGCTAACAA	0	0.146669
09W6D_LV_CACACCTCAAAGGCGT	0	0.146669
09W6D_LV_CACACCTCACAACGTT	0	0.146669
09W6D_LV_CACACCTTCGACCAGC	0	0.146669
09W6D_LV_CACACTCAGAGTACCG	0	0.146669
09W6D_LV_CACACTCAGTACGACG	0	0.146669
09W6D_LV_CACACTCAGTGCCAGA	0	0.146669
09W6D_LV_CACACTCGTGAGTGAC	0	0.146669
09W6D_LV_CACACTCGTTTCCACC	0	0.146669
09W6D_LV_CACAGGCAGATTACCC	0	0.146669
09W6D_LV_CACAGGCGTAAACGCG	0	0.146669
09W6D_LV_CACAGGCGTGGTTTCA	0	0.146669
09W6D_LV_CACAGGCTCTGCAGTA	0	0.146669
09W6D_LV_CACAGTAAGGGAAACA	0	0.146669
09W6D_LV_CACAGTAAGTCTCGGC	0	0.146669
09W6D_LV_CACAGTACAGCTCCGA	0	0.146669
09W6D_LV_CACAGTAGTAGATTAG	0	0.146669
09W6D_LV_CACAGTAGTTCAGTAC	0	0.146669
09W6D_LV_CACATAGAGAAACGAG	0	0.146669
09W6D_LV_CACATAGAGGTACTCT	0	0.146669
09W6D_LV_CACATAGCACTTAACG	0	0.146669
09W6D_LV_CACATAGGTTTAAGCC	0	0.146669
09W6D_LV_CACATAGTCTTCCTTC	0	0.146669
09W6D_LV_CACATTTAGACTACAA	0	0.146669
09W6D_LV_CACATTTCAAGTTCTG	0	0.146669
09W6D_LV_CACATTTGTCACCCAG	0	0.146669
09W6D_LV_CACCACTAGAAGAAGC	0	0.146669
09W6D_LV_CACCACTAGCTGAAAT	0	0.146669
09W6D_LV_CACCACTCAAGTACCT	0	0.146669
09W6D_LV_CACCACTCATTCCTCG	0	0.146669
09W6D_LV_CACCACTGTGGTCCGT	0	0.146669
09W6D_LV_CACCAGGAGCGATTCT	0	0.146669
09W6D_LV_CACCAGGCATGCCCGA	0	0.146669
09W6D_LV_CACCAGGGTAACGCGA	0	0.146669
09W6D_LV_CACCAGGGTGTTTGGT	0	0.146669
09W6D_LV_CACCTTGAGCGATTCT	0	0.146669
09W6D_LV_CACCTTGAGGCGTACA	0	0.146669
09W6D_LV_CACCTTGAGGTGACCA	0	0.146669
09W6D_LV_CACCTTGCAGCTGCAC	0	0.146669
09W6D_LV_CACTCCAAGAACTCGG	0	0.146669
09W6D_LV_CACTCCAAGCCAACAG	0	0.146669
09W6D_LV_CACTCCAAGGTGGGTT	0	0.146669
09W6D_LV_CAGAATCCAAGGTTTC	0	0.146669
09W6D_LV_CAGAATCGTTAAGTAG	0	0.146669
09W6D_LV_CAGAATCTCCTGTAGA	0	0.146669
09W6D_LV_CAGAGAGAGAACTCGG	0	0.146669
09W6D_LV_CAGAGAGAGAGAGCTC	0	0.146669
09W6D_LV_CAGAGAGCACATAACC	0	0.146669
09W6D_LV_CAGAGAGCATGCTGGC	0	0.146669
09W6D_LV_CAGAGAGGTCAGAATA	0	0.146669
09W6D_LV_CAGAGAGGTTCGCTAA	0	0.146669
09W6D_LV_CAGAGAGTCGCCAAAT	0	0.146669
09W6D_LV_CAGAGAGTCTGTTGAG	0	0.146669
09W6D_LV_CAGATCAAGTTGTAGA	0	0.146669
09W6D_LV_CAGATCACAGTCTTCC	0	0.146669
09W6D_LV_CAGATCATCATTTGGG	0	0.146669
09W6D_LV_CAGCAGCAGCGCTTAT	0	0.146669
09W6D_LV_CAGCAGCCAAGCCGCT	0	0.146669
09W6D_LV_CAGCATACATGCCTAA	0	0.146669
09W6D_LV_CAGCATAGTGCACCAC	0	0.146669
09W6D_LV_CAGCATATCCGCATAA	0	0.146669
09W6D_LV_CAGCCGACAAGCGTAG	0	0.146669
09W6D_LV_CAGCCGACATCTCCCA	0	0.146669
09W6D_LV_CAGCCGAGTCTAGTGT	0	0.146669
09W6D_LV_CAGCGACAGGAGTCTG	0	0.146669
09W6D_LV_CAGCGACAGTAGGTGC	0	0.146669
09W6D_LV_CAGCGACAGTTCGCGC	0	0.146669
09W6D_LV_CAGCGACGTAAGCACG	0	0.146669
09W6D_LV_CAGCGACTCTGCGGCA	0	0.146669
09W6D_LV_CAGCTAAAGGGCTTGA	0	0.146669
09W6D_LV_CAGCTAAGTAGATTAG	0	0.146669
09W6D_LV_CAGCTAAGTTCCTCCA	0	0.146669
09W6D_LV_CAGCTAATCCAGAAGG	0	0.146669
09W6D_LV_CAGGTGCGTAGCCTCG	0	0.146669
09W6D_LV_CAGGTGCGTCAACTGT	0	0.146669
09W6D_LV_CAGGTGCTCCCATTAT	0	0.146669
09W6D_LV_CAGTAACAGATGCGAC	0	0.146669
09W6D_LV_CAGTAACCAGACGCAA	0	0.146669
09W6D_LV_CAGTAACCATCCCATC	0	0.146669
09W6D_LV_CAGTAACGTAAGTAGT	0	0.146669
09W6D_LV_CAGTAACTCTGCAGTA	0	0.146669
09W6D_LV_CAGTCCTCATAACCTG	0	0.146669
09W6D_LV_CAGTCCTGTACCATCA	0	0.146669
09W6D_LV_CAGTCCTGTGCAACTT	0	0.146669
09W6D_LV_CATATGGAGGCCCTCA	0	0.146669
09W6D_LV_CATATGGAGTCACGCC	0	0.146669
09W6D_LV_CATATGGCATAAAGGT	0	0.146669
09W6D_LV_CATATGGGTACAGTGG	0	0.146669
09W6D_LV_CATATGGGTCTTGCGG	0	0.146669
09W6D_LV_CATATGGGTGGTGTAG	0	0.146669
09W6D_LV_CATATGGTCTTGAGGT	0	0.146669
09W6D_LV_CATATTCGTCTCCCTA	0	0.146669
09W6D_LV_CATATTCGTGACTCAT	0	0.146669
09W6D_LV_CATATTCGTTGCCTCT	0	0.146669
09W6D_LV_CATATTCTCGCTTAGA	0	0.146669
09W6D_LV_CATATTCTCTTGTCAT	0	0.146669
09W6D_LV_CATCAAGAGGTGTTAA	0	0.146669
09W6D_LV_CATCAAGAGTGCCATT	0	0.146669
09W6D_LV_CATCAAGCACGTGAGA	0	0.146669
09W6D_LV_CATCAAGGTACCGGCT	0	0.146669
09W6D_LV_CATCAAGGTAGCAAAT	0	0.146669
09W6D_LV_CATCAAGTCGACCAGC	0	0.146669
09W6D_LV_CATCAGAAGTCATGCT	0	0.146669
09W6D_LV_CATCAGACACATTCGA	0	0.146669
09W6D_LV_CATCAGAGTTTGTTGG	0	0.146669
09W6D_LV_CATCAGATCAGTACGT	0	0.146669
09W6D_LV_CATCCACAGAGACTAT	0	0.146669
09W6D_LV_CATCCACAGAGCCTAG	0	0.146669
09W6D_LV_CATCCACAGTCGCCGT	0	0.146669
09W6D_LV_CATCCACCACGCTTTC	0	0.146669
09W6D_LV_CATCCACCAGTCAGAG	0	0.146669
09W6D_LV_CATCCACTCATGCAAC	0	0.146669
09W6D_LV_CATCCACTCCTAGAAC	0	0.146669
09W6D_LV_CATCGAAAGAACTCGG	0	0.146669
09W6D_LV_CATCGAAAGCTTATCG	0	0.146669
09W6D_LV_CATCGAACATGGGAAC	0	0.146669
09W6D_LV_CATCGAAGTGAGTGAC	0	0.146669
09W6D_LV_CATCGGGCAATGTTGC	0	0.146669
09W6D_LV_CATCGGGTCGTGGTCG	0	0.146669
09W6D_LV_CATGACAAGCGAGAAA	0	0.146669
09W6D_LV_CATGACACAGCAGTTT	0	0.146669
09W6D_LV_CATGACACATTTCAGG	0	0.146669
09W6D_LV_CATGCCTCACCAGCAC	0	0.146669
09W6D_LV_CATGCCTCAGTCAGAG	0	0.146669
09W6D_LV_CATGCCTGTAAATACG	0	0.146669
09W6D_LV_CATGCCTGTGGCAAAC	0	0.146669
09W6D_LV_CATGCCTTCTTAGAGC	0	0.146669
09W6D_LV_CATGGCGCAATTGCTG	0	0.146669
09W6D_LV_CATGGCGCAGCTCCGA	0	0.146669
09W6D_LV_CATGGCGGTAAGTGGC	0	0.146669
09W6D_LV_CATGGCGGTATTCTCT	0	0.146669
09W6D_LV_CATGGCGTCGTCTGCT	0	0.146669
09W6D_LV_CATTATCCAGACGCAA	0	0.146669
09W6D_LV_CATTATCTCTCTAAGG	0	0.146669
09W6D_LV_CATTCGCAGCGATAGC	0	0.146669
09W6D_LV_CATTCGCAGCTATGCT	0	0.146669
09W6D_LV_CATTCGCCAGATTGCT	0	0.146669
09W6D_LV_CATTCGCGTACAAGTA	0	0.146669
09W6D_LV_CATTCGCTCTGATTCT	0	0.146669
09W6D_LV_CATTCGCTCTTGACGA	0	0.146669
09W6D_LV_CCAATCCAGATCACGG	0	0.146669
09W6D_LV_CCAATCCCAAGCGTAG	0	0.146669
09W6D_LV_CCAATCCCAGATGGCA	0	0.146669
09W6D_LV_CCAATCCGTAGATTAG	0	0.146669
09W6D_LV_CCAATCCTCCACTCCA	0	0.146669
09W6D_LV_CCAATCCTCTGTCCGT	0	0.146669
09W6D_LV_CCACCTACAAGTACCT	0	0.146669
09W6D_LV_CCACCTACATTCGACA	0	0.146669
09W6D_LV_CCACCTAGTCCAAGTT	0	0.146669
09W6D_LV_CCACCTATCCCGGATG	0	0.146669
09W6D_LV_CCACCTATCTACCAGA	0	0.146669
09W6D_LV_CCACGGACATTAACCG	0	0.146669
09W6D_LV_CCACGGAGTATATCCG	0	0.146669
09W6D_LV_CCACTACAGAGTGACC	0	0.146669
09W6D_LV_CCACTACAGTGAAGAG	0	0.146669
09W6D_LV_CCACTACCATCGTCGG	0	0.146669
09W6D_LV_CCACTACGTACAGCAG	0	0.146669
09W6D_LV_CCAGCGACAAACGCGA	0	0.146669
09W6D_LV_CCAGCGACACTTCTGC	0	0.146669
09W6D_LV_CCAGCGAGTACGCACC	0	0.146669
09W6D_LV_CCAGCGAGTCGACTAT	0	0.146669
09W6D_LV_CCAGCGAGTGGTCTCG	0	0.146669
09W6D_LV_CCAGCGAGTGTGCCTG	0	0.146669
09W6D_LV_CCAGCGATCTCGGACG	0	0.146669
09W6D_LV_CCATGTCAGCTACCGC	0	0.146669
09W6D_LV_CCATGTCCACACCGCA	0	0.146669
09W6D_LV_CCATGTCCAGACAGGT	0	0.146669
09W6D_LV_CCATGTCCATTCCTGC	0	0.146669
09W6D_LV_CCATGTCGTAGGAGTC	0	0.146669
09W6D_LV_CCATTCGAGCGATTCT	0	0.146669
09W6D_LV_CCATTCGGTAGCGTAG	0	0.146669
09W6D_LV_CCATTCGGTCTTCGTC	0	0.146669
09W6D_LV_CCATTCGGTGAGCGAT	0	0.146669
09W6D_LV_CCATTCGGTTCCATGA	0	0.146669
09W6D_LV_CCATTCGTCTTGGGTA	0	0.146669
09W6D_LV_CCCAATCCAGCAGTTT	0	0.146669
09W6D_LV_CCCAATCCAGCATACT	0	0.146669
09W6D_LV_CCCAATCCATGGGACA	0	0.146669
09W6D_LV_CCCAATCGTCTAGCGC	0	0.146669
09W6D_LV_CCCAATCGTTGAGGTG	0	0.146669
09W6D_LV_CCCAGTTCAAGACACG	0	0.146669
09W6D_LV_CCCAGTTCAGTCAGCC	0	0.146669
09W6D_LV_CCCAGTTGTCAATACC	0	0.146669
09W6D_LV_CCCAGTTTCTAAGCCA	0	0.146669
09W6D_LV_CCCATACAGCCTCGTG	0	0.146669
09W6D_LV_CCCATACCACCCATTC	0	0.146669
09W6D_LV_CCCATACCATGCTAGT	0	0.146669
09W6D_LV_CCCATACGTATGCTTG	0	0.146669
09W6D_LV_CCCATACGTGGCAAAC	0	0.146669
09W6D_LV_CCCATACTCCAAACAC	0	0.146669
09W6D_LV_CCCTCCTAGGTGGGTT	0	0.146669
09W6D_LV_CCCTCCTCACGCATCG	0	0.146669
09W6D_LV_CCGGGATGTCCAACTA	0	0.146669
09W6D_LV_CCGGTAGCACATTCGA	0	0.146669
09W6D_LV_CCGGTAGGTACTTAGC	0	0.146669
09W6D_LV_CCGGTAGTCGTTTATC	0	0.146669
09W6D_LV_CCGTACTAGACAGGCT	0	0.146669
09W6D_LV_CCGTACTAGGCAGTCA	0	0.146669
09W6D_LV_CCGTACTAGTGGACGT	0	0.146669
09W6D_LV_CCGTACTGTGTTTGGT	0	0.146669
09W6D_LV_CCGTACTTCCAAGTAC	0	0.146669
09W6D_LV_CCGTGGAAGCTTATCG	0	0.146669
09W6D_LV_CCGTGGAAGTTCGCGC	0	0.146669
09W6D_LV_CCGTGGACATTAGGCT	0	0.146669
09W6D_LV_CCGTGGAGTAGTAGTA	0	0.146669
09W6D_LV_CCGTGGAGTTGAGTTC	0	0.146669
09W6D_LV_CCGTGGATCATGTAGC	0	0.146669
09W6D_LV_CCGTGGATCGGTCTAA	0	0.146669
09W6D_LV_CCGTTCACAAGGCTCC	0	0.146669
09W6D_LV_CCGTTCACACTGCCAG	0	0.146669
09W6D_LV_CCGTTCACATCCCATC	0	0.146669
09W6D_LV_CCTAAAGAGCGTTGCC	0	0.146669
09W6D_LV_CCTAAAGGTCTAGTGT	0	0.146669
09W6D_LV_CCTAAAGGTGACTACT	0	0.146669
09W6D_LV_CCTAAAGGTGTTCGAT	0	0.146669
09W6D_LV_CCTACACCACCACGTG	0	0.146669
09W6D_LV_CCTACACGTTACCGAT	0	0.146669
09W6D_LV_CCTACACTCGCAGGCT	0	0.146669
09W6D_LV_CCTACACTCGCGCCAA	0	0.146669
09W6D_LV_CCTACCAAGACGCACA	0	0.146669
09W6D_LV_CCTACCAAGCCACGTC	0	0.146669
09W6D_LV_CCTACCAAGGTGATTA	0	0.146669
09W6D_LV_CCTACCATCAGGCCCA	0	0.146669
09W6D_LV_CCTACCATCTAACTTC	0	0.146669
09W6D_LV_CCTAGCTAGGCTACGA	0	0.146669
09W6D_LV_CCTAGCTCAACGATGG	0	0.146669
09W6D_LV_CCTAGCTCAACTTGAC	0	0.146669
09W6D_LV_CCTAGCTCAAGCTGAG	0	0.146669
09W6D_LV_CCTAGCTCAGATGAGC	0	0.146669
09W6D_LV_CCTATTACACTGAAGG	0	0.146669
09W6D_LV_CCTATTAGTAGGGTAC	0	0.146669
09W6D_LV_CCTATTAGTCGCGTGT	0	0.146669
09W6D_LV_CCTATTATCCTCATTA	0	0.146669
09W6D_LV_CCTATTATCTGTTGAG	0	0.146669
09W6D_LV_CCTCAGTAGGCAGGTT	0	0.146669
09W6D_LV_CCTCAGTAGGGAGTAA	0	0.146669
09W6D_LV_CCTCAGTCAAGGACTG	0	0.146669
09W6D_LV_CCTCAGTCAGCCTGTG	0	0.146669
09W6D_LV_CCTCAGTCAGCTTCGG	0	0.146669
09W6D_LV_CCTCAGTTCAGGTTCA	0	0.146669
09W6D_LV_CCTCAGTTCCGCATAA	0	0.146669
09W6D_LV_CCTCTGAAGTACTTGC	0	0.146669
09W6D_LV_CCTCTGACATAGACTC	0	0.146669
09W6D_LV_CCTCTGACATCCCACT	0	0.146669
09W6D_LV_CCTCTGAGTCCAGTTA	0	0.146669
09W6D_LV_CCTCTGAGTCGCATAT	0	0.146669
09W6D_LV_CCTCTGATCACTCTTA	0	0.146669
09W6D_LV_CCTCTGATCAGTTAGC	0	0.146669
09W6D_LV_CCTCTGATCGCAAGCC	0	0.146669
09W6D_LV_CCTCTGATCGTACGGC	0	0.146669
09W6D_LV_CCTCTGATCTGTTGAG	0	0.146669
09W6D_LV_CCTTACGAGAATAGGG	0	0.146669
09W6D_LV_CCTTACGCAATCAGAA	0	0.146669
09W6D_LV_CCTTACGCAGGGTACA	0	0.146669
09W6D_LV_CCTTACGCATGCTAGT	0	0.146669
09W6D_LV_CCTTACGTCGAATGGG	0	0.146669
09W6D_LV_CCTTCCCAGTTGAGTA	0	0.146669
09W6D_LV_CCTTCCCCAGATCTGT	0	0.146669
09W6D_LV_CCTTCCCGTATATGAG	0	0.146669
09W6D_LV_CCTTCCCGTTATCCGA	0	0.146669
09W6D_LV_CCTTCCCTCTGCCCTA	0	0.146669
09W6D_LV_CCTTCGAAGCTGTTCA	0	0.146669
09W6D_LV_CCTTCGACACATGACT	0	0.146669
09W6D_LV_CCTTCGACATTAGGCT	0	0.146669
09W6D_LV_CCTTCGAGTACATGTC	0	0.146669
09W6D_LV_CCTTCGAGTGCCTTGG	0	0.146669
09W6D_LV_CCTTCGAGTTTGTGTG	0	0.146669
09W6D_LV_CCTTCGATCTACCAGA	0	0.146669
09W6D_LV_CCTTCGATCTACCTGC	0	0.146669
09W6D_LV_CCTTTCTTCCCACTTG	0	0.146669
09W6D_LV_CGAACATAGGGTGTGT	0	0.146669
09W6D_LV_CGAACATCATGGTAGG	0	0.146669
09W6D_LV_CGAACATGTTCTCATT	0	0.146669
09W6D_LV_CGAATGTAGGGCTTCC	0	0.146669
09W6D_LV_CGAATGTCAATGCCAT	0	0.146669
09W6D_LV_CGAATGTTCGAACGGA	0	0.146669
09W6D_LV_CGAATGTTCTGGGCCA	0	0.146669
09W6D_LV_CGACCTTCAGTCGATT	0	0.146669
09W6D_LV_CGACCTTTCTGGGCCA	0	0.146669
09W6D_LV_CGACTTCAGTGCCATT	0	0.146669
09W6D_LV_CGACTTCTCTTCCTTC	0	0.146669
09W6D_LV_CGAGAAGAGGGTCGAT	0	0.146669
09W6D_LV_CGAGAAGCAGACAAAT	0	0.146669
09W6D_LV_CGAGAAGGTAATCACC	0	0.146669
09W6D_LV_CGAGAAGGTAGAGTGC	0	0.146669
09W6D_LV_CGAGCACAGGGAACGG	0	0.146669
09W6D_LV_CGAGCACCAATGGTCT	0	0.146669
09W6D_LV_CGAGCACCACCAGGTC	0	0.146669
09W6D_LV_CGAGCACCAGGTCCAC	0	0.146669
09W6D_LV_CGAGCACGTTAGAACA	0	0.146669
09W6D_LV_CGAGCACTCCGATATG	0	0.146669
09W6D_LV_CGAGCCAAGACGCAAC	0	0.146669
09W6D_LV_CGAGCCAAGCCACGTC	0	0.146669
09W6D_LV_CGAGCCAGTCTAACGT	0	0.146669
09W6D_LV_CGATCGGAGGCCCTTG	0	0.146669
09W6D_LV_CGATCGGAGTTCGCAT	0	0.146669
09W6D_LV_CGATCGGGTAGGCTGA	0	0.146669
09W6D_LV_CGATCGGTCATCACCC	0	0.146669
09W6D_LV_CGATCGGTCTGCGACG	0	0.146669
09W6D_LV_CGATGGCAGGAGTAGA	0	0.146669
09W6D_LV_CGATGGCCACGGTAGA	0	0.146669
09W6D_LV_CGATGGCCATCCGTGG	0	0.146669
09W6D_LV_CGATGGCCATGAAGTA	0	0.146669
09W6D_LV_CGATGGCGTCTGGAGA	0	0.146669
09W6D_LV_CGATGGCTCGCCATAA	0	0.146669
09W6D_LV_CGATGGCTCTCGCATC	0	0.146669
09W6D_LV_CGATGTAAGAAGAAGC	0	0.146669
09W6D_LV_CGATGTACAAGTAGTA	0	0.146669
09W6D_LV_CGATGTAGTATATCCG	0	0.146669
09W6D_LV_CGATTGAAGCCACGTC	0	0.146669
09W6D_LV_CGATTGAAGCTAGCCC	0	0.146669
09W6D_LV_CGATTGAAGCTGCCCA	0	0.146669
09W6D_LV_CGATTGACACAAGCCC	0	0.146669
09W6D_LV_CGATTGATCCCTAACC	0	0.146669
09W6D_LV_CGCCAAGCAGGACGTA	0	0.146669
09W6D_LV_CGCCAAGGTCTCTCTG	0	0.146669
09W6D_LV_CGCGGTAAGGTCATCT	0	0.146669
09W6D_LV_CGCGGTAGTACTTGAC	0	0.146669
09W6D_LV_CGCGTTTGTGAGGGAG	0	0.146669
09W6D_LV_CGCTATCAGCTAACTC	0	0.146669
09W6D_LV_CGCTATCTCATGCAAC	0	0.146669
09W6D_LV_CGCTGGACACCTATCC	0	0.146669
09W6D_LV_CGCTGGACATGTAAGA	0	0.146669
09W6D_LV_CGCTGGAGTGCAGACA	0	0.146669
09W6D_LV_CGCTTCAAGCGATGAC	0	0.146669
09W6D_LV_CGCTTCACAGATCGGA	0	0.146669
09W6D_LV_CGCTTCAGTCTTCGTC	0	0.146669
09W6D_LV_CGGACACAGACACGAC	0	0.146669
09W6D_LV_CGGACACAGAGTACAT	0	0.146669
09W6D_LV_CGGACACCAAGTTAAG	0	0.146669
09W6D_LV_CGGACACCAGGGATTG	0	0.146669
09W6D_LV_CGGACACCAGTACACT	0	0.146669
09W6D_LV_CGGACACCAGTCGTGC	0	0.146669
09W6D_LV_CGGACACGTTCCACAA	0	0.146669
09W6D_LV_CGGACACTCATCTGTT	0	0.146669
09W6D_LV_CGGACGTAGGCAGGTT	0	0.146669
09W6D_LV_CGGACGTAGTGCCATT	0	0.146669
09W6D_LV_CGGACGTCAGTTAACC	0	0.146669
09W6D_LV_CGGACTGAGCCAGGAT	0	0.146669
09W6D_LV_CGGACTGCAGGTTTCA	0	0.146669
09W6D_LV_CGGACTGCATATGCTG	0	0.146669
09W6D_LV_CGGAGCTCAATCTACG	0	0.146669
09W6D_LV_CGGAGCTGTAAACACA	0	0.146669
09W6D_LV_CGGAGTCAGAGCCTAG	0	0.146669
09W6D_LV_CGGAGTCAGGGCTTGA	0	0.146669
09W6D_LV_CGGAGTCCATGCCACG	0	0.146669
09W6D_LV_CGGAGTCGTAACGCGA	0	0.146669
09W6D_LV_CGGAGTCGTACTTGAC	0	0.146669
09W6D_LV_CGGAGTCGTCTAGTCA	0	0.146669
09W6D_LV_CGGAGTCTCCGCATAA	0	0.146669
09W6D_LV_CGGAGTCTCTAAGCCA	0	0.146669
09W6D_LV_CGGCTAGTCGTGGACC	0	0.146669
09W6D_LV_CGGGTCAAGAAGGTTT	0	0.146669
09W6D_LV_CGGGTCAAGGCCGAAT	0	0.146669
09W6D_LV_CGGGTCAGTTACGCGC	0	0.146669
09W6D_LV_CGGTTAACATGTAGTC	0	0.146669
09W6D_LV_CGGTTAATCATACGGT	0	0.146669
09W6D_LV_CGTAGCGGTAAATGAC	0	0.146669
09W6D_LV_CGTAGGCAGCAGACTG	0	0.146669
09W6D_LV_CGTAGGCAGTCCTCCT	0	0.146669
09W6D_LV_CGTAGGCAGTGCCATT	0	0.146669
09W6D_LV_CGTAGGCTCTTGAGAC	0	0.146669
09W6D_LV_CGTCACTCACCTTGTC	0	0.146669
09W6D_LV_CGTCACTCATGCAATC	0	0.146669
09W6D_LV_CGTCACTGTATCGCAT	0	0.146669
09W6D_LV_CGTCACTTCACTTATC	0	0.146669
09W6D_LV_CGTCAGGAGAACAACT	0	0.146669
09W6D_LV_CGTCAGGAGAAGGACA	0	0.146669
09W6D_LV_CGTCAGGAGGCTCAGA	0	0.146669
09W6D_LV_CGTCAGGTCGGCTACG	0	0.146669
09W6D_LV_CGTCCATCACGCCAGT	0	0.146669
09W6D_LV_CGTCCATTCTCTTATG	0	0.146669
09W6D_LV_CGTCCATTCTTGAGAC	0	0.146669
09W6D_LV_CGTCTACAGACTGTAA	0	0.146669
09W6D_LV_CGTCTACAGCCGCCTA	0	0.146669
09W6D_LV_CGTCTACGTAAGTAGT	0	0.146669
09W6D_LV_CGTGAGCCATCCGCGA	0	0.146669
09W6D_LV_CGTGAGCGTATATGGA	0	0.146669
09W6D_LV_CGTGAGCGTTCCGTCT	0	0.146669
09W6D_LV_CGTGTAAGTAAACCTC	0	0.146669
09W6D_LV_CGTGTAAGTCGTGGCT	0	0.146669
09W6D_LV_CGTGTAAGTGCAGACA	0	0.146669
09W6D_LV_CGTGTAAGTGTAATGA	0	0.146669
09W6D_LV_CGTGTCTAGCTATGCT	0	0.146669
09W6D_LV_CGTGTCTCACGTTGGC	0	0.146669
09W6D_LV_CGTGTCTGTAAGTTCC	0	0.146669
09W6D_LV_CGTGTCTGTAGCCTCG	0	0.146669
09W6D_LV_CGTGTCTTCAGCTCGG	0	0.146669
09W6D_LV_CGTGTCTTCCATGAAC	0	0.146669
09W6D_LV_CGTGTCTTCGGTTAAC	0	0.146669
09W6D_LV_CGTTAGAAGCGTAATA	0	0.146669
09W6D_LV_CGTTAGAAGTACACCT	0	0.146669
09W6D_LV_CGTTAGACACGTCAGC	0	0.146669
09W6D_LV_CGTTCTGAGAGACGAA	0	0.146669
09W6D_LV_CGTTCTGTCGGCGGTT	0	0.146669
09W6D_LV_CGTTGGGAGGAGTTGC	0	0.146669
09W6D_LV_CGTTGGGCACTAAGTC	0	0.146669
09W6D_LV_CTAACTTAGGCTATCT	0	0.146669
09W6D_LV_CTAACTTCATACGCTA	0	0.146669
09W6D_LV_CTAACTTTCCAAACTG	0	0.146669
09W6D_LV_CTAACTTTCTGGGCCA	0	0.146669
09W6D_LV_CTAAGACAGGGATACC	0	0.146669
09W6D_LV_CTAAGACCAAGTTCTG	0	0.146669
09W6D_LV_CTAAGACCATGTTCCC	0	0.146669
09W6D_LV_CTAAGACGTCTTCGTC	0	0.146669
09W6D_LV_CTAAGACTCTCCAACC	0	0.146669
09W6D_LV_CTAATGGCAAGGCTCC	0	0.146669
09W6D_LV_CTAATGGCACCATCCT	0	0.146669
09W6D_LV_CTAATGGCACTTCTGC	0	0.146669
09W6D_LV_CTAATGGCATTCGACA	0	0.146669
09W6D_LV_CTAATGGCATTCTCAT	0	0.146669
09W6D_LV_CTAATGGGTATTACCG	0	0.146669
09W6D_LV_CTACACCAGACTTGAA	0	0.146669
09W6D_LV_CTACACCAGAGTCGGT	0	0.146669
09W6D_LV_CTACACCAGTTGCAGG	0	0.146669
09W6D_LV_CTACACCCAGTGACAG	0	0.146669
09W6D_LV_CTACACCGTAAGTTCC	0	0.146669
09W6D_LV_CTACACCGTAGTACCT	0	0.146669
09W6D_LV_CTACACCTCGTGTAGT	0	0.146669
09W6D_LV_CTACATTAGGTGCAAC	0	0.146669
09W6D_LV_CTACATTCAGGTCTCG	0	0.146669
09W6D_LV_CTACATTTCGCAAGCC	0	0.146669
09W6D_LV_CTACATTTCGCACTCT	0	0.146669
09W6D_LV_CTACCCAAGTGCGATG	0	0.146669
09W6D_LV_CTACCCACACATTTCT	0	0.146669
09W6D_LV_CTACCCACACCCATTC	0	0.146669
09W6D_LV_CTACCCACAGCGTTCG	0	0.146669
09W6D_LV_CTACCCATCCTTGACC	0	0.146669
09W6D_LV_CTACGTCAGCCATCGC	0	0.146669
09W6D_LV_CTACGTCAGCCGTCGT	0	0.146669
09W6D_LV_CTACGTCCAAGAAGAG	0	0.146669
09W6D_LV_CTACGTCCAGGGCATA	0	0.146669
09W6D_LV_CTACGTCCAGGTGCCT	0	0.146669
09W6D_LV_CTACGTCGTATCTGCA	0	0.146669
09W6D_LV_CTACGTCGTCACACGC	0	0.146669
09W6D_LV_CTAGAGTGTAGCTTGT	0	0.146669
09W6D_LV_CTAGAGTTCAAACCAC	0	0.146669
09W6D_LV_CTAGCCTAGCCATCGC	0	0.146669
09W6D_LV_CTAGCCTAGGCATTGG	0	0.146669
09W6D_LV_CTAGCCTCAAACCTAC	0	0.146669
09W6D_LV_CTAGCCTCATGGTCAT	0	0.146669
09W6D_LV_CTAGCCTTCCTCAACC	0	0.146669
09W6D_LV_CTAGTGAAGGATGTAT	0	0.146669
09W6D_LV_CTAGTGAAGGGTTTCT	0	0.146669
09W6D_LV_CTAGTGACACGCTTTC	0	0.146669
09W6D_LV_CTAGTGATCTGCAAGT	0	0.146669
09W6D_LV_CTCACACAGTTGTAGA	0	0.146669
09W6D_LV_CTCACACGTAGCGTGA	0	0.146669
09W6D_LV_CTCACACGTAGGCTGA	0	0.146669
09W6D_LV_CTCACACTCACGGTTA	0	0.146669
09W6D_LV_CTCACACTCTTTAGTC	0	0.146669
09W6D_LV_CTCAGAAAGAATGTGT	0	0.146669
09W6D_LV_CTCAGAAAGTCCGGTC	0	0.146669
09W6D_LV_CTCAGAACACCATCCT	0	0.146669
09W6D_LV_CTCAGAAGTACCAGTT	0	0.146669
09W6D_LV_CTCAGAAGTCTTGCGG	0	0.146669
09W6D_LV_CTCAGAAGTGATAAGT	0	0.146669
09W6D_LV_CTCAGAAGTTAAAGAC	0	0.146669
09W6D_LV_CTCAGAATCACATACG	0	0.146669
09W6D_LV_CTCATTAAGACAGAGA	0	0.146669
09W6D_LV_CTCATTAAGCGCTTAT	0	0.146669
09W6D_LV_CTCATTAAGCTAGTCT	0	0.146669
09W6D_LV_CTCATTAAGGCTAGAC	0	0.146669
09W6D_LV_CTCATTACACATGACT	0	0.146669
09W6D_LV_CTCATTATCTTCATGT	0	0.146669
09W6D_LV_CTCCTAGCAGTTCATG	0	0.146669
09W6D_LV_CTCCTAGGTACCTACA	0	0.146669
09W6D_LV_CTCCTAGGTGTTTGGT	0	0.146669
09W6D_LV_CTCCTAGTCCCAACGG	0	0.146669
09W6D_LV_CTCCTAGTCCGTTGTC	0	0.146669
09W6D_LV_CTCCTAGTCGGTTCGG	0	0.146669
09W6D_LV_CTCCTAGTCTGTCAAG	0	0.146669
09W6D_LV_CTCGAAAAGCTAGTTC	0	0.146669
09W6D_LV_CTCGAAACACGGTAGA	0	0.146669
09W6D_LV_CTCGAAAGTCCGACGT	0	0.146669
09W6D_LV_CTCGAGGCAAACGTGG	0	0.146669
09W6D_LV_CTCGAGGGTACAGTGG	0	0.146669
09W6D_LV_CTCGGAGAGCGGATCA	0	0.146669
09W6D_LV_CTCGGAGAGGATATAC	0	0.146669
09W6D_LV_CTCGGAGCAGCATACT	0	0.146669
09W6D_LV_CTCGGAGCATGTTGAC	0	0.146669
09W6D_LV_CTCGGAGGTCTAACGT	0	0.146669
09W6D_LV_CTCGGAGTCAGAGGTG	0	0.146669
09W6D_LV_CTCGGGAAGCCAGTAG	0	0.146669
09W6D_LV_CTCGGGAAGCCAGTTT	0	0.146669
09W6D_LV_CTCGGGAAGCTTTGGT	0	0.146669
09W6D_LV_CTCGGGAAGGGATACC	0	0.146669
09W6D_LV_CTCGGGACAACTGGCC	0	0.146669
09W6D_LV_CTCGGGACAATCACAC	0	0.146669
09W6D_LV_CTCGGGACAGTCCTTC	0	0.146669
09W6D_LV_CTCGTACAGATCCCGC	0	0.146669
09W6D_LV_CTCGTACAGGATTCGG	0	0.146669
09W6D_LV_CTCGTACCAAGCGATG	0	0.146669
09W6D_LV_CTCGTACGTCAGATAA	0	0.146669
09W6D_LV_CTCGTCACAAGCTGTT	0	0.146669
09W6D_LV_CTCGTCACAATAGCAA	0	0.146669
09W6D_LV_CTCGTCACATATGCTG	0	0.146669
09W6D_LV_CTCGTCAGTCCATCCT	0	0.146669
09W6D_LV_CTCTAATCACTGCCAG	0	0.146669
09W6D_LV_CTCTAATTCCACTCCA	0	0.146669
09W6D_LV_CTCTAATTCCTTGCCA	0	0.146669
09W6D_LV_CTCTACGTCAAGAAGT	0	0.146669
09W6D_LV_CTCTACGTCCTAGGGC	0	0.146669
09W6D_LV_CTCTACGTCTTCGAGA	0	0.146669
09W6D_LV_CTCTACGTCTTTAGTC	0	0.146669
09W6D_LV_CTCTGGTAGATGTGTA	0	0.146669
09W6D_LV_CTCTGGTCAGGGTATG	0	0.146669
09W6D_LV_CTCTGGTTCCGCAAGC	0	0.146669
09W6D_LV_CTCTGGTTCCTGCTTG	0	0.146669
09W6D_LV_CTGAAACAGTACGTAA	0	0.146669
09W6D_LV_CTGAAACCAAACCTAC	0	0.146669
09W6D_LV_CTGAAACCAAAGAATC	0	0.146669
09W6D_LV_CTGAAACCAGTATGCT	0	0.146669
09W6D_LV_CTGAAACGTTCATGGT	0	0.146669
09W6D_LV_CTGAAGTAGCGTAATA	0	0.146669
09W6D_LV_CTGAAGTAGGATGCGT	0	0.146669
09W6D_LV_CTGAAGTAGGCAATTA	0	0.146669
09W6D_LV_CTGAAGTCATTGTGCA	0	0.146669
09W6D_LV_CTGAAGTGTGATAAAC	0	0.146669
09W6D_LV_CTGAAGTTCTACGAGT	0	0.146669
09W6D_LV_CTGATAGAGACCACGA	0	0.146669
09W6D_LV_CTGATAGAGAGACTAT	0	0.146669
09W6D_LV_CTGATAGAGGACATTA	0	0.146669
09W6D_LV_CTGATAGAGGGTCGAT	0	0.146669
09W6D_LV_CTGATAGAGGTGCAAC	0	0.146669
09W6D_LV_CTGATAGCAATCACAC	0	0.146669
09W6D_LV_CTGATAGCACAGCGTC	0	0.146669
09W6D_LV_CTGATAGCACATGACT	0	0.146669
09W6D_LV_CTGATAGGTTACGTCA	0	0.146669
09W6D_LV_CTGATAGTCAGTTCGA	0	0.146669
09W6D_LV_CTGATCCAGTGGGATC	0	0.146669
09W6D_LV_CTGATCCCAATTCCTT	0	0.146669
09W6D_LV_CTGCCTACAATAGCGG	0	0.146669
09W6D_LV_CTGCCTAGTCAAAGCG	0	0.146669
09W6D_LV_CTGCCTATCGGAAACG	0	0.146669
09W6D_LV_CTGCGGACAGATGAGC	0	0.146669
09W6D_LV_CTGCTGTCACACTGCG	0	0.146669
09W6D_LV_CTGCTGTCACATCCGG	0	0.146669
09W6D_LV_CTGCTGTCAGTTAACC	0	0.146669
09W6D_LV_CTGGTCTCAAAGCGGT	0	0.146669
09W6D_LV_CTGGTCTCATGTTGAC	0	0.146669
09W6D_LV_CTGGTCTGTGCTTCTC	0	0.146669
09W6D_LV_CTGGTCTTCGTGACAT	0	0.146669
09W6D_LV_CTGTGCTAGTGAACAT	0	0.146669
09W6D_LV_CTGTGCTTCAAACAAG	0	0.146669
09W6D_LV_CTGTGCTTCAATAAGG	0	0.146669
09W6D_LV_CTGTGCTTCGCACTCT	0	0.146669
09W6D_LV_CTGTTTAAGGTGCTAG	0	0.146669
09W6D_LV_CTTAACTCACCAACCG	0	0.146669
09W6D_LV_CTTAACTCAGACGCCT	0	0.146669
09W6D_LV_CTTAACTGTTTGTTTC	0	0.146669
09W6D_LV_CTTAACTTCCACGCAG	0	0.146669
09W6D_LV_CTTACCGAGGAATGGA	0	0.146669
09W6D_LV_CTTACCGAGTCCGGTC	0	0.146669
09W6D_LV_CTTACCGCAAATCCGT	0	0.146669
09W6D_LV_CTTACCGGTCTGGTCG	0	0.146669
09W6D_LV_CTTACCGGTTACCAGT	0	0.146669
09W6D_LV_CTTAGGAAGATAGGAG	0	0.146669
09W6D_LV_CTTAGGAAGGGCTCTC	0	0.146669
09W6D_LV_CTTAGGAAGTAGCGGT	0	0.146669
09W6D_LV_CTTAGGACAGTAAGAT	0	0.146669
09W6D_LV_CTTAGGATCAAAGTAG	0	0.146669
09W6D_LV_CTTCTCTCAAGCGAGT	0	0.146669
09W6D_LV_CTTCTCTGTAGAGGAA	0	0.146669
09W6D_LV_CTTCTCTGTGTGACCC	0	0.146669
09W6D_LV_CTTCTCTTCGGGAGTA	0	0.146669
09W6D_LV_CTTCTCTTCTTAACCT	0	0.146669
09W6D_LV_CTTGGCTAGAGGTACC	0	0.146669
09W6D_LV_CTTGGCTCAGGGATTG	0	0.146669
09W6D_LV_CTTGGCTCATGGGACA	0	0.146669
09W6D_LV_CTTGGCTGTGCTAGCC	0	0.146669
09W6D_LV_CTTTGCGAGCTGTCTA	0	0.146669
09W6D_LV_CTTTGCGAGGCCCTCA	0	0.146669
09W6D_LV_CTTTGCGCATGGTCAT	0	0.146669
09W6D_LV_CTTTGCGTCCGTTGCT	0	0.146669
09W6D_LV_CTTTGCGTCCTCATTA	0	0.146669
09W6D_LV_GAAACTCAGCGAAGGG	0	0.146669
09W6D_LV_GAAACTCAGTTACCCA	0	0.146669
09W6D_LV_GAAACTCCACGCGAAA	0	0.146669
09W6D_LV_GAAACTCCACTTACGA	0	0.146669
09W6D_LV_GAAACTCGTTTACTCT	0	0.146669
09W6D_LV_GAAACTCTCGGAAACG	0	0.146669
09W6D_LV_GAAACTCTCTGGGCCA	0	0.146669
09W6D_LV_GAAATGAAGACTACAA	0	0.146669
09W6D_LV_GAAATGATCAGCCTAA	0	0.146669
09W6D_LV_GAACATCAGCCAGAAC	0	0.146669
09W6D_LV_GAACATCCAATAACGA	0	0.146669
09W6D_LV_GAACATCCACTTCGAA	0	0.146669
09W6D_LV_GAACATCGTAACGCGA	0	0.146669
09W6D_LV_GAACCTAAGCTAGTTC	0	0.146669
09W6D_LV_GAACCTACACTACAGT	0	0.146669
09W6D_LV_GAACCTAGTACTTAGC	0	0.146669
09W6D_LV_GAACCTAGTCGGGTCT	0	0.146669
09W6D_LV_GAACCTATCTCGCATC	0	0.146669
09W6D_LV_GAACGGACACGGTGTC	0	0.146669
09W6D_LV_GAACGGAGTGCACTTA	0	0.146669
09W6D_LV_GAACGGAGTTAAAGAC	0	0.146669
09W6D_LV_GAAGCAGCATGCCACG	0	0.146669
09W6D_LV_GAAGCAGGTACCCAAT	0	0.146669
09W6D_LV_GAAGCAGGTCTGCAAT	0	0.146669
09W6D_LV_GAAGCAGGTGTGCGTC	0	0.146669
09W6D_LV_GAAGCAGTCGGTTAAC	0	0.146669
09W6D_LV_GAAGCAGTCGTCACGG	0	0.146669
09W6D_LV_GAAGCAGTCTGATACG	0	0.146669
09W6D_LV_GAATAAGAGTTATCGC	0	0.146669
09W6D_LV_GAATAAGCACAGGAGT	0	0.146669
09W6D_LV_GAATAAGCAGATCTGT	0	0.146669
09W6D_LV_GAATAAGGTCCGACGT	0	0.146669
09W6D_LV_GAATAAGGTGGCGAAT	0	0.146669
09W6D_LV_GAATAAGTCATAGCAC	0	0.146669
09W6D_LV_GAATAAGTCTCAACTT	0	0.146669
09W6D_LV_GAATGAAAGAATGTTG	0	0.146669
09W6D_LV_GAATGAAAGACTAGAT	0	0.146669
09W6D_LV_GAATGAACAGCTGTAT	0	0.146669
09W6D_LV_GAATGAACATCGACGC	0	0.146669
09W6D_LV_GAATGAAGTGCATCTA	0	0.146669
09W6D_LV_GAATGAATCAACCAAC	0	0.146669
09W6D_LV_GACACGCCACATAACC	0	0.146669
09W6D_LV_GACACGCGTCTGCAAT	0	0.146669
09W6D_LV_GACACGCGTTCCCTTG	0	0.146669
09W6D_LV_GACAGAGAGAGCTGCA	0	0.146669
09W6D_LV_GACAGAGAGGACATTA	0	0.146669
09W6D_LV_GACAGAGCATGTAGTC	0	0.146669
09W6D_LV_GACAGAGGTCGAATCT	0	0.146669
09W6D_LV_GACAGAGTCACTTATC	0	0.146669
09W6D_LV_GACAGAGTCTCGATGA	0	0.146669
09W6D_LV_GACAGAGTCTGCTGCT	0	0.146669
09W6D_LV_GACCAATAGTGCCAGA	0	0.146669
09W6D_LV_GACCAATGTATTCGTG	0	0.146669
09W6D_LV_GACCTGGAGGGAAACA	0	0.146669
09W6D_LV_GACCTGGCAGCATGAG	0	0.146669
09W6D_LV_GACCTGGGTCGGGTCT	0	0.146669
09W6D_LV_GACCTGGTCAACGAAA	0	0.146669
09W6D_LV_GACCTGGTCCTTTCGG	0	0.146669
09W6D_LV_GACCTGGTCGCAGGCT	0	0.146669
09W6D_LV_GACCTGGTCGGTCCGA	0	0.146669
09W6D_LV_GACCTGGTCTGGCGTG	0	0.146669
09W6D_LV_GACCTGGTCTGGTATG	0	0.146669
09W6D_LV_GACGCGTCAAGTCTAC	0	0.146669
09W6D_LV_GACGCGTCAATGGATA	0	0.146669
09W6D_LV_GACGCGTCATATACCG	0	0.146669
09W6D_LV_GACGCGTGTATTACCG	0	0.146669
09W6D_LV_GACGCGTTCATTGCGA	0	0.146669
09W6D_LV_GACGGCTAGGAGTTTA	0	0.146669
09W6D_LV_GACGGCTAGTTAAGTG	0	0.146669
09W6D_LV_GACGGCTTCAGCACAT	0	0.146669
09W6D_LV_GACGGCTTCCCTTGCA	0	0.146669
09W6D_LV_GACGGCTTCTTGGGTA	0	0.146669
09W6D_LV_GACGTGCCAGCAGTTT	0	0.146669
09W6D_LV_GACGTGCCAGCTGCAC	0	0.146669
09W6D_LV_GACGTGCTCCCTGACT	0	0.146669
09W6D_LV_GACGTGCTCTGAGGGA	0	0.146669
09W6D_LV_GACGTTAGTCGAATCT	0	0.146669
09W6D_LV_GACTAACAGAAAGTGG	0	0.146669
09W6D_LV_GACTAACAGATGCCTT	0	0.146669
09W6D_LV_GACTAACAGGACATTA	0	0.146669
09W6D_LV_GACTAACCAAAGCAAT	0	0.146669
09W6D_LV_GACTAACCATATGGTC	0	0.146669
09W6D_LV_GACTAACCATTGGTAC	0	0.146669
09W6D_LV_GACTAACGTCACACGC	0	0.146669
09W6D_LV_GACTAACGTCTAAAGA	0	0.146669
09W6D_LV_GACTAACGTGAGTGAC	0	0.146669
09W6D_LV_GACTACAAGAGTGACC	0	0.146669
09W6D_LV_GACTACACATTTGCCC	0	0.146669
09W6D_LV_GACTACAGTCCCTTGT	0	0.146669
09W6D_LV_GACTACAGTTTGTTGG	0	0.146669
09W6D_LV_GACTGCGCATCACCCT	0	0.146669
09W6D_LV_GACTGCGGTAAGGATT	0	0.146669
09W6D_LV_GAGCAGAAGGATGGAA	0	0.146669
09W6D_LV_GAGCAGACAAATACAG	0	0.146669
09W6D_LV_GAGGTGAAGGCCCGTT	0	0.146669
09W6D_LV_GAGGTGACAGTCAGCC	0	0.146669
09W6D_LV_GAGGTGATCTTCCTTC	0	0.146669
09W6D_LV_GAGTCCGCAAATTGCC	0	0.146669
09W6D_LV_GAGTCCGTCGCGTTTC	0	0.146669
09W6D_LV_GATCAGTCAGACAAGC	0	0.146669
09W6D_LV_GATCAGTCAGTCGTGC	0	0.146669
09W6D_LV_GATCAGTTCGTCGTTC	0	0.146669
09W6D_LV_GATCAGTTCGTTGACA	0	0.146669
09W6D_LV_GATCGATCACATCCGG	0	0.146669
09W6D_LV_GATCGATCACGTAAGG	0	0.146669
09W6D_LV_GATCGATCAGATCGGA	0	0.146669
09W6D_LV_GATCGATCAGGCGATA	0	0.146669
09W6D_LV_GATCGATGTCAAGCGA	0	0.146669
09W6D_LV_GATCGCGAGGAGTACC	0	0.146669
09W6D_LV_GATCGCGAGTGATCGG	0	0.146669
09W6D_LV_GATCGCGGTGCACTTA	0	0.146669
09W6D_LV_GATCGCGTCCTTCAAT	0	0.146669
09W6D_LV_GATCGTAAGGCTCATT	0	0.146669
09W6D_LV_GATCGTACAAGCTGGA	0	0.146669
09W6D_LV_GATCGTACAGGATCGA	0	0.146669
09W6D_LV_GATCGTAGTTCAGGCC	0	0.146669
09W6D_LV_GATCTAGCAGCGTAAG	0	0.146669
09W6D_LV_GATCTAGGTAAATGAC	0	0.146669
09W6D_LV_GATCTAGGTACCAGTT	0	0.146669
09W6D_LV_GATCTAGGTAGCTAAA	0	0.146669
09W6D_LV_GATGAAAAGTAAGTAC	0	0.146669
09W6D_LV_GATGAAACAATCTGCA	0	0.146669
09W6D_LV_GATGAAACACCTGGTG	0	0.146669
09W6D_LV_GATGAAATCGCAAGCC	0	0.146669
09W6D_LV_GATGAGGAGATCCGAG	0	0.146669
09W6D_LV_GATGAGGCACTGCCAG	0	0.146669
09W6D_LV_GATGAGGGTACATCCA	0	0.146669
09W6D_LV_GATGAGGGTCGAATCT	0	0.146669
09W6D_LV_GATGAGGGTCTGCCAG	0	0.146669
09W6D_LV_GATGCTAAGAAACGCC	0	0.146669
09W6D_LV_GATGCTAAGTGGTAAT	0	0.146669
09W6D_LV_GATGCTATCACTATTC	0	0.146669
09W6D_LV_GATGCTATCAGAGACG	0	0.146669
09W6D_LV_GATGCTATCTCGCTTG	0	0.146669
09W6D_LV_GATTCAGCACCTCGGA	0	0.146669
09W6D_LV_GATTCAGCAGATAATG	0	0.146669
09W6D_LV_GATTCAGGTAGCGTAG	0	0.146669
09W6D_LV_GATTCAGGTCCGAAGA	0	0.146669
09W6D_LV_GATTCAGTCAGGCAAG	0	0.146669
09W6D_LV_GATTCAGTCTGCGGCA	0	0.146669
09W6D_LV_GCAAACTAGAGTACAT	0	0.146669
09W6D_LV_GCAAACTAGTACATGA	0	0.146669
09W6D_LV_GCAAACTAGTTACGGG	0	0.146669
09W6D_LV_GCAAACTCACATGTGT	0	0.146669
09W6D_LV_GCAAACTCATAGACTC	0	0.146669
09W6D_LV_GCAAACTTCAAACCGT	0	0.146669
09W6D_LV_GCAATCAAGACACTAA	0	0.146669
09W6D_LV_GCAATCAAGTTAAGTG	0	0.146669
09W6D_LV_GCAATCACAATGGTCT	0	0.146669
09W6D_LV_GCAATCACACGGCCAT	0	0.146669
09W6D_LV_GCAATCATCCAGATCA	0	0.146669
09W6D_LV_GCACATAAGACAGACC	0	0.146669
09W6D_LV_GCACATAAGTGTGAAT	0	0.146669
09W6D_LV_GCACATATCCTGCAGG	0	0.146669
09W6D_LV_GCACATATCGGACAAG	0	0.146669
09W6D_LV_GCACTCTAGTCCGGTC	0	0.146669
09W6D_LV_GCACTCTTCCAAAGTC	0	0.146669
09W6D_LV_GCAGCCAAGATGTTAG	0	0.146669
09W6D_LV_GCAGCCACACCGAAAG	0	0.146669
09W6D_LV_GCAGCCATCGTTACAG	0	0.146669
09W6D_LV_GCAGTTAAGAGACTAT	0	0.146669
09W6D_LV_GCAGTTAGTCGGATCC	0	0.146669
09W6D_LV_GCAGTTAGTGGCCCTA	0	0.146669
09W6D_LV_GCAGTTAGTGTTTGTG	0	0.146669
09W6D_LV_GCAGTTATCCAAGCCG	0	0.146669
09W6D_LV_GCATACAAGCTGAACG	0	0.146669
09W6D_LV_GCATACAAGTGGTAAT	0	0.146669
09W6D_LV_GCATACAGTGCGATAG	0	0.146669
09W6D_LV_GCATACATCACCGTAA	0	0.146669
09W6D_LV_GCATACATCATATCGG	0	0.146669
09W6D_LV_GCATGATAGCTCTCGG	0	0.146669
09W6D_LV_GCATGATCACATTTCT	0	0.146669
09W6D_LV_GCATGATCATCACAAC	0	0.146669
09W6D_LV_GCATGATGTGAAAGAG	0	0.146669
09W6D_LV_GCATGATGTGTTGAGG	0	0.146669
09W6D_LV_GCATGCGAGGGATCTG	0	0.146669
09W6D_LV_GCATGCGAGTCCTCCT	0	0.146669
09W6D_LV_GCATGCGCAAAGCGGT	0	0.146669
09W6D_LV_GCATGCGCAGAGCCAA	0	0.146669
09W6D_LV_GCATGCGGTATAGGGC	0	0.146669
09W6D_LV_GCATGCGTCGTTACGA	0	0.146669
09W6D_LV_GCATGCGTCTGTCAAG	0	0.146669
09W6D_LV_GCATGTACATATGAGA	0	0.146669
09W6D_LV_GCATGTATCCGGGTGT	0	0.146669
09W6D_LV_GCATGTATCGTCGTTC	0	0.146669
09W6D_LV_GCCTCTACAGACAGGT	0	0.146669
09W6D_LV_GCCTCTATCGCTTGTC	0	0.146669
09W6D_LV_GCCTCTATCTCTTATG	0	0.146669
09W6D_LV_GCGACCACAGCCTATA	0	0.146669
09W6D_LV_GCGACCATCACTCCTG	0	0.146669
09W6D_LV_GCGAGAAAGTGGTCCC	0	0.146669
09W6D_LV_GCGAGAACAACTGCGC	0	0.146669
09W6D_LV_GCGAGAATCAACGGGA	0	0.146669
09W6D_LV_GCGCAACAGAGCTATA	0	0.146669
09W6D_LV_GCGCAACAGGAATGGA	0	0.146669
09W6D_LV_GCGCAGTAGGCAGTCA	0	0.146669
09W6D_LV_GCGCAGTCACGAAGCA	0	0.146669
09W6D_LV_GCGCAGTGTAGCGATG	0	0.146669
09W6D_LV_GCGCCAAAGTAAGTAC	0	0.146669
09W6D_LV_GCGCCAAAGTCCCACG	0	0.146669
09W6D_LV_GCGCCAAAGTGGGATC	0	0.146669
09W6D_LV_GCGCCAACATACGCCG	0	0.146669
09W6D_LV_GCGCGATGTGACTCAT	0	0.146669
09W6D_LV_GCGCGATGTGATGTCT	0	0.146669
09W6D_LV_GCGCGATGTGTTGAGG	0	0.146669
09W6D_LV_GCGCGATTCAGAAATG	0	0.146669
09W6D_LV_GCGGGTTCAGTAAGCG	0	0.146669
09W6D_LV_GCGGGTTCATGACGGA	0	0.146669
09W6D_LV_GCGGGTTCATGGAATA	0	0.146669
09W6D_LV_GCTCCTAAGAGGTACC	0	0.146669
09W6D_LV_GCTCCTAAGAGGTTAT	0	0.146669
09W6D_LV_GCTCCTAAGAGTTGGC	0	0.146669
09W6D_LV_GCTCCTAGTACAGTGG	0	0.146669
09W6D_LV_GCTCCTAGTGCCTGCA	0	0.146669
09W6D_LV_GCTCCTATCAGCTGGC	0	0.146669
09W6D_LV_GCTCTGTAGTGCGATG	0	0.146669
09W6D_LV_GCTCTGTCAGCCACCA	0	0.146669
09W6D_LV_GCTCTGTGTAACGCGA	0	0.146669
09W6D_LV_GCTCTGTTCAACGAAA	0	0.146669
09W6D_LV_GCTGCAGAGAGACTAT	0	0.146669
09W6D_LV_GCTGCAGAGGATATAC	0	0.146669
09W6D_LV_GCTGCAGAGTCTCAAC	0	0.146669
09W6D_LV_GCTGCAGGTAGCTTGT	0	0.146669
09W6D_LV_GCTGCGAAGATACACA	0	0.146669
09W6D_LV_GCTGCGACATGGATGG	0	0.146669
09W6D_LV_GCTGCGAGTAAGGATT	0	0.146669
09W6D_LV_GCTGCTTCATACTACG	0	0.146669
09W6D_LV_GCTGCTTCATGTCCTC	0	0.146669
09W6D_LV_GCTGCTTTCCCGGATG	0	0.146669
09W6D_LV_GCTGCTTTCTACTATC	0	0.146669
09W6D_LV_GCTGGGTAGACTTGAA	0	0.146669
09W6D_LV_GCTGGGTAGCTAGTGG	0	0.146669
09W6D_LV_GCTGGGTAGTGAACAT	0	0.146669
09W6D_LV_GCTGGGTTCGTTGACA	0	0.146669
09W6D_LV_GCTTCCATCCTCAATT	0	0.146669
09W6D_LV_GCTTCCATCTGGCGAC	0	0.146669
09W6D_LV_GCTTGAAAGGAACTGC	0	0.146669
09W6D_LV_GCTTGAACAACGATGG	0	0.146669
09W6D_LV_GCTTGAACATACAGCT	0	0.146669
09W6D_LV_GCTTGAATCCTTTCTC	0	0.146669
09W6D_LV_GGAAAGCCACTATCTT	0	0.146669
09W6D_LV_GGAAAGCCAGACGTAG	0	0.146669
09W6D_LV_GGAAAGCTCAGCTCGG	0	0.146669
09W6D_LV_GGAACTTAGACTAGGC	0	0.146669
09W6D_LV_GGAACTTGTTGTGGCC	0	0.146669
09W6D_LV_GGAACTTTCGATAGAA	0	0.146669
09W6D_LV_GGAATAAAGAGGTACC	0	0.146669
09W6D_LV_GGACAAGAGAGTCGGT	0	0.146669
09W6D_LV_GGACAAGAGATCCCGC	0	0.146669
09W6D_LV_GGACAAGAGATGTAAC	0	0.146669
09W6D_LV_GGACAAGGTGTAAGTA	0	0.146669
09W6D_LV_GGACAAGGTTCTGAAC	0	0.146669
09W6D_LV_GGACAGAAGCCCAATT	0	0.146669
09W6D_LV_GGACAGAAGCCGGTAA	0	0.146669
09W6D_LV_GGACAGAAGGCGCTCT	0	0.146669
09W6D_LV_GGACAGATCGGCGCAT	0	0.146669
09W6D_LV_GGACATTGTAGCGTAG	0	0.146669
09W6D_LV_GGACATTTCGGTTAAC	0	0.146669
09W6D_LV_GGACGTCAGTTGTAGA	0	0.146669
09W6D_LV_GGACGTCCAACGCACC	0	0.146669
09W6D_LV_GGACGTCCAGGAATGC	0	0.146669
09W6D_LV_GGAGCAAAGAAGATTC	0	0.146669
09W6D_LV_GGAGCAAAGAGGTTGC	0	0.146669
09W6D_LV_GGAGCAAAGGAGTAGA	0	0.146669
09W6D_LV_GGAGCAAAGTGTCTCA	0	0.146669
09W6D_LV_GGATGTTAGTGACTCT	0	0.146669
09W6D_LV_GGATGTTGTAAATGAC	0	0.146669
09W6D_LV_GGATGTTGTGAGGGAG	0	0.146669
09W6D_LV_GGATGTTTCACAACGT	0	0.146669
09W6D_LV_GGATGTTTCCAAAGTC	0	0.146669
09W6D_LV_GGATGTTTCCTCAACC	0	0.146669
09W6D_LV_GGATGTTTCTGCGACG	0	0.146669
09W6D_LV_GGATTACCAATGGAGC	0	0.146669
09W6D_LV_GGATTACCAGGGATTG	0	0.146669
09W6D_LV_GGATTACGTGGCTCCA	0	0.146669
09W6D_LV_GGATTACTCTAGAGTC	0	0.146669
09W6D_LV_GGCAATTCAGCCACCA	0	0.146669
09W6D_LV_GGCAATTGTCGCTTCT	0	0.146669
09W6D_LV_GGCAATTTCCGTAGTA	0	0.146669
09W6D_LV_GGCCGATAGCGATGAC	0	0.146669
09W6D_LV_GGCCGATCAAGGACTG	0	0.146669
09W6D_LV_GGCCGATCACATCCAA	0	0.146669
09W6D_LV_GGCCGATCACCCTATC	0	0.146669
09W6D_LV_GGCCGATGTGCTTCTC	0	0.146669
09W6D_LV_GGCCGATGTTGTTTGG	0	0.146669
09W6D_LV_GGCCGATTCAGTACGT	0	0.146669
09W6D_LV_GGCGACTAGCTCCTTC	0	0.146669
09W6D_LV_GGCGACTAGTGGGATC	0	0.146669
09W6D_LV_GGCGACTCAAGAGGCT	0	0.146669
09W6D_LV_GGCGACTCACCTCGTT	0	0.146669
09W6D_LV_GGCGTGTAGGATGCGT	0	0.146669
09W6D_LV_GGCGTGTCACGTCTCT	0	0.146669
09W6D_LV_GGCTCGAAGCTGGAAC	0	0.146669
09W6D_LV_GGCTCGACACCCTATC	0	0.146669
09W6D_LV_GGCTCGACATGCAACT	0	0.146669
09W6D_LV_GGCTCGAGTGACTACT	0	0.146669
09W6D_LV_GGCTGGTAGATGTGGC	0	0.146669
09W6D_LV_GGCTGGTTCACGCATA	0	0.146669
09W6D_LV_GGCTGGTTCGGCTACG	0	0.146669
09W6D_LV_GGCTGGTTCTAACGGT	0	0.146669
09W6D_LV_GGGAATGAGTCGCCGT	0	0.146669
09W6D_LV_GGGAATGCATCCTTGC	0	0.146669
09W6D_LV_GGGAATGTCATGTAGC	0	0.146669
09W6D_LV_GGGAATGTCCTTTCGG	0	0.146669
09W6D_LV_GGGACCTAGATGCGAC	0	0.146669
09W6D_LV_GGGACCTAGGGCACTA	0	0.146669
09W6D_LV_GGGACCTCATAGTAAG	0	0.146669
09W6D_LV_GGGACCTTCTATGTGG	0	0.146669
09W6D_LV_GGGAGATCATATACGC	0	0.146669
09W6D_LV_GGGAGATTCAACGAAA	0	0.146669
09W6D_LV_GGGAGATTCCTTTCGG	0	0.146669
09W6D_LV_GGGATGACAAAGCAAT	0	0.146669
09W6D_LV_GGGATGACACAGAGGT	0	0.146669
09W6D_LV_GGGATGACAGATCTGT	0	0.146669
09W6D_LV_GGGATGAGTACGAAAT	0	0.146669
09W6D_LV_GGGATGATCCGTTGTC	0	0.146669
09W6D_LV_GGGATGATCTGCAAGT	0	0.146669
09W6D_LV_GGGCACTAGATAGGAG	0	0.146669
09W6D_LV_GGGCACTGTCGCCATG	0	0.146669
09W6D_LV_GGGCACTTCCGGCACA	0	0.146669
09W6D_LV_GGGCACTTCTCTTGAT	0	0.146669
09W6D_LV_GGGCATCAGAGGGATA	0	0.146669
09W6D_LV_GGGCATCCATCAGTAC	0	0.146669
09W6D_LV_GGGCATCTCTCGTTTA	0	0.146669
09W6D_LV_GGGTCTGAGCCACGCT	0	0.146669
09W6D_LV_GGGTTGCAGAGGGATA	0	0.146669
09W6D_LV_GGGTTGCAGCGTGTCC	0	0.146669
09W6D_LV_GGGTTGCAGGGAGTAA	0	0.146669
09W6D_LV_GGGTTGCCACGCTTTC	0	0.146669
09W6D_LV_GGGTTGCCAGGACGTA	0	0.146669
09W6D_LV_GGTATTGAGATCGATA	0	0.146669
09W6D_LV_GGTATTGCACACGCTG	0	0.146669
09W6D_LV_GGTATTGCACTAGTAC	0	0.146669
09W6D_LV_GGTATTGCAGATTGCT	0	0.146669
09W6D_LV_GGTGAAGAGCGTAATA	0	0.146669
09W6D_LV_GGTGAAGCAGCTGTAT	0	0.146669
09W6D_LV_GGTGAAGTCTGTTTGT	0	0.146669
09W6D_LV_GGTGCGTCATATGGTC	0	0.146669
09W6D_LV_GGTGTTAAGGTGTGGT	0	0.146669
09W6D_LV_GGTGTTACACGAGAGT	0	0.146669
09W6D_LV_GGTGTTAGTGTGTGCC	0	0.146669
09W6D_LV_GGTGTTATCTCAAACG	0	0.146669
09W6D_LV_GTAACGTCATGTCCTC	0	0.146669
09W6D_LV_GTAACGTGTGTCTGAT	0	0.146669
09W6D_LV_GTAACTGCAATACGCT	0	0.146669
09W6D_LV_GTACGTAGTTGCGCAC	0	0.146669
09W6D_LV_GTACGTATCGGATGGA	0	0.146669
09W6D_LV_GTACTCCCATGAAGTA	0	0.146669
09W6D_LV_GTACTCCGTGCAACTT	0	0.146669
09W6D_LV_GTACTCCGTTGTCTTT	0	0.146669
09W6D_LV_GTACTTTAGGCTCTTA	0	0.146669
09W6D_LV_GTACTTTGTGATGATA	0	0.146669
09W6D_LV_GTACTTTGTTGTACAC	0	0.146669
09W6D_LV_GTACTTTTCAGCCTAA	0	0.146669
09W6D_LV_GTAGGCCGTTCGAATC	0	0.146669
09W6D_LV_GTAGGCCTCGCGATCG	0	0.146669
09W6D_LV_GTAGTCAGTCGCGAAA	0	0.146669
09W6D_LV_GTAGTCATCCCTGACT	0	0.146669
09W6D_LV_GTATCTTTCACTTCAT	0	0.146669
09W6D_LV_GTATTCTAGAGGGCTT	0	0.146669
09W6D_LV_GTATTCTAGCCTCGTG	0	0.146669
09W6D_LV_GTATTCTGTTCGTTGA	0	0.146669
09W6D_LV_GTATTCTTCCTATGTT	0	0.146669
09W6D_LV_GTCAAGTAGCCGTCGT	0	0.146669
09W6D_LV_GTCAAGTCAAGGTTTC	0	0.146669
09W6D_LV_GTCAAGTGTAACGACG	0	0.146669
09W6D_LV_GTCAAGTGTGGTTTCA	0	0.146669
09W6D_LV_GTCAAGTTCCAGATCA	0	0.146669
09W6D_LV_GTCACAAAGACTAAGT	0	0.146669
09W6D_LV_GTCACAAAGGATATAC	0	0.146669
09W6D_LV_GTCACAACAGTATGCT	0	0.146669
09W6D_LV_GTCACAACATTATCTC	0	0.146669
09W6D_LV_GTCACAATCCATTCTA	0	0.146669
09W6D_LV_GTCACAATCTCTGCTG	0	0.146669
09W6D_LV_GTCACGGAGGTGCAAC	0	0.146669
09W6D_LV_GTCACGGAGGTTACCT	0	0.146669
09W6D_LV_GTCACGGCATTTGCCC	0	0.146669
09W6D_LV_GTCACGGTCGGTTCGG	0	0.146669
09W6D_LV_GTCATTTAGAAAGTGG	0	0.146669
09W6D_LV_GTCATTTAGCAAATCA	0	0.146669
09W6D_LV_GTCATTTAGCCCAGCT	0	0.146669
09W6D_LV_GTCATTTAGGATGGTC	0	0.146669
09W6D_LV_GTCATTTAGGTAAACT	0	0.146669
09W6D_LV_GTCATTTTCACTCCTG	0	0.146669
09W6D_LV_GTCATTTTCCGATATG	0	0.146669
09W6D_LV_GTCATTTTCCGCGGTA	0	0.146669
09W6D_LV_GTCCTCACAATAACGA	0	0.146669
09W6D_LV_GTCCTCAGTCTAGAGG	0	0.146669
09W6D_LV_GTCCTCAGTCTAGCGC	0	0.146669
09W6D_LV_GTCCTCAGTGTGGCTC	0	0.146669
09W6D_LV_GTCGGGTAGGCAAAGA	0	0.146669
09W6D_LV_GTCGGGTCAGCCTTTC	0	0.146669
09W6D_LV_GTCGGGTTCAGTTAGC	0	0.146669
09W6D_LV_GTCGGGTTCGTCTGCT	0	0.146669
09W6D_LV_GTCGGGTTCTTGAGAC	0	0.146669
09W6D_LV_GTCGTAAAGAGATGAG	0	0.146669
09W6D_LV_GTCGTAAAGTCGTACT	0	0.146669
09W6D_LV_GTCGTAAGTGATGCCC	0	0.146669
09W6D_LV_GTCGTAAGTGCAGTAG	0	0.146669
09W6D_LV_GTCTCGTAGACGCAAC	0	0.146669
09W6D_LV_GTCTCGTAGGAGCGTT	0	0.146669
09W6D_LV_GTCTCGTGTTAGGGTG	0	0.146669
09W6D_LV_GTCTCGTGTTTGGCGC	0	0.146669
09W6D_LV_GTCTCGTTCAAACCGT	0	0.146669
09W6D_LV_GTCTTCGGTCTTGTCC	0	0.146669
09W6D_LV_GTGCAGCAGAAACCAT	0	0.146669
09W6D_LV_GTGCAGCAGATGTGTA	0	0.146669
09W6D_LV_GTGCAGCAGTCGTTTG	0	0.146669
09W6D_LV_GTGCAGCCACAGGAGT	0	0.146669
09W6D_LV_GTGCATAAGATACACA	0	0.146669
09W6D_LV_GTGCATACATAGGATA	0	0.146669
09W6D_LV_GTGCGGTGTCAGTGGA	0	0.146669
09W6D_LV_GTGCGGTGTCCATCCT	0	0.146669
09W6D_LV_GTGCTTCGTAACGTTC	0	0.146669
09W6D_LV_GTGCTTCTCAGCTTAG	0	0.146669
09W6D_LV_GTGCTTCTCCTGCCAT	0	0.146669
09W6D_LV_GTGGGTCCACCCATGG	0	0.146669
09W6D_LV_GTGGGTCCACCGAATT	0	0.146669
09W6D_LV_GTGGGTCGTCGACTAT	0	0.146669
09W6D_LV_GTGGGTCGTGCAGGTA	0	0.146669
09W6D_LV_GTGGGTCTCTCGATGA	0	0.146669
09W6D_LV_GTGTGCGAGGATTCGG	0	0.146669
09W6D_LV_GTGTGCGAGGTGTTAA	0	0.146669
09W6D_LV_GTGTGCGCACCATCCT	0	0.146669
09W6D_LV_GTGTGCGCAGCTGTGC	0	0.146669
09W6D_LV_GTGTGCGCATTACCTT	0	0.146669
09W6D_LV_GTGTGCGTCATGCTCC	0	0.146669
09W6D_LV_GTGTGCGTCCGCGTTT	0	0.146669
09W6D_LV_GTGTGCGTCGCTAGCG	0	0.146669
09W6D_LV_GTGTTAGAGGAGCGTT	0	0.146669
09W6D_LV_GTGTTAGAGTCATGCT	0	0.146669
09W6D_LV_GTGTTAGTCGTCCAGG	0	0.146669
09W6D_LV_GTTAAGCAGTCTTGCA	0	0.146669
09W6D_LV_GTTAAGCGTATCAGTC	0	0.146669
09W6D_LV_GTTAAGCGTGCAGACA	0	0.146669
09W6D_LV_GTTAAGCGTTGGTAAA	0	0.146669
09W6D_LV_GTTAAGCTCCGATATG	0	0.146669
09W6D_LV_GTTACAGGTTTGACAC	0	0.146669
09W6D_LV_GTTCATTAGCTGATAA	0	0.146669
09W6D_LV_GTTCATTAGTAAGTAC	0	0.146669
09W6D_LV_GTTCATTCAAGAAAGG	0	0.146669
09W6D_LV_GTTCATTTCACATACG	0	0.146669
09W6D_LV_GTTCATTTCAGAGACG	0	0.146669
09W6D_LV_GTTCGGGAGTCTCCTC	0	0.146669
09W6D_LV_GTTCGGGCAGACAAGC	0	0.146669
09W6D_LV_GTTCGGGGTCCCTACT	0	0.146669
09W6D_LV_GTTCGGGTCCAGAGGA	0	0.146669
09W6D_LV_GTTCGGGTCTTCGAGA	0	0.146669
09W6D_LV_GTTCGGGTCTTGTTTG	0	0.146669
09W6D_LV_GTTCTCGCAATTCCTT	0	0.146669
09W6D_LV_GTTCTCGGTATAGGTA	0	0.146669
09W6D_LV_GTTCTCGGTGCGAAAC	0	0.146669
09W6D_LV_GTTCTCGTCAAACCGT	0	0.146669
09W6D_LV_GTTCTCGTCATTATCC	0	0.146669
09W6D_LV_GTTTCTACACGACGAA	0	0.146669
09W6D_LV_GTTTCTAGTGCCTGTG	0	0.146669
09W6D_LV_GTTTCTAGTTTGTTTC	0	0.146669
09W6D_LV_GTTTCTATCGGTTAAC	0	0.146669
09W6D_LV_TAAACCGAGTCATGCT	0	0.146669
09W6D_LV_TAAACCGGTCGTGGCT	0	0.146669
09W6D_LV_TAAGCGTGTCACAAGG	0	0.146669
09W6D_LV_TAAGTGCCAACTGGCC	0	0.146669
09W6D_LV_TAAGTGCGTGGGTATG	0	0.146669
09W6D_LV_TAAGTGCTCACCACCT	0	0.146669
09W6D_LV_TAAGTGCTCCAAGCCG	0	0.146669
09W6D_LV_TAAGTGCTCGATCCCT	0	0.146669
09W6D_LV_TACACGAAGTTCGCGC	0	0.146669
09W6D_LV_TACACGACACGGCCAT	0	0.146669
09W6D_LV_TACACGACATGGAATA	0	0.146669
09W6D_LV_TACACGAGTAAATGTG	0	0.146669
09W6D_LV_TACACGAGTACTTGAC	0	0.146669
09W6D_LV_TACACGAGTCCGCTGA	0	0.146669
09W6D_LV_TACACGAGTGAGTATA	0	0.146669
09W6D_LV_TACACGATCTTATCTG	0	0.146669
09W6D_LV_TACAGTGCAAAGTGCG	0	0.146669
09W6D_LV_TACAGTGCAAGCCGCT	0	0.146669
09W6D_LV_TACAGTGCATGTAGTC	0	0.146669
09W6D_LV_TACAGTGTCGCGTTTC	0	0.146669
09W6D_LV_TACAGTGTCTTCAACT	0	0.146669
09W6D_LV_TACCTATAGATCCGAG	0	0.146669
09W6D_LV_TACCTATCAAGAAGAG	0	0.146669
09W6D_LV_TACCTATCACATCCGG	0	0.146669
09W6D_LV_TACCTATGTCACCCAG	0	0.146669
09W6D_LV_TACCTATGTCTTTCAT	0	0.146669
09W6D_LV_TACCTATGTTCTCATT	0	0.146669
09W6D_LV_TACCTTAAGAGGGATA	0	0.146669
09W6D_LV_TACCTTAAGGGTGTTG	0	0.146669
09W6D_LV_TACCTTACACTGTGTA	0	0.146669
09W6D_LV_TACCTTACAGACGCAA	0	0.146669
09W6D_LV_TACCTTATCGTCACGG	0	0.146669
09W6D_LV_TACCTTATCGTGGTCG	0	0.146669
09W6D_LV_TACGGATCAAGAGTCG	0	0.146669
09W6D_LV_TACGGGCAGCTAGGCA	0	0.146669
09W6D_LV_TACGGGCCAAGCCTAT	0	0.146669
09W6D_LV_TACGGGCCACAGCGTC	0	0.146669
09W6D_LV_TACGGGCGTCTAAAGA	0	0.146669
09W6D_LV_TACGGGCGTGCAGTAG	0	0.146669
09W6D_LV_TACGGTAAGAACAATC	0	0.146669
09W6D_LV_TACGGTAAGCCAGTAG	0	0.146669
09W6D_LV_TACGGTACACAACGCC	0	0.146669
09W6D_LV_TACGGTACAGTTCCCT	0	0.146669
09W6D_LV_TACGGTAGTAGAGCTG	0	0.146669
09W6D_LV_TACGGTAGTAGCGTAG	0	0.146669
09W6D_LV_TACGGTATCTGCCAGG	0	0.146669
09W6D_LV_TACTCATAGTGGGTTG	0	0.146669
09W6D_LV_TACTCGCAGATGGGTC	0	0.146669
09W6D_LV_TACTCGCAGCACCGCT	0	0.146669
09W6D_LV_TACTCGCCAAGCCGCT	0	0.146669
09W6D_LV_TACTCGCCAAGCGCTC	0	0.146669
09W6D_LV_TACTCGCCATAGTAAG	0	0.146669
09W6D_LV_TACTCGCGTCATCGGC	0	0.146669
09W6D_LV_TACTCGCGTTCTGGTA	0	0.146669
09W6D_LV_TACTCGCTCACAGTAC	0	0.146669
09W6D_LV_TACTTACGTGACTCAT	0	0.146669
09W6D_LV_TACTTACGTTGTGGCC	0	0.146669
09W6D_LV_TACTTACTCCACGACG	0	0.146669
09W6D_LV_TACTTGTGTCCCGACA	0	0.146669
09W6D_LV_TACTTGTTCCCTCAGT	0	0.146669
09W6D_LV_TACTTGTTCGGTTCGG	0	0.146669
09W6D_LV_TAGACCAAGACATAAC	0	0.146669
09W6D_LV_TAGACCAAGGCGCTCT	0	0.146669
09W6D_LV_TAGACCAAGTTCCACA	0	0.146669
09W6D_LV_TAGACCACAACTGGCC	0	0.146669
09W6D_LV_TAGACCACACCAGGCT	0	0.146669
09W6D_LV_TAGACCAGTCCTAGCG	0	0.146669
09W6D_LV_TAGAGCTAGACTGGGT	0	0.146669
09W6D_LV_TAGAGCTAGTTACGGG	0	0.146669
09W6D_LV_TAGAGCTGTGGCAAAC	0	0.146669
09W6D_LV_TAGAGCTTCTCATTCA	0	0.146669
09W6D_LV_TAGCCGGCAAGCCATT	0	0.146669
09W6D_LV_TAGCCGGCACTACAGT	0	0.146669
09W6D_LV_TAGCCGGTCTGCCCTA	0	0.146669
09W6D_LV_TAGGCATAGGTGATTA	0	0.146669
09W6D_LV_TAGGCATAGTACGCCC	0	0.146669
09W6D_LV_TAGGCATGTCCGACGT	0	0.146669
09W6D_LV_TAGTTGGAGGCCCGTT	0	0.146669
09W6D_LV_TAGTTGGCATCGGTTA	0	0.146669
09W6D_LV_TAGTTGGGTCTCCATC	0	0.146669
09W6D_LV_TATCAGGCATTCACTT	0	0.146669
09W6D_LV_TATCAGGGTACGACCC	0	0.146669
09W6D_LV_TATCAGGGTGATAAAC	0	0.146669
09W6D_LV_TATCTCAAGCCACGCT	0	0.146669
09W6D_LV_TATCTCAAGGTGCTTT	0	0.146669
09W6D_LV_TATCTCACATCGGTTA	0	0.146669
09W6D_LV_TATCTCAGTCGTTGTA	0	0.146669
09W6D_LV_TATGCCCCAAGACGTG	0	0.146669
09W6D_LV_TATGCCCTCACATAGC	0	0.146669
09W6D_LV_TATTACCAGGATGGTC	0	0.146669
09W6D_LV_TATTACCCACTATCTT	0	0.146669
09W6D_LV_TATTACCGTTGCGTTA	0	0.146669
09W6D_LV_TATTACCTCCGATATG	0	0.146669
09W6D_LV_TATTACCTCGGAAACG	0	0.146669
09W6D_LV_TATTACCTCTACCAGA	0	0.146669
09W6D_LV_TCAACGAAGGAGTAGA	0	0.146669
09W6D_LV_TCAACGAGTACTTGAC	0	0.146669
09W6D_LV_TCAACGATCTCAAACG	0	0.146669
09W6D_LV_TCAATCTAGAATTGTG	0	0.146669
09W6D_LV_TCAATCTCATGACATC	0	0.146669
09W6D_LV_TCAATCTGTCATACTG	0	0.146669
09W6D_LV_TCAATCTTCGGAGCAA	0	0.146669
09W6D_LV_TCACAAGAGAAGCCCA	0	0.146669
09W6D_LV_TCACAAGCACACCGAC	0	0.146669
09W6D_LV_TCACAAGCACCAACCG	0	0.146669
09W6D_LV_TCACAAGGTCTAGTCA	0	0.146669
09W6D_LV_TCACGAAAGCAGATCG	0	0.146669
09W6D_LV_TCACGAAGTACTCTCC	0	0.146669
09W6D_LV_TCACGAAGTGTGAAAT	0	0.146669
09W6D_LV_TCAGATGAGGCCCGTT	0	0.146669
09W6D_LV_TCAGATGCATCAGTCA	0	0.146669
09W6D_LV_TCAGATGTCAAAGTAG	0	0.146669
09W6D_LV_TCAGATGTCGCCTGAG	0	0.146669
09W6D_LV_TCAGCAAAGCCACTAT	0	0.146669
09W6D_LV_TCAGCAAAGTAGATGT	0	0.146669
09W6D_LV_TCAGCAACACTAAGTC	0	0.146669
09W6D_LV_TCAGCAAGTCATTAGC	0	0.146669
09W6D_LV_TCAGCTCAGACCGGAT	0	0.146669
09W6D_LV_TCAGCTCAGGGCATGT	0	0.146669
09W6D_LV_TCAGCTCCAATCAGAA	0	0.146669
09W6D_LV_TCAGCTCCACGGTAGA	0	0.146669
09W6D_LV_TCAGCTCGTCATGCCG	0	0.146669
09W6D_LV_TCAGCTCTCAGGTTCA	0	0.146669
09W6D_LV_TCAGCTCTCATGTCTT	0	0.146669
09W6D_LV_TCAGCTCTCGTAGGTT	0	0.146669
09W6D_LV_TCAGGATAGATGTCGG	0	0.146669
09W6D_LV_TCAGGATAGTGGGATC	0	0.146669
09W6D_LV_TCAGGATCAAACGTGG	0	0.146669
09W6D_LV_TCAGGATCAATAGCAA	0	0.146669
09W6D_LV_TCAGGATCATGCTGGC	0	0.146669
09W6D_LV_TCAGGATTCTGAGGGA	0	0.146669
09W6D_LV_TCAGGATTCTGTTGAG	0	0.146669
09W6D_LV_TCAGGTAAGAGCTGGT	0	0.146669
09W6D_LV_TCATTACAGTCCGTAT	0	0.146669
09W6D_LV_TCATTACGTAAGTGTA	0	0.146669
09W6D_LV_TCATTACGTCAGAATA	0	0.146669
09W6D_LV_TCATTACGTGACAAAT	0	0.146669
09W6D_LV_TCATTACTCTCTGTCG	0	0.146669
09W6D_LV_TCATTTGAGAGCTTCT	0	0.146669
09W6D_LV_TCATTTGAGTCGAGTG	0	0.146669
09W6D_LV_TCATTTGCACAGGTTT	0	0.146669
09W6D_LV_TCATTTGCAGGTCGTC	0	0.146669
09W6D_LV_TCATTTGTCATGCAAC	0	0.146669
09W6D_LV_TCATTTGTCGGAGCAA	0	0.146669
09W6D_LV_TCCACACAGAACTCGG	0	0.146669
09W6D_LV_TCCACACAGATGTGTA	0	0.146669
09W6D_LV_TCCACACAGTGTCCCG	0	0.146669
09W6D_LV_TCCACACCACTTCTGC	0	0.146669
09W6D_LV_TCCACACCAGCTGCAC	0	0.146669
09W6D_LV_TCCACACCATCGATGT	0	0.146669
09W6D_LV_TCCACACGTCGTGGCT	0	0.146669
09W6D_LV_TCCACACTCCCTTGCA	0	0.146669
09W6D_LV_TCCCGATAGTGTGAAT	0	0.146669
09W6D_LV_TCCCGATCAACTGGCC	0	0.146669
09W6D_LV_TCCCGATCAATAGAGT	0	0.146669
09W6D_LV_TCCCGATCACGCTTTC	0	0.146669
09W6D_LV_TCCCGATTCAAACCGT	0	0.146669
09W6D_LV_TCCCGATTCGGAGCAA	0	0.146669
09W6D_LV_TCGAGGCAGCTCAACT	0	0.146669
09W6D_LV_TCGAGGCAGGAGCGAG	0	0.146669
09W6D_LV_TCGAGGCCAGCCTTGG	0	0.146669
09W6D_LV_TCGAGGCGTTGGACCC	0	0.146669
09W6D_LV_TCGCGAGAGAAACCAT	0	0.146669
09W6D_LV_TCGCGAGAGGACAGAA	0	0.146669
09W6D_LV_TCGCGAGAGTACGTAA	0	0.146669
09W6D_LV_TCGCGAGAGTCAAGCG	0	0.146669
09W6D_LV_TCGCGAGCATCAGTCA	0	0.146669
09W6D_LV_TCGCGAGGTACCGTTA	0	0.146669
09W6D_LV_TCGCGTTAGACCGGAT	0	0.146669
09W6D_LV_TCGCGTTCAATGTTGC	0	0.146669
09W6D_LV_TCGCGTTCATACTACG	0	0.146669
09W6D_LV_TCGCGTTTCCAGTAGT	0	0.146669
09W6D_LV_TCGCGTTTCTGGTGTA	0	0.146669
09W6D_LV_TCGGGACAGCAGCGTA	0	0.146669
09W6D_LV_TCGGGACAGTACGATA	0	0.146669
09W6D_LV_TCGGTAAAGATGCCTT	0	0.146669
09W6D_LV_TCGGTAACAGTAACGG	0	0.146669
09W6D_LV_TCGGTAATCAAAGACA	0	0.146669
09W6D_LV_TCGGTAATCCCAGGTG	0	0.146669
09W6D_LV_TCGTACCGTTCCATGA	0	0.146669
09W6D_LV_TCGTACCTCAACGAAA	0	0.146669
09W6D_LV_TCGTACCTCAATAAGG	0	0.146669
09W6D_LV_TCGTACCTCTGAAAGA	0	0.146669
09W6D_LV_TCGTAGAAGTGGAGTC	0	0.146669
09W6D_LV_TCGTAGAGTAGCAAAT	0	0.146669
09W6D_LV_TCGTAGAGTCTAAACC	0	0.146669
09W6D_LV_TCTATTGAGATCACGG	0	0.146669
09W6D_LV_TCTATTGAGTGAATTG	0	0.146669
09W6D_LV_TCTATTGGTCCAACTA	0	0.146669
09W6D_LV_TCTATTGGTCTTCGTC	0	0.146669
09W6D_LV_TCTCATAAGAGCTATA	0	0.146669
09W6D_LV_TCTCATAAGGGTTTCT	0	0.146669
09W6D_LV_TCTCATACAAAGCGGT	0	0.146669
09W6D_LV_TCTCATACATAAAGGT	0	0.146669
09W6D_LV_TCTCATATCAAAGTAG	0	0.146669
09W6D_LV_TCTCATATCCATGAAC	0	0.146669
09W6D_LV_TCTCATATCCTATTCA	0	0.146669
09W6D_LV_TCTCATATCGTTGACA	0	0.146669
09W6D_LV_TCTCTAAGTACACCGC	0	0.146669
09W6D_LV_TCTCTAAGTTTCCACC	0	0.146669
09W6D_LV_TCTGAGAAGAAGGGTA	0	0.146669
09W6D_LV_TCTGAGACACAACGCC	0	0.146669
09W6D_LV_TCTGAGAGTCCAGTGC	0	0.146669
09W6D_LV_TCTGAGAGTCTAGTCA	0	0.146669
09W6D_LV_TCTGAGAGTGAGCGAT	0	0.146669
09W6D_LV_TCTGAGATCCATGAAC	0	0.146669
09W6D_LV_TCTGAGATCTACCTGC	0	0.146669
09W6D_LV_TCTGGAAAGTTGTCGT	0	0.146669
09W6D_LV_TCTGGAACAATGTAAG	0	0.146669
09W6D_LV_TCTGGAACAGTCACTA	0	0.146669
09W6D_LV_TCTGGAACATTCACTT	0	0.146669
09W6D_LV_TCTGGAAGTACGCACC	0	0.146669
09W6D_LV_TCTGGAAGTTCTGAAC	0	0.146669
09W6D_LV_TCTGGAATCTGTCTAT	0	0.146669
09W6D_LV_TCTTCGGAGAGTACCG	0	0.146669
09W6D_LV_TCTTCGGCAGCATACT	0	0.146669
09W6D_LV_TCTTCGGGTTCAGACT	0	0.146669
09W6D_LV_TCTTCGGTCTGTGCAA	0	0.146669
09W6D_LV_TCTTCGGTCTTGAGGT	0	0.146669
09W6D_LV_TCTTTCCCAGCGTCCA	0	0.146669
09W6D_LV_TCTTTCCCATAAGACA	0	0.146669
09W6D_LV_TCTTTCCGTGGAAAGA	0	0.146669
09W6D_LV_TGAAAGAAGGCAATTA	0	0.146669
09W6D_LV_TGAAAGAAGTCCCACG	0	0.146669
09W6D_LV_TGAAAGAAGTGTTTGC	0	0.146669
09W6D_LV_TGAAAGAGTCTGATCA	0	0.146669
09W6D_LV_TGACAACAGACACTAA	0	0.146669
09W6D_LV_TGACAACCAATCCAAC	0	0.146669
09W6D_LV_TGACAACTCATCTGCC	0	0.146669
09W6D_LV_TGACGGCAGAAGGCCT	0	0.146669
09W6D_LV_TGACGGCCAATCGGTT	0	0.146669
09W6D_LV_TGACGGCTCATGCAAC	0	0.146669
09W6D_LV_TGACTAGAGAGACTAT	0	0.146669
09W6D_LV_TGACTAGAGAGGGCTT	0	0.146669
09W6D_LV_TGACTAGAGGGTTCCC	0	0.146669
09W6D_LV_TGACTAGAGTCAATAG	0	0.146669
09W6D_LV_TGACTAGCACGCATCG	0	0.146669
09W6D_LV_TGACTAGGTATCAGTC	0	0.146669
09W6D_LV_TGACTAGGTATTACCG	0	0.146669
09W6D_LV_TGACTTTAGGGTGTGT	0	0.146669
09W6D_LV_TGACTTTAGTGCCATT	0	0.146669
09W6D_LV_TGACTTTCACTCAGGC	0	0.146669
09W6D_LV_TGACTTTGTTGGTTTG	0	0.146669
09W6D_LV_TGAGAGGAGTCTCAAC	0	0.146669
09W6D_LV_TGAGAGGAGTTCCACA	0	0.146669
09W6D_LV_TGAGAGGCACCCTATC	0	0.146669
09W6D_LV_TGAGAGGTCCACGACG	0	0.146669
09W6D_LV_TGAGCATCATCTGGTA	0	0.146669
09W6D_LV_TGAGCATTCGTTGCCT	0	0.146669
09W6D_LV_TGAGCCGAGAGGTTAT	0	0.146669
09W6D_LV_TGAGCCGAGTACGATA	0	0.146669
09W6D_LV_TGAGCCGCAAATTGCC	0	0.146669
09W6D_LV_TGAGCCGCAAGCCATT	0	0.146669
09W6D_LV_TGAGCCGCACATCTTT	0	0.146669
09W6D_LV_TGAGCCGCATGAGCGA	0	0.146669
09W6D_LV_TGAGCCGGTTGATTCG	0	0.146669
09W6D_LV_TGAGCCGGTTGCGTTA	0	0.146669
09W6D_LV_TGAGCCGTCACTTATC	0	0.146669
09W6D_LV_TGAGCCGTCTGCAGTA	0	0.146669
09W6D_LV_TGAGGGACATCCCATC	0	0.146669
09W6D_LV_TGAGGGACATCTCGCT	0	0.146669
09W6D_LV_TGAGGGAGTGTGACCC	0	0.146669
09W6D_LV_TGATTTCAGTATCGAA	0	0.146669
09W6D_LV_TGATTTCGTACCGGCT	0	0.146669
09W6D_LV_TGATTTCGTCTACCTC	0	0.146669
09W6D_LV_TGATTTCTCCCTTGTG	0	0.146669
09W6D_LV_TGATTTCTCCGCGGTA	0	0.146669
09W6D_LV_TGATTTCTCGTAGGTT	0	0.146669
09W6D_LV_TGCACCTAGTTCGCAT	0	0.146669
09W6D_LV_TGCACCTCAGCGAACA	0	0.146669
09W6D_LV_TGCACCTGTGAGTGAC	0	0.146669
09W6D_LV_TGCACCTGTTGCGCAC	0	0.146669
09W6D_LV_TGCACCTTCAACACCA	0	0.146669
09W6D_LV_TGCACCTTCAACCATG	0	0.146669
09W6D_LV_TGCACCTTCAGCTTAG	0	0.146669
09W6D_LV_TGCCAAAAGAGAGCTC	0	0.146669
09W6D_LV_TGCCAAACACCAGTTA	0	0.146669
09W6D_LV_TGCCAAACAGTTCATG	0	0.146669
09W6D_LV_TGCCAAACATCGGTTA	0	0.146669
09W6D_LV_TGCCAAAGTGGTTTCA	0	0.146669
09W6D_LV_TGCCCATAGCGCCTCA	0	0.146669
09W6D_LV_TGCCCATCAGATGGGT	0	0.146669
09W6D_LV_TGCCCATCATGAGCGA	0	0.146669
09W6D_LV_TGCCCATGTGTTGGGA	0	0.146669
09W6D_LV_TGCCCATTCGCGGATC	0	0.146669
09W6D_LV_TGCCCTACATGCCTTC	0	0.146669
09W6D_LV_TGCCCTAGTAAACGCG	0	0.146669
09W6D_LV_TGCCCTAGTATCAGTC	0	0.146669
09W6D_LV_TGCGCAGAGAGCTGCA	0	0.146669
09W6D_LV_TGCGGGTCAAGTCTGT	0	0.146669
09W6D_LV_TGCGGGTGTGATAAGT	0	0.146669
09W6D_LV_TGCGGGTTCATGCTCC	0	0.146669
09W6D_LV_TGCGGGTTCCATGCTC	0	0.146669
09W6D_LV_TGCGGGTTCCGAACGC	0	0.146669
09W6D_LV_TGCGTGGCATCTGGTA	0	0.146669
09W6D_LV_TGCGTGGGTAAAGTCA	0	0.146669
09W6D_LV_TGCTACCGTACCGAGA	0	0.146669
09W6D_LV_TGCTACCTCACTTATC	0	0.146669
09W6D_LV_TGCTGCTGTAAGGGCT	0	0.146669
09W6D_LV_TGCTGCTTCGGAGGTA	0	0.146669
09W6D_LV_TGGACGCCAGGAACGT	0	0.146669
09W6D_LV_TGGACGCGTACCATCA	0	0.146669
09W6D_LV_TGGACGCGTGTGAAAT	0	0.146669
09W6D_LV_TGGACGCTCGGAAATA	0	0.146669
09W6D_LV_TGGCCAGCAGCTGCAC	0	0.146669
09W6D_LV_TGGCCAGGTGCACTTA	0	0.146669
09W6D_LV_TGGCCAGTCTCGGACG	0	0.146669
09W6D_LV_TGGCGCACAGGTGCCT	0	0.146669
09W6D_LV_TGGCGCACATTAGGCT	0	0.146669
09W6D_LV_TGGCGCAGTTGGTGGA	0	0.146669
09W6D_LV_TGGCTGGAGCACGCCT	0	0.146669
09W6D_LV_TGGCTGGGTCACCCAG	0	0.146669
09W6D_LV_TGGCTGGGTTGGTGGA	0	0.146669
09W6D_LV_TGGGAAGAGCAGCGTA	0	0.146669
09W6D_LV_TGGGAAGAGGGCTTCC	0	0.146669
09W6D_LV_TGGGAAGCAGGACGTA	0	0.146669
09W6D_LV_TGGGAAGGTAAGAGGA	0	0.146669
09W6D_LV_TGGGCGTAGGCCCTTG	0	0.146669
09W6D_LV_TGGGCGTAGTGCCAGA	0	0.146669
09W6D_LV_TGGTTAGAGCGCTCCA	0	0.146669
09W6D_LV_TGGTTAGCAAGTTAAG	0	0.146669
09W6D_LV_TGGTTAGCACCAGGCT	0	0.146669
09W6D_LV_TGGTTAGCATGGAATA	0	0.146669
09W6D_LV_TGGTTAGCATTAGGCT	0	0.146669
09W6D_LV_TGGTTAGTCAAGCCTA	0	0.146669
09W6D_LV_TGGTTCCCAGGCGATA	0	0.146669
09W6D_LV_TGGTTCCTCCCATTTA	0	0.146669
09W6D_LV_TGTATTCAGATAGGAG	0	0.146669
09W6D_LV_TGTATTCAGCCAACAG	0	0.146669
09W6D_LV_TGTATTCAGTTAGCGG	0	0.146669
09W6D_LV_TGTATTCCAGCTCCGA	0	0.146669
09W6D_LV_TGTATTCGTAAACGCG	0	0.146669
09W6D_LV_TGTATTCGTTCCACGG	0	0.146669
09W6D_LV_TGTATTCTCTCCTATA	0	0.146669
09W6D_LV_TGTCCCAAGGGTGTTG	0	0.146669
09W6D_LV_TGTCCCATCAGCAACT	0	0.146669
09W6D_LV_TGTGGTATCTCGAGTA	0	0.146669
09W6D_LV_TGTGTTTAGATCGGGT	0	0.146669
09W6D_LV_TGTGTTTCACCTCGTT	0	0.146669
09W6D_LV_TGTGTTTCATTAGGCT	0	0.146669
09W6D_LV_TGTGTTTGTGGTCCGT	0	0.146669
09W6D_LV_TGTTCCGAGAAGGTGA	0	0.146669
09W6D_LV_TGTTCCGGTGCACGAA	0	0.146669
09W6D_LV_TTAACTCAGAGGTTGC	0	0.146669
09W6D_LV_TTAACTCAGTCCAGGA	0	0.146669
09W6D_LV_TTAACTCAGTTACGGG	0	0.146669
09W6D_LV_TTAACTCCATTAGGCT	0	0.146669
09W6D_LV_TTAACTCGTGCACCAC	0	0.146669
09W6D_LV_TTAGGACAGATCTGAA	0	0.146669
09W6D_LV_TTAGGACAGTTCCACA	0	0.146669
09W6D_LV_TTAGGACCAAACGTGG	0	0.146669
09W6D_LV_TTAGGACGTAGTAGTA	0	0.146669
09W6D_LV_TTAGGACTCCCTAACC	0	0.146669
09W6D_LV_TTAGGACTCGAGGTAG	0	0.146669
09W6D_LV_TTAGGCAAGGTGGGTT	0	0.146669
09W6D_LV_TTAGGCACAAACCCAT	0	0.146669
09W6D_LV_TTAGGCACACAACGTT	0	0.146669
09W6D_LV_TTAGGCAGTTATCCGA	0	0.146669
09W6D_LV_TTAGGCATCCGATATG	0	0.146669
09W6D_LV_TTATGCTAGAGACTTA	0	0.146669
09W6D_LV_TTATGCTCAAGGACAC	0	0.146669
09W6D_LV_TTCCCAGAGCACCGTC	0	0.146669
09W6D_LV_TTCCCAGAGTCCCACG	0	0.146669
09W6D_LV_TTCCCAGGTTCGCTAA	0	0.146669
09W6D_LV_TTCCCAGTCTCTTATG	0	0.146669
09W6D_LV_TTCGAAGTCACAGTAC	0	0.146669
09W6D_LV_TTCGGTCAGACTAGGC	0	0.146669
09W6D_LV_TTCGGTCGTACAGTTC	0	0.146669
09W6D_LV_TTCGGTCTCCTTGACC	0	0.146669
09W6D_LV_TTCTACACATCTACGA	0	0.146669
09W6D_LV_TTCTACAGTAGCGCAA	0	0.146669
09W6D_LV_TTCTACAGTGAGGCTA	0	0.146669
09W6D_LV_TTCTACAGTGCAGTAG	0	0.146669
09W6D_LV_TTCTACAGTGTGGCTC	0	0.146669
09W6D_LV_TTCTACAGTTGGTTTG	0	0.146669
09W6D_LV_TTCTCAACACTCAGGC	0	0.146669
09W6D_LV_TTCTCAACATGGATGG	0	0.146669
09W6D_LV_TTCTCAAGTAAGAGGA	0	0.146669
09W6D_LV_TTCTCAAGTACCATCA	0	0.146669
09W6D_LV_TTCTCAAGTCAGTGGA	0	0.146669
09W6D_LV_TTCTCAATCACATACG	0	0.146669
09W6D_LV_TTCTCAATCACTTATC	0	0.146669
09W6D_LV_TTCTCCTAGCTGTTCA	0	0.146669
09W6D_LV_TTCTCCTCATAGAAAC	0	0.146669
09W6D_LV_TTCTCCTGTGCAACTT	0	0.146669
09W6D_LV_TTCTTAGAGCTGCCCA	0	0.146669
09W6D_LV_TTGAACGCATGGTCTA	0	0.146669
09W6D_LV_TTGACTTCACTGCCAG	0	0.146669
09W6D_LV_TTGACTTGTTTGACTG	0	0.146669
09W6D_LV_TTGACTTTCATGTCTT	0	0.146669
09W6D_LV_TTGACTTTCCAACCAA	0	0.146669
09W6D_LV_TTGCCGTGTGCCTGCA	0	0.146669
09W6D_LV_TTGCCGTGTTAGGGTG	0	0.146669
09W6D_LV_TTGCCGTTCGAACGGA	0	0.146669
09W6D_LV_TTGCGTCAGCTACCGC	0	0.146669
09W6D_LV_TTGCGTCCAATAACGA	0	0.146669
09W6D_LV_TTGGAACCATTGCGGC	0	0.146669
09W6D_LV_TTGGCAACAATGACCT	0	0.146669
09W6D_LV_TTGGCAACAGTATGCT	0	0.146669
09W6D_LV_TTGGCAAGTAATCGTC	0	0.146669
09W6D_LV_TTGGCAAGTACGAAAT	0	0.146669
09W6D_LV_TTGGCAATCCCAAGAT	0	0.146669
09W6D_LV_TTGGCAATCCTATGTT	0	0.146669
09W6D_LV_TTGGCAATCTATCGCC	0	0.146669
09W6D_LV_TTGTAGGAGACTACAA	0	0.146669
09W6D_LV_TTGTAGGGTCCGAAGA	0	0.146669
09W6D_LV_TTGTAGGGTGCAGGTA	0	0.146669
09W6D_LV_TTGTAGGTCCATTCTA	0	0.146669
09W6D_LV_TTTACTGGTACAGTTC	0	0.146669
09W6D_LV_TTTACTGGTCATATGC	0	0.146669
09W6D_LV_TTTACTGGTCCGCTGA	0	0.146669
09W6D_LV_TTTACTGGTGCCTTGG	0	0.146669
09W6D_LV_TTTACTGTCGGTCTAA	0	0.146669
09W6D_LV_TTTACTGTCTGAGTGT	0	0.146669
09W6D_LV_TTTATGCAGTGGTAGC	0	0.146669
09W6D_LV_TTTATGCCAAAGGAAG	0	0.146669
09W6D_LV_TTTATGCGTACCATCA	0	0.146669
09W6D_LV_TTTATGCTCCGAAGAG	0	0.146669
09W6D_LV_TTTCCTCAGCCGTCGT	0	0.146669
09W6D_LV_TTTCCTCAGTCAAGGC	0	0.146669
09W6D_LV_TTTCCTCTCAGTCCCT	0	0.146669
09W6D_LV_TTTCCTCTCGCGTTTC	0	0.146669
09W6D_LV_TTTCCTCTCTAACGGT	0	0.146669
09W6D_LV_TTTGCGCAGGACAGAA	0	0.146669
09W6D_LV_TTTGCGCGTCATGCCG	0	0.146669
09W6D_LV_TTTGCGCTCCCTCTTT	0	0.146669
09W6D_LV_TTTGCGCTCCGTACAA	0	0.146669
09W6D_LV_TTTGGTTAGCAGCGTA	0	0.146669
09W6D_LV_TTTGGTTAGGCAGTCA	0	0.146669
09W6D_LV_TTTGGTTAGTTAACGA	0	0.146669
09W6D_LV_TTTGGTTCAAGTTGTC	0	0.146669
09W6D_LV_TTTGGTTGTCCAGTTA	0	0.146669
09W6D_LV_TTTGGTTGTGAGGGTT	0	0.146669
09W6D_LV_TTTGGTTGTTGGTAAA	0	0.146669
09W6D_LV_TTTGGTTTCCTCATTA	0	0.146669
09W6D_LV_TTTGTCAAGACAAAGG	0	0.146669
09W6D_LV_TTTGTCAAGGACATTA	0	0.146669
09W6D_LV_TTTGTCAGTCTAGAGG	0	0.146669
09W6D_LV_TTTGTCATCAGATAAG	0	0.146669
09W6D_LV_TTTGTCATCCTGCAGG	0	0.146669
09W6D_RV_AAACCTGAGCGTCTAT	0	0.146669
09W6D_RV_AAACCTGGTCCGTCAG	0	0.146669
09W6D_RV_AAACCTGTCCGAATGT	0	0.146669
09W6D_RV_AAACGGGTCTGGTATG	0	0.146669
09W6D_RV_AAAGATGCAACTGCGC	0	0.146669
09W6D_RV_AAAGATGCAGGTCTCG	0	0.146669
09W6D_RV_AAAGCAAAGATCGATA	0	0.146669
09W6D_RV_AAAGCAAAGCGTTCCG	0	0.146669
09W6D_RV_AAAGCAAGTAAGAGAG	0	0.146669
09W6D_RV_AAAGCAAGTACGACCC	0	0.146669
09W6D_RV_AAAGCAATCGAGGTAG	0	0.146669
09W6D_RV_AAAGTAGAGCGCCTTG	0	0.146669
09W6D_RV_AAAGTAGCACAGCCCA	0	0.146669
09W6D_RV_AAAGTAGGTAGCTCCG	0	0.146669
09W6D_RV_AAAGTAGGTGTCAATC	0	0.146669
09W6D_RV_AAATGCCAGCGTCAAG	0	0.146669
09W6D_RV_AAATGCCAGGGCACTA	0	0.146669
09W6D_RV_AAATGCCCACCCATGG	0	0.146669
09W6D_RV_AAATGCCCAGTATAAG	0	0.146669
09W6D_RV_AAATGCCCATGCGCAC	0	0.146669
09W6D_RV_AAATGCCGTATTCTCT	0	0.146669
09W6D_RV_AACACGTAGAGGTACC	0	0.146669
09W6D_RV_AACCATGAGAAAGTGG	0	0.146669
09W6D_RV_AACCATGAGGTCATCT	0	0.146669
09W6D_RV_AACCATGCAGATCTGT	0	0.146669
09W6D_RV_AACCATGGTTTGGGCC	0	0.146669
09W6D_RV_AACCATGTCATGTAGC	0	0.146669
[truncated: 30,100 more rows]
