# Supplementary material for: Spatially organized cellular communities form the developing human heart
Source: Nature. 2024 Mar 13;627(8005):854–64. doi: 10.1038/s41586-024-07171-z (PMC10972757; doi:10.1038/s41586-024-07171-z)
Supplement: Supplementary file 4 — Supplementary Tables 1–22 [file 41586_2024_7171_MOESM4_ESM.zip › 2022-11-18398C-s4/2022-11-18398C-Supplementary Table 7 - NS-Forest2 marker genes for scRNA-seq cell subpopulations.xlsx]

## Sheet: nsforest_results_CM
clusterName	f-measure	markerCount	NSForest_Markers
1	0.347818	3	['MYH7', 'ANKRD1', 'MT-ND5']
2	0.603284	4	['PPP1R14B', 'MYH7', 'MYL3', 'XIST']
3	0.518314	2	['RCAN1', 'IRX2']
4	0.385885	3	['TNFRSF12A', 'MYH7', 'COL21A1']
5	0.371339	3	['IRX3', 'GYPC', 'MYH7']
6	0.345827	5	['RBP7', 'HEY2', 'MYH7', 'MYL2', 'MYL3']
7	0.532819	3	['RPS4Y1', 'MYL2', 'CKM']
8	0.625302	2	['HIST1H4C', 'MYBL2']
9	0.839614	4	['MYL2', 'MYH7', 'UBE2S', 'CCNB1']
10	0.490693	3	['MCM5', 'MCM7', 'RMI2']
11	0.563365	2	['NAV1', 'PTTG1']
12	0.443935	4	['HBA2', 'XIST', 'PAM', 'NR2F1']
13	0.312428	3	['ANGPT1', 'C1QTNF3', 'MAF']
14	0.51159	3	['MAF', 'NTM', 'DKK3']
15	0.515245	3	['MT-ND3', 'PAM', 'MB']
16	0.511712	3	['HBA2', 'ADAMTS8', 'PANCR']
17	0.656359	2	['MYBPHL', 'PANCR']
18	0.812425	3	['PTTG1', 'MYH6', 'PAM']
19	0.710565	3	['MCM7', 'GINS2', 'PAM']
20	0.771732	1	['SHOX2']
21	0.587334	2	['TBX3', 'GNG11']
22	0.896168	1	['FXYD3']

## Sheet: nsforest_results_Mesenchymal
clusterName	f-measure	markerCount	NSForest_Markers
1	0.758987	2	['MYH11', 'ADIRF']
2	0.372448	4	['CCDC3', 'XIST', 'RGS5', 'IFITM3']
3	0.625037	3	['KCNJ8', 'CYGB', 'NDUFA4L2']
4	0.194611	3	['KCNJ8', 'FAM162B', 'RGS5']
5	0.986386	1	['ITLN1']
6	0.475133	3	['KRT8', 'MMP11', 'TAGLN']
7	0.408233	3	['MOXD1', 'SPON2', 'COL1A2']
8	0.263112	2	['FOXS1', 'HTRA3']
9	0.474994	2	['CEMIP', 'COL1A1']
10	0.563743	2	['CD34', 'ABCA8']
11	0.509735	3	['SLN', 'TNC', 'PDLIM3']
12	0.241323	4	['BGN', 'LUM', 'NPPA', 'OGN']
13	0.730383	2	['ARL6IP1', 'CENPA']
14	0.533272	3	['HIST1H1D', 'HMGB2', 'TYMS']
15	0.609673	3	['LUM', 'MCM5', 'GINS2']
16	0.381238	5	['HAPLN1', 'KCTD12', 'HMGA2', 'DCN', 'XIST']
17	0.445058	3	['CLU', 'POSTN', 'SRPX']
18	0.654944	2	['TSPO', 'HAPLN1']
19	0.192706	3	['APCDD1', 'HAPLN1', 'BEX1']
20	0.651	2	['TUBB2B', 'SFRP1']
21	0.56674	2	['TECRL', 'NREP']
22	0.22531	2	['TUBB2B', 'OSR1']

## Sheet: nsforest_results_Endo
clusterName	f-measure	markerCount	NSForest_Markers
1	0.578947	3	['HES4', 'SFRP1', 'CDH11']
2	0.54089	2	['COL26A1', 'CXCL12']
3	0.576923	2	['TPBG', 'AKR1B1']
4	0.742263	2	['PROCR', 'CPE']
5	0.667342	2	['SPARCL1', 'FN1']
6	0.513846	4	['INHBA', 'CPXM2', 'LTC4S', 'CLU']
7	0.730737	2	['PCLAF', 'TYMS']
8	0.637783	3	['LXN', 'IL32', 'MYO1B']
9	0.86999	2	['CCNB1', 'ASPM']
10	0.704935	2	['JAG1', 'CXCL12']
11	0.605424	2	['PRCP', 'FABP4']
12	0.936235	2	['CCL21', 'TFF3']

## Sheet: nsforest_results_Neuronal
clusterName	f-measure	markerCount	NSForest_Markers
1	0.554036	3	['CRYAB', 'FILIP1L', 'PDLIM1']
2	0.778656	2	['GFRA3', 'PLP1']
3	0.573654	2	['TSHZ2', 'ASCL1']
4	0.886463	3	['PRPH', 'GAP43', 'INA']
5	0.848861	3	['ELAVL4', 'RRM2', 'MAD2L1']
6	0.848896	2	['PSRC1', 'KPNA2']
7	0.746202	2	['TK1', 'PCLAF']

## Sheet: nsforest_results_Blood
clusterName	f-measure	markerCount	NSForest_Markers
1	0.182605	1	['CCL4']
2	0.487421	4	['ID3', 'LIPA', 'RND3', 'EGR1']
3	0.523854	5	['CD74', 'HLA-DMA', 'HLA-DPA1', 'HLA-DPB1', 'HLA-DQB1']
4	0.527738	3	['CCL3', 'CCL4', 'NR4A3']
5	0.667976	2	['CST3', 'HLA-DRA']
6	0.923445	2	['S100A9', 'LYZ']
7	0.819672	1	['TRAC']
8	0.970497	2	['RHEX', 'CPA3']
9	0.926829	2	['ALOX12', 'GP9']
10	0.978929	1	['HBE1']
11	0.858209	2	['TSPO2', 'HBB']
12	0.618067	2	['CKS1B', 'TOP2A']
