# Supplementary material for: Spatially organized cellular communities form the developing human heart
Source: Nature. 2024 Mar 13;627(8005):854–64. doi: 10.1038/s41586-024-07171-z (PMC10972757; doi:10.1038/s41586-024-07171-z)
Supplement: Supplementary file 4 — Supplementary Tables 1–22 [file 41586_2024_7171_MOESM4_ESM.zip › 2022-11-18398C-s4/2022-11-18398C-Supplementary Table 8 - Target candidate genes for MERFISH analysis.xlsx]

## Sheet: MERFISH target genes
Gene	Selection Method		Legend
ABCC9	DGE		DGE	Differential Gene Expression
ADAMTS6	NS-Forest		NS-Forest	NS-Forest algorithm
ADAMTS8	NS-Forest
ADGRL1	DGE
ADGRL2	DGE
ADGRL3	DGE
ADM	DGE
AGPS	DGE
AGT	DGE
ALDH1A2	DGE
ANGPT1	NS-Forest
APOE	NS-Forest
ARHGAP18	NS-Forest
ARHGAP29	DGE
ARL6IP1	NS-Forest
ASCL1	NS-Forest
ASPN	NS-Forest
BAMBI	NS-Forest
BMP2	NS-Forest
BRINP3	DGE
BTG1	DGE
C1QB	DGE
C1QTNF3	NS-Forest
CA4	DGE
CACNA1C	DGE
CASQ2	NS-Forest
CAV1	DGE
CBLN2	DGE
CD24	DGE
CD34	NS-Forest
CD36	NS-Forest
CD9	NS-Forest
CDO1	DGE
CDT1	DGE
CGNL1	DGE
CKMT2	DGE
CLDN5	NS-Forest
CLEC10A	NS-Forest
CLSPN	NS-Forest
CNN1	NS-Forest
COL14A1	DGE
COL15A1	NS-Forest
COL26A1	NS-Forest
COL2A1	NS-Forest
COL9A2	NS-Forest
COLEC11	NS-Forest
COTL1	NS-Forest
CPE	NS-Forest
CPNE3	DGE
CRABP2	NS-Forest
CTSC	DGE
CTSV	DGE
CXCL12	NS-Forest
DAPK2	NS-Forest
DCN	NS-Forest
DES	NS-Forest
DHRS3	DGE
DKK3	NS-Forest
DLK1	NS-Forest
DPYSL3	NS-Forest
ECE1	DGE
EDNRA	DGE
EGR1	NS-Forest
ELAVL2	NS-Forest
ENTPD2	DGE
ETV1	DGE
F13A1	NS-Forest
FAM213A	NS-Forest
FBLN2	NS-Forest
FBLN5	NS-Forest
FGF12	DGE
FILIP1L	NS-Forest
FLRT1	DGE
FLRT2	NS-Forest
FLRT3	DGE
FMOD	NS-Forest
FN1	NS-Forest
FNDC1	NS-Forest
FOXC1	DGE
FOXS1	NS-Forest
FREM2	NS-Forest
FRZB	NS-Forest
FZD1	DGE
GAS7	DGE
GJA1	DGE
GJA5	NS-Forest
GYPC	NS-Forest
HAND1	DGE
HAND2	DGE
HAPLN1	NS-Forest
HCN4	DGE
HEY1	DGE
HEY2	NS-Forest
HHIP	NS-Forest
HLA-DQB1	NS-Forest
HOXA5	DGE
IGFBP4	NS-Forest
IGFBP5	DGE
IL1B	NS-Forest
INA	NS-Forest
INHBA	NS-Forest
INMT	DGE
IRX1	DGE
IRX2	NS-Forest
IRX3	NS-Forest
IRX4	DGE
ISL1	DGE
ITLN1	NS-Forest
JAG1	NS-Forest
KCNH2	DGE
KCNJ8	NS-Forest
KIF20A	NS-Forest
KLF2	NS-Forest
KLF4	DGE
KPNA2	NS-Forest
LBH	NS-Forest
LEPR	DGE
LMOD3	DGE
LUM	NS-Forest
LYVE1	NS-Forest
MAF	NS-Forest
MAZ	DGE
MCAM	DGE
MCM7	NS-Forest
MECOM	DGE
MEF2C	NS-Forest
MFAP5	DGE
MKI67	NS-Forest
MMP11	NS-Forest
MOXD1	NS-Forest
MPZ	NS-Forest
MSC	DGE
MSX2	NS-Forest
MYBL2	NS-Forest
MYH11	NS-Forest
MYH6	NS-Forest
MYH7	NS-Forest
NAV1	NS-Forest
NDP	DGE
NEFL	DGE
NELL2	DGE
NKD2	DGE
NKX2-5	DGE
NOS3	DGE
NOTCH1	DGE
NPR3	NS-Forest
NR2F1	NS-Forest
NR2F2	NS-Forest
NR4A3	NS-Forest
NRP2	DGE
NRXN1	DGE
NSG1	NS-Forest
NTS	NS-Forest
OAF	DGE
OSR1	NS-Forest
PAM	NS-Forest
PCDH7	DGE
PCNA	NS-Forest
PDGFRA	DGE
PDGFRB	NS-Forest
PDLIM3	NS-Forest
PECAM1	DGE
PENK	NS-Forest
PGF	NS-Forest
PIEZO2	DGE
PITX2	NS-Forest
PLK1	NS-Forest
PLK2	DGE
PLN	NS-Forest
POSTN	NS-Forest
PPM1K	DGE
PPP1R12B	DGE
PROX1	NS-Forest
PRPH	NS-Forest
PRRX1	NS-Forest
PRSS23	DGE
PRSS35	NS-Forest
PTCH2	DGE
PTPRC	DGE
PTTG1	NS-Forest
RABGAP1L	DGE
RAD51AP1	DGE
RAMP1	DGE
RASL11B	DGE
RBP1	NS-Forest
RCAN1	NS-Forest
RGS5	NS-Forest
RMI2	NS-Forest
RND3	NS-Forest
RPRM	NS-Forest
RRAD	NS-Forest
RRM2	NS-Forest
RSPO3	NS-Forest
RYR2	DGE
SBSPON	NS-Forest
SCN5A	DGE
SCN7A	NS-Forest
SEMA6D	DGE
SERPINI1	DGE
SFRP1	NS-Forest
SHISA3	DGE
SHOX2	NS-Forest
SLC1A3	DGE
SLC26A7	DGE
SLITRK6	NS-Forest
SMOC1	DGE
SOX9	DGE
SPON2	NS-Forest
SULF1	DGE
TBX18	DGE
TBX3	NS-Forest
TBX5	DGE
TCF21	DGE
TECRL	NS-Forest
TENM2	DGE
TENM3	DGE
TENM4	DGE
TFF3	NS-Forest
TFPI2	DGE
TLL2	DGE
TMEM176B	DGE
TMEM40	NS-Forest
TNC	NS-Forest
TNFRSF12A	NS-Forest
TNFSF14	DGE
TNNT1	NS-Forest
TOP2A	NS-Forest
TPBG	NS-Forest
TRPM3	NS-Forest
TSHZ2	NS-Forest
TSPO	NS-Forest
TTN	DGE
UHRF1	NS-Forest
UPK3B	NS-Forest
VCAN	NS-Forest
VSNL1	NS-Forest
WT1	DGE
XPO4	DGE
