# Supplementary material for: Spatially organized cellular communities form the developing human heart
Source: Nature. 2024 Mar 13;627(8005):854–64. doi: 10.1038/s41586-024-07171-z (PMC10972757; doi:10.1038/s41586-024-07171-z)
Supplement: Supplementary file 4 — Supplementary Tables 1–22 [file 41586_2024_7171_MOESM4_ESM.zip › 2022-11-18398C-s4/2022-11-18398C-Supplementary Table 9 - Spapros marker genes for scRNA-seq cell subpopulations.xlsx]

## Sheet: Blood1
	gene_nr	selection	rank	marker_rank	tree_rank	importance_score	pca_score	pre_selected	prior_selected	pca_selected	celltypes_DE_1vsall	celltypes_DE_specific	celltypes_DE	celltypes_marker	list_only_ct_marker	required_marker	required_list_marker
HBE1	1	TRUE	1	1	1	0.984962	1.56022	FALSE	FALSE	TRUE	RBC (11)		RBC (11)	RBC (11)	FALSE	TRUE	FALSE
CAVIN2	2	TRUE	1	1	1	0.910368	0.352509	FALSE	FALSE	FALSE	Platelet (10)		Platelet (10)	Platelet (10)	FALSE	TRUE	FALSE
LYZ	3	TRUE	1	1	1	0.825581	1.05659	FALSE	FALSE	TRUE	Monocyte (7)		Monocyte (7)	Monocyte (7)	FALSE	TRUE	FALSE
CD36	4	TRUE	1	1	1	0.476604	0.928191	FALSE	FALSE	TRUE	Macrophage (1)		Macrophage (1)	Macrophage (1)	FALSE	TRUE	FALSE
FOS	5	TRUE	1	1	1	0.448479	1.229	FALSE	FALSE	TRUE	Macrophage (2)		Macrophage (2)	Macrophage (2)	FALSE	TRUE	FALSE
NFKBIA	6	TRUE	1	1	1	0.425932	0.903432	FALSE	FALSE	TRUE		Macrophage (4)	Macrophage (4)	Macrophage (4)	FALSE	TRUE	FALSE
HLA-DPB1	7	TRUE	1	1	1	0.396936	0.99141	FALSE	FALSE	TRUE	Monocyte (6)		Monocyte (6)	Monocyte (6)	FALSE	TRUE	FALSE
H2AFZ	8	TRUE	1	1	1	0.342048	0.76544	FALSE	FALSE	TRUE	Macrophage-Proliferating (5)		Macrophage-Proliferating (5)	Macrophage-Proliferating (5)	FALSE	TRUE	FALSE
HLA-DPA1	9	TRUE	1	1	1	0.314527	1.03343	FALSE	FALSE	TRUE	Macrophage (3),Monocyte (6)		Macrophage (3),Monocyte (6)	Macrophage (3),Monocyte (6)	FALSE	TRUE	FALSE
HBG2	10	TRUE	1	1	1	0.212771	1.36728	FALSE	FALSE	TRUE	RBC (12)		RBC (12)	RBC (12)	FALSE	TRUE	FALSE
C1QB	11	TRUE	1	2	1	0.351566	0.762806	FALSE	FALSE	TRUE	Macrophage (2)		Macrophage (2)	Macrophage (2)	FALSE	TRUE	FALSE
F13A1	12	TRUE	1	2	1	0.338434	1.23058	FALSE	FALSE	TRUE	Macrophage (4)		Macrophage (4)	Macrophage (4)	FALSE	TRUE	FALSE
STMN1	13	TRUE	1	2	1	0.307955	0.844807	FALSE	FALSE	TRUE	Macrophage-Proliferating (5)		Macrophage-Proliferating (5)	Macrophage-Proliferating (5)	FALSE	TRUE	FALSE
C1QA	14	TRUE	1	2	1	0.0533937	0.861825	FALSE	FALSE	TRUE	Macrophage (1)		Macrophage (1)	Macrophage (1)	FALSE	TRUE	FALSE
HLA-DRB1	15	TRUE	1	2	1	0.0526522	0.975322	FALSE	FALSE	TRUE	Macrophage (3)		Macrophage (3)	Macrophage (3)	FALSE	TRUE	FALSE
S100A8	16	TRUE	1	2	1	0.0119986	1.03321	FALSE	FALSE	TRUE	Monocyte (7)		Monocyte (7)	Monocyte (7)	FALSE	TRUE	FALSE
TPSAB1	17	TRUE	1		1	0.9221	1.05472	FALSE	FALSE	TRUE					FALSE	FALSE	FALSE
HBA2	18	TRUE	1		1	0.738575	1.28718	FALSE	FALSE	TRUE					FALSE	FALSE	FALSE
CTSD	19	TRUE	1		1	0.257972	0.874958	FALSE	FALSE	TRUE					FALSE	FALSE	FALSE
C1QC	20	TRUE	1		1	0.229524	0.764933	FALSE	FALSE	TRUE	Macrophage (2)		Macrophage (2)	Macrophage (2)	FALSE	FALSE	FALSE

## Sheet: Blood2
	gene_nr	selection	rank	marker_rank	tree_rank	importance_score	pca_score	pre_selected	prior_selected	pca_selected	celltypes_DE_1vsall	celltypes_DE_specific	celltypes_DE	celltypes_marker	list_only_ct_marker	required_marker	required_list_marker
CPA3	1	TRUE	1	1	1	0.992057	0.709592	FALSE	FALSE	TRUE	Mast (9)		Mast (9)	Mast (9)	FALSE	TRUE	FALSE
AHSP	2	TRUE	1	1	1	0.850451	0.735875	FALSE	FALSE	TRUE	RBC (12)		RBC (12)	RBC (12)	FALSE	TRUE	FALSE
HBA1	3	TRUE	1	1	1	0.706869	1.36502	FALSE	FALSE	TRUE	RBC (11)		RBC (11)	RBC (11)	FALSE	TRUE	FALSE
TRBC1	4	TRUE	1	1	1	0.649167	0.363719	FALSE	FALSE	FALSE	T cell (8)		T cell (8)	T cell (8)	FALSE	TRUE	FALSE
CKS1B	5	TRUE	1	1	1	0.532378	0.546052	FALSE	FALSE	FALSE	Macrophage-Proliferating (5)		Macrophage-Proliferating (5)	Macrophage-Proliferating (5)	FALSE	TRUE	FALSE
IL1B	6	TRUE	1	1	1	0.527945	1.03878	FALSE	FALSE	TRUE		Macrophage (4)	Macrophage (4)	Macrophage (4)	FALSE	TRUE	FALSE
HLA-DRA	7	TRUE	1	1	1	0.489892	1.50352	FALSE	FALSE	TRUE	Macrophage (3),Monocyte (6)		Macrophage (3),Monocyte (6)	Macrophage (3),Monocyte (6)	FALSE	TRUE	FALSE
S100A9	8	TRUE	1	1	1	0.410976	1.05982	FALSE	FALSE	TRUE	Monocyte (7)		Monocyte (7)	Monocyte (7)	FALSE	TRUE	FALSE
DNAJB1	9	TRUE	1	1	1	0.345622	1.04117	FALSE	FALSE	TRUE	Macrophage (2)		Macrophage (2)	Macrophage (2)	FALSE	TRUE	FALSE
MPIG6B	10	TRUE	1	1	1	0.226299	0.207513	FALSE	FALSE	FALSE	Platelet (10)		Platelet (10)	Platelet (10)	FALSE	TRUE	FALSE
LYVE1	11	TRUE	1	1	1	0.0814318	1.00262	FALSE	FALSE	TRUE		Macrophage (1)	Macrophage (1)	Macrophage (1)	FALSE	TRUE	FALSE
HBZ	12	TRUE	1	2	1	0.452311	1.58482	FALSE	FALSE	TRUE	RBC (11)		RBC (11)	RBC (11)	FALSE	TRUE	FALSE
FOLR2	13	TRUE	1	2	1	0.345687	0.715836	FALSE	FALSE	TRUE		Macrophage-Proliferating (5)	Macrophage-Proliferating (5)	Macrophage-Proliferating (5)	FALSE	TRUE	FALSE
CCL4	14	TRUE	1	2	1	0.225443	1.31668	FALSE	FALSE	TRUE	Macrophage (4)		Macrophage (4)	Macrophage (4)	FALSE	TRUE	FALSE
CD74	15	TRUE	1	2	1	0.197577	1.39516	FALSE	FALSE	TRUE	Macrophage (3)		Macrophage (3)	Macrophage (3)	FALSE	TRUE	FALSE
EGR1	16	TRUE	1	2	1	0.120284	0.943042	FALSE	FALSE	TRUE		Macrophage (2)	Macrophage (2)	Macrophage (2)	FALSE	TRUE	FALSE
HBG1	17	TRUE	1	2	1	0.033966	0.766292	FALSE	FALSE	TRUE	RBC (12)		RBC (12)	RBC (12)	FALSE	TRUE	FALSE
SPP1	18	TRUE	1	2	1	0.0302427	2.30176	FALSE	FALSE	TRUE		Macrophage (1)	Macrophage (1)	Macrophage (1)	FALSE	TRUE	FALSE
LSP1	19	TRUE	1	2	1	0.0119148	0.680675	FALSE	FALSE	TRUE	Monocyte (6)		Monocyte (6)	Monocyte (6)	FALSE	TRUE	FALSE
S100A6	20	TRUE	1	2	1	0.00424826	1.15438	FALSE	FALSE	TRUE		Monocyte (7)	Monocyte (7)	Monocyte (7)	FALSE	TRUE	FALSE

## Sheet: Cardiomyocyte1
	gene_nr	selection	rank	marker_rank	tree_rank	importance_score	pca_score	pre_selected	prior_selected	pca_selected	celltypes_DE_1vsall	celltypes_DE_specific	celltypes_DE	celltypes_marker	list_only_ct_marker	required_marker	required_list_marker
SHOX2	1	TRUE	1	1	1	0.879477	0.793654	FALSE	FALSE	TRUE	ncCM-IFT-like (20)		ncCM-IFT-like (20)	ncCM-IFT-like (20)	FALSE	TRUE	FALSE
HIST1H4C	2	TRUE	1	1	1	0.829413	1.40104	FALSE	FALSE	TRUE	vCM - Proliferating (8)		vCM - Proliferating (8)	vCM - Proliferating (8)	FALSE	TRUE	FALSE
PTTG1	3	TRUE	1	1	1	0.756432	1.12844	FALSE	FALSE	TRUE	aCM - Proliferating (18),vCM - Proliferating (9)		aCM - Proliferating (18),vCM - Proliferating (9)	aCM - Proliferating (18),vCM - Proliferating (9)	FALSE	TRUE	FALSE
RPS4Y1	4	TRUE	1	1	1	0.547125	1.93723	FALSE	FALSE	TRUE		aCM-RA (14),vCM-Late (7)	aCM-RA (14),vCM-Late (7)	aCM-RA (14),vCM-Late (7)	FALSE	TRUE	FALSE
NPPA	5	TRUE	1	1	1	0.518156	2.57309	FALSE	FALSE	TRUE	aCM-RA (15),aCM-RA (13)		aCM-RA (15),aCM-RA (13)	aCM-RA (15),aCM-RA (13)	FALSE	TRUE	FALSE
GINS2	6	TRUE	1	1	1	0.500718	0.357838	FALSE	FALSE	FALSE		vCM - Proliferating (10)	vCM - Proliferating (10)	vCM - Proliferating (10)	FALSE	TRUE	FALSE
LGALS1	7	TRUE	1	1	1	0.445397	1.85669	FALSE	FALSE	TRUE	vCM - Proliferating (11)		vCM - Proliferating (11)	vCM - Proliferating (11)	FALSE	TRUE	FALSE
TUBA1B	8	TRUE	1	1	1	0.437375	1.61344	FALSE	FALSE	TRUE	aCM - Proliferating (19),ncCM-Unknown-CM (22)		aCM - Proliferating (19),ncCM-Unknown-CM (22)	aCM - Proliferating (19),ncCM-Unknown-CM (22)	FALSE	TRUE	FALSE
HBA2	9	TRUE	1	1	1	0.431815	1.10376	FALSE	FALSE	TRUE		aCM-LA (16)	aCM-LA (16)	aCM-LA (16)	FALSE	TRUE	FALSE
MYL2	10	TRUE	1	1	1	0.428464	1.68212	FALSE	FALSE	TRUE	vCM-Late (5),vCM-Late (4),vCM-Late (7)		vCM-Late (5),vCM-Late (4),vCM-Late (7)	vCM-Late (5),vCM-Late (4),vCM-Late (7)	FALSE	TRUE	FALSE
GNG11	11	TRUE	1	1	1	0.403727	0.831777	FALSE	FALSE	TRUE	ncCM-AVC-like (21)		ncCM-AVC-like (21)	ncCM-AVC-like (21)	FALSE	TRUE	FALSE
MYH7	12	TRUE	1	1	1	0.393663	1.42825	FALSE	FALSE	TRUE	vCM-Late (5),vCM-Late (6),vCM-Early (2)		vCM-Late (5),vCM-Late (6),vCM-Early (2)	vCM-Late (5),vCM-Late (6),vCM-Early (2)	FALSE	TRUE	FALSE
IRX2	13	TRUE	1	1	1	0.369879	0.353026	FALSE	FALSE	FALSE	vCM-Late (3)		vCM-Late (3)	vCM-Late (3)	FALSE	TRUE	FALSE
SFRP1	14	TRUE	1	1	1	0.349696	1.07352	FALSE	FALSE	TRUE	aCM-LA (17)		aCM-LA (17)	aCM-LA (17)	FALSE	TRUE	FALSE
XIST	15	TRUE	1	1	1	0.294327	1.8696	FALSE	FALSE	TRUE		aCM-RA (12)	aCM-RA (12)	aCM-RA (12)	FALSE	TRUE	FALSE
ADAMTS6	16	TRUE	1	1	1	0.141514	0.605663	FALSE	FALSE	FALSE	vCM-Early (1)		vCM-Early (1)	vCM-Early (1)	FALSE	TRUE	FALSE
STMN1	17	TRUE	1	2	1	0.430919	1.10202	FALSE	FALSE	TRUE	aCM - Proliferating (18)		aCM - Proliferating (18)	aCM - Proliferating (18)	FALSE	TRUE	FALSE
TUBB4B	18	TRUE	1	2	1	0.384628	0.983829	FALSE	FALSE	TRUE	vCM - Proliferating (9)		vCM - Proliferating (9)	vCM - Proliferating (9)	FALSE	TRUE	FALSE
MB	19	TRUE	1	2	1	0.327862	2.27172	FALSE	FALSE	TRUE	vCM-Late (3)		vCM-Late (3)	vCM-Late (3)	FALSE	TRUE	FALSE
PANCR	20	TRUE	1	2	1	0.279621	0.478738	FALSE	FALSE	FALSE		aCM-LA (17)	aCM-LA (17)	aCM-LA (17)	FALSE	TRUE	FALSE

## Sheet: Cardiomyocyte2
	gene_nr	selection	rank	marker_rank	tree_rank	importance_score	pca_score	pre_selected	prior_selected	pca_selected	celltypes_DE_1vsall	celltypes_DE_specific	celltypes_DE	celltypes_marker	list_only_ct_marker	required_marker	required_list_marker
RSPO3	1	TRUE	1	1	1	0.761919	0.255057	FALSE	FALSE	FALSE	ncCM-AVC-like (21)		ncCM-AVC-like (21)	ncCM-AVC-like (21)	FALSE	TRUE	FALSE
MCM7	2	TRUE	1	1	1	0.637501	0.498228	FALSE	FALSE	FALSE	aCM - Proliferating (19),vCM - Proliferating (10)		aCM - Proliferating (19),vCM - Proliferating (10)	aCM - Proliferating (19),vCM - Proliferating (10)	FALSE	TRUE	FALSE
TOP2A	3	TRUE	1	1	1	0.633962	0.572931	FALSE	FALSE	FALSE	vCM - Proliferating (8)		vCM - Proliferating (8)	vCM - Proliferating (8)	FALSE	TRUE	FALSE
CCNB1	4	TRUE	1	1	1	0.615978	0.537293	FALSE	FALSE	FALSE		vCM - Proliferating (9)	vCM - Proliferating (9)	vCM - Proliferating (9)	FALSE	TRUE	FALSE
RCAN1	5	TRUE	1	1	1	0.4959	0.468773	FALSE	FALSE	FALSE	vCM-Late (3)		vCM-Late (3)	vCM-Late (3)	FALSE	TRUE	FALSE
VCAN	6	TRUE	1	1	1	0.469659	1.19868	FALSE	FALSE	TRUE	vCM-Late (4),vCM-Early (1),vCM-Late (3)		vCM-Late (4),vCM-Early (1),vCM-Late (3)	vCM-Late (4),vCM-Early (1),vCM-Late (3)	FALSE	TRUE	FALSE
ANGPT1	7	TRUE	1	1	1	0.459846	0.809525	FALSE	FALSE	TRUE	aCM-RA (13)		aCM-RA (13)	aCM-RA (13)	FALSE	TRUE	FALSE
PAM	8	TRUE	1	1	1	0.441555	1.21455	FALSE	FALSE	TRUE	aCM-RA (15),aCM - Proliferating (18),aCM-RA (13),aCM-RA (12),aCM-RA (14)		aCM-RA (15),aCM - Proliferating (18),aCM-RA (13),aCM-RA (12),aCM-RA (14)	aCM-RA (15),aCM - Proliferating (18),aCM-RA (13),aCM-RA (12),aCM-RA (14)	FALSE	TRUE	FALSE
RRAD	9	TRUE	1	1	1	0.44086	1.60016	FALSE	FALSE	TRUE	vCM - Proliferating (11)		vCM - Proliferating (11)	vCM - Proliferating (11)	FALSE	TRUE	FALSE
COL2A1	10	TRUE	1	1	1	0.424523	1.15589	FALSE	FALSE	TRUE	aCM-LA (17),aCM-LA (16),aCM-RA (12)		aCM-LA (17),aCM-LA (16),aCM-RA (12)	aCM-LA (17),aCM-LA (16),aCM-RA (12)	FALSE	TRUE	FALSE
COX6A2	11	TRUE	1	1	1	0.399787	1.71551	FALSE	FALSE	TRUE	vCM-Late (6),vCM-Late (7)		vCM-Late (6),vCM-Late (7)	vCM-Late (6),vCM-Late (7)	FALSE	TRUE	FALSE
MYL3	12	TRUE	1	1	1	0.399506	2.50061	FALSE	FALSE	TRUE	vCM-Late (5),vCM-Late (6),vCM-Late (7),vCM-Early (2)		vCM-Late (5),vCM-Late (6),vCM-Late (7),vCM-Early (2)	vCM-Late (5),vCM-Late (6),vCM-Late (7),vCM-Early (2)	FALSE	TRUE	FALSE
MEF2C	13	TRUE	1	1	1	0.384244	0.890818	FALSE	FALSE	TRUE	ncCM-IFT-like (20),vCM-Early (1)		ncCM-IFT-like (20),vCM-Early (1)	ncCM-IFT-like (20),vCM-Early (1)	FALSE	TRUE	FALSE
MCM3	14	TRUE	1	2	1	0.635461	0.549833	FALSE	FALSE	FALSE	aCM - Proliferating (19),vCM - Proliferating (10)		aCM - Proliferating (19),vCM - Proliferating (10)	aCM - Proliferating (19),vCM - Proliferating (10)	FALSE	TRUE	FALSE
SOX4	15	TRUE	1	2	1	0.426638	1.22054	FALSE	FALSE	TRUE		vCM-Late (4)	vCM-Late (4)	vCM-Late (4)	FALSE	TRUE	FALSE
ADAMTS8	16	TRUE	1	2	1	0.421381	0.638716	FALSE	FALSE	TRUE	aCM-LA (17)		aCM-LA (17)	aCM-LA (17)	FALSE	TRUE	FALSE
EIF1AY	17	TRUE	1	2	1	0.412124	0.783197	FALSE	FALSE	TRUE		aCM-RA (14)	aCM-RA (14)	aCM-RA (14)	FALSE	TRUE	FALSE
DKK3	18	TRUE	1	2	1	0.367468	0.791698	FALSE	FALSE	TRUE	aCM-RA (15),aCM-RA (13),aCM-RA (14)		aCM-RA (15),aCM-RA (13),aCM-RA (14)	aCM-RA (15),aCM-RA (13),aCM-RA (14)	FALSE	TRUE	FALSE
CENPF	19	TRUE	1	2	1	0.366552	0.552216	FALSE	FALSE	FALSE	vCM - Proliferating (9)		vCM - Proliferating (9)	vCM - Proliferating (9)	FALSE	TRUE	FALSE
H2AFV	20	TRUE	1	2	1	0.294209	0.803814	FALSE	FALSE	TRUE	aCM - Proliferating (18)		aCM - Proliferating (18)	aCM - Proliferating (18)	FALSE	TRUE	FALSE

## Sheet: Mesenchymal1
	gene_nr	selection	rank	marker_rank	tree_rank	importance_score	pca_score	pre_selected	prior_selected	pca_selected	celltypes_DE_1vsall	celltypes_DE_specific	celltypes_DE	celltypes_marker	list_only_ct_marker	required_marker	required_list_marker
ITLN1	1	TRUE	1	1	1	0.962342	0.747318	FALSE	FALSE	TRUE	Epicardial (5)		Epicardial (5)	Epicardial (5)	FALSE	TRUE	FALSE
PTTG1	2	TRUE	1	1	1	0.730535	0.517346	FALSE	FALSE	FALSE	Fibroblast-Proliferating (13)		Fibroblast-Proliferating (13)	Fibroblast-Proliferating (13)	FALSE	TRUE	FALSE
GINS2	3	TRUE	1	1	1	0.6555	0.371929	FALSE	FALSE	FALSE	Fibroblast-Proliferating (15)		Fibroblast-Proliferating (15)	Fibroblast-Proliferating (15)	FALSE	TRUE	FALSE
CSRP2	4	TRUE	1	1	1	0.625628	0.78399	FALSE	FALSE	TRUE	DMP (21)		DMP (21)	DMP (21)	FALSE	TRUE	FALSE
BGN	5	TRUE	1	1	1	0.514567	1.52599	FALSE	FALSE	TRUE	aFibro (11)		aFibro (11)	aFibro (11)	FALSE	TRUE	FALSE
MYL9	6	TRUE	1	1	1	0.509234	0.987109	FALSE	FALSE	TRUE	VSMC (1)		VSMC (1)	VSMC (1)	FALSE	TRUE	FALSE
PDLIM3	7	TRUE	1	1	1	0.473785	0.949058	FALSE	FALSE	TRUE	aFibro (11),aFibro (12),EPDC (6)		aFibro (11),aFibro (12),EPDC (6)	aFibro (11),aFibro (12),EPDC (6)	FALSE	TRUE	FALSE
FBLN1	8	TRUE	1	1	1	0.437376	0.883699	FALSE	FALSE	TRUE	EPDC (8),EPDC (7)		EPDC (8),EPDC (7)	EPDC (8),EPDC (7)	FALSE	TRUE	FALSE
DCN	9	TRUE	1	1	1	0.4005	0.937091	FALSE	FALSE	TRUE	EPDC (7),vFibro (10)		EPDC (7),vFibro (10)	EPDC (7),vFibro (10)	FALSE	TRUE	FALSE
HAPLN1	10	TRUE	1	1	1	0.393547	0.77462	FALSE	FALSE	TRUE	VIC (16),VIC (18)		VIC (16),VIC (18)	VIC (16),VIC (18)	FALSE	TRUE	FALSE
SFRP1	11	TRUE	1	1	1	0.389981	1.28417	FALSE	FALSE	TRUE	VIC (18),DMP (21),DMP (20),DMP-Proliferating (22),VIC (17)		VIC (18),DMP (21),DMP (20),DMP-Proliferating (22),VIC (17)	VIC (18),DMP (21),DMP (20),DMP-Proliferating (22),VIC (17)	FALSE	TRUE	FALSE
HMGB2	12	TRUE	1	1	1	0.362956	0.475478	FALSE	FALSE	FALSE	Pericyte-Proliferating (4),Fibroblast-Proliferating (13)		Pericyte-Proliferating (4),Fibroblast-Proliferating (13)	Pericyte-Proliferating (4),Fibroblast-Proliferating (13)	FALSE	TRUE	FALSE
HIST1H4C	13	TRUE	1	1	1	0.356021	1.05341	FALSE	FALSE	TRUE	Fibroblast-Proliferating (14)		Fibroblast-Proliferating (14)	Fibroblast-Proliferating (14)	FALSE	TRUE	FALSE
FNDC1	14	TRUE	1	1	1	0.307265	0.705636	FALSE	FALSE	TRUE		EPDC (9)	EPDC (9)	EPDC (9)	FALSE	TRUE	FALSE
NDUFA4L2	15	TRUE	1	1	1	0.281768	0.727628	FALSE	FALSE	TRUE	Pericyte (3)		Pericyte (3)	Pericyte (3)	FALSE	TRUE	FALSE
PCLAF	16	TRUE	1	1	1	0.222409	0.687484	FALSE	FALSE	FALSE	Fibroblast-Proliferating (14),DMP-Proliferating (22),VIC-Proliferating (19)		Fibroblast-Proliferating (14),DMP-Proliferating (22),VIC-Proliferating (19)	Fibroblast-Proliferating (14),DMP-Proliferating (22),VIC-Proliferating (19)	FALSE	TRUE	FALSE
RGS5	17	TRUE	1	1	1	0.166238	1.26633	FALSE	FALSE	TRUE	Pericyte (3),Pericyte (2)		Pericyte (3),Pericyte (2)	Pericyte (3),Pericyte (2)	FALSE	TRUE	FALSE
LUM	18	TRUE	1	2	1	0.311277	1.23495	FALSE	FALSE	TRUE		aFibro (12)	aFibro (12)	aFibro (12)	FALSE	TRUE	FALSE
S100A10	19	TRUE	1	2	1	0.265505	1.39471	FALSE	FALSE	TRUE	Epicardial (5)		Epicardial (5)	Epicardial (5)	FALSE	TRUE	FALSE
H2AFZ	20	TRUE	1	2	1	0.263273	0.584978	FALSE	FALSE	FALSE	DMP-Proliferating (22)		DMP-Proliferating (22)	DMP-Proliferating (22)	FALSE	TRUE	FALSE

## Sheet: Mesenchymal2
	gene_nr	selection	rank	marker_rank	tree_rank	importance_score	pca_score	pre_selected	prior_selected	pca_selected	celltypes_DE_1vsall	celltypes_DE_specific	celltypes_DE	celltypes_marker	list_only_ct_marker	required_marker	required_list_marker
CENPF	1	TRUE	1	1	1	0.689164	0.492469	FALSE	FALSE	FALSE	Fibroblast-Proliferating (13)		Fibroblast-Proliferating (13)	Fibroblast-Proliferating (13)	FALSE	TRUE	FALSE
CRIP1	2	TRUE	1	1	1	0.621719	0.875783	FALSE	FALSE	TRUE		VSMC (1)	VSMC (1)	VSMC (1)	FALSE	TRUE	FALSE
MMP2	3	TRUE	1	1	1	0.536839	0.673609	FALSE	FALSE	FALSE	vFibro (10)		vFibro (10)	vFibro (10)	FALSE	TRUE	FALSE
RRM2	4	TRUE	1	1	1	0.526645	0.385666	FALSE	FALSE	FALSE	Fibroblast-Proliferating (14)		Fibroblast-Proliferating (14)	Fibroblast-Proliferating (14)	FALSE	TRUE	FALSE
MT2A	5	TRUE	1	1	1	0.514195	0.69803	FALSE	FALSE	TRUE	Pericyte (3)		Pericyte (3)	Pericyte (3)	FALSE	TRUE	FALSE
CPE	6	TRUE	1	1	1	0.483073	1.00488	FALSE	FALSE	TRUE	DMP (20)		DMP (20)	DMP (20)	FALSE	TRUE	FALSE
MCM5	7	TRUE	1	1	1	0.462853	0.277747	FALSE	FALSE	FALSE	Fibroblast-Proliferating (15)		Fibroblast-Proliferating (15)	Fibroblast-Proliferating (15)	FALSE	TRUE	FALSE
OGN	8	TRUE	1	1	1	0.427436	1.2819	FALSE	FALSE	TRUE	EPDC (8),aFibro (12),EPDC (9)		EPDC (8),aFibro (12),EPDC (9)	EPDC (8),aFibro (12),EPDC (9)	FALSE	TRUE	FALSE
TNC	9	TRUE	1	1	1	0.39202	0.742608	FALSE	FALSE	TRUE	aFibro (11)		aFibro (11)	aFibro (11)	FALSE	TRUE	FALSE
MMP11	10	TRUE	1	1	1	0.3864	0.467591	FALSE	FALSE	FALSE	EPDC (6)		EPDC (6)	EPDC (6)	FALSE	TRUE	FALSE
PCNA	11	TRUE	1	1	1	0.367856	0.569132	FALSE	FALSE	FALSE	Fibroblast-Proliferating (15),VIC-Proliferating (19)		Fibroblast-Proliferating (15),VIC-Proliferating (19)	Fibroblast-Proliferating (15),VIC-Proliferating (19)	FALSE	TRUE	FALSE
C4orf48	12	TRUE	1	1	1	0.342274	0.836381	FALSE	FALSE	TRUE	Pericyte (2),DMP (21)		Pericyte (2),DMP (21)	Pericyte (2),DMP (21)	FALSE	TRUE	FALSE
MKI67	13	TRUE	1	1	1	0.339582	0.374707	FALSE	FALSE	FALSE	Pericyte-Proliferating (4),Fibroblast-Proliferating (13)		Pericyte-Proliferating (4),Fibroblast-Proliferating (13)	Pericyte-Proliferating (4),Fibroblast-Proliferating (13)	FALSE	TRUE	FALSE
MGP	14	TRUE	1	1	1	0.330607	1.59998	FALSE	FALSE	TRUE		EPDC (7)	EPDC (7)	EPDC (7)	FALSE	TRUE	FALSE
COL9A3	15	TRUE	1	1	1	0.322737	0.68184	FALSE	FALSE	TRUE		VIC (16)	VIC (16)	VIC (16)	FALSE	TRUE	FALSE
TECRL	16	TRUE	1	1	1	0.314375	0.507202	FALSE	FALSE	FALSE	DMP (21),DMP-Proliferating (22)		DMP (21),DMP-Proliferating (22)	DMP (21),DMP-Proliferating (22)	FALSE	TRUE	FALSE
PENK	17	TRUE	1	1	1	0.293457	0.992212	FALSE	FALSE	TRUE		VIC (18)	VIC (18)	VIC (18)	FALSE	TRUE	FALSE
POSTN	18	TRUE	1	1	1	0.266556	1.87303	FALSE	FALSE	TRUE	EPDC (9),VIC (17)		EPDC (9),VIC (17)	EPDC (9),VIC (17)	FALSE	TRUE	FALSE
KRT8	19	TRUE	1	1	1	0.188683	0.873557	FALSE	FALSE	TRUE	Epicardial (5),EPDC (6)		Epicardial (5),EPDC (6)	Epicardial (5),EPDC (6)	FALSE	TRUE	FALSE
HTRA3	20	TRUE	1	2	1	0.40979	0.624892	FALSE	FALSE	FALSE	EPDC (8)		EPDC (8)	EPDC (8)	FALSE	TRUE	FALSE

## Sheet: Endothelial1
	gene_nr	selection	rank	marker_rank	tree_rank	importance_score	pca_score	pre_selected	prior_selected	pca_selected	celltypes_DE_1vsall	celltypes_DE_specific	celltypes_DE	celltypes_marker	list_only_ct_marker	required_marker	required_list_marker
TYMS	1	TRUE	1	1	1	0.634071	0.720288	FALSE	FALSE	TRUE	BEC-Arterial (7)		BEC-Arterial (7)	BEC-Arterial (7)	FALSE	TRUE	FALSE
PTTG1	2	TRUE	1	1	1	0.491105	0.69982	FALSE	FALSE	TRUE	BEC-Venous (9)		BEC-Venous (9)	BEC-Venous (9)	FALSE	TRUE	FALSE
AKR1B1	3	TRUE	1	1	1	0.430683	1.05085	FALSE	FALSE	TRUE	vEndocardial (2),vEndocardial (3)		vEndocardial (2),vEndocardial (3)	vEndocardial (2),vEndocardial (3)	FALSE	TRUE	FALSE
CCL21	4	TRUE	1	1	1	0.420685	0.85447	FALSE	FALSE	TRUE	LEC (12)		LEC (12)	LEC (12)	FALSE	TRUE	FALSE
LGALS1	5	TRUE	1	1	1	0.410236	1.49785	FALSE	FALSE	TRUE		BEC-Capillary (8)	BEC-Capillary (8)	BEC-Capillary (8)	FALSE	TRUE	FALSE
HAPLN1	6	TRUE	1	1	1	0.365384	0.860176	FALSE	FALSE	TRUE		vEndocardial (1),vEndocardial (3)	vEndocardial (1),vEndocardial (3)	vEndocardial (1),vEndocardial (3)	FALSE	TRUE	FALSE
CXCL12	7	TRUE	1	1	1	0.364524	1.16606	FALSE	FALSE	TRUE		BEC-Proliferating (10),vEndocardial (2)	BEC-Proliferating (10),vEndocardial (2)	BEC-Proliferating (10),vEndocardial (2)	FALSE	TRUE	FALSE
NTS	8	TRUE	1	1	1	0.310441	1.2704	FALSE	FALSE	TRUE	Endocardial (4)		Endocardial (4)	Endocardial (4)	FALSE	TRUE	FALSE
SPARCL1	9	TRUE	1	1	1	0.291233	1.69175	FALSE	FALSE	TRUE		aEndocardial (5)	aEndocardial (5)	aEndocardial (5)	FALSE	TRUE	FALSE
PLAC9	10	TRUE	1	1	1	0.274933	1.0413	FALSE	FALSE	TRUE	aEndocardial (6),vEndocardial (1)		aEndocardial (6),vEndocardial (1)	aEndocardial (6),vEndocardial (1)	FALSE	TRUE	FALSE
APLNR	11	TRUE	1	1	1	0.272062	1.15406	FALSE	FALSE	TRUE	BEC-Proliferating (11)		BEC-Proliferating (11)	BEC-Proliferating (11)	FALSE	TRUE	FALSE
ARL6IP1	12	TRUE	1	2	1	0.474862	0.799619	FALSE	FALSE	TRUE	BEC-Venous (9)		BEC-Venous (9)	BEC-Venous (9)	FALSE	TRUE	FALSE
GJA4	13	TRUE	1	2	1	0.292199	0.99206	FALSE	FALSE	TRUE	BEC-Proliferating (10)		BEC-Proliferating (10)	BEC-Proliferating (10)	FALSE	TRUE	FALSE
COL3A1	14	TRUE	1	2	1	0.16983	0.761122	FALSE	FALSE	TRUE	aEndocardial (5)		aEndocardial (5)	aEndocardial (5)	FALSE	TRUE	FALSE
LTC4S	15	TRUE	1	2	1	0.169306	0.701003	FALSE	FALSE	TRUE		aEndocardial (6)	aEndocardial (6)	aEndocardial (6)	FALSE	TRUE	FALSE
COL4A1	16	TRUE	1	2	1	0.1687	0.735944	FALSE	FALSE	TRUE	BEC-Capillary (8)		BEC-Capillary (8)	BEC-Capillary (8)	FALSE	TRUE	FALSE
FBLN2	17	TRUE	1	2	1	0.164835	0.794563	FALSE	FALSE	TRUE	Endocardial (4)		Endocardial (4)	Endocardial (4)	FALSE	TRUE	FALSE
HMGB2	18	TRUE	1	2	1	0.0619812	0.763407	FALSE	FALSE	TRUE		BEC-Arterial (7),BEC-Venous (9)	BEC-Arterial (7),BEC-Venous (9)	BEC-Arterial (7),BEC-Venous (9)	FALSE	TRUE	FALSE
CD36	19	TRUE	1	2	1	0.0280999	0.730038	FALSE	FALSE	TRUE		BEC-Proliferating (11)	BEC-Proliferating (11)	BEC-Proliferating (11)	FALSE	TRUE	FALSE
S100A10	20	TRUE	1		1	0.424707	1.02135	FALSE	FALSE	TRUE					FALSE	FALSE	FALSE

## Sheet: Endothelial2
	gene_nr	selection	rank	marker_rank	tree_rank	importance_score	pca_score	pre_selected	prior_selected	pca_selected	celltypes_DE_1vsall	celltypes_DE_specific	celltypes_DE	celltypes_marker	list_only_ct_marker	required_marker	required_list_marker
PCNA	1	TRUE	1	1	1	0.8415	0.699252	FALSE	FALSE	TRUE	BEC-Arterial (7)		BEC-Arterial (7)	BEC-Arterial (7)	FALSE	TRUE	FALSE
TOP2A	2	TRUE	1	1	1	0.785101	0.789045	FALSE	FALSE	TRUE	BEC-Venous (9)		BEC-Venous (9)	BEC-Venous (9)	FALSE	TRUE	FALSE
IL32	3	TRUE	1	1	1	0.521778	1.28187	FALSE	FALSE	TRUE	BEC-Capillary (8)		BEC-Capillary (8)	BEC-Capillary (8)	FALSE	TRUE	FALSE
TFF3	4	TRUE	1	1	1	0.464361	0.707559	FALSE	FALSE	TRUE	LEC (12)		LEC (12)	LEC (12)	FALSE	TRUE	FALSE
IGFBP3	5	TRUE	1	1	1	0.38779	1.49708	FALSE	FALSE	TRUE		aEndocardial (5)	aEndocardial (5)	aEndocardial (5)	FALSE	TRUE	FALSE
C4orf48	6	TRUE	1	1	1	0.353664	0.69466	FALSE	FALSE	TRUE	vEndocardial (1)		vEndocardial (1)	vEndocardial (1)	FALSE	TRUE	FALSE
MGP	7	TRUE	1	1	1	0.344213	1.15257	FALSE	FALSE	TRUE	aEndocardial (6)		aEndocardial (6)	aEndocardial (6)	FALSE	TRUE	FALSE
SRGN	8	TRUE	1	1	1	0.295403	0.796637	FALSE	FALSE	TRUE		BEC-Proliferating (10)	BEC-Proliferating (10)	BEC-Proliferating (10)	FALSE	TRUE	FALSE
ELN	9	TRUE	1	1	1	0.229521	0.913874	FALSE	FALSE	TRUE	Endocardial (4)		Endocardial (4)	Endocardial (4)	FALSE	TRUE	FALSE
COLEC11	10	TRUE	1	1	1	0.222831	0.79663	FALSE	FALSE	TRUE	vEndocardial (2)		vEndocardial (2)	vEndocardial (2)	FALSE	TRUE	FALSE
S100A6	11	TRUE	1	1	1	0.15979	1.21462	FALSE	FALSE	TRUE	vEndocardial (3)		vEndocardial (3)	vEndocardial (3)	FALSE	TRUE	FALSE
COL15A1	12	TRUE	1	1	1	0.139389	0.626863	FALSE	FALSE	FALSE	BEC-Proliferating (11)		BEC-Proliferating (11)	BEC-Proliferating (11)	FALSE	TRUE	FALSE
CALCRL	13	TRUE	1	2	1	0.319728	0.771687	FALSE	FALSE	TRUE		aEndocardial (6)	aEndocardial (6)	aEndocardial (6)	FALSE	TRUE	FALSE
SERPINE2	14	TRUE	1	2	1	0.211621	0.992929	FALSE	FALSE	TRUE		BEC-Proliferating (10)	BEC-Proliferating (10)	BEC-Proliferating (10)	FALSE	TRUE	FALSE
RNASE1	15	TRUE	1	2	1	0.207442	1.07933	FALSE	FALSE	TRUE		Endocardial (4)	Endocardial (4)	Endocardial (4)	FALSE	TRUE	FALSE
NPR3	16	TRUE	1	2	1	0.182533	0.70363	FALSE	FALSE	TRUE	aEndocardial (5)		aEndocardial (5)	aEndocardial (5)	FALSE	TRUE	FALSE
CLDN5	17	TRUE	1	2	1	0.135636	1.00862	FALSE	FALSE	TRUE	BEC-Capillary (8),BEC-Proliferating (10)		BEC-Capillary (8),BEC-Proliferating (10)	BEC-Capillary (8),BEC-Proliferating (10)	FALSE	TRUE	FALSE
FN1	18	TRUE	1	2	1	0.0974646	1.28167	FALSE	FALSE	TRUE	aEndocardial (5),vEndocardial (2)		aEndocardial (5),vEndocardial (2)	aEndocardial (5),vEndocardial (2)	FALSE	TRUE	FALSE
CENPF	19	TRUE	1	2	1	0.0767691	0.75635	FALSE	FALSE	TRUE	BEC-Venous (9)		BEC-Venous (9)	BEC-Venous (9)	FALSE	TRUE	FALSE
CDH11	20	TRUE	1	2	1	0.0302274	0.671445	FALSE	FALSE	FALSE	aEndocardial (6),vEndocardial (1)		aEndocardial (6),vEndocardial (1)	aEndocardial (6),vEndocardial (1)	FALSE	TRUE	FALSE

## Sheet: Neuronal1
	gene_nr	selection	rank	marker_rank	tree_rank	importance_score	pca_score	pre_selected	prior_selected	pca_selected	celltypes_DE_1vsall	celltypes_DE_specific	celltypes_DE	celltypes_marker	list_only_ct_marker	required_marker	required_list_marker
HMGB2	1	TRUE	1	1	1	0.692442	0.667144	FALSE	FALSE	TRUE		Schwann-like-Proliferating (7)	Schwann-like-Proliferating (7)	Schwann-like-Proliferating (7)	FALSE	TRUE	FALSE
GFRA3	2	TRUE	1	1	1	0.567411	0.652547	FALSE	FALSE	TRUE		Neural Crest-Proliferating (2)	Neural Crest-Proliferating (2)	Neural Crest-Proliferating (2)	FALSE	TRUE	FALSE
MAP1B	3	TRUE	1	1	1	0.475281	0.816898	FALSE	FALSE	TRUE	Schwann-like (4)		Schwann-like (4)	Schwann-like (4)	FALSE	TRUE	FALSE
ARL6IP1	4	TRUE	1	1	1	0.42843	0.671111	FALSE	FALSE	TRUE		Schwann-like-Proliferating (6)	Schwann-like-Proliferating (6)	Schwann-like-Proliferating (6)	FALSE	TRUE	FALSE
PDLIM1	5	TRUE	1	1	1	0.3611	0.660334	FALSE	FALSE	TRUE		Neural Crest (1)	Neural Crest (1)	Neural Crest (1)	FALSE	TRUE	FALSE
LINC00682	6	TRUE	1	1	1	0.0268556	0.740755	FALSE	FALSE	TRUE		Schwann-like (3)	Schwann-like (3)	Schwann-like (3)	FALSE	TRUE	FALSE
PCLAF	7	TRUE	1	2	1	0.670038	0.598746	FALSE	FALSE	FALSE	Schwann-like-Proliferating (7)		Schwann-like-Proliferating (7)	Schwann-like-Proliferating (7)	FALSE	TRUE	FALSE
ELAVL4	8	TRUE	1	2	1	0.470169	0.648464	FALSE	FALSE	TRUE		Schwann-like (4)	Schwann-like (4)	Schwann-like (4)	FALSE	TRUE	FALSE
PTTG1	9	TRUE	1	2	1	0.338684	0.440666	FALSE	FALSE	FALSE	Schwann-like-Proliferating (6)		Schwann-like-Proliferating (6)	Schwann-like-Proliferating (6)	FALSE	TRUE	FALSE
S100A10	10	TRUE	1	2	1	0.195015	0.791006	FALSE	FALSE	TRUE		Neural Crest (1)	Neural Crest (1)	Neural Crest (1)	FALSE	TRUE	FALSE
CRABP1	11	TRUE	1	2	1	0.184959	0.884257	FALSE	FALSE	TRUE		Neural Crest-Proliferating (2)	Neural Crest-Proliferating (2)	Neural Crest-Proliferating (2)	FALSE	TRUE	FALSE
TSHZ2	12	TRUE	1	2	1	0.0156101	0.473891	FALSE	FALSE	FALSE	Schwann-like (3)		Schwann-like (3)	Schwann-like (3)	FALSE	TRUE	FALSE
STMN2	13	TRUE	1		1	0.190357	0.824313	FALSE	FALSE	TRUE	Schwann-like (4)		Schwann-like (4)	Schwann-like (4)	FALSE	FALSE	FALSE
MIA	14	TRUE	1		1	0.173228	0.630748	FALSE	FALSE	TRUE		Neural Crest-Proliferating (2)	Neural Crest-Proliferating (2)	Neural Crest-Proliferating (2)	FALSE	FALSE	FALSE
UBE2C	15	TRUE	1		1	0.128324	0.557858	FALSE	FALSE	FALSE		Schwann-like-Proliferating (6)	Schwann-like-Proliferating (6)	Schwann-like-Proliferating (6)	FALSE	FALSE	FALSE
TYMS	16	TRUE	1		1	0.0809373	0.484396	FALSE	FALSE	FALSE	Schwann-like-Proliferating (7)		Schwann-like-Proliferating (7)	Schwann-like-Proliferating (7)	FALSE	FALSE	FALSE
DUT	17	TRUE	1		1	0.072157	0.694074	FALSE	FALSE	TRUE		Schwann-like-Proliferating (7)	Schwann-like-Proliferating (7)	Schwann-like-Proliferating (7)	FALSE	FALSE	FALSE
PLP1	18	TRUE	1		1	0.0703983	0.737741	FALSE	FALSE	TRUE					FALSE	FALSE	FALSE
CRYAB	19	TRUE	1		1	0.0593829	1.07656	FALSE	FALSE	TRUE					FALSE	FALSE	FALSE
HIST1H4C	20	TRUE	1		1	0.0495278	2.10278	FALSE	FALSE	TRUE					FALSE	FALSE	FALSE

## Sheet: Neuronal2
	gene_nr	selection	rank	marker_rank	tree_rank	importance_score	pca_score	pre_selected	prior_selected	pca_selected	celltypes_DE_1vsall	celltypes_DE_specific	celltypes_DE	celltypes_marker	list_only_ct_marker	required_marker	required_list_marker
UBE2T	1	TRUE	1	1	1	0.599716	0.381838	FALSE	FALSE	FALSE	Schwann-like (5)		Schwann-like (5)	Schwann-like (5)	FALSE	TRUE	FALSE
SPARC	2	TRUE	1	1	1	0.590817	0.507871	FALSE	FALSE	FALSE	Neural Crest-Proliferating (2)		Neural Crest-Proliferating (2)	Neural Crest-Proliferating (2)	FALSE	TRUE	FALSE
CKS2	3	TRUE	1	1	1	0.575637	0.449715	FALSE	FALSE	FALSE	Schwann-like-Proliferating (6)		Schwann-like-Proliferating (6)	Schwann-like-Proliferating (6)	FALSE	TRUE	FALSE
TK1	4	TRUE	1	1	1	0.469476	0.42762	FALSE	FALSE	FALSE	Schwann-like-Proliferating (7)		Schwann-like-Proliferating (7)	Schwann-like-Proliferating (7)	FALSE	TRUE	FALSE
SLITRK6	5	TRUE	1	1	1	0.278318	0.646725	FALSE	FALSE	TRUE	Neural Crest (1)		Neural Crest (1)	Neural Crest (1)	FALSE	TRUE	FALSE
CD24	6	TRUE	1	1	1	0.176959	0.41371	FALSE	FALSE	FALSE	Schwann-like (4)		Schwann-like (4)	Schwann-like (4)	FALSE	TRUE	FALSE
ID1	7	TRUE	1	1	1	0.0414632	0.953293	FALSE	FALSE	TRUE	Schwann-like (3)		Schwann-like (3)	Schwann-like (3)	FALSE	TRUE	FALSE
S100B	8	TRUE	1	2	1	0.335149	0.717172	FALSE	FALSE	TRUE	Neural Crest-Proliferating (2)		Neural Crest-Proliferating (2)	Neural Crest-Proliferating (2)	FALSE	TRUE	FALSE
CENPF	9	TRUE	1	2	1	0.194437	0.459894	FALSE	FALSE	FALSE	Schwann-like-Proliferating (6)		Schwann-like-Proliferating (6)	Schwann-like-Proliferating (6)	FALSE	TRUE	FALSE
COL1A1	10	TRUE	1	2	1	0.143718	0.6993	FALSE	FALSE	TRUE		Schwann-like-Proliferating (7)	Schwann-like-Proliferating (7)	Schwann-like-Proliferating (7)	FALSE	TRUE	FALSE
TMEM176B	11	TRUE	1	2	1	0.0402129	0.917653	FALSE	FALSE	TRUE		Neural Crest (1)	Neural Crest (1)	Neural Crest (1)	FALSE	TRUE	FALSE
USP53	12	TRUE	1	2	1	0.0257833	0.691344	FALSE	FALSE	TRUE	Schwann-like (3)		Schwann-like (3)	Schwann-like (3)	FALSE	TRUE	FALSE
JPT1	13	TRUE	1		1	0.308352	0.669428	FALSE	FALSE	TRUE					FALSE	FALSE	FALSE
ANXA1	14	TRUE	1		1	0.266924	1.17128	FALSE	FALSE	TRUE					FALSE	FALSE	FALSE
TIMP3	15	TRUE	1		1	0.150346	0.648036	FALSE	FALSE	TRUE		Neural Crest-Proliferating (2)	Neural Crest-Proliferating (2)	Neural Crest-Proliferating (2)	FALSE	FALSE	FALSE
GFRA2	16	TRUE	1		1	0.105288	0.677041	FALSE	FALSE	TRUE					FALSE	FALSE	FALSE
NPR3	17	TRUE	1		1	0.0982821	0.59944	FALSE	FALSE	TRUE					FALSE	FALSE	FALSE
COL1A2	18	TRUE	1		1	0.0970166	0.620175	FALSE	FALSE	TRUE	Neural Crest-Proliferating (2)		Neural Crest-Proliferating (2)	Neural Crest-Proliferating (2)	FALSE	FALSE	FALSE
TUBB2B	19	TRUE	1		1	0.0823474	0.90852	FALSE	FALSE	TRUE					FALSE	FALSE	FALSE
TOP2A	20	TRUE	1		1	0.081772	0.549621	FALSE	FALSE	FALSE	Schwann-like-Proliferating (6)		Schwann-like-Proliferating (6)	Schwann-like-Proliferating (6)	FALSE	FALSE	FALSE
