# Supplementary material for: Spatially organized cellular communities form the developing human heart
Source: Nature. 2024 Mar 13;627(8005):854–64. doi: 10.1038/s41586-024-07171-z (PMC10972757; doi:10.1038/s41586-024-07171-z)
Supplement: Supplementary file 5 — Source Data Fig. 5 [file 41586_2024_7171_MOESM5_ESM.xlsx]

## Sheet: figure5f
Genotype	Region	Layer	Timepoint	Thickness
WT	LV	Compact	E17.5	268.778
WT	LV	Compact	E17.5	334.111
WT	LV	Compact	E17.5	320.111
KO	LV	Compact	E17.5	106.511
KO	LV	Compact	E17.5	158.111
KO	LV	Compact	E17.5	146.222
WT	LV	Trabecular	E17.5	163.844
WT	LV	Trabecular	E17.5	193.444
WT	LV	Trabecular	E17.5	195.556
KO	LV	Trabecular	E17.5	282.222
KO	LV	Trabecular	E17.5	273.444
KO	LV	Trabecular	E17.5	264.667
WT	RV	Compact	E17.5	163.333
WT	RV	Compact	E17.5	151.444
WT	RV	Compact	E17.5	143.556
KO	RV	Compact	E17.5	85.1556
KO	RV	Compact	E17.5	108.067
KO	RV	Compact	E17.5	128.333
WT	RV	Trabecular	E17.5	126.044
WT	RV	Trabecular	E17.5	156.4
WT	RV	Trabecular	E17.5	175.778
KO	RV	Trabecular	E17.5	209.667
KO	RV	Trabecular	E17.5	260.667
KO	RV	Trabecular	E17.5	313.556
