# Supplementary material for: Spatially organized cellular communities form the developing human heart
Source: Nature. 2024 Mar 13;627(8005):854–64. doi: 10.1038/s41586-024-07171-z (PMC10972757; doi:10.1038/s41586-024-07171-z)
Supplement: Supplementary file 6 — Source Data Extended Data Fig. 12 [file 41586_2024_7171_MOESM6_ESM.xlsx]

## Sheet: EDfigure12b
Genotype	Region	Layer	Timepoint	Thickness
WT	LV	Compact	E12.5	60.4444
WT	LV	Compact	E12.5	57.5222
WT	LV	Compact	E12.5	50.9111
KO	LV	Compact	E12.5	57.2778
KO	LV	Compact	E12.5	50.3444
KO	LV	Compact	E12.5	53.7667
WT	LV	Trabecular	E12.5	176.889
WT	LV	Trabecular	E12.5	154.556
WT	LV	Trabecular	E12.5	171.778
KO	LV	Trabecular	E12.5	154.911
KO	LV	Trabecular	E12.5	205.778
KO	LV	Trabecular	E12.5	167.889
WT	RV	Compact	E12.5	41.8556
WT	RV	Compact	E12.5	41.8667
WT	RV	Compact	E12.5	36.5
KO	RV	Compact	E12.5	31.5889
KO	RV	Compact	E12.5	35.9333
KO	RV	Compact	E12.5	47.9444
WT	RV	Trabecular	E12.5	162.667
WT	RV	Trabecular	E12.5	159.778
WT	RV	Trabecular	E12.5	145.667
KO	RV	Trabecular	E12.5	186.667
KO	RV	Trabecular	E12.5	138.333
KO	RV	Trabecular	E12.5	129.844
WT	LV	Compact	E14.5	116.522
WT	LV	Compact	E14.5	89.9222
WT	LV	Compact	E14.5	122.911
KO	LV	Compact	E14.5	114.611
KO	LV	Compact	E14.5	121.678
KO	LV	Compact	E14.5	95.9333
WT	LV	Trabecular	E14.5	103.922
WT	LV	Trabecular	E14.5	120.9
WT	LV	Trabecular	E14.5	99.3333
KO	LV	Trabecular	E14.5	172.411
KO	LV	Trabecular	E14.5	130.944
KO	LV	Trabecular	E14.5	152.933
WT	RV	Compact	E14.5	79.4222
WT	RV	Compact	E14.5	86.8
WT	RV	Compact	E14.5	89.9222
KO	RV	Compact	E14.5	100.244
KO	RV	Compact	E14.5	90.3444
KO	RV	Compact	E14.5	61.5556
WT	RV	Trabecular	E14.5	146.522
WT	RV	Trabecular	E14.5	141.511
WT	RV	Trabecular	E14.5	129.933
KO	RV	Trabecular	E14.5	152.789
KO	RV	Trabecular	E14.5	154.4
KO	RV	Trabecular	E14.5	132.567
WT	LV	Compact	E17.5	268.778
WT	LV	Compact	E17.5	334.111
WT	LV	Compact	E17.5	320.111
KO	LV	Compact	E17.5	106.511
KO	LV	Compact	E17.5	158.111
KO	LV	Compact	E17.5	146.222
WT	LV	Trabecular	E17.5	163.844
WT	LV	Trabecular	E17.5	193.444
WT	LV	Trabecular	E17.5	195.556
KO	LV	Trabecular	E17.5	282.222
KO	LV	Trabecular	E17.5	273.444
KO	LV	Trabecular	E17.5	264.667
WT	RV	Compact	E17.5	163.333
WT	RV	Compact	E17.5	151.444
WT	RV	Compact	E17.5	143.556
KO	RV	Compact	E17.5	85.1556
KO	RV	Compact	E17.5	108.067
KO	RV	Compact	E17.5	128.333
WT	RV	Trabecular	E17.5	126.044
WT	RV	Trabecular	E17.5	156.4
WT	RV	Trabecular	E17.5	175.778
KO	RV	Trabecular	E17.5	209.667
KO	RV	Trabecular	E17.5	260.667
KO	RV	Trabecular	E17.5	313.556
WT	LV	Compact	P1	438.756
WT	LV	Compact	P1	492.478
WT	LV	Compact	P1	455.444
KO	LV	Compact	P1	202.167
KO	LV	Compact	P1	351.622
KO	LV	Compact	P1	238.389
WT	LV	Trabecular	P1	142.411
WT	LV	Trabecular	P1	140.656
WT	LV	Trabecular	P1	111.444
KO	LV	Trabecular	P1	281.133
KO	LV	Trabecular	P1	201.933
KO	LV	Trabecular	P1	271.844
WT	RV	Compact	P1	257.6
WT	RV	Compact	P1	314.411
WT	RV	Compact	P1	236.111
KO	RV	Compact	P1	161.356
KO	RV	Compact	P1	213.8
KO	RV	Compact	P1	183.844
WT	RV	Trabecular	P1	113.411
WT	RV	Trabecular	P1	136.689
WT	RV	Trabecular	P1	54.0667
KO	RV	Trabecular	P1	166.744
KO	RV	Trabecular	P1	203.2
KO	RV	Trabecular	P1	178.422
